# Supplementary material for: Sensitive Immunopeptidomics by Leveraging Available Large-Scale Multi-HLA Spectral Libraries, Data-Independent Acquisition, and MS/MS Prediction
Source: Mol Cell Proteomics. 2021 Apr 9;20:100080. doi: 10.1016/j.mcpro.2021.100080 (PMC8724634; doi:10.1016/j.mcpro.2021.100080)
Supplement: Supplemental Table S1 [file mmc1.xlsx]

## Sheet: list of raw files
	DIA Raw file name	Sample name	Sample source	Treatment	PRIDE id	Number of cells used for for HLA peptide purification	Portion of the HLA peptide sample injected for the MS analysis
	20200317_QE_HFX2_LC3_DIA_RA957_R01	RA957	B cell line		This study PXD022950	333x10e6	0.333333
	20200317_QE_HFX2_LC3_DIA_RA957_R02	RA957	B cell line		This study PXD022950	333x10e6	0.333333
	20200317_QE_HFX2_LC3_DIA_RA957_DIL5x_R01	RA957	B cell line		This study PXD022950	66.6x10e6	0.333333
	20200317_QE_HFX2_LC3_DIA_RA957_DIL5x_R02	RA957	B cell line		This study PXD022950	66.6x10e6	0.333333
	20200317_QE_HFX2_LC3_DIA_RA957_DIL3x_R01	RA957	B cell line		This study PXD022950	111x10e6	0.333333
	20200317_QE_HFX2_LC3_DIA_RA957_DIL3x_R02	RA957	B cell line		This study PXD022950	111x10e6	0.333333
	20190613_QE_HFX_LC2_SA_HLApI_JY_DIA_R01	JY	B cell line		This study PXD022950	100x10e6	0.333333
	20190613_QE_HFX_LC2_SA_HLApI_JY_DIA_R02	JY	B cell line		This study PXD022950	100x10e6	0.333333
	20190613_QE_HFX_LC2_SA_HLApI_JY_DIA_R03	JY	B cell line		This study PXD022950	100x10e6	0.333333
	20201007_DIA_INT001-00341-HLAIp_R01	0D5P	Melanoma cell line		This study PXD022950	100x10e6	0.333333
	20201007_DIA_INT001-00341-HLAIp_R02	0D5P	Melanoma cell line		This study PXD022950	100x10e6	0.333333
	20201007_DIA_INT001-00341-HLAIp_R03	0D5P	Melanoma cell line		This study PXD022950	100x10e6	0.333333
Library	DDA Raw file name	Sample name	Sample source	Treatment	PRIDE id
RA957-specific	20200317_QE_HFX2_LC3_DDA_RA957_R01	RA957	B cell line		This study PXD022950	300x10e6	0.333333
	20200317_QE_HFX2_LC3_DDA_RA957_R02	RA957	B cell line		This study PXD022950	300x10e6	0.333333
	20200317_QE_HFX2_LC3_DDA_RA957_R03	RA957	B cell line		This study PXD022950	300x10e6	0.333333
JY-specific	20190613_QE_HFX_LC2_SA_HLApI_JY_DDA_R01	JY	B cell line		This study PXD022950	100x10e6	0.333333
	20190613_QE_HFX_LC2_SA_HLApI_JY_DDA_R02	JY	B cell line		This study PXD022950	100x10e6	0.333333
	20190613_QE_HFX_LC2_SA_HLApI_JY_DDA_R03	JY	B cell line		This study PXD022950	100x10e6	0.333333
0D5P-specific	20170913_QEh1_LC1_CHC_SA_HLAIp_OD5P_ctrl_3_R1	OD5P	Melanoma cell line		PXD013649	200x10e6	0.333333
	20170913_QEh1_LC1_CHC_SA_HLAIp_OD5P_ctrl_4_R1	OD5P	Melanoma cell line		PXD013649	200x10e6	0.333333
	20170913_QEh1_LC1_CHC_SA_HLAIp_OD5P_DAC_1_R2	OD5P	Melanoma cell line	Decitabine	PXD013649	200x10e6	0.333333
	20170913_QEh1_LC1_CHC_SA_HLAIp_OD5P_DAC_3_R1	OD5P	Melanoma cell line	Decitabine	PXD013649	200x10e6	0.333333
RA957+JY	20200317_QE_HFX2_LC3_DDA_RA957_R01	RA957	B cell line		This study PXD022950
	20200317_QE_HFX2_LC3_DDA_RA957_R02	RA957	B cell line		This study PXD022950
	20200317_QE_HFX2_LC3_DDA_RA957_R03	RA957	B cell line		This study PXD022950
	20190613_QE_HFX_LC2_SA_HLApI_JY_DDA_R01	JY	B cell line		This study PXD022950
	20190613_QE_HFX_LC2_SA_HLApI_JY_DDA_R02	JY	B cell line		This study PXD022950
	20190613_QE_HFX_LC2_SA_HLApI_JY_DDA_R03	JY	B cell line		This study PXD022950
JY+OD5P	20190613_QE_HFX_LC2_SA_HLApI_JY_DDA_R01	JY	B cell line		This study PXD022950
	20190613_QE_HFX_LC2_SA_HLApI_JY_DDA_R02	JY	B cell line		This study PXD022950
	20190613_QE_HFX_LC2_SA_HLApI_JY_DDA_R03	JY	B cell line		This study PXD022950
	20170913_QEh1_LC1_CHC_SA_HLAIp_OD5P_ctrl_3_R1	OD5P	Melanoma cell line		PXD013649
	20170913_QEh1_LC1_CHC_SA_HLAIp_OD5P_ctrl_4_R1	OD5P	Melanoma cell line		PXD013649
	20170913_QEh1_LC1_CHC_SA_HLAIp_OD5P_DAC_1_R2	OD5P	Melanoma cell line	Decitabine	PXD013649
	20170913_QEh1_LC1_CHC_SA_HLAIp_OD5P_DAC_3_R1	OD5P	Melanoma cell line	Decitabine	PXD013649
RA957+0D5P	20200317_QE_HFX2_LC3_DDA_RA957_R01	RA957	B cell line		This study PXD022950
	20200317_QE_HFX2_LC3_DDA_RA957_R02	RA957	B cell line		This study PXD022950
	20200317_QE_HFX2_LC3_DDA_RA957_R03	RA957	B cell line		This study PXD022950
	20170913_QEh1_LC1_CHC_SA_HLAIp_OD5P_ctrl_3_R1	OD5P	Melanoma cell line		PXD013649
	20170913_QEh1_LC1_CHC_SA_HLAIp_OD5P_ctrl_4_R1	OD5P	Melanoma cell line		PXD013649
	20170913_QEh1_LC1_CHC_SA_HLAIp_OD5P_DAC_1_R2	OD5P	Melanoma cell line	Decitabine	PXD013649
	20170913_QEh1_LC1_CHC_SA_HLAIp_OD5P_DAC_3_R1	OD5P	Melanoma cell line	Decitabine	PXD013649
Mixed	20161118_QEh1_LC1_HLApI_TIL1_1_R1	TIL-1	T cells		This study PXD022950
	20161118_QEh1_LC1_HLApI_TIL1_1_R2	TIL-1	T cells		This study PXD022950
	20161118_QEh1_LC1_HLApI_TIL1_2_R1	TIL-1	T cells		This study PXD022950
	20170913_QEh1_LC1_CHC_SA_HLAIp_OD5P_ctrl_3_R1	OD5P	Melanoma cell line		PXD013649
	20170913_QEh1_LC1_CHC_SA_HLAIp_OD5P_ctrl_4_R1	OD5P	Melanoma cell line		PXD013649
	20170913_QEh1_LC1_CHC_SA_HLAIp_OD5P_DAC_1_R2	OD5P	Melanoma cell line	Decitabine	PXD013649
	20170913_QEh1_LC1_CHC_SA_HLAIp_OD5P_DAC_3_R1	OD5P	Melanoma cell line	Decitabine	PXD013649
	20180222_QE_HFX_LC2_HLAIp_JMI_SA_Me275_R1	Me275	Melanoma cell line		PXD013649
	20180222_QE_HFX_LC2_HLAIp_JMI_SA_Me275_R2	Me275	Melanoma cell line		PXD013649
	20180222_QE_HFX_LC2_HLAIp_JMI_SA_Me290_R1	Me290	Melanoma cell line		PXD013649
	20180222_QE_HFX_LC2_HLAIp_JMI_SA_Me290_R2	Me290	Melanoma cell line		PXD013649
	20190613_QE_HFX_LC2_SA_HLApI_JY_DDA_R01	JY	B cell line		This study PXD022950
	20190613_QE_HFX_LC2_SA_HLApI_JY_DDA_R02	JY	B cell line		This study PXD022950
	20190613_QE_HFX_LC2_SA_HLApI_JY_DDA_R03	JY	B cell line		This study PXD022950
	20200317_QE_HFX2_LC3_DDA_RA957_R01	RA957	B cell line		This study PXD022950
	20200317_QE_HFX2_LC3_DDA_RA957_R02	RA957	B cell line		This study PXD022950
	20200317_QE_HFX2_LC3_DDA_RA957_R03	RA957	B cell line		This study PXD022950
Big library	20160729_QEh1_LC1_HuPa_SA_TIL-1_pro-A_1	TIL-1	T cells		PXD013831
	20160729_QEh1_LC1_HuPa_SA_TIL-3_pro-A_1	TIL-3	T cells		PXD013831
	20160730_QEh1_LC1_HuPa_SA_Apher-1_Amino_1	Apher-1	blood cells		PXD013831
	20160730_QEh1_LC1_HuPa_SA_Apher-1_pro-A_1	Apher-1	blood cells		PXD013831
	20160730_QEh1_LC1_HuPa_SA_Apher-6_Amino_1	Apher-6	blood cells		PXD013831
	20160730_QEh1_LC1_HuPa_SA_Apher-6_pro-A_1	Apher-6	blood cells		PXD013831
	20160823_QEh1_LC2_HuPa_SA_HLApI_CM647_2_MG_1	CM647	B cell line		PXD013831
	20160823_QEh1_LC2_HuPa_SA_HLApI_CM647_2_NG_1	CM647	B cell line		PXD013831
	20160823_QEh1_LC2_HuPa_SA_HLApI_CM647_3_MG_1	CM647	B cell line		PXD013831
	20160823_QEh1_LC2_HuPa_SA_HLApI_CM647_3_NG_1	CM647	B cell line		PXD013831
	20160823_QEh1_LC2_HuPa_SA_HLApI_ProA_TIL-1_MM_1	TIL-1	T cells		PXD013831
	20160823_QEh1_LC2_HuPa_SA_HLApI_ProA_TIL-3_MM_1	TIL-3	T cells		PXD013831
	20160823_QEh1_LC2_HuPa_SA_HLApI_ProA_TIL-3_NM_1	TIL-3	T cells		PXD013831
	20160823_QEh1_LC2_HuPa_SA_HLApI_RA957_1_MG_1	RA957	B cell line		PXD013831
	20160823_QEh1_LC2_HuPa_SA_HLApI_RA957_1_NG_1	RA957	B cell line		PXD013831
	20160902_QEh1_LC2_CHC_SA_HLApI_MD155_1	MD155	B cell line		PXD013831
	20160902_QEh1_LC2_CHC_SA_HLApI_MD155_3	MD155	B cell line		PXD013831
	20160902_QEh1_LC2_CHC_SA_HLApI_pooledTIL3_3	TIL-3	T cells		PXD013831
	20160902_QEh1_LC2_CHC_SA_HLApI_TIL3_1	TIL-3	T cells		PXD013831
	20160902_QEh1_LC2_CHC_SA_HLApI_TIL3_3	TIL-3	T cells		PXD013831
	20160902_QEh1_LC2_HuPa_QC_HLApI_TIL3_2_2SM_1	TIL-3	T cells		PXD013831
	201703011_QEh1_LC2_FaMaChCh_SA_HLApI_3865-DM_1_R1	3865-DM	Meningioma tissue		PXD006939
	20170302_QEh1_LC2_FaMa_ChCh_SA_HLApI_RA957_1_R1	RA957	B cell line		PXD006939
	20170302_QEh1_LC2_FaMa_ChCh_SA_HLApI_RA957_2_R1	RA957	B cell line		PXD006939
	20170303_QEh1_LC2_FaMa_ChCh_SA_HLApI_CM647_1_R1	CM647	B cell line		PXD006939
	20170303_QEh1_LC2_FaMa_ChCh_SA_HLApI_CM647_2_R1	CM647	B cell line		PXD006939
	20170303_QEh1_LC2_FaMa_ChCh_SA_HLApI_CM647_3_R1	CM647	B cell line		PXD006939
	20170303_QEh1_LC2_FaMa_ChCh_SA_HLApI_PD42_1_R1	PD42	B cell line		PXD006939
	20170303_QEh1_LC2_FaMa_ChCh_SA_HLApI_PD42_3_R1	PD42	B cell line		PXD006939
	20170309_QEh1_LC2_FaMaChCh_SA_HLApI_3849-BR_1_R1	3849-BR	Meningioma tissue		PXD006939
	20170311_QEh1_LC2_FaMaChCh_SA_HLApI_3849-BR_2_R2	3849-BR	Meningioma tissue		PXD006939
	20170311_QEh1_LC2_FaMaChCh_SA_HLApI_3849-BR_3_R1	3849-BR	Meningioma tissue		PXD006939
	20170311_QEh1_LC2_FaMaChCh_SA_HLApI_3912-BAM_1_R1	3912-BAM	Meningioma tissue		PXD006939
	20170320_QEh1_LC2_FaMaChCh_SA_HLApI_3830-NJF_1_R1	3830-NJF	Meningioma tissue		PXD013831
	20170320_QEh1_LC2_FaMaChCh_SA_HLApI_3830-NJF_2_R1	3830-NJF	Meningioma tissue		PXD013831
	20170320_QEh1_LC2_FaMaChCh_SA_HLApI_3830-NJF_3_R1	3830-NJF	Meningioma tissue		PXD013831
	20170607_QEh1_LC1_ChCh_FAMA_SA_HLAIp_UWB1289_ctrl_1_R1	UWB1289	Ovarian cancer cell line		PXD006939
	20170607_QEh1_LC1_ChCh_FAMA_SA_HLAIp_UWB1289_ctrl_3_R1	UWB1289	Ovarian cancer cell line		PXD006939
	20170607_QEh1_LC1_ChCh_FAMA_SA_HLAIp_UWB1289_IFNg_1_R1	UWB1289	Ovarian cancer cell line	Interferon gamma	PXD006939
	20170607_QEh1_LC1_ChCh_FAMA_SA_HLAIp_UWB1289_IFNg_3_R1	UWB1289	Ovarian cancer cell line	Interferon gamma	PXD006939
	20170608_QEh1_LC1_ChCh_FAMA_SA_HLAIp_UWB1289_ctrl_1_R2	UWB1289	Ovarian cancer cell line		PXD006939
	20170608_QEh1_LC1_ChCh_FAMA_SA_HLAIp_UWB1289_ctrl_3_R2	UWB1289	Ovarian cancer cell line		PXD006939
	20170608_QEh1_LC1_ChCh_FAMA_SA_HLAIp_UWB1289_IFNg_1_R2	UWB1289	Ovarian cancer cell line	Interferon gamma	PXD006939
	20170608_QEh1_LC1_ChCh_FAMA_SA_HLAIp_UWB1289_IFNg_3_R2	UWB1289	Ovarian cancer cell line	Interferon gamma	PXD006939
	20170708_QEh1_LC1_ChCh_SA_HLAIp_CRC-01_1_R1	CRC-01	Colorectal adenocarcinoma organoids		PXD014017
	20170708_QEh1_LC1_ChCh_SA_HLAIp_CRC-01_1_R2	CRC-01	Colorectal adenocarcinoma organoids		PXD014017
	20170708_QEh1_LC1_ChCh_SA_HLAIp_CRC-05_1_R1	CRC-05	Colorectal adenocarcinoma organoids		PXD014017
	20170708_QEh1_LC1_ChCh_SA_HLAIp_CRC-05_1_R2	CRC-05	Colorectal adenocarcinoma organoids		PXD014017
	20170708_QEh1_LC1_ChCh_SA_HLAIp_CRC-08_1_R1	CRC-08	Colorectal adenocarcinoma organoids		PXD014017
	20170708_QEh1_LC1_ChCh_SA_HLAIp_CRC-08_1_R2	CRC-08	Colorectal adenocarcinoma organoids		PXD014017
	20170831_QEh1_LC1_ChC_SA_HLAIp_ONVC_DAC_1_R1	ONVC	Melanoma cell line	Decitabine	PXD013649
	20170831_QEh1_LC1_ChC_SA_HLAIp_ONVC_DAC_2_R1	ONVC	Melanoma cell line	Decitabine	PXD013649
	20170831_QEh1_LC1_ChC_SA_HLAIp_ONVC_DAC_3_R1	ONVC	Melanoma cell line	Decitabine	PXD013649
	20170831_QEh1_LC1_ChC_SA_HLAIp_ONVC_DAC_4_R1	ONVC	Melanoma cell line	Decitabine	PXD013649
	20170901_QEh1_LC1_ChC_SA_HLAIp_ONVC_ctrl_1_R1	ONVC	Melanoma cell line		PXD013649
	20170901_QEh1_LC1_ChC_SA_HLAIp_ONVC_ctrl_2_R1	ONVC	Melanoma cell line		PXD013649
	20170901_QEh1_LC1_ChC_SA_HLAIp_ONVC_ctrl_3_R1	ONVC	Melanoma cell line		PXD013649
	20170901_QEh1_LC1_ChC_SA_HLAIp_ONVC_ctrl_4_R1	ONVC	Melanoma cell line		PXD013649
	20170903_QEh1_LC1_ChC_SA_HLAIp_OMM475_ctrl_1_R1	OMM475	Melanoma cell line		PXD013649
	20170903_QEh1_LC1_ChC_SA_HLAIp_OMM475_ctrl_2_R1	OMM475	Melanoma cell line		PXD013649
	20170903_QEh1_LC1_ChC_SA_HLAIp_OMM475_ctrl_3_R1	OMM475	Melanoma cell line		PXD013649
	20170903_QEh1_LC1_ChC_SA_HLAIp_OMM475_DAC_1_R1	OMM475	Melanoma cell line	Decitabine	PXD013649
	20170903_QEh1_LC1_ChC_SA_HLAIp_OMM475_DAC_2_R1	OMM475	Melanoma cell line	Decitabine	PXD013649
	20170903_QEh1_LC1_ChC_SA_HLAIp_OMM475_DAC_3_R1	OMM475	Melanoma cell line	Decitabine	PXD013649
	20170903_QEh1_LC1_ChC_SA_HLAIp_OMM475_DAC_4_R1	OMM475	Melanoma cell line	Decitabine	PXD013649
	20170913_QEh1_LC1_CHC_SA_HLAIp_OD5P_ctrl_1_R1	OD5P	Melanoma cell line		PXD013649
	20170913_QEh1_LC1_CHC_SA_HLAIp_OD5P_ctrl_2_R1	OD5P	Melanoma cell line		PXD013649
	20170913_QEh1_LC1_CHC_SA_HLAIp_OD5P_ctrl_3_R1	OD5P	Melanoma cell line		PXD013649
	20170913_QEh1_LC1_CHC_SA_HLAIp_OD5P_ctrl_4_R1	OD5P	Melanoma cell line		PXD013649
	20170913_QEh1_LC1_CHC_SA_HLAIp_OD5P_DAC_1_R1	OD5P	Melanoma cell line	Decitabine	PXD013649
	20170913_QEh1_LC1_CHC_SA_HLAIp_OD5P_DAC_2_R1	OD5P	Melanoma cell line	Decitabine	PXD013649
	20170913_QEh1_LC1_CHC_SA_HLAIp_OD5P_DAC_3_R1	OD5P	Melanoma cell line	Decitabine	PXD013649
	20170913_QEh1_LC1_CHC_SA_HLAIp_OD5P_DAC_4_R1	OD5P	Melanoma cell line	Decitabine	PXD013649
	20171107_QEh1_LC1_HLApI_SA_JMI_CRC-01_R1	CRC-01	Colorectal adenocarcinoma organoids		PXD014017
	20171107_QEh1_LC1_HLApI_SA_JMI_CRC-01_R2	CRC-01	Colorectal adenocarcinoma organoids		PXD014017
	20171107_QEh1_LC1_HLApI_SA_JMI_CRC-04_1_R1	CRC-04	Colorectal adenocarcinoma organoids		PXD014017
	20171107_QEh1_LC1_HLApI_SA_JMI_CRC-04_1_R2	CRC-04	Colorectal adenocarcinoma organoids		PXD014017
	20171107_QEh1_LC1_HLApI_SA_JMI_CRC-04_2_R1	CRC-04	Colorectal adenocarcinoma organoids		PXD014017
	20171107_QEh1_LC1_HLApI_SA_JMI_CRC-04_2_R2	CRC-04	Colorectal adenocarcinoma organoids		PXD014017
	20171107_QEh1_LC1_HLApI_SA_JMI_CRC-04_3_R1	CRC-04	Colorectal adenocarcinoma organoids		PXD014017
	20171107_QEh1_LC1_HLApI_SA_JMI_CRC-04_3_R2	CRC-04	Colorectal adenocarcinoma organoids		PXD014017
	20171107_QEh1_LC1_HLApI_SA_JMI_CRC-05_R1	CRC-05	Colorectal adenocarcinoma organoids		PXD014017
	20171107_QEh1_LC1_HLApI_SA_JMI_CRC-05_R2	CRC-05	Colorectal adenocarcinoma organoids		PXD014017
	20171107_QEh1_LC1_HLApI_SA_JMI_CRC-08_1_R1	CRC-08	Colorectal adenocarcinoma organoids		PXD014017
	20171107_QEh1_LC1_HLApI_SA_JMI_CRC-08_1_R2	CRC-08	Colorectal adenocarcinoma organoids		PXD014017
	20171107_QEh1_LC1_HLApI_SA_JMI_CRC-08_2_R1	CRC-08	Colorectal adenocarcinoma organoids		PXD014017
	20171107_QEh1_LC1_HLApI_SA_JMI_CRC-08_2_R2	CRC-08	Colorectal adenocarcinoma organoids		PXD014017
	20171109_QEh1_LC1_HLApI_SA_JMI_CRC-03_1_R1	CRC-03	Colorectal adenocarcinoma organoids		PXD014017
	20171109_QEh1_LC1_HLApI_SA_JMI_CRC-03_1_R2	CRC-03	Colorectal adenocarcinoma organoids		PXD014017
	20171109_QEh1_LC1_HLApI_SA_JMI_CRC-03_2_R1	CRC-03	Colorectal adenocarcinoma organoids		PXD014017
	20171109_QEh1_LC1_HLApI_SA_JMI_CRC-03_2_R2	CRC-03	Colorectal adenocarcinoma organoids		PXD014017
	20171109_QEh1_LC1_HLApI_SA_JMI_CRC-03_3_R1	CRC-03	Colorectal adenocarcinoma organoids		PXD014017
	20171109_QEh1_LC1_HLApI_SA_JMI_CRC-03_3_R2	CRC-03	Colorectal adenocarcinoma organoids		PXD014017
	20171109_QEh1_LC1_HLApI_SA_JMI_PDX146_1_R1	PDX146	Colorectal adenocarcinoma organoids		PXD014017
	20171109_QEh1_LC1_HLApI_SA_JMI_PDX146_1_R2	PDX146	Colorectal adenocarcinoma organoids		PXD014017
	20171109_QEh1_LC1_HLApI_SA_JMI_PDX146_2_R1	PDX146	Colorectal adenocarcinoma organoids		PXD014017
	20171109_QEh1_LC1_HLApI_SA_JMI_PDX146_2_R2	PDX146	Colorectal adenocarcinoma organoids		PXD014017
	20171109_QEh1_LC1_HLApI_SA_JMI_PDX146_3_R1	PDX146	Colorectal adenocarcinoma organoids		PXD014017
	20171109_QEh1_LC1_HLApI_SA_JMI_PDX146_3_R2	PDX146	Colorectal adenocarcinoma organoids		PXD014017
	20171130_QEh1_LC1_HLAIp_SA_JMI_3795-BMT_R1	3795-BMT	Meningioma tissue		PXD009925
	20171130_QEh1_LC1_HLAIp_SA_JMI_3795-BMT_R2	3795-BMT	Meningioma tissue		PXD009925
	20171130_QEh1_LC1_HLAIp_SA_JMI_3803-RE_R1	3803-RE	Meningioma tissue		PXD009925
	20171130_QEh1_LC1_HLAIp_SA_JMI_3803-RE_R2	3803-RE	Meningioma tissue		PXD009925
	20171130_QEh1_LC1_HLAIp_SA_JMI_3805-RV_R1	3805-RV	Meningioma tissue		PXD009925
	20171130_QEh1_LC1_HLAIp_SA_JMI_3805-RV_R2	3805-RV	Meningioma tissue		PXD009925
	20171201_QEh1_LC1_HLAIp_SA_JMI_3869-GA_R1	3869-GA	Meningioma tissue		PXD009925
	20171201_QEh1_LC1_HLAIp_SA_JMI_3869-GA_R2	3869-GA	Meningioma tissue		PXD009925
	20171201_QEh1_LC1_HLAIp_SA_JMI_3947-GA_R1	3947-GA	Meningioma tissue		PXD009925
	20171201_QEh1_LC1_HLAIp_SA_JMI_3947-GA_R2	3947-GA	Meningioma tissue		PXD009925
	20171201_QEh1_LC1_HLAIp_SA_JMI_3971-ORA_R1	3971-ORA	Meningioma tissue		PXD009925
	20171201_QEh1_LC1_HLAIp_SA_JMI_3971-ORA_R2	3971-ORA	Meningioma tissue		PXD009925
	20171201_QEh1_LC1_HLAIp_SA_JMI_3993_R1	3993	Meningioma tissue		PXD009925
	20171201_QEh1_LC1_HLAIp_SA_JMI_3993_R2	3993	Meningioma tissue		PXD009925
	20171201_QEh1_LC1_HLAIp_SA_JMI_4037-DC_R1	4037-DC	Meningioma tissue		PXD009925
	20171206_QE_HFX_LC2_JMI_HLApI_3989-HT_R01	3989-HT	Schwannoma tissue		PXD009925
	20171211_QEh1_LC1_HLAIp_SA_JMI_4037-DC_R3	4037-DC	Meningioma tissue		PXD009925
	20171212_QEh1_LC1_HLAIp_SA_JMI_4037-DC_R4	4037-DC	Meningioma tissue		PXD009925
	20180222_QE_HFX_LC2_HLAIp_JMI_SA_Me275_R1	Me275	Melanoma cell line		PXD013649
	20180222_QE_HFX_LC2_HLAIp_JMI_SA_Me275_R2	Me275	Melanoma cell line		PXD013649
	20180222_QE_HFX_LC2_HLAIp_JMI_SA_Me290_R1	Me290	Melanoma cell line		PXD013649
	20180222_QE_HFX_LC2_HLAIp_JMI_SA_Me290_R2	Me290	Melanoma cell line		PXD013649
	20180309_QE_HFX_LC2_HLAIp_CHC_SA_tumC3N02289_4_5_R1	C3N02289	NSCLC squamous cell carcinoma (LUSC)		PXD013649
	20180309_QE_HFX_LC2_HLAIp_CHC_SA_tumC3N02289_4_5_R2	C3N02289	NSCLC squamous cell carcinoma (LUSC)		PXD013649
	20180309_QE_HFX_LC2_HLAIp_CHC_SA_tumC3N02289_4_5_R3	C3N02289	NSCLC squamous cell carcinoma (LUSC)		PXD013649
	20180314_QE_HFX_LC2_HLAIp_JMI_SA_14JQ_R1	14JQ	Pancreatic cancer tissue		This study PXD022950
	20180314_QE_HFX_LC2_HLAIp_JMI_SA_14JQ_R2	14JQ	Pancreatic cancer tissue		This study PXD022950
	20180314_QE_HFX_LC2_HLAIp_JMI_SA_14JQ_R3	14JQ	Pancreatic cancer tissue		This study PXD022950
	20180424_QE_HFX_LC2_HLAIp_CHC_SA_normC3N02289_10_R1	C3N02289	Health lung		PXD013649
	20180425_QE_HFX_LC2_HLAIp_CHC_SA_normC3N02671_10_R1	C3N02671	Health lung		PXD013649
	20180425_QE_HFX_LC2_HLAIp_CHC_SA_normC3N02671_10_R2	C3N02671	Health lung		PXD013649
	20180425_QE_HFX_LC2_HLAIp_CHC_SA_normC3N02671_10_R3	C3N02671	Health lung		PXD013649
	20180426_QE_HFX_LC2_HLAIp_CHC_SA_tumC3N02671_08_R1	C3N02671	NSCLC adenocarcinoma (LUAD)		PXD013649
	20180426_QE_HFX_LC2_HLAIp_CHC_SA_tumC3N02671_08_R2	C3N02671	NSCLC adenocarcinoma (LUAD)		PXD013649
	20180426_QE_HFX_LC2_HLAIp_CHC_SA_tumC3N02671_08_R3	C3N02671	NSCLC adenocarcinoma (LUAD)		PXD013649
	20180524_QEh1_LC1_JMI_SA_16AY0F_HLAIp_R01	16AY0F	Pancreatic cancer tissue		This study PXD022950
	20180524_QEh1_LC1_JMI_SA_16AY0F_HLAIp_R02	16AY0F	Pancreatic cancer tissue		This study PXD022950
	20180526_QEh1_LC1_JMI_SA_154H01_HLAIp_R01	154H01	Pancreatic cancer tissue		This study PXD022950
	20180526_QEh1_LC1_JMI_SA_154H01_HLAIp_R02	154H01	Pancreatic cancer tissue		This study PXD022950
	20180721_QEh1_LC1_SA_JMI_HLAIp_T1015A_1_R01	T1015A	Melanoma cell line		PXD013649
	20180721_QEh1_LC1_SA_JMI_HLAIp_T1015A_1_R02	T1015A	Melanoma cell line		PXD013649
	20180721_QEh1_LC1_SA_JMI_HLAIp_T1015A_2_R01	T1015A	Melanoma cell line		PXD013649
	20180721_QEh1_LC1_SA_JMI_HLAIp_T1015A_2_R02	T1015A	Melanoma cell line		PXD013649
	20180721_QEh1_LC1_SA_JMI_HLAIp_T1185B_C1_R01	T1185B	Melanoma cell line		PXD013649
	20180721_QEh1_LC1_SA_JMI_HLAIp_T1185B_C2_R01	T1185B	Melanoma cell line		PXD013649
	20180721_QEh1_LC1_SA_JMI_HLAIp_T1185B_C3_R01	T1185B	Melanoma cell line		PXD013649
	20180721_QEh1_LC1_SA_JMI_HLAIp_T1185B_IFN1_R01	T1185B	Melanoma cell line	Interferon gamma	PXD013649
	20180721_QEh1_LC1_SA_JMI_HLAIp_T1185B_IFN2_R01	T1185B	Melanoma cell line	Interferon gamma	PXD013649
	20180721_QEh1_LC1_SA_JMI_HLAIp_T1185B_IFN3_R01	T1185B	Melanoma cell line	Interferon gamma	PXD013649
	20180821_QE_HFX_LC2_SA_JMI_HLAIp_CRC-01_IFN1_R01	CRC-01	Colorectal adenocarcinoma organoids	Interferon gamma	PXD014017
	20180821_QE_HFX_LC2_SA_JMI_HLAIp_CRC-01_IFN1_R02	CRC-01	Colorectal adenocarcinoma organoids	Interferon gamma	PXD014017
	20180821_QE_HFX_LC2_SA_JMI_HLAIp_CRC-01_IFN2_R01	CRC-01	Colorectal adenocarcinoma organoids	Interferon gamma	PXD014017
	20180821_QE_HFX_LC2_SA_JMI_HLAIp_CRC-01_IFN2_R02	CRC-01	Colorectal adenocarcinoma organoids	Interferon gamma	PXD014017
	20180821_QE_HFX_LC2_SA_JMI_HLAIp_CRC-01_IFN3_R01	CRC-01	Colorectal adenocarcinoma organoids	Interferon gamma	PXD014017
	20180821_QE_HFX_LC2_SA_JMI_HLAIp_CRC-01_IFN3_R02	CRC-01	Colorectal adenocarcinoma organoids	Interferon gamma	PXD014017
	20180821_QE_HFX_LC2_SA_JMI_HLAIp_CRC-01_IFN4_R01	CRC-01	Colorectal adenocarcinoma organoids	Interferon gamma	PXD014017
	20180821_QE_HFX_LC2_SA_JMI_HLAIp_CRC-01_IFN4_R02	CRC-01	Colorectal adenocarcinoma organoids	Interferon gamma	PXD014017
	20180821_QE_HFX_LC2_SA_JMI_HLAIp_CRC-01_IFN5_2ndC-18_R01	CRC-01	Colorectal adenocarcinoma organoids	Interferon gamma	PXD014017
	20180821_QE_HFX_LC2_SA_JMI_HLAIp_CRC-01_IFN5_2ndC-18_R02	CRC-01	Colorectal adenocarcinoma organoids	Interferon gamma	PXD014017
	20180824_QEh1_LC1_SA_JMI_HLAIp_CRC-08_IFN1_R01	CRC-08	Colorectal adenocarcinoma organoids	Interferon gamma	PXD014017
	20180824_QEh1_LC1_SA_JMI_HLAIp_CRC-08_IFN1_R02	CRC-08	Colorectal adenocarcinoma organoids	Interferon gamma	PXD014017
	20180824_QEh1_LC1_SA_JMI_HLAIp_CRC-08_IFN2_R01	CRC-08	Colorectal adenocarcinoma organoids	Interferon gamma	PXD014017
	20180824_QEh1_LC1_SA_JMI_HLAIp_CRC-08_IFN2_R02	CRC-08	Colorectal adenocarcinoma organoids	Interferon gamma	PXD014017
	20180824_QEh1_LC1_SA_JMI_HLAIp_CRC-08_IFN3_R01	CRC-08	Colorectal adenocarcinoma organoids	Interferon gamma	PXD014017
	20180824_QEh1_LC1_SA_JMI_HLAIp_CRC-08_IFN3_R02	CRC-08	Colorectal adenocarcinoma organoids	Interferon gamma	PXD014017
	20180824_QEh1_LC1_SA_JMI_HLAIp_CRC-08_IFN4_R01	CRC-08	Colorectal adenocarcinoma organoids	Interferon gamma	PXD014017
	20180824_QEh1_LC1_SA_JMI_HLAIp_CRC-08_IFN4_R02	CRC-08	Colorectal adenocarcinoma organoids	Interferon gamma	PXD014017
	20180824_QEh1_LC1_SA_JMI_HLAIp_CRC-08_IFN5_R01	CRC-08	Colorectal adenocarcinoma organoids	Interferon gamma	PXD014017
	20180824_QEh1_LC1_SA_JMI_HLAIp_CRC-08_IFN5_R02	CRC-08	Colorectal adenocarcinoma organoids	Interferon gamma	PXD014017
	20180824_QEh1_LC1_SA_JMI_HLAIp_CRC-08_IFN6_R01	CRC-08	Colorectal adenocarcinoma organoids	Interferon gamma	PXD014017
	20180824_QEh1_LC1_SA_JMI_HLAIp_CRC-08_IFN6_R02	CRC-08	Colorectal adenocarcinoma organoids	Interferon gamma	PXD014017
	20180831_QEh1_LC1_SA_JMI_HLAIp_CRC-04_IFN1_R01	CRC-04	Colorectal adenocarcinoma organoids	Interferon gamma	PXD014017
	20180831_QEh1_LC1_SA_JMI_HLAIp_CRC-04_IFN1_R02	CRC-04	Colorectal adenocarcinoma organoids	Interferon gamma	PXD014017
	20180831_QEh1_LC1_SA_JMI_HLAIp_CRC-04_IFN2_R01	CRC-04	Colorectal adenocarcinoma organoids	Interferon gamma	PXD014017
	20180831_QEh1_LC1_SA_JMI_HLAIp_CRC-04_IFN2_R02	CRC-04	Colorectal adenocarcinoma organoids	Interferon gamma	PXD014017
	20180831_QEh1_LC1_SA_JMI_HLAIp_CRC-04_IFN3_R01	CRC-04	Colorectal adenocarcinoma organoids	Interferon gamma	PXD014017
	20180831_QEh1_LC1_SA_JMI_HLAIp_CRC-04_IFN3_R02	CRC-04	Colorectal adenocarcinoma organoids	Interferon gamma	PXD014017
	20180831_QEh1_LC1_SA_JMI_HLAIp_CRC-04_IFN4_R01	CRC-04	Colorectal adenocarcinoma organoids	Interferon gamma	PXD014017
	20180831_QEh1_LC1_SA_JMI_HLAIp_CRC-04_IFN4_R02	CRC-04	Colorectal adenocarcinoma organoids	Interferon gamma	PXD014017
	20180911_QEh1_LC1_SA_JMI_HLAIp_CRC-05_IFN1_R01	CRC-05	Colorectal adenocarcinoma organoids	Interferon gamma	PXD014017
	20180911_QEh1_LC1_SA_JMI_HLAIp_CRC-05_IFN1_R02	CRC-05	Colorectal adenocarcinoma organoids	Interferon gamma	PXD014017
	20180911_QEh1_LC1_SA_JMI_HLAIp_CRC-05_IFN2_R01	CRC-05	Colorectal adenocarcinoma organoids	Interferon gamma	PXD014017
	20180911_QEh1_LC1_SA_JMI_HLAIp_CRC-05_IFN2_R02	CRC-05	Colorectal adenocarcinoma organoids	Interferon gamma	PXD014017
	20180911_QEh1_LC1_SA_JMI_HLAIp_CRC-05_IFN3_R01	CRC-05	Colorectal adenocarcinoma organoids	Interferon gamma	PXD014017
	20180911_QEh1_LC1_SA_JMI_HLAIp_CRC-05_IFN3_R02	CRC-05	Colorectal adenocarcinoma organoids	Interferon gamma	PXD014017
	20200317_QE_HFX2_LC3_DDA_CM647_R01	CM647	B cell line		This study PXD022950
	20200317_QE_HFX2_LC3_DDA_CM647_R02	CM647	B cell line		This study PXD022950
	20200317_QE_HFX2_LC3_DDA_CM647_R03	CM647	B cell line		This study PXD022950
	20200317_QE_HFX2_LC3_DDA_RA957_R01	RA957	B cell line		This study PXD022950
	20200317_QE_HFX2_LC3_DDA_RA957_R02	RA957	B cell line		This study PXD022950
	20200317_QE_HFX2_LC3_DDA_RA957_R03	RA957	B cell line		This study PXD022950
OD5P DDA-to-DIA	20170913_QEh1_LC1_CHC_SA_HLAIp_OD5P_ctrl_1_R1	OD5P	Melanoma cell line		PXD013649
	20170913_QEh1_LC1_CHC_SA_HLAIp_OD5P_ctrl_1_R2	OD5P	Melanoma cell line		PXD013649
	20170913_QEh1_LC1_CHC_SA_HLAIp_OD5P_ctrl_2_R1	OD5P	Melanoma cell line		PXD013649
	20170913_QEh1_LC1_CHC_SA_HLAIp_OD5P_ctrl_2_R2	OD5P	Melanoma cell line		PXD013649
	20170913_QEh1_LC1_CHC_SA_HLAIp_OD5P_ctrl_3_R1	OD5P	Melanoma cell line		PXD013649
	20170913_QEh1_LC1_CHC_SA_HLAIp_OD5P_ctrl_3_R2	OD5P	Melanoma cell line		PXD013649
	20170913_QEh1_LC1_CHC_SA_HLAIp_OD5P_ctrl_4_R1	OD5P	Melanoma cell line		PXD013649
	20170913_QEh1_LC1_CHC_SA_HLAIp_OD5P_ctrl_4_R2	OD5P	Melanoma cell line		PXD013649
	20170913_QEh1_LC1_CHC_SA_HLAIp_OD5P_DAC_1_R1	OD5P	Melanoma cell line	Decitabine	PXD013649
	20170913_QEh1_LC1_CHC_SA_HLAIp_OD5P_DAC_1_R2	OD5P	Melanoma cell line	Decitabine	PXD013649
	20170913_QEh1_LC1_CHC_SA_HLAIp_OD5P_DAC_2_R1	OD5P	Melanoma cell line	Decitabine	PXD013649
	20170913_QEh1_LC1_CHC_SA_HLAIp_OD5P_DAC_2_R2	OD5P	Melanoma cell line	Decitabine	PXD013649
	20170913_QEh1_LC1_CHC_SA_HLAIp_OD5P_DAC_3_R1	OD5P	Melanoma cell line	Decitabine	PXD013649
	20170913_QEh1_LC1_CHC_SA_HLAIp_OD5P_DAc_3_R2	OD5P	Melanoma cell line	Decitabine	PXD013649
	20170913_QEh1_LC1_CHC_SA_HLAIp_OD5P_DAC_4_R1	OD5P	Melanoma cell line	Decitabine	PXD013649
	20170913_QEh1_LC1_CHC_SA_HLAIp_OD5P_DAC_4_R2	OD5P	Melanoma cell line	Decitabine	PXD013649
