# Supplementary material for: Sensitive Immunopeptidomics by Leveraging Available Large-Scale Multi-HLA Spectral Libraries, Data-Independent Acquisition, and MS/MS Prediction
Source: Mol Cell Proteomics. 2021 Apr 9;20:100080. doi: 10.1016/j.mcpro.2021.100080 (PMC8724634; doi:10.1016/j.mcpro.2021.100080)
Supplement: Supplemental Table S3 [file mmc3.xlsx]

## Sheet: Feuil1
scan	m/z start	m/z end	center of the m/z	isolation windows	overlap [m/z]	Res.	MS/MS AGC	NCE
MS/MS	350	387	368.5	37	1	30,000	3000000	25.5, 27, 30
MS/MS	386	416	401	30	1	30,000	3000000	25.5, 27, 30
MS/MS	415	439	427	24	1	30,000	3000000	25.5, 27, 30
MS/MS	438	462	450	24	1	30,000	3000000	25.5, 27, 30
MS/MS	461	483	472	22	1	30,000	3000000	25.5, 27, 30
MS/MS	482	505	493.5	23	1	30,000	3000000	25.5, 27, 30
MS/MS	504	525	514.5	21	1	30,000	3000000	25.5, 27, 30
MS/MS	524	548	536	24	1	30,000	3000000	25.5, 27, 30
MS/MS	547	568	557.5	21	1	30,000	3000000	25.5, 27, 30
MS/MS	567	591	579	24	1	30,000	3000000	25.5, 27, 30
MS/MS	590	614	602	24	1	30,000	3000000	25.5, 27, 30
MS/MS	613	638	625.5	25	1	30,000	3000000	25.5, 27, 30
MS/MS	637	664	650.5	27	1	30,000	3000000	25.5, 27, 30
MS/MS	663	690	676.5	27	1	30,000	3000000	25.5, 27, 30
MS/MS	689	719	704	30	1	30,000	3000000	25.5, 27, 30
MS/MS	718	753	735.5	35	1	30,000	3000000	25.5, 27, 30
MS/MS	752	790	771	38	1	30,000	3000000	25.5, 27, 30
MS/MS	789	832	810.5	43	1	30,000	3000000	25.5, 27, 30
MS/MS	831	884	857.5	53	1	30,000	3000000	25.5, 27, 30
MS/MS	883	955	919	72	1	30,000	3000000	25.5, 27, 30
MS/MS	954	1057	1005.5	103	1	30,000	3000000	25.5, 27, 30
MS/MS	1056	1650	1353	594	1	30,000	3000000	25.5, 27, 30
