# Supplementary material for: Sensitive Immunopeptidomics by Leveraging Available Large-Scale Multi-HLA Spectral Libraries, Data-Independent Acquisition, and MS/MS Prediction
Source: Mol Cell Proteomics. 2021 Apr 9;20:100080. doi: 10.1016/j.mcpro.2021.100080 (PMC8724634; doi:10.1016/j.mcpro.2021.100080)
Supplement: Supplemental Table S4 [file mmc4.xlsx]

## Sheet: RA957
PG.Genes	PG.UniProtIds	PG.ProteinNames	PEP.StrippedSequence	EG.PrecursorId	EG.ModifiedSequence	[1] 20200317_QE_HFX2_LC3_DIA_RA957_DIL3x_R01.raw.PEP.Quantity	[2] 20200317_QE_HFX2_LC3_DIA_RA957_DIL3x_R02.raw.PEP.Quantity	[3] 20200317_QE_HFX2_LC3_DIA_RA957_DIL5x_R01.raw.PEP.Quantity	[4] 20200317_QE_HFX2_LC3_DIA_RA957_DIL5x_R02.raw.PEP.Quantity	[5] 20200317_QE_HFX2_LC3_DIA_RA957_R01.raw.PEP.Quantity	[6] 20200317_QE_HFX2_LC3_DIA_RA957_R02.raw.PEP.Quantity	[1] 20200317_QE_HFX2_LC3_DIA_RA957_DIL3x_R01.raw.EG.Qvalue	[2] 20200317_QE_HFX2_LC3_DIA_RA957_DIL3x_R02.raw.EG.Qvalue	[3] 20200317_QE_HFX2_LC3_DIA_RA957_DIL5x_R01.raw.EG.Qvalue	[4] 20200317_QE_HFX2_LC3_DIA_RA957_DIL5x_R02.raw.EG.Qvalue	[5] 20200317_QE_HFX2_LC3_DIA_RA957_R01.raw.EG.Qvalue	[6] 20200317_QE_HFX2_LC3_DIA_RA957_R02.raw.EG.Qvalue	[1] 20200317_QE_HFX2_LC3_DIA_RA957_DIL3x_R01.raw.EG.ApexRT	[2] 20200317_QE_HFX2_LC3_DIA_RA957_DIL3x_R02.raw.EG.ApexRT	[3] 20200317_QE_HFX2_LC3_DIA_RA957_DIL5x_R01.raw.EG.ApexRT	[4] 20200317_QE_HFX2_LC3_DIA_RA957_DIL5x_R02.raw.EG.ApexRT	[5] 20200317_QE_HFX2_LC3_DIA_RA957_R01.raw.EG.ApexRT	[6] 20200317_QE_HFX2_LC3_DIA_RA957_R02.raw.EG.ApexRT
IGHV3-21;IGHV3-7;IGHV3-48;IGHV3-11;IGHV3-9	A0A0B4J1V1;P01780;P01763;P01762;P01782	HV321_HUMAN;HV307_HUMAN;HV348_HUMAN;HV311_HUMAN;HV309_HUMAN	NSLYLQMNSLRAEDTA	_NSLYLQMNSLRAEDTA_.2	_NSLYLQMNSLRAEDTA_	50567.8	39657.4	46106.4	33424.8	63635.1	62154.4	8.21266e-13	4.16078e-06	6.46271e-22	1.08182e-09	3.75516e-08	3.16566e-07	87.4277	87.239	87.7984	87.7297	86.8849	86.8771
IGHV3-21;IGHV3-7;IGHV3-48;IGHV3-11;IGHV3-9	A0A0B4J1V1;P01780;P01763;P01762;P01782	HV321_HUMAN;HV307_HUMAN;HV348_HUMAN;HV311_HUMAN;HV309_HUMAN	NSLYLQMNSLRAEDT	_NSLYLQMNSLRAEDT_.2	_NSLYLQMNSLRAEDT_	42413	47607.8	36766.8	37886.9	31845.6	35531.5	7.15827e-19	6.88404e-10	2.07674e-34	3.37151e-16	6.88344e-09	3.43908e-08	86.4608	86.3092	86.8204	86.7935	85.8798	85.8912
IGHV3-66;IGHV3-64;IGHV3-53;IGHV3-23;IGHV3-43	A0A0C4DH42;A0A075B6Q5;P01767;P01764;A0A0B4J1X8	HV366_HUMAN;HV364_HUMAN;HV353_HUMAN;HV323_HUMAN;HV343_HUMAN	STYYADSVKGR	_STYYADSVKGR_.3	_STYYADSVKGR_	33793.8	35262.4	49250	40848.8	33677.3	29582.5	2.84917e-16	7.82962e-22	5.12946e-25	7.63931e-22	4.17803e-09	4.82549e-07	33.2233	32.9118	33.3553	33.1671	32.3719	32.1583
IGKV1-6;IGKV1D-13;IGKV1-27;IGKV1D-39;IGKV1-16;IGKV1D-16;IGKV1-17;IGKV1-39;IGKV1-33;IGKV1D-33	A0A0C4DH72;A0A0B4J2D9;A0A075B6S5;P04432;P04430;P01601;P01599;P01597;P01594;P01593	KV106_HUMAN;KVD13_HUMAN;KV127_HUMAN;KVD39_HUMAN;KV116_HUMAN;KVD16_HUMAN;KV117_HUMAN;KV139_HUMAN;KV133_HUMAN;KVD33_HUMAN	TQSPSSLSA	_TQSPSSLSA_.1	_TQSPSSLSA_	76075.2	70755.3	68797.9	66224.2	85006.3	77993.5	1.40195e-19	1.46222e-30	1.91569e-29	1.69911e-21	1.88602e-08	1.09995e-07	41.5703	41.2631	41.6734	41.5537	40.8007	40.6108
NBDY	A0A0U1RRE5	NBDY_HUMAN	YPEGTPNGGSTTL	_YPEGTPNGGSTTL_.2	_YPEGTPNGGSTTL_	37712.3	40102.1	38610.2	46153.2	28480.5	30029	4.6078e-08	8.67952e-06	5.13303e-09	6.46027e-09	4.36298e-09	2.10031e-08	62.1321	61.8611	62.45	62.3871	61.3604	61.3413
KANSL1L	A0AUZ9;A0AUZ9-2;A0AUZ9-3	KAL1L_HUMAN	LPSDVPLHF	_LPSDVPLHF_.2	_LPSDVPLHF_	176592	160342	160781	152835	131738	131414	4.37028e-14	4.52102e-15	3.65587e-21	1.84723e-09	1.05738e-08	2.48275e-08	97.7026	97.5195	98.1543	98	97.3481	97.2219
KANSL1L	A0AUZ9;A0AUZ9-2;A0AUZ9-3	KAL1L_HUMAN	EHNSESYLL	_EHNSESYLL_.2	_EHNSESYLL_	93636.3	126085	105360	138184	106385	108041	5.57329e-07	7.51468e-16	1.75616e-12	8.19042e-12	6.03159e-07	5.00845e-07	65.9912	65.8499	66.5501	66.4501	64.4169	64.5159
KANSL1L	A0AUZ9;A0AUZ9-2;A0AUZ9-3	KAL1L_HUMAN	KTFGLGLTNV	_KTFGLGLTNV_.2	_KTFGLGLTNV_	36431	39010.9	42003.5	42150.7	31995.1	37262.3	5.74324e-10	2.98051e-19	1.63491e-14	4.10179e-19	8.52936e-08	2.70646e-07	88.1557	88.0037	88.6209	88.5468	87.2976	87.3416
KANSL1L	A0AUZ9;A0AUZ9-2;A0AUZ9-3	KAL1L_HUMAN	SPSPVHSTL	_SPSPVHSTL_.2	_SPSPVHSTL_	36763.4	37545.2	37406.4	36679	29538.4	31394.3	6.25098e-09	2.07271e-07	1.81734e-10	4.12509e-09	7.76142e-07	4.11695e-07	46.124	45.8011	46.4265	46.3434	44.7246	44.772
SLC12A8	A0AV02-5;A0AV02-4;A0AV02-3;A0AV02;A0AV02-2	S12A8_HUMAN	FPVEISDRL	_FPVEISDRL_.2	_FPVEISDRL_	1.26395e+06	1193140	1.20806e+06	1.27925e+06	1.03942e+06	1.11438e+06	1.95464e-22	2.88592e-39	2.39626e-38	4.0539e-32	9.65838e-10	8.8866e-09	92.1074	91.9342	92.5327	92.426	91.6221	91.5723
RBM47;RBM47;RBM46;RBM46;RBM46	A0AV96-2;A0AV96;Q8TBY0-2;Q8TBY0-3;Q8TBY0	RBM47_HUMAN;RBM47_HUMAN;RBM46_HUMAN;RBM46_HUMAN;RBM46_HUMAN	ESHRAAAMARR	_ESHRAAAMARR_.3	_ESHRAAAMARR_	1116.81	708.441	1369.19	1984.14	3943.95	2401.45	0.00173675	0.000358429	0.00897942	0.00123197	2.5611e-06	3.8247e-07	11.5139	11.0449	11.4546	12.5985	11.2431	11.1711
TTC26	A0AVF1-2;A0AVF1-3;A0AVF1	IFT56_HUMAN	EAAGFKASK	_EAAGFKASK_.2	_EAAGFKASK_	16840.8	16446.3	13446	13605.4	15065.3	15246.2	2.74914e-11	8.27205e-15	3.09653e-11	1.01088e-05	4.94777e-08	7.94729e-08	19.8904	19.1079	19.8395	19.1599	19.6019	18.9448
TMEM129	A0AVI4	TM129_HUMAN	AHVVIHQSL	_AHVVIHQSL_.2	_AHVVIHQSL_	107477	119339	102612	110909	91385.1	103662	8.85593e-08	3.93272e-07	1.84398e-10	1.84926e-09	7.99712e-08	1.08747e-07	45.1643	44.8726	45.4404	45.3729	43.761	43.7767
E2F8	A0AVK6	E2F8_HUMAN	VPVGNSPAL	_VPVGNSPAL_.2	_VPVGNSPAL_	733778	658646	626130	770854	680969	704459	8.98555e-10	6.12494e-14	3.36914e-06	1.23484e-07	9.35473e-08	3.7315e-08	68.0218	67.8116	68.4614	68.3455	66.8233	66.8784
E2F8	A0AVK6	E2F8_HUMAN	VPVGNSPAL	_VPVGNSPAL_.1	_VPVGNSPAL_	733778	658646	626130	770854	680969	704459	2.97041e-18	2.73836e-33	5.46293e-29	4.32224e-22	7.96288e-09	1.31624e-08	68.0191	67.8141	68.4638	68.348	66.8568	66.8656
E2F8	A0AVK6	E2F8_HUMAN	FTPSDLEVRR	_FTPSDLEVRR_.3	_FTPSDLEVRR_	107218	112042	115929	104043	8688.85	5197.23	4.68588e-13	1.45571e-16	2.19897e-19	8.34299e-16	0.00960769	0.00377555	59.4572	59.1612	59.836	59.8202	59.4524	59.531
E2F8	A0AVK6	E2F8_HUMAN	EVAEELNVER	_EVAEELNVER_.2	_EVAEELNVER_	74360	67106.5	76334	72585.3	43376.5	46359.2	4.50335e-16	1.10222e-34	6.10228e-28	1.83794e-27	1.43775e-07	1.23871e-08	54.7623	54.412	55.078	55.0158	53.6001	53.6294
UBA6	A0AVT1;A0AVT1-2	UBA6_HUMAN	FPAAIEHTI	_FPAAIEHTI_.2	_FPAAIEHTI_	1.39743e+06	1.27276e+06	1.36973e+06	1.45347e+06	1.27518e+06	1.2621e+06	3.95286e-21	1.39482e-33	5.05982e-30	1.18471e-26	1.17129e-09	1.14794e-08	78.8465	78.7403	79.3535	79.2599	77.7033	77.747
UBA6	A0AVT1;A0AVT1-2	UBA6_HUMAN	FPAAIEHTI	_FPAAIEHTI_.1	_FPAAIEHTI_	1.39743e+06	1.27276e+06	1.36973e+06	1.45347e+06	1.27518e+06	1.2621e+06	2.4179e-09	1.76286e-06	1.63362e-05	1.16769e-08	3.0373e-05	5.48336e-05	78.8323	78.747	79.3445	79.251	77.6948	77.7795
UBA6	A0AVT1;A0AVT1-2	UBA6_HUMAN	LATSISETL	_LATSISETL_.1	_LATSISETL_	195387	138945	169632	147744	144032	114017	2.95776e-14	7.18621e-22	1.02202e-28	5.55154e-24	4.64711e-09	4.89482e-08	82.5734	82.4533	83.0128	82.9234	81.8507	81.8405
UBA6	A0AVT1;A0AVT1-2	UBA6_HUMAN	KLQNLNIFL	_KLQNLNIFL_.2	_KLQNLNIFL_	80805.2	68086.6	83987.4	76719.6	75053.4	66752	4.99643e-20	1.02348e-28	1.24379e-33	5.17619e-31	1.38869e-09	9.22611e-09	107.96	107.817	108.479	108.287	107.918	107.697
ESYT2	A0FGR8-5;A0FGR8-2;A0FGR8;A0FGR8-6	ESYT2_HUMAN	FSVSLPEVQR	_FSVSLPEVQR_.2	_FSVSLPEVQR_	115839	114453	134566	145282	100531	94615.2	6.20234e-08	3.118e-08	2.35318e-07	8.10513e-12	7.26988e-09	9.82578e-08	87.5311	87.3425	87.8653	87.8175	86.7453	86.8245
ESYT2	A0FGR8-5;A0FGR8-2;A0FGR8;A0FGR8-6	ESYT2_HUMAN	LPIATQEL	_LPIATQEL_.1	_LPIATQEL_	46502.9	48482.8	33576.8	34540.9	53552.2	50369.6	2.09865e-16	1.05697e-18	3.29525e-20	2.0353e-14	1.17977e-07	1.75997e-07	88.8102	88.6687	89.2198	89.1245	88.1498	88.1645
UHRF1BP1L	A0JNW5	UH1BL_HUMAN	HPVDQANTL	_HPVDQANTL_.1	_HPVDQANTL_	6778.68	6956.27	3037.99	2572.57	28416.8	26673.5	4.36927e-09	6.87304e-16	2.02236e-09	7.89486e-10	2.02653e-08	2.1718e-08	38.4663	38.134	38.5574	38.4638	37.5175	37.265
DHRS12	A0PJE2-2;A0PJE2-3;A0PJE2	DHR12_HUMAN	EHDPRVITV	_EHDPRVITV_.2	_EHDPRVITV_	937953	1.07842e+06	777372	810944	1299884	1.03604e+06	4.25961e-23	3.95185e-37	4.43178e-34	1.26185e-28	1.54077e-09	1.15414e-08	53.0254	52.7056	53.4502	53.3567	51.602	51.6714
ARHGAP10	A1A4S6	RHG10_HUMAN	ILVKHLTNV	_ILVKHLTNV_.2	_ILVKHLTNV_	1.18761e+06	1.30704e+06	1.02384e+06	1.10602e+06	1.24004e+06	1.30722e+06	1.28308e-19	1.23992e-28	5.05502e-30	5.96009e-28	1.07002e-09	8.8866e-09	55.3426	55.0595	55.7994	55.7424	53.8982	53.9599
ARHGAP10	A1A4S6	RHG10_HUMAN	ILVKHLTNV	_ILVKHLTNV_.1	_ILVKHLTNV_	1.18761e+06	1.30704e+06	1.02384e+06	1.10602e+06	1.24004e+06	1.30722e+06	2.11679e-20	3.56486e-18	6.4187e-26	8.91809e-14	1.91603e-09	1.12895e-08	55.3325	55.0441	55.8049	55.7375	53.9142	53.9502
ILVBL	A1L0T0	ILVBL_HUMAN	LPDNSILVV	_LPDNSILVV_.1	_LPDNSILVV_	140237	124591	127290	123015	95076.1	92278.5	1.62034e-13	8.88163e-24	1.61191e-25	3.47081e-21	5.88226e-07	2.94367e-07	108.862	108.693	109.35	109.153	108.891	108.649
ILVBL	A1L0T0	ILVBL_HUMAN	LPDNSILVV	_LPDNSILVV_.2	_LPDNSILVV_	140237	124591	127290	123015	95076.1	92278.5	1.45125e-13	2.67866e-22	4.75351e-28	1.9287e-21	1.32012e-06	7.50155e-07	108.861	108.712	109.385	109.157	108.853	108.617
ILVBL	A1L0T0	ILVBL_HUMAN	HRLGLFYQL	_HRLGLFYQL_.2	_HRLGLFYQL_	33998.2	32736	29489.1	32674.6	3733.37	4053.63	1.35729e-16	1.53338e-28	1.42733e-31	1.54887e-28	0.00280625	0.00199805	91.7755	91.5924	92.2789	92.12	93.5337	91.4355
MACROD2	A1Z1Q3-6;A1Z1Q3-4;A1Z1Q3	MACD2_HUMAN	NTPGPDVEM	_NTPGPDVEM_.1	_NTPGPDVEM_	84321.7	100009	73572	101639	171474	119241	6.50081e-17	8.61541e-31	4.14591e-27	2.68285e-26	2.67865e-08	1.27433e-08	64.1365	63.9015	64.4966	64.4228	63.3088	63.2738
ZC3H12D	A2A288-3;A2A288-4;A2A288	ZC12D_HUMAN	TPIREQHVL	_TPIREQHVL_.2	_TPIREQHVL_	4.24626e+06	4.27598e+06	8.05625e+06	3.90422e+06	4.23643e+06	4709660	1.16965e-22	2.85752e-37	1.44339e-34	1.2916e-29	9.65838e-10	8.8866e-09	44.9368	44.6294	45.2388	45.1452	43.6119	43.6536
ZC3H12D	A2A288-3;A2A288-4;A2A288	ZC12D_HUMAN	TPIREQHVL	_TPIREQHVL_.1	_TPIREQHVL_	4.24626e+06	4.27598e+06	8.05625e+06	3.90422e+06	4.23643e+06	4709660	3.30012e-05	0.0042977	Filtered	0.00853264	8.05467e-08	7.05549e-07	44.8863	44.6311	Filtered	45.194	43.598	43.6397
NBAS	A2RRP1-2;A2RRP1	NBAS_HUMAN	THDGGFLSL	_THDGGFLSL_.2	_THDGGFLSL_	432595	427409	429832	451941	403562	398938	8.23205e-21	4.41811e-36	1.36442e-32	3.18146e-31	9.82615e-10	8.8866e-09	87.8545	87.7443	88.4502	88.35	86.791	86.8703
NBAS	A2RRP1-2;A2RRP1	NBAS_HUMAN	THDGGFLSL	_THDGGFLSL_.1	_THDGGFLSL_	432595	427409	429832	451941	403562	398938	0.00452317	0.00649525	0.00551992	0.00126201	0.000203167	0.000360178	87.997	86.7272	88.4098	88.4142	86.7517	86.8565
NBAS	A2RRP1-2;A2RRP1	NBAS_HUMAN	KILPLQVRL	_KILPLQVRL_.2	_KILPLQVRL_	191669	180554	200585	208536	165397	161306	4.33888e-23	5.28512e-42	4.92524e-37	2.17572e-32	9.8851e-10	9.09718e-09	90.9949	90.8378	91.503	91.3702	90.5496	90.4887
NBAS	A2RRP1-2;A2RRP1	NBAS_HUMAN	KILPLQVRL	_KILPLQVRL_.3	_KILPLQVRL_	191669	180554	200585	208536	165397	161306	4.32034e-20	6.95855e-31	1.2848e-35	5.92845e-28	1.94066e-09	9.31247e-09	91.0288	90.8613	91.5108	91.3676	90.5263	90.5118
NBAS	A2RRP1-2;A2RRP1	NBAS_HUMAN	LPNDMTLAL	_LPNDMTLAL_.1	_LPNDMTLAL_	144053	112233	125752	120696	133174	132805	2.85389e-20	6.55567e-33	1.73711e-31	1.75951e-25	2.09838e-09	1.2112e-08	110.049	109.911	110.516	110.345	110.186	109.939
NBAS	A2RRP1-2;A2RRP1	NBAS_HUMAN	LPNDMTLAL	_LPNDM[Oxidation (M)]TLAL_.2	_LPNDM[Oxidation (M)]TLAL_	144053	112233	125752	120696	133174	132805	5.90469e-15	5.65991e-25	9.24721e-23	1.41443e-23	1.88941e-08	9.97716e-08	91.327	91.5618	91.7309	91.5876	90.9044	91.2965
NBAS	A2RRP1-2;A2RRP1	NBAS_HUMAN	SRDEHLHEM	_SRDEHLHEM[Oxidation (M)]_.3	_SRDEHLHEM[Oxidation (M)]_	34590	17944.3	25523.3	30582.7	40931.7	74815.9	1.09606e-07	2.13582e-09	2.9066e-05	1.16796e-07	5.33627e-06	1.12408e-08	12.8766	12.2608	12.9069	11.9962	12.6782	11.5346
NBAS	A2RRP1-2;A2RRP1	NBAS_HUMAN	SRDEHLHEM	_SRDEHLHEM_.2	_SRDEHLHEM_	34590	17944.3	25523.3	30582.7	40931.7	74815.9	4.56028e-12	4.56364e-19	8.14194e-22	2.06602e-15	5.2026e-09	5.54504e-08	22.1645	21.701	22.0361	21.7702	21.8177	21.3958
FAM234B	A2RU67	F234B_HUMAN	NRDSSPPSL	_NRDSSPPSL_.2	_NRDSSPPSL_	451976	439776	484318	453697	15704.4	15105.7	4.73692e-23	5.59897e-42	1.94231e-34	2.4751e-31	0.00395301	3.45746e-06	42.292	42.0213	42.5153	42.4165	39.7272	40.871
TYW5	A2RUC4	TYW5_HUMAN	YPQRKPLVL	_YPQRKPLVL_.2	_YPQRKPLVL_	47193.9	44907.9	38160.6	40492.5	46034.2	48942.2	1.31672e-06	5.34908e-06	0.00039985	0.000105887	3.99872e-05	4.81607e-06	57.1467	56.8786	57.6248	57.5728	55.2926	55.4403
DENND3	A2RUS2;A2RUS2-2	DEND3_HUMAN	SRFPYYNSL	_SRFPYYNSL_.2	_SRFPYYNSL_	1.29736e+06	1.56517e+06	1452280	1.80617e+06	1.32994e+06	1440063	1.13043e-22	3.21056e-36	6.67507e-29	7.13419e-29	9.65838e-10	8.8866e-09	79.5083	79.4017	79.9954	79.9592	78.3537	78.418
DENND3	A2RUS2;A2RUS2-2	DEND3_HUMAN	SRFPYYNSL	_SRFPYYNSL_.1	_SRFPYYNSL_	1.29736e+06	1.56517e+06	1452280	1.80617e+06	1.32994e+06	1440063	1.02344e-06	4.2741e-06	3.44608e-05	0.00010424	1.60667e-08	1.03315e-07	79.5335	79.4114	80.0053	79.9535	78.3631	78.4428
DENND3	A2RUS2;A2RUS2-2	DEND3_HUMAN	HHELHAAHL	_HHELHAAHL_.3	_HHELHAAHL_	78418.5	80325.8	75856.3	77490	87548.6	89951.8	9.18444e-12	7.85039e-13	2.96193e-19	4.43849e-12	2.85484e-08	1.13631e-07	24.3796	23.9422	24.2939	24.0856	23.8705	23.5791
DENND3	A2RUS2;A2RUS2-2	DEND3_HUMAN	HHELHAAHL	_HHELHAAHL_.2	_HHELHAAHL_	78418.5	80325.8	75856.3	77490	87548.6	89951.8	1.18964e-09	1.48294e-05	2.59677e-05	2.21658e-06	1.09504e-07	4.19909e-07	24.377	23.9396	24.3017	24.083	23.8679	23.5765
DENND3	A2RUS2;A2RUS2-2	DEND3_HUMAN	MPMTLPETTL	_MPMTLPETTL_.2	_MPMTLPETTL_	9464.74	8277.12	9194.06	7544.87	14420.1	13812	6.48164e-16	4.10191e-33	7.40173e-30	8.8854e-26	4.26889e-09	1.47619e-08	108.99	108.831	109.462	109.296	109.167	108.931
DENND3	A2RUS2;A2RUS2-2	DEND3_HUMAN	MPNLQDIAM	_MPNLQDIAM[Oxidation (M)]_.1	_MPNLQDIAM[Oxidation (M)]_	44006.8	35292.2	2063.61	Non Numérique	90909.6	76478.9	0.000153452	0.000840103	0.00690115	Filtered	2.9218e-05	2.34e-05	86.8335	86.6762	88.207	Filtered	86.3175	86.3344
DENND3	A2RUS2;A2RUS2-2	DEND3_HUMAN	MPNLQDIAM	_MPNLQDIAM_.1	_MPNLQDIAM_	44006.8	35292.2	2063.61	Non Numérique	90909.6	76478.9	0.00264277	Filtered	0.00155021	Filtered	4.85359e-05	4.09842e-05	104.468	Filtered	104.698	Filtered	104.484	104.319
FUOM	A2VDF0	FUCM_HUMAN	ETALYGNLILR	_ETALYGNLILR_.2	_ETALYGNLILR_	294250	257656	320874	279732	208774	224652	3.69068e-23	2.38418e-43	1.61378e-39	1.02855e-33	9.65838e-10	8.8866e-09	95.5856	95.4131	96.0434	95.8791	95.2608	95.1431
KIAA0922	A2VDJ0-6;A2VDJ0-3;A2VDJ0;A2VDJ0-5;A2VDJ0-2	T131L_HUMAN	NHFDRSVVL	_NHFDRSVVL_.2	_NHFDRSVVL_	12113028	11566118	10330370	9911375	11547609	10874468	4.26841e-21	9.46246e-34	1.5678e-29	2.60615e-27	1.04538e-09	1.08883e-08	58.1636	57.9414	58.6631	58.6529	56.5658	56.7251
KIAA0922	A2VDJ0-6;A2VDJ0-3;A2VDJ0;A2VDJ0-5;A2VDJ0-2	T131L_HUMAN	NHFDRSVVL	_NHFDRSVVL_.1	_NHFDRSVVL_	12113028	11566118	10330370	9911375	11547609	10874468	3.82054e-18	2.96069e-31	3.52082e-22	1.95242e-15	1.32965e-09	4.9441e-08	58.1497	57.9533	58.7015	58.6129	56.5928	56.7215
KIAA0922	A2VDJ0-6;A2VDJ0-3;A2VDJ0;A2VDJ0-5;A2VDJ0-2	T131L_HUMAN	FPSEAPISL	_FPSEAPISL_.1	_FPSEAPISL_	5.08879e+06	4.93929e+06	4712847	4.45362e+06	4951001	4573084	3.51034e-22	1.20095e-36	8.11342e-36	2.67086e-31	1.01777e-09	8.8866e-09	104.619	104.424	105.08	104.898	104.577	104.391
KIAA0922	A2VDJ0-6;A2VDJ0-3;A2VDJ0;A2VDJ0-5;A2VDJ0-2	T131L_HUMAN	FPSEAPISL	_FPSEAPISL_.2	_FPSEAPISL_	5.08879e+06	4.93929e+06	4712847	4.45362e+06	4951001	4573084	1.75574e-20	2.61609e-33	2.63392e-32	2.67519e-28	1.36668e-09	8.8866e-09	104.622	104.406	105.093	104.906	104.65	104.403
KIAA0922	A2VDJ0-6;A2VDJ0-3;A2VDJ0;A2VDJ0-5;A2VDJ0-2	T131L_HUMAN	EIASSLPAAQR	_EIASSLPAAQR_.2	_EIASSLPAAQR_	3.4019e+06	3.23696e+06	3.26964e+06	3381771	3.08854e+06	3.18962e+06	1.69451e-22	2.12969e-40	4.23523e-32	2.80046e-31	9.65838e-10	8.8866e-09	52.6204	52.2447	52.951	52.8576	51.4384	51.5137
KIAA0922	A2VDJ0-6;A2VDJ0-3;A2VDJ0;A2VDJ0-5;A2VDJ0-2	T131L_HUMAN	RHFSQRDAL	_RHFSQRDAL_.3	_RHFSQRDAL_	2267939	2.44725e+06	2.02167e+06	2.46303e+06	1.80025e+06	1.90308e+06	7.72514e-23	4.58337e-41	7.17171e-35	5.8236e-30	9.65838e-10	8.8866e-09	27.576	27.2117	27.6484	27.3981	26.9811	26.8051
KIAA0922	A2VDJ0-6;A2VDJ0-3;A2VDJ0;A2VDJ0-5;A2VDJ0-2	T131L_HUMAN	ESAPVHNSF	_ESAPVHNSF_.2	_ESAPVHNSF_	1.04685e+06	991388	1.07506e+06	981187	795880	849835	1.40547e-22	9.74405e-35	6.51419e-34	2.19333e-30	9.99774e-10	8.8866e-09	44.4541	44.0945	44.636	44.5476	43.175	43.1258
KIAA0922	A2VDJ0-6;A2VDJ0-3;A2VDJ0;A2VDJ0-5;A2VDJ0-2	T131L_HUMAN	ESAPVHNSF	_ESAPVHNSF_.1	_ESAPVHNSF_	1.04685e+06	991388	1.07506e+06	981187	795880	849835	6.46651e-19	1.15584e-23	4.73335e-12	8.25365e-08	1.32959e-09	1.10904e-08	44.4556	44.1064	44.627	44.5334	43.1609	43.1429
KIAA0922	A2VDJ0-6;A2VDJ0-3;A2VDJ0;A2VDJ0-5;A2VDJ0-2	T131L_HUMAN	HVSGIGTRR	_HVSGIGTRR_.2	_HVSGIGTRR_	392998	332312	301596	275130	493792	509320	4.09512e-21	7.04734e-35	6.56191e-32	2.11483e-30	9.80602e-10	9.11905e-09	15.6982	15.0778	15.583	15.0812	15.6289	14.9757
KIAA0922	A2VDJ0-6;A2VDJ0-3;A2VDJ0;A2VDJ0-5;A2VDJ0-2	T131L_HUMAN	THMENQAVV	_THM[Oxidation (M)]ENQAVV_.2	_THM[Oxidation (M)]ENQAVV_	207471	215255	217493	218513	171716	165515	7.18699e-15	5.24974e-35	8.89284e-34	2.90237e-23	3.89456e-08	1.98736e-08	30.0529	29.6522	30.1472	29.8182	29.1845	28.9261
KIAA0922	A2VDJ0-6;A2VDJ0-3;A2VDJ0;A2VDJ0-5;A2VDJ0-2	T131L_HUMAN	QRDALSLQF	_QRDALSLQF_.2	_QRDALSLQF_	190633	167477	208531	187586	200973	211321	1.1423e-19	6.14982e-32	1.30329e-30	3.25221e-26	1.18185e-08	3.01238e-08	88.0355	87.8939	88.485	88.3952	87.1224	87.1868
KIAA0922	A2VDJ0-6;A2VDJ0-3;A2VDJ0;A2VDJ0-5;A2VDJ0-2	T131L_HUMAN	VSGIGTRR	_VSGIGTRR_.2	_VSGIGTRR_	137991	128724	154060	134144	99576	121822	1.58871e-20	7.07566e-35	1.3019e-29	1.93638e-25	1.55374e-09	9.76176e-09	15.6792	15.0744	15.5796	15.0778	15.6255	14.988
KIAA0922	A2VDJ0-6;A2VDJ0-3;A2VDJ0;A2VDJ0-5;A2VDJ0-2	T131L_HUMAN	DTYGPSDKGRGK	_DTYGPSDKGRGK_.3	_DTYGPSDKGRGK_	109086	107198	111149	96797.2	56539.9	96454	7.38924e-17	2.54655e-30	3.4776e-24	6.43693e-17	8.16908e-08	4.72238e-08	15.8202	15.2573	15.6736	15.2502	15.6046	15.0245
KIAA0922	A2VDJ0-6;A2VDJ0-3;A2VDJ0;A2VDJ0-5;A2VDJ0-2	T131L_HUMAN	DTYGPSDKGR	_DTYGPSDKGR_.2	_DTYGPSDKGR_	27511.6	31699.7	24245.4	27708.3	31713.4	33143.4	5.02944e-17	3.22155e-35	1.00259e-22	1.17803e-21	1.81679e-08	3.33573e-08	19.7183	18.9045	19.6673	19.0243	19.3516	18.6893
KIAA0922	A2VDJ0-6;A2VDJ0-3;A2VDJ0;A2VDJ0-5;A2VDJ0-2	T131L_HUMAN	HLLDHLSIVYV	_HLLDHLSIVYV_.3	_HLLDHLSIVYV_	11719	11535.6	14139.1	12666.3	15934.7	12353.1	8.01844e-13	7.81544e-23	1.61039e-30	1.34659e-19	1.91045e-08	2.59976e-08	108.047	107.894	108.582	108.405	108.424	108.146
KIAA0922	A2VDJ0-6;A2VDJ0-3;A2VDJ0;A2VDJ0-5;A2VDJ0-2	T131L_HUMAN	HLLDHLSIVYV	_HLLDHLSIVYV_.2	_HLLDHLSIVYV_	11719	11535.6	14139.1	12666.3	15934.7	12353.1	1.67858e-11	1.11568e-08	1.28398e-12	9.28282e-14	1.44722e-07	3.83127e-07	108.079	107.894	108.598	108.385	108.425	108.178
VWA8	A3KMH1-2;A3KMH1-3;A3KMH1	VWA8_HUMAN	SIFPIHPSFR	_SIFPIHPSFR_.3	_SIFPIHPSFR_	139189	155095	156954	152038	136490	134006	1.92512e-22	1.52578e-37	6.30343e-38	3.88022e-33	9.65838e-10	8.8866e-09	87.1253	86.9261	87.5481	87.469	86.219	86.2307
VWA8	A3KMH1-2;A3KMH1-3;A3KMH1	VWA8_HUMAN	TQDPTAQSL	_TQDPTAQSL_.1	_TQDPTAQSL_	66065.1	61932.8	49853.4	49046	94888.9	81851.9	2.41248e-11	2.08196e-18	4.3133e-25	4.33511e-08	2.49939e-09	3.21659e-08	49.0771	48.7129	49.2393	49.172	48.2163	48.2111
VWA8	A3KMH1-2;A3KMH1-3;A3KMH1	VWA8_HUMAN	TQDPTAQSL	_TQDPTAQSL_.2	_TQDPTAQSL_	66065.1	61932.8	49853.4	49046	94888.9	81851.9	2.57795e-07	4.09641e-09	1.68095e-23	3.75715e-21	1.40186e-08	2.32708e-07	49.0537	48.7155	49.2471	49.1851	48.2237	48.1928
VWA8	A3KMH1-2;A3KMH1-3;A3KMH1	VWA8_HUMAN	HRDTTVQTL	_HRDTTVQTL_.1	_HRDTTVQTL_	1469.64	2216.66	1805.8	208.412	10855.4	12668.3	0.000356753	1.75101e-05	0.00206864	0.00790251	1.80071e-07	8.68411e-07	34.3845	34.141	34.621	33.1379	33.2889	33.1728
GTPBP10	A4D1E9-2;A4D1E9	GTPBA_HUMAN	QHIIPISAV	_QHIIPISAV_.2	_QHIIPISAV_	294067	304432	280006	282032	266108	256937	4.30385e-13	2.90908e-18	2.58518e-20	3.27737e-19	2.72616e-08	4.81111e-08	85.132	84.9909	85.5988	85.4936	84.0733	84.1375
WDR91	A4D1P6-3;A4D1P6-2;A4D1P6	WDR91_HUMAN	ESFGGQGTK	_ESFGGQGTK_.2	_ESFGGQGTK_	106548	94451.3	108135	90923.7	86627.4	67678	1.07311e-22	3.2547e-38	2.92673e-38	2.11496e-32	9.65838e-10	8.8866e-09	23.3174	22.7861	23.2001	22.8454	22.8607	22.4231
LCHN	A4D1U4	LCHN_HUMAN	HHDHLQPLL	_HHDHLQPLL_.2	_HHDHLQPLL_	2.30476e+06	2.48092e+06	1.89808e+06	2.06617e+06	2.66719e+06	2160611	9.82122e-21	2.98583e-34	1.03066e-33	2.01018e-30	9.65838e-10	9.21732e-09	55.9716	55.7511	56.5695	56.4914	54.1425	54.237
LCHN	A4D1U4	LCHN_HUMAN	KTLTAEHARGMGL	_KTLTAEHARGMGL_.3	_KTLTAEHARGMGL_	20444.2	22060	18712.7	31438	22217.4	24578.5	2.37039e-07	1.59326e-07	0.000148526	0.000526881	1.41804e-06	1.25411e-06	42.5363	42.2812	42.8066	42.8175	41.333	41.2697
GRID2IP	A4D2P6	GRD2I_HUMAN	GLAGPGGAR	_GLAGPGGAR_.2	_GLAGPGGAR_	534557	550612	625420	536350	421500	396163	1.97133e-14	1.16625e-16	1.13294e-21	5.50055e-09	1.00551e-07	1.27428e-07	19.1686	18.3312	19.0414	18.4533	18.8152	18.2129
SH3D21	A4FU49;A4FU49-3;A4FU49-6	SH321_HUMAN	GVASKEEVTL	_GVASKEEVTL_.2	_GVASKEEVTL_	750982	753781	619640	606890	716896	667724	7.43497e-16	6.26968e-22	6.28832e-22	4.95022e-20	1.77042e-08	3.14169e-08	54.8413	54.5794	55.4442	55.3769	52.7809	52.9357
EME2	A4GXA9	EME2_HUMAN	EAAARARDP	_EAAARARDP_.2	_EAAARARDP_	19053.8	32638	9597.99	Non Numérique	34270.2	33809	0.000870621	3.80908e-27	3.88879e-14	Filtered	9.65838e-10	9.53159e-09	14.1189	11.6947	12.3296	Filtered	12.2741	11.6162
CNOT1	A5YKK6-2;A5YKK6;A5YKK6-3;A5YKK6-4	CNOT1_HUMAN	FPQYPDKEL	_FPQYPDKEL_.2	_FPQYPDKEL_	6.40565e+06	6777216	6565555	7629388	6.03838e+06	6.89191e+06	3.98284e-19	5.91146e-31	2.1883e-30	1.04196e-25	1.08062e-09	9.4648e-09	71.1311	71.092	71.6917	71.6281	69.9363	69.9949
CNOT1	A5YKK6-2;A5YKK6;A5YKK6-3;A5YKK6-4	CNOT1_HUMAN	FPQYPDKEL	_FPQYPDKEL_.1	_FPQYPDKEL_	6.40565e+06	6777216	6565555	7629388	6.03838e+06	6.89191e+06	2.43148e-16	1.95589e-26	1.95389e-13	8.84442e-13	5.07176e-09	1.53334e-08	71.1931	71.0707	71.6861	71.5911	69.9867	70.0402
CNOT1	A5YKK6-2;A5YKK6;A5YKK6-3;A5YKK6-4	CNOT1_HUMAN	YHDINVYSL	_YHDINVYSL_.2	_YHDINVYSL_	5916927	6.85254e+06	6.58096e+06	6.52559e+06	5686444	6326087	1.53356e-18	6.45482e-33	9.37127e-26	1.22904e-21	1.03083e-09	8.8866e-09	81.1127	80.9631	81.5957	81.5529	79.9182	79.9883
CNOT1	A5YKK6-2;A5YKK6;A5YKK6-3;A5YKK6-4	CNOT1_HUMAN	YHDINVYSL	_YHDINVYSL_.1	_YHDINVYSL_	5916927	6.85254e+06	6.58096e+06	6.52559e+06	5686444	6326087	3.26261e-20	1.49891e-32	9.42442e-29	3.89114e-26	2.73796e-09	9.82121e-09	81.0515	80.9737	81.6066	81.5067	79.9032	79.9375
CNOT1	A5YKK6-2;A5YKK6;A5YKK6-3;A5YKK6-4	CNOT1_HUMAN	TVAKTVTVTR	_TVAKTVTVTR_.3	_TVAKTVTVTR_	540739	531585	520818	464136	371161	400448	1.86286e-07	6.04305e-07	6.31337e-06	2.50623e-06	1.11704e-06	9.29878e-07	31.6336	31.2955	31.8015	31.603	30.6393	30.3985
CNOT1	A5YKK6-2;A5YKK6;A5YKK6-3;A5YKK6-4	CNOT1_HUMAN	TVAKTVTVTR	_TVAKTVTVTR_.2	_TVAKTVTVTR_	540739	531585	520818	464136	371161	400448	1.16944e-19	6.6808e-38	3.75561e-35	1.87527e-29	9.65838e-10	8.8866e-09	31.6571	31.3138	31.825	31.6056	30.6575	30.4116
CNOT1	A5YKK6-2;A5YKK6;A5YKK6-3;A5YKK6-4	CNOT1_HUMAN	TTVAKTVTVTR	_TTVAKTVTVTR_.3	_TTVAKTVTVTR_	318493	300106	387064	305578	254009	303367	6.27522e-23	3.15514e-42	2.90477e-36	3.50151e-32	9.65838e-10	8.8866e-09	36.6324	36.3524	36.7701	36.6137	35.7059	35.5683
CNOT1	A5YKK6-2;A5YKK6;A5YKK6-3;A5YKK6-4	CNOT1_HUMAN	TTVAKTVTVTR	_TTVAKTVTVTR_.2	_TTVAKTVTVTR_	318493	300106	387064	305578	254009	303367	3.08293e-16	3.54762e-27	1.81047e-28	4.44536e-25	3.83051e-09	4.79611e-08	36.6414	36.3457	36.7791	36.6383	35.6992	35.5511
CNOT1	A5YKK6-2;A5YKK6;A5YKK6-3;A5YKK6-4	CNOT1_HUMAN	HAIPPTLAM	_HAIPPTLAM[Oxidation (M)]_.2	_HAIPPTLAM[Oxidation (M)]_	305066	107577	248108	96612.8	334306	257087	1.52456e-06	6.24385e-06	4.17951e-05	1.1317e-05	7.8011e-06	2.41392e-06	58.1719	56.917	58.7235	57.6583	56.9321	56.3716
CNOT1	A5YKK6-2;A5YKK6;A5YKK6-3;A5YKK6-4	CNOT1_HUMAN	HAIPPTLAM	_HAIPPTLAM_.1	_HAIPPTLAM_	305066	107577	248108	96612.8	334306	257087	1.57476e-05	0.00011992	0.000765414	0.000278737	1.63306e-06	5.66757e-06	76.2988	76.3091	78.7425	77.0985	74.8849	75.1924
CNOT1	A5YKK6-2;A5YKK6;A5YKK6-3;A5YKK6-4	CNOT1_HUMAN	LPDPFTPNLKV	_LPDPFTPNLKV_.2	_LPDPFTPNLKV_	400100	370197	402756	362140	326108	345500	6.88518e-23	1.87636e-41	9.75832e-38	1.50297e-32	9.65838e-10	8.8866e-09	105.865	105.696	106.355	106.189	105.954	105.716
CNOT1	A5YKK6-2;A5YKK6;A5YKK6-3;A5YKK6-4	CNOT1_HUMAN	ERMPEQIRL	_ERMPEQIRL_.3	_ERMPEQIRL_	155665	149530	179362	191556	169729	143036	7.75973e-10	3.26777e-16	4.42945e-16	5.58109e-15	4.37697e-08	1.46358e-07	64.9974	64.8512	65.5615	65.4667	63.4202	63.4578
CNOT1	A5YKK6-2;A5YKK6;A5YKK6-3;A5YKK6-4	CNOT1_HUMAN	ERMPEQIRL	_ERMPEQIRL_.2	_ERMPEQIRL_	155665	149530	179362	191556	169729	143036	6.25185e-08	3.06797e-06	3.81577e-08	8.70841e-07	2.53166e-08	3.45465e-07	65.022	64.8497	65.5966	65.4966	63.424	63.4976
CNOT1	A5YKK6-2;A5YKK6;A5YKK6-3;A5YKK6-4	CNOT1_HUMAN	EVTAAQVAR	_EVTAAQVAR_.2	_EVTAAQVAR_	201739	179054	225352	194726	164076	168793	1.3163e-21	6.77893e-27	5.42395e-36	1.10876e-29	1.73624e-06	4.22715e-07	35.4135	35.1126	35.5197	35.3631	34.66	34.4751
CNOT1	A5YKK6-2;A5YKK6;A5YKK6-3;A5YKK6-4	CNOT1_HUMAN	KVLESSIRSV	_KVLESSIRSV_.2	_KVLESSIRSV_	174044	174149	152030	150217	145580	132430	2.44354e-13	4.13959e-19	5.2876e-18	4.03592e-20	2.35527e-07	3.08143e-07	48.0189	47.738	48.4209	48.3589	46.9121	46.9671
CNOT1	A5YKK6-2;A5YKK6;A5YKK6-3;A5YKK6-4	CNOT1_HUMAN	EVFPVDLIYR	_EVFPVDLIYR_.2	_EVFPVDLIYR_	138255	136502	147684	152622	118101	126503	3.45012e-20	7.64313e-39	1.66361e-38	1.14798e-30	4.2951e-09	3.25535e-08	115.674	115.478	116.111	115.982	115.908	115.688
CNOT1	A5YKK6-2;A5YKK6;A5YKK6-3;A5YKK6-4	CNOT1_HUMAN	ELIKNPAFK	_ELIKNPAFK_.2	_ELIKNPAFK_	65916.3	74883.4	60957.3	63532.6	73232.3	66946.1	6.36031e-20	2.63598e-38	4.08134e-24	3.39127e-22	2.48321e-09	9.22332e-09	56.498	56.188	56.9288	56.8351	55.0394	55.0661
CNOT1	A5YKK6-2;A5YKK6;A5YKK6-3;A5YKK6-4	CNOT1_HUMAN	LPDPFTPNL	_LPDPFTPNL_.2	_LPDPFTPNL_	52061.1	46106.2	51550.5	49691.1	44213	42649.9	2.87847e-20	8.47702e-39	1.8645e-35	9.00247e-31	5.11172e-09	1.48193e-08	114.263	114.093	114.704	114.554	114.529	114.301
CNOT1	A5YKK6-2;A5YKK6;A5YKK6-3;A5YKK6-4	CNOT1_HUMAN	QIVRKDFAL	_QIVRKDFAL_.2	_QIVRKDFAL_	6779.91	14782.2	8624.72	16836.4	20774.4	6008.73	1.44499e-07	6.92638e-07	9.90649e-05	1.72615e-06	1.32953e-06	0.000412524	63.2077	63.0041	63.7294	63.6193	61.725	61.7616
CCDC88B	A6NC98-4;A6NC98;A6NC98-2	CC88B_HUMAN	EHDRAQMLL	_EHDRAQMLL_.2	_EHDRAQMLL_	447442	472463	281629	264917	557480	491732	1.19238e-13	4.29002e-17	3.31445e-18	9.68207e-18	3.07938e-09	2.74366e-08	58.1595	57.9217	58.706	58.6592	56.3515	56.4789
CCDC88B	A6NC98-4;A6NC98;A6NC98-2	CC88B_HUMAN	EHDRAQMLL	_EHDRAQM[Oxidation (M)]LL_.2	_EHDRAQM[Oxidation (M)]LL_	447442	472463	281629	264917	557480	491732	7.74154e-13	5.03334e-28	1.0371e-23	1.99162e-24	2.87481e-08	2.15198e-07	45.6585	45.3826	46.008	45.9614	44.1833	44.1905
CCDC88B	A6NC98-4;A6NC98;A6NC98-2	CC88B_HUMAN	ESFSPGDTPRQR	_ESFSPGDTPRQR_.3	_ESFSPGDTPRQR_	176591	178260	206042	190980	127976	143753	2.59873e-18	7.59557e-33	2.93658e-22	5.89995e-17	1.15716e-09	1.77084e-08	36.2899	35.9524	36.3805	36.2188	35.3322	35.1737
CCDC88B	A6NC98-4;A6NC98;A6NC98-2	CC88B_HUMAN	EVQGLEAEIRR	_EVQGLEAEIRR_.3	_EVQGLEAEIRR_	155791	174821	171547	167989	115024	128682	2.96491e-20	1.50667e-35	1.11486e-30	5.96165e-20	3.78266e-09	2.14308e-08	55.3068	54.9923	55.6591	55.5813	53.8629	53.9246
CCDC88B	A6NC98-4;A6NC98;A6NC98-2	CC88B_HUMAN	EAQALSGQAKR	_EAQALSGQAKR_.2	_EAQALSGQAKR_	22232.4	22758.9	19348	18948.1	19175.3	21274.2	8.13332e-20	1.87353e-37	7.3767e-31	7.00607e-27	1.3167e-08	3.63978e-08	20.2578	19.5276	20.1704	19.6061	19.9324	19.2963
FAM83G	A6ND36-2;A6ND36	FA83G_HUMAN	EPEPEPIVL	_EPEPEPIVL_.2	_EPEPEPIVL_	21903.9	26276.3	24623.9	24049.2	19662.6	17576.4	3.54016e-05	1.52734e-05	2.94713e-05	5.04099e-05	0.000125879	1.51873e-06	99.5295	99.363	99.9863	99.8103	99.2756	99.1673
FAM83G	A6ND36-2;A6ND36	FA83G_HUMAN	EPEPEPIVL	_EPEPEPIVL_.1	_EPEPEPIVL_	21903.9	26276.3	24623.9	24049.2	19662.6	17576.4	0.000546073	0.000355559	0.000650532	0.000128191	0.000584744	0.000540936	99.5142	99.3268	99.9605	99.8107	99.3638	99.2401
RCCD1	A6NED2	RCCD1_HUMAN	DTTSLDRPR	_DTTSLDRPR_.3	_DTTSLDRPR_	190376	191078	191399	201666	166800	162008	3.25698e-18	1.42703e-30	1.62118e-25	7.07319e-28	1.81578e-09	1.03166e-08	27.9572	27.5145	27.9252	27.6487	27.2683	26.9304
RCCD1	A6NED2	RCCD1_HUMAN	DTTSLDRPR	_DTTSLDRPR_.2	_DTTSLDRPR_	190376	191078	191399	201666	166800	162008	5.83426e-16	2.94949e-21	3.11592e-27	4.19184e-19	1.10982e-08	3.42443e-08	27.9598	27.5224	27.9382	27.6566	27.2814	26.9383
ZNF316	A6NFI3	ZN316_HUMAN	AVAPPAGRP	_AVAPPAGRP_.2	_AVAPPAGRP_	1.19372e+06	1.25389e+06	1.39043e+06	1.14267e+06	1.10781e+06	1159472	7.32205e-23	2.05656e-38	3.01173e-35	7.67006e-33	9.65838e-10	8.8866e-09	37.9496	37.5834	38.0327	37.8999	36.8744	36.6664
TCAF2	A6NFQ2-2;A6NFQ2;A6NFQ2-3	TCAF2_HUMAN	APVGVHPSL	_APVGVHPSL_.2	_APVGVHPSL_	209148	190576	178372	144514	117991	113442	1.08205e-06	3.23247e-06	2.28318e-05	4.34334e-05	1.25052e-07	4.4335e-07	61.4121	61.2147	61.8651	61.7918	59.8233	59.904
TCAF2	A6NFQ2-2;A6NFQ2;A6NFQ2-3	TCAF2_HUMAN	FPVPTPEM	_FPVPTPEM_.1	_FPVPTPEM_	126263	108284	94099.4	96999.7	144981	153998	2.64946e-07	6.96926e-07	5.32771e-06	3.95369e-07	1.75787e-05	7.17097e-07	101.979	101.77	102.396	102.286	101.716	101.571
TCAF2	A6NFQ2-2;A6NFQ2;A6NFQ2-3	TCAF2_HUMAN	QLGPVPVTI	_QLGPVPVTI_.1	_QLGPVPVTI_	28885.5	26052.9	27278.3	28844.6	29089.4	26686.1	7.61261e-15	3.05356e-28	1.64076e-27	5.25313e-29	2.14568e-07	7.14137e-08	111.317	111.158	111.786	111.599	111.482	111.246
NEMP2	A6NFY4	NEMP2_HUMAN	EAAAAALSVRR	_EAAAAALSVRR_.2	_EAAAAALSVRR_	6855.85	6260.65	5857.39	5467.56	7640.01	6877.04	2.00984e-13	5.70352e-11	1.48934e-14	7.09152e-13	2.7003e-07	5.98248e-07	42.3685	42.1134	42.5396	42.4616	41.2488	41.1645
STRCP1;STRC	A6NGW2;Q7RTU9	STRCL_HUMAN;STRC_HUMAN	EALWGGLLR	_EALWGGLLR_.2	_EALWGGLLR_	8704.53	90134.4	73788.8	68675.3	98904.2	82954.2	0.00223774	0.000467947	7.85121e-06	1.92142e-06	6.89421e-05	6.76375e-06	39.1863	38.2225	38.6564	38.5471	37.321	37.2022
SMCHD1	A6NHR9-2;A6NHR9	SMHD1_HUMAN	ELIDNSLSATSR	_ELIDNSLSATSR_.2	_ELIDNSLSATSR_	1991826	1.96679e+06	2275321	2.61209e+06	1.92258e+06	1.69542e+06	6.98906e-23	1.53953e-40	1.34607e-36	1.10936e-31	9.65838e-10	8.8866e-09	63.1141	62.8896	63.4217	63.3429	62.1311	62.1086
SMCHD1	A6NHR9-2;A6NHR9	SMHD1_HUMAN	LVTDIQPVL	_LVTDIQPVL_.1	_LVTDIQPVL_	578456	604125	469182	547456	563307	547108	9.03896e-15	1.10025e-24	1.09961e-20	2.74299e-18	1.17237e-08	4.00429e-08	106.345	106.144	106.804	106.638	106.372	106.14
SMCHD1	A6NHR9-2;A6NHR9	SMHD1_HUMAN	EAIYSGYIRNR	_EAIYSGYIRNR_.3	_EAIYSGYIRNR_	190371	196500	196178	215621	150751	155381	1.48477e-17	2.94791e-31	2.71412e-27	3.57506e-25	1.08813e-09	1.09833e-08	55.3079	54.9569	55.6655	55.6085	53.9307	53.9925
SMCHD1	A6NHR9-2;A6NHR9	SMHD1_HUMAN	EAIYSGYIRNR	_EAIYSGYIRNR_.2	_EAIYSGYIRNR_	190371	196500	196178	215621	150751	155381	1.36537e-11	1.19632e-18	2.05079e-18	1.28013e-14	2.16738e-07	9.97657e-07	55.3087	54.9682	55.6819	55.5989	53.9266	53.9781
SMCHD1	A6NHR9-2;A6NHR9	SMHD1_HUMAN	LPSSHVARL	_LPSSHVARL_.2	_LPSSHVARL_	131820	138441	116424	125373	118775	140618	6.18651e-15	5.92006e-12	1.07529e-11	1.07422e-13	3.99952e-08	5.40417e-08	46.4801	46.1678	46.8401	46.7937	45.0976	45.1354
SMCHD1	A6NHR9-2;A6NHR9	SMHD1_HUMAN	TTFQENTQSISVR	_TTFQENTQSISVR_.2	_TTFQENTQSISVR_	96464.2	90145.5	111348	90253.8	57392.3	63493.7	6.84614e-20	3.82241e-31	4.51365e-29	3.50245e-22	2.73062e-09	1.09979e-08	58.9988	58.729	59.32	59.32	57.814	57.8729
SMCHD1	A6NHR9-2;A6NHR9	SMHD1_HUMAN	TVAEKAVKK	_TVAEKAVKK_.2	_TVAEKAVKK_	328.822	Non Numérique	Non Numérique	Non Numérique	Non Numérique	42271.3	0.00827184	Filtered	Filtered	Filtered	Filtered	2.78401e-07	13.2577	Filtered	Filtered	Filtered	Filtered	11.4298
ANKDD1B	A6NHY2	AKD1B_HUMAN	NHITVVNSL	_NHITVVNSL_.2	_NHITVVNSL_	71182.9	69916.2	72431.8	92183.7	59921.2	55613.2	7.629e-11	1.29254e-17	2.19896e-12	5.72729e-14	3.42822e-07	6.84141e-08	67.2366	67.0944	67.7806	67.67	65.7003	65.754
LRRC14B	A6NHZ5	LR14B_HUMAN	TPDGEDPLL	_TPDGEDPLL_.1	_TPDGEDPLL_	105555	112647	82672.6	98263.4	120127	109636	1.80369e-19	4.68343e-26	8.09214e-33	5.14263e-23	1.34133e-08	2.12802e-07	79.4115	79.2631	79.7887	79.7107	78.5606	78.5892
ARHGAP42	A6NI28	RHG42_HUMAN	DTASSNGYQR	_DTASSNGYQR_.2	_DTASSNGYQR_	24234.8	18681.8	23216.5	16607.6	20441.8	22802.2	0.000869986	0.000546382	8.88849e-09	2.8471e-07	7.76829e-07	0.000427259	17.8483	17.1494	17.6657	17.2057	17.5635	17.0463
UNC119B	A6NIH7	U119B_HUMAN	DTIRPEHVLR	_DTIRPEHVLR_.3	_DTIRPEHVLR_	1.06408e+06	999037	1.09029e+06	974943	840064	872716	1.05832e-21	2.2937e-38	3.89094e-29	3.12187e-30	9.65838e-10	8.8866e-09	44.3034	44.0169	44.5584	44.4909	43.108	43.1161
UNC119B	A6NIH7	U119B_HUMAN	DTIRPEHVLR	_DTIRPEHVLR_.2	_DTIRPEHVLR_	1.06408e+06	999037	1.09029e+06	974943	840064	872716	2.42232e-22	8.29524e-35	7.10068e-34	1.22077e-28	1.39948e-09	9.04225e-09	44.2937	43.976	44.5696	44.5021	43.1192	43.1273
UNC119B	A6NIH7	U119B_HUMAN	DTIRPEHVLRL	_DTIRPEHVLRL_.3	_DTIRPEHVLRL_	244001	268357	312662	345955	Non Numérique	15618.6	7.6884e-12	8.58196e-20	1.82522e-06	9.34788e-12	Filtered	0.00934459	69.0096	68.8821	69.5958	69.4956	Filtered	66.7049
WTIP	A6NIX2	WTIP_HUMAN	EAAPALGRR	_EAAPALGRR_.2	_EAAPALGRR_	719974	671046	700528	632804	716990	701419	5.71446e-23	1.49943e-41	4.95343e-37	8.97446e-31	9.65838e-10	8.8866e-09	22.2529	21.7789	22.135	21.8429	21.8016	21.3901
METTL15;METTL15;METTL15P1;METTL15	A6NJ78-2;A6NJ78;P0C7V9;A6NJ78-4	MET15_HUMAN;MET15_HUMAN;ME15P_HUMAN;MET15_HUMAN	DRDPTAYAL	_DRDPTAYAL_.2	_DRDPTAYAL_	2.58797e+06	3.15234e+06	2.80078e+06	3.67237e+06	2.54302e+06	2181682	3.52468e-21	2.05189e-36	2.91679e-30	3.51894e-27	9.8896e-10	8.8866e-09	63.4207	63.1701	63.791	63.6912	62.2474	62.2875
METTL15;METTL15;METTL15P1;METTL15	A6NJ78-2;A6NJ78;P0C7V9;A6NJ78-4	MET15_HUMAN;MET15_HUMAN;ME15P_HUMAN;MET15_HUMAN	DRDPTAYAL	_DRDPTAYAL_.1	_DRDPTAYAL_	2.58797e+06	3.15234e+06	2.80078e+06	3.67237e+06	2.54302e+06	2181682	3.29156e-12	2.94899e-32	7.70818e-11	2.13501e-22	4.87069e-08	8.01689e-08	63.4158	63.1704	63.8122	63.6864	62.2737	62.3139
METTL15;METTL15;METTL15P1;METTL15	A6NJ78-2;A6NJ78;P0C7V9;A6NJ78-4	MET15_HUMAN;MET15_HUMAN;ME15P_HUMAN;MET15_HUMAN	YPITRTQQL	_YPITRTQQL_.2	_YPITRTQQL_	1.03183e+06	954923	865472	917622	886488	963400	2.30261e-22	2.5042e-35	6.4215e-37	1.60016e-32	1.12122e-09	1.32523e-08	56.9013	56.5444	57.3062	57.2124	55.4836	55.5235
GLOD5	A6NK44	GLOD5_HUMAN	MTFKEDRKALC	_MTFKEDRKALC_.2	_MTFKEDRKALC_	106431	90996.4	93572.2	81706.9	115670	122477	3.69068e-23	7.50813e-43	2.29508e-38	1.38854e-32	9.65838e-10	8.8866e-09	96.0329	95.8854	96.5222	96.3579	95.6029	95.5319
MYH7B	A7E2Y1	MYH7B_HUMAN	EAALRHEATVAA	_EAALRHEATVAA_.2	_EAALRHEATVAA_	1419.1	1849.26	992.804	Non Numérique	610.413	868.708	0.0027113	0.000330665	0.00213701	Filtered	0.0090072	0.00224717	37.2077	36.865	37.3037	Filtered	36.2024	36.054
POM121C	A8CG34	P121C_HUMAN	TLPDRFVITPR	_TLPDRFVITPR_.3	_TLPDRFVITPR_	229995	227403	288589	307123	188107	203145	1.0985e-19	6.43971e-33	6.37109e-27	1.39317e-26	6.66585e-09	1.7707e-08	76.5925	76.4193	77.0739	76.9697	75.2388	75.2766
SFI1	A8K8P3-10;A8K8P3-3;A8K8P3-9;A8K8P3-2;A8K8P3;A8K8P3-4;A8K8P3-5	SFI1_HUMAN	ERFHHVTVL	_ERFHHVTVL_.2	_ERFHHVTVL_	897777	1.01255e+06	871197	845562	1.16138e+06	1.21349e+06	4.4049e-22	5.21673e-31	2.08753e-25	1.26413e-27	9.65838e-10	9.00471e-09	48.5788	48.3085	49.002	49.0027	47.2756	47.4257
SFI1	A8K8P3-10;A8K8P3-3;A8K8P3-9;A8K8P3-2;A8K8P3;A8K8P3-4;A8K8P3-5	SFI1_HUMAN	QHHHRQLLL	_QHHHRQLLL_.3	_QHHHRQLLL_	146489	149982	215149	187468	144718	146150	3.63191e-21	1.66076e-31	1.38124e-22	5.15389e-21	8.55003e-07	1.39054e-08	33.7129	33.4692	34.0382	33.8866	32.546	32.5039
SFI1	A8K8P3-10;A8K8P3-3;A8K8P3-9;A8K8P3-2;A8K8P3;A8K8P3-4;A8K8P3-5	SFI1_HUMAN	QHHHRQLLL	_QHHHRQLLL_.2	_QHHHRQLLL_	146489	149982	215149	187468	144718	146150	3.72281e-07	1.4717e-19	6.01599e-05	2.82707e-06	2.86173e-09	1.65694e-08	33.7335	33.4689	34.0482	33.9019	32.5561	32.5036
SFI1	A8K8P3-10;A8K8P3-3;A8K8P3-9;A8K8P3-2;A8K8P3;A8K8P3-4;A8K8P3-5	SFI1_HUMAN	ESAQGLRTER	_ESAQGLRTER_.2	_ESAQGLRTER_	51353.6	48717.5	47702.7	42829.6	50781.2	51000.6	1.6474e-14	3.46469e-32	2.72362e-25	2.09485e-28	2.88439e-09	9.1854e-09	22.4413	21.9831	22.2973	22.0733	21.9796	21.5838
SFI1	A8K8P3-10;A8K8P3-3;A8K8P3-9;A8K8P3-2;A8K8P3;A8K8P3-4;A8K8P3-5	SFI1_HUMAN	EVHDAKQKMR	_EVHDAKQKMR_.3	_EVHDAKQKMR_	7108.38	Non Numérique	Non Numérique	Non Numérique	16691.8	10506.8	0.00370247	Filtered	Filtered	Filtered	1.54576e-06	6.94097e-07	4.05579	Filtered	Filtered	Filtered	5.98715	1.54844
SFI1	A8K8P3-10;A8K8P3-3;A8K8P3-9;A8K8P3-2;A8K8P3;A8K8P3-4;A8K8P3-5	SFI1_HUMAN	EVAARESQHNR	_EVAARESQHNR_.3	_EVAARESQHNR_	3978.57	Non Numérique	Non Numérique	Non Numérique	13756	7930.69	0.00468672	Filtered	Filtered	Filtered	4.33299e-08	7.91249e-07	5.38632	Filtered	Filtered	Filtered	6.9401	2.19265
ZNF785	A8K8V0-2;A8K8V0	ZN785_HUMAN	GGKDPPVHFR	_GGKDPPVHFR_.3	_GGKDPPVHFR_	391523	373306	422548	344912	339348	384758	1.11077e-15	2.6738e-27	9.63517e-20	1.11257e-17	2.98367e-08	1.92851e-08	35.8791	35.599	35.9905	35.881	34.9685	34.8518
YDJC	A8MPS7-3;A8MPS7-2;A8MPS7	YDJC_HUMAN	ESAAELARR	_ESAAELARR_.2	_ESAAELARR_	51124.8	49913.8	38578	47973.2	58053.4	50618.3	3.53832e-13	3.4666e-19	3.25179e-17	1.54144e-16	2.46297e-09	2.51759e-08	28.6261	28.241	28.6729	28.4223	27.874	27.5991
PMS2P5;PMS2P1	A8MQ11;A4D2B8	PM2P5_HUMAN;PM2P1_HUMAN	TVFSSVKNGPGSSR	_TVFSSVKNGPGSSR_.3	_TVFSSVKNGPGSSR_	152129	129150	155268	133536	97455.2	108173	1.6531e-17	1.36674e-20	8.01029e-22	8.42545e-19	5.50613e-09	1.21801e-08	42.3379	42.0567	42.5403	42.4728	41.1509	41.0817
PMS2P5;PMS2P1	A8MQ11;A4D2B8	PM2P5_HUMAN;PM2P1_HUMAN	TVFSSVKNGPGSSR	_TVFSSVKNGPGSSR_.2	_TVFSSVKNGPGSSR_	152129	129150	155268	133536	97455.2	108173	4.1809e-23	1.99753e-41	3.2772e-35	1.65026e-31	5.10366e-09	1.94933e-08	42.3439	42.068	42.515	42.4632	41.1363	41.093
HIDE1	A8MVS5	HIDE1_HUMAN	MPEEDPATL	_MPEEDPATL_.1	_MPEEDPATL_	64600.4	77429.8	49600.5	58224	185537	147286	2.12971e-16	1.57438e-23	1.40653e-25	6.71646e-21	3.24973e-08	1.44381e-08	70.0213	69.8724	70.4299	70.3716	69.1304	69.1218
;SYNGR2;SYNGR2	A8MWL6;O43760;O43760-2	SNG2L_HUMAN;SNG2_HUMAN;SNG2_HUMAN	LTQPQVVAR	_LTQPQVVAR_.2	_LTQPQVVAR_	1.10864e+06	1.19084e+06	1.2573e+06	1.16603e+06	874362	911103	2.31401e-22	7.45594e-39	2.89955e-36	1.6849e-31	9.65838e-10	8.8866e-09	48.2882	47.9813	48.5284	48.4716	47.1486	47.2199
NUDT19	A8MXV4	NUD19_HUMAN	HVYPKNSVVR	_HVYPKNSVVR_.3	_HVYPKNSVVR_	1.22535e+06	1.3299e+06	1072288	1.33263e+06	976287	1.13214e+06	6.02807e-22	5.5384e-39	4.75929e-33	2.86918e-31	1.1876e-09	8.8866e-09	27.6241	27.2337	27.66	27.4306	26.9927	26.7436
NUDT19	A8MXV4	NUD19_HUMAN	HVYPKNSVVR	_HVYPKNSVVR_.2	_HVYPKNSVVR_	1.22535e+06	1.3299e+06	1072288	1.33263e+06	976287	1.13214e+06	1.75307e-22	1.10606e-41	7.1828e-38	2.32283e-31	9.65838e-10	8.8866e-09	27.5872	27.2125	27.6597	27.4146	27.0341	26.7223
NUDT19	A8MXV4	NUD19_HUMAN	HLYDIHVTV	_HLYDIHVTV_.2	_HLYDIHVTV_	292628	227822	238312	271212	202832	188224	2.18192e-09	1.87243e-18	1.27078e-19	9.26938e-24	2.0231e-09	1.33597e-08	78.8812	78.7594	79.3673	79.2999	77.8396	77.8888
MIF4GD	A9UHW6;A9UHW6-2;A9UHW6-3	MI4GD_HUMAN	FRLAQPDSL	_FRLAQPDSL_.2	_FRLAQPDSL_	1.17534e+06	1.21557e+06	1.32383e+06	1.51227e+06	1.21273e+06	1217916	1.26926e-22	5.58547e-40	5.55104e-35	7.57184e-32	9.65838e-10	8.8866e-09	78.2522	78.1461	78.7381	78.6708	77.1202	77.1528
MIF4GD	A9UHW6;A9UHW6-2;A9UHW6-3	MI4GD_HUMAN	FRLAQPDSL	_FRLAQPDSL_.1	_FRLAQPDSL_	1.17534e+06	1.21557e+06	1.32383e+06	1.51227e+06	1.21273e+06	1217916	0.00569705	0.00409139	0.00330822	0.00345701	0.000120075	0.00044163	78.2578	78.1413	80.149	79.8517	77.1516	77.1791
MIF4GD	A9UHW6;A9UHW6-2;A9UHW6-3	MI4GD_HUMAN	TQQLLKTAL	_TQQLLKTAL_.2	_TQQLLKTAL_	82751	86442.3	110780	112885	86714.9	87438.2	3.23347e-20	9.06061e-34	8.64985e-29	7.95965e-26	3.06332e-09	1.12883e-08	73.1283	73.0467	73.6311	73.5557	71.72	71.806
UPK3BL	B0FP48	UPK3L_HUMAN	TRLQQAQAL	_TRLQQAQAL_.1	_TRLQQAQAL_	585.159	98.3286	Non Numérique	1	3768.87	1692.71	0.00260423	0.00183217	Filtered	0.00367688	0.000123183	0.00059798	46.3615	46.326	Filtered	46.8265	45.311	45.2978
MYO1G	B0I1T2-3;B0I1T2-4;B0I1T2	MYO1G_HUMAN	EAFGNARTNR	_EAFGNARTNR_.3	_EAFGNARTNR_	266544	272679	292668	269683	197424	237181	8.45205e-20	1.10521e-25	8.50688e-32	2.07392e-21	4.87126e-09	2.25812e-08	23.0947	22.6939	23.0033	22.7846	22.5805	22.2578
MYO1G	B0I1T2-3;B0I1T2-4;B0I1T2	MYO1G_HUMAN	EAFGNARTNR	_EAFGNARTNR_.2	_EAFGNARTNR_	266544	272679	292668	269683	197424	237181	2.77408e-20	2.08252e-28	1.44437e-29	3.74077e-23	2.77779e-09	1.85064e-08	23.1048	22.6778	23.003	22.7685	22.575	22.2679
MYO1G	B0I1T2-3;B0I1T2-4;B0I1T2	MYO1G_HUMAN	SSAGTITDR	_SSAGTITDR_.2	_SSAGTITDR_	501349	457665	512716	480046	379640	393789	1.74792e-21	1.06989e-40	2.35507e-36	1.82681e-29	9.65838e-10	8.8866e-09	24.0644	23.5695	23.9524	23.6397	23.5814	23.1752
MYO1G	B0I1T2-3;B0I1T2-4;B0I1T2	MYO1G_HUMAN	FPVNSFEQF	_FPVNSFEQF_.2	_FPVNSFEQF_	59543.3	57906.2	68304.1	60462.1	56529.3	55943.6	1.16946e-20	7.38399e-38	9.61342e-35	1.45739e-30	2.01335e-09	1.12621e-08	106.645	106.496	107.115	106.954	106.719	106.492
TSPO	B1AH88	TSPOB_HUMAN	TAAARVSAR	_TAAARVSAR_.2	_TAAARVSAR_	15457.6	10749.3	13935.2	Non Numérique	18917.3	17287.4	0.000134061	1.56668e-05	2.22293e-05	Filtered	0.000189546	7.90901e-07	16.3019	15.7284	16.1188	Filtered	16.1431	15.621
MYO9A	B2RTY4-3;B2RTY4-2;B2RTY4;B2RTY4-4	MYO9A_HUMAN	LPDLNEKTL	_LPDLNEKTL_.2	_LPDLNEKTL_	14470.4	132911	106009	202353	68204.1	62939.1	0.00569968	0.000585517	0.000372476	0.000345163	1.09275e-06	0.000101803	75.0853	74.2797	74.8992	74.7867	73.1539	73.1785
RABGAP1L;RABGAP1L;RABGAP1L;RABGAP1L;RABGAP1L;RABGAP1	B7ZAP0;Q5R372-7;Q5R372-8;Q5R372-6;Q5R372-5;Q9Y3P9	RBG10_HUMAN;RBG1L_HUMAN;RBG1L_HUMAN;RBG1L_HUMAN;RBG1L_HUMAN;RBGP1_HUMAN	AHELVTSKIAL	_AHELVTSKIAL_.3	_AHELVTSKIAL_	364096	319374	368042	390419	296615	301440	1.13451e-22	2.51417e-39	6.34443e-36	5.00785e-31	9.65838e-10	8.8866e-09	71.4665	71.3333	71.9543	71.8646	69.9274	70.0167
RABGAP1L;RABGAP1L;RABGAP1L;RABGAP1L;RABGAP1L;RABGAP1	B7ZAP0;Q5R372-7;Q5R372-8;Q5R372-6;Q5R372-5;Q9Y3P9	RBG10_HUMAN;RBG1L_HUMAN;RBG1L_HUMAN;RBG1L_HUMAN;RBG1L_HUMAN;RBGP1_HUMAN	AHELVTSKIAL	_AHELVTSKIAL_.2	_AHELVTSKIAL_	364096	319374	368042	390419	296615	301440	4.92493e-19	3.44042e-39	3.85182e-31	9.38893e-32	1.14014e-09	8.8866e-09	71.4452	71.3173	71.9435	71.8538	69.9375	69.996
SHISA8	B8ZZ34	SHSA8_HUMAN	MPETFNPQL	_MPETFNPQL_.1	_MPETFNPQL_	32575	30598.8	20612.3	20065	67752	57989	8.69857e-08	2.57973e-09	5.58637e-06	1.64663e-07	9.40428e-08	2.25715e-07	92.0622	91.8681	92.4456	92.3442	91.6953	91.6456
TRIM49D1	C9J1S8	TR49D_HUMAN	EANSHIFRR	_EANSHIFRR_.2	_EANSHIFRR_	1768.7	8020.01	7125.7	Non Numérique	2632.79	1490.29	0.0045351	0.000415101	0.0088889	Filtered	0.000617039	7.99309e-06	25.5009	24.6406	24.6163	Filtered	24.8698	24.5584
TRIM49D1	C9J1S8	TR49D_HUMAN	MPQPLNLEL	_MPQPLNLEL_.2	_MPQPLNLEL_	113.22	1	1	Non Numérique	5414.95	208.309	0.00292879	0.00373545	0.0051055	Filtered	0.00909946	0.00967833	119.41	117.846	119.139	Filtered	119.81	118.224
MCRIP1	C9JLW8	MCRI1_HUMAN	EIFTPAHEENVR	_EIFTPAHEENVR_.2	_EIFTPAHEENVR_	58482.1	56872.2	49879.8	51990.4	56148.4	46856.6	2.42209e-22	7.88665e-41	3.59174e-33	2.17306e-25	1.04672e-08	1.60847e-07	52.0639	51.6773	52.4458	52.3628	50.7332	50.8172
Non Numérique		CON__A2VCT4	PSVDLNQIL	_PSVDLNQIL_.2	_PSVDLNQIL_	333433	283563	318516	272103	282976	253854	3.18359e-15	1.45058e-26	5.63287e-23	9.66084e-22	3.26227e-08	1.47518e-07	103.684	103.529	104.091	103.961	103.665	103.54
Non Numérique		CON__ENSEMBL:ENSBTAP00000032840	KEGFFPDSVNKAL	_KEGFFPDSVNKAL_.2	_KEGFFPDSVNKAL_	84888.8	99731.6	75992.1	90691.2	90904.8	90923.5	1.11059e-20	2.21649e-36	8.2166e-36	5.63297e-30	1.90747e-09	1.04415e-08	81.1052	80.9505	81.5566	81.4568	80.0588	80.1085
Non Numérique		CON__ENSEMBL:ENSBTAP00000032840	MSKYDLKLAVPEGKQ	_M[Oxidation (M)]SKYDLKLAVPEGKQ_.3	_M[Oxidation (M)]SKYDLKLAVPEGKQ_	36614.6	41138.9	38547.9	49133	34255.4	32609.8	1.1376e-12	5.60605e-15	8.23118e-11	5.91256e-13	6.60341e-08	3.0953e-08	62.719	62.5154	63.157	63.0783	61.3467	61.4004
Non Numérique		CON__ENSEMBL:ENSBTAP00000032840	NSEEFAAAMSKYDLK	_NSEEFAAAMSKYDLK_.2	_NSEEFAAAMSKYDLK_	18907.2	Non Numérique	23070.1	29953.8	11573	28515.4	0.000140086	Filtered	5.29579e-05	0.00105631	0.00531834	0.000778772	76.7188	Filtered	77.1171	77.0817	75.4207	75.483
Non Numérique		CON__ENSEMBL:ENSBTAP00000032840|P04114	FPDSVNKAL	_FPDSVNKAL_.2	_FPDSVNKAL_	311264	317149	346365	394316	313286	329725	1.81929e-15	5.6915e-25	3.08761e-23	8.65667e-19	7.64881e-07	3.75526e-07	67.1739	67.0004	67.6814	67.5708	65.9613	65.928
Non Numérique		CON__P01966	HAAEYGAEAL	_HAAEYGAEAL_.2	_HAAEYGAEAL_	487648	510272	507603	500945	410154	418228	6.90976e-22	1.01961e-37	2.3329e-36	2.19003e-30	1.69528e-09	8.8866e-09	51.7717	51.3955	52.1588	52.0705	50.3324	50.3351
Non Numérique		CON__P01966	HAAEYGAEAL	_HAAEYGAEAL_.1	_HAAEYGAEAL_	487648	510272	507603	500945	410154	418228	1.90215e-15	1.66281e-25	1.30971e-24	5.54902e-17	3.32093e-08	6.24115e-08	51.7877	51.4115	52.1486	52.0813	50.3278	50.3511
Non Numérique		CON__P01966	SHLPSDFTPAV	_SHLPSDFTPAV_.2	_SHLPSDFTPAV_	350643	342357	326895	331397	260945	280297	1.48533e-12	1.10847e-15	2.52082e-09	5.13663e-11	1.27512e-07	1.37264e-07	80.061	79.9384	80.5021	80.3876	78.9215	78.9556
Non Numérique		CON__P01966	LPSDFTPAV	_LPSDFTPAV_.1	_LPSDFTPAV_	288924	279342	276409	271889	258963	287696	2.53181e-13	2.22262e-14	4.39564e-25	1.29464e-21	1.12517e-06	1.33442e-07	91.8496	91.7187	92.2694	92.1419	91.6614	91.6168
Non Numérique		CON__P01966	FPHFDLSHGSA	_FPHFDLSHGSA_.3	_FPHFDLSHGSA_	102377	106117	120342	138208	106303	105185	2.84456e-22	1.22192e-41	1.54464e-35	2.09975e-30	1.12169e-09	8.8866e-09	74.5426	74.4873	75.0658	74.9691	73.0613	73.091
Non Numérique		CON__P01966	FPHFDLSHGSA	_FPHFDLSHGSA_.2	_FPHFDLSHGSA_	102377	106117	120342	138208	106303	105185	3.24561e-17	2.4871e-12	2.17075e-12	2.05835e-19	3.23286e-09	3.23342e-08	74.5424	74.4612	75.0812	74.9896	73.0663	73.096
Non Numérique		CON__P01966	ELSDLHAHK	_ELSDLHAHK_.2	_ELSDLHAHK_	160354	189532	153802	160320	199047	199929	1.52026e-19	6.22532e-31	4.2191e-27	3.72351e-23	2.32949e-09	1.60792e-08	24.6068	24.1694	24.5839	24.3338	23.9306	23.6183
Non Numérique		CON__P01966	FPHFDLSHGSAQV	_FPHFDLSHGSAQV_.2	_FPHFDLSHGSAQV_	23907.5	21085	23036.5	17556	24098.9	26277.6	1.36107e-15	1.61352e-22	2.52666e-25	8.24173e-18	3.39468e-08	8.72471e-08	83.0389	82.9344	83.4941	83.4151	82.1915	82.1921
Non Numérique		CON__P01966	KLLSHSLLVTL	_KLLSHSLLVTL_.2	_KLLSHSLLVTL_	15014.8	13866.3	14356.6	13923.1	29661.2	36135.7	1.92054e-15	5.75494e-22	7.7938e-22	4.66667e-13	0.000257083	0.00274311	93.5662	93.3988	94.0774	93.913	93.3449	92.0808
Non Numérique		CON__P01966	FPHFDLSHGSAQVK	_FPHFDLSHGSAQVK_.3	_FPHFDLSHGSAQVK_	26442.6	13760.6	29912.1	21955.5	11202.2	15462.5	3.52099e-06	0.000704306	0.0007015	0.000202416	2.11581e-05	0.000301164	69.6971	69.5589	70.2259	70.1205	68.3092	68.3342
Non Numérique		CON__P02672	HTFPSRGNLDDFFHR	_HTFPSRGNLDDFFHR_.3	_HTFPSRGNLDDFFHR_	85342.2	78312.7	73569.4	93369.9	59082.7	62178.6	1.01183e-09	3.39861e-13	4.34981e-13	6.38578e-07	5.38594e-08	1.03483e-07	71.6551	71.5009	72.1378	72.0323	70.3275	70.3556
Non Numérique		CON__P02769	TPTLVEVSRSLGK	_TPTLVEVSRSLGK_.3	_TPTLVEVSRSLGK_	85481.1	76639.1	121320	105818	89351.9	98048.5	2.87061e-16	2.95902e-26	2.52657e-25	4.70584e-25	1.1572e-09	2.11693e-08	73.194	73.0965	73.6498	73.5952	71.893	71.9068
Non Numérique		CON__P02769	DTHKSEIAHR	_DTHKSEIAHR_.2	_DTHKSEIAHR_	29148.5	2218.73	6210.87	1	47078.9	57830.7	0.000183994	0.00156	0.00649534	0.00988506	1.5981e-09	1.46636e-08	7.91867	4.87732	8.53807	5.93051	8.98888	4.86327
Non Numérique		CON__P02769	DTHKSEIAHR	_DTHKSEIAHR_.3	_DTHKSEIAHR_	29148.5	2218.73	6210.87	1	47078.9	57830.7	2.49156e-13	0.00878288	0.000138259	Filtered	2.77964e-09	2.00872e-08	7.4796	4.75734	6.83215	Filtered	9.02588	4.83749
Non Numérique		CON__P02769	DAIPENLPPLTADFAEDK	_DAIPENLPPLTADFAEDK_.2	_DAIPENLPPLTADFAEDK_	19636.9	10094.4	55626.5	32971.1	7284.52	5969.05	1.75871e-08	5.16743e-06	5.22103e-18	4.56983e-08	5.72465e-05	0.00053179	111.047	110.93	111.457	111.307	111.2	110.995
Non Numérique		CON__P02769	DAIPENLPPLTADFAEDK	_DAIPENLPPLTADFAEDK_.3	_DAIPENLPPLTADFAEDK_	19636.9	10094.4	55626.5	32971.1	7284.52	5969.05	3.77331e-08	0.00719842	4.31062e-37	2.60114e-22	1.4112e-06	1.57711e-06	111.048	110.957	111.5	111.329	111.263	111.078
Non Numérique		CON__P02769	DTHKSEIAHRFK	_DTHKSEIAHRFK_.3	_DTHKSEIAHRFK_	20515.2	15595.5	15841	11824.1	14274	16648.4	6.97925e-07	1.69957e-06	1.87109e-05	1.85499e-06	1.09111e-06	8.31418e-07	21.3345	20.829	21.1953	20.8873	21.0872	20.6026
Non Numérique		CON__P02769	STVFDKLKHLVDEPQ	_STVFDKLKHLVDEPQ_.3	_STVFDKLKHLVDEPQ_	7548.79	5604.65	7735.86	5926.99	6569.95	5174.88	4.43649e-07	0.000116947	6.0665e-06	6.7587e-06	5.96137e-07	5.0708e-07	97.2151	96.9692	97.6401	97.5015	97.041	96.8935
Non Numérique		CON__P02769	HLVDEPQNLIK	_HLVDEPQNLIK_.2	_HLVDEPQNLIK_	2422.28	Non Numérique	12302.9	5653.64	3389.6	1074.32	0.00528077	Filtered	1.3083e-07	0.000209236	3.54676e-05	0.00638827	65.3283	Filtered	66.5348	66.4139	64.797	64.8347
Non Numérique		CON__P04258	GIAGLTGAR	_GIAGLTGAR_.2	_GIAGLTGAR_	390391	355007	440117	431261	389094	410278	1.57263e-12	4.45766e-15	1.20473e-17	3.02736e-12	1.06965e-07	1.7042e-07	46.225	45.9074	46.4545	46.4132	45.1913	45.2037
Non Numérique		CON__P04258	GIAGLTGAR	_GIAGLTGAR_.1	_GIAGLTGAR_	390391	355007	440117	431261	389094	410278	5.80316e-16	1.3969e-19	6.49457e-27	1.07961e-22	6.94447e-08	1.21648e-07	46.2274	45.915	46.4673	46.4052	45.1991	45.1854
Non Numérique		CON__P04264;P04264	SFGAGGGFG	_SFGAGGGFG_.1	_SFGAGGGFG_	88030.5	85542.9	99509.4	103257	106762	110098	5.93505e-17	6.70983e-19	1.63539e-22	3.4899e-14	6.93582e-08	8.17739e-08	65.124	64.9099	65.5158	65.421	64.1248	64.1618
Non Numérique		CON__P04264;P04264	SIGGRGSSSGGVKSSGGSS	_SIGGRGSSSGGVKSSGGSS_.3	_SIGGRGSSSGGVKSSGGSS_	43585.7	43975.5	46604.1	52988.6	30610	25673.4	4.64346e-16	8.08557e-16	1.17185e-21	5.93173e-16	5.08008e-09	2.48377e-07	17.5337	16.9499	17.3354	17.027	17.2647	16.9147
Non Numérique		CON__P04264;P04264	SIGGRGSSSGGVKSSGGSSS	_SIGGRGSSSGGVKSSGGSSS_.3	_SIGGRGSSSGGVKSSGGSSS_	35786	34475.2	34891.5	35962.5	25279.5	22150.7	1.963e-21	7.92082e-24	7.94119e-37	3.64808e-24	1.62539e-09	1.5762e-08	17.5244	16.9301	17.3104	17.0281	17.2293	16.8845
Non Numérique		CON__P04264;P04264	SSGGSIGGRGSSSGGVKSSGGSSS	_SSGGSIGGRGSSSGGVKSSGGSSS_.3	_SSGGSIGGRGSSSGGVKSSGGSSS_	30657.6	28159.4	26132.8	24625.2	18746.1	18869.4	9.59418e-21	6.37447e-38	6.60025e-35	9.07297e-30	3.23334e-09	8.8866e-09	19.7281	18.8776	19.7293	19.0445	19.3927	18.7043
Non Numérique		CON__P04264;P04264	SRQFSSRSG	_[Acetyl (Protein N-term)]SRQFSSRSG_.2	_[Acetyl (Protein N-term)]SRQFSSRSG_	33740.1	31463.8	21931.1	18106.4	18412.6	17604.3	3.10286e-08	1.58911e-07	4.58265e-14	6.2305e-09	5.28332e-07	7.84863e-07	26.8214	26.384	26.8203	26.5336	26.1587	25.7792
Non Numérique		CON__P04264;P04264	GGSSGGSIGGRGSSSGGVKSSGGSS	_GGSSGGSIGGRGSSSGGVKSSGGSS_.3	_GGSSGGSIGGRGSSSGGVKSSGGSS_	26381.6	25011.1	25808.1	22428.2	17338.8	22379.8	1.63963e-21	3.08354e-35	1.33772e-34	6.39357e-30	2.17227e-09	1.01026e-08	20.4764	19.7723	20.4205	19.8562	20.1458	19.4888
Non Numérique		CON__P04264;P04264	GSGGGSYGSGGGGGGHGSY	_GSGGGSYGSGGGGGGHGSY_.2	_GSGGGSYGSGGGGGGHGSY_	20960	25306.8	22909.4	23659.4	19568.3	22946.7	3.65408e-21	1.98429e-36	9.03577e-37	1.21311e-31	1.38205e-09	8.96471e-09	26.0377	25.6212	26.0362	25.7548	25.3803	25.0061
Non Numérique		CON__P04264;P04264	SSGGSIGGRGSSSGGVKSSGGSS	_SSGGSIGGRGSSSGGVKSSGGSS_.3	_SSGGSIGGRGSSSGGVKSSGGSS_	24201.2	22192.5	21122.1	20400.8	18993.9	19410.2	5.54067e-22	2.3921e-35	1.74267e-35	4.96256e-30	1.22071e-09	1.09592e-08	19.7949	18.9758	19.791	19.1271	19.4855	18.7971
Non Numérique		CON__P04264;P04264	GSSGGSIGGRGSSSGGVKSSGGSSS	_GSSGGSIGGRGSSSGGVKSSGGSSS_.3	_GSSGGSIGGRGSSSGGVKSSGGSSS_	19729	20051.4	18992.5	17326.1	14650.6	14558.4	2.65045e-21	2.27456e-38	1.67175e-37	8.94192e-24	2.96985e-09	9.12096e-09	20.0375	19.2917	20.0442	19.4485	19.7646	19.0501
Non Numérique		CON__P04264;P04264	GSIGGRGSSSGGVKSSGGSS	_GSIGGRGSSSGGVKSSGGSS_.3	_GSIGGRGSSSGGVKSSGGSS_	13316.8	11433.6	12080.7	12548.3	6817.72	6838.92	2.984e-17	4.16209e-25	1.23088e-27	7.62369e-20	1.94238e-07	4.46657e-07	18.1199	17.4001	17.9323	17.4984	17.7619	17.3439
Non Numérique		CON__P04264;P04264	SRQFSSRSGYRSGGGFSSGSAGIIN	_[Acetyl (Protein N-term)]SRQFSSRSGYRSGGGFSSGSAGIIN_.3	_[Acetyl (Protein N-term)]SRQFSSRSGYRSGGGFSSGSAGIIN_	10852	11853.8	6626.75	8573.14	6059.2	6285.57	1.47958e-16	8.6239e-25	2.45652e-18	1.54734e-13	1.05444e-07	6.11633e-08	66.3171	66.1026	66.7925	66.6663	65.0448	65.0723
Non Numérique		CON__P04264;P04264	SRQFSSRSGYRSGGGFSSGSAG	_[Acetyl (Protein N-term)]SRQFSSRSGYRSGGGFSSGSAG_.3	_[Acetyl (Protein N-term)]SRQFSSRSGYRSGGGFSSGSAG_	9519.06	8248.68	4810.71	3063.91	3505.24	2456.47	5.43498e-17	3.41686e-29	3.80742e-10	6.28961e-09	4.00201e-08	9.97553e-07	46.2147	45.8292	46.4859	46.4759	45.1606	45.1675
Non Numérique		CON__P04264;P04264|CON__P13645;P13645	GFGGGGFGG	_GFGGGGFGG_.1	_GFGGGGFGG_	63442.9	61188	62047.1	50564.3	76091.4	69299.6	8.58115e-16	1.04315e-21	2.43249e-24	1.29584e-19	1.86224e-08	2.16195e-08	61.169	60.8881	61.4962	61.4491	60.1167	60.0804
Non Numérique		CON__P04264;P04264|CON__P13645;P13645	GFGGGGFGGG	_GFGGGGFGGG_.1	_GFGGGGFGGG_	67855.3	58446.6	56439	53539.2	82603.2	61351.3	4.33667e-16	1.21843e-29	5.27286e-26	5.91393e-23	7.08559e-09	1.13799e-07	59.8606	59.5437	60.1352	60.1299	58.7828	58.7997
Non Numérique		CON__P04264;P04264|CON__P13645;P13645	FGGGGFGGG	_FGGGGFGGG_.1	_FGGGGFGGG_	57968.9	51527.6	48893.4	51477	55415.3	54091.8	6.89487e-13	1.62417e-21	3.76262e-24	4.429e-20	1.9595e-08	2.71723e-07	54.4535	54.0564	54.7272	54.6442	53.4703	53.3795
Non Numérique		CON__P04264;P04264|CON__P13645;P13645	GGFGGGGFGGG	_GGFGGGGFGGG_.1	_GGFGGGGFGGG_	26065.1	24612.9	21020.6	21878.3	26686.2	28129.3	4.8413e-13	4.40023e-17	2.63042e-15	9.21958e-10	8.06232e-06	6.21148e-07	62.2371	61.9554	62.5392	61.3325	60.0588	59.9095
Non Numérique		CON__P06868	EAHLPVIENK	_EAHLPVIENK_.3	_EAHLPVIENK_	1.44688e+06	1438720	1.40431e+06	1417391	1.28352e+06	1262558	1.01727e-17	7.64456e-27	7.15828e-29	2.98165e-21	2.17511e-08	4.10481e-08	56.0775	55.7525	56.4874	56.4355	54.5972	54.6318
Non Numérique		CON__P06868	EAHLPVIENK	_EAHLPVIENK_.2	_EAHLPVIENK_	1.44688e+06	1438720	1.40431e+06	1417391	1.28352e+06	1262558	2.02526e-18	1.54996e-35	4.32109e-32	7.21302e-29	2.6627e-09	1.56537e-08	56.0876	55.7731	56.5131	56.4404	54.6175	54.6574
Non Numérique		CON__P06868	EPSQADIAL	_EPSQADIAL_.1	_EPSQADIAL_	396342	419638	390777	464742	414714	424051	5.69414e-19	1.22518e-29	5.70654e-23	1.55744e-17	2.17427e-09	2.64788e-08	75.3925	75.2736	75.7444	75.6633	74.4963	74.5271
Non Numérique		CON__P06868	FREPSQADIAL	_FREPSQADIAL_.2	_FREPSQADIAL_	248369	234366	263773	262351	170162	213165	3.11882e-22	2.58713e-40	3.56799e-38	1.38166e-31	1.27941e-09	8.8866e-09	78.5294	78.4024	78.9318	78.8696	77.4333	77.4972
Non Numérique		CON__P06868	YVPWIEETMR	_YVPWIEETMR_.2	_YVPWIEETMR_	82932.7	71880.1	52123.2	58370.7	88872.8	114484	2.32467e-15	6.9843e-19	1.82139e-24	3.86944e-21	3.12921e-08	2.07325e-08	96.3386	96.1607	96.7709	96.6378	95.7245	95.6229
Non Numérique		CON__P06868	EPHQHSIFTPETNPQSG	_EPHQHSIFTPETNPQSG_.3	_EPHQHSIFTPETNPQSG_	47184.8	42705.1	50306.7	46522.8	32434.2	30712.3	5.13206e-22	5.53889e-39	1.42645e-37	2.27829e-33	2.04597e-09	1.80887e-08	55.5154	55.1486	55.9094	55.8159	54.1252	54.178
Non Numérique		CON__P06868	EPHQHSIFTPETNPQSGLE	_EPHQHSIFTPETNPQSGLE_.3	_EPHQHSIFTPETNPQSGLE_	21869.3	24410.5	24088.5	27447.3	12756.6	10403.7	4.11811e-20	5.06097e-32	2.39057e-29	6.35687e-17	1.12143e-07	1.21306e-07	70.5104	70.3511	71.008	70.9078	69.2717	69.2736
Non Numérique		CON__P12763	HTFSGVASVESSSGEAFHVGK	_HTFSGVASVESSSGEAFHVGK_.3	_HTFSGVASVESSSGEAFHVGK_	1336158	1.31438e+06	1.15611e+06	1.48717e+06	1.24865e+06	1.23184e+06	1.76933e-22	2.88979e-39	1.91004e-36	6.13038e-31	1.27208e-09	9.13949e-09	68.3904	68.2479	68.9397	68.8447	67.144	67.1382
Non Numérique		CON__P12763	HTFSGVASVESSSGEAFHVGK	_HTFSGVASVESSSGEAFHVGK_.2	_HTFSGVASVESSSGEAFHVGK_	1336158	1.31438e+06	1.15611e+06	1.48717e+06	1.24865e+06	1.23184e+06	1.3684e-11	8.29212e-26	7.75634e-05	3.59271e-14	5.20808e-09	2.62266e-08	68.3999	68.2365	68.9231	68.823	67.1579	67.1419
Non Numérique		CON__P12763	SVVAVPLPLHR	_SVVAVPLPLHR_.3	_SVVAVPLPLHR_	1.12687e+06	1.12122e+06	985709	1.10383e+06	891786	875064	2.01729e-22	1.23842e-38	4.81083e-38	2.06727e-33	1.1237e-09	8.8866e-09	85.9422	85.7699	86.3937	86.3041	84.9574	84.9981
Non Numérique		CON__P12763	SVVAVPLPLHR	_SVVAVPLPLHR_.2	_SVVAVPLPLHR_	1.12687e+06	1.12122e+06	985709	1.10383e+06	891786	875064	3.69068e-23	3.90206e-43	8.87569e-38	4.97599e-32	9.65838e-10	1.18956e-08	85.9523	85.7486	86.3882	86.3142	84.9368	84.9773
Non Numérique		CON__P12763	HTFSGVASVESSSGEAFHVG	_HTFSGVASVESSSGEAFHVG_.3	_HTFSGVASVESSSGEAFHVG_	116473	140508	131680	135187	108023	101829	3.69068e-23	1.80747e-40	1.30064e-35	1.96627e-31	9.88815e-10	9.49462e-09	77.6232	77.4651	77.9938	77.9266	76.6672	76.7045
Non Numérique		CON__P12763	HTFSGVASVESSSGEAFHVG	_HTFSGVASVESSSGEAFHVG_.2	_HTFSGVASVESSSGEAFHVG_	116473	140508	131680	135187	108023	101829	0.000144449	0.00391252	0.00144443	0.000546387	6.14371e-06	4.9131e-05	77.6313	77.5621	78.0228	77.9347	76.6651	76.7023
Non Numérique		CON__P12763	HTLNQIDSVKVWPR	_HTLNQIDSVKVWPR_.3	_HTLNQIDSVKVWPR_	25655.9	23075.4	36755.6	41925.8	29601.5	30237.6	0.000119059	0.000218612	0.000332006	5.78425e-05	1.03363e-07	1.3852e-06	71.1716	71.0232	71.6541	71.5487	69.9352	69.9221
Non Numérique		CON__P13645;P13645	SFGGGSFG	_SFGGGSFG_.1	_SFGGGSFG_	57660.1	56193.3	50445.8	46014.8	74164.8	60073.3	3.29201e-18	1.17796e-28	2.39815e-29	6.2669e-26	2.49759e-07	2.00162e-07	61.0906	60.8045	61.4545	61.3917	59.9736	60.0138
Non Numérique		CON__P13645;P13645	SFGGGSFGG	_SFGGGSFGG_.1	_SFGGGSFGG_	58430	48934.8	48265.9	42836.2	70575.5	57009.5	8.39348e-13	3.03091e-34	2.35104e-20	3.41133e-23	1.17025e-08	1.94769e-07	59.542	59.199	59.8216	59.7745	58.5061	58.5524
Non Numérique		CON__P13645;P13645	SFGGGSFGGG	_SFGGGSFGGG_.1	_SFGGGSFGGG_	34320.1	31975.5	29113.8	27489.5	43909.3	38888.1	7.56788e-22	5.88159e-29	5.60649e-28	1.64148e-26	1.59404e-08	6.06934e-08	58.2112	57.8903	58.5648	58.5024	57.3401	57.2547
Non Numérique		CON__P13645;P13645	SSGSVGESSSKGP	_SSGSVGESSSKGP_.2	_SSGSVGESSSKGP_	39560.6	38761.1	23616.1	23262.6	17192	21076	6.85332e-12	3.93446e-24	1.30886e-17	7.93966e-15	1.96592e-07	9.67734e-08	20.4563	19.7156	20.3638	19.7733	20.1152	19.4582
Non Numérique		CON__P13645;P13645	SSSSGSVGESSSKGP	_SSSSGSVGESSSKGP_.2	_SSSSGSVGESSSKGP_	33593.6	39675.4	20344.3	18613.2	15671.7	17505.5	4.34945e-21	1.04164e-41	1.61371e-36	3.3783e-31	1.09719e-09	9.09708e-09	21.6675	21.1359	21.5806	21.1943	21.3052	20.8049
Non Numérique		CON__P13645;P13645	SSSKGSLGGGFSSGGFSGG	_SSSKGSLGGGFSSGGFSGG_.2	_SSSKGSLGGGFSSGGFSGG_	15127.5	15221.2	14674.2	17748.3	12204.7	11823.9	2.17281e-21	1.08763e-37	1.52921e-31	4.22742e-27	6.29773e-09	2.68027e-08	63.757	63.5481	64.1849	64.0693	62.5212	62.5423
Non Numérique		CON__P13645;P13645	SSSKGSLGGGFSSG	_SSSKGSLGGGFSSG_.2	_SSSKGSLGGGFSSG_	20082.7	17926.4	23775.7	19552.6	4533.27	765.783	1.70465e-16	1.40078e-18	1.22115e-25	9.46875e-19	0.00461481	0.00299465	41.7075	41.3897	41.9149	41.8162	39.4476	39.5958
Non Numérique		CON__P13645;P13645	SSSGGHKSSSSGSVGESSSKGP	_SSSGGHKSSSSGSVGESSSKGP_.3	_SSSGGHKSSSSGSVGESSSKGP_	13515.4	11518.2	6528.29	2852.38	6706.5	4989.13	4.30755e-21	8.73279e-30	4.42388e-23	0.000207591	4.32587e-08	2.86795e-08	14.2899	12.7486	14.3624	13.0489	14.2473	12.6278
Non Numérique		CON__P13645;P13645	SSGGGGRGGGSFGGG	_SSGGGGRGGGSFGGG_.2	_SSGGGGRGGGSFGGG_	5458	4786.11	3766.34	1	3553.89	4864.63	1.26788e-10	0.000133535	0.00223545	0.00546461	4.61754e-07	2.63242e-07	20.5241	19.7678	20.4369	20.2698	20.2196	19.5783
Non Numérique		CON__P13645;P13645	NLNDRLASYLDKVRAL	_NLNDRLASYLDKVRAL_.3	_NLNDRLASYLDKVRAL_	3418.13	2443.97	Non Numérique	Non Numérique	2859.17	2083.96	2.88162e-07	0.00826559	Filtered	Filtered	1.10887e-05	0.000242661	103.366	103.19	Filtered	Filtered	103.472	103.296
Non Numérique		CON__P15497	YHAKASEQL	_YHAKASEQL_.2	_YHAKASEQL_	27514.9	29052.3	23284.5	29094.2	34901.6	35261.5	4.25937e-10	5.04146e-16	2.39749e-12	1.46305e-09	1.80573e-07	4.8109e-07	27.5253	27.1297	27.582	27.337	26.9148	26.6291
Non Numérique		CON__P28800	FILEDSTSL	_FILEDSTSL_.1	_FILEDSTSL_	13026.6	8628.06	8260.6	Non Numérique	9220.69	8851.08	0.00172211	0.00249271	0.00813363	Filtered	0.000141191	0.00101022	99.3104	99.0918	99.6521	Filtered	99.1831	99.0693
Non Numérique		CON__P34955	HKAALTIDEKGTEAVG	_HKAALTIDEKGTEAVG_.3	_HKAALTIDEKGTEAVG_	56666.2	34677.1	56417.8	40059.8	30773.8	38131.6	9.44632e-11	0.000121101	1.54996e-21	3.05982e-17	1.11595e-06	3.24781e-05	47.3284	46.99	47.6624	47.6108	46.1471	46.2566
Non Numérique		CON__P34955	KAALTIDEKGTEAVG	_KAALTIDEKGTEAVG_.2	_KAALTIDEKGTEAVG_	16228.9	16327.2	11239.1	12592.8	20475	20180.8	5.26704e-10	4.32643e-07	1.36889e-06	2.10117e-12	2.44904e-07	4.53172e-07	53.9533	53.598	54.3471	54.2693	52.6625	52.7068
Non Numérique		CON__P34955	VKNLYHSEAFSINFRDA	_VKNLYHSEAFSINFRDA_.3	_VKNLYHSEAFSINFRDA_	7414.38	7336.53	6459.55	10369.7	7577.06	6877.28	2.23442e-13	1.69005e-17	8.67271e-08	1.29375e-07	3.58383e-08	4.73323e-08	78.4585	78.342	78.8975	78.851	77.2867	77.3557
Non Numérique		CON__P34955	KAALTIDEKGTEA	_KAALTIDEKGTEA_.2	_KAALTIDEKGTEA_	6461.66	5891.88	6534.07	4371.77	5469.02	5677.82	1.51944e-17	2.43737e-22	7.79873e-17	9.80732e-13	6.41484e-09	2.38284e-08	45.0636	44.7719	45.3344	45.2826	43.8998	43.9055
Non Numérique		CON__P34955	ISETYDLKSVLGDVG	_ISETYDLKSVLGDVG_.2	_ISETYDLKSVLGDVG_	5260.69	4408.68	2404	3359	6449.5	7317.51	1.33887e-11	5.59388e-07	0.000597602	0.00497169	1.74843e-06	9.31096e-07	103.687	103.507	104.073	103.938	103.724	103.553
Non Numérique		CON__Q14CN4-1;Q14CN4-3;Q14CN4-2;Q14CN4	TNAGAGGAGFSMGFG	_TNAGAGGAGFSMGFG_.2	_TNAGAGGAGFSMGFG_	41353.5	39967.4	34386	36430.1	43534.2	42382.7	7.27592e-10	8.74426e-09	8.88091e-31	1.53553e-22	3.83704e-07	4.68543e-07	48.4517	48.0925	48.6449	48.5881	47.3151	47.3721
Non Numérique		CON__Q29443;CON__Q0IIK2	DVAFVKDQTVIQNTD	_DVAFVKDQTVIQNTD_.2	_DVAFVKDQTVIQNTD_	678497	805940	782788	824262	730787	784361	5.65886e-23	3.0449e-43	2.9058e-37	4.75117e-33	9.65838e-10	8.8866e-09	77.9212	77.7791	78.2137	78.1516	77.3491	77.3202
Non Numérique		CON__Q29443;CON__Q0IIK2	THYYAVAVVKKDTDFK	_THYYAVAVVKKDTDFK_.3	_THYYAVAVVKKDTDFK_	186378	183231	182190	185847	178125	151552	1.81194e-22	1.63505e-38	1.27326e-32	2.24141e-29	1.20783e-09	8.8866e-09	55.2803	54.9085	55.6797	55.6123	53.8782	53.9347
Non Numérique		CON__Q29443;CON__Q0IIK2	DVAFVKDQTVIQNTDG	_DVAFVKDQTVIQNTDG_.2	_DVAFVKDQTVIQNTDG_	174783	164790	185672	196698	167334	168400	5.17964e-22	3.01199e-40	4.23259e-35	7.07355e-31	9.65838e-10	8.8866e-09	77.6706	77.5336	77.9682	77.9167	77.0726	77.0489
Non Numérique		CON__Q29443;CON__Q0IIK2	GDVAFVKDQTVIQNTD	_GDVAFVKDQTVIQNTD_.2	_GDVAFVKDQTVIQNTD_	147836	135763	133497	139511	111540	122713	2.13946e-21	2.43491e-35	1.54215e-36	1.72202e-30	1.68765e-09	9.30322e-09	73.7086	73.5594	74.0673	73.9865	72.907	72.8651
Non Numérique		CON__Q29443;CON__Q0IIK2	DVAFVKDQTVIQNTDGN	_DVAFVKDQTVIQNTDGN_.2	_DVAFVKDQTVIQNTDGN_	115950	119107	121069	130151	119078	120015	8.90108e-21	1.62687e-38	3.62982e-28	2.34737e-22	3.45141e-09	1.86857e-08	76.1792	76.0239	76.4653	76.4046	75.5701	75.5557
Non Numérique		CON__Q29443;CON__Q0IIK2	GDVAFVKDQTVIQNTDG	_GDVAFVKDQTVIQNTDG_.2	_GDVAFVKDQTVIQNTDG_	117346	114244	106446	134895	105035	124160	3.69068e-23	8.53236e-41	6.85303e-39	3.78801e-33	1.72457e-09	8.8866e-09	73.4199	73.2597	73.7713	73.7063	72.5558	72.4979
Non Numérique		CON__Q29443;CON__Q0IIK2	GDVAFVKDQTVIQNTDGN	_GDVAFVKDQTVIQNTDGN_.2	_GDVAFVKDQTVIQNTDGN_	85599.3	87676.1	68144.4	90026.1	88987.9	101791	2.42193e-13	4.91987e-19	2.77732e-19	1.10291e-18	6.38968e-05	1.76971e-07	72.1417	71.9766	72.4874	72.4017	71.3656	71.3479
Non Numérique		CON__Q29443;CON__Q0IIK2	NPQTHYYAVAVVKKDTDFK	_NPQTHYYAVAVVKKDTDFK_.3	_NPQTHYYAVAVVKKDTDFK_	85614.5	96888.8	78139.7	79771.5	75921.1	68540.7	9.3755e-21	6.30747e-36	3.88208e-34	1.36786e-29	1.15977e-09	8.8866e-09	58.8058	58.5415	59.2249	59.2248	57.4604	57.5443
Non Numérique		CON__Q29443;CON__Q0IIK2	DVAFVKDQTVIQN	_DVAFVKDQTVIQN_.2	_DVAFVKDQTVIQN_	41946.7	48260	59043.1	61575.9	38823.3	36560.1	2.5359e-17	1.74489e-28	2.51566e-26	1.46717e-17	1.91479e-09	2.27196e-08	75.9505	75.7845	76.2726	76.2172	75.2175	75.2287
Non Numérique		CON__Q29443;CON__Q0IIK2	GDVAFVKDQTVIQN	_GDVAFVKDQTVIQN_.2	_GDVAFVKDQTVIQN_	32687.2	31037.5	47064.7	52213.5	16662.5	19869.7	9.86442e-06	5.88265e-06	0.000119046	0.000265786	3.64202e-07	6.71705e-07	71.5721	71.3972	71.9347	71.8397	70.7015	70.6988
Non Numérique		CON__Q29443;CON__Q0IIK2	DVAFVKDQTVIQ	_DVAFVKDQTVIQ_.2	_DVAFVKDQTVIQ_	30621.1	27916.5	29540.3	30489.7	16057.9	17618.8	3.49329e-15	1.91349e-25	2.65251e-20	1.48825e-22	2.6969e-08	5.43118e-08	80.2325	80.1101	80.6059	80.5279	79.4643	79.5085
Non Numérique		CON__Q29443;CON__Q0IIK2	DVAFVKDQTVIQNT	_DVAFVKDQTVIQNT_.2	_DVAFVKDQTVIQNT_	20808.7	17373.7	17398.2	17919.1	17868.7	18471.9	2.51088e-18	5.40002e-38	5.31954e-31	9.39405e-25	1.92248e-07	5.93195e-08	79.0156	78.8468	79.3137	79.2567	78.3411	78.3337
Non Numérique		CON__Q29443;CON__Q0IIK2	DNPQTHYYAVAVVKKDTDFK	_DNPQTHYYAVAVVKKDTDFK_.3	_DNPQTHYYAVAVVKKDTDFK_	11805.8	15721.1	12938.5	19276.7	19765	25458.1	7.92099e-09	1.26513e-14	1.60397e-05	3.69859e-06	2.40975e-08	1.41074e-07	65.6567	65.4374	66.1007	65.9694	64.3093	64.3154
Non Numérique		CON__Q29443;CON__Q0IIK2	NPQTHYYAVAVVKKDTD	_NPQTHYYAVAVVKKDTD_.3	_NPQTHYYAVAVVKKDTD_	10979.3	14374.1	14192.1	14010.3	8734.7	9125.58	1.66085e-11	1.47564e-15	9.57746e-14	1.39936e-15	1.96397e-08	2.29605e-08	51.2666	50.8853	51.6589	51.5968	49.9011	50.0003
Non Numérique		CON__Q29443;CON__Q0IIK2	GDVAFVKDQTVIQ	_GDVAFVKDQTVIQ_.2	_GDVAFVKDQTVIQ_	13739.2	12011	13655.8	14406.5	7120.72	7785.96	2.35493e-18	1.01026e-27	1.10112e-20	1.2646e-17	1.66546e-08	3.27352e-08	75.4952	75.3243	75.8744	75.8034	74.4956	74.5263
Non Numérique		CON__Q29443;CON__Q0IIK2	NPQTHYYAVAVVKKDTDFKL	_NPQTHYYAVAVVKKDTDFKL_.3	_NPQTHYYAVAVVKKDTDFKL_	4150.86	4007.08	3888.54	6700.14	5053.02	4276.71	0.00061616	0.00336266	0.000194158	0.00050296	2.58977e-07	0.000253096	76.4563	76.2844	76.8953	76.8239	75.2238	75.3426
Non Numérique		CON__Q2KJC7;Q15063-7;Q15063-6;Q15063-4;Q15063-2;Q15063-3;Q15063-5;Q15063	DTLSMDQRLL	_DTLSMDQRLL_.2	_DTLSMDQRLL_	1.48435e+06	1.55272e+06	1.60684e+06	1.70793e+06	1.37144e+06	1.56869e+06	2.34519e-18	3.15732e-32	3.45538e-28	6.45691e-28	2.85099e-09	1.33825e-08	77.9382	77.8168	78.3664	78.2991	76.9098	76.9423
Non Numérique		CON__Q2UVX4	ETKENERFTVK	_ETKENERFTVK_.3	_ETKENERFTVK_	23195.4	25082.6	20960.1	26945.9	21847.1	25102.8	9.00946e-07	1.37738e-13	6.69108e-06	1.06087e-13	2.19421e-07	6.18665e-07	28.9268	28.5991	29.005	28.8066	28.1479	27.9152
Non Numérique		CON__Q3MHN5;CON__ENSEMBL:ENSBTAP00000018229	DFTSLSMVL	_DFTSLSMVL_.2	_DFTSLSMVL_	1.16906e+06	1235815	1.44134e+06	1.55533e+06	22467.4	Non Numérique	2.50999e-06	5.04694e-06	9.74077e-05	7.5914e-06	0.00402502	Filtered	75.2337	75.1182	75.7546	75.664	74.2532	Filtered
Non Numérique		CON__Q3SX09	ESFGDLSSADAILGNPK	_ESFGDLSSADAILGNPK_.2	_ESFGDLSSADAILGNPK_	3.27131e+06	3030175	3.07237e+06	2795371	3.23428e+06	3.05209e+06	7.1503e-22	3.80477e-37	1.11661e-32	4.08547e-30	9.65838e-10	8.8866e-09	97.8457	97.642	98.262	98.1129	97.7047	97.5737
Non Numérique		CON__Q3SX09	ESFGDLSSADAILGNPK	_ESFGDLSSADAILGNPK_.3	_ESFGDLSSADAILGNPK_	3.27131e+06	3030175	3.07237e+06	2795371	3.23428e+06	3.05209e+06	1.2847e-19	2.74074e-37	2.24556e-31	2.69503e-30	1.39573e-09	8.8866e-09	97.8663	97.6574	98.2673	98.1027	97.6995	97.5583
Non Numérique		CON__Q3SX09	LVVYPWTQR	_LVVYPWTQR_.2	_LVVYPWTQR_	2.60683e+06	2.65204e+06	2.47564e+06	3.09579e+06	2.14887e+06	2.48165e+06	9.76351e-23	4.11479e-40	6.58865e-36	1.61474e-30	9.65838e-10	8.8866e-09	86.1696	85.9976	86.575	86.5063	85.1512	85.1612
Non Numérique		CON__Q3SX09	ESFGDLSSADAILGNPKVK	_ESFGDLSSADAILGNPKVK_.3	_ESFGDLSSADAILGNPKVK_	377820	341446	377361	393437	241523	261643	3.92248e-23	1.06658e-42	3.72286e-37	5.75968e-33	9.65838e-10	8.8866e-09	92.8014	92.5973	93.2228	93.09	92.4852	92.3951
Non Numérique		CON__Q3SX09	ESFGDLSSADAILGNPKVK	_ESFGDLSSADAILGNPKVK_.2	_ESFGDLSSADAILGNPKVK_	377820	341446	377361	393437	241523	261643	1.02203e-20	4.4868e-36	4.0493e-33	8.47885e-30	2.01434e-09	1.46661e-08	92.7951	92.5961	93.2112	93.0679	92.4945	92.3838
Non Numérique		CON__Q3SX09	GVANALAHR	_GVANALAHR_.2	_GVANALAHR_	417794	460085	440542	445101	413922	413482	5.57962e-20	8.1087e-35	1.38608e-32	3.32389e-28	1.9213e-09	8.8866e-09	33.3445	33.0643	33.5704	33.3979	32.4552	32.2418
Non Numérique		CON__Q3SX09	SSADAILGNPK	_SSADAILGNPK_.2	_SSADAILGNPK_	286559	264343	295009	305865	232562	230267	2.30834e-16	8.96562e-23	5.61893e-22	7.02209e-17	2.96506e-08	7.35417e-08	52.9523	52.6283	53.3039	53.2105	51.7231	51.7731
Non Numérique		CON__Q3SX09	VVTGVANAL	_VVTGVANAL_.1	_VVTGVANAL_	71983.8	83162.6	84087.7	94102	74706.1	91400.5	1.10393e-14	6.60021e-28	3.94835e-30	6.5732e-27	3.20808e-08	1.32976e-08	75.698	75.5425	76.0879	76.0221	74.6894	74.7099
Non Numérique		CON__Q3SX09	FGSEFSPEL	_FGSEFSPEL_.1	_FGSEFSPEL_	76108.4	75087.7	53391.2	60014	96728.3	88163.1	6.54183e-22	2.59883e-40	7.57881e-34	4.87167e-27	1.69313e-09	1.10394e-08	97.1389	96.9401	97.5534	97.4147	96.8367	96.7457
Non Numérique		CON__Q3SX09	AAVTSLFAK	_AAVTSLFAK_.2	_AAVTSLFAK_	30064.2	37613.1	39864.9	44777	37811.5	40905.5	4.21408e-06	1.30521e-05	2.65042e-05	2.27463e-05	3.15422e-05	1.66274e-06	73.8776	73.7911	74.3996	74.2975	72.4454	72.5054
Non Numérique		CON__Q3SX14;P06396-2;P06396-4;P06396-3;P06396	HVVPNEVVVQR	_HVVPNEVVVQR_.3	_HVVPNEVVVQR_	240846	220227	244617	232760	207697	228868	4.32433e-20	3.27807e-28	4.46854e-30	8.81289e-26	9.65838e-10	8.8866e-09	50.0594	49.7149	50.436	50.3425	48.8393	48.9336
Non Numérique		CON__Q3SX14;P06396-2;P06396-4;P06396-3;P06396	HVVPNEVVVQR	_HVVPNEVVVQR_.2	_HVVPNEVVVQR_	240846	220227	244617	232760	207697	228868	7.67843e-22	9.54705e-38	5.76437e-38	6.02905e-32	1.06794e-09	9.69524e-09	50.0497	49.6792	50.4316	50.3538	48.8505	48.9293
C11orf98	E9PRG8	CK098_HUMAN	AVIDQGLITR	_AVIDQGLITR_.2	_AVIDQGLITR_	5.87293e+06	6.1871e+06	6626294	7301292	5673333	5446823	2.1609e-22	3.8531e-36	1.13519e-34	1.68955e-28	2.33833e-09	8.8866e-09	70.7845	70.6514	71.2195	71.1245	69.7191	69.6546
C11orf98	E9PRG8	CK098_HUMAN	AVIDQGLITR	_AVIDQGLITR_.1	_AVIDQGLITR_	5.87293e+06	6.1871e+06	6626294	7301292	5673333	5446823	2.11397e-18	3.14054e-28	3.94845e-26	5.6496e-20	1.75266e-09	2.9058e-08	70.8018	70.6296	71.2135	71.1341	69.6438	69.6407
C11orf98	E9PRG8	CK098_HUMAN	IDQGLITR	_IDQGLITR_.1	_IDQGLITR_	109652	124912	117238	114796	998263	739523	1.09486e-06	9.11473e-07	6.54443e-10	3.08791e-11	8.73685e-05	4.22524e-05	70.7878	70.6755	71.228	71.1487	69.6714	69.6478
TGFBR3L	H3BV60	TGR3L_HUMAN	APHAPGPPA	_APHAPGPPA_.1	_APHAPGPPA_	49209.5	46627.4	37329.5	33565.2	180198	175460	8.95967e-17	1.00776e-27	5.60685e-12	2.76953e-24	9.85125e-10	8.90088e-09	34.8171	34.5214	34.944	34.7508	34.1111	33.9002
DNASE2	O00115-2;O00115	DNS2A_HUMAN	FPGPAGPSF	_FPGPAGPSF_.2	_FPGPAGPSF_	1.6443e+06	1.58538e+06	1.62275e+06	1639732	1.31271e+06	1.37727e+06	8.81907e-19	3.49454e-33	1.94183e-31	5.27654e-29	7.2523e-09	9.35493e-09	91.633	91.4864	91.9742	91.8728	91.1743	91.1344
DNASE2	O00115-2;O00115	DNS2A_HUMAN	FPGPAGPSF	_FPGPAGPSF_.1	_FPGPAGPSF_	1.6443e+06	1.58538e+06	1.62275e+06	1639732	1.31271e+06	1.37727e+06	1.02096e-16	1.68294e-30	3.65779e-29	5.62926e-25	1.14115e-08	1.43586e-08	91.6709	91.4877	92.0487	91.9107	91.1964	91.1772
AGPS	O00116	ADAS_HUMAN	ESISDVGFGMLK	_ESISDVGFGMLK_.2	_ESISDVGFGMLK_	12628.6	13806.6	14564.5	13480.8	15026.4	17696.2	0.000154489	6.34735e-07	2.25566e-20	3.58611e-11	6.84119e-08	1.38922e-05	98.3089	98.0788	98.7437	98.5574	98.1377	97.9965
AGPS	O00116	ADAS_HUMAN	STVGGWVSTR	_STVGGWVSTR_.2	_STVGGWVSTR_	1636960	3.44896e+06	3.06919e+06	3317838	1.37537e+06	1346157	1.10053e-21	2.72757e-31	1.8711e-36	5.93339e-32	9.65838e-10	8.8866e-09	57.0986	56.7522	57.4931	57.4307	55.6995	55.7045
AGPS	O00116	ADAS_HUMAN	STVGGWVSTR	_STVGGWVSTR_.1	_STVGGWVSTR_	1636960	3.44896e+06	3.06919e+06	3317838	1.37537e+06	1346157	0.0084306	Filtered	Filtered	Filtered	0.00436623	0.000152348	57.9021	Filtered	Filtered	Filtered	55.6783	55.7037
KIF2A	O00139-5;O00139;O00139-4;O00139-2;O00139-1	KIF2A_HUMAN	IHQAMVTSL	_IHQAMVTSL_.2	_IHQAMVTSL_	1.03052e+06	901396	1.0038e+06	995570	1.33976e+06	1.05806e+06	1.14831e-17	7.52443e-25	9.19363e-26	6.74876e-23	1.10405e-09	1.03552e-08	65.357	65.1742	65.8898	65.7689	63.876	63.9271
KIF2A	O00139-5;O00139;O00139-4;O00139-2;O00139-1	KIF2A_HUMAN	IHQAMVTSL	_IHQAM[Oxidation (M)]VTSL_.2	_IHQAM[Oxidation (M)]VTSL_	1.03052e+06	901396	1.0038e+06	995570	1.33976e+06	1.05806e+06	9.59855e-20	5.13852e-33	5.55806e-34	2.11705e-27	9.65838e-10	8.8866e-09	52.5857	52.2725	53.0103	52.9325	51.2816	51.3771
KIF2A	O00139-5;O00139;O00139-4;O00139-2;O00139-1	KIF2A_HUMAN	IHQAMVTSL	_IHQAMVTSL_.1	_IHQAMVTSL_	1.03052e+06	901396	1.0038e+06	995570	1.33976e+06	1.05806e+06	2.86325e-17	2.3606e-24	5.04224e-22	5.56883e-18	2.07522e-08	2.28942e-08	65.348	65.1757	65.8965	65.7756	63.8931	63.913
KIF2A	O00139-5;O00139;O00139-4;O00139-2;O00139-1	KIF2A_HUMAN	DSAPNEMVYR	_DSAPNEMVYR_.2	_DSAPNEMVYR_	177510	227544	161992	172397	211416	229094	3.95291e-23	1.32282e-39	4.4492e-36	6.3396e-32	1.75003e-09	8.9506e-09	50.6742	50.2461	50.9986	50.9156	49.7122	49.7222
KIF2A	O00139-5;O00139;O00139-4;O00139-2;O00139-1	KIF2A_HUMAN	HTMGGDFSGK	_HTMGGDFSGK_.2	_HTMGGDFSGK_	14403	14592.1	13850.6	10275.3	23859.7	22514.9	5.88153e-13	6.01922e-16	2.94192e-17	7.90965e-13	1.33784e-08	1.6502e-07	28.0161	27.5578	27.9998	27.7443	27.3429	26.9894
KIF2A	O00139-5;O00139;O00139-4;O00139-2;O00139-1	KIF2A_HUMAN	HTMGGDFSGK	_HTM[Oxidation (M)]GGDFSGK_.2	_HTM[Oxidation (M)]GGDFSGK_	14403	14592.1	13850.6	10275.3	23859.7	22514.9	1.70056e-07	2.48729e-08	4.18372e-06	0.00105156	1.06522e-07	5.86447e-07	16.8652	16.2396	16.7031	16.2797	16.6331	16.1212
KIF2A;KIF2A;KIF2A;KIF2A;KIF2A;KIF2C;KIF2C	O00139-5;O00139;O00139-4;O00139-2;O00139-1;Q99661-2;Q99661	KIF2A_HUMAN;KIF2A_HUMAN;KIF2A_HUMAN;KIF2A_HUMAN;KIF2A_HUMAN;KIF2C_HUMAN;KIF2C_HUMAN	DSFIGENSR	_DSFIGENSR_.2	_DSFIGENSR_	3.06098e+06	2.85052e+06	3288882	3.06441e+06	2.31484e+06	2.41129e+06	3.52717e-22	3.1603e-37	4.92419e-33	8.97446e-28	9.65838e-10	8.8866e-09	46.2254	45.8817	46.4601	46.3927	45.1607	45.1158
KIF2A;KIF2A;KIF2A;KIF2A;KIF2A;KIF2C;KIF2C	O00139-5;O00139;O00139-4;O00139-2;O00139-1;Q99661-2;Q99661	KIF2A_HUMAN;KIF2A_HUMAN;KIF2A_HUMAN;KIF2A_HUMAN;KIF2A_HUMAN;KIF2C_HUMAN;KIF2C_HUMAN	DSFIGENSR	_DSFIGENSR_.1	_DSFIGENSR_	3.06098e+06	2.85052e+06	3288882	3.06441e+06	2.31484e+06	2.41129e+06	4.12159e-06	1.22203e-18	0.000292402	0.000272406	2.84543e-08	4.38217e-08	46.2362	45.8768	46.45	46.393	45.1768	45.1318
SGK1	O00141-4;O00141;O00141-3;O00141-5;O00141-2	SGK1_HUMAN	SALGYLHSL	_SALGYLHSL_.2	_SALGYLHSL_	323253	384492	406424	438357	313710	336028	3.23928e-17	1.69166e-30	7.96913e-28	6.28734e-26	2.09813e-09	1.18356e-08	79.2786	79.1775	79.7756	79.6768	78.1482	78.2278
SGK1	O00141-4;O00141;O00141-3;O00141-5;O00141-2	SGK1_HUMAN	SALGYLHSL	_SALGYLHSL_.1	_SALGYLHSL_	323253	384492	406424	438357	313710	336028	4.64089e-08	1.15527e-16	2.5695e-05	3.01477e-06	1.69823e-08	7.2063e-08	79.2761	79.175	79.773	79.6689	78.151	78.2306
DDX39A	O00148	DX39A_HUMAN	QVIIFVKSVQR	_QVIIFVKSVQR_.3	_QVIIFVKSVQR_	751293	692768	827736	961832	654903	700617	2.79294e-21	5.85848e-36	6.23029e-33	3.05231e-28	9.65838e-10	8.8866e-09	73.8049	73.7076	74.3787	74.2766	72.389	72.3976
DDX39A	O00148	DX39A_HUMAN	QVIIFVKSVQR	_QVIIFVKSVQR_.2	_QVIIFVKSVQR_	751293	692768	827736	961832	654903	700617	7.05793e-22	4.82866e-36	1.15799e-39	2.99339e-32	9.65838e-10	8.8866e-09	73.8047	73.7073	74.3784	74.2606	72.3786	72.418
DDX39A	O00148	DX39A_HUMAN	EIFRLTPHEK	_EIFRLTPHEK_.3	_EIFRLTPHEK_	76167.4	71005	71308.9	75571.4	61924.8	67888.3	7.06395e-18	4.878e-24	3.32846e-20	3.6812e-27	1.68001e-08	3.38796e-08	52.4925	52.1534	52.9745	52.8967	50.9696	51.0745
DDX39A;DDX39B;DDX39B	O00148;Q13838;Q13838-2	DX39A_HUMAN;DX39B_HUMAN;DX39B_HUMAN	MPEDSDTYL	_MPEDSDTYL_.1	_MPEDSDTYL_	538300	562393	425709	524280	938838	1018501	4.39286e-22	7.55318e-38	2.22011e-31	1.05388e-30	9.65838e-10	8.8866e-09	71.9729	71.7927	72.2602	72.1752	71.158	71.2066
DDX39A;DDX39B;DDX39B	O00148;Q13838;Q13838-2	DX39A_HUMAN;DX39B_HUMAN;DX39B_HUMAN	MPEDSDTYL	_M[Oxidation (M)]PEDSDTYL_.1	_M[Oxidation (M)]PEDSDTYL_	538300	562393	425709	524280	938838	1018501	5.05454e-18	7.41979e-32	6.73707e-26	3.20171e-17	2.06824e-09	8.8866e-09	60.9331	60.7514	61.2969	61.02	60.1102	60.0944
PDLIM1	O00151	PDLI1_HUMAN	EVLHIGSAHNR	_EVLHIGSAHNR_.3	_EVLHIGSAHNR_	1027202	1.07579e+06	1.19562e+06	982559	1.1393e+06	1.1308e+06	4.66252e-23	7.50405e-40	9.96872e-37	5.94141e-31	9.65838e-10	8.8866e-09	34.8982	34.6495	35.0774	34.9207	33.9377	33.7895
PDLIM1	O00151	PDLI1_HUMAN	EVLHIGSAHNR	_EVLHIGSAHNR_.2	_EVLHIGSAHNR_	1027202	1.07579e+06	1.19562e+06	982559	1.1393e+06	1.1308e+06	3.92601e-23	2.32571e-42	1.37196e-34	2.62172e-30	9.65838e-10	8.8866e-09	34.8886	34.6399	35.0886	34.9058	33.9335	33.8007
PDLIM1	O00151	PDLI1_HUMAN	TASPASSTTAR	_TASPASSTTAR_.2	_TASPASSTTAR_	682659	691728	705755	701923	555962	544251	5.76515e-23	6.25286e-41	6.30216e-37	5.86949e-31	1.0123e-09	8.8866e-09	19.6858	18.8406	19.6034	18.9657	19.3557	18.6986
PDLIM1	O00151	PDLI1_HUMAN	DHAQPPSSL	_DHAQPPSSL_.2	_DHAQPPSSL_	405970	381199	442346	395729	305985	343036	2.77291e-09	7.97718e-21	5.83014e-15	3.87402e-08	1.27923e-08	5.1426e-08	44.9543	44.6417	45.1676	45.0948	43.8999	43.8016
PDLIM1	O00151	PDLI1_HUMAN	THLEAQNRI	_THLEAQNRI_.2	_THLEAQNRI_	191571	186239	172672	164557	183814	221798	5.52073e-07	2.12991e-06	7.28303e-06	9.59953e-09	4.58416e-08	4.22755e-07	34.7483	34.4787	34.8961	34.7081	33.8513	33.7499
PDLIM1	O00151	PDLI1_HUMAN	FTASPASSTTAR	_FTASPASSTTAR_.2	_FTASPASSTTAR_	193020	171628	204869	179235	162289	177292	5.5082e-23	1.31296e-40	2.57013e-33	8.16502e-27	1.01544e-09	8.8866e-09	38.016	37.6472	38.0652	37.9402	37.0082	36.862
PDLIM1	O00151	PDLI1_HUMAN	MPFTASPASSTTAR	_MPFTASPASSTTAR_.2	_MPFTASPASSTTAR_	121392	119721	120067	104450	79622.5	86329.5	9.57302e-22	1.28932e-38	4.80955e-37	2.90762e-32	1.33524e-09	8.8866e-09	61.1429	60.862	61.5693	61.4961	59.7946	59.8802
PDLIM1	O00151	PDLI1_HUMAN	TAASGVEANSR	_TAASGVEANSR_.2	_TAASGVEANSR_	68454.2	69285.5	65719.4	61960.7	57395.7	62400.3	3.52375e-16	1.29612e-22	3.46049e-24	1.15814e-14	3.54989e-08	6.00387e-08	20.4697	19.7186	20.3824	19.7763	20.1599	19.5029
ACOT7	O00154-2;O00154-3;O00154-6;O00154-4;O00154-5;O00154-7;O00154	BACH_HUMAN	EAGAIISTR	_EAGAIISTR_.2	_EAGAIISTR_	1.74273e+06	1.77776e+06	1.88576e+06	1.71917e+06	1.20178e+06	1.38982e+06	6.41206e-21	1.78609e-32	1.71393e-30	1.01119e-25	1.41206e-09	1.07365e-08	45.0942	44.7502	45.2866	45.2191	43.9247	43.8057
ACOT7	O00154-2;O00154-3;O00154-6;O00154-4;O00154-5;O00154-7;O00154	BACH_HUMAN	EVAGIVAAR	_EVAGIVAAR_.2	_EVAGIVAAR_	785462	767148	872367	1.63121e+06	625499	653270	8.21281e-23	2.37201e-37	4.44317e-35	1.87903e-29	9.65838e-10	8.8866e-09	51.5489	51.1727	51.9099	51.8227	50.1386	50.2076
ACOT7	O00154-2;O00154-3;O00154-6;O00154-4;O00154-5;O00154-7;O00154	BACH_HUMAN	EVAGIVAAR	_EVAGIVAAR_.1	_EVAGIVAAR_	785462	767148	872367	1.63121e+06	625499	653270	9.20302e-06	3.83111e-05	0.0099328	Filtered	1.94298e-08	2.03752e-07	51.5306	51.1909	51.7296	Filtered	50.1311	50.2103
ACOT7	O00154-2;O00154-3;O00154-6;O00154-4;O00154-5;O00154-7;O00154	BACH_HUMAN	KLMDEVAGI	_KLMDEVAGI_.1	_KLMDEVAGI_	47184.9	48844.8	27862.5	39218.4	104194	89642.7	1.99206e-07	1.1504e-07	1.47377e-05	2.86366e-07	5.72343e-08	3.97559e-08	78.4249	78.324	78.8952	78.8121	77.5307	77.5383
ACOT7	O00154-2;O00154-3;O00154-6;O00154-4;O00154-5;O00154-7;O00154	BACH_HUMAN	EVAGIVAARH	_EVAGIVAARH_.2	_EVAGIVAARH_	96956.9	86534.6	107164	97327	Non Numérique	Non Numérique	1.75837e-05	1.17995e-05	0.000283148	1.81759e-05	Filtered	Filtered	42.1103	41.8552	42.3232	42.2296	Filtered	Filtered
MYO1C	O00159-2;O00159-3;O00159	MYO1C_HUMAN	EAAFIENLR	_EAAFIENLR_.2	_EAAFIENLR_	2.95874e+06	2.86202e+06	3.14823e+06	3.5176e+06	2.78688e+06	2.94063e+06	5.66328e-22	1.03563e-38	1.89875e-30	8.15833e-28	9.65838e-10	8.8866e-09	76.1289	76.005	76.5508	76.5058	74.7586	74.8512
MYO1C	O00159-2;O00159-3;O00159	MYO1C_HUMAN	EAAFIENLRR	_EAAFIENLRR_.3	_EAAFIENLRR_	575621	585218	701229	834974	639518	540551	1.03467e-22	6.31058e-41	1.68638e-35	5.43604e-31	9.65838e-10	8.8866e-09	64.7573	64.5693	65.2899	65.1638	63.2871	63.3344
MYO1C	O00159-2;O00159-3;O00159	MYO1C_HUMAN	EAAFIENLRR	_EAAFIENLRR_.2	_EAAFIENLRR_	575621	585218	701229	834974	639518	540551	2.83175e-07	1.1832e-12	5.16485e-05	6.91607e-11	6.30545e-09	2.53153e-08	64.7935	64.5898	65.3209	65.1844	63.2972	63.3445
MYO1C	O00159-2;O00159-3;O00159	MYO1C_HUMAN	ETCPAPERGGAVR	_ETCPAPERGGAVR_.3	_ETCPAPERGGAVR_	203451	250647	467046	259468	207632	218369	5.74763e-22	2.94286e-40	2.96876e-34	1.52039e-29	1.30149e-09	9.18672e-09	32.6289	32.3535	32.7553	32.5724	31.8645	31.6509
MYO1C	O00159-2;O00159-3;O00159	MYO1C_HUMAN	ETCPAPERGGAVR	_ETCPAPERGGAVR_.2	_ETCPAPERGGAVR_	203451	250647	467046	259468	207632	218369	0.000171051	0.000659373	Filtered	0.00172349	4.69414e-08	2.21372e-07	32.6245	32.3282	Filtered	32.5628	31.8653	31.6517
MYO1C	O00159-2;O00159-3;O00159	MYO1C_HUMAN	EATDLTFLEK	_EATDLTFLEK_.2	_EATDLTFLEK_	220537	276253	281957	304314	213094	193046	5.75519e-22	7.70688e-42	2.22388e-36	4.66748e-33	9.88189e-10	9.02269e-09	82.2747	82.1755	82.7192	82.6507	81.2386	81.2737
MYO1C	O00159-2;O00159-3;O00159	MYO1C_HUMAN	DHVRTSFLL	_DHVRTSFLL_.2	_DHVRTSFLL_	86699	68589.3	58991	67727.7	64219.3	76894.4	2.6188e-10	1.16792e-10	7.78566e-06	2.47782e-10	3.59886e-07	8.90567e-07	80.2571	80.1867	80.8289	80.7353	78.7044	78.8099
MYO1C	O00159-2;O00159-3;O00159	MYO1C_HUMAN	HPHFLTHKL	_HPHFLTHKL_.3	_HPHFLTHKL_	50430.4	54128.5	61434.1	56518.2	64639.9	67055.3	4.06469e-11	4.89497e-12	3.21801e-07	9.85031e-08	1.02559e-07	1.08841e-06	36.929	36.6907	37.0981	37.02	36.0755	36.0367
MYO1C	O00159-2;O00159-3;O00159	MYO1C_HUMAN	FTWLVGKINR	_FTWLVGKINR_.3	_FTWLVGKINR_	39421.7	38689.1	44443.8	46702.4	33138.2	35753.9	3.53409e-19	1.02465e-28	1.98964e-22	1.52407e-24	1.3321e-08	1.8198e-08	85.2215	85.0857	85.657	85.5779	84.0944	84.1279
MYO1C	O00159-2;O00159-3;O00159	MYO1C_HUMAN	AVADTVYRALR	_AVADTVYRALR_.2	_AVADTVYRALR_	16314.5	17098.9	12778.5	16695	19754.4	17452.7	1.32823e-10	9.31965e-07	8.52466e-14	8.00894e-12	1.03384e-07	7.48395e-08	67.212	67.075	67.7403	67.6245	65.9066	65.8988
MYO1C	O00159-2;O00159-3;O00159	MYO1C_HUMAN	EVFQHNSFEQF	_EVFQHNSFEQF_.2	_EVFQHNSFEQF_	15022.6	17354.1	17058.3	16427	10177.5	10727.5	2.58632e-19	6.51124e-20	7.06769e-24	4.20918e-22	1.08447e-08	3.50173e-08	80.1084	80.0224	80.5234	80.4612	79.1013	79.1558
MYO1C	O00159-2;O00159-3;O00159	MYO1C_HUMAN	RLLQSNPVL	_RLLQSNPVL_.2	_RLLQSNPVL_	1.44134e+06	1452810	3.36962e+06	3.95644e+06	1.60538e+06	1.61162e+06	2.21753e-22	1.75407e-39	9.92966e-34	3.85424e-27	1.06756e-09	8.8866e-09	75.0958	74.9929	75.6304	75.5388	73.7417	73.8028
MYO1C	O00159-2;O00159-3;O00159	MYO1C_HUMAN	RLLQSNPVL	_RLLQSNPVL_.1	_RLLQSNPVL_	1.44134e+06	1452810	3.36962e+06	3.95644e+06	1.60538e+06	1.61162e+06	0.00126541	0.00276102	Filtered	Filtered	0.00500935	0.00370219	74.2572	74.1135	Filtered	Filtered	73.3641	73.8393
SNAP23	O00161-2;O00161	SNP23_HUMAN	QRAHQITDESL	_QRAHQITDESL_.3	_QRAHQITDESL_	118675	114639	144501	111357	106201	108104	1.56392e-10	7.19775e-20	2.27997e-18	3.86206e-18	4.60453e-08	1.52691e-07	41.2911	41.0308	41.4359	41.3945	40.0982	40.0776
SNAP23	O00161-2;O00161	SNP23_HUMAN	QRAHQITDESL	_QRAHQITDESL_.2	_QRAHQITDESL_	118675	114639	144501	111357	106201	108104	1.9032e-18	7.33888e-36	1.12398e-29	2.30368e-29	6.21283e-09	1.25548e-08	41.2814	41.0212	41.4523	41.3953	40.1094	40.0732
SNAP23	O00161-2;O00161	SNP23_HUMAN	DAQNPQIKR	_DAQNPQIKR_.3	_DAQNPQIKR_	56154.7	53715.1	54924.2	49774.7	36823	37182.7	7.91065e-08	3.89938e-07	7.63705e-06	4.20253e-05	1.82789e-06	8.38778e-07	22.1283	21.6544	21.9947	21.6608	21.7136	21.2447
SNAP23	O00161-2;O00161	SNP23_HUMAN	DAQNPQIKR	_DAQNPQIKR_.2	_DAQNPQIKR_	56154.7	53715.1	54924.2	49774.7	36823	37182.7	7.17449e-17	2.011e-21	1.63509e-20	1.17414e-15	2.00211e-09	9.85663e-09	22.1048	21.6413	21.9817	21.6582	21.6744	21.2316
HAX1	O00165-5;O00165-3;O00165;O00165-2	HAX1_HUMAN	TVVDSEGRTETTVTR	_TVVDSEGRTETTVTR_.3	_TVVDSEGRTETTVTR_	155984	153898	162588	138281	149091	157362	3.76662e-16	3.61587e-22	1.7814e-27	7.17157e-25	1.36444e-08	2.10035e-07	37.7526	37.3942	37.7966	37.6872	36.8268	36.6266
HAX1	O00165-5;O00165-3;O00165;O00165-2	HAX1_HUMAN	TVVDSEGRTETTVTR	_TVVDSEGRTETTVTR_.2	_TVVDSEGRTETTVTR_	155984	153898	162588	138281	149091	157362	3.95146e-06	2.46391e-05	0.00113537	2.27208e-05	2.57595e-07	5.90607e-07	37.7576	37.4045	37.7911	37.687	36.819	36.6525
AIP	O00170	AIP_HUMAN	ELDPALAPVVSR	_ELDPALAPVVSR_.2	_ELDPALAPVVSR_	927272	864330	863769	809510	654263	791172	3.75239e-23	3.98816e-41	3.88774e-38	2.4219e-32	9.65838e-10	8.8866e-09	83.097	82.9351	83.4739	83.3792	82.29	82.3163
AIP	O00170	AIP_HUMAN	PALAPVVSR	_PALAPVVSR_.2	_PALAPVVSR_	535956	482740	489926	433375	468035	448373	1.90821e-17	2.27686e-25	1.56803e-26	3.63484e-21	5.05903e-09	1.59792e-08	59.7676	59.529	60.1937	60.157	58.2459	58.353
AIP	O00170	AIP_HUMAN	LELDPALAPVVSR	_LELDPALAPVVSR_.2	_LELDPALAPVVSR_	218890	193735	220510	217982	162484	168895	7.2139e-23	3.23812e-41	1.70787e-38	1.59147e-32	1.16517e-08	4.0532e-08	100.431	100.228	100.874	100.708	100.257	100.098
AIP	O00170	AIP_HUMAN	VLELDPALAPVVSR	_VLELDPALAPVVSR_.2	_VLELDPALAPVVSR_	110472	97963.6	110625	103869	79164.5	74629.7	4.14191e-21	4.70656e-42	3.96561e-39	1.81469e-33	5.38229e-09	9.24165e-09	106.872	106.687	107.327	107.166	106.927	106.701
KCNK1	O00180	KCNK1_HUMAN	LPYEDLLRQEL	_LPYEDLLRQEL_.2	_LPYEDLLRQEL_	11036.2	9220.93	5239.87	7773.15	9981.16	9904.21	0.000138892	2.37553e-05	0.000530952	0.000139517	1.25377e-06	1.15325e-06	108.364	108.231	108.804	108.633	108.562	108.341
LGALS9;LGALS9;LGALS9;LGALS9B;LGALS9C;LGALS9B	O00182-4;O00182-2;O00182;Q3B8N2-2;Q6DKI2;Q3B8N2	LEG9_HUMAN;LEG9_HUMAN;LEG9_HUMAN;LEG9B_HUMAN;LEG9C_HUMAN;LEG9B_HUMAN	ITQTVIHTV	_ITQTVIHTV_.2	_ITQTVIHTV_	45578.5	71109.6	83471.9	72248.5	Non Numérique	98927.4	3.48969e-07	1.01859e-05	5.17764e-05	4.0158e-06	Filtered	0.00140951	61.0712	60.8216	61.4976	61.4506	Filtered	59.5522
LGALS9	O00182-6;O00182-5;O00182-3	LEG9_HUMAN	KTQTVIHTV	_KTQTVIHTV_.2	_KTQTVIHTV_	181504	164453	178707	151650	147882	183204	3.08226e-15	2.23782e-25	8.04625e-22	6.72482e-17	4.53699e-08	2.23395e-08	37.6721	37.3815	37.8152	37.685	36.5531	36.4525
LGALS9;LGALS9;LGALS9;LGALS9;LGALS9;LGALS9;LGALS9B;LGALS9C;LGALS9B	O00182-6;O00182-5;O00182-3;O00182-4;O00182-2;O00182;Q3B8N2-2;Q6DKI2;Q3B8N2	LEG9_HUMAN;LEG9_HUMAN;LEG9_HUMAN;LEG9_HUMAN;LEG9_HUMAN;LEG9_HUMAN;LEG9B_HUMAN;LEG9C_HUMAN;LEG9B_HUMAN	KVMVNGILFV	_KVMVNGILFV_.2	_KVMVNGILFV_	56747.8	36019.7	66074	48606.1	46887.8	40410.6	6.34814e-19	1.88592e-33	9.00293e-33	1.49188e-31	2.97005e-09	9.93653e-09	110.688	110.545	111.208	110.995	110.834	110.613
STXBP3	O00186	STXB3_HUMAN	NAKGKDAIM	_NAKGKDAIM[Oxidation (M)]_.2	_NAKGKDAIM[Oxidation (M)]_	42773.7	28736.8	31947.7	22920.9	18862.2	33788.8	1.4545e-13	1.05484e-05	3.85155e-11	4.73296e-06	4.17273e-09	2.15982e-07	12.1795	11.538	12.0211	11.5033	12.3995	11.611
SMAP	O00193	SMAP_HUMAN	EAADLGNEER	_EAADLGNEER_.2	_EAADLGNEER_	635288	583235	636404	619043	456537	602988	8.14448e-18	8.71535e-37	3.07789e-26	4.88465e-26	2.24567e-09	2.32321e-08	30.029	29.6231	30.1651	29.9145	29.3173	28.9701
AP3B1	O00203-3;O00203	AP3B1_HUMAN	TVIGSVLLR	_TVIGSVLLR_.2	_TVIGSVLLR_	84912.5	92889	95244.3	111055	97701.6	82082.2	2.19868e-19	1.41803e-30	1.55653e-17	2.49286e-18	1.36551e-07	7.56443e-07	87.3845	87.2429	87.8545	87.767	86.4558	86.4741
AP3B1	O00203-3;O00203	AP3B1_HUMAN	DSITVPVAR	_DSITVPVAR_.1	_DSITVPVAR_	17709.9	16312.4	12551.6	14944.4	39783	26493.6	7.25165e-10	2.65246e-13	1.50245e-11	1.04356e-10	6.25054e-08	3.17831e-08	64.1156	63.9015	64.4444	64.3445	62.9606	63.0004
LGALS8	O00214;O00214-2	LEG8_HUMAN	ITYDTPFKR	_ITYDTPFKR_.3	_ITYDTPFKR_	272040	289784	296106	263403	246338	264199	9.0055e-22	1.69669e-31	2.87286e-23	1.88019e-27	2.45414e-09	1.23908e-08	56.6364	56.3055	57.0255	56.9526	55.1396	55.1875
PSMD11	O00231;O00231-2	PSD11_HUMAN	EHISSLIKL	_EHISSLIKL_.2	_EHISSLIKL_	385841	479667	389674	496112	436209	457036	2.89742e-21	8.35851e-40	6.71011e-34	3.14695e-28	2.05306e-09	1.01237e-08	79.786	79.6793	80.3368	80.2066	78.3196	78.4147
PSMD11	O00231;O00231-2	PSD11_HUMAN	KTYEAALETI	_KTYEAALETI_.2	_KTYEAALETI_	365985	339467	323583	426153	241874	272679	0.000152339	0.000646934	1.97951e-05	2.98427e-07	2.40987e-08	2.85755e-08	74.0305	73.8867	74.5056	74.3826	72.6415	72.6711
ATOX1	O00244	ATOX1_HUMAN	HSMDTLLATLK	_HSMDTLLATLK_.2	_HSMDTLLATLK_	77294.6	69620.3	76169.6	74283.1	45969.4	43710.6	8.10984e-20	9.90644e-35	7.09186e-33	1.83207e-25	1.22958e-09	9.11845e-09	83.1648	83.0396	83.615	83.5255	81.96	82.0118
ATOX1	O00244	ATOX1_HUMAN	EAVSRVLNK	_EAVSRVLNK_.2	_EAVSRVLNK_	34623	30763.7	31048.4	25621.4	30988.6	28267.8	1.95342e-14	2.03713e-23	1.16052e-12	6.99254e-15	5.07165e-08	8.2523e-08	34.6009	34.347	34.7591	34.5816	33.7463	33.5935
CBX4	O00257	CBX4_HUMAN	HPYQPDPKM	_HPYQPDPKM[Oxidation (M)]_.2	_HPYQPDPKM[Oxidation (M)]_	5.63916e+06	5.87242e+06	5557507	5576171	4.39341e+06	4.7062e+06	6.04973e-23	5.32983e-38	5.53397e-34	1.09014e-30	9.65838e-10	8.8866e-09	24.9839	24.5153	24.9298	24.7111	24.3075	23.9638
SUPT5H	O00267-2;O00267	SPT5H_HUMAN	QVVGQTGVIR	_QVVGQTGVIR_.2	_QVVGQTGVIR_	237092	253377	249672	245264	190530	222157	3.2193e-22	8.80601e-37	3.93598e-28	1.32281e-27	3.56567e-09	9.82551e-09	49.7673	49.402	50.0654	49.972	48.4995	48.5048
SUPT5H	O00267-2;O00267	SPT5H_HUMAN	EVVTESTGKER	_EVVTESTGKER_.2	_EVVTESTGKER_	89671.4	85728	79612.6	80379.6	79037.3	80282	4.58498e-23	2.47802e-42	4.04343e-38	8.01317e-33	9.65838e-10	8.8866e-09	22.2294	21.7659	22.1115	21.8299	21.8043	21.3667
SUPT5H	O00267-2;O00267	SPT5H_HUMAN	YPDPSSPQV	_YPDPSSPQV_.1	_YPDPSSPQV_	74020.8	66198.2	35937	33628.3	133180	99521.6	3.41465e-18	4.08119e-30	7.14076e-34	3.15386e-24	6.43777e-09	1.03888e-08	59.7817	59.5223	60.0406	60.0248	58.9621	58.9548
SUPT5H	O00267-2;O00267	SPT5H_HUMAN	EAYKQTHVK	_EAYKQTHVK_.3	_EAYKQTHVK_	25599.2	30470.6	31846.4	22937.1	21332	20961.5	2.27004e-09	1.81623e-07	1.09324e-07	0.000276947	1.99397e-07	1.47014e-06	12.5096	11.7947	12.435	11.7809	12.489	11.7266
SUPT5H	O00267-2;O00267	SPT5H_HUMAN	EAYKQTHVK	_EAYKQTHVK_.2	_EAYKQTHVK_	25599.2	30470.6	31846.4	22937.1	21332	20961.5	2.08358e-20	1.59158e-28	6.58071e-36	1.96201e-12	2.02681e-09	1.59557e-08	12.4872	11.788	12.4125	11.7742	12.4666	11.7147
SUPT5H	O00267-2;O00267	SPT5H_HUMAN	QTISVDRQR	_QTISVDRQR_.2	_QTISVDRQR_	25147.3	31247	19518.6	24766.1	14955.8	15348	4.59559e-06	2.50735e-05	0.000117281	4.16973e-06	5.64899e-06	1.42021e-05	28.0863	27.6645	28.0543	27.8144	27.3191	27.0542
SUPT5H	O00267-2;O00267	SPT5H_HUMAN	EVVTESTGK	_EVVTESTGK_.2	_EVVTESTGK_	206025	181758	445265	366517	171835	162373	1.74072e-21	7.07503e-40	1.40942e-36	1.57513e-31	9.65838e-10	8.8866e-09	24.0237	23.5393	23.9274	23.6408	23.5512	23.1763
SUPT5H	O00267-2;O00267	SPT5H_HUMAN	EVVTESTGK	_EVVTESTGK_.1	_EVVTESTGK_	206025	181758	445265	366517	171835	162373	4.11472e-05	7.53604e-06	Filtered	Filtered	2.42552e-07	7.49563e-07	24.0512	23.5303	Filtered	Filtered	23.5735	23.1725
TAF4	O00268	TAF4_HUMAN	HLAPRTPEV	_HLAPRTPEV_.2	_HLAPRTPEV_	1.02479e+06	982367	985735	887335	791943	875844	1.4288e-21	5.7011e-37	8.35088e-37	5.67878e-32	1.05491e-09	9.09709e-09	45.343	45.0356	45.6348	45.5569	44.0785	44.1465
TAF4	O00268	TAF4_HUMAN	TTVQPSATLQR	_TTVQPSATLQR_.2	_TTVQPSATLQR_	191442	185874	215480	188402	118328	132400	1.58665e-21	1.20093e-35	5.32845e-34	6.54251e-32	1.1634e-09	1.0218e-08	46.2925	45.9227	46.5586	46.4964	45.0721	44.985
TAF4	O00268	TAF4_HUMAN	AHAQPQTTM	_AHAQPQTTM[Oxidation (M)]_.2	_AHAQPQTTM[Oxidation (M)]_	44235.9	50613.9	47468	20210.1	37096.9	43808.4	3.9058e-18	3.98518e-14	1.08608e-22	0.000317684	3.25517e-07	3.80046e-08	15.2645	14.4717	15.191	14.3702	15.1484	14.1923
RFXAP	O00287	RFXAP_HUMAN	ETTSQVAKQR	_ETTSQVAKQR_.3	_ETTSQVAKQR_	35174.4	25234.6	35865	25545.8	24175.8	34980.6	9.18974e-16	7.23477e-07	1.60838e-15	4.28679e-05	2.95127e-07	5.51734e-08	15.4993	14.8789	15.4206	14.8299	15.3517	14.5889
RFXAP	O00287	RFXAP_HUMAN	ETTSQVAKQR	_ETTSQVAKQR_.2	_ETTSQVAKQR_	35174.4	25234.6	35865	25545.8	24175.8	34980.6	6.03547e-21	6.45446e-20	4.75462e-21	3.01002e-05	1.9133e-09	8.96366e-09	15.4885	14.8943	15.4203	14.9132	15.3514	14.5833
CLIC1	O00299	CLIC1_HUMAN	NVTTVDTKR	_NVTTVDTKR_.2	_NVTTVDTKR_	4.56518e+06	4.0569e+06	4098291	3.9378e+06	3.9356e+06	3.99445e+06	3.97092e-22	1.00072e-37	2.79829e-34	1.24839e-29	9.65838e-10	8.8866e-09	22.0985	21.6298	21.9805	21.6728	21.736	21.2671
CLIC1	O00299	CLIC1_HUMAN	NVTTVDTKRR	_NVTTVDTKRR_.3	_NVTTVDTKRR_	668865	663137	699354	654631	522101	533532	2.08395e-21	1.1273e-35	3.57902e-30	4.53158e-26	1.02592e-09	8.8866e-09	18.3941	17.6429	18.2117	17.7412	17.9704	17.5639
CLIC1	O00299	CLIC1_HUMAN	NVTTVDTKRR	_NVTTVDTKRR_.2	_NVTTVDTKRR_	668865	663137	699354	654631	522101	533532	1.9372e-17	4.41933e-18	0.000172144	5.87471e-07	9.14448e-09	9.30021e-09	18.3937	17.6426	18.2061	17.7618	17.9649	17.5479
CLIC1	O00299	CLIC1_HUMAN	EAFRGVHRY	_EAFRGVHRY_.3	_EAFRGVHRY_	347652	377065	352491	382661	260706	316495	2.03662e-15	4.45974e-27	2.55436e-35	2.25203e-29	2.47789e-08	1.14793e-08	30.7721	30.4289	30.8719	30.7154	29.7782	29.593
CLIC1	O00299	CLIC1_HUMAN	KIEEFLEAV	_KIEEFLEAV_.2	_KIEEFLEAV_	92679.2	79191.3	96125.2	93876.1	59248.4	57034	0.000177768	4.53144e-05	0.00204594	0.000889273	4.04681e-06	1.74408e-05	92.9727	92.8262	93.4417	93.2984	92.5362	92.472
CLIC1	O00299	CLIC1_HUMAN	PEAFRGVHR	_PEAFRGVHR_.2	_PEAFRGVHR_	55651.1	54866.7	51669.9	49541.4	63966	65048.8	0.000424663	0.000422599	0.000399099	0.000183239	0.00309167	0.000795411	50.3627	49.9868	50.8072	50.7137	48.6542	48.9755
CLIC1	O00299	CLIC1_HUMAN	FLDGNELTL	_FLDGNELTL_.1	_FLDGNELTL_	62685.7	35976.7	Non Numérique	Non Numérique	52270	44765.8	0.00738177	0.008841	Filtered	Filtered	9.53716e-05	7.07375e-05	107.833	107.731	Filtered	Filtered	108.077	107.825
EIF3F	O00303	EIF3F_HUMAN	APALPGPAL	_APALPGPAL_.1	_APALPGPAL_	364586	319091	312249	302390	341254	349358	7.74916e-23	5.43381e-43	3.35338e-36	3.43604e-32	1.02741e-09	8.8866e-09	92.924	92.7592	93.3852	93.2445	92.4602	92.4162
EIF3F	O00303	EIF3F_HUMAN	APALPGPAL	_APALPGPAL_.2	_APALPGPAL_	364586	319091	312249	302390	341254	349358	1.0792e-19	4.67072e-32	6.97998e-30	5.00916e-31	3.45824e-09	1.91682e-08	92.9326	92.7536	93.3797	93.2343	92.4482	92.429
EIF3F	O00303	EIF3F_HUMAN	VSADNTVGR	_VSADNTVGR_.2	_VSADNTVGR_	79431.4	73784.4	90438.2	78088.1	62337.6	61691.9	4.0123e-20	4.16997e-34	4.07487e-31	9.9821e-22	4.31515e-08	8.51049e-08	24.2263	23.7262	24.1405	23.8278	23.6859	23.3005
CDC7	O00311	CDC7_HUMAN	MPYLEHESF	_MPYLEHESF_.2	_MPYLEHESF_	306280	334530	314948	384272	287268	314013	1.05279e-21	2.89637e-39	5.00033e-32	1.36068e-29	1.29822e-09	8.8866e-09	78.4749	78.374	78.9296	78.8622	77.4311	77.4949
CDC7	O00311	CDC7_HUMAN	MPYLEHESF	_M[Oxidation (M)]PYLEHESF_.2	_M[Oxidation (M)]PYLEHESF_	306280	334530	314948	384272	287268	314013	7.69655e-12	2.33353e-23	3.9627e-27	2.95329e-24	2.09806e-07	5.48317e-08	64.5051	64.2858	64.928	64.8385	63.1632	63.3845
PIK3CD	O00329	PK3CD_HUMAN	VHSSSILAM	_VHSSSILAM_.2	_VHSSSILAM_	365353	348092	348080	363788	364138	384515	1.06658e-15	1.05967e-33	5.03179e-27	3.66397e-27	1.23154e-08	3.75037e-08	70.1806	70.084	70.8087	70.7138	68.5379	68.5532
PIK3CD	O00329	PK3CD_HUMAN	VHSSSILAM	_VHSSSILAM[Oxidation (M)]_.2	_VHSSSILAM[Oxidation (M)]_	365353	348092	348080	363788	364138	384515	3.18929e-16	6.71168e-18	1.9617e-20	1.66461e-18	1.91369e-08	8.91931e-08	47.701	47.4254	48.1762	48.0933	46.441	46.4896
PIK3CD	O00329	PK3CD_HUMAN	MHVPSVAL	_MHVPSVAL_.1	_MHVPSVAL_	547870	470691	264223	284815	859366	821543	1.01579e-17	6.26076e-30	1.11975e-31	3.05645e-20	8.34784e-09	1.26385e-08	82.8595	82.7499	83.3983	83.3193	81.7104	81.7154
PIK3CD	O00329	PK3CD_HUMAN	RLPNRALLVNV	_RLPNRALLVNV_.3	_RLPNRALLVNV_	470537	474238	473006	534319	378333	453790	1.33065e-20	1.5418e-31	3.01213e-33	2.13083e-30	1.14256e-09	8.8866e-09	76.1494	76.0515	76.6968	76.6253	74.5742	74.743
PIK3CD	O00329	PK3CD_HUMAN	DTIANIQLNK	_DTIANIQLNK_.2	_DTIANIQLNK_	83336.2	77371.2	87682.8	107362	74142.2	78970.7	1.93849e-11	5.46384e-23	4.46178e-20	3.95679e-14	1.42827e-07	5.32341e-08	68.4045	68.2776	68.8546	68.7596	67.1985	67.2132
PIK3CD	O00329	PK3CD_HUMAN	KLINSQISL	_KLINSQISL_.1	_KLINSQISL_	11934.2	10601.7	4237.9	5550.07	29183.8	23754.2	7.93502e-05	2.59455e-07	0.000327314	0.00127195	2.72712e-08	2.72428e-08	79.8647	79.7685	80.3998	80.3114	78.7244	78.7634
PIK3CD	O00329	PK3CD_HUMAN	MRAAGLPEL	_MRAAGLPEL_.2	_MRAAGLPEL_	1.20401e+06	1224921	2.24131e+06	2.35969e+06	1.36446e+06	1.24945e+06	2.01572e-19	8.58915e-37	2.04314e-27	9.00052e-26	2.32801e-09	9.60049e-09	80.285	80.2329	80.836	80.792	78.9006	78.9654
PIK3CD	O00329	PK3CD_HUMAN	MRAAGLPEL	_MRAAGLPEL_.1	_MRAAGLPEL_	1.20401e+06	1224921	2.24131e+06	2.35969e+06	1.36446e+06	1.24945e+06	0.000121819	0.00119317	Filtered	Filtered	0.000112867	0.00032398	80.2772	80.16	Filtered	Filtered	78.9393	79.0194
	O00370	LORF2_HUMAN	DHSAIKLEL	_DHSAIKLEL_.2	_DHSAIKLEL_	14522.2	15808.6	Non Numérique	18208.1	17728.6	14520.5	1.46613e-06	6.59951e-05	Filtered	7.76559e-05	1.35793e-08	3.14461e-07	76.96	76.8341	Filtered	77.3808	75.4736	75.5562
QSOX1	O00391-2;O00391	QSOX1_HUMAN	KGGSYLGREVALDLSQH	_KGGSYLGREVALDLSQH_.3	_KGGSYLGREVALDLSQH_	31098.2	34045	32526.9	38735.1	23276.1	23295.5	4.7501e-17	3.59401e-19	7.1309e-26	5.47453e-19	5.48716e-07	7.29908e-07	70.2082	70.0698	70.7266	70.6421	68.7909	68.833
QSOX1	O00391-2;O00391	QSOX1_HUMAN	GGSYLGREVALDLSQ	_GGSYLGREVALDLSQ_.2	_GGSYLGREVALDLSQ_	15630.2	13794.1	22253.3	19236.5	11425.4	12133.2	2.59024e-19	1.48532e-29	2.64535e-25	5.92225e-19	8.14207e-09	1.3161e-08	87.8628	87.7265	88.2441	88.1753	87.4161	87.3931
P2RY10	O00398	P2Y10_HUMAN	HHWPFQRAL	_HHWPFQRAL_.3	_HHWPFQRAL_	714589	941152	728073	1.11493e+06	964827	915654	1.23115e-19	1.29284e-40	9.37987e-35	2.41581e-30	1.03431e-09	8.8866e-09	63.6344	63.5352	64.2347	64.0669	62.0983	62.2923
P2RY10	O00398	P2Y10_HUMAN	HHWPFQRAL	_HHWPFQRAL_.2	_HHWPFQRAL_	714589	941152	728073	1.11493e+06	964827	915654	1.56491e-14	4.98664e-37	1.98521e-23	8.98648e-30	1.0747e-08	1.80019e-07	63.6759	63.4827	64.25	64.0875	62.0879	62.3076
P2RY10	O00398	P2Y10_HUMAN	MAFQGISER	_MAFQGISER_.2	_MAFQGISER_	193504	185253	204995	163523	212448	181513	6.21589e-06	3.89667e-05	2.72797e-05	6.36122e-07	2.33029e-07	6.93001e-08	61.9949	61.7709	62.5111	62.443	60.6035	60.7028
DCTN6	O00399	DCTN6_HUMAN	NVIESKAYVGR	_NVIESKAYVGR_.2	_NVIESKAYVGR_	1.43103e+06	1.65166e+06	1.46106e+06	1.47624e+06	1.38968e+06	1387104	2.37031e-22	5.78953e-38	7.02184e-36	6.32007e-31	9.65838e-10	8.8866e-09	44.0379	43.7566	44.2718	44.1782	42.8708	42.847
IPO5	O00410-2;O00410;O00410-3	IPO5_HUMAN	NAVAGESAL	_NAVAGESAL_.1	_NAVAGESAL_	61133.9	56330.9	43239.1	45093	52084.2	41705	4.29578e-14	2.01703e-22	9.46207e-25	3.28666e-20	9.84353e-09	2.21744e-08	53.9922	53.6212	54.3024	54.2194	52.8347	52.8233
IPO5	O00410-2;O00410;O00410-3	IPO5_HUMAN	LPSDVQTAI	_LPSDVQTAI_.1	_LPSDVQTAI_	32296.7	34325.6	25499.8	35199.6	40443.3	44124.6	2.58683e-05	9.36123e-06	2.06838e-09	2.92813e-13	2.9219e-05	0.000114707	77.0791	76.9481	77.3949	77.3227	76.2545	76.3018
IPO5	O00410-2;O00410;O00410-3	IPO5_HUMAN	KILGKEFQQYL	_KILGKEFQQYL_.2	_KILGKEFQQYL_	38375.3	31712.6	35732.5	43384.5	21804.6	23792	1.77662e-22	5.64715e-32	4.64436e-31	6.04049e-30	1.03379e-08	3.8862e-08	78.8346	78.7494	79.2946	79.2272	77.7072	77.8176
IPO5	O00410-2;O00410;O00410-3	IPO5_HUMAN	QTMEDQGNQR	_QTMEDQGNQR_.2	_QTMEDQGNQR_	16863.6	13982.2	19983.7	9076.96	30133.2	24706.6	2.57877e-12	1.46181e-06	1.64336e-19	1.53047e-05	1.33895e-08	1.55077e-08	16.8738	16.2691	16.6856	16.2779	16.5477	16.0724
IPO5	O00410-2;O00410;O00410-3	IPO5_HUMAN	ARATAAFIL	_ARATAAFIL_.1	_ARATAAFIL_	12268.7	Non Numérique	4973.43	Non Numérique	2519.23	264860	0.00198069	Filtered	0.00560317	Filtered	0.000265855	0.00263932	87.7463	Filtered	88.3993	Filtered	85.7941	86.7795
IPO5	O00410-2;O00410;O00410-3	IPO5_HUMAN	EHFKNQEL	_EHFKNQEL_.1	_EHFKNQEL_	888.524	1113.23	Non Numérique	Non Numérique	30960.4	19445.9	0.000756968	0.00780207	Filtered	Filtered	2.12112e-07	2.58188e-07	32.5699	32.2684	Filtered	Filtered	31.3414	31.1746
POLRMT	O00411	RPOM_HUMAN	SVSEVVVNR	_SVSEVVVNR_.2	_SVSEVVVNR_	1.5027e+06	1632018	1.51652e+06	1474707	1.30455e+06	1.36876e+06	3.94454e-23	1.0675e-38	1.18545e-35	6.29318e-32	1.98149e-09	1.00899e-08	45.2218	44.8831	45.3933	45.3311	44.0876	44.042
POLRMT	O00411	RPOM_HUMAN	ESVSEVVVNR	_ESVSEVVVNR_.2	_ESVSEVVVNR_	171796	139937	194978	180399	150348	153715	4.76799e-22	2.50384e-35	4.94465e-31	9.92756e-25	1.37179e-09	8.8866e-09	52.7445	52.3894	53.0335	52.9766	51.5602	51.6356
POLRMT	O00411	RPOM_HUMAN	AESVSEVVVNR	_AESVSEVVVNR_.2	_AESVSEVVVNR_	187366	170350	185058	189593	93260.3	111013	1.63917e-22	3.34093e-38	2.14094e-38	8.11035e-31	1.38233e-09	9.3125e-09	54.0364	53.7176	54.3937	54.3211	52.9504	52.9402
EEF2K	O00418	EF2K_HUMAN	FHLEHAANL	_FHLEHAANL_.2	_FHLEHAANL_	56127.7	44344.9	45712.5	45482.3	52010.5	49805.2	4.62822e-12	4.80109e-07	9.61664e-12	2.16327e-10	1.52826e-08	3.31568e-08	59.4221	59.2254	59.895	59.874	57.9424	58.0176
EEF2K	O00418	EF2K_HUMAN	EGVDGGQSPR	_EGVDGGQSPR_.2	_EGVDGGQSPR_	40434.4	36264.4	44269	34984.9	30962.8	30816.7	5.49275e-08	3.49558e-08	0.000182094	0.000255014	2.63145e-07	1.21747e-06	20.9428	20.2544	20.866	20.2601	20.5963	19.9498
EEF2K	O00418	EF2K_HUMAN	GASNYVAKR	_GASNYVAKR_.2	_GASNYVAKR_	35677.1	39128.4	32162.4	35185.3	35538.5	39441	1.48244e-19	5.50447e-35	9.59294e-33	4.2474e-25	3.89523e-09	1.17271e-08	19.715	18.9011	19.6273	19.0053	19.3848	18.7591
EEF2K	O00418	EF2K_HUMAN	HHILADVSL	_HHILADVSL_.1	_HHILADVSL_	10659.5	96562.7	5550.81	5693.07	44354.7	48608.5	2.16011e-06	4.16825e-06	5.43579e-05	0.000241488	5.2912e-07	6.4626e-07	74.6783	74.5711	75.2128	75.1317	73.2977	73.3582
SAP18	O00422	SAP18_HUMAN	EVYPEARKK	_EVYPEARKK_.3	_EVYPEARKK_	29593370	31178672	27913518	28899992	23050290	26428698	1.25555e-19	3.25309e-30	1.77754e-29	2.71913e-26	1.03345e-09	9.78211e-09	18.7377	17.9552	18.5868	18.1163	18.2513	17.8134
SAP18	O00422	SAP18_HUMAN	EVYPEARKK	_EVYPEARKK_.2	_EVYPEARKK_	29593370	31178672	27913518	28899992	23050290	26428698	4.75675e-22	1.61173e-34	5.2869e-35	1.94576e-30	9.65838e-10	8.8866e-09	18.7467	17.9328	18.5958	18.1253	18.2603	17.8223
SAP18	O00422	SAP18_HUMAN	YRVKEIGSTM	_YRVKEIGSTM[Oxidation (M)]_.2	_YRVKEIGSTM[Oxidation (M)]_	44770.9	49441	42627.7	41289.4	46814.6	47679.6	6.86219e-15	1.59532e-27	1.22271e-26	4.9677e-24	6.12237e-08	8.58572e-08	36.7626	36.4721	36.8899	36.7439	35.8466	35.6932
IGF2BP3	O00425;O00425-2	IF2B3_HUMAN	KIQEILTQV	_KIQEILTQV_.2	_KIQEILTQV_	5.02556e+06	4710910	4.98798e+06	5093204	4.21862e+06	4.15768e+06	7.99225e-19	3.26173e-31	3.92389e-29	2.41097e-24	1.31601e-09	9.58384e-09	78.8487	78.7739	79.3349	79.2674	77.7312	77.8005
IGF2BP3	O00425;O00425-2	IF2B3_HUMAN	KIQEILTQV	_KIQEILTQV_.1	_KIQEILTQV_	5.02556e+06	4710910	4.98798e+06	5093204	4.21862e+06	4.15768e+06	2.0148e-20	9.08719e-32	2.76071e-28	6.91116e-28	1.21717e-09	8.8866e-09	78.8609	78.7391	79.3523	79.2535	77.7837	77.802
IGF2BP3	O00425;O00425-2	IF2B3_HUMAN	EVEHSVPKRQR	_EVEHSVPKRQR_.3	_EVEHSVPKRQR_	32924.8	31063.9	33862.2	31845.4	24438.6	35837.8	1.88127e-18	4.70412e-28	7.15264e-32	1.44089e-23	2.71478e-09	1.82338e-08	15.6385	15.1696	15.4919	15.2043	15.47	14.9734
PIK3C2A	O00443	P3C2A_HUMAN	LPSNDEPIL	_LPSNDEPIL_.2	_LPSNDEPIL_	690090	691045	677054	683522	584540	613253	7.19895e-21	6.63093e-40	7.2655e-36	3.61424e-30	2.51306e-09	1.19885e-07	86.3465	86.2242	86.7461	86.6962	85.6095	85.5592
PIK3C2A	O00443	P3C2A_HUMAN	LPSNDEPIL	_LPSNDEPIL_.1	_LPSNDEPIL_	690090	691045	677054	683522	584540	613253	3.19218e-21	1.4435e-33	2.74981e-31	1.81012e-26	1.73961e-08	1.10703e-07	86.3491	86.2135	86.8071	86.7384	85.6266	85.6122
PIK3C2A	O00443	P3C2A_HUMAN	HTNSVPGTVTK	_HTNSVPGTVTK_.2	_HTNSVPGTVTK_	312020	295438	285251	286865	238659	246444	4.0663e-23	6.02219e-41	1.48514e-36	1.01029e-30	1.26946e-09	8.8866e-09	26.7714	26.334	26.8121	26.5307	26.0617	25.7188
PIK3C2A	O00443	P3C2A_HUMAN	FPSTEPIYL	_FPSTEPIYL_.2	_FPSTEPIYL_	52202.9	57360	55624.2	54899.6	46401.1	51023	1.32075e-14	2.08627e-28	6.94816e-18	2.44238e-19	6.72296e-08	1.31937e-07	110.086	109.948	110.6	110.388	110.311	110.018
PLK4	O00444-3;O00444-2;O00444	PLK4_HUMAN	MPHEKHYTL	_M[Oxidation (M)]PHEKHYTL_.2	_M[Oxidation (M)]PHEKHYTL_	113312	111044	81659.9	88490.4	147897	162337	1.17754e-19	5.77268e-31	2.8291e-31	3.55248e-26	3.23492e-09	1.00586e-08	26.6199	26.2296	26.6658	26.4052	25.9834	25.6874
PIK3R2	O00459	P85B_HUMAN	EPSPDFPAL	_EPSPDFPAL_.2	_EPSPDFPAL_	83536.8	82083	73546.9	74178.3	70489.2	66170.2	6.51481e-16	4.56116e-24	8.68059e-22	3.82682e-16	1.89852e-06	7.71386e-07	99.8149	99.6379	100.267	100.102	99.5364	99.4383
PIK3R2	O00459	P85B_HUMAN	EPSPDFPAL	_EPSPDFPAL_.1	_EPSPDFPAL_	83536.8	82083	73546.9	74178.3	70489.2	66170.2	8.84459e-06	1.97538e-05	0.000161735	4.94772e-05	2.09115e-06	0.00141199	99.8425	99.6551	100.264	100.098	99.5535	99.4453
MANBA	O00462	MANBA_HUMAN	FNRYSFDITNVVRDVN	_FNRYSFDITNVVRDVN_.3	_FNRYSFDITNVVRDVN_	8953.07	7865.71	8640.62	6320.61	10151.8	10794.7	0.00038873	0.000636368	2.46068e-17	1.38088e-05	5.02896e-08	5.105e-08	98.2567	98.0213	98.6757	98.5313	98.1274	97.9966
TRAF5	O00463-3;O00463;O00463-2	TRAF5_HUMAN	HDTHINIHK	_HDTHINIHK_.2	_HDTHINIHK_	4599.69	3965.72	1797.27	2108.97	7320.37	7778.99	1.53525e-07	4.78761e-14	7.0018e-06	3.66549e-06	9.13665e-09	2.56832e-08	20.6902	20.1062	20.6239	20.1171	20.4848	19.8905
AGRN	O00468-6;O00468-3;O00468-5;O00468-4;O00468-7;O00468;O00468-2	AGRIN_HUMAN	STVPVNTNR	_STVPVNTNR_.2	_STVPVNTNR_	1.77285e+06	1.75852e+06	2186488	4436743	1743449	1.58487e+06	5.9594e-21	7.149e-31	3.65421e-34	1.56254e-29	9.84486e-09	2.95309e-08	33.7853	33.4737	33.8911	33.6821	33.0441	32.835
AGRN	O00468-6;O00468-3;O00468-5;O00468-4;O00468-7;O00468;O00468-2	AGRIN_HUMAN	STVPVNTNR	_STVPVNTNR_.1	_STVPVNTNR_	1.77285e+06	1.75852e+06	2186488	4436743	1743449	1.58487e+06	0.00858033	0.003854	0.00936868	Filtered	0.00612893	0.00163926	33.223	33.4804	33.4332	Filtered	33.0663	32.8264
AGRN	O00468-6;O00468-3;O00468-5;O00468-4;O00468-7;O00468;O00468-2	AGRIN_HUMAN	KGKDLVARESLLDGGN	_KGKDLVARESLLDGGN_.3	_KGKDLVARESLLDGGN_	51863.1	54485.3	53501.4	53376.1	53823.6	52867.7	3.56409e-15	1.98136e-22	9.02309e-22	1.39522e-19	1.58166e-09	9.76581e-09	55.6478	55.328	56.0523	55.9692	54.2462	54.2681
AGRN	O00468-6;O00468-3;O00468-5;O00468-4;O00468-7;O00468;O00468-2	AGRIN_HUMAN	TTAAPTTRR	_TTAAPTTRR_.2	_TTAAPTTRR_	5532.73	7257.94	4831.2	Non Numérique	4810.77	9060.88	5.38577e-07	5.2829e-06	0.000126858	Filtered	1.56352e-06	2.63318e-07	15.3586	14.7225	15.2851	Filtered	15.2163	14.3803
EXOC5	O00471	EXOC5_HUMAN	EAADIIQKL	_EAADIIQKL_.2	_EAADIIQKL_	435172	414417	453259	439835	316884	325521	3.92422e-21	2.83366e-38	3.33229e-31	7.45872e-28	1.1612e-09	9.47555e-09	80.1923	80.1167	80.7013	80.5763	79.1785	79.2432
EXOC5	O00471	EXOC5_HUMAN	EAADIIQKL	_EAADIIQKL_.1	_EAADIIQKL_	435172	414417	453259	439835	316884	325521	1.22651e-07	5.19641e-08	0.000132764	0.00116304	3.19972e-07	2.73378e-07	80.225	80.1339	80.6662	80.5726	79.1597	79.2347
EXOC5	O00471	EXOC5_HUMAN	NPETVLAKL	_NPETVLAKL_.2	_NPETVLAKL_	224745	218314	255502	234071	231500	231726	5.23492e-18	2.15799e-25	2.24748e-30	2.90206e-28	5.71138e-09	1.55852e-08	81.6854	81.6019	82.2707	82.2127	80.2822	80.3829
EXOC5	O00471	EXOC5_HUMAN	EVKSKIASK	_EVKSKIASK_.2	_EVKSKIASK_	6220.71	2325.9	9165.32	Non Numérique	5569.33	7131.71	2.21092e-08	0.00144681	0.000907237	Filtered	2.89692e-07	8.03247e-07	11.5486	10.7139	11.4528	Filtered	11.4919	11.1797
ELL2	O00472	ELL2_HUMAN	HSSSTISQR	_HSSSTISQR_.2	_HSSSTISQR_	586280	761706	630641	246093	1.01197e+06	1.09644e+06	4.99884e-16	6.41788e-13	2.52493e-06	9.27621e-09	1.33628e-09	8.8866e-09	9.68669	6.57813	8.6947	6.67354	10.9596	7.47723
ELL2	O00472	ELL2_HUMAN	DAVSSPQKR	_DAVSSPQKR_.2	_DAVSSPQKR_	63712.8	50618.6	44117.1	72347.1	70483	75365	5.28999e-19	0.000199235	4.90336e-12	0.00109729	9.27684e-09	2.53796e-07	15.8183	15.1718	15.6717	15.055	15.6445	14.9966
ELL2	O00472	ELL2_HUMAN	YRDRVIHLL	_YRDRVIHLL_.2	_YRDRVIHLL_	32964.4	21835	15167.7	24751.1	53318.9	30974.8	2.28029e-14	1.52947e-25	3.86622e-16	5.18891e-18	4.05471e-09	1.25831e-07	62.506	62.3494	63.1477	63.069	60.7512	60.8613
BTN3A3;BTN3A3;BTN3A1;BTN3A1;BTN3A1;BTN3A1	O00478-2;O00478;O00481-2;O00481-3;O00481-4;O00481	BT3A3_HUMAN;BT3A3_HUMAN;BT3A1_HUMAN;BT3A1_HUMAN;BT3A1_HUMAN;BT3A1_HUMAN	AVAASVIMR	_AVAASVIMR_.2	_AVAASVIMR_	183204	191577	184494	189629	181471	157590	9.56081e-07	3.58614e-17	7.74761e-19	9.62781e-14	5.25069e-05	7.25194e-07	61.8247	61.6167	62.2883	62.2359	60.1554	60.2373
BTN3A3;BTN3A3;BTN3A1;BTN3A1;BTN3A1;BTN3A1	O00478-2;O00478;O00481-2;O00481-3;O00481-4;O00481	BT3A3_HUMAN;BT3A3_HUMAN;BT3A1_HUMAN;BT3A1_HUMAN;BT3A1_HUMAN;BT3A1_HUMAN	AVAASVIMR	_AVAASVIM[Oxidation (M)]R_.2	_AVAASVIM[Oxidation (M)]R_	183204	191577	184494	189629	181471	157590	1.91655e-12	1.38887e-14	2.1225e-11	3.01795e-11	9.43684e-07	1.43661e-06	48.521	48.12	48.7456	48.6104	47.2803	47.3164
BTN3A3;BTN3A3;BTN3A1;BTN3A1;BTN3A1;BTN3A1	O00478-2;O00478;O00481-2;O00481-3;O00481-4;O00481	BT3A3_HUMAN;BT3A3_HUMAN;BT3A1_HUMAN;BT3A1_HUMAN;BT3A1_HUMAN;BT3A1_HUMAN	EPQAEVTSL	_EPQAEVTSL_.1	_EPQAEVTSL_	27477.8	25513.2	12727.4	20070.3	56523.7	50995.6	0.000135512	6.84957e-05	0.00025031	0.0040177	0.000130265	2.78861e-05	66.5751	66.397	66.962	66.8776	65.6253	65.6124
PSMD14	O00487	PSDE_HUMAN	NRHYYSITI	_NRHYYSITI_.3	_NRHYYSITI_	753000	809593	954855	1.11913e+06	609917	612642	6.76734e-23	1.78667e-39	7.40934e-37	8.86025e-31	9.65838e-10	8.8866e-09	64.9503	64.8198	65.5354	65.4145	63.3486	63.3961
PSMD14	O00487	PSDE_HUMAN	NRHYYSITI	_NRHYYSITI_.1	_NRHYYSITI_	753000	809593	954855	1.11913e+06	609917	612642	1.70922e-05	0.000432585	0.00449085	0.000740842	0.00202385	0.00968408	64.9432	64.7971	65.5125	65.4073	63.4028	63.4454
PSMD14	O00487	PSDE_HUMAN	MPQSGTGVSV	_MPQSGTGVSV_.1	_MPQSGTGVSV_	272366	253272	155258	153874	457381	400427	3.41732e-18	1.08734e-30	1.71793e-26	4.06701e-24	3.06258e-09	1.46435e-08	58.4341	58.1178	58.7041	58.6677	57.4662	57.4683
PSMD14	O00487	PSDE_HUMAN	MPQSGTGVSV	_M[Oxidation (M)]PQSGTGVSV_.1	_M[Oxidation (M)]PQSGTGVSV_	272366	253272	155258	153874	457381	400427	3.8052e-14	2.64447e-20	5.62562e-21	6.37925e-16	1.59649e-08	3.26313e-08	47.594	47.2765	47.834	47.7459	46.6136	46.5542
KPNA3	O00505	IMA4_HUMAN	HRNEVTVEL	_HRNEVTVEL_.2	_HRNEVTVEL_	10611648	9156915	10861096	10986670	9977347	8783779	1.01935e-20	4.76188e-31	1.27123e-29	6.44649e-24	9.65838e-10	8.8866e-09	54.7496	54.4668	55.3316	55.2695	53.0097	53.1545
KPNA3	O00505	IMA4_HUMAN	HRNEVTVEL	_HRNEVTVEL_.1	_HRNEVTVEL_	10611648	9156915	10861096	10986670	9977347	8783779	2.50272e-19	2.71129e-23	3.10119e-06	1.41133e-16	7.70524e-09	3.39987e-08	54.7503	54.4831	55.3323	55.2544	53.0819	53.1396
KRIT1	O00522-2;O00522-3;O00522	KRIT1_HUMAN	GHAEIVQIL	_GHAEIVQIL_.2	_GHAEIVQIL_	60622	64473	61250.2	67606.4	90831.2	80288.1	1.01371e-14	3.81086e-26	5.44903e-29	6.43424e-21	1.28685e-06	2.78839e-07	87.9601	87.8551	88.4461	88.3616	86.8382	86.9226
CHL1	O00533;O00533-2	NCHL1_HUMAN	HPFAGDVVF	_HPFAGDVVF_.2	_HPFAGDVVF_	142911	140697	152862	153340	144150	144963	5.73353e-12	8.49092e-11	7.50268e-14	2.84336e-15	1.62312e-06	1.61305e-06	87.5862	87.4445	88.0122	87.906	86.6844	86.6905
CHL1	O00533;O00533-2	NCHL1_HUMAN	HPFAGDVVF	_HPFAGDVVF_.1	_HPFAGDVVF_	142911	140697	152862	153340	144150	144963	2.08473e-06	3.86423e-05	0.00257564	0.0026055	6.49323e-05	0.00136893	87.6221	87.4543	88.0555	87.9607	86.7221	86.6933
CHL1	O00533;O00533-2	NCHL1_HUMAN	QPTESADSL	_QPTESADSL_.2	_QPTESADSL_	59574.9	58922.7	62074.3	56750	74552.1	75591.9	8.03762e-18	1.05496e-31	5.78836e-31	2.15e-29	1.50732e-07	2.06481e-07	45.4139	45.07	45.5751	45.4867	44.467	44.3571
CHL1	O00533;O00533-2	NCHL1_HUMAN	QPTESADSL	_QPTESADSL_.1	_QPTESADSL_	59574.9	58922.7	62074.3	56750	74552.1	75591.9	1.72912e-11	2.69588e-13	2.55073e-13	2.30567e-06	1.53613e-06	3.4913e-07	45.3996	45.0609	45.566	45.4829	44.4017	44.369
CHL1	O00533;O00533-2	NCHL1_HUMAN	SHLKHSLKL	_SHLKHSLKL_.2	_SHLKHSLKL_	24173.9	29499.4	23462.8	19597	32597.7	34409.8	0.00131291	3.56929e-05	0.00243464	0.00104981	9.0683e-09	1.42457e-07	28.6702	28.3424	28.7117	28.5134	28.1681	28.0084
CHL1	O00533;O00533-2	NCHL1_HUMAN	SHLKHSLKL	_SHLKHSLKL_.3	_SHLKHSLKL_	24173.9	29499.4	23462.8	19597	32597.7	34409.8	1.18371e-05	2.53272e-06	2.64966e-05	0.000281218	3.97135e-07	4.03717e-08	28.6728	28.3346	28.7143	28.4898	28.1707	28.0267
PES1	O00541-2;O00541	PESC_HUMAN	HPTDVDYRV	_HPTDVDYRV_.2	_HPTDVDYRV_	10089893	10878061	10938360	10889592	9131418	10105481	2.44849e-21	3.02953e-35	1.58711e-30	1.21929e-28	9.65838e-10	8.8866e-09	43.0944	42.8132	43.3283	43.266	41.7213	41.6601
PES1	O00541-2;O00541	PESC_HUMAN	HPTDVDYRVM	_HPTDVDYRVM_.2	_HPTDVDYRVM_	101845	117740	103155	107358	86988.3	86292.5	5.46228e-22	1.79503e-36	2.24317e-32	2.6709e-29	1.01561e-09	9.31256e-09	53.2856	52.9252	53.7053	53.6171	51.9692	52.0095
PES1	O00541-2;O00541	PESC_HUMAN	EVPREALAFIIR	_EVPREALAFIIR_.3	_EVPREALAFIIR_	86546.2	80901.8	69516.5	70273.2	61858.1	59815.8	6.09582e-07	1.93156e-06	5.62746e-24	2.93107e-22	7.24286e-07	2.47712e-07	100.274	100.044	100.69	100.488	99.9942	99.8452
SDCBP	O00560-3;O00560-2;O00560	SDCB1_HUMAN	LMDHTIPEV	_LMDHTIPEV_.2	_LMDHTIPEV_	1284617	1.2173e+06	1.34821e+06	1.43213e+06	1070054	1.09335e+06	1.93606e-21	9.92536e-38	2.30538e-27	1.01295e-27	6.1783e-09	1.64218e-08	76.7218	76.5859	77.1723	77.09	75.6483	75.6851
SDCBP	O00560-3;O00560-2;O00560	SDCB1_HUMAN	LMDHTIPEV	_LM[Oxidation (M)]DHTIPEV_.2	_LM[Oxidation (M)]DHTIPEV_	1284617	1.2173e+06	1.34821e+06	1.43213e+06	1070054	1.09335e+06	1.17569e-19	2.63276e-29	7.83666e-29	6.87356e-27	1.26234e-09	1.24719e-08	65.4428	65.2287	65.9025	65.7711	64.0685	64.131
SDCBP	O00560-3;O00560-2;O00560	SDCB1_HUMAN	FIFEHIIKR	_FIFEHIIKR_.3	_FIFEHIIKR_	542069	635725	682015	763882	627648	716507	4.75451e-22	7.81851e-40	5.24043e-35	1.76405e-30	9.65838e-10	8.8866e-09	75.59	75.4867	76.1314	76.0342	74.2908	74.2909
SDCBP	O00560-3;O00560-2;O00560	SDCB1_HUMAN	MVAPVTGNDVGIRR	_M[Oxidation (M)]VAPVTGNDVGIRR_.3	_M[Oxidation (M)]VAPVTGNDVGIRR_	99385.5	105248	111018	97914.8	245613	249167	5.96335e-11	1.13419e-10	8.20486e-13	4.05484e-07	1.62853e-06	1.94013e-06	52.2249	51.854	52.5808	52.503	50.973	51.083
SDCBP	O00560-3;O00560-2;O00560	SDCB1_HUMAN	SLMDHTIPEV	_SLMDHTIPEV_.2	_SLMDHTIPEV_	69144.6	81865.6	71233.4	84048.4	81547.9	89587.9	2.17412e-11	4.50925e-16	9.52226e-17	1.56304e-15	3.65408e-07	2.01505e-07	87.0977	86.9195	87.5048	87.431	86.5352	86.5473
PITPNM1	O00562-2;O00562	PITM1_HUMAN	FPEALGHVAL	_FPEALGHVAL_.2	_FPEALGHVAL_	395168	368292	379158	334102	334956	297100	1.51872e-14	7.85881e-23	1.48678e-15	1.94872e-18	2.58594e-09	5.66232e-08	96.0459	95.8891	96.5144	96.3448	95.6013	95.5149
MPHOSPH10	O00566	MPP10_HUMAN	KVVSNLPAI	_KVVSNLPAI_.2	_KVVSNLPAI_	575994	574373	587065	687345	577446	602426	3.22296e-21	4.59516e-38	2.32869e-34	1.29483e-30	2.37081e-09	9.89398e-09	76.2819	76.1624	76.7617	76.6902	74.8167	74.8785
MPHOSPH10	O00566	MPP10_HUMAN	KVVSNLPAI	_KVVSNLPAI_.1	_KVVSNLPAI_	575994	574373	587065	687345	577446	602426	8.70747e-08	8.19639e-12	4.91339e-06	5.27344e-06	8.59589e-08	8.32309e-08	76.2782	76.164	76.7527	76.6707	74.8389	74.9007
MPHOSPH10	O00566	MPP10_HUMAN	DHEKSKLSL	_DHEKSKLSL_.3	_DHEKSKLSL_	62031.9	52700.2	58064	58483.5	78773.5	82924.7	7.16272e-07	2.35489e-06	6.91367e-06	7.49042e-07	3.74691e-07	3.78023e-07	35.4299	35.176	35.7189	35.5101	34.2954	34.2252
MPHOSPH10	O00566	MPP10_HUMAN	EVKSSFEKR	_EVKSSFEKR_.3	_EVKSSFEKR_	45322.9	42417.4	47455.5	40391.8	30422	34631.4	3.17772e-13	2.6394e-08	7.26429e-06	1.1952e-06	3.49082e-07	4.94209e-07	18.5235	17.7724	18.336	17.8864	18.1782	17.7507
NOP56	O00567	NOP56_HUMAN	YPASTVQIL	_YPASTVQIL_.2	_YPASTVQIL_	6453932	6088060	5.53573e+06	5095270	5998371	6025101	2.79113e-21	1.50071e-34	2.88414e-32	4.75402e-29	1.09124e-09	8.8866e-09	94.7668	94.5992	95.1906	95.0576	94.3626	94.2906
NOP56	O00567	NOP56_HUMAN	YPASTVQIL	_YPASTVQIL_.1	_YPASTVQIL_	6453932	6088060	5.53573e+06	5095270	5998371	6025101	7.99749e-20	7.03762e-33	1.49472e-31	6.51948e-28	1.3315e-09	9.11924e-09	94.7788	94.6164	95.2234	95.0748	94.3798	94.3077
NOP56	O00567	NOP56_HUMAN	ETAGSTSIPKR	_ETAGSTSIPKR_.3	_ETAGSTSIPKR_	2.20587e+06	2.41932e+06	1.96393e+06	2277752	1802469	1.90667e+06	1.66619e-21	2.7474e-35	4.94566e-32	2.53607e-30	9.65838e-10	8.8866e-09	27.1373	26.7313	27.1782	26.8967	26.4224	26.0534
NOP56	O00567	NOP56_HUMAN	ETAGSTSIPKR	_ETAGSTSIPKR_.2	_ETAGSTSIPKR_	2.20587e+06	2.41932e+06	1.96393e+06	2277752	1802469	1.90667e+06	3.69068e-23	1.37831e-41	2.38585e-37	5.96463e-32	9.65838e-10	8.8866e-09	27.1422	26.7257	27.1779	26.9068	26.4064	26.0634
NOP56	O00567	NOP56_HUMAN	KMSQVAPSL	_KMSQVAPSL_.2	_KMSQVAPSL_	852642	674913	756854	664868	859222	759023	2.77161e-20	9.23291e-32	5.85656e-33	1.36789e-28	3.24404e-09	9.77461e-09	60.0349	59.8119	60.5082	60.4349	58.4006	58.5082
NOP56	O00567	NOP56_HUMAN	EHAVGYALL	_EHAVGYALL_.2	_EHAVGYALL_	203891	231959	239328	247696	156409	165030	1.11918e-07	1.71975e-08	1.16741e-09	9.81049e-10	6.49099e-05	4.75536e-05	81.094	81.0111	81.7276	81.6122	79.5269	79.6225
NOP56	O00567	NOP56_HUMAN	AHAGSLTNL	_AHAGSLTNL_.2	_AHAGSLTNL_	192568	185630	193282	191341	166715	172183	1.71904e-21	9.24622e-38	1.46716e-37	3.2189e-31	2.15847e-07	8.94975e-08	51.8884	51.5906	52.3278	52.2709	50.3135	50.4151
NOP56	O00567	NOP56_HUMAN	EHAVGYAL	_EHAVGYAL_.1	_EHAVGYAL_	142954	181994	80345.5	102354	241582	217452	1.45389e-16	6.51269e-29	2.20221e-26	1.60821e-19	5.18679e-09	2.33912e-08	57.4871	57.195	57.9209	57.8585	55.8969	55.9642
NOP56	O00567	NOP56_HUMAN	STFIGRAAAK	_STFIGRAAAK_.2	_STFIGRAAAK_	102771	105711	104734	93270.4	110205	115505	7.94843e-19	1.18341e-35	1.59732e-33	8.44711e-24	1.58175e-09	9.58144e-09	36.3455	36.0393	36.4884	36.3371	35.3773	35.271
NOP56	O00567	NOP56_HUMAN	TAGSTSIPKR	_TAGSTSIPKR_.2	_TAGSTSIPKR_	60800.7	58186.7	52347.6	67451	33635.2	45990.8	9.28901e-15	1.14597e-20	1.67034e-17	5.62797e-14	1.1018e-05	6.13945e-07	27.1284	26.7067	27.1745	26.9086	26.4082	26.0653
NOP56	O00567	NOP56_HUMAN	TVNDPEEAGHR	_TVNDPEEAGHR_.3	_TVNDPEEAGHR_	53928.8	55943.4	55293.2	52915.8	40093.7	42192.7	2.89659e-13	4.25507e-06	3.44682e-24	3.89176e-06	7.11783e-05	1.83962e-07	21.0741	20.4327	20.9556	20.4751	20.7067	20.0394
NOP56	O00567	NOP56_HUMAN	LIFHSTFIGR	_LIFHSTFIGR_.3	_LIFHSTFIGR_	40760	38271.4	45878.8	47848.4	40647	44111	2.50845e-21	3.5192e-25	2.13667e-14	1.03872e-12	6.76571e-09	3.43721e-08	79.4367	79.3092	79.9655	79.8458	78.1962	78.2655
NOP56	O00567	NOP56_HUMAN	ETAGSTSIPK	_ETAGSTSIPK_.1	_ETAGSTSIPK_	12076.8	14243.3	8986	8230	52240.1	41013.9	9.78961e-12	1.00704e-19	1.22344e-06	8.01426e-15	4.4266e-09	1.13629e-07	34.3976	34.1176	34.514	34.3156	33.617	33.4233
NOP56;NOP58	O00567;Q9Y2X3	NOP56_HUMAN;NOP58_HUMAN	STVQILGAEK	_STVQILGAEK_.2	_STVQILGAEK_	162208	153865	173669	147290	162913	148570	2.85792e-15	8.30054e-18	3.72171e-19	2.3368e-19	1.7845e-07	1.30697e-07	59.891	59.6681	60.3119	60.2544	58.3517	58.4592
DDX3X	O00571-2;O00571	DDX3X_HUMAN	STSENITQK	_STSENITQK_.2	_STSENITQK_	1.21312e+06	1.14097e+06	1.25601e+06	1.16998e+06	1.00585e+06	997035	1.99214e-21	1.05841e-37	4.60815e-33	2.42609e-26	9.65838e-10	8.8866e-09	21.0002	20.3432	20.8922	20.3803	20.7321	20.0752
DDX3X	O00571-2;O00571	DDX3X_HUMAN	STSENITQK	_STSENITQK_.1	_STSENITQK_	1.21312e+06	1.14097e+06	1.25601e+06	1.16998e+06	1.00585e+06	997035	4.33599e-18	6.57171e-06	0.000155701	0.0064852	9.88402e-10	8.8866e-09	21.0173	20.3342	20.9041	20.4236	20.7179	20.0871
DDX3X	O00571-2;O00571	DDX3X_HUMAN	DTMPPKGVR	_DTMPPKGVR_.2	_DTMPPKGVR_	756386	707430	701095	868996	1.42904e+06	1.32641e+06	4.31423e-16	4.1917e-23	6.73175e-14	1.5213e-12	1.4348e-08	1.10607e-07	32.8976	32.5751	33.1705	32.5695	31.8824	31.7053
DDX3X	O00571-2;O00571	DDX3X_HUMAN	DTMPPKGVR	_DTM[Oxidation (M)]PPKGVR_.2	_DTM[Oxidation (M)]PPKGVR_	756386	707430	701095	868996	1.42904e+06	1.32641e+06	4.36668e-22	1.41902e-39	2.4231e-34	6.51059e-30	1.12913e-09	8.8866e-09	23.3835	22.9461	23.2661	23.0369	22.8014	22.463
DDX3X	O00571-2;O00571	DDX3X_HUMAN	SSSSFSSSR	_SSSSFSSSR_.2	_SSSSFSSSR_	872612	752336	851006	1.56027e+06	617233	623373	2.52662e-22	2.9351e-37	3.70732e-36	2.31012e-26	9.65838e-10	8.8866e-09	18.199	17.474	18.0428	17.5252	17.9738	17.3806
DDX3X	O00571-2;O00571	DDX3X_HUMAN	SSSSFSSSR	_SSSSFSSSR_.1	_SSSSFSSSR_	872612	752336	851006	1.56027e+06	617233	623373	0.00109799	0.00354467	0.0021149	Filtered	3.16659e-07	1.01582e-06	17.0147	17.9402	18.1121	Filtered	17.9596	17.3823
DDX3X	O00571-2;O00571	DDX3X_HUMAN	SHVAVENAL	_[Acetyl (Protein N-term)]SHVAVENAL_.2	_[Acetyl (Protein N-term)]SHVAVENAL_	263425	236687	237122	251164	242034	233256	5.82431e-20	1.72916e-33	2.30831e-34	9.81499e-27	4.63387e-09	2.7226e-08	73.5341	73.4313	73.9434	73.8784	72.6371	72.636
DDX3X	O00571-2;O00571	DDX3X_HUMAN	SHVAVENAL	_[Acetyl (Protein N-term)]SHVAVENAL_.1	_[Acetyl (Protein N-term)]SHVAVENAL_	263425	236687	237122	251164	242034	233256	1.81604e-09	8.13699e-15	5.69929e-10	1.35611e-13	5.49774e-08	2.6163e-07	73.5771	73.4276	73.9553	73.8798	72.6133	72.6378
DDX3X	O00571-2;O00571	DDX3X_HUMAN	HAIPIIKEK	_HAIPIIKEK_.3	_HAIPIIKEK_	107879	112226	131561	118120	102124	106487	1.23983e-05	1.13912e-05	3.2864e-05	3.49332e-06	1.61437e-06	1.21742e-06	42.7041	42.449	42.9588	42.8913	41.4578	41.4527
DDX3X	O00571-2;O00571	DDX3X_HUMAN	HAIPIIKEKR	_HAIPIIKEKR_.3	_HAIPIIKEKR_	80951.4	70942.9	85763.8	72235.6	68451.2	72392.8	3.63772e-12	2.33159e-15	8.326e-20	4.50888e-16	3.62888e-08	8.34425e-08	34.6684	34.4458	34.8266	34.6805	33.8912	33.7792
DDX3X	O00571-2;O00571	DDX3X_HUMAN	SSFGSRSDSR	_SSFGSRSDSR_.2	_SSFGSRSDSR_	57011.4	63934.2	58557.6	59505	45568.4	72598.7	2.4489e-19	1.14726e-21	5.61772e-28	0.000411981	2.40162e-09	8.8866e-09	15.643	14.9756	15.5434	14.9371	15.5371	14.8161
DDX3X	O00571-2;O00571	DDX3X_HUMAN	TSIHGDRSQR	_TSIHGDRSQR_.3	_TSIHGDRSQR_	58301.3	Non Numérique	25634.5	Non Numérique	98205.7	91484.8	3.74473e-13	Filtered	0.000124432	Filtered	1.82586e-09	1.67394e-08	2.38076	Filtered	1.56483	Filtered	4.77351	0.36683
MFNG	O00587-2;O00587	MFNG_HUMAN	DVYVGRPSLNR	_DVYVGRPSLNR_.3	_DVYVGRPSLNR_	112208	133907	134985	125235	106009	106789	7.52885e-11	4.99613e-08	1.37641e-27	3.67926e-23	1.08501e-09	9.74065e-09	53.0772	52.7271	53.4498	53.3563	51.8924	51.9374
MFNG	O00587-2;O00587	MFNG_HUMAN	DVYVGRPSLNR	_DVYVGRPSLNR_.2	_DVYVGRPSLNR_	112208	133907	134985	125235	106009	106789	3.23982e-19	3.62817e-24	4.94961e-11	1.84327e-19	2.2103e-09	1.89982e-08	53.0676	52.7175	53.4506	53.3676	51.8726	51.9435
MFNG	O00587-2;O00587	MFNG_HUMAN	SHLETLQLL	_SHLETLQLL_.2	_SHLETLQLL_	266662	221328	249905	223817	220530	224706	6.46086e-22	1.47378e-38	8.72151e-35	4.84369e-30	1.46779e-09	9.06385e-09	95.7901	95.6489	96.3001	96.1254	95.4161	95.3141
KPNA4	O00629	IMA3_HUMAN	QRNEVVVEL	_QRNEVVVEL_.2	_QRNEVVVEL_	5.95829e+06	3753868	6954032	6.24604e+06	4.11445e+06	4043991	2.32064e-18	4.35145e-28	8.57378e-27	8.3973e-23	1.0091e-09	8.8866e-09	73.5984	73.5006	74.1273	74.0358	71.9887	72.115
KPNA4	O00629	IMA3_HUMAN	QRNEVVVEL	_QRNEVVVEL_.1	_QRNEVVVEL_	5.95829e+06	3753868	6954032	6.24604e+06	4.11445e+06	4043991	2.2085e-17	1.37484e-11	1.76847e-12	2.03006e-11	1.12083e-09	1.71063e-08	73.5793	73.5278	74.1082	74.0323	71.9799	72.0959
KPNA4	O00629	IMA3_HUMAN	HHTDVNILV	_HHTDVNILV_.1	_HHTDVNILV_	24188.8	32944.4	15628.7	Non Numérique	18291.5	18985.3	0.00276592	0.00414832	0.00733167	Filtered	8.68485e-07	1.39868e-06	64.8364	65.2436	65.3795	Filtered	63.058	63.1866
TRIM38	O00635	TRI38_HUMAN	SHQVSVTL	_SHQVSVTL_.1	_SHQVSVTL_	68449.4	72031	40311.1	37187.8	154060	102744	3.54081e-13	2.48896e-17	2.91432e-11	8.96028e-09	1.62118e-08	9.37262e-08	58.0146	57.7665	58.5085	58.4513	56.3577	56.459
TRIM38	O00635	TRI38_HUMAN	SLMTNPVSI	_SLMTNPVSI_.1	_SLMTNPVSI_	38856.2	27432.7	23646.1	28247.6	38927.7	43477.6	0.000147646	0.000299883	2.80921e-05	0.000900294	1.69188e-06	1.94161e-06	97.165	96.9923	97.6109	97.4513	96.9141	96.8077
TRIM38	O00635	TRI38_HUMAN	SLMTNPVSI	_SLMTNPVSI_.2	_SLMTNPVSI_	38856.2	27432.7	23646.1	28247.6	38927.7	43477.6	3.90796e-10	2.40126e-18	7.01429e-09	6.69128e-11	2.67013e-08	8.88484e-08	97.1311	96.9479	97.5717	97.4122	96.8855	96.7843
TRIM38	O00635	TRI38_HUMAN	KLQKAVTKL	_KLQKAVTKL_.2	_KLQKAVTKL_	35935.9	28834.2	28202.8	22241.3	25966.7	47277.9	4.10472e-17	2.04344e-15	2.6623e-25	1.22445e-11	3.60379e-08	4.50233e-08	29.7292	29.3911	29.8391	29.6668	28.9339	28.7903
PPP6C	O00743-2;O00743;O00743-3	PPP6_HUMAN	KWPDRITLL	_KWPDRITLL_.2	_KWPDRITLL_	330243	337313	262694	313749	355154	377959	4.08482e-21	5.26512e-38	9.02084e-33	5.63416e-29	1.09749e-09	8.8866e-09	92.2348	92.0616	92.7178	92.5536	91.7422	91.6976
NME4	O00746-2;O00746	NDKM_HUMAN	MVWEGYNVVR	_MVWEGYNVVR_.2	_MVWEGYNVVR_	52757.5	67066.3	56904.9	76336	34962.7	42114.6	2.36641e-10	4.6081e-07	2.5722e-24	3.43359e-24	1.47575e-08	2.44079e-08	81.9689	81.8383	82.3662	82.2821	80.9949	80.999
PIK3C2B	O00750	P3C2B_HUMAN	DTSGKPVAR	_DTSGKPVAR_.2	_DTSGKPVAR_	1.55389e+06	1.4437e+06	1.47496e+06	1276368	1368683	1.38644e+06	8.68879e-18	7.00924e-33	5.13565e-38	1.03012e-24	1.10407e-09	8.8866e-09	12.6813	11.82	12.5231	11.7122	12.7442	11.8042
PIK3C2B	O00750	P3C2B_HUMAN	KLAQQVREA	_KLAQQVREA_.2	_KLAQQVREA_	65583.6	68214.5	59514.6	71650.7	68467.7	76428.7	1.99571e-06	8.15928e-07	4.0092e-05	0.000112662	7.59215e-05	3.83089e-06	25.0704	24.6383	25.0634	24.8238	24.6587	24.2168
PIK3C2B	O00750	P3C2B_HUMAN	FHQPDSVIL	_FHQPDSVIL_.1	_FHQPDSVIL_	24539.1	23312	10061.4	15547.5	53743.4	50581.8	7.70936e-07	1.68065e-06	0.000115839	0.00128796	3.40458e-08	3.57243e-07	79.5001	79.3831	79.9819	79.93	78.3049	78.3692
MAN2B1	O00754-2;O00754	MA2B1_HUMAN	STYSVAQVPR	_STYSVAQVPR_.2	_STYSVAQVPR_	221623	257845	256580	241065	192203	186064	6.48663e-21	2.6414e-35	3.96067e-35	1.32213e-27	1.15976e-09	9.97864e-09	53.9297	53.5901	54.3287	54.2405	52.7008	52.7508
MAN2B1	O00754-2;O00754	MA2B1_HUMAN	FPYADGPHQF	_FPYADGPHQF_.2	_FPYADGPHQF_	184868	195130	234648	277151	230590	227499	1.57632e-16	9.41297e-33	3.18317e-26	8.42185e-27	1.57838e-09	1.10555e-08	74.7858	74.6777	75.2054	75.1086	73.7145	73.7448
MAN2B1	O00754-2;O00754	MA2B1_HUMAN	QVPRWKPQAR	_QVPRWKPQAR_.3	_QVPRWKPQAR_	185106	182551	197012	179286	227617	239358	7.98834e-18	2.9221e-24	1.0085e-28	3.508e-25	9.80728e-09	2.01142e-08	35.7089	35.4185	35.8309	35.7056	34.7306	34.6451
MAN2B1	O00754-2;O00754	MA2B1_HUMAN	DSAGPWTMSR	_DSAGPWTMSR_.2	_DSAGPWTMSR_	170428	181545	134167	152178	197713	208724	4.37955e-14	5.2839e-17	1.76919e-15	4.36451e-14	2.26426e-09	1.12228e-08	61.4491	61.2099	61.7767	61.7243	60.1355	60.1813
MAN2B1	O00754-2;O00754	MA2B1_HUMAN	VPSDVVIFPSSDSQAHPP	_VPSDVVIFPSSDSQAHPP_.2	_VPSDVVIFPSSDSQAHPP_	86389.6	84478.2	96950.5	94818	69671.6	73562.1	1.30946e-12	5.40117e-15	1.9529e-20	4.94169e-16	5.14049e-08	3.72295e-08	92.0115	91.8123	92.4262	92.2986	91.5947	91.5552
MAN2B1	O00754-2;O00754	MA2B1_HUMAN	TKGRFYTDSNGREIL	_TKGRFYTDSNGREIL_.3	_TKGRFYTDSNGREIL_	151680	102585	58113.2	52454.2	39849.8	41581.5	1.67095e-05	7.85874e-06	3.3718e-12	1.54969e-08	3.95955e-09	7.31447e-08	54.876	54.494	55.3327	55.2654	53.3821	53.4259
MAN2B1	O00754-2;O00754	MA2B1_HUMAN	NVATAQGRYYR	_NVATAQGRYYR_.3	_NVATAQGRYYR_	52899.7	68066.7	62414.1	68514.3	40122.9	52454.7	2.72657e-09	3.59716e-08	1.26788e-15	9.67991e-12	2.59206e-06	8.16382e-07	32.6435	32.3576	32.6967	32.5504	31.8634	31.6707
MAN2B1	O00754-2;O00754	MA2B1_HUMAN	ETKGRFYTDSNGREIL	_ETKGRFYTDSNGREIL_.3	_ETKGRFYTDSNGREIL_	19129.5	20938.5	21144.2	16570.2	16061.7	15701.2	2.27597e-08	7.00732e-08	2.76584e-11	2.19746e-08	1.80682e-06	1.55766e-06	57.6201	57.3302	58.0722	58.015	56.1342	56.2021
MAN2B1	O00754-2;O00754	MA2B1_HUMAN	VDQYFYGIKNDIQHAG	_VDQYFYGIKNDIQHAG_.3	_VDQYFYGIKNDIQHAG_	6059.26	6980.22	10050.5	9846.63	5236.26	4889.66	1.35052e-11	4.09026e-23	6.65161e-18	3.52293e-24	3.88274e-09	3.78176e-08	79.2501	79.1023	79.6059	79.5541	78.2484	78.3024
MAN2B1	O00754-2;O00754	MA2B1_HUMAN	ETKGRFYTDSNGREILE	_ETKGRFYTDSNGREILE_.3	_ETKGRFYTDSNGREILE_	7054.4	7937.42	5404.87	4798.33	4565.12	5168.33	2.72588e-15	1.65171e-30	4.92259e-25	5.30554e-22	2.49452e-08	6.05887e-08	54.4628	54.1075	54.9037	54.8102	53.1385	53.1757
UBE2C	O00762-3;O00762-4;O00762	UBE2C_HUMAN	NRDPAATSV	_NRDPAATSV_.2	_NRDPAATSV_	337993	361680	756379	353873	278657	295845	2.67451e-21	1.38537e-40	2.44053e-36	7.19167e-32	9.65838e-10	8.8866e-09	30.0245	29.6186	30.0979	29.8786	29.1562	28.9343
UBE2C	O00762-3;O00762-4;O00762	UBE2C_HUMAN	NRDPAATSV	_NRDPAATSV_.1	_NRDPAATSV_	337993	361680	756379	353873	278657	295845	6.16472e-05	0.000649928	Filtered	0.00206077	6.99803e-08	5.38705e-07	30.0416	29.62	Filtered	29.8539	29.1837	28.9357
UBE2C	O00762-3;O00762-4;O00762	UBE2C_HUMAN	AATSVAAAR	_AATSVAAAR_.2	_AATSVAAAR_	123544	123588	132278	254315	107330	109781	4.64314e-16	2.97828e-28	3.68301e-28	1.09696e-16	1.0136e-09	1.70963e-08	23.6599	23.1599	23.5426	23.2351	23.1405	22.7656
UBE2C	O00762-3;O00762-4;O00762	UBE2C_HUMAN	AATSVAAAR	_AATSVAAAR_.1	_AATSVAAAR_	123544	123588	132278	254315	107330	109781	0.000934957	0.00613037	0.00533962	Filtered	8.23734e-06	0.000426466	23.6885	23.178	23.8115	Filtered	23.1011	22.768
UBE2C	O00762-3;O00762-4;O00762	UBE2C_HUMAN	RLQQELMTL	_RLQQELMTL_.2	_RLQQELMTL_	135023	113276	111908	117788	117267	114844	5.97954e-13	9.34751e-16	5.57809e-07	1.40542e-16	2.79935e-08	2.82763e-08	83.454	83.3495	84.0348	83.9244	82.3124	82.354
PDXK	O00764;O00764-3;O00764-2	PDXK_HUMAN	HVIRGYVGNR	_HVIRGYVGNR_.3	_HVIRGYVGNR_	486908	538413	515808	531157	411165	416336	2.00053e-17	5.52668e-26	8.31208e-24	8.81961e-22	5.11193e-09	2.5318e-08	27.7964	27.4164	27.8427	27.5872	27.2172	26.9315
PDXK	O00764;O00764-3;O00764-2	PDXK_HUMAN	MVVDIVQEL	_M[Oxidation (M)]VVDIVQEL_.2	_M[Oxidation (M)]VVDIVQEL_	96515.4	84552.8	92852.9	78450.6	100035	92077.7	3.53531e-21	1.78968e-37	1.69154e-33	6.57277e-32	1.53869e-09	9.67529e-09	107.254	107.1	107.71	107.565	107.308	107.113
PDXK	O00764;O00764-3;O00764-2	PDXK_HUMAN	MVVDIVQEL	_M[Oxidation (M)]VVDIVQEL_.1	_M[Oxidation (M)]VVDIVQEL_	96515.4	84552.8	92852.9	78450.6	100035	92077.7	2.36275e-09	1.47928e-12	7.76391e-08	8.38969e-11	2.17667e-07	9.45086e-07	107.275	107.13	107.742	107.582	107.349	107.145
PDXK	O00764;O00764-3;O00764-2	PDXK_HUMAN	TPNQFEAEL	_TPNQFEAEL_.1	_TPNQFEAEL_	91304.4	86906.9	Non Numérique	27166.4	48828.5	42777.3	0.000129945	0.00137968	Filtered	0.000155138	1.62969e-05	1.80363e-06	81.1831	81.0643	Filtered	81.4836	80.1616	80.1959
SCD	O00767	ACOD_HUMAN	TTITAPPSR	_TTITAPPSR_.2	_TTITAPPSR_	14132793	14437348	16951000	27790432	11879815	12204514	9.57783e-21	4.3271e-36	3.32754e-26	3.74318e-26	1.02742e-09	8.8866e-09	39.7998	39.4926	39.9077	39.7827	38.7619	38.6257
SCD	O00767	ACOD_HUMAN	TTITAPPSR	_TTITAPPSR_.1	_TTITAPPSR_	14132793	14437348	16951000	27790432	11879815	12204514	1.86899e-05	0.000446946	0.000554372	Filtered	2.54606e-07	1.52174e-06	39.8064	39.5932	40.0919	Filtered	38.8201	38.6945
SCD	O00767	ACOD_HUMAN	RPYDKNISPR	_RPYDKNISPR_.3	_RPYDKNISPR_	216228	234970	220472	203574	158811	185457	5.10191e-19	1.05949e-36	2.35585e-32	1.3304e-26	9.88153e-10	1.04948e-08	25.9173	25.5008	25.9576	25.6762	25.3331	24.9903
SCD	O00767	ACOD_HUMAN	LAYDRKKVSK	_LAYDRKKVSK_.3	_LAYDRKKVSK_	57062.4	67301.2	60423.6	64210.5	48794	60934.5	3.90782e-16	8.02713e-12	1.45517e-25	4.18565e-16	2.84817e-09	1.16672e-08	18.0494	17.3609	17.8356	17.4591	17.7279	17.3152
DLGAP1	O14490-7;O14490	DLGP1_HUMAN	FHDNLENSL	_FHDNLENSL_.2	_FHDNLENSL_	58839.7	59663.2	63304.1	84917.8	58885.1	47422.4	1.16571e-07	2.04015e-07	5.12023e-11	1.36903e-12	1.43868e-07	1.07629e-07	64.8006	64.6126	65.2131	65.1183	63.4882	63.5518
DLGAP1	O14490-7;O14490	DLGP1_HUMAN	NTISEQAVKASR	_NTISEQAVKASR_.2	_NTISEQAVKASR_	33128.1	39633.6	40999.6	41732.1	33298.6	35732.7	8.21622e-22	2.37006e-34	5.06769e-29	1.18208e-24	1.543e-09	2.02234e-08	34.4823	34.2336	34.5883	34.4108	33.7167	33.5536
DLGAP1	O14490-7;O14490	DLGP1_HUMAN	LPVSLDTPL	_LPVSLDTPL_.1	_LPVSLDTPL_	30854.1	28143.5	27860.1	30605.8	40382.7	26811.4	7.38496e-10	1.27685e-16	6.38841e-13	5.27233e-12	1.31989e-06	1.11519e-06	110.665	110.506	111.17	110.962	110.91	110.674
SH2B2	O14492	SH2B2_HUMAN	HPIPLESGGSADITL	_HPIPLESGGSADITL_.2	_HPIPLESGGSADITL_	51758.4	41911.4	51625.8	43941.7	26423.7	31556.6	7.44831e-20	1.13977e-30	2.01772e-33	1.00687e-28	1.8891e-08	1.74272e-08	91.4961	91.3234	91.8948	91.7882	91.1581	91.0823
ARID1A	O14497;O14497-2;O14497-3	ARI1A_HUMAN	APAPVQPPM	_APAPVQPPM_.2	_APAPVQPPM_	2.1428e+06	1.88055e+06	1.8479e+06	1940921	1.84063e+06	2.11899e+06	6.94103e-09	1.81173e-10	9.18718e-06	7.27919e-07	4.94485e-09	8.67273e-08	71.769	71.6356	72.1862	72.0599	70.8324	70.8483
ARID1A	O14497;O14497-2;O14497-3	ARI1A_HUMAN	APAPVQPPM	_APAPVQPPM_.1	_APAPVQPPM_	2.1428e+06	1.88055e+06	1.8479e+06	1940921	1.84063e+06	2.11899e+06	5.75836e-13	8.99833e-14	1.50367e-11	4.14298e-09	4.47894e-08	2.94531e-08	71.779	71.6351	72.1157	72.0573	70.869	70.8973
ARID1A	O14497;O14497-2;O14497-3	ARI1A_HUMAN	APAPVQPPM	_APAPVQPPM[Oxidation (M)]_.2	_APAPVQPPM[Oxidation (M)]_	2.1428e+06	1.88055e+06	1.8479e+06	1940921	1.84063e+06	2.11899e+06	1.3003e-15	3.60416e-22	6.99733e-24	4.32051e-24	1.38509e-07	3.20495e-08	54.4527	54.0556	54.7525	54.5651	53.4281	53.5552
ARID1A	O14497;O14497-2;O14497-3	ARI1A_HUMAN	APAPVQPPM	_APAPVQPPM[Oxidation (M)]_.1	_APAPVQPPM[Oxidation (M)]_	2.1428e+06	1.88055e+06	1.8479e+06	1940921	1.84063e+06	2.11899e+06	1.21283e-07	6.40736e-10	3.27002e-11	2.32653e-08	5.12778e-09	1.02558e-07	54.4698	54.0413	54.6338	54.4046	53.3004	53.5098
ARID1A	O14497;O14497-2;O14497-3	ARI1A_HUMAN	THFESKTEL	_THFESKTEL_.2	_THFESKTEL_	275294	263207	325083	272668	283948	247619	1.14302e-17	1.38479e-30	4.84732e-26	8.35323e-20	1.60552e-09	1.15374e-08	39.177	38.8969	39.4097	39.3162	37.9042	37.8266
ARID1A	O14497;O14497-2;O14497-3	ARI1A_HUMAN	THFESKTEL	_THFESKTEL_.3	_THFESKTEL_	275294	263207	325083	272668	283948	247619	2.62598e-07	3.30653e-07	9.17811e-11	6.32204e-08	7.44407e-07	1.171e-06	39.2003	38.8891	39.4019	39.3083	37.9116	37.8341
ARID1A	O14497;O14497-2;O14497-3	ARI1A_HUMAN	NAYPATATAATER	_NAYPATATAATER_.2	_NAYPATATAATER_	242453	225481	241177	241734	173967	177329	5.53005e-23	2.21997e-37	1.56707e-36	1.24353e-32	1.37496e-09	1.17067e-08	42.0033	41.6595	42.1431	42.0495	40.8828	40.7917
ARID1A	O14497;O14497-2;O14497-3	ARI1A_HUMAN	YPNRSAYPPPAPAYAL	_YPNRSAYPPPAPAYAL_.2	_YPNRSAYPPPAPAYAL_	166577	175376	177194	195998	130181	146373	1.87122e-15	1.51911e-27	1.53103e-24	8.29688e-28	2.73154e-09	1.61221e-08	85.2408	85.0736	85.6084	85.524	84.3598	84.3989
ARID1A	O14497;O14497-2;O14497-3	ARI1A_HUMAN	SSSSFAQQR	_SSSSFAQQR_.2	_SSSSFAQQR_	111950	112264	132995	123894	100623	112024	2.33578e-16	2.57498e-11	3.27441e-11	4.66417e-08	1.03318e-07	6.08667e-07	23.7741	23.2688	23.6412	23.3232	23.2338	22.8484
ARID1A	O14497;O14497-2;O14497-3	ARI1A_HUMAN	SPASVAQSR	_SPASVAQSR_.2	_SPASVAQSR_	37524.6	35983.4	39783.7	36920.6	25921.1	26038.9	2.02715e-14	1.69936e-30	2.20177e-21	8.73408e-22	3.44481e-07	1.58415e-06	22.8264	22.3473	22.7036	22.443	22.422	21.9844
BHLHE40	O14503	BHE40_HUMAN	HPSVDSSVL	_HPSVDSSVL_.2	_HPSVDSSVL_	2.11038e+06	1.72742e+06	2.18031e+06	2.10373e+06	1771406	1.76237e+06	2.79135e-19	1.87194e-23	9.26602e-35	5.18593e-29	9.71974e-10	8.8866e-09	56.1864	55.8406	56.5859	56.4922	54.8337	54.9323
BHLHE40	O14503	BHE40_HUMAN	HPSVDSSVL	_HPSVDSSVL_.1	_HPSVDSSVL_	2.11038e+06	1.72742e+06	2.18031e+06	2.10373e+06	1771406	1.76237e+06	3.71776e-13	2.04998e-12	1.09024e-15	1.32145e-11	1.80497e-07	2.90204e-07	56.1774	55.8838	56.5873	56.4831	54.8197	54.8712
BHLHE40	O14503	BHE40_HUMAN	TRDLKSSQL	_TRDLKSSQL_.2	_TRDLKSSQL_	150302	157354	133541	140033	172220	173841	1.04771e-06	0.000216396	2.67013e-05	1.33094e-06	4.38563e-05	0.000121665	31.6403	31.3022	31.7821	31.5732	30.7848	30.5199
BHLHE40;BHLHE41	O14503;Q9C0J9	BHE40_HUMAN;BHE41_HUMAN	GHLEKAVVL	_GHLEKAVVL_.2	_GHLEKAVVL_	19318652	19258254	17463094	19132826	17436348	15756127	6.03486e-17	7.89072e-25	2.96583e-22	2.90679e-19	1.39554e-09	9.91624e-09	54.2136	53.994	54.7641	54.6811	52.6667	52.6748
BHLHE40;BHLHE41	O14503;Q9C0J9	BHE40_HUMAN;BHE41_HUMAN	GHLEKAVVL	_GHLEKAVVL_.1	_GHLEKAVVL_	19318652	19258254	17463094	19132826	17436348	15756127	1.87585e-16	6.11121e-06	1.4168e-25	7.89795e-23	4.37565e-09	1.1206e-08	54.2046	54.0196	54.776	54.7191	52.5294	52.6196
NEMP1	O14524-2;O14524	NEMP1_HUMAN	TVSRIQSPK	_TVSRIQSPK_.2	_TVSRIQSPK_	238826	221599	197017	203917	199774	236833	3.90596e-22	1.69734e-37	5.41597e-37	1.27e-30	9.89e-10	8.92708e-09	25.4203	24.9516	25.3976	25.1215	24.7736	24.3995
FCHO1	O14526-2;O14526;O14526-3	FCHO1_HUMAN	ELADFIRER	_ELADFIRER_.3	_ELADFIRER_	201710	192494	207008	240471	196727	200172	4.36867e-21	4.98229e-40	2.49076e-34	1.17069e-29	3.2574e-07	2.69472e-07	70.4163	70.2727	70.8983	70.7981	69.1537	69.2169
FCHO1	O14526-2;O14526;O14526-3	FCHO1_HUMAN	ELADFIRER	_ELADFIRER_.2	_ELADFIRER_	201710	192494	207008	240471	196727	200172	5.57579e-10	1.75685e-06	5.23351e-06	4.03196e-08	2.78005e-08	7.21559e-07	70.4003	70.2567	70.9084	70.7977	69.1587	69.2014
FCHO1	O14526-2;O14526;O14526-3	FCHO1_HUMAN	MPAPADPTA	_MPAPADPTA_.1	_MPAPADPTA_	279508	258645	230024	227860	343518	301824	1.63817e-16	2.77887e-31	6.50324e-28	2.63142e-25	6.52496e-09	2.50842e-08	53.7897	53.3508	54.0215	53.9228	52.9904	52.8557
FCHO1	O14526-2;O14526;O14526-3	FCHO1_HUMAN	SAASTALER	_SAASTALER_.2	_SAASTALER_	145861	155991	156849	157084	121171	126980	4.83913e-10	3.27764e-14	2.20585e-21	1.53521e-17	5.52007e-07	4.737e-08	31.496	31.1214	31.5803	31.3349	30.5288	30.2819
TXNDC9	O14530-2;O14530	TXND9_HUMAN	GSSDILNYR	_GSSDILNYR_.2	_GSSDILNYR_	576344	609391	563779	540044	458204	460701	1.7735e-08	2.89259e-07	1.83643e-28	8.91201e-21	7.25667e-09	5.57444e-08	59.0083	58.7907	59.34	59.3295	57.6952	57.754
TXNDC9	O14530-2;O14530	TXND9_HUMAN	LHIKVIPTL	_LHIKVIPTL_.2	_LHIKVIPTL_	73155.1	61904.6	66697.8	61651.9	70067.5	67361.9	1.44601e-07	8.26397e-06	3.50133e-05	0.000105884	2.37303e-09	2.27197e-08	90.2442	90.0558	90.6864	90.5851	89.8095	89.8147
DPYSL4	O14531	DPYL4_HUMAN	FPDTGVSLL	_FPDTGVSLL_.1	_FPDTGVSLL_	74535.1	63276.5	69225.8	70861.4	62120	53380.4	7.72404e-13	8.88256e-13	2.78507e-23	1.77888e-21	2.46381e-08	1.03264e-07	112.509	112.371	113.004	112.797	112.781	112.534
DPYSL4	O14531	DPYL4_HUMAN	DAIAQAKRR	_DAIAQAKRR_.2	_DAIAQAKRR_	4942.33	3707.72	2924.55	4533.7	4497.94	6179.56	0.000263529	0.00315876	4.40233e-05	0.000530986	6.59642e-06	2.97404e-05	17.3602	16.8025	17.1305	16.7646	17.0132	16.658
SOCS6	O14544	SOCS6_HUMAN	TRIDLIQKL	_TRIDLIQKL_.3	_TRIDLIQKL_	308253	347496	411033	418816	281148	286286	1.80117e-10	2.39327e-11	3.80109e-14	3.01667e-14	2.20738e-07	1.49476e-07	78.352	78.296	78.9069	78.8458	77.1012	77.1093
SOCS6	O14544	SOCS6_HUMAN	EHVPVVIGL	_EHVPVVIGL_.2	_EHVPVVIGL_	267830	265777	228898	225004	224043	226446	5.83723e-14	1.04579e-14	1.48579e-23	1.8811e-19	9.7554e-09	2.36502e-08	96.3762	96.2194	96.9135	96.7255	95.8996	95.7981
TRAFD1	O14545	TRAD1_HUMAN	YPENIVPSF	_YPENIVPSF_.1	_YPENIVPSF_	469330	481641	428677	426334	619106	619709	7.17042e-21	3.55566e-37	1.15369e-34	2.17688e-32	9.65838e-10	8.8866e-09	105.299	105.145	105.741	105.606	105.289	105.077
TRAFD1	O14545	TRAD1_HUMAN	YPENIVPSF	_YPENIVPSF_.2	_YPENIVPSF_	469330	481641	428677	426334	619106	619709	6.49073e-23	3.13025e-42	3.60887e-37	1.59781e-31	9.65838e-10	9.31497e-09	105.328	105.159	105.723	105.588	105.287	105.081
TRAFD1	O14545	TRAD1_HUMAN	DVFHNRTTNQR	_DVFHNRTTNQR_.3	_DVFHNRTTNQR_	296771	282104	276991	271432	230478	236914	8.21839e-23	8.97119e-40	2.78646e-38	5.92783e-32	9.65838e-10	8.8866e-09	26.4681	26.0255	26.493	26.2115	25.7741	25.4364
TRAFD1	O14545	TRAD1_HUMAN	DVFHNRTTNQR	_DVFHNRTTNQR_.2	_DVFHNRTTNQR_	296771	282104	276991	271432	230478	236914	5.30773e-10	9.96283e-07	0.00106152	2.33209e-05	1.80457e-08	8.98823e-08	26.4689	26.0263	26.5095	26.2071	25.7801	25.4529
TRAFD1	O14545	TRAD1_HUMAN	ETSPELPRR	_ETSPELPRR_.2	_ETSPELPRR_	136138	130115	140677	122451	172913	173364	8.3571e-23	1.16063e-39	2.41455e-36	1.64057e-30	6.0145e-09	2.08104e-08	35.8504	35.539	35.9461	35.8105	34.9607	34.7917
TRAFD1	O14545	TRAD1_HUMAN	TIHEIHCQR	_TIHEIHCQR_.3	_TIHEIHCQR_	157765	122702	116185	88042.7	167011	156953	6.29311e-12	6.6138e-06	1.05026e-06	3.32736e-08	1.95274e-07	7.42022e-08	24.625	24.1981	24.576	24.3469	24.0951	23.7879
TRAFD1	O14545	TRAD1_HUMAN	QPQETSPEL	_QPQETSPEL_.1	_QPQETSPEL_	47661.2	54215.9	29026.1	31150.4	92889.7	76900.1	2.75053e-21	7.10616e-30	4.01563e-25	9.22952e-27	4.50968e-09	1.07538e-08	54.3874	54.0634	54.7186	54.6199	53.276	53.3188
TRAFD1	O14545	TRAD1_HUMAN	NPSRALPSL	_NPSRALPSL_.2	_NPSRALPSL_	43520.7	45266.3	48362.2	51620.6	43735.5	46629.9	9.19903e-15	1.34833e-15	7.85999e-22	1.82665e-19	1.50726e-07	1.23113e-07	66.9691	66.8269	67.5235	67.4129	65.4123	65.4503
COX7A2L	O14548	COX7R_HUMAN	KADGVPVYL	_KADGVPVYL_.2	_KADGVPVYL_	1.21529e+06	1480259	1441092	1.63384e+06	1.40851e+06	1.49707e+06	2.9524e-21	9.32387e-38	1.28416e-34	2.30347e-29	1.04104e-09	8.95145e-09	79.2837	79.1982	79.8279	79.7342	77.8863	78.0123
COX7A2L	O14548	COX7R_HUMAN	KADGVPVYL	_KADGVPVYL_.1	_KADGVPVYL_	1.21529e+06	1480259	1441092	1.63384e+06	1.40851e+06	1.49707e+06	6.18526e-17	8.32735e-27	3.45316e-26	5.15498e-22	5.50891e-09	1.90301e-08	79.2761	79.1698	79.8148	79.7368	77.9045	78.0408
UBFD1	O14562	UBFD1_HUMAN	FPLDSTGSEL	_FPLDSTGSEL_.1	_FPLDSTGSEL_	423096	415280	325472	327965	520744	490886	3.20709e-21	2.42297e-36	8.94837e-33	1.29261e-28	1.18623e-09	9.2044e-09	93.6168	93.4441	94.0235	93.8957	93.4817	93.3778
CIT	O14578;O14578-4;O14578-3	CTRO_HUMAN	LPFSDQVVL	_LPFSDQVVL_.2	_LPFSDQVVL_	226212	210639	208199	208854	217557	229168	1.66059e-17	2.02158e-28	5.55137e-28	1.56986e-24	3.65941e-09	1.5439e-08	115.746	115.556	116.205	116.029	116.031	115.781
CIT	O14578;O14578-4;O14578-3	CTRO_HUMAN	LPFSDQVVL	_LPFSDQVVL_.1	_LPFSDQVVL_	226212	210639	208199	208854	217557	229168	1.05555e-09	1.1963e-17	2.38268e-16	4.65313e-12	6.67927e-07	9.21826e-07	115.742	115.572	116.2	116.045	116.021	115.792
CIT	O14578;O14578-4;O14578-3	CTRO_HUMAN	GHFAEVQVV	_GHFAEVQVV_.2	_GHFAEVQVV_	212359	213604	306068	336426	209447	216219	1.09622e-13	5.09186e-11	1.02393e-10	5.14421e-10	4.65437e-08	1.16858e-07	68.8187	68.7016	69.4309	69.3098	67.4255	67.4197
CIT	O14578;O14578-4;O14578-3	CTRO_HUMAN	RLLELETRL	_RLLELETRL_.3	_RLLELETRL_	145414	126215	179219	175634	75652.9	64086.9	2.02502e-22	2.03142e-27	4.23302e-37	6.42517e-30	7.76117e-09	2.41916e-08	79.4356	79.329	79.9905	79.9177	78.1591	78.2542
COPE	O14579-3;O14579	COPE_HUMAN	SIYLHDQNPDAALR	_SIYLHDQNPDAALR_.3	_SIYLHDQNPDAALR_	251628	261853	266736	263601	259444	225124	3.3887e-16	4.10681e-23	2.25543e-19	5.69018e-15	4.78181e-09	2.47516e-08	61.2757	61.0575	61.7077	61.6449	60.0424	60.0571
COPE	O14579-3;O14579	COPE_HUMAN	SIYLHDQNPDAALR	_SIYLHDQNPDAALR_.2	_SIYLHDQNPDAALR_	251628	261853	266736	263601	259444	225124	5.61694e-19	3.38949e-36	1.4397e-29	1.3087e-22	1.43096e-09	9.06412e-09	61.2714	61.0741	61.7034	61.6667	60.0435	60.0685
COPE	O14579-3;O14579	COPE_HUMAN	IVAELDREMSR	_IVAELDREMSR_.3	_IVAELDREMSR_	133890	124681	134958	119187	108169	112426	4.63035e-21	4.51388e-34	8.50769e-30	2.27545e-24	3.55669e-09	1.21512e-08	56.7286	56.4238	57.1439	57.0396	55.5092	55.5439
COPE	O14579-3;O14579	COPE_HUMAN	YPETLVNL	_YPETLVNL_.1	_YPETLVNL_	76610.4	73066.6	57082.5	59338.5	91082.1	85665.1	6.08205e-10	1.20755e-15	2.92133e-16	3.7019e-14	2.95467e-07	1.23661e-07	100.526	100.39	101.02	100.855	100.288	100.13
COPE	O14579-3;O14579	COPE_HUMAN	RRDSIVAEL	_RRDSIVAEL_.1	_RRDSIVAEL_	40003.5	30556.7	21843.6	11305.9	130676	64572.1	3.9092e-09	5.52399e-06	0.000146619	0.0015617	1.76219e-08	8.26078e-08	62.0395	61.8468	62.5975	62.5712	60.2022	60.3664
RFXANK	O14593-2;O14593-3;O14593	RFXK_HUMAN	STTLTNRQR	_STTLTNRQR_.3	_STTLTNRQR_	154073	151399	189273	159388	120691	111027	1.69278e-21	4.73268e-31	1.49768e-25	1.88251e-16	1.28297e-08	1.13681e-08	16.7006	16.1064	16.4915	16.0419	16.4686	16.0246
RFXANK	O14593-2;O14593-3;O14593	RFXK_HUMAN	STTLTNRQR	_STTLTNRQR_.2	_STTLTNRQR_	154073	151399	189273	159388	120691	111027	8.31653e-21	1.09959e-27	9.45226e-24	3.53358e-06	1.12046e-08	6.34389e-08	16.6823	16.0881	16.4836	16.0655	16.4764	16.0116
RFXANK	O14593-2;O14593-3;O14593	RFXK_HUMAN	TPMDLAVAL	_TPMDLAVAL_.1	_TPMDLAVAL_	88472.5	47051.7	66751.5	50172.3	93213.9	70305.5	2.14016e-14	2.21578e-19	1.05162e-21	1.73874e-21	4.70803e-08	9.80194e-08	114.309	114.118	114.761	114.611	114.512	114.279
RFXANK	O14593-2;O14593-3;O14593	RFXK_HUMAN	TPMDLAVAL	_TPMDLAVAL_.2	_TPMDLAVAL_	88472.5	47051.7	66751.5	50172.3	93213.9	70305.5	1.09079e-17	7.02917e-28	1.82014e-28	1.7203e-28	6.85676e-09	2.34531e-08	114.308	114.143	114.791	114.578	114.485	114.272
RFXANK	O14593-2;O14593-3;O14593	RFXK_HUMAN	TPMDLAVAL	_TPM[Oxidation (M)]DLAVAL_.1	_TPM[Oxidation (M)]DLAVAL_	88472.5	47051.7	66751.5	50172.3	93213.9	70305.5	0.000183041	2.33504e-05	0.00507588	0.00199882	1.67243e-06	1.74994e-06	95.8665	95.7514	96.3504	96.1966	95.6764	95.585
RFXANK	O14593-2;O14593-3;O14593	RFXK_HUMAN	HSTTLTNRQR	_HSTTLTNRQR_.3	_HSTTLTNRQR_	172242	156171	169701	153788	107919	103365	1.77648e-16	1.11674e-17	1.07992e-22	4.68059e-10	1.91972e-08	3.13869e-08	12.1918	11.6548	12.117	11.6305	12.1819	11.6129
RFXANK	O14593-2;O14593-3;O14593	RFXK_HUMAN	NHVKCVEAL	_NHVKCVEAL_.2	_NHVKCVEAL_	15281.1	20257.6	Non Numérique	26034.8	18240.3	15887.3	0.00110339	0.00225866	Filtered	0.00747733	4.89598e-05	1.57452e-06	44.1889	43.9077	Filtered	44.4599	42.6288	42.7126
CTDSP2	O14595	CTDS2_HUMAN	DVYTSLGQLR	_DVYTSLGQLR_.2	_DVYTSLGQLR_	105907	121382	114730	138589	112239	119406	1.714e-12	8.21705e-21	4.10861e-20	1.01483e-19	1.57524e-08	5.37665e-08	79.7059	79.5939	80.0894	80.0062	78.7118	78.7661
AP3D1	O14617-3;O14617-4;O14617-2;O14617;O14617-5	AP3D1_HUMAN	SASKFTFKR	_SASKFTFKR_.3	_SASKFTFKR_	173776	186969	194123	182267	133277	140200	1.1247e-11	2.17356e-09	1.8054e-15	9.74353e-16	1.39923e-07	1.74257e-07	32.5002	32.2614	32.961	32.7624	30.9987	30.9246
AP3D1	O14617-3;O14617-4;O14617-2;O14617;O14617-5	AP3D1_HUMAN	LPMSDQYVKL	_LPMSDQYVKL_.2	_LPMSDQYVKL_	75915.5	70374.2	78728.6	73356.2	101978	95040.7	9.57588e-22	1.41179e-30	4.28413e-30	2.27722e-26	3.24326e-09	9.94722e-09	86.3841	86.2175	86.7799	86.7217	85.5588	85.5956
CCS	O14618	CCS_HUMAN	LPSQEVQAL	_LPSQEVQAL_.2	_LPSQEVQAL_	632458	643766	761115	824903	756435	750911	2.99627e-21	2.90516e-29	6.53723e-23	3.36129e-18	1.88409e-09	1.08873e-08	74.1565	73.971	74.5064	74.4408	73.2243	73.2541
CCS	O14618	CCS_HUMAN	LPSQEVQAL	_LPSQEVQAL_.1	_LPSQEVQAL_	632458	643766	761115	824903	756435	750911	1.24885e-11	7.01226e-15	6.80934e-19	2.22718e-17	3.03391e-09	1.42333e-08	74.1214	73.962	74.5183	74.4266	73.2364	73.261
ZNF195	O14628-4;O14628-7;O14628-5;O14628-6;O14628	ZN195_HUMAN	DAFPKRILR	_DAFPKRILR_.3	_DAFPKRILR_	4261066	4.09842e+06	4.18762e+06	4.04359e+06	3.90151e+06	3870177	1.57262e-21	2.58026e-37	9.49883e-32	6.51796e-29	9.95523e-10	9.89395e-09	53.8319	53.5028	54.2832	54.2002	52.352	52.4311
ZNF195	O14628-4;O14628-7;O14628-5;O14628-6;O14628	ZN195_HUMAN	DAFPKRILR	_DAFPKRILR_.2	_DAFPKRILR_	4261066	4.09842e+06	4.18762e+06	4.04359e+06	3.90151e+06	3870177	8.63239e-23	5.57648e-36	1.79724e-34	1.10477e-28	9.65838e-10	9.11906e-09	53.8409	53.4961	54.2922	54.1987	52.3301	52.4401
DVL2	O14641	DVL2_HUMAN	ETESVVSLR	_ETESVVSLR_.1	_ETESVVSLR_	59910.8	58938.4	Non Numérique	13695.3	5465.93	4065.01	7.15511e-06	0.000263171	Filtered	0.000597239	9.67341e-06	7.98167e-06	55.7503	55.488	Filtered	56.077	54.4504	54.4684
CHD1	O14646-2;O14646	CHD1_HUMAN	ETLKQQNVR	_ETLKQQNVR_.3	_ETLKQQNVR_	255229	246199	261228	235345	210445	211056	6.70787e-21	3.13468e-31	3.3937e-30	3.79714e-27	2.23197e-09	1.53768e-08	21.2715	20.7137	21.1845	20.7824	20.9667	20.3829
CHD1	O14646-2;O14646	CHD1_HUMAN	ETLKQQNVR	_ETLKQQNVR_.2	_ETLKQQNVR_	255229	246199	261228	235345	210445	211056	1.74252e-20	3.62422e-35	1.71711e-28	2.14116e-25	1.40995e-09	1.5727e-08	21.2804	20.7227	21.1673	20.7548	20.9757	20.371
CHD1	O14646-2;O14646	CHD1_HUMAN	DAIARDAEL	_DAIARDAEL_.1	_DAIARDAEL_	4624.32	5676.23	1719.76	2169.91	22773.8	8625.79	1.34673e-06	7.42359e-08	5.38887e-05	0.000250454	3.51901e-05	2.56883e-06	57.4895	57.1844	57.8162	57.759	56.3806	56.3729
CHD1;CHD1;CHD2;CHD2	O14646-2;O14646;O14647-2;O14647	CHD1_HUMAN;CHD1_HUMAN;CHD2_HUMAN;CHD2_HUMAN	HRLKNDDSL	_HRLKNDDSL_.2	_HRLKNDDSL_	7668.95	6517.79	6241.54	5870.19	9537.01	9851.85	7.62088e-06	2.04251e-05	2.78388e-05	2.70086e-05	8.98157e-09	1.21117e-07	20.6379	19.9808	20.5769	20.023	20.5579	19.9532
CHD2	O14647-2;O14647	CHD2_HUMAN	EHGYGNWEL	_EHGYGNWEL_.2	_EHGYGNWEL_	35700.6	58335	46192.8	72622.6	40853.6	54620.3	1.56348e-15	1.76566e-25	7.87236e-15	3.99901e-14	2.6615e-07	3.07552e-07	76.8788	76.7633	77.3823	77.3258	75.5626	75.6607
CHD2	O14647-2;O14647	CHD2_HUMAN	ETIEKVLDSR	_ETIEKVLDSR_.2	_ETIEKVLDSR_	28819.2	27373.9	21896.4	25388.8	31632.5	33669	5.46982e-08	2.62048e-07	2.44556e-16	5.22767e-12	0.000100768	6.37221e-07	56.3656	56.0295	56.6918	56.6138	54.9079	54.9338
GOSR2	O14653;O14653-2	GOSR2_HUMAN	TVMRLIEKR	_TVMRLIEKR_.3	_TVMRLIEKR_	511232	263096	477095	332315	258776	221423	3.6796e-05	0.000252878	5.35532e-05	0.000126168	7.96884e-07	2.22762e-06	44.6584	44.3708	44.9865	44.9431	43.1755	43.2394
TOR1A	O14656-2;O14656	TOR1A_HUMAN	FPHASNITL	_FPHASNITL_.2	_FPHASNITL_	234054	241011	243800	302529	256621	256740	3.74665e-10	2.60862e-11	3.11167e-09	1.82994e-10	3.97612e-08	1.35286e-07	77.282	77.1714	77.8073	77.7296	75.9218	75.9844
STX16	O14662-3;O14662-6;O14662-2;O14662-4;O14662-5;O14662	STX16_HUMAN	EAAIGVTKR	_EAAIGVTKR_.2	_EAAIGVTKR_	593591	649859	463468	598038	668138	709656	6.68716e-23	1.01759e-40	8.27295e-36	5.61423e-32	9.65838e-10	8.8866e-09	28.625	28.2399	28.6561	28.4055	27.904	27.6239
ADAM10	O14672;O14672-2	ADA10_HUMAN	RHFSGRTITL	_RHFSGRTITL_.3	_RHFSGRTITL_	595749	527447	670178	625534	542621	568561	4.0662e-23	5.94915e-41	1.21656e-37	7.51821e-32	9.65838e-10	8.8866e-09	46.1571	45.8447	46.5485	46.5176	44.5669	44.6807
ADAM10	O14672;O14672-2	ADA10_HUMAN	EHAANGPEL	_EHAANGPEL_.2	_EHAANGPEL_	78265.5	73408.2	100047	78548.4	49717.4	52716.8	2.26284e-10	2.79596e-19	5.00281e-14	5.18054e-15	8.61764e-08	6.69483e-07	39.711	39.3986	39.8816	39.741	38.3098	38.2381
EI24	O14681-3;O14681	EI24_HUMAN	RLFHKTVYL	_RLFHKTVYL_.2	_RLFHKTVYL_	94811.1	105212	56500.4	72844.1	128871	132983	2.55111e-20	5.64594e-30	3.37425e-30	4.58215e-26	1.59212e-09	9.00275e-09	53.5235	53.2204	54.0321	54.017	51.9619	52.0688
ENC1	O14682-2;O14682	ENC1_HUMAN	LPASPSVSL	_LPASPSVSL_.1	_LPASPSVSL_	792716	770555	668547	634154	812874	835836	4.74595e-19	1.32115e-27	1.61121e-19	2.90501e-16	1.6583e-09	1.02758e-08	86.3675	86.2266	86.7316	86.6629	85.7623	85.7582
ENC1	O14682-2;O14682	ENC1_HUMAN	LPASPSVSL	_LPASPSVSL_.2	_LPASPSVSL_	792716	770555	668547	634154	812874	835836	6.38084e-19	2.91908e-33	2.07462e-28	3.1812e-23	1.60887e-09	1.14806e-08	86.3494	86.1981	86.6926	86.6344	85.7441	85.7094
KMT2D	O14686;O14686-3	KMT2D_HUMAN	FPSTPGPEL	_FPSTPGPEL_.2	_FPSTPGPEL_	588343	580755	564254	570418	585646	568063	1.09238e-18	5.46314e-34	1.01189e-37	3.46329e-30	9.65838e-10	1.0317e-08	87.8127	87.6554	88.2044	88.0939	87.2632	87.2711
KMT2D	O14686;O14686-3	KMT2D_HUMAN	FPSTPGPEL	_FPSTPGPEL_.1	_FPSTPGPEL_	588343	580755	564254	570418	585646	568063	8.52506e-07	5.02342e-07	6.16433e-06	1.71924e-06	5.17977e-07	5.50079e-07	87.7149	87.5733	88.1301	88.1083	87.1851	87.1903
KMT2D	O14686;O14686-3	KMT2D_HUMAN	FPEADAEKL	_FPEADAEKL_.2	_FPEADAEKL_	1088590	1111455	1.08749e+06	1.39345e+06	1.03847e+06	918679	2.23376e-15	8.60124e-24	5.43922e-18	3.02647e-19	2.36074e-08	6.03487e-08	64.6689	64.4757	65.0709	64.9762	63.349	63.3811
KMT2D	O14686;O14686-3	KMT2D_HUMAN	THYKRPHTL	_THYKRPHTL_.3	_THYKRPHTL_	102299	113370	101457	102432	79148.9	90551.8	2.18182e-18	3.44237e-26	3.60935e-29	1.47065e-23	1.63067e-07	1.16722e-08	18.252	17.553	18.0226	17.5939	17.9225	17.5732
KMT2D	O14686;O14686-3	KMT2D_HUMAN	THYKRPHTL	_THYKRPHTL_.2	_THYKRPHTL_	102299	113370	101457	102432	79148.9	90551.8	7.80238e-22	5.27651e-37	1.13992e-09	3.89173e-23	3.43221e-08	2.30757e-08	18.2412	17.5266	18.0118	17.5987	17.917	17.5989
KMT2D	O14686;O14686-3	KMT2D_HUMAN	LPLPEEPQL	_LPLPEEPQL_.1	_LPLPEEPQL_	73888.1	74853	43215	51232.1	123384	114017	1.06547e-06	8.86045e-05	0.00159192	0.000172474	1.43662e-06	1.39864e-06	103.8	103.598	104.264	104.067	103.717	103.511
KMT2D	O14686;O14686-3	KMT2D_HUMAN	SHFGPGPTL	_SHFGPGPTL_.2	_SHFGPGPTL_	55698.8	59696.9	72208.2	70862.9	52692.6	43120.8	8.1213e-16	1.73752e-28	2.7657e-23	6.31195e-22	1.30784e-08	1.8711e-08	65.2346	65.0467	65.7361	65.61	63.7142	63.7951
KMT2D	O14686;O14686-3	KMT2D_HUMAN	DTALTARKR	_DTALTARKR_.2	_DTALTARKR_	7492.71	5355.29	5557.85	3783.51	10610.1	11704.5	3.14842e-06	2.04541e-08	2.46248e-05	0.000439562	6.95192e-07	8.18009e-07	17.308	16.7033	17.0939	16.6862	17.0027	16.6005
KMT2D	O14686;O14686-3	KMT2D_HUMAN	QHSGGAGSL	_QHSGGAGSL_.2	_QHSGGAGSL_	9775.18	3338.66	Non Numérique	10982.9	9728.15	5505.85	8.03462e-06	0.000180201	Filtered	0.00886403	1.9928e-06	1.28316e-06	19.7627	18.8496	Filtered	18.7026	19.6414	18.8851
KMT2D;KMT2D;KMT2C;KMT2C;KMT2C	O14686;O14686-3;Q8NEZ4;Q8NEZ4-3;Q8NEZ4-2	KMT2D_HUMAN;KMT2D_HUMAN;KMT2C_HUMAN;KMT2C_HUMAN;KMT2C_HUMAN	HVIDATLTGGPAR	_HVIDATLTGGPAR_.2	_HVIDATLTGGPAR_	65597.4	65875.8	57350.1	60049.3	43247.6	45356.6	1.09519e-15	1.79208e-36	5.29681e-34	1.41727e-26	4.86579e-08	2.32331e-08	54.6027	54.2578	55.0019	54.9293	53.3855	53.4085
ZNF197	O14709	ZN197_HUMAN	TRENVAHNAL	_TRENVAHNAL_.2	_TRENVAHNAL_	1.75798e+06	1.63895e+06	1.68353e+06	1.51235e+06	1461749	1.50331e+06	1.36036e-22	6.49093e-38	1.92182e-35	8.0179e-30	9.65838e-10	8.8866e-09	29.6218	29.2471	29.7003	29.5071	28.7326	28.5368
ZNF197	O14709	ZN197_HUMAN	TRENVAHNAL	_TRENVAHNAL_.3	_TRENVAHNAL_	1.75798e+06	1.63895e+06	1.68353e+06	1.51235e+06	1461749	1.50331e+06	1.00255e-22	1.25881e-39	5.61208e-36	1.44196e-30	9.65838e-10	8.8866e-09	29.618	29.2642	29.7174	29.519	28.7444	28.533
ZNF197	O14709	ZN197_HUMAN	EVTSKPSSSQR	_EVTSKPSSSQR_.3	_EVTSKPSSSQR_	35975.6	40177.5	37339.7	Non Numérique	28921.2	24762.9	1.54152e-10	1.01953e-15	6.09895e-19	Filtered	1.17296e-07	5.64987e-07	13.18	12.057	13.1947	Filtered	13.07	11.8948
ZNF197	O14709	ZN197_HUMAN	EVTSKPSSSQR	_EVTSKPSSSQR_.2	_EVTSKPSSSQR_	35975.6	40177.5	37339.7	Non Numérique	28921.2	24762.9	1.5667e-21	1.57774e-32	1.39717e-17	Filtered	1.17776e-09	9.18102e-09	13.1744	12.0305	13.2257	Filtered	13.0644	11.8893
ITGB1BP1	O14713-2;O14713	ITBP1_HUMAN	SRSSTVASL	_SRSSTVASL_.1	_SRSSTVASL_	231.788	Non Numérique	Non Numérique	Non Numérique	2281.92	1718.18	0.00407186	Filtered	Filtered	Filtered	3.30651e-05	7.2005e-05	42.5064	Filtered	Filtered	Filtered	41.1318	41.0676
APAF1	O14727-5;O14727-3;O14727-4;O14727-2;O14727	APAF_HUMAN	QRYHQPHTL	_QRYHQPHTL_.3	_QRYHQPHTL_	1.1312e+06	1.15194e+06	1.24338e+06	1.17238e+06	870648	1.00228e+06	5.16799e-22	1.75845e-38	6.44366e-34	1.42364e-30	9.65838e-10	8.8866e-09	24.9448	24.5387	24.8854	24.7033	24.3618	24.0497
APAF1	O14727-5;O14727-3;O14727-4;O14727-2;O14727	APAF_HUMAN	QRYHQPHTL	_QRYHQPHTL_.2	_QRYHQPHTL_	1.1312e+06	1.15194e+06	1.24338e+06	1.17238e+06	870648	1.00228e+06	4.50547e-17	3.80178e-28	1.0895e-18	5.78377e-16	2.05061e-09	8.8866e-09	24.9694	24.5477	24.8996	24.7122	24.3708	24.0587
RIOK3	O14730-2;O14730	RIOK3_HUMAN	KMVNSGMLETI	_KMVNSGMLETI_.2	_KMVNSGMLETI_	291199	300476	340857	346386	269183	284478	1.70521e-22	1.79336e-39	2.19974e-35	1.69663e-31	1.76861e-09	9.55075e-09	80.7608	80.6528	81.3431	81.2437	79.5223	79.6179
RIOK3	O14730-2;O14730	RIOK3_HUMAN	KMVNSGMLETI	_KM[Oxidation (M)]VNSGMLETI_.2	_KM[Oxidation (M)]VNSGMLETI_	291199	300476	340857	346386	269183	284478	7.0614e-15	4.93862e-25	5.43827e-27	4.51822e-20	2.8943e-08	1.85875e-08	72.3505	72.2378	72.9107	72.8197	71.1253	71.1637
RIOK3	O14730-2;O14730	RIOK3_HUMAN	KMVNSGMLETI	_KMVNSGM[Oxidation (M)]LETI_.2	_KMVNSGM[Oxidation (M)]LETI_	291199	300476	340857	346386	269183	284478	4.66716e-15	9.79037e-21	9.75805e-22	1.23251e-19	8.51823e-09	1.42243e-08	65.0713	64.8624	65.5362	65.4257	63.636	63.6848
RIOK3	O14730-2;O14730	RIOK3_HUMAN	KMVNSGMLETI	_KM[Oxidation (M)]VNSGM[Oxidation (M)]LETI_.2	_KM[Oxidation (M)]VNSGM[Oxidation (M)]LETI_	291199	300476	340857	346386	269183	284478	4.13588e-13	1.92868e-11	6.46107e-17	3.95594e-15	2.11504e-07	2.43725e-07	55.5206	55.3157	55.9669	55.9046	54.7796	54.7011
MAP2K7	O14733;O14733-4;O14733-3;O14733-2	MP2K7_HUMAN	HVIAVKQMR	_HVIAVKQMR_.3	_HVIAVKQMR_	134620	167757	Non Numérique	103873	223139	294556	0.00391023	0.00237997	Filtered	0.00188041	0.000879041	0.00109378	31.6858	31.3425	Filtered	31.06	30.6236	30.3985
ACOT8	O14734	ACOT8_HUMAN	TRTGSSFSV	_TRTGSSFSV_.2	_TRTGSSFSV_	248691	254255	276986	246214	206161	239055	1.13766e-14	6.93546e-28	2.49522e-26	1.21612e-23	4.44936e-07	1.23675e-06	47.3511	47.0389	47.7113	47.6493	45.8197	45.8714
CDIPT	O14735-2;O14735	CDIPT_HUMAN	DAFDGHAAR	_DAFDGHAAR_.2	_DAFDGHAAR_	131960	123680	133125	127872	132310	134240	2.69782e-20	5.78226e-31	6.93974e-30	5.82763e-18	1.30004e-09	1.66467e-08	26.5778	26.0881	26.5713	26.2324	25.9621	25.5513
PDCD5	O14737	PDCD5_HUMAN	KTTTVKFNR	_KTTTVKFNR_.3	_KTTTVKFNR_	72215.9	73875.4	78494.6	74631.6	90136.1	92744.4	1.16463e-06	6.51968e-06	6.18724e-06	3.79472e-06	5.37786e-07	8.02151e-07	23.8991	23.4983	23.7871	23.5945	23.3535	23.083
PRMT5	O14744-4;O14744-3;O14744-5;O14744-2;O14744	ANM5_HUMAN	FPVEVNTVL	_FPVEVNTVL_.2	_FPVEVNTVL_	4.07404e+06	2977312	3.83701e+06	3355325	3.38595e+06	3.10522e+06	1.83926e-20	4.99521e-36	5.81895e-33	2.47008e-28	1.10812e-09	9.58039e-09	112.348	112.178	112.811	112.646	112.435	112.251
PRMT5	O14744-4;O14744-3;O14744-5;O14744-2;O14744	ANM5_HUMAN	FPVEVNTVL	_FPVEVNTVL_.1	_FPVEVNTVL_	4.07404e+06	2977312	3.83701e+06	3355325	3.38595e+06	3.10522e+06	1.73235e-18	1.50478e-31	3.89616e-28	5.5886e-24	1.37465e-09	1.08283e-08	112.333	112.163	112.796	112.631	112.513	112.267
PRMT5	O14744-4;O14744-3;O14744-5;O14744-2;O14744	ANM5_HUMAN	FPIKQPITV	_FPIKQPITV_.2	_FPIKQPITV_	31160.4	36846.7	42426.6	39191.7	27611.1	30744.4	1.16863e-10	1.29586e-07	3.52215e-06	1.55357e-06	7.13593e-08	6.69231e-07	86.4368	86.2542	86.8694	86.7851	85.5748	85.6218
SLC9A3R1	O14745	NHRF1_HUMAN	QHGDVVSAI	_QHGDVVSAI_.2	_QHGDVVSAI_	562813	558351	509477	510197	468077	484169	3.56707e-22	9.76719e-37	5.00102e-34	4.16942e-30	9.88381e-10	1.4691e-08	54.8078	54.4936	55.2645	55.2023	53.4127	53.3369
SLC9A3R1	O14745	NHRF1_HUMAN	QHGDVVSAI	_QHGDVVSAI_.1	_QHGDVVSAI_	562813	558351	509477	510197	468077	484169	8.08709e-18	4.77611e-15	1.39972e-17	7.65556e-14	3.28272e-09	3.07678e-08	54.7935	54.4794	55.2554	55.2089	53.4246	53.328
SLC9A3R1	O14745	NHRF1_HUMAN	ETHQQVVSR	_ETHQQVVSR_.2	_ETHQQVVSR_	284763	262930	238143	209187	327393	289482	6.38789e-18	5.07996e-35	1.69512e-35	1.67549e-26	2.02944e-09	9.35481e-09	17.1315	16.5321	16.9277	16.5619	16.8211	16.445
SLC9A3R1	O14745	NHRF1_HUMAN	EVQGAGNENEPR	_EVQGAGNENEPR_.2	_EVQGAGNENEPR_	162475	156650	166047	150475	124398	132487	3.69068e-23	4.97167e-42	3.00998e-38	2.14324e-32	9.65838e-10	8.8866e-09	22.8575	22.394	22.7085	22.5159	22.3381	21.9632
SLC9A3R1	O14745	NHRF1_HUMAN	EVNGENVEK	_EVNGENVEK_.2	_EVNGENVEK_	24735.3	23805.5	25260.7	22506.7	16877.8	18817.8	1.03631e-09	4.39804e-14	3.46217e-13	2.49659e-07	7.37125e-07	2.65302e-08	21.9731	21.4364	21.8237	21.4741	21.6472	21.1104
CHEK1	O14757-3;O14757;O14757-2	CHK1_HUMAN	NVVKFYGHRR	_NVVKFYGHRR_.3	_NVVKFYGHRR_	399819	393091	368325	367176	256473	329109	4.77436e-21	7.69998e-39	7.25232e-35	1.49973e-30	9.65838e-10	8.8866e-09	25.7918	25.4433	25.8164	25.582	25.3175	25.0216
CHEK1	O14757-3;O14757;O14757-2	CHK1_HUMAN	MPEPDAQRFF	_MPEPDAQRFF_.2	_MPEPDAQRFF_	139542	125131	142049	133476	115615	113218	6.37038e-22	4.97251e-42	7.09293e-38	3.57208e-32	9.85117e-10	8.8866e-09	86.1822	86.0362	86.5825	86.5138	85.4416	85.4787
MEIS2	O14770-5;O14770-7;O14770-8;O14770-3;O14770-2;O14770-4;O14770	MEIS2_HUMAN	AHAPHPNVM	_AHAPHPNVM_.2	_AHAPHPNVM_	145163	108533	109210	101434	196775	148472	4.37652e-14	3.51248e-34	1.14436e-19	1.14816e-21	1.6763e-09	2.48051e-08	34.2551	33.9751	34.4238	34.241	33.5066	33.3235
MEIS2	O14770-5;O14770-7;O14770-8;O14770-3;O14770-2;O14770-4;O14770	MEIS2_HUMAN	AHAPHPNVM	_AHAPHPNVM[Oxidation (M)]_.2	_AHAPHPNVM[Oxidation (M)]_	145163	108533	109210	101434	196775	148472	1.84244e-06	3.10508e-07	5.03834e-06	1.22087e-05	1.9036e-06	3.8123e-07	23.5182	23.0652	23.5262	23.1769	23.051	22.7074
GNB5	O14775-3;O14775-2;O14775	GBB5_HUMAN	KLHDVELHQV	_KLHDVELHQV_.3	_KLHDVELHQV_	338394	330902	344019	323043	296440	336593	1.89679e-21	6.85829e-37	2.8901e-32	1.21165e-30	1.12924e-09	8.8866e-09	43.5514	43.291	43.7905	43.7283	42.2477	42.299
GNB5	O14775-3;O14775-2;O14775	GBB5_HUMAN	KLHDVELHQV	_KLHDVELHQV_.2	_KLHDVELHQV_	338394	330902	344019	323043	296440	336593	3.61529e-19	1.39293e-33	2.93272e-33	3.91361e-29	1.35331e-09	1.38795e-08	43.5354	43.2854	43.7954	43.7384	42.2733	42.2623
GNB5	O14775-3;O14775-2;O14775	GBB5_HUMAN	ETHESDINSVR	_ETHESDINSVR_.3	_ETHESDINSVR_	173480	182392	172375	179408	136348	140644	7.92956e-23	1.01246e-40	2.24962e-36	1.12994e-32	9.65838e-10	8.8866e-09	27.8289	27.3915	27.8073	27.557	27.1191	26.8073
GNB5	O14775-3;O14775-2;O14775	GBB5_HUMAN	ETHESDINSVR	_ETHESDINSVR_.2	_ETHESDINSVR_	173480	182392	172375	179408	136348	140644	4.8825e-23	2.08865e-42	1.37551e-36	1.29247e-31	9.65838e-10	8.8866e-09	27.8088	27.3766	27.8185	27.563	27.1199	26.7873
TCERG1	O14776-2;O14776	TCRG1_HUMAN	KLFNEHIEAL	_KLFNEHIEAL_.2	_KLFNEHIEAL_	50034.7	47328.4	39275.1	51505.6	44770.5	44194.6	2.56183e-09	3.83636e-10	3.22333e-11	8.84863e-11	2.64854e-09	3.03499e-08	74.3449	74.2008	74.8985	74.7965	72.9489	72.9836
NDC80	O14777	NDC80_HUMAN	ETIKQENTRL	_ETIKQENTRL_.3	_ETIKQENTRL_	90809.9	86535.2	97312	81087.3	83104.7	81747.3	3.13673e-13	4.72687e-17	2.87825e-19	2.59518e-14	1.00437e-08	4.06638e-08	35.5146	35.2659	35.6417	35.5112	34.6567	34.5082
NDC80	O14777	NDC80_HUMAN	ETIKQENTRL	_ETIKQENTRL_.2	_ETIKQENTRL_	90809.9	86535.2	97312	81087.3	83104.7	81747.3	2.96538e-17	8.54863e-31	2.68853e-22	3.24083e-21	2.24547e-09	1.57397e-07	35.5101	35.2562	35.6373	35.4911	34.6627	34.5195
NDC80	O14777	NDC80_HUMAN	EREKEPNRL	_EREKEPNRL_.3	_EREKEPNRL_	78129.1	76857.2	79193.6	74038.3	55733.4	54855.8	9.38836e-13	3.88528e-22	1.65048e-18	4.28144e-17	4.10668e-07	3.02163e-07	18.9581	18.1496	18.8178	18.3003	18.5239	18.0495
NDC80	O14777	NDC80_HUMAN	ETIKQENTR	_ETIKQENTR_.3	_ETIKQENTR_	31215.8	30550.9	31873.5	28941.8	25345.2	28308.5	1.85715e-11	1.15882e-05	3.24749e-17	3.6947e-07	1.69949e-08	3.09156e-08	15.5202	14.8842	15.4415	14.8979	15.3988	14.6202
NDC80	O14777	NDC80_HUMAN	ETIKQENTR	_ETIKQENTR_.2	_ETIKQENTR_	31215.8	30550.9	31873.5	28941.8	25345.2	28308.5	3.69068e-23	2.29216e-29	2.05528e-33	1.40154e-06	3.64107e-09	9.72504e-09	15.5187	14.9193	15.4296	14.9226	15.3816	14.6083
NDC80	O14777	NDC80_HUMAN	AHNVSMKSL	_AHNVSMKSL_.2	_AHNVSMKSL_	36017	34065.8	32100.2	29621.2	42676.9	45311.8	6.70435e-12	2.98554e-11	1.05638e-11	7.23479e-07	1.92616e-07	6.11361e-07	39.0758	38.7854	39.2351	39.1782	37.7888	37.7313
TNPO2	O14787-2;O14787	TNPO2_HUMAN	DHDENVAL	_DHDENVAL_.1	_DHDENVAL_	100298	129772	55777.3	64058	215511	193898	6.60721e-14	2.3123e-24	1.42039e-08	3.91238e-10	1.05376e-08	1.24544e-07	48.7417	48.4349	49.0239	48.9306	47.6853	47.6503
TNFSF11	O14788-2;O14788-3;O14788	TNF11_HUMAN	DPDQDATYFGAFKVRDID	_DPDQDATYFGAFKVRDID_.3	_DPDQDATYFGAFKVRDID_	Non Numérique	Non Numérique	Non Numérique	Non Numérique	16666.7	4921.76	Filtered	Filtered	Filtered	Filtered	1.91829e-05	0.000455769	Filtered	Filtered	Filtered	Filtered	95.9927	95.8707
APOL1	O14791-3;O14791;O14791-2	APOL1_HUMAN	ERVNEPSIL	_ERVNEPSIL_.2	_ERVNEPSIL_	4479031	4224527	4.0369e+06	4151280	1.48087e+06	1.58616e+06	1.20183e-06	6.57287e-15	6.14858e-06	7.35443e-09	1.26664e-09	8.8866e-09	68.0796	67.9634	68.6811	68.6175	66.6752	66.7351
APOL1	O14791-3;O14791;O14791-2	APOL1_HUMAN	AHDLVIKSL	_AHDLVIKSL_.2	_AHDLVIKSL_	767034	834793	888242	920108	865618	761206	2.84183e-18	8.26028e-31	3.23277e-25	1.91093e-19	9.65838e-10	8.8866e-09	64.9757	64.84	65.5399	65.4242	63.4758	63.5547
APOL1	O14791-3;O14791;O14791-2	APOL1_HUMAN	ALADGVQKV	_ALADGVQKV_.2	_ALADGVQKV_	564790	528477	655816	588952	509180	517344	4.05382e-14	2.35121e-15	5.96117e-27	2.34541e-23	3.04077e-08	7.36615e-08	49.3398	49.0173	49.6012	49.5287	48.156	48.2327
APOL1	O14791-3;O14791;O14791-2	APOL1_HUMAN	LPRNEADEL	_LPRNEADEL_.2	_LPRNEADEL_	571095	573708	572661	558502	512237	566960	1.04393e-19	2.45167e-31	6.75047e-30	7.85555e-25	4.18289e-09	1.94367e-08	49.9553	49.6109	50.2536	50.1601	48.6594	48.7586
APOL1	O14791-3;O14791;O14791-2	APOL1_HUMAN	SVPHASASRPR	_SVPHASASRPR_.3	_SVPHASASRPR_	409715	448511	428109	381583	365863	359273	5.05062e-22	8.34837e-40	1.7137e-30	6.01986e-30	2.25361e-09	8.92535e-09	19.2089	18.2697	19.0895	18.4622	18.8842	18.2532
APOL1	O14791-3;O14791;O14791-2	APOL1_HUMAN	KSLDKLKEV	_KSLDKLKEV_.2	_KSLDKLKEV_	162481	150312	158573	127931	204264	209259	1.03552e-13	1.51365e-22	3.46173e-25	1.93974e-19	8.73767e-09	1.67065e-08	35.6205	35.3875	35.7633	35.6485	34.8041	34.7029
APOL1	O14791-3;O14791;O14791-2	APOL1_HUMAN	DAIKYFKEK	_DAIKYFKEK_.3	_DAIKYFKEK_	23814.9	14671.7	20075.8	9931.48	19839.2	14728.6	1.32099e-06	5.49021e-05	0.000192014	0.000841646	8.68456e-06	0.000166851	43.3153	43.0758	43.5962	43.4973	41.9042	41.9592
PHOX2A;PHOX2B;PAX3;PAX3;PAX3;PAX3;PAX3;PAX3;PAX7;PAX7;PAX7	O14813;Q99453;P23760-4;P23760-5;P23760;P23760-6;P23760-7;P23760-8;P23759;P23759-2;P23759-1	PHX2A_HUMAN;PHX2B_HUMAN;PAX3_HUMAN;PAX3_HUMAN;PAX3_HUMAN;PAX3_HUMAN;PAX3_HUMAN;PAX3_HUMAN;PAX7_HUMAN;PAX7_HUMAN;PAX7_HUMAN	YPDIYTREEL	_YPDIYTREEL_.2	_YPDIYTREEL_	53182.9	64698.1	53522.4	63792	51379.8	61797.9	2.46694e-13	7.41692e-22	1.56875e-23	8.00081e-13	0.000248459	9.90993e-07	77.0136	76.8826	77.4443	77.3512	75.9144	75.9156
PSMA7	O14818-4;O14818	PSA7_HUMAN	STAVGVRGR	_STAVGVRGR_.2	_STAVGVRGR_	6594.36	8377.47	5684.36	7043.18	7636.04	6916.11	5.71726e-12	6.53584e-08	0.000159792	2.60346e-05	2.14194e-06	8.19876e-07	19.6134	18.7734	19.5257	18.8775	19.2938	18.6785
SCAMP3	O14828-2;O14828	SCAM3_HUMAN	HAALGGTATR	_HAALGGTATR_.2	_HAALGGTATR_	40463.7	44882.6	45751.3	41596.4	41932.4	38259.2	1.60565e-08	1.2483e-11	9.38956e-24	1.21253e-09	5.33222e-07	6.01643e-07	19.8811	19.1038	19.8197	19.1872	19.6239	18.9721
SCAMP3	O14828-2;O14828	SCAM3_HUMAN	KQEELNRKAEELDRRER	_KQEELNRKAEELDRRER_.3	_KQEELNRKAEELDRRER_	3443.05	2576.97	1343.35	2057.3	6978.94	6030.8	4.10154e-12	1.26508e-11	6.80337e-06	6.47976e-08	2.26767e-09	1.83278e-08	26.8879	26.5393	26.9339	26.6995	26.2356	25.9293
AIM2	O14862	AIM2_HUMAN	ESIREGFQKR	_ESIREGFQKR_.3	_ESIREGFQKR_	147372	162115	292277	159193	122405	142586	3.44054e-20	5.67952e-36	6.12941e-31	1.70035e-28	2.40218e-09	9.06398e-09	28.7951	28.4465	28.8524	28.6539	27.9641	27.7209
AIM2	O14862	AIM2_HUMAN	ESIREGFQKR	_ESIREGFQKR_.2	_ESIREGFQKR_	147372	162115	292277	159193	122405	142586	0.0088598	0.00728047	Filtered	0.00142291	0.00152467	3.83427e-05	28.7895	28.4409	Filtered	28.6432	27.9794	27.7519
IFIT3	O14879	IFIT3_HUMAN	EVPDAEKQQSHQR	_EVPDAEKQQSHQR_.3	_EVPDAEKQQSHQR_	295443	311614	275869	268753	352772	245022	8.92405e-22	5.57338e-39	2.24954e-37	1.3535e-28	1.00393e-09	9.94651e-09	17.1147	16.5832	16.8692	16.5869	16.7259	16.4438
IFIT3	O14879	IFIT3_HUMAN	RLSDAQIYV	_RLSDAQIYV_.1	_RLSDAQIYV_	70802.5	75115.6	49558.1	42992.7	179200	182674	3.51735e-12	4.35484e-21	8.41828e-12	9.0969e-08	1.01953e-08	3.28245e-08	69.8462	69.7496	70.4325	70.3428	68.4453	68.5015
MGST3	O14880	MGST3_HUMAN	YKVEYPIMY	_YKVEYPIM[Oxidation (M)]Y_.2	_YKVEYPIM[Oxidation (M)]Y_	184816	212385	199203	221338	183158	214288	8.95753e-23	1.87889e-39	6.41896e-36	5.93788e-31	1.04085e-09	8.8866e-09	79.8532	79.7204	80.2473	80.1484	78.6771	78.7263
MGST3	O14880	MGST3_HUMAN	YKVEYPIMY	_YKVEYPIMY_.2	_YKVEYPIMY_	184816	212385	199203	221338	183158	214288	1.71903e-17	1.83394e-30	3.42651e-20	5.07422e-22	1.06176e-09	9.12002e-09	89.9119	89.7756	90.3359	90.2192	89.4297	89.3786
MGST3	O14880	MGST3_HUMAN	YAYGYYTGEPSKR	_YAYGYYTGEPSKR_.3	_YAYGYYTGEPSKR_	76220.7	72834.5	61850.5	63171.9	60852.5	76099.4	7.39693e-08	2.57003e-13	3.6119e-12	3.08108e-15	3.73482e-07	2.77873e-07	47.8913	47.5112	48.2881	48.2261	46.6183	46.6939
MGST3	O14880	MGST3_HUMAN	YAYGYYTGEPSKR	_YAYGYYTGEPSKR_.2	_YAYGYYTGEPSKR_	76220.7	72834.5	61850.5	63171.9	60852.5	76099.4	2.19014e-12	5.98001e-14	8.22129e-19	4.54284e-17	3.74556e-07	9.12718e-08	47.8817	47.5016	48.2263	48.1957	46.6141	46.7209
MGST3	O14880	MGST3_HUMAN	LAINVSKAR	_LAINVSKAR_.2	_LAINVSKAR_	46040.9	49593.4	55680.2	54785.1	53476	63596.6	3.65252e-06	4.53464e-05	0.00130002	0.000383874	1.23579e-07	2.51311e-07	44.9293	44.6376	45.1896	45.1325	43.5167	43.5366
IRF6	O14896-2;O14896	IRF6_HUMAN	APSLVAPNL	_APSLVAPNL_.2	_APSLVAPNL_	112355	112842	73893.4	124331	76231.8	89694.8	1.55523e-09	1.41007e-07	0.00056517	1.0269e-05	9.572e-08	3.02026e-07	87.0648	86.8605	86.746	87.2675	86.4158	86.392
TAX1BP3	O14907	TX1B3_HUMAN	EVVRLLVTR	_EVVRLLVTR_.3	_EVVRLLVTR_	1.91704e+06	2.01729e+06	2.3826e+06	2581173	1.63121e+06	1.70751e+06	1.78187e-22	3.9264e-37	3.18578e-30	2.52706e-26	9.65838e-10	8.8866e-09	67.7794	67.6371	68.3652	68.265	66.2679	66.3222
TAX1BP3	O14907	TX1B3_HUMAN	EVVRLLVTR	_EVVRLLVTR_.2	_EVVRLLVTR_	1.91704e+06	2.01729e+06	2.3826e+06	2581173	1.63121e+06	1.70751e+06	5.77558e-23	1.74127e-38	9.48299e-38	8.95649e-31	1.70784e-09	8.8866e-09	67.7768	67.6501	68.3678	68.2728	66.2553	66.3095
IKBKB	O14920-4;O14920-2;O14920	IKKB_HUMAN	YPVTEDESL	_YPVTEDESL_.1	_YPVTEDESL_	70880.4	78319.2	46877.6	63125.6	131310	157765	6.91492e-15	5.71528e-22	1.85212e-21	9.39246e-18	2.3197e-08	6.60206e-08	68.3869	68.2497	68.8214	68.7264	67.5454	67.4727
IKBKB	O14920-4;O14920-2;O14920	IKKB_HUMAN	KLVHILNMV	_KLVHILNMV_.2	_KLVHILNMV_	47275.7	39868.5	37536.3	40848.9	49584.7	53276.3	9.33409e-17	1.48555e-26	2.99842e-25	4.22984e-15	1.11571e-09	1.06387e-08	82.7791	82.6851	83.3701	83.2545	81.6412	81.6718
TIMM23;TIMM23B	O14925;Q5SRD1	TIM23_HUMAN;TI23B_HUMAN	SHADLAGVPL	_SHADLAGVPL_.2	_SHADLAGVPL_	362309	454944	335338	467212	401245	431819	1.20275e-17	1.91958e-29	4.08365e-27	3.04414e-24	2.75574e-09	1.71556e-08	80.5368	80.4142	81.067	80.9367	79.2607	79.3047
TIMM23;TIMM23B	O14925;Q5SRD1	TIM23_HUMAN;TI23B_HUMAN	SHADLAGVPL	_SHADLAGVPL_.1	_SHADLAGVPL_	362309	454944	335338	467212	401245	431819	4.95167e-10	1.28594e-08	2.72726e-05	2.6345e-06	1.20439e-08	8.67335e-08	80.5487	80.4261	81.0163	80.9434	79.2625	79.3065
HAT1	O14929;O14929-2	HAT1_HUMAN	YVYPDKTRPR	_YVYPDKTRPR_.3	_YVYPDKTRPR_	659678	695000	685867	680366	581820	636751	1.53057e-19	8.10138e-33	3.10829e-31	5.0382e-26	1.43983e-09	9.70474e-09	30.2729	29.9297	30.3829	30.2211	29.4045	29.1565
HAT1	O14929;O14929-2	HAT1_HUMAN	YVYPDKTRPR	_YVYPDKTRPR_.2	_YVYPDKTRPR_	659678	695000	685867	680366	581820	636751	1.58189e-17	3.10171e-23	3.54458e-23	5.74432e-26	2.06276e-09	1.75566e-08	30.279	29.9201	30.389	30.2324	29.4053	29.1521
HAT1	O14929;O14929-2	HAT1_HUMAN	ETAFGYKGLK	_ETAFGYKGLK_.2	_ETAFGYKGLK_	524745	589349	465462	471558	433305	534035	6.83945e-17	1.56749e-24	7.85697e-20	1.21482e-17	1.00844e-09	8.8866e-09	52.6192	52.2748	53.0439	52.9818	51.1609	51.266
HAT1	O14929;O14929-2	HAT1_HUMAN	YYTEFPTVL	_YYTEFPTVL_.1	_YYTEFPTVL_	82119.4	80726.9	27013.3	28348	20017.1	685092	3.88538e-06	5.4753e-05	7.46693e-24	9.30741e-22	0.00290953	0.00117899	117.4	117.184	117.703	117.533	116.421	118.062
HAT1	O14929;O14929-2	HAT1_HUMAN	YYTEFPTVL	_YYTEFPTVL_.2	_YYTEFPTVL_	82119.4	80726.9	27013.3	28348	20017.1	685092	4.09565e-20	1.95539e-38	5.27143e-36	5.5738e-30	2.07791e-09	9.90283e-09	117.291	117.142	117.713	117.548	117.522	117.33
UBE2L6	O14933-2;O14933	UB2L6_HUMAN	EALNVLVNR	_EALNVLVNR_.2	_EALNVLVNR_	1.30635e+06	1.36964e+06	1.44668e+06	1.61992e+06	1.22668e+06	1.22581e+06	3.86813e-18	1.9219e-24	2.18124e-18	8.40641e-13	9.88988e-10	8.8866e-09	70.6111	70.4727	71.1087	71.0137	69.1195	69.1929
CASK	O14936-3;O14936-4;O14936-6;O14936-2;O14936	CSKP_HUMAN	EVIGKGPFSVVR	_EVIGKGPFSVVR_.3	_EVIGKGPFSVVR_	158285	136142	173487	172993	111605	115118	2.52086e-16	5.52259e-24	1.52919e-26	4.2603e-21	1.30504e-09	1.32396e-08	71.7232	71.5585	72.2633	72.1835	70.3123	70.3608
UQCRQ	O14949	QCR8_HUMAN	YTWGTEEFERSKR	_YTWGTEEFERSKR_.3	_YTWGTEEFERSKR_	319027	346942	328350	369164	286308	342276	7.05666e-10	3.96024e-11	8.09849e-18	1.6085e-13	1.94117e-08	1.39356e-07	54.9741	54.6129	55.4569	55.3635	53.4224	53.539
UQCRQ	O14949	QCR8_HUMAN	YTWGTEEFERSKR	_YTWGTEEFERSKR_.4	_YTWGTEEFERSKR_	319027	346942	328350	369164	286308	342276	1.40896e-20	1.31944e-36	1.89003e-38	1.58247e-32	1.01545e-09	8.8866e-09	55.0248	54.6584	55.4502	55.3881	53.4053	53.5271
UQCRQ	O14949	QCR8_HUMAN	FTKGIPNVLR	_FTKGIPNVLR_.2	_FTKGIPNVLR_	220950	250123	219113	279067	345171	355459	1.04402e-20	3.62853e-31	2.71746e-23	1.48272e-22	1.05122e-07	5.65147e-08	67.5649	67.3965	68.0932	67.9721	66.0939	66.1017
UQCRQ	O14949	QCR8_HUMAN	HVFTKGIPNVLR	_HVFTKGIPNVLR_.3	_HVFTKGIPNVLR_	127570	145621	154393	176674	145022	142112	4.40968e-15	7.34131e-20	2.12556e-19	1.03502e-19	1.58726e-07	1.71497e-07	67.6574	67.5203	68.2379	68.1221	66.215	66.2846
UQCRQ	O14949	QCR8_HUMAN	MRHVISYSL	_M[Oxidation (M)]RHVISYSL_.2	_M[Oxidation (M)]RHVISYSL_	44444	51797.7	43746.6	52847.9	53415.3	48169.3	7.30137e-08	5.31302e-08	4.52504e-10	1.19235e-11	6.10223e-07	8.10209e-08	57.3869	57.0925	57.8651	57.8444	55.68	55.7782
UQCRQ	O14949	QCR8_HUMAN	MRHVISYSL	_MRHVISYSL_.2	_MRHVISYSL_	44444	51797.7	43746.6	52847.9	53415.3	48169.3	1.84535e-19	1.58662e-27	2.40199e-20	3.26413e-22	1.19541e-08	2.18929e-07	62.6082	62.3994	63.1611	63.072	60.995	61.0556
UQCRQ	O14949	QCR8_HUMAN	YTWGTEEFER	_YTWGTEEFER_.2	_YTWGTEEFER_	76540.7	108844	104519	141645	61688.2	79293.6	6.95695e-22	1.3152e-33	6.88972e-31	1.60759e-28	1.76111e-08	1.56938e-08	72.8426	72.7298	73.267	73.1812	71.6546	71.6631
HGS	O14964;O14964-2	HGS_HUMAN	EVQRQLAIQR	_EVQRQLAIQR_.3	_EVQRQLAIQR_	59035.8	68447.1	79286.9	63649.5	55352.2	56077.7	1.5835e-13	4.41925e-21	1.2158e-24	2.51823e-20	5.16509e-07	1.47525e-07	41.1907	40.9044	41.3251	41.2628	40.0035	39.9407
HGS	O14964;O14964-2	HGS_HUMAN	EVQRQLAIQR	_EVQRQLAIQR_.2	_EVQRQLAIQR_	59035.8	68447.1	79286.9	63649.5	55352.2	56077.7	2.41329e-11	1.7314e-17	3.8016e-11	5.41133e-06	2.76561e-08	4.65192e-08	41.1915	40.8947	41.3102	41.2532	40.0043	39.9415
HGS	O14964;O14964-2	HGS_HUMAN	GMHPQLLEL	_GM[Oxidation (M)]HPQLLEL_.2	_GM[Oxidation (M)]HPQLLEL_	8964.3	10796.3	9899.43	7441.76	10876.8	9687.11	1.40076e-18	2.29113e-24	1.98704e-22	8.24071e-24	1.5837e-08	3.36205e-08	119.687	119.637	119.925	119.865	119.826	119.703
RAB29	O14966-3;O14966-2;O14966	RAB7L_HUMAN	DLSPWAVSR	_DLSPWAVSR_.2	_DLSPWAVSR_	484523	475794	257577	356648	95103	142448	0.000226658	0.000191973	0.000642982	0.00114719	1.62733e-06	9.55111e-07	77.0589	76.9072	77.4689	77.3756	76.0353	76.103
DSCR3	O14972-2;O14972	DSCR3_HUMAN	ETLQNVKER	_ETLQNVKER_.2	_ETLQNVKER_	120667	111679	99122.7	99395.3	143517	132168	1.19711e-22	6.11298e-42	2.75275e-38	1.6056e-30	8.46336e-09	2.47992e-08	26.7076	26.3016	26.743	26.4355	26.0292	25.655
DSCR3	O14972-2;O14972	DSCR3_HUMAN	TPSPVDFTI	_TPSPVDFTI_.1	_TPSPVDFTI_	109261	107147	84539.6	96121.6	117427	122291	1.13955e-20	3.64845e-36	3.28022e-34	9.87041e-30	2.95649e-09	8.96458e-09	107.185	107.026	107.651	107.496	107.144	106.917
DSCR3	O14972-2;O14972	DSCR3_HUMAN	QHQGVSLTM	_QHQGVSLTM[Oxidation (M)]_.2	_QHQGVSLTM[Oxidation (M)]_	45834.3	45911.1	42606.3	42318.5	27664.8	21750.1	3.57228e-10	3.24465e-11	1.20505e-11	8.38864e-13	2.38401e-07	3.70851e-07	39.5253	39.1815	39.6697	39.5186	38.2967	38.1993
DSCR3	O14972-2;O14972	DSCR3_HUMAN	QHQGVSLTM	_QHQGVSLTM_.2	_QHQGVSLTM_	45834.3	45911.1	42606.3	42318.5	27664.8	21750.1	2.48007e-12	4.01932e-13	2.97583e-16	3.30573e-11	0.00594554	0.002461	59.7176	59.4425	60.1489	60.1174	58.8885	59.6491
PPP1R12A	O14974-3;O14974-2;O14974;O14974-4	MYPT1_HUMAN	TDLEPPVVKR	_TDLEPPVVKR_.2	_TDLEPPVVKR_	8903194	8259112	7560244	7735050	6836476	6937336	3.98813e-23	6.08476e-38	8.2424e-37	1.62416e-30	9.65838e-10	8.8866e-09	54.8812	54.5932	55.2857	55.2393	53.568	53.623
PPP1R12A	O14974-3;O14974-2;O14974;O14974-4	MYPT1_HUMAN	TDLEPPVVKR	_TDLEPPVVKR_.3	_TDLEPPVVKR_	8903194	8259112	7560244	7735050	6836476	6937336	2.43023e-12	2.37474e-15	2.63541e-20	4.80754e-19	7.25676e-09	3.05727e-08	54.9599	54.6895	55.379	55.2292	53.5889	53.6317
PPP1R12A	O14974-3;O14974-2;O14974;O14974-4	MYPT1_HUMAN	DLEPPVVKR	_DLEPPVVKR_.2	_DLEPPVVKR_	9148564	9043564	8.00753e+06	7904316	7811835	8448292	1.4993e-19	1.22992e-30	1.37944e-25	5.34647e-24	1.75734e-09	1.35261e-08	55.2685	54.9228	55.6501	55.5566	53.8921	53.9487
PPP1R12A	O14974-3;O14974-2;O14974;O14974-4	MYPT1_HUMAN	TVSSTTEVR	_TVSSTTEVR_.2	_TVSSTTEVR_	1133429	1.0481e+06	1.17949e+06	1.04189e+06	801232	831486	4.74703e-22	4.8776e-36	9.37893e-31	3.36976e-28	4.48049e-09	9.74e-09	25.7639	25.2952	25.7664	25.4349	25.1735	24.7054
PPP1R12A	O14974-3;O14974-2;O14974;O14974-4	MYPT1_HUMAN	WIGSETDLEPPVVKR	_WIGSETDLEPPVVKR_.3	_WIGSETDLEPPVVKR_	394437	412197	419261	445630	400666	390417	5.55738e-21	7.40085e-34	5.47757e-34	1.23846e-29	2.02206e-08	6.54893e-08	82.4836	82.3374	82.9334	82.8336	81.7878	81.7929
PPP1R12A	O14974-3;O14974-2;O14974;O14974-4	MYPT1_HUMAN	WIGSETDLEPPVVKR	_WIGSETDLEPPVVKR_.2	_WIGSETDLEPPVVKR_	394437	412197	419261	445630	400666	390417	4.12612e-08	2.05e-05	5.00211e-05	3.80866e-06	1.37126e-08	5.54385e-07	82.473	82.3477	82.8967	82.7916	81.7723	81.7567
PPP1R12A	O14974-3;O14974-2;O14974;O14974-4	MYPT1_HUMAN	IGSETDLEPPVVKR	_IGSETDLEPPVVKR_.3	_IGSETDLEPPVVKR_	655711	680914	773016	818286	737615	625317	5.62591e-19	1.85242e-26	3.17639e-22	3.8876e-22	8.32674e-09	2.7853e-08	65.1544	64.9456	65.6611	65.5298	63.8977	63.923
PPP1R12A	O14974-3;O14974-2;O14974;O14974-4	MYPT1_HUMAN	KFDDGAVFL	_KFDDGAVFL_.1	_KFDDGAVFL_	355424	338590	263881	286356	553103	563312	2.41803e-20	1.06551e-33	4.06991e-29	3.71713e-26	1.21416e-09	9.06161e-09	91.6524	91.511	92.119	92.0019	91.0243	90.9997
PPP1R12A	O14974-3;O14974-2;O14974;O14974-4	MYPT1_HUMAN	ETQTDSISR	_ETQTDSISR_.2	_ETQTDSISR_	315801	286542	313765	280130	261314	254690	4.95112e-23	3.6525e-42	1.1883e-36	5.40807e-30	9.85512e-10	9.24207e-09	23.7909	23.2908	23.6475	23.3609	23.3028	22.8913
PPP1R12A	O14974-3;O14974-2;O14974;O14974-4	MYPT1_HUMAN	ETDLEPPVVKR	_ETDLEPPVVKR_.2	_ETDLEPPVVKR_	282315	298078	229980	244536	260570	258096	1.84108e-21	4.20311e-37	1.86189e-32	8.61903e-33	1.63487e-09	1.203e-08	56.6499	56.3138	57.0808	56.9608	55.3435	55.3666
PPP1R12A	O14974-3;O14974-2;O14974;O14974-4	MYPT1_HUMAN	KRWIGSETDLEPPVVKR	_KRWIGSETDLEPPVVKR_.3	_KRWIGSETDLEPPVVKR_	160546	210919	182608	227380	248813	184322	2.18906e-20	2.30368e-37	2.02211e-36	1.03983e-30	1.80422e-09	1.26126e-08	65.037	64.7812	65.5384	65.4071	63.7306	63.7441
PPP1R12A	O14974-3;O14974-2;O14974;O14974-4	MYPT1_HUMAN	ERFADRSLL	_ERFADRSLL_.3	_ERFADRSLL_	204926	225915	190065	249158	153614	144705	1.64303e-15	1.4217e-18	6.3523e-16	2.50581e-19	1.10122e-08	6.00855e-08	61.884	61.6811	62.4312	62.3788	60.1929	60.2699
PPP1R12A	O14974-3;O14974-2;O14974;O14974-4	MYPT1_HUMAN	GSETDLEPPVVKR	_GSETDLEPPVVKR_.2	_GSETDLEPPVVKR_	194958	204245	166358	172794	148250	161017	1.93688e-22	6.90228e-37	1.56714e-36	3.40741e-32	2.78414e-09	9.09702e-09	57.4512	57.1619	57.851	57.8095	56.158	56.185
PPP1R12A	O14974-3;O14974-2;O14974;O14974-4	MYPT1_HUMAN	TVSSTTEVRER	_TVSSTTEVRER_.3	_TVSSTTEVRER_	56336.3	43573.1	52585.9	45328.9	37057.9	43541.1	8.65878e-12	1.69379e-18	4.0483e-19	6.49269e-18	1.16163e-07	1.42736e-07	24.0371	23.6389	23.967	23.7639	23.4863	23.2054
PPP1R12A	O14974-3;O14974-2;O14974;O14974-4	MYPT1_HUMAN	TVSSTTEVRER	_TVSSTTEVRER_.2	_TVSSTTEVRER_	56336.3	43573.1	52585.9	45328.9	37057.9	43541.1	1.47113e-11	0.0020787	5.91108e-05	2.01342e-06	1.08368e-07	1.09232e-06	24.0629	23.6255	23.9928	23.7532	23.4807	23.1789
GAK	O14976-2;O14976	GAK_HUMAN	FPAEGVESAL	_FPAEGVESAL_.1	_FPAEGVESAL_	2.40993e+06	2.30858e+06	2.19181e+06	2.346e+06	2578982	2.40134e+06	8.3738e-07	2.41198e-10	2.6172e-09	3.55372e-10	8.2693e-07	8.89029e-07	88.8166	88.6751	89.2524	89.157	88.2894	88.2375
GAK	O14976-2;O14976	GAK_HUMAN	FPAEGVESAL	_FPAEGVESAL_.2	_FPAEGVESAL_	2.40993e+06	2.30858e+06	2.19181e+06	2.346e+06	2578982	2.40134e+06	7.67835e-19	1.33943e-36	3.19114e-33	2.7168e-30	1.52249e-08	3.51489e-08	88.8945	88.7113	89.2833	89.2246	88.4531	88.4165
GAK	O14976-2;O14976	GAK_HUMAN	HPFEDGAKL	_HPFEDGAKL_.2	_HPFEDGAKL_	619938	531311	700062	635309	554860	545792	5.86961e-18	3.03405e-29	1.40408e-30	3.45293e-27	1.25203e-08	2.85022e-08	49.1029	48.7909	49.4688	49.4067	47.7686	47.8334
GAK	O14976-2;O14976	GAK_HUMAN	FPIGEKQDIWAL	_FPIGEKQDIWAL_.2	_FPIGEKQDIWAL_	25190.4	17387.4	23483.8	21520.4	23456.6	27231.4	1.92656e-15	7.09799e-08	6.29866e-20	1.00638e-15	1.52342e-07	2.14815e-07	112.503	112.339	113.024	112.791	112.806	112.549
AZIN1	O14977	AZIN1_HUMAN	NHVISPLL	_NHVISPLL_.2	_NHVISPLL_	2897806	2729073	2.98403e+06	3.13033e+06	1.97637e+06	2.33481e+06	2.15739e-21	1.09457e-32	1.1558e-32	1.9855e-27	9.88651e-10	9.11819e-09	83.3126	83.1925	83.815	83.7151	81.9767	82.039
AZIN1	O14977	AZIN1_HUMAN	NHVISPLL	_NHVISPLL_.1	_NHVISPLL_	2897806	2729073	2.98403e+06	3.13033e+06	1.97637e+06	2.33481e+06	6.18416e-16	3.75267e-24	2.27427e-25	4.83507e-21	7.36501e-09	1.24729e-08	83.2681	83.2107	83.8437	83.7176	81.9898	82.0572
ZNF263	O14978	ZN263_HUMAN	DSFSHSSNR	_DSFSHSSNR_.2	_DSFSHSSNR_	8029.17	19049.4	7366.96	747.483	19680.4	22587	2.12203e-12	6.05618e-07	0.000469544	0.000968273	3.23554e-07	1.86731e-05	14.0898	12.7261	13.786	13.1049	14.1152	12.7464
HNRNPDL	O14979-3;O14979-2;O14979	HNRDL_HUMAN	EGSKINASK	_EGSKINASK_.2	_EGSKINASK_	11657.5	3396.48	Non Numérique	Non Numérique	11023.7	27174.2	0.000404812	0.00188026	Filtered	Filtered	4.5082e-08	2.00343e-07	9.35576	4.89674	Filtered	Filtered	10.6921	6.98988
XPO1	O14980	XPO1_HUMAN	LPLNTNIRL	_LPLNTNIRL_.2	_LPLNTNIRL_	618264	499366	593527	567253	346893	416808	1.70214e-05	1.69276e-05	3.22941e-05	4.11381e-06	8.06201e-07	6.99663e-07	93.7351	93.5572	94.1943	94.0404	93.3776	93.2838
XPO1	O14980	XPO1_HUMAN	EVFDFSSGQITQVK	_EVFDFSSGQITQVK_.2	_EVFDFSSGQITQVK_	57481.2	62462.6	62449.8	63736.5	40479.3	43531.6	5.33745e-20	7.70863e-33	5.46583e-31	1.51865e-31	1.71461e-08	1.66591e-08	89.7529	89.5698	90.135	90.0444	89.3815	89.3303
XPO1	O14980	XPO1_HUMAN	KLFEFMHET	_KLFEFMHET_.2	_KLFEFMHET_	15899.5	15121.6	14734.5	14962.8	20435.3	16764.2	2.35106e-09	4.85804e-12	1.52554e-06	1.13751e-14	4.87202e-07	8.13357e-07	76.2575	76.1227	76.7684	76.676	74.7825	74.8085
BTAF1	O14981	BTAF1_HUMAN	IPVPINAEL	_IPVPINAEL_.1	_IPVPINAEL_	2.94888e+06	2.82243e+06	2.7465e+06	2.8543e+06	2.89301e+06	2.91588e+06	8.27357e-22	6.50568e-40	7.18765e-36	6.34869e-31	1.04871e-09	8.8866e-09	108.794	108.651	109.282	109.095	108.974	108.732
BTAF1	O14981	BTAF1_HUMAN	EVRHGAGTGLR	_EVRHGAGTGLR_.3	_EVRHGAGTGLR_	47007.6	48063.1	44127.4	75009	41712.3	22442.4	6.15414e-05	0.000235519	0.000414542	0.00320699	6.71166e-05	7.11521e-05	17.5833	15.9601	17.4112	15.995	17.3508	16.9695
BTAF1	O14981	BTAF1_HUMAN	EAQKPYLVQR	_EAQKPYLVQR_.2	_EAQKPYLVQR_	35139.4	39114.7	35888.7	29714.6	32583.9	32807.7	7.72421e-17	7.88903e-30	1.25464e-25	2.12544e-09	2.03367e-09	1.08951e-07	39.0878	38.7843	39.2732	39.1797	37.7852	37.7068
PIP5K1B	O14986	PI51B_HUMAN	LPSSSTFTL	_LPSSSTFTL_.1	_LPSSSTFTL_	11492.9	11153.5	8076.15	9640.21	30099.5	19308.4	2.82851e-05	7.27672e-06	7.34119e-06	8.19978e-06	0.000460473	0.000273421	95.8978	95.7671	96.3609	96.2122	95.4864	95.4926
ZNF609	O15014	ZN609_HUMAN	STPSLYPPPRR	_STPSLYPPPRR_.3	_STPSLYPPPRR_	523131	476174	524501	518714	413725	448974	9.20137e-21	2.70826e-32	1.10051e-35	9.64444e-28	3.17992e-08	6.82926e-08	50.6391	50.2841	51.0262	50.9223	49.2256	49.2964
ZNF609	O15014	ZN609_HUMAN	STPSLYPPPRR	_STPSLYPPPRR_.2	_STPSLYPPPRR_	523131	476174	524501	518714	413725	448974	1.0887e-12	4.36253e-17	6.7132e-21	7.63307e-13	2.90138e-07	3.86263e-07	50.6074	50.1898	50.9736	50.922	49.1585	49.2909
SEC16A	O15027-2;O15027-4;O15027-3;O15027;O15027-5	SC16A_HUMAN	PHFPTPSIL	_PHFPTPSIL_.2	_PHFPTPSIL_	1.14031e+06	1.08662e+06	1.02939e+06	977719	879818	931664	2.54989e-22	4.11974e-40	4.46856e-36	1.87999e-31	1.18953e-09	8.8866e-09	96.4253	96.2527	96.994	96.8139	95.7791	95.6775
SEC16A	O15027-2;O15027-4;O15027-3;O15027;O15027-5	SC16A_HUMAN	LPSEGQPAL	_LPSEGQPAL_.1	_LPSEGQPAL_	600651	753097	679906	1.03241e+06	24775	203660	1.51809e-09	2.08076e-07	1.16851e-11	3.53364e-09	4.93679e-06	2.63878e-08	68.6729	68.572	69.1857	69.0803	67.4826	67.667
SEC16A	O15027-2;O15027-4;O15027-3;O15027;O15027-5	SC16A_HUMAN	LPSEGQPAL	_LPSEGQPAL_.2	_LPSEGQPAL_	600651	753097	679906	1.03241e+06	24775	203660	0.000560815	0.000171482	2.71517e-09	Filtered	0.00252418	1.90952e-06	68.378	68.4861	69.1258	Filtered	66.9013	67.5182
SEC16A	O15027-2;O15027-4;O15027-3;O15027;O15027-5	SC16A_HUMAN	LPDFGGNVL	_LPDFGGNVL_.1	_LPDFGGNVL_	531028	514105	513694	524603	468421	432895	1.14678e-14	1.27994e-25	8.62289e-22	1.22638e-17	1.09081e-08	3.30865e-08	106.589	106.425	107.059	106.899	106.648	106.432
SEC16A	O15027-2;O15027-4;O15027-3;O15027;O15027-5	SC16A_HUMAN	DVYSLYEPRYR	_DVYSLYEPRYR_.3	_DVYSLYEPRYR_	136871	156150	157276	179451	110951	127624	1.94256e-12	1.48764e-20	1.77564e-28	1.19373e-22	2.65822e-09	4.72433e-08	70.9804	70.8685	71.4471	71.3678	69.8142	69.8317
SEC16A	O15027-2;O15027-4;O15027-3;O15027;O15027-5	SC16A_HUMAN	DVYSLYEPRYR	_DVYSLYEPRYR_.2	_DVYSLYEPRYR_	136871	156150	157276	179451	110951	127624	3.03918e-12	5.11901e-22	4.65608e-26	3.24078e-27	4.27989e-08	6.01984e-08	71.0021	70.8536	71.4583	71.3686	69.8204	69.8532
SEC16A	O15027-2;O15027-4;O15027-3;O15027;O15027-5	SC16A_HUMAN	MPFYNPAQL	_MPFYNPAQL_.1	_MPFYNPAQL_	63121.8	63043.3	47688.9	51257.8	100464	96068.4	6.89576e-17	1.11578e-29	3.57287e-27	5.4941e-27	1.8359e-09	1.42245e-08	106.958	106.8	107.403	107.242	106.966	106.76
SEC16A	O15027-2;O15027-4;O15027-3;O15027;O15027-5	SC16A_HUMAN	MPFYNPAQL	_M[Oxidation (M)]PFYNPAQL_.1	_M[Oxidation (M)]PFYNPAQL_	63121.8	63043.3	47688.9	51257.8	100464	96068.4	3.50597e-06	4.27054e-06	5.50661e-05	5.71094e-06	3.77595e-05	1.39043e-06	92.6103	92.3954	92.9629	92.8302	92.1895	92.1557
SEC16A	O15027-2;O15027-4;O15027-3;O15027;O15027-5	SC16A_HUMAN	YPADTVWPAM	_YPADTVWPAM_.2	_YPADTVWPAM_	35716.3	32811.4	32606.2	31029.4	46596.5	52359.2	4.75229e-11	2.29253e-20	1.41475e-13	4.93063e-16	1.23561e-08	1.37967e-08	106.593	106.44	107.069	106.924	106.642	106.421
SEC16A	O15027-2;O15027-4;O15027-3;O15027;O15027-5	SC16A_HUMAN	SAFGDRPEKR	_SAFGDRPEKR_.2	_SAFGDRPEKR_	24975.7	25955.8	18728.6	22072.2	31577.7	36954.2	1.62815e-16	7.76557e-32	1.18756e-22	2.46717e-23	9.65838e-10	9.12005e-09	20.3779	19.6634	20.3115	19.7628	20.11	19.4843
SEC16A	O15027-2;O15027-4;O15027-3;O15027;O15027-5	SC16A_HUMAN	RTLENPVNV	_RTLENPVNV_.1	_RTLENPVNV_	1492.98	33755.2	3504.1	2212.88	9377.76	2642.02	0.00287206	0.00390809	0.00173098	0.00690338	0.000135591	0.000353706	59.9644	58.1021	60.1242	61.665	58.1368	58.2488
SEC16A	O15027-2;O15027-4;O15027-3;O15027;O15027-5	SC16A_HUMAN	QPINFSVSL	_QPINFSVSL_.1	_QPINFSVSL_	45752.1	21376.5	34714.1	Non Numérique	108357	69962	0.000118502	0.00196748	0.000295659	Filtered	7.60733e-07	4.11346e-06	110.681	110.496	111.18	Filtered	110.827	110.606
PLXNB2	O15031	PLXB2_HUMAN	IFDVHVHEV	_IFDVHVHEV_.2	_IFDVHVHEV_	132381	106190	113284	120283	142433	156793	5.95221e-07	6.49399e-11	4.79457e-06	7.79745e-07	1.18773e-07	1.78905e-07	69.245	69.1279	69.7581	69.6579	67.9322	67.9521
PLXNB2	O15031	PLXB2_HUMAN	VRDGATLIL	_VRDGATLIL_.1	_VRDGATLIL_	21344.9	25166	10658.5	11564.5	40534.6	36183.2	2.24776e-06	4.75112e-05	4.05218e-05	2.11052e-06	1.45324e-06	4.0056e-07	80.6164	80.483	81.2978	81.1518	79.0673	79.2347
PLXNB2	O15031	PLXB2_HUMAN	DTISQVKEK	_DTISQVKEK_.2	_DTISQVKEK_	20689.6	21670	19803	20687.1	21460.1	19813	1.81646e-06	1.24795e-05	0.000115587	0.000181953	1.16033e-05	2.36318e-06	27.3686	26.9417	27.394	27.1176	26.7477	26.3994
PLXNB2	O15031	PLXB2_HUMAN	YYDEIINAL	_YYDEIINAL_.2	_YYDEIINAL_	13252.2	9577.75	9818.73	9745.51	12353.1	12354.5	8.43826e-16	2.96612e-18	4.14926e-22	1.38793e-10	3.11538e-08	5.25113e-08	109.643	109.515	110.084	109.95	109.897	109.661
PLXNB2	O15031	PLXB2_HUMAN	EAFVGAER	_EAFVGAER_.2	_EAFVGAER_	126294	142863	156763	152457	Non Numérique	50703.5	1.17341e-08	7.50969e-06	2.24215e-13	1.12713e-08	Filtered	1.79289e-07	41.1021	40.7646	41.2542	41.1606	Filtered	39.8313
AREL1	O15033-2;O15033	AREL1_HUMAN	LRDEHNYTL	_LRDEHNYTL_.2	_LRDEHNYTL_	646681	690027	562155	599647	680404	791404	1.3011e-19	4.9587e-37	3.40873e-34	1.58453e-31	9.65838e-10	8.8866e-09	44.1087	43.8223	44.3845	44.3066	42.4988	42.4727
AREL1	O15033-2;O15033	AREL1_HUMAN	LFDTTNQLF	_LFDTTNQLF_.2	_LFDTTNQLF_	11657.7	10729.5	11613.7	11480.2	9989.22	9916.44	1.09785e-13	1.64263e-17	2.98762e-23	1.72651e-20	1.43837e-07	2.69231e-07	111.577	111.428	112.071	111.874	111.826	111.601
KHNYN	O15037	KHNYN_HUMAN	HRDITVFVP	_HRDITVFVP_.2	_HRDITVFVP_	437320	396916	388139	451126	378232	343073	5.32919e-12	4.33127e-14	8.58402e-26	8.19401e-22	1.23636e-09	9.1205e-09	76.7166	76.6118	77.423	77.3246	75.4235	75.4654
TECPR2	O15040-2;O15040	TCPR2_HUMAN	VAAGTASGR	_VAAGTASGR_.1	_VAAGTASGR_	468.525	332.541	Non Numérique	1	1857.18	1803.04	0.00110532	0.00314916	Filtered	0.00960254	3.46427e-09	3.36306e-07	18.3901	17.5659	Filtered	18.2388	18.144	17.5912
U2SURP	O15042-2;O15042	SR140_HUMAN	LPFNAQPRER	_LPFNAQPRER_.3	_LPFNAQPRER_	116008	106479	134950	105929	85600.1	116641	6.12391e-07	2.09415e-15	2.23967e-13	9.63169e-11	6.91985e-08	1.08535e-07	49.2383	48.9315	49.6094	49.5526	47.8144	47.9211
U2SURP	O15042-2;O15042	SR140_HUMAN	ETKKPPLKK	_ETKKPPLKK_.3	_ETKKPPLKK_	Non Numérique	221283	190156	187358	158887	136887	Filtered	3.11668e-41	2.5379e-19	9.63536e-31	9.65838e-10	8.8866e-09	Filtered	11.2463	11.374	11.1855	11.3296	11.2367
U2SURP	O15042-2;O15042	SR140_HUMAN	ETKKPPLKK	_ETKKPPLKK_.2	_ETKKPPLKK_	Non Numérique	221283	190156	187358	158887	136887	Filtered	4.42872e-27	5.852e-11	1.19446e-08	1.1353e-08	4.87313e-08	Filtered	11.2228	11.3819	11.2038	11.3061	11.2446
SETD1A	O15047	SET1A_HUMAN	TTSTSFKPR	_TTSTSFKPR_.2	_TTSTSFKPR_	98485.1	100940	88355.6	83421.7	92237.4	95527.8	3.98648e-18	1.76926e-31	3.71436e-34	8.67425e-22	1.55474e-09	1.13751e-08	26.486	26.0382	26.5266	26.2138	25.8076	25.4386
SETD1A	O15047	SET1A_HUMAN	ILLEHNYAL	_ILLEHNYAL_.2	_ILLEHNYAL_	16312	15524.6	14393.8	14370.7	13507.5	10033.6	1.67587e-05	1.76283e-05	1.99731e-09	0.000119978	5.97196e-07	1.44757e-05	83.9071	83.7975	84.3889	84.268	83.05	83.0773
N4BP3	O15049	N4BP3_HUMAN	RLYVERLHEV	_RLYVERLHEV_.3	_RLYVERLHEV_	131955	152690	145800	145159	109721	127640	2.82135e-17	5.99599e-28	7.83103e-28	1.11252e-24	1.51989e-08	5.02623e-08	53.2818	52.984	53.7434	53.6969	51.9244	52.021
N4BP3	O15049	N4BP3_HUMAN	EIFSLKTQLR	_EIFSLKTQLR_.2	_EIFSLKTQLR_	88912.8	80084.8	88223.4	103420	94618.1	86920.8	1.69288e-22	2.51497e-38	4.83446e-39	4.44538e-33	2.26347e-09	2.26587e-08	76.102	75.999	76.6128	76.5312	74.7938	74.8506
TRANK1	O15050	TRNK1_HUMAN	YPEEFEKLL	_YPEEFEKLL_.2	_YPEEFEKLL_	315239	285472	306924	291986	330699	329611	3.5054e-21	2.80679e-28	1.19974e-30	5.12443e-27	2.10792e-09	1.16644e-08	97.7736	97.5542	98.1838	98.0348	97.3925	97.3074
TRANK1	O15050	TRNK1_HUMAN	HLHQIFVTK	_HLHQIFVTK_.3	_HLHQIFVTK_	205018	187695	235477	219358	85913.6	98643.9	0.000476814	0.000247183	0.000211899	0.000420341	3.0762e-05	1.63353e-06	44.7409	44.4648	45.0847	45.0172	43.2779	43.4579
TRANK1	O15050	TRNK1_HUMAN	YVVSGEAER	_YVVSGEAER_.2	_YVVSGEAER_	169664	167988	188697	176768	169771	155458	1.47147e-08	1.34495e-06	9.23618e-15	3.37105e-16	5.42749e-06	7.26291e-07	35.0083	34.7283	35.108	34.9012	34.2865	34.0753
TRANK1	O15050	TRNK1_HUMAN	KLADSIKAI	_KLADSIKAI_.2	_KLADSIKAI_	132353	123109	135070	111931	89757.7	95552.2	1.64376e-10	7.89459e-11	2.56124e-16	9.21352e-12	1.35598e-07	5.55954e-08	59.8313	59.598	60.3097	60.2782	58.2572	58.3748
TRANK1	O15050	TRNK1_HUMAN	KLLNGELKQL	_KLLNGELKQL_.2	_KLLNGELKQL_	11352.8	50736.5	71094	9088.39	16271.2	12639.6	3.70322e-05	0.00533871	0.00263885	0.00560038	6.3993e-08	1.51378e-06	65.9516	66.7855	68.0723	66.3374	64.5888	64.6212
TRANK1	O15050	TRNK1_HUMAN	HRIKKNDSL	_HRIKKNDSL_.2	_HRIKKNDSL_	5370.17	3194.72	3067.06	Non Numérique	8093.36	7901.37	7.24538e-05	7.76271e-09	0.000607969	Filtered	6.79522e-07	1.88038e-07	11.4684	10.9106	11.383	Filtered	11.4064	11.2457
KDM6B	O15054;O15054-1	KDM6B_HUMAN	TLAPASTSR	_TLAPASTSR_.2	_TLAPASTSR_	1.16364e+06	1.12232e+06	1.24272e+06	1146649	835805	876825	4.4026e-22	1.28614e-39	8.69039e-35	5.08933e-31	9.65838e-10	8.8866e-09	30.4099	30.0249	30.5042	30.2849	29.5936	29.3143
KDM6B	O15054;O15054-1	KDM6B_HUMAN	YASNIPVYRF	_YASNIPVYRF_.2	_YASNIPVYRF_	116737	136232	131475	152429	71104.7	78471.6	4.0228e-16	3.6679e-28	1.22461e-32	6.88184e-25	5.16492e-09	6.02068e-08	87.3506	87.1985	87.7788	87.6892	86.5067	86.5598
KDM6B	O15054;O15054-1	KDM6B_HUMAN	LPDGLANIM	_LPDGLANIM_.1	_LPDGLANIM_	15922	11073.2	10008.5	10196.2	16733	15344.5	1.06014e-06	2.60388e-10	9.19254e-06	7.99145e-05	6.8353e-07	3.47003e-07	108.49	108.373	108.983	108.801	108.667	108.467
SYNJ2	O15056-3;O15056-2;O15056	SYNJ2_HUMAN	FPEDLRTEL	_FPEDLRTEL_.2	_FPEDLRTEL_	2645730	2.67375e+06	2.82628e+06	2.84855e+06	2.65164e+06	2.9477e+06	2.02559e-16	2.41647e-32	1.94221e-28	6.41765e-26	1.06608e-09	1.2235e-08	84.2268	84.0859	84.6567	84.5305	83.5485	83.5403
PFAS	O15067	PUR4_HUMAN	VRVGPGPAL	_VRVGPGPAL_.2	_VRVGPGPAL_	1.26219e+06	1.43753e+06	2870208	1.76809e+06	1.39018e+06	1.09952e+06	1.1128e-21	4.78179e-40	9.86043e-34	1.25456e-28	9.65838e-10	8.8866e-09	63.6042	63.411	64.1	63.974	62.1199	62.1902
PFAS	O15067	PUR4_HUMAN	VRVGPGPAL	_VRVGPGPAL_.1	_VRVGPGPAL_	1.26219e+06	1.43753e+06	2870208	1.76809e+06	1.39018e+06	1.09952e+06	0.00135259	0.000172323	Filtered	0.00456289	7.10444e-07	7.73415e-06	63.6224	63.3717	Filtered	63.9869	62.1175	62.1619
PFAS	O15067	PUR4_HUMAN	VPVPRVDVL	_VPVPRVDVL_.2	_VPVPRVDVL_	2.27978e+06	2.14087e+06	2.2576e+06	2.3137e+06	2.03561e+06	1.99196e+06	8.119e-23	1.46546e-39	1.04339e-36	4.16934e-32	9.65838e-10	8.8866e-09	91.3949	91.2118	91.8145	91.6921	90.9662	90.8798
PFAS	O15067	PUR4_HUMAN	EVVKVGGPVYR	_EVVKVGGPVYR_.3	_EVVKVGGPVYR_	490532	516988	537491	585694	374484	411441	1.18706e-18	1.11833e-31	1.23796e-32	9.83667e-28	9.65838e-10	9.31487e-09	52.1108	51.7033	52.4718	52.4097	50.7533	50.8272
PFAS	O15067	PUR4_HUMAN	EVVKVGGPVYR	_EVVKVGGPVYR_.2	_EVVKVGGPVYR_	490532	516988	537491	585694	374484	411441	1.6905e-19	2.37256e-34	1.7018e-28	3.70617e-25	9.65838e-10	8.8866e-09	52.1052	51.729	52.4819	52.3989	50.7634	50.8373
PFAS	O15067	PUR4_HUMAN	KLQGKLPEL	_KLQGKLPEL_.2	_KLQGKLPEL_	312612	316821	244942	352912	435037	301653	5.02618e-22	1.23505e-37	1.19489e-26	1.91308e-25	9.73705e-09	9.89188e-09	64.6115	64.4861	65.1911	65.0702	63.042	63.0985
NACAD;NACA2;NACA;NACA;NACA	O15069;Q9H009;Q13765;E9PAV3-2;E9PAV3	NACAD_HUMAN;NACA2_HUMAN;NACA_HUMAN;NACAM_HUMAN;NACAM_HUMAN	RAELLLPEA	_RAELLLPEA_.2	_RAELLLPEA_	181581	176708	200693	174038	154819	149167	2.12421e-17	2.42098e-27	5.15374e-31	2.7562e-27	5.23301e-08	2.85976e-08	59.3949	59.1668	59.8155	59.7893	58.0283	58.1139
NACAD;NACA2;NACA;NACA;NACA	O15069;Q9H009;Q13765;E9PAV3-2;E9PAV3	NACAD_HUMAN;NACA2_HUMAN;NACA_HUMAN;NACAM_HUMAN;NACAM_HUMAN	NVSRAKAVR	_NVSRAKAVR_.2	_NVSRAKAVR_	4553.13	6414.36	507.536	Non Numérique	13244.2	17080.7	5.52542e-06	8.00156e-05	0.00148499	Filtered	3.83044e-07	3.09228e-08	10.1369	6.02842	9.63715	Filtered	10.9962	7.90606
CEP290	O15078;O15078-2	CE290_HUMAN	QHNVSLQL	_QHNVSLQL_.2	_QHNVSLQL_	44758	50995.1	61830	70165.7	38171.6	39105.4	0.000440598	0.000623336	0.00218139	9.10289e-05	1.44518e-06	2.02972e-05	66.5881	66.4722	67.1631	67.0526	64.9674	65.0666
CEP290	O15078;O15078-2	CE290_HUMAN	THMKIQSTL	_THMKIQSTL_.2	_THMKIQSTL_	45695.1	34212.1	32071.7	28595.9	43323	40222.1	0.000123848	4.65644e-05	9.34186e-06	0.000295445	3.1401e-05	8.44924e-07	47.2187	46.9587	47.6572	47.6056	45.7354	45.7972
CEP290	O15078;O15078-2	CE290_HUMAN	EVQRKLGHVR	_EVQRKLGHVR_.3	_EVQRKLGHVR_	9330.93	10410.5	11913.5	9497.43	12323.5	12575.7	5.21434e-07	1.34655e-11	4.7939e-19	2.91194e-15	4.44964e-08	7.62727e-08	17.7673	17.1468	17.5481	17.2083	17.54	17.2265
ANKRD28	O15084-2;O15084;O15084-4;O15084-1	ANR28_HUMAN	ITSGADTAKR	_ITSGADTAKR_.2	_ITSGADTAKR_	78764.5	86882.9	75753.9	73699.9	54928.8	76879.9	1.30269e-18	1.81943e-24	3.90489e-19	5.10584e-14	1.20091e-09	8.8866e-09	14.9836	14.0284	14.9152	14.1516	14.878	13.7809
ANKRD28	O15084-2;O15084;O15084-4;O15084-1	ANR28_HUMAN	SHNAQVNSV	_SHNAQVNSV_.2	_SHNAQVNSV_	38826.3	33340.3	35663.9	32138.5	25063.8	23163.4	5.67615e-17	5.25338e-21	1.18332e-22	1.01307e-12	4.32638e-08	2.01936e-08	24.3527	23.8318	24.2565	23.9281	23.8646	23.4687
ANKRD28	O15084-2;O15084;O15084-4;O15084-1	ANR28_HUMAN	SGADTAKR	_SGADTAKR_.2	_SGADTAKR_	8483.97	6339.9	7934.36	2389.11	4816.17	7520.74	1.9559e-12	1.14038e-05	0.000537284	0.000874305	6.26207e-07	2.77765e-07	14.9779	14.028	14.9044	14.1094	14.8776	13.8014
ANKRD28	O15084-2;O15084;O15084-4;O15084-1	ANR28_HUMAN	TSGADTAKR	_TSGADTAKR_.2	_TSGADTAKR_	18839.7	18957.6	21972.7	Non Numérique	11463.3	17092.3	1.23702e-10	6.63025e-06	9.34004e-05	Filtered	1.5783e-07	1.31758e-06	14.9854	14.0616	14.9798	Filtered	14.8851	13.8141
KIAA0391	O15091-3;O15091-4;O15091-2;O15091	MRRP3_HUMAN	DVIDGGDQYR	_DVIDGGDQYR_.2	_DVIDGGDQYR_	138809	119745	136129	140493	114529	170517	4.86831e-11	5.24076e-14	1.26708e-18	3.16419e-23	1.10657e-06	2.16606e-05	46.4105	46.048	46.5512	46.4827	45.6286	45.5232
LSM1	O15116	LSM1_HUMAN	QRVEQQTKL	_QRVEQQTKL_.3	_QRVEQQTKL_	96761	95111.6	75705.9	95587.5	76782.9	83442.1	4.42596e-06	1.23667e-05	0.00015469	7.89902e-06	7.26486e-07	7.25012e-07	27.5708	27.1647	27.6067	27.3772	26.9237	26.6172
LSM1	O15116	LSM1_HUMAN	QRVEQQTKL	_QRVEQQTKL_.2	_QRVEQQTKL_	96761	95111.6	75705.9	95587.5	76782.9	83442.1	1.06297e-14	2.77452e-16	4.31392e-15	2.4674e-15	1.02869e-08	2.61559e-08	27.585	27.158	27.6261	27.3758	26.9066	26.6261
NPC1	O15118-2;O15118	NPC1_HUMAN	SHITRAFTV	_SHITRAFTV_.2	_SHITRAFTV_	1022181	940005	920769	931159	949534	1.05552e+06	8.56831e-23	5.25893e-39	1.31837e-34	2.3625e-31	9.65838e-10	8.8866e-09	52.805	52.4915	53.2976	53.2302	51.2508	51.3566
NPC1	O15118-2;O15118	NPC1_HUMAN	TPIDSNIAF	_TPIDSNIAF_.1	_TPIDSNIAF_	82208.8	85583.9	61362.7	63409.8	97344.4	91367.8	6.27479e-11	6.98141e-16	7.64951e-11	5.64991e-10	3.02123e-07	4.07673e-07	92.6131	92.4504	93.0231	92.906	92.3716	92.2815
AGPAT2	O15120-2;O15120	PLCB_HUMAN	GVFFINRQR	_GVFFINRQR_.3	_GVFFINRQR_	83256.6	89488	101713	112148	104016	83344.4	4.56136e-05	6.03977e-05	0.000284646	0.000265256	2.62522e-07	4.44196e-07	63.1842	62.9962	63.7216	63.6271	61.4911	61.6189
DEGS1	O15121	DEGS1_HUMAN	FPNIPGKSL	_FPNIPGKSL_.2	_FPNIPGKSL_	14504939	13778208	14848269	15512256	12603907	12907131	1.40313e-20	1.82082e-35	3.00737e-32	1.43423e-28	9.65838e-10	8.8866e-09	78.789	78.6777	79.2699	79.1711	77.6418	77.7368
DEGS1	O15121	DEGS1_HUMAN	FVMDDTISPYSR	_FVMDDTISPYSR_.2	_FVMDDTISPYSR_	80379	75538.2	61122.8	72481.2	38004.4	44807.1	2.54732e-14	1.85277e-23	1.97355e-31	4.03259e-22	1.54293e-09	1.18277e-08	81.3415	81.1912	81.7169	81.591	80.5989	80.5874
DEGS1	O15121	DEGS1_HUMAN	YTDQPHADR	_YTDQPHADR_.3	_YTDQPHADR_	32404.4	33553.6	32072.4	34065.4	25218.3	26654	6.80725e-12	2.08117e-14	5.19922e-22	7.0939e-08	1.07342e-06	1.40863e-06	17.3378	16.7697	17.1185	16.7892	16.9699	16.6251
DEGS1	O15121	DEGS1_HUMAN	YTDQPHADR	_YTDQPHADR_.2	_YTDQPHADR_	32404.4	33553.6	32072.4	34065.4	25218.3	26654	1.06646e-18	1.00256e-17	3.2178e-20	8.12273e-20	7.97687e-07	4.11479e-07	17.3364	16.7578	17.117	16.7721	16.9527	16.6184
SCAMP2	O15127	SCAM2_HUMAN	NHSLAISVI	_NHSLAISVI_.2	_NHSLAISVI_	288239	266582	307801	308540	195404	196594	5.0052e-14	5.10213e-22	6.69676e-24	3.65618e-19	3.24497e-09	2.10573e-08	85.8203	85.7054	86.3814	86.2814	84.6418	84.6928
SCAMP2	O15127	SCAM2_HUMAN	SSRTFHRAASSAAQGAFQ	_SSRTFHRAASSAAQGAFQ_.3	_SSRTFHRAASSAAQGAFQ_	56639.8	53140.7	62564.1	48877.2	47457.6	48799.7	3.45758e-22	9.39595e-37	3.13325e-31	1.41547e-29	2.83918e-09	1.15946e-08	36.5548	36.2696	36.656	36.5622	35.7015	35.5534
ARPC1B	O15143	ARC1B_HUMAN	DRNAYVWTL	_DRNAYVWTL_.2	_DRNAYVWTL_	75384.4	85184.2	69346.5	87711.1	92014.8	120324	3.65099e-19	7.4861e-35	1.32247e-30	1.06297e-26	1.47279e-07	8.24099e-08	97.1524	96.9849	97.6244	97.4805	96.7778	96.6662
ARPC2	O15144	ARPC2_HUMAN	NTINLIHTFR	_NTINLIHTFR_.3	_NTINLIHTFR_	61862.2	68115.1	80598	81485	45750.2	59741.9	4.8263e-18	1.16564e-29	2.75754e-20	3.30886e-11	1.0795e-08	6.97105e-08	75.3304	75.2221	75.8806	75.7783	73.6441	73.7614
ARPC2	O15144	ARPC2_HUMAN	FRDYLHYHI	_FRDYLHYHI_.3	_FRDYLHYHI_	1	11733.8	1706.56	1097.08	6885.93	5241.68	0.00513849	0.00292647	6.70559e-05	0.0032933	0.000211796	0.000292161	67.8234	66.1315	68.3622	68.2985	66.4699	66.5142
ARPC3	O15145	ARPC3_HUMAN	FPIPGEPGF	_FPIPGEPGF_.1	_FPIPGEPGF_	4.40085e+06	4.05745e+06	4.07291e+06	4.12762e+06	3.85978e+06	3.9091e+06	9.1682e-18	7.56731e-30	1.51472e-27	5.36698e-25	2.08353e-09	1.04459e-08	112.732	112.57	113.204	113.023	112.855	112.639
ARPC3	O15145	ARPC3_HUMAN	FPIPGEPGF	_FPIPGEPGF_.2	_FPIPGEPGF_	4.40085e+06	4.05745e+06	4.07291e+06	4.12762e+06	3.85978e+06	3.9091e+06	5.65112e-22	1.06792e-37	8.09333e-36	4.84383e-32	1.17777e-09	1.04555e-08	112.753	112.615	113.167	113.02	112.836	112.651
POLR1C	O15160-2;O15160	RPAC1_HUMAN	DAAIANAFR	_DAAIANAFR_.2	_DAAIANAFR_	137663	131117	163956	170128	151755	105634	9.12197e-09	8.7272e-23	1.28556e-08	1.96939e-12	1.15142e-06	6.55641e-07	64.9538	64.7481	65.4061	65.2988	63.7883	63.8263
POLR1C	O15160-2;O15160	RPAC1_HUMAN	EVQEVQGKKVAR	_EVQEVQGKKVAR_.3	_EVQEVQGKKVAR_	61692.8	62802.3	60910.1	59561.4	57111.2	57627.8	1.14128e-17	1.04187e-38	3.2798e-34	5.46879e-29	1.44109e-09	9.003e-09	21.5412	21.0933	21.4021	21.1622	21.1999	20.731
POLR1C	O15160-2;O15160	RPAC1_HUMAN	EVQGKKVAR	_EVQGKKVAR_.2	_EVQGKKVAR_	764.529	Non Numérique	Non Numérique	Non Numérique	14284.6	18404	0.000192107	Filtered	Filtered	Filtered	1.07067e-09	1.07471e-08	4.83056	Filtered	Filtered	Filtered	6.60439	2.24944
TRIM24	O15164-2;O15164	TIF1A_HUMAN	KLMQQQQEV	_KLMQQQQEV_.2	_KLMQQQQEV_	100937	107124	81239.4	98174.3	114205	103433	0.000174829	3.31556e-05	5.49373e-07	5.75718e-05	5.62988e-07	6.63602e-07	39.1626	38.8462	39.3169	39.2651	37.8849	37.8021
TRIM24	O15164-2;O15164	TIF1A_HUMAN	KLMQQQQEV	_KLM[Oxidation (M)]QQQQEV_.2	_KLM[Oxidation (M)]QQQQEV_	100937	107124	81239.4	98174.3	114205	103433	9.3492e-19	4.0478e-33	2.49447e-33	2.35362e-26	3.23301e-09	9.61535e-09	28.0874	27.65	28.0659	27.8156	27.3097	27.1806
TRIM24	O15164-2;O15164	TIF1A_HUMAN	FQDPVPLTV	_FQDPVPLTV_.1	_FQDPVPLTV_	33805	34909.7	24502.3	25958.8	51141.2	42447.2	6.63767e-05	1.22383e-05	8.89364e-05	4.29393e-06	3.43535e-06	1.72736e-05	108.695	108.536	109.157	109.001	108.886	108.665
AXIN1	O15169-2;O15169	AXIN1_HUMAN	ILDEHVQRV	_ILDEHVQRV_.2	_ILDEHVQRV_	18510.4	13337.4	13575.8	13202.6	15062	26587.2	1.98416e-13	2.47743e-10	5.83041e-15	2.18716e-11	1.52079e-07	9.51703e-08	46.917	46.6047	47.2771	47.2254	45.8859	45.9225
CETN3	O15182	CETN3_HUMAN	ERDPHEEIL	_ERDPHEEIL_.2	_ERDPHEEIL_	4647324	4230009	4.00907e+06	4278877	4556988	4926843	9.04004e-21	6.98163e-36	1.00454e-31	6.51494e-28	9.65838e-10	8.8866e-09	47.2784	46.9818	47.6229	47.5922	45.815	45.8357
CETN3	O15182	CETN3_HUMAN	ERDPHEEIL	_ERDPHEEIL_.1	_ERDPHEEIL_	4647324	4230009	4.00907e+06	4278877	4556988	4926843	1.60113e-06	2.02675e-06	3.32579e-05	8.28718e-05	4.1956e-08	1.83192e-07	47.2622	46.9709	47.6381	47.6126	45.7989	45.8299
CETN3	O15182	CETN3_HUMAN	KLFDDDDSGKISL	_KLFDDDDSGKISL_.2	_KLFDDDDSGKISL_	599084	732319	649844	730570	798122	733566	7.87353e-23	1.81835e-41	8.61016e-37	7.33906e-31	3.62751e-09	9.08769e-09	80.673	80.5652	81.1619	81.0524	79.5893	79.6543
CETN3	O15182	CETN3_HUMAN	KLFDDDDSGKISL	_KLFDDDDSGKISL_.3	_KLFDDDDSGKISL_	599084	732319	649844	730570	798122	733566	8.62588e-22	1.48769e-36	3.70332e-32	2.21384e-28	4.36303e-09	1.65722e-08	80.6669	80.5851	81.1767	81.0516	79.6086	79.6481
PFDN6	O15212	PFD6_HUMAN	RLDYITAEI	_RLDYITAEI_.2	_RLDYITAEI_	442616	232230	515390	534857	212185	204671	3.20302e-22	9.08443e-33	7.43503e-26	5.07369e-24	9.65838e-10	8.8866e-09	87.5132	87.3402	87.9205	87.8518	86.8404	86.8583
PFDN6	O15212	PFD6_HUMAN	RLDYITAEI	_RLDYITAEI_.1	_RLDYITAEI_	442616	232230	515390	534857	212185	204671	Filtered	0.00508319	Filtered	Filtered	1.11654e-06	1.85091e-06	Filtered	87.4099	Filtered	Filtered	86.8317	86.8392
WDR46	O15213	WDR46_HUMAN	HFDLNLRQF	_HFDLNLRQF_.2	_HFDLNLRQF_	576832	586451	667962	692656	529451	519785	2.02511e-22	5.02052e-41	5.16687e-36	6.65878e-29	9.65838e-10	8.8866e-09	88.7685	88.627	89.2147	89.1298	87.9037	87.9694
WDR46	O15213	WDR46_HUMAN	HFDLNLRQF	_HFDLNLRQF_.3	_HFDLNLRQF_	576832	586451	667962	692656	529451	519785	4.84797e-22	1.91416e-40	6.05644e-36	3.41527e-32	9.65838e-10	8.8866e-09	88.7584	88.6221	89.1994	89.0988	87.914	87.9593
WDR46	O15213	WDR46_HUMAN	HRDKVRQSL	_HRDKVRQSL_.3	_HRDKVRQSL_	303829	292352	333769	283575	249237	261564	9.02588e-21	2.67899e-33	2.62357e-30	1.03585e-25	1.06065e-09	9.50626e-09	14.9768	14.0949	14.9189	14.103	15.0801	14.1501
WDR46	O15213	WDR46_HUMAN	HRDKVRQSL	_HRDKVRQSL_.2	_HRDKVRQSL_	303829	292352	333769	283575	249237	261564	1.10418e-11	4.11303e-18	1.53782e-22	1.85236e-09	2.027e-09	8.8866e-09	14.9556	14.0684	14.8977	14.1654	15.085	14.155
WDR46	O15213	WDR46_HUMAN	STASLVKRK	_STASLVKRK_.2	_STASLVKRK_	31312.3	26869.8	22344.7	20246.4	34617.2	29356.2	4.05159e-21	3.75437e-36	1.26856e-32	2.22748e-27	1.42695e-09	8.97789e-09	16.9883	16.394	16.774	16.3872	16.8136	16.4114
NKRF	O15226;O15226-2	NKRF_HUMAN	EAAGEAVKTLK	_EAAGEAVKTLK_.2	_EAAGEAVKTLK_	103845	106164	101917	92047.4	91325	102190	6.84487e-11	3.33803e-19	1.18694e-16	2.38906e-13	5.96239e-09	8.9258e-08	35.6634	35.3782	35.754	35.6183	34.8209	34.6727
NKRF	O15226;O15226-2	NKRF_HUMAN	DVISRNEIQGR	_DVISRNEIQGR_.2	_DVISRNEIQGR_	28304	36141.2	29527.2	28977.7	38343.9	38605.2	8.87641e-14	3.92477e-23	2.39455e-20	1.91876e-28	1.70029e-09	2.76736e-08	43.9711	43.6951	44.1372	44.0383	42.9285	42.843
NKRF	O15226;O15226-2	NKRF_HUMAN	EAVGVKKTVK	_EAVGVKKTVK_.3	_EAVGVKKTVK_	416.461	1	3674.15	1	1132.49	1	0.00120887	0.00188016	0.00196066	0.00438287	8.899e-05	0.000397924	18.8369	18.0074	18.6495	18.1842	18.5071	18.017
KMO	O15229-3;O15229-2;O15229	KMO_HUMAN	MPFEEFEKL	_MPFEEFEKL_.2	_MPFEEFEKL_	113177	98007	118007	103080	99577.2	94245.4	3.86825e-21	1.31845e-36	1.19493e-35	5.45342e-32	4.96706e-09	8.8866e-09	101.02	100.837	101.5	101.319	100.837	100.678
KMO	O15229-3;O15229-2;O15229	KMO_HUMAN	MPFEEFEKL	_M[Oxidation (M)]PFEEFEKL_.2	_M[Oxidation (M)]PFEEFEKL_	113177	98007	118007	103080	99577.2	94245.4	1.36478e-05	0.000636617	2.2436e-05	2.56936e-06	1.29376e-06	1.29656e-06	89.1758	88.2265	89.5908	89.5163	87.5855	88.6577
CASC3	O15234	CASC3_HUMAN	ETVKHEISYR	_ETVKHEISYR_.3	_ETVKHEISYR_	26913.4	30457.6	32293.1	33792.4	26857.3	29985.2	1.39561e-15	1.25345e-27	2.6891e-30	3.94921e-20	1.47425e-09	3.51988e-08	29.1555	28.7808	29.2182	29.0145	28.434	28.1961
NDUFA1	O15239	NDUA1_HUMAN	AHFGYHWSL	_AHFGYHWSL_.2	_AHFGYHWSL_	523938	616413	483978	713681	790763	983590	8.5125e-17	5.97151e-34	5.87144e-28	3.84724e-26	2.98592e-09	1.74199e-08	78.6723	78.6184	79.2681	79.1745	77.2657	77.3861
LEPROT	O15243	OBRG_HUMAN	SPIPHFIAKRVTYDSDAT	_SPIPHFIAKRVTYDSDAT_.3	_SPIPHFIAKRVTYDSDAT_	26976.7	29898.6	30334.8	36486.2	758.107	15119.1	1.22836e-07	2.96429e-08	7.22389e-06	1.22909e-07	0.00289385	1.23304e-06	68.478	68.3773	69.0848	68.9637	66.1444	67.3825
LEPROT	O15243	OBRG_HUMAN	SPIPHFIAKRVTYDSDA	_SPIPHFIAKRVTYDSDA_.3	_SPIPHFIAKRVTYDSDA_	24679.4	19374.2	20974.6	23526.2	14814.2	14988.4	8.46423e-17	1.0568e-15	3.89603e-28	3.5141e-16	1.67778e-07	5.82648e-08	68.221	68.0735	68.7442	68.6545	66.9933	67.023
ACOX3	O15254-2;O15254	ACOX3_HUMAN	THAVVFAKL	_THAVVFAKL_.2	_THAVVFAKL_	678793	679286	698617	803362	854866	800386	4.83556e-21	5.05511e-38	2.86768e-31	1.51212e-27	1.07069e-09	8.8866e-09	66.7091	66.546	67.3627	67.2104	64.9224	65.0678
ACOX3	O15254-2;O15254	ACOX3_HUMAN	HYDPATEEF	_HYDPATEEF_.2	_HYDPATEEF_	266733	274301	232082	264189	211085	212846	1.34577e-20	1.46266e-34	2.39384e-32	1.39202e-29	1.09296e-09	8.8866e-09	57.0841	56.722	57.4943	57.4005	55.7316	55.7679
ACOX3	O15254-2;O15254	ACOX3_HUMAN	HYDPATEEF	_HYDPATEEF_.1	_HYDPATEEF_	266733	274301	232082	264189	211085	212846	1.76824e-14	9.03343e-22	2.36642e-06	3.27205e-07	1.17229e-09	1.07316e-08	57.0847	56.7383	57.4949	57.4011	55.7217	55.7839
ACOX3	O15254-2;O15254	ACOX3_HUMAN	ETYQKLNQEK	_ETYQKLNQEK_.2	_ETYQKLNQEK_	99136.4	100974	81679.2	87876.4	95878.9	109162	1.26237e-22	8.09955e-42	3.42036e-37	4.80056e-30	1.03496e-09	8.8866e-09	25.6464	25.2091	25.6239	25.3426	25.031	24.6882
SPTLC2	O15270	SPTC2_HUMAN	IVYGQPRTR	_IVYGQPRTR_.3	_IVYGQPRTR_	1.41784e+06	1.5463e+06	1.59901e+06	1.64657e+06	1.05217e+06	1.29515e+06	1.31701e-14	1.44167e-31	2.11824e-21	5.793e-24	7.17002e-07	1.50918e-08	31.4675	31.1493	31.6605	31.4662	30.4946	30.2167
FANCG	O15287	FANCG_HUMAN	TQSQTKHIL	_TQSQTKHIL_.2	_TQSQTKHIL_	651054	576164	544097	523202	661705	669781	1.72319e-22	6.0511e-40	2.99438e-36	1.02467e-32	9.65838e-10	8.8866e-09	29.8713	29.4705	29.976	29.7567	29.0029	28.8176
OGT	O15294;O15294-3;O15294-2	OGT1_HUMAN	EVPRTIIVTTR	_EVPRTIIVTTR_.3	_EVPRTIIVTTR_	12305915	10838527	10937072	10615882	9645411	9196445	1.31477e-16	4.78507e-33	9.66743e-32	7.50856e-25	1.14258e-09	8.92577e-09	61.0667	60.8432	61.5297	61.4983	59.4997	59.5891
OGT	O15294;O15294-3;O15294-2	OGT1_HUMAN	EVPRTIIVTTR	_EVPRTIIVTTR_.2	_EVPRTIIVTTR_	12305915	10838527	10937072	10615882	9645411	9196445	3.69068e-23	2.4216e-42	2.31576e-39	9.22665e-34	9.65838e-10	8.8866e-09	61.0622	60.8545	61.541	61.4782	59.5416	59.5951
OGT	O15294;O15294-3;O15294-2	OGT1_HUMAN	AHSNLASVL	_AHSNLASVL_.2	_AHSNLASVL_	3.52778e+06	4033387	4096462	4468615	3.6492e+06	3.55582e+06	1.10858e-20	1.16445e-36	4.42791e-32	6.85066e-28	1.17981e-09	8.8866e-09	68.613	68.4861	69.2093	69.1144	66.8859	66.941
OGT	O15294;O15294-3;O15294-2	OGT1_HUMAN	AHSNLASVL	_AHSNLASVL_.1	_AHSNLASVL_	3.52778e+06	4033387	4096462	4468615	3.6492e+06	3.55582e+06	3.3923e-12	6.92442e-23	8.34625e-20	2.09568e-11	1.15978e-09	9.06382e-09	68.5999	68.5096	69.2275	69.1012	66.9041	66.954
OGT	O15294;O15294-3;O15294-2	OGT1_HUMAN	IHQDGIHIL	_IHQDGIHIL_.2	_IHQDGIHIL_	650997	704043	663912	883175	1.05759e+06	1.00145e+06	1.51671e-22	2.01456e-40	1.48565e-36	7.95113e-31	1.02958e-09	8.8866e-09	67.619	67.5028	68.21	68.115	65.9777	66.0213
OGT	O15294;O15294-3;O15294-2	OGT1_HUMAN	IHQDGIHIL	_IHQDGIHIL_.1	_IHQDGIHIL_	650997	704043	663912	883175	1.05759e+06	1.00145e+06	2.90051e-09	5.0952e-10	0.000159301	0.00224781	3.99702e-07	6.29713e-07	67.6036	67.4875	68.2103	68.1101	65.9733	66.0117
OGT	O15294;O15294-3;O15294-2	OGT1_HUMAN	NVADSTEPTK	_NVADSTEPTK_.2	_NVADSTEPTK_	413840	425272	425847	404533	311238	338649	2.68799e-13	2.44935e-24	6.80666e-23	1.51464e-15	1.02083e-07	1.02961e-07	24.0427	23.5531	23.9569	23.6598	23.5285	23.1483
OGT	O15294;O15294-3;O15294-2	OGT1_HUMAN	EHYRHALRL	_EHYRHALRL_.3	_EHYRHALRL_	262402	338970	309235	334728	283461	304169	7.91981e-15	2.03367e-32	3.14862e-22	1.83311e-19	9.65838e-10	8.8866e-09	33.4519	33.2708	33.6256	33.4949	32.2991	32.1163
OGT	O15294;O15294-3;O15294-2	OGT1_HUMAN	THADSLNNL	_THADSLNNL_.2	_THADSLNNL_	218231	229711	243885	227919	162404	194480	1.48071e-17	9.16054e-21	2.58058e-24	2.33928e-21	4.12459e-08	1.1574e-07	48.261	47.9801	48.5847	48.554	47.0025	47.0264
OGT	O15294;O15294-3;O15294-2	OGT1_HUMAN	PRTIIVTTR	_PRTIIVTTR_.2	_PRTIIVTTR_	191856	173593	195463	183192	192447	160970	5.5603e-21	3.19738e-30	5.83164e-34	1.36754e-27	3.41228e-08	7.76318e-08	61.0671	60.8697	61.551	61.483	59.5258	59.5998
OGT	O15294;O15294-3;O15294-2	OGT1_HUMAN	NADSSNTAL	_NADSSNTAL_.1	_NADSSNTAL_	103948	104090	117543	93483.5	186522	166998	5.62966e-17	1.43381e-30	4.54844e-26	7.56008e-21	5.97159e-09	1.71944e-08	35.2373	34.8214	35.3016	35.009	34.5206	34.2154
OGT	O15294;O15294-3;O15294-2	OGT1_HUMAN	NVADSTEPTKR	_NVADSTEPTKR_.3	_NVADSTEPTKR_	48408.4	40104.3	54047.3	45668.5	41256.1	44404.8	2.93135e-05	4.10793e-09	1.43428e-05	1.96917e-07	3.22829e-08	1.46719e-07	20.9226	20.3074	20.8407	20.3497	20.6023	19.9558
OGT	O15294;O15294-3;O15294-2	OGT1_HUMAN	NVADSTEPTKR	_NVADSTEPTKR_.2	_NVADSTEPTKR_	48408.4	40104.3	54047.3	45668.5	41256.1	44404.8	7.14019e-15	5.06895e-23	6.21172e-30	9.28554e-23	8.5186e-09	2.7561e-08	20.9327	20.3123	20.856	20.3337	20.5811	19.9554
OGT	O15294;O15294-3;O15294-2	OGT1_HUMAN	HHFEKAVTL	_HHFEKAVTL_.2	_HHFEKAVTL_	77826	66630.4	59265.4	62322.4	84620.9	90235.8	7.14945e-06	1.34377e-15	1.32136e-06	1.5111e-07	2.10472e-07	2.02641e-08	43.9237	43.5641	44.1367	44.0692	42.3113	42.2849
PPM1D	O15297-2;O15297	PPM1D_HUMAN	TTASVVIIR	_TTASVVIIR_.2	_TTASVVIIR_	3.82693e+06	3.84821e+06	4.35034e+06	4830528	3.6002e+06	3.46469e+06	1.34272e-22	1.56942e-36	1.74089e-33	3.19413e-29	9.65838e-10	8.8866e-09	66.7393	66.5762	67.2675	67.1727	65.2282	65.2505
PPM1D	O15297-2;O15297	PPM1D_HUMAN	TTASVVIIR	_TTASVVIIR_.1	_TTASVVIIR_	3.82693e+06	3.84821e+06	4.35034e+06	4830528	3.6002e+06	3.46469e+06	1.90182e-07	3.43208e-07	1.0474e-05	3.55052e-06	2.92909e-07	2.00958e-07	66.7263	66.5371	67.2753	67.1596	65.2515	65.2535
PPM1D	O15297-2;O15297	PPM1D_HUMAN	LTHNGPVRR	_LTHNGPVRR_.3	_LTHNGPVRR_	53123.6	57533.1	61705.2	60343.5	48845.4	48008.5	1.01252e-11	2.94062e-19	7.92807e-20	2.18985e-11	6.8797e-08	4.87854e-07	14.8148	13.8124	14.7987	13.967	14.8765	13.701
RAD51B	O15315-2;O15315-1;O15315-4;O15315	RA51B_HUMAN	TAYGIKAQR	_TAYGIKAQR_.2	_TAYGIKAQR_	172930	151920	131522	137489	125767	175501	1.35356e-09	6.12655e-22	6.24841e-18	2.5872e-20	5.31089e-08	2.00168e-07	29.6811	29.2698	29.7857	29.5873	28.7085	28.5021
TP73	O15350-12;O15350-4;O15350-10;O15350-9;O15350-3;O15350-2;O15350-6;O15350-5;O15350-13;O15350-11;O15350-8;O15350	P73_HUMAN	DHYREQQAL	_DHYREQQAL_.2	_DHYREQQAL_	228442	296428	262358	284848	339707	342429	6.75045e-22	2.75875e-40	1.69693e-35	1.07525e-30	1.00803e-09	8.8866e-09	32.9752	32.6632	33.1123	32.8927	32.1844	31.9447
PPM1G	O15355	PPM1G_HUMAN	EVVDFIQSKISQR	_EVVDFIQSKISQR_.3	_EVVDFIQSKISQR_	247711	304377	281390	316507	213711	245456	3.83439e-16	6.60021e-28	2.70311e-31	4.49371e-24	9.70505e-10	8.8866e-09	80.4335	80.3057	80.8539	80.7707	79.4257	79.4596
PPM1G	O15355	PPM1G_HUMAN	EVVDFIQSKISQR	_EVVDFIQSKISQR_.2	_EVVDFIQSKISQR_	247711	304377	281390	316507	213711	245456	5.54135e-23	1.38086e-40	4.20848e-36	2.19832e-32	3.3021e-09	8.8866e-09	80.4239	80.2857	80.8182	80.7559	79.4217	79.4709
PPM1G	O15355	PPM1G_HUMAN	TTAVVALIR	_TTAVVALIR_.2	_TTAVVALIR_	279226	277169	281797	306788	220806	223336	6.88629e-17	7.29128e-26	1.61158e-26	2.13172e-23	1.48513e-08	1.44257e-08	79.9405	79.8545	80.4808	80.3924	78.5321	78.6273
PPM1G	O15355	PPM1G_HUMAN	ETPSQENGPTAK	_ETPSQENGPTAK_.2	_ETPSQENGPTAK_	113004	117929	117192	112085	95880.8	101832	1.11892e-19	1.23255e-36	8.48834e-39	6.09639e-32	9.65838e-10	8.8866e-09	21.8533	21.3532	21.7038	21.4013	21.4282	20.928
FANCA	O15360-3;O15360	FANCA_HUMAN	ELVPFESPR	_ELVPFESPR_.2	_ELVPFESPR_	1.41324e+06	1.41711e+06	1451713	1.65752e+06	1.31533e+06	1.3889e+06	7.17145e-09	1.58027e-10	8.444e-14	5.85816e-11	1.81759e-09	1.76464e-07	78.5353	78.3979	78.9586	78.8912	77.4902	77.5183
FANCA	O15360-3;O15360	FANCA_HUMAN	SVISTDPLKR	_SVISTDPLKR_.2	_SVISTDPLKR_	245246	231056	185874	194362	245346	258739	3.66205e-20	1.87595e-33	1.67781e-34	1.85955e-27	1.51319e-09	9.83922e-09	56.0082	55.6884	56.3971	56.3243	54.5548	54.6149
EIF3D	O15371-3;O15371;O15371-2	EIF3D_HUMAN	HTVTTTDDPVIRK	_HTVTTTDDPVIRK_.3	_HTVTTTDDPVIRK_	925415	909954	1.10704e+06	903521	911671	959534	7.32654e-23	7.65477e-39	2.21968e-33	2.2611e-31	9.65838e-10	8.8866e-09	36.1041	35.7927	36.2417	36.0852	35.1935	35.0767
EIF3D	O15371-3;O15371;O15371-2	EIF3D_HUMAN	HTVTTTDDPVIRK	_HTVTTTDDPVIRK_.2	_HTVTTTDDPVIRK_	925415	909954	1.10704e+06	903521	911671	959534	7.69102e-21	2.21353e-36	2.76326e-31	5.89001e-29	3.51882e-09	8.97638e-09	36.1101	35.804	36.2217	36.0913	35.2152	35.0776
EIF3D	O15371-3;O15371;O15371-2	EIF3D_HUMAN	MPYQPFSKGDRL	_MPYQPFSKGDRL_.3	_MPYQPFSKGDRL_	469890	516377	530203	568157	563213	579760	3.94368e-22	1.9499e-38	1.43926e-32	3.15553e-28	1.11569e-09	8.8866e-09	68.4679	68.3619	69.0538	68.9275	67.1634	67.1576
EIF3D	O15371-3;O15371;O15371-2	EIF3D_HUMAN	NVFATDAIL	_NVFATDAIL_.1	_NVFATDAIL_	141001	130085	131210	126302	148249	136308	7.466e-17	9.81697e-29	1.5438e-28	8.03565e-23	6.82299e-09	1.94029e-08	109.766	109.623	110.249	110.089	109.937	109.721
EIF3D	O15371-3;O15371;O15371-2	EIF3D_HUMAN	NVFATDAIL	_NVFATDAIL_.2	_NVFATDAIL_	141001	130085	131210	126302	148249	136308	1.87654e-18	2.4185e-33	5.51277e-31	6.69624e-26	3.89021e-09	1.67494e-08	109.785	109.631	110.257	110.081	109.95	109.734
EIF3D	O15371-3;O15371;O15371-2	EIF3D_HUMAN	YSWDIVVQR	_YSWDIVVQR_.2	_YSWDIVVQR_	212234	177665	249036	215098	276725	288640	3.01282e-21	1.39293e-37	4.4316e-28	4.33804e-27	9.9977e-10	8.8866e-09	87.3588	87.2015	87.7295	87.666	86.5659	86.6088
EIF3D	O15371-3;O15371;O15371-2	EIF3D_HUMAN	SVYSWDIVVQR	_SVYSWDIVVQR_.2	_SVYSWDIVVQR_	149465	91250.3	129306	116792	136497	137409	3.69068e-23	7.51047e-43	3.0339e-39	3.57845e-33	9.85096e-10	8.92255e-09	94.2744	94.1016	94.6977	94.5489	93.9079	93.8042
EIF3D	O15371-3;O15371;O15371-2	EIF3D_HUMAN	DTARTQKTAYQR	_DTARTQKTAYQR_.3	_DTARTQKTAYQR_	26491.1	28614.4	27327.8	30101.2	14004.1	20460.2	9.88394e-21	2.39558e-08	2.7765e-30	2.36538e-06	3.01997e-08	1.71732e-07	16.3291	15.8393	16.1147	15.8114	16.0032	15.6587
EIF3H	O15372	EIF3H_HUMAN	STYYGSFVTR	_STYYGSFVTR_.2	_STYYGSFVTR_	2.93373e+06	3368117	3809038	7.75358e+06	2.9302e+06	2735402	1.18173e-22	4.67598e-38	3.12444e-35	5.41563e-31	9.65838e-10	8.8866e-09	64.8979	64.7047	65.394	65.2679	63.5223	63.5449
EIF3H	O15372	EIF3H_HUMAN	STYYGSFVTR	_STYYGSFVTR_.1	_STYYGSFVTR_	2.93373e+06	3368117	3809038	7.75358e+06	2.9302e+06	2735402	3.9613e-05	0.000188224	0.00342768	Filtered	0.000134393	1.65546e-05	64.8859	64.724	65.4185	Filtered	63.5102	63.5174
EIF3H	O15372	EIF3H_HUMAN	HAIEESVVL	_HAIEESVVL_.1	_HAIEESVVL_	809942	881670	616905	782687	2.57544e+06	2.12629e+06	1.15207e-19	1.35275e-13	2.91944e-28	5.78068e-25	1.08228e-09	8.95076e-09	72.831	72.739	73.3285	73.2374	71.5761	71.6052
EIF3H	O15372	EIF3H_HUMAN	NHLGKNLQL	_NHLGKNLQL_.2	_NHLGKNLQL_	565291	500575	479285	501683	504279	549877	4.77579e-22	3.32783e-36	6.1974e-35	2.40566e-29	9.65838e-10	8.92547e-09	50.6018	50.3304	51.0359	50.9738	49.029	49.1244
HDAC3	O15379;O15379-2	HDAC3_HUMAN	NHAPSVQI	_NHAPSVQI_.1	_NHAPSVQI_	64658.8	69824.4	34618.8	34649.4	190576	157578	1.54792e-13	4.57396e-27	4.15448e-19	6.35699e-15	2.70621e-08	1.40557e-07	52.6568	52.3591	53.1389	53.035	51.0134	51.1388
HDAC3	O15379;O15379-2	HDAC3_HUMAN	FYDPDVGNF	_FYDPDVGNF_.1	_FYDPDVGNF_	8288.29	7704.19	3554.89	5746.18	14350.9	14558.3	7.09754e-08	5.68719e-06	0.000147026	4.47924e-06	3.58981e-07	4.61744e-07	91.5661	91.409	91.9177	91.8215	91.3812	91.2693
NVL	O15381-2;O15381	NVL_HUMAN	YPDPQSANHM	_YPDPQSANHM_.2	_YPDPQSANHM_	144511	156278	139669	136075	151645	155541	4.58944e-15	1.25039e-15	9.83409e-22	5.04343e-14	1.10485e-07	8.03881e-08	45.4508	45.0965	45.6068	45.5707	44.2873	44.2538
BCAT2	O15382-2;O15382	BCAT2_HUMAN	THEDGVLEL	_THEDGVLEL_.2	_THEDGVLEL_	438248	483855	492162	584727	410509	423560	1.8437e-09	3.86326e-09	3.66992e-12	1.00683e-11	7.8749e-08	4.41341e-08	75.1898	75.1026	75.7087	75.6119	73.8031	73.8847
BCAT2	O15382-2;O15382	BCAT2_HUMAN	THEDGVLEL	_THEDGVLEL_.1	_THEDGVLEL_	438248	483855	492162	584727	410509	423560	0.000261469	0.00136379	0.00043518	0.00108743	8.85205e-07	4.46225e-07	75.2058	75.082	75.6934	75.6018	73.7833	73.8904
IPO8	O15397-2;O15397	IPO8_HUMAN	TALQEVYTL	_TALQEVYTL_.2	_TALQEVYTL_	87582	87442	75797.3	79335.9	88208.2	90596.2	7.37689e-21	2.80332e-34	5.06944e-27	7.26993e-23	3.70487e-09	9.22459e-09	96.8355	96.6471	97.2812	97.1426	96.5785	96.4773
IPO8	O15397-2;O15397	IPO8_HUMAN	TALQEVYTL	_TALQEVYTL_.1	_TALQEVYTL_	87582	87442	75797.3	79335.9	88208.2	90596.2	1.78436e-08	4.4253e-09	6.03673e-06	1.66306e-09	3.54233e-07	3.41016e-07	96.8463	96.6109	97.2084	97.0855	96.543	96.4933
IPO8	O15397-2;O15397	IPO8_HUMAN	HTIDTILTV	_HTIDTILTV_.2	_HTIDTILTV_	45283.4	36463.6	52176	45451.2	42621.1	41354.3	1.64264e-05	1.34112e-05	0.000178885	0.00353531	0.000177232	0.000112297	89.8085	89.6928	90.321	90.2408	89.1189	89.1085
TNRC18	O15417-2;O15417	TNC18_HUMAN	QLFSQQHFL	_QLFSQQHFL_.2	_QLFSQQHFL_	85463.5	79530.4	89814.1	92953.7	72595.9	68885.1	1.25164e-08	7.6103e-13	4.49776e-18	1.81282e-14	2.31633e-06	1.26121e-06	89.6869	89.5504	90.1573	90.0666	88.8207	88.8871
TNRC18	O15417-2;O15417	TNC18_HUMAN	STAPATKTSR	_STAPATKTSR_.2	_STAPATKTSR_	55666.9	50270.3	56805.8	20147.4	48004.1	50956.4	2.51974e-18	5.48993e-07	1.5784e-20	6.38044e-05	4.14448e-09	5.59638e-08	11.5027	11.1068	11.4174	11.046	11.3676	11.1808
TNRC18	O15417-2;O15417	TNC18_HUMAN	LPSPTVGPSL	_LPSPTVGPSL_.1	_LPSPTVGPSL_	13621.8	15289.6	8124	13309	24689.3	26117.8	5.01776e-07	7.30232e-08	4.71877e-12	3.86013e-08	1.63493e-06	1.06509e-06	90.8009	90.6385	91.2041	91.087	90.5233	90.483
SLC16A3	O15427	MOT4_HUMAN	KLLDATHVYM	_KLLDATHVYM_.2	_KLLDATHVYM_	43486.9	35622.9	31578.3	43320	43152.1	54806.4	2.11621e-17	1.10821e-22	4.06653e-30	2.64562e-25	6.44564e-09	3.73576e-08	73.7869	73.6533	74.3082	74.2061	72.5814	72.6058
ABCC4	O15439-4;O15439-3;O15439;O15439-2	MRP4_HUMAN	TAAQVAYVL	_TAAQVAYVL_.1	_TAAQVAYVL_	1.14772e+06	1.21245e+06	960296	1.11042e+06	992627	1.12687e+06	4.41199e-21	5.29274e-37	1.34253e-32	1.48179e-28	1.02856e-09	8.96324e-09	90.4603	90.2822	90.9103	90.8036	89.6859	89.6707
ABCC4	O15439-4;O15439-3;O15439;O15439-2	MRP4_HUMAN	TAAQVAYVL	_TAAQVAYVL_.2	_TAAQVAYVL_	1.14772e+06	1.21245e+06	960296	1.11042e+06	992627	1.12687e+06	3.79336e-20	6.81785e-36	7.02353e-29	3.96733e-29	2.65817e-09	9.77308e-09	90.4432	90.3016	90.867	90.8231	89.6688	89.6844
ABCC4	O15439-4;O15439-3;O15439;O15439-2	MRP4_HUMAN	DAQKPSLTR	_DAQKPSLTR_.2	_DAQKPSLTR_	869214	942354	638183	749952	967318	936587	6.26694e-23	4.43124e-42	4.95477e-37	3.24006e-32	9.65838e-10	8.8866e-09	27.802	27.3646	27.7805	27.5301	27.1184	26.7805
ABCC4	O15439-4;O15439-3;O15439;O15439-2	MRP4_HUMAN	EVITGIRIIK	_EVITGIRIIK_.3	_EVITGIRIIK_	37940.6	32328.6	52543.3	43817.4	40952.8	33524.5	1.81872e-07	2.23006e-06	5.51612e-09	1.23158e-07	6.43111e-07	7.51332e-07	75.5419	75.4125	76.0153	75.9286	74.0736	74.1868
ABCC4	O15439-4;O15439-3;O15439;O15439-2	MRP4_HUMAN	KFDQVTVFL	_KFDQVTVFL_.2	_KFDQVTVFL_	16579.9	14216.4	16574.3	14030.2	13685.6	12836.7	8.02987e-10	3.59831e-09	1.74884e-14	4.16127e-09	8.27089e-07	1.94707e-07	104.183	103.992	104.674	104.498	104.162	103.976
ABCC5	O15440-5;O15440	MRP5_HUMAN	LPSSDLTEI	_LPSSDLTEI_.1	_LPSSDLTEI_	38608.8	34260.6	21615.7	24084.8	96080.5	77615.5	8.4763e-05	0.000134666	7.20142e-05	0.00112552	1.87283e-06	4.64494e-05	94.6848	94.5172	95.0092	94.9023	94.6461	94.5229
P4HA2	O15460-2;O15460	P4HA2_HUMAN	DTYRLDPGTISR	_DTYRLDPGTISR_.3	_DTYRLDPGTISR_	187224	181797	194083	186462	153565	154616	3.63239e-19	4.10427e-22	4.93141e-23	1.33517e-25	1.21907e-08	2.64307e-08	61.4759	61.2681	61.8453	61.7773	60.407	60.3871
TEX28	O15482	TEX28_HUMAN	ESYHSLKER	_ESYHSLKER_.2	_ESYHSLKER_	192985	181878	164838	180909	233031	267468	2.12213e-22	2.60089e-39	2.62301e-32	9.51407e-24	1.15976e-09	8.8866e-09	37.2733	36.9567	37.3746	37.2548	36.2107	36.0725
RGS16	O15492	RGS16_HUMAN	QASAASATL	_QASAASATL_.1	_QASAASATL_	38042.7	39110.9	37242.6	34107	43689.7	42676.7	3.61008e-19	4.62574e-35	9.32716e-30	1.38213e-24	2.78796e-09	1.24324e-08	45.7993	45.4555	45.9869	45.8986	44.7393	44.6936
YKT6	O15498-2;O15498	YKT6_HUMAN	FTSQLIVER	_FTSQLIVER_.2	_FTSQLIVER_	791317	614574	742318	745437	510181	505898	1.95148e-14	7.71549e-18	1.67095e-15	1.16696e-13	9.72692e-09	1.03394e-08	69.2491	69.1267	69.8301	69.7142	67.7775	67.8126
YKT6	O15498-2;O15498	YKT6_HUMAN	MTFTSQLIVER	_M[Oxidation (M)]TFTSQLIVER_.2	_M[Oxidation (M)]TFTSQLIVER_	53014.3	47974.3	55417.2	65097.2	39881	36584.3	1.5208e-20	1.01728e-36	2.72177e-32	1.16385e-28	2.01014e-08	2.26675e-08	78.2287	78.1174	78.699	78.8092	77.3742	77.4175
YKT6	O15498-2;O15498	YKT6_HUMAN	MTFTSQLIVER	_MTFTSQLIVER_.2	_MTFTSQLIVER_	53014.3	47974.3	55417.2	65097.2	39881	36584.3	1.34673e-13	1.49674e-19	4.27758e-14	1.39124e-12	3.43977e-08	2.91937e-07	88.8334	88.6815	89.2588	89.1791	88.3159	88.3154
YKT6	O15498-2;O15498	YKT6_HUMAN	YPSRVAFTL	_YPSRVAFTL_.2	_YPSRVAFTL_	76139.9	89503.8	100878	95639.5	53007.3	56916.7	1.22985e-14	9.5573e-25	2.49444e-14	9.27458e-19	6.86833e-09	6.07964e-07	88.6189	88.4879	89.1435	89.0377	87.706	87.7305
INSIG1	O15503;O15503-2	INSI1_HUMAN	FPEEVIATI	_FPEEVIATI_.1	_FPEEVIATI_	974230	790957	813932	834799	1.02325e+06	800545	3.27906e-07	2.45086e-08	8.10746e-08	8.76118e-07	2.90055e-06	1.08614e-06	110.733	110.595	111.196	111.035	110.93	110.679
INSIG1	O15503;O15503-2	INSI1_HUMAN	FANNVQLSL	_FANNVQLSL_.2	_FANNVQLSL_	175555	126910	147551	106854	169662	144930	2.6272e-22	1.65598e-38	1.4264e-37	3.14129e-33	9.65838e-10	8.8866e-09	96.9232	96.7191	97.3532	97.1885	96.6084	96.5227
INSIG1	O15503;O15503-2	INSI1_HUMAN	FANNVQLSL	_FANNVQLSL_.1	_FANNVQLSL_	175555	126910	147551	106854	169662	144930	1.95299e-16	3.03155e-15	2.15653e-17	1.35884e-06	1.02203e-08	5.04617e-08	96.909	96.7519	97.3024	97.2161	96.6203	96.5244
ARPC5	O15511;O15511-2	ARPC5_HUMAN	NTVSSARFR	_NTVSSARFR_.2	_NTVSSARFR_	190055	187113	164224	147308	178341	204504	6.63169e-20	3.76449e-35	4.7489e-36	4.60543e-28	5.79138e-08	3.3612e-08	29.4994	29.1456	29.5674	29.3743	28.6576	28.3988
ARPC5	O15511;O15511-2	ARPC5_HUMAN	FRKVDVDEY	_FRKVDVDEY_.2	_FRKVDVDEY_	119426	144354	129051	132816	138978	156701	2.14215e-19	3.39758e-35	1.62169e-29	2.28788e-23	1.46433e-09	3.01662e-08	49.0749	48.7577	49.4199	49.384	47.7668	47.8575
POLR2D	O15514	RPB4_HUMAN	EVHMLLEHR	_EVHMLLEHR_.3	_EVHMLLEHR_	53279.7	54717.4	47676.8	41022.6	63017.1	73514.5	2.23537e-18	2.27827e-26	8.14386e-22	1.80641e-21	2.20786e-09	1.30117e-08	46.7524	46.4453	47.1438	47.0869	45.2069	45.24
CFLAR	O15519-14;O15519-6;O15519-8;O15519-5;O15519-11;O15519;O15519-13;O15519-2;O15519-9;O15519-12;O15519-10;O15519-7;O15519-3;O15519-15	CFLAR_HUMAN	YRVRRFDLL	_YRVRRFDLL_.3	_YRVRRFDLL_	2.05605e+06	2302292	2.17163e+06	2754418	2.08103e+06	2.20823e+06	7.17235e-22	2.73625e-40	6.40381e-34	9.17124e-25	9.85767e-09	3.31119e-08	67.7074	67.6382	68.3611	68.2661	66.2445	66.2496
CFLAR	O15519-14;O15519-6;O15519-8;O15519-5;O15519-11;O15519;O15519-13;O15519-2;O15519-9;O15519-12;O15519-10;O15519-7;O15519-3;O15519-15	CFLAR_HUMAN	SVQGAGTSYR	_SVQGAGTSYR_.2	_SVQGAGTSYR_	1.4128e+06	1.47638e+06	1.34116e+06	1.46371e+06	1.05735e+06	1.23389e+06	3.98747e-23	3.22407e-40	1.70789e-35	8.50596e-31	9.65838e-10	8.8866e-09	26.8307	26.3933	26.8401	26.5273	26.1524	25.7885
CFLAR	O15519-14;O15519-6;O15519-8;O15519-5;O15519-11;O15519;O15519-13;O15519-2;O15519-9;O15519-12;O15519-10;O15519-7;O15519-3;O15519-15	CFLAR_HUMAN	SHSSPSLYL	_SHSSPSLYL_.2	_SHSSPSLYL_	84722.6	110971	99726.3	127474	84854.4	103738	5.64936e-17	6.16983e-30	2.00843e-32	9.00925e-25	4.2041e-05	1.78242e-06	70.1921	70.1008	70.8778	70.8089	68.5185	68.5594
CFLAR	O15519-14;O15519-6;O15519-8;O15519-5;O15519-11;O15519;O15519-13;O15519-2;O15519-9;O15519-12;O15519-10;O15519-7;O15519-3;O15519-15	CFLAR_HUMAN	HRIDLKTKI	_HRIDLKTKI_.2	_HRIDLKTKI_	24399.9	24170.2	17471.7	20710.4	2430.15	1736.37	1.08207e-21	7.2958e-28	1.32559e-15	1.07772e-25	0.000139106	0.000353163	40.8696	40.6041	41.0404	41.0095	39.5437	39.5831
SOCS1	O15524	SOCS1_HUMAN	ARIPLNPVL	_ARIPLNPVL_.1	_ARIPLNPVL_	8509.17	8002.38	3749.61	3438.99	18006.4	17200.1	8.04874e-08	2.71093e-08	0.000359712	6.5216e-06	2.32203e-07	1.03329e-06	92.9146	92.7314	93.441	93.2298	92.3562	92.2764
PDPK1;PDPK1;PDPK1;PDPK2P;PDPK1;PDPK1	O15530-5;O15530-3;O15530;Q6A1A2;O15530-4;O15530-2	PDPK1_HUMAN;PDPK1_HUMAN;PDPK1_HUMAN;PDPK2_HUMAN;PDPK1_HUMAN;PDPK1_HUMAN	VPIQSSVVL	_VPIQSSVVL_.1	_VPIQSSVVL_	1.68657e+06	1.63804e+06	1.7011e+06	1509258	1227556	1333868	8.54068e-19	4.36927e-29	1.85646e-28	1.6412e-24	1.41269e-09	9.40805e-09	93.5609	93.3935	94.0145	93.8815	93.2675	93.2254
PDPK1;PDPK1;PDPK1;PDPK2P;PDPK1;PDPK1	O15530-5;O15530-3;O15530;Q6A1A2;O15530-4;O15530-2	PDPK1_HUMAN;PDPK1_HUMAN;PDPK1_HUMAN;PDPK2_HUMAN;PDPK1_HUMAN;PDPK1_HUMAN	VPIQSSVVL	_VPIQSSVVL_.2	_VPIQSSVVL_	1.68657e+06	1.63804e+06	1.7011e+06	1509258	1227556	1333868	5.43937e-21	2.49754e-34	7.38306e-35	2.82483e-29	1.39109e-09	8.8866e-09	93.5751	93.4025	94.0027	93.8906	93.2505	93.2393
PDPK1;PDPK1;PDPK1;PDPK2P;PDPK1;PDPK1	O15530-5;O15530-3;O15530;Q6A1A2;O15530-4;O15530-2	PDPK1_HUMAN;PDPK1_HUMAN;PDPK1_HUMAN;PDPK2_HUMAN;PDPK1_HUMAN;PDPK1_HUMAN	VPYVTRERDVM	_VPYVTRERDVM_.3	_VPYVTRERDVM_	529231	471201	519882	512164	521874	474231	2.5239e-21	1.96758e-36	7.5489e-32	9.78565e-29	1.13707e-09	8.8866e-09	55.6213	55.2128	56.0154	55.9218	54.2406	54.2677
PDPK1;PDPK1;PDPK1;PDPK2P;PDPK1;PDPK1	O15530-5;O15530-3;O15530;Q6A1A2;O15530-4;O15530-2	PDPK1_HUMAN;PDPK1_HUMAN;PDPK1_HUMAN;PDPK2_HUMAN;PDPK1_HUMAN;PDPK1_HUMAN	VPYVTRERDVM	_VPYVTRERDVM_.2	_VPYVTRERDVM_	529231	471201	519882	512164	521874	474231	8.89303e-20	1.91058e-30	2.40688e-20	1.79386e-20	2.12844e-09	1.10922e-08	55.6012	55.2292	55.9953	55.9069	54.2467	54.2686
PDPK1;PDPK1;PDPK1;PDPK2P;PDPK1;PDPK1	O15530-5;O15530-3;O15530;Q6A1A2;O15530-4;O15530-2	PDPK1_HUMAN;PDPK1_HUMAN;PDPK1_HUMAN;PDPK2_HUMAN;PDPK1_HUMAN;PDPK1_HUMAN	VPYVTRERDVM	_VPYVTRERDVM[Oxidation (M)]_.2	_VPYVTRERDVM[Oxidation (M)]_	529231	471201	519882	512164	521874	474231	3.30454e-07	4.80616e-09	3.14284e-05	7.71992e-06	5.87624e-08	5.65643e-07	43.5503	43.2534	43.7216	43.5862	42.4274	42.3755
TAPBP	O15533-2;O15533;O15533-3;O15533-4	TPSN_HUMAN	HHSDGSVSL	_HHSDGSVSL_.2	_HHSDGSVSL_	143931872	132671016	141351072	130952224	107613680	111105424	3.96413e-14	2.53355e-17	5.28219e-17	2.26755e-13	4.26961e-09	3.06202e-08	31.022	30.59	31.242	30.9705	29.8762	29.7324
TAPBP	O15533-2;O15533;O15533-3;O15533-4	TPSN_HUMAN	HHSDGSVSL	_HHSDGSVSL_.1	_HHSDGSVSL_	143931872	132671016	141351072	130952224	107613680	111105424	8.26789e-18	8.6485e-28	4.24069e-26	1.51386e-20	2.7455e-09	1.24757e-08	31.0129	30.6071	31.212	30.9301	29.9605	29.6457
TAPBP	O15533-2;O15533;O15533-3;O15533-4	TPSN_HUMAN	DPAGALQAAFR	_DPAGALQAAFR_.2	_DPAGALQAAFR_	1.3335e+06	1.18362e+06	1.29039e+06	1.34412e+06	1.05652e+06	1.08778e+06	4.80985e-23	1.98737e-42	5.76688e-37	5.95952e-32	9.65838e-10	8.8866e-09	83.4748	83.3339	83.8833	83.7782	82.7791	82.7546
TAPBP	O15533-2;O15533;O15533-3;O15533-4	TPSN_HUMAN	SGKGLAKR	_SGKGLAKR_.2	_SGKGLAKR_	771250	777016	901549	682500	336825	240117	1.35886e-20	2.276e-21	3.05796e-31	8.83384e-14	2.12389e-09	3.54271e-08	11.7165	11.2787	11.6259	11.2336	11.644	11.3317
TAPBP	O15533-2;O15533;O15533-3;O15533-4	TPSN_HUMAN	RHHSDGSVSL	_RHHSDGSVSL_.3	_RHHSDGSVSL_	112630	107995	123472	108941	101327	106039	9.06921e-22	3.81582e-38	1.23516e-35	9.73146e-28	1.86745e-09	9.18069e-09	23.6327	23.164	23.5049	23.2183	23.2647	22.9316
TAPBP	O15533-2;O15533;O15533-3;O15533-4	TPSN_HUMAN	RHHSDGSVSL	_RHHSDGSVSL_.2	_RHHSDGSVSL_	112630	107995	123472	108941	101327	106039	8.35863e-21	7.02378e-39	5.7708e-38	2.11295e-31	1.04522e-09	1.64931e-08	23.6364	23.1677	23.493	23.2169	23.2737	22.9301
TAPBP	O15533-2;O15533;O15533-3;O15533-4	TPSN_HUMAN	DASGKGLAKR	_DASGKGLAKR_.2	_DASGKGLAKR_	269029	190433	176475	125219	344243	210028	1.59658e-21	3.51869e-26	4.89946e-37	5.3672e-17	1.02696e-09	2.6725e-08	11.721	11.278	11.6251	11.3112	11.6485	11.3362
TAPBP	O15533-2;O15533;O15533-3;O15533-4	TPSN_HUMAN	SVHDPAGALQAAFR	_SVHDPAGALQAAFR_.2	_SVHDPAGALQAAFR_	125294	122259	122391	140617	77181	125393	7.81973e-17	1.70058e-24	6.45438e-13	1.03676e-24	4.94838e-07	2.96531e-07	76.3256	76.1645	76.8106	76.7287	75.0386	75.0546
TAPBP	O15533-2;O15533;O15533-3;O15533-4	TPSN_HUMAN	MVSISSPVL	_MVSISSPVL_.1	_MVSISSPVL_	92886.2	86329	77038.6	70150.8	96983.7	88021	5.41164e-15	6.95284e-16	4.17182e-15	5.05882e-15	1.03425e-07	5.69857e-08	102.89	102.714	103.371	103.2	102.758	102.576
TAPBP	O15533-2;O15533;O15533-3;O15533-4	TPSN_HUMAN	ASGKGLAKR	_ASGKGLAKR_.2	_ASGKGLAKR_	59619.1	78408	82657.2	23527.1	55982.3	30418.4	1.21583e-21	9.09163e-11	9.00305e-20	9.24316e-07	1.37537e-09	2.90838e-08	11.7292	11.2914	11.602	11.2933	11.6463	11.3339
PER1	O15534;O15534-4	PER1_HUMAN	EHITSEYTL	_EHITSEYTL_.2	_EHITSEYTL_	444142	525786	489936	645878	582280	550662	4.83539e-19	2.65877e-26	5.76746e-29	1.54354e-20	6.3842e-08	9.694e-08	63.286	63.072	63.7555	63.6454	62.0538	62.0256
PER1	O15534;O15534-4	PER1_HUMAN	EHITSEYTL	_EHITSEYTL_.1	_EHITSEYTL_	444142	525786	489936	645878	582280	550662	1.41397e-19	1.29248e-35	7.32901e-26	4.12529e-18	9.65838e-10	9.20469e-09	63.2878	63.0894	63.7625	63.6576	62.0604	62.0581
PER1	O15534;O15534-4	PER1_HUMAN	SPSPSLPAL	_SPSPSLPAL_.1	_SPSPSLPAL_	278976	262673	262226	245347	199838	212909	3.30863e-14	4.11841e-29	1.1726e-17	2.0552e-17	6.38029e-09	2.12982e-08	93.7164	93.5489	94.1493	94.0215	93.3747	93.317
PER1	O15534;O15534-4	PER1_HUMAN	SPSPSLPAL	_SPSPSLPAL_.2	_SPSPSLPAL_	278976	262673	262226	245347	199838	212909	2.7025e-17	6.83855e-31	1.58461e-29	1.73065e-24	5.18513e-09	1.46939e-08	93.7035	93.5412	94.1625	94.0243	93.3668	93.3091
RNF113A	O15541	R113A_HUMAN	THNPMIQKT	_THNPMIQKT_.2	_THNPMIQKT_	35208.6	39312.2	29795.5	40528.4	66176.7	71005.2	5.95031e-12	4.21288e-15	3.78368e-19	3.24333e-06	5.47216e-07	1.01166e-06	28.0329	27.6112	28.0166	27.782	27.3493	27.0636
RNF113A	O15541	R113A_HUMAN	THNPMIQKT	_THNPM[Oxidation (M)]IQKT_.2	_THNPM[Oxidation (M)]IQKT_	35208.6	39312.2	29795.5	40528.4	66176.7	71005.2	5.17604e-09	5.18155e-13	1.54889e-14	7.74107e-10	1.6047e-07	2.10971e-07	19.3409	18.4958	19.5406	18.9343	19.3035	18.6882
DHX15	O43143	DHX15_HUMAN	THAGHAGHTSL	_THAGHAGHTSL_.3	_THAGHAGHTSL_	866012	818174	931938	856787	609119	627829	1.84183e-16	2.68194e-28	2.24355e-25	9.3742e-23	9.58653e-09	1.68201e-08	12.1541	11.6432	12.0009	11.5928	12.2383	11.6744
DHX15	O43143	DHX15_HUMAN	THAGHAGHTSL	_THAGHAGHTSL_.2	_THAGHAGHTSL_	866012	818174	931938	856787	609119	627829	8.83616e-23	1.95385e-38	4.94464e-37	5.232e-32	9.65838e-10	8.8866e-09	12.1619	11.6302	12.0087	11.6007	12.2775	11.6822
DHX15	O43143	DHX15_HUMAN	FVIDPGFAKQK	_FVIDPGFAKQK_.3	_FVIDPGFAKQK_	236029	249405	260759	301066	220347	229179	1.79106e-22	9.32624e-34	5.21258e-38	1.53159e-32	9.65838e-10	8.8866e-09	73.8712	73.7378	74.3672	74.2494	72.475	72.4786
DHX15	O43143	DHX15_HUMAN	FVIDPGFAKQK	_FVIDPGFAKQK_.2	_FVIDPGFAKQK_	236029	249405	260759	301066	220347	229179	1.27258e-18	1.17398e-29	1.50721e-32	5.6154e-28	2.8604e-09	1.66462e-08	73.8502	73.727	74.3564	74.2491	72.4595	72.4887
DHX15	O43143	DHX15_HUMAN	TAISKASAQQR	_TAISKASAQQR_.3	_TAISKASAQQR_	181617	184987	191822	174456	167138	147615	2.01749e-15	3.11644e-19	7.37769e-15	1.25229e-14	4.75295e-08	1.31726e-07	19.0365	18.2175	18.9119	18.3421	18.7014	18.1383
DHX15	O43143	DHX15_HUMAN	TAISKASAQQR	_TAISKASAQQR_.2	_TAISKASAQQR_	181617	184987	191822	174456	167138	147615	4.6623e-22	1.59048e-41	7.73856e-38	1.90331e-32	1.22136e-09	9.78213e-09	19.0298	18.2056	18.879	18.3458	18.6686	18.1368
DHX15	O43143	DHX15_HUMAN	AHIDGDHLTL	_AHIDGDHLTL_.2	_AHIDGDHLTL_	73028.6	61887.5	84070.2	61380.8	16625.9	29922.9	0.000132076	0.000147155	0.00401747	0.000162336	0.000880801	0.000154494	62.3093	62.1371	62.7785	62.6842	60.7274	60.822
DHX15	O43143	DHX15_HUMAN	HAGHAGHTSL	_HAGHAGHTSL_.2	_HAGHAGHTSL_	13964.2	22932.1	15091	19504.6	9120.03	22948.6	5.9377e-09	1.50064e-05	4.23679e-07	0.000403854	0.000441991	1.55171e-06	12.1336	11.6279	12.0222	11.5671	12.2543	11.6696
DHX15	O43143	DHX15_HUMAN	ERTLATDIL	_ERTLATDIL_.1	_ERTLATDIL_	70478.5	Non Numérique	Non Numérique	Non Numérique	8924.8	12212.1	0.00482619	Filtered	Filtered	Filtered	0.00199202	0.000199766	80.5226	Filtered	Filtered	Filtered	80.6776	80.7532
SGSM2	O43147-5;O43147;O43147-2	SGSM2_HUMAN	SSIDSHVQR	_SSIDSHVQR_.2	_SSIDSHVQR_	24862.8	21436.7	23465.6	20478.1	21693.2	22502.8	1.65406e-17	1.08173e-33	1.03698e-17	2.1011e-23	5.29571e-08	3.84226e-08	23.232	22.8208	23.1303	22.9168	22.7387	22.4004
RNMT	O43148;O43148-2	MCES_HUMAN	TTASGTGLSEK	_TTASGTGLSEK_.2	_TTASGTGLSEK_	65799.7	65214.6	64475.8	83612.4	82134.3	49431.4	1.93192e-06	1.86013e-05	2.98866e-05	0.000291307	1.71475e-06	3.27315e-06	25.5886	25.099	25.5555	25.1749	24.9627	24.5886
RNMT	O43148;O43148-2	MCES_HUMAN	ESYEQADMMLR	_ESYEQADMMLR_.2	_ESYEQADMMLR_	59544.6	54081	47843.4	57959.9	61909.4	65465.8	1.6995e-15	1.10551e-25	1.95049e-22	4.91236e-19	2.4235e-09	3.48721e-08	69.3342	69.1544	69.7533	69.627	68.1584	68.1523
ZZEF1	O43149	ZZEF1_HUMAN	QRLKAIHLL	_QRLKAIHLL_.3	_QRLKAIHLL_	40314.3	49232	51477.3	42878	92279.3	102434	6.69778e-05	0.000195089	0.000163349	0.000561484	2.10665e-05	0.00291029	60.3647	60.2771	61.1097	61.0626	58.3552	58.4832
ZZEF1	O43149	ZZEF1_HUMAN	SHNEWGYKF	_SHNEWGYKF_.3	_SHNEWGYKF_	8838.72	17307.8	15379.5	20678	15005.8	19251.7	6.79707e-05	1.47177e-05	7.92755e-05	9.33508e-05	7.10966e-08	2.47435e-07	61.4882	61.2334	62.0196	61.9672	59.6571	59.7318
ZZEF1	O43149	ZZEF1_HUMAN	SHNEWGYKF	_SHNEWGYKF_.2	_SHNEWGYKF_	8838.72	17307.8	15379.5	20678	15005.8	19251.7	0.00103311	0.000652548	3.01588e-05	2.6738e-05	0.000345062	6.5658e-05	61.4502	61.305	62.0756	62.0284	59.6507	59.7203
TET3	O43151-3;O43151-2;O43151	TET3_HUMAN	FPAPSEPSA	_FPAPSEPSA_.1	_FPAPSEPSA_	136255	141485	120292	157759	212377	165176	2.65662e-13	1.58724e-33	2.16452e-23	1.7188e-23	8.27761e-09	4.92215e-08	63.2527	62.9656	63.5185	63.4815	62.3238	62.3231
TET3	O43151-3;O43151-2;O43151	TET3_HUMAN	THQKAQTAL	_THQKAQTAL_.2	_THQKAQTAL_	83205.1	81732	78396.5	71406.3	71888.2	93395.4	1.46235e-13	7.88253e-15	1.51879e-16	1.10097e-13	4.82273e-08	2.77189e-08	19.1089	18.3107	18.9373	18.3988	18.8834	18.289
TTI1	O43156	TTI1_HUMAN	GHSIVVSSL	_GHSIVVSSL_.2	_GHSIVVSSL_	266457	243699	312377	312758	218833	230820	9.38667e-21	4.12155e-37	5.57993e-36	5.26386e-29	3.46238e-09	1.3905e-08	68.1168	68.0163	68.6923	68.613	66.5324	66.628
TTI1	O43156	TTI1_HUMAN	KLLGPKINFV	_KLLGPKINFV_.2	_KLLGPKINFV_	237109	215525	191368	243670	199012	208398	4.55557e-14	1.95755e-17	1.1384e-21	2.04452e-21	2.47205e-09	6.0913e-08	83.3025	83.1981	83.8258	83.6998	82.2711	82.2718
RRP8	O43159	RRP8_HUMAN	RVLKPGGLLKV	_RVLKPGGLLKV_.3	_RVLKPGGLLKV_	912716	732991	884558	922667	864470	765307	3.69068e-23	6.88581e-41	3.95972e-32	1.61443e-30	9.65838e-10	8.8866e-09	60.7836	60.6176	61.3406	61.304	59.1043	59.2938
PJA2	O43164-2;O43164	PJA2_HUMAN	EVANPPASK	_EVANPPASK_.2	_EVANPPASK_	2.51392e+06	2.34399e+06	2.69582e+06	2.49787e+06	1971900	1.9884e+06	7.28429e-23	5.47076e-41	3.16627e-37	3.49564e-32	9.65838e-10	8.8866e-09	23.7625	23.2875	23.6577	23.3575	23.2367	22.8618
PJA2	O43164-2;O43164	PJA2_HUMAN	HHSEEGRDTL	_HHSEEGRDTL_.2	_HHSEEGRDTL_	227503	226816	188894	190855	302095	246128	5.91859e-22	1.71641e-40	4.79013e-39	7.07612e-32	9.65838e-10	8.8866e-09	17.1192	16.525	16.9207	16.5339	16.8871	16.4797
PJA2	O43164-2;O43164	PJA2_HUMAN	FVHQNSQEIQR	_FVHQNSQEIQR_.3	_FVHQNSQEIQR_	47742.7	57304.8	61605.1	61390.7	49648.7	51035.9	1.02095e-06	9.04315e-07	7.79269e-06	1.40506e-08	2.81286e-07	6.1669e-07	29.4972	29.1329	29.5913	29.3929	28.7907	28.548
SIPA1L1	O43166-3;O43166-2;O43166	SI1L1_HUMAN	DVIDGPISQR	_DVIDGPISQR_.2	_DVIDGPISQR_	1.97558e+06	2.02899e+06	1.94057e+06	1670050	1.66796e+06	1.47599e+06	2.2423e-21	2.50473e-35	1.79377e-32	4.84214e-27	9.65838e-10	8.8866e-09	60.452	60.2078	60.727	60.6904	59.4142	59.4407
SIPA1L1	O43166-3;O43166-2;O43166	SI1L1_HUMAN	DTGSVGGTYR	_DTGSVGGTYR_.2	_DTGSVGGTYR_	190791	195305	198389	208494	162808	145921	3.07629e-22	2.20914e-38	3.89271e-34	7.07113e-32	1.44097e-09	9.2956e-09	30.1573	29.7149	30.1942	29.9749	29.4456	29.0984
SIPA1L1	O43166-3;O43166-2;O43166	SI1L1_HUMAN	ETGDSSIFR	_ETGDSSIFR_.2	_ETGDSSIFR_	64283.8	74379.7	70071.3	68877.3	49273.3	52887.7	8.26517e-07	1.94977e-06	3.02611e-05	0.000183388	2.78657e-07	7.11956e-07	51.3852	51.0299	51.767	51.7206	50.0029	50.0192
SIPA1L1	O43166-3;O43166-2;O43166	SI1L1_HUMAN	DAAKAYEVQR	_DAAKAYEVQR_.3	_DAAKAYEVQR_	42238.6	47970.3	58841.2	54666.1	24017.2	34214.4	1.20987e-07	1.42989e-07	1.20309e-05	2.88686e-10	1.28138e-06	2.74516e-07	30.9862	30.6221	31.1069	30.8668	30.0118	29.7486
PRPF4	O43172-2;O43172	PRP4_HUMAN	TRTSQMQEL	_TRTSQMQEL_.2	_TRTSQMQEL_	369456	766562	737630	645287	411762	464903	1.48291e-14	2.78968e-21	7.16095e-25	9.34493e-20	2.12714e-09	1.14794e-08	42.6545	42.3681	42.8622	42.7947	41.1594	41.1269
PRPF4	O43172-2;O43172	PRP4_HUMAN	TRTSQMQEL	_TRTSQMQEL_.1	_TRTSQMQEL_	369456	766562	737630	645287	411762	464903	0.00740974	Filtered	Filtered	Filtered	2.81468e-07	2.67001e-07	42.6563	Filtered	Filtered	Filtered	41.1404	41.1338
PHGDH	O43175	SERA_HUMAN	NAAEKLQVVGR	_NAAEKLQVVGR_.3	_NAAEKLQVVGR_	142845	144616	156162	143967	116471	114306	7.35124e-20	4.92629e-31	8.55173e-31	2.14579e-26	3.25907e-08	8.17748e-08	44.2773	43.9699	44.5427	44.4752	42.8904	42.9028
PHGDH	O43175	SERA_HUMAN	NAAEKLQVVGR	_NAAEKLQVVGR_.2	_NAAEKLQVVGR_	142845	144616	156162	143967	116471	114306	1.25e-20	7.05171e-33	1.1096e-23	2.59443e-26	4.92179e-09	1.07821e-08	44.2561	43.9905	44.5528	44.4644	42.9057	42.9078
PHGDH	O43175	SERA_HUMAN	KILQDGGLQVV	_KILQDGGLQVV_.2	_KILQDGGLQVV_	73286.3	62160.8	64492	73583.2	53442.2	54696.8	2.06125e-07	3.15837e-12	9.09534e-14	8.94714e-13	8.42615e-07	4.32399e-07	80.108	80.0429	80.6901	80.5808	79.1933	79.1759
PHGDH	O43175	SERA_HUMAN	DVINAAEKLQVVGR	_DVINAAEKLQVVGR_.2	_DVINAAEKLQVVGR_	42545.3	35463.4	24423.9	37185.8	29293.1	26371.5	4.77016e-22	2.21911e-36	1.83573e-37	2.69228e-32	1.4486e-09	1.04842e-08	80.1681	80.0299	80.5623	80.4791	79.2526	79.2864
ARHGAP6	O43182-5;O43182-2;O43182-4;O43182;O43182-3	RHG06_HUMAN	NNSPVLSER	_NNSPVLSER_.2	_NNSPVLSER_	282165	252264	265765	250041	251645	277715	1.0279e-15	2.96415e-17	1.00052e-25	1.90396e-17	2.18653e-08	2.74771e-07	37.9227	37.5905	38.0137	37.8731	36.8375	36.6709
ARHGAP6	O43182-5;O43182-2;O43182-4;O43182;O43182-3	RHG06_HUMAN	MPDPLLTREL	_MPDPLLTREL_.2	_MPDPLLTREL_	215267	190349	192587	189207	188462	199067	2.36376e-22	2.53946e-40	1.14093e-37	8.65292e-31	9.82535e-10	9.0642e-09	97.0856	96.9233	97.5471	97.3614	96.7532	96.6313
ARHGAP6	O43182-5;O43182-2;O43182-4;O43182;O43182-3	RHG06_HUMAN	TIFGPNLLHK	_TIFGPNLLHK_.3	_TIFGPNLLHK_	26516	32600.4	35928.2	38993.3	29380.5	29893.1	4.13741e-18	5.14824e-29	1.59791e-20	2.68927e-24	5.11141e-09	1.50883e-08	79.2637	79.1678	79.8025	79.7193	78.0665	78.1308
IRAK2	O43187	IRAK2_HUMAN	YVITDLTQLR	_YVITDLTQLR_.2	_YVITDLTQLR_	429004	376761	487382	460536	344715	391283	3.26394e-20	1.62049e-37	5.99199e-33	1.24975e-27	4.08481e-08	1.40139e-07	93.7072	93.5293	94.1035	93.9653	93.3655	93.2614
PHF1	O43189	PHF1_HUMAN	TSFPSGQGPGGGVSR	_TSFPSGQGPGGGVSR_.2	_TSFPSGQGPGGGVSR_	7366363	7140799	7.94059e+06	7102210	5634498	6242365	2.36388e-22	3.94389e-39	3.7882e-37	2.35113e-32	9.65838e-10	8.8866e-09	48.2712	47.9328	48.5374	48.5067	47.1215	47.1561
DYNC1LI2	O43237-2;O43237	DC1L2_HUMAN	FHFTTPAL	_FHFTTPAL_.2	_FHFTTPAL_	392828	395622	395480	371464	27215.3	272226	7.9172e-12	4.25854e-12	4.00752e-12	1.5087e-08	1.76262e-08	3.36714e-07	93.267	93.0944	93.7623	93.6033	92.6619	92.7272
DYNC1LI2	O43237-2;O43237	DC1L2_HUMAN	LLGPNGPAV	_LLGPNGPAV_.1	_LLGPNGPAV_	59604.3	66403.6	49212.6	58330	78506.6	83480.7	7.85818e-19	1.50241e-32	2.60127e-31	1.35413e-26	4.02809e-08	1.43511e-07	78.2972	78.1597	78.6891	78.6061	77.3696	77.3563
PSMD3	O43242-2;O43242	PSMD3_HUMAN	DVVRSFLHAR	_DVVRSFLHAR_.3	_DVVRSFLHAR_	472151	503749	552823	589647	426060	382389	3.6266e-19	2.43173e-32	4.00757e-26	1.45715e-23	9.65838e-10	8.8866e-09	64.82	64.6267	65.3265	65.1952	63.3281	63.3653
PSMD3	O43242-2;O43242	PSMD3_HUMAN	DVVRSFLHAR	_DVVRSFLHAR_.2	_DVVRSFLHAR_	472151	503749	552823	589647	426060	382389	9.42051e-05	0.000503876	0.000976123	0.00178557	1.62739e-06	1.41758e-06	64.7987	64.6368	65.3575	65.2209	63.3689	63.4062
PSMD3	O43242-2;O43242	PSMD3_HUMAN	YHARVYEFL	_YHARVYEFL_.2	_YHARVYEFL_	28032.5	32044.8	35706	39931.8	44707.3	43739	1.70561e-15	5.34525e-25	1.34741e-30	3.88301e-25	2.94631e-07	5.03294e-08	75.5479	75.4707	76.1728	76.107	73.9049	74.0435
PAPSS1;PAPSS2;PAPSS2	O43252;O95340;O95340-2	PAPS1_HUMAN;PAPS2_HUMAN;PAPS2_HUMAN	DTHKQLLER	_DTHKQLLER_.3	_DTHKQLLER_	369008	354154	349331	386068	298461	316698	2.32824e-12	5.72502e-13	2.144e-14	1.58037e-10	1.03601e-07	2.22077e-07	28.1191	27.7078	28.1237	27.8786	27.4041	27.1236
PAPSS1;PAPSS2;PAPSS2	O43252;O95340;O95340-2	PAPS1_HUMAN;PAPS2_HUMAN;PAPS2_HUMAN	DTHKQLLER	_DTHKQLLER_.2	_DTHKQLLER_	369008	354154	349331	386068	298461	316698	9.30457e-20	4.36271e-36	8.96966e-36	4.75927e-21	1.47291e-09	1.26852e-08	28.1083	27.6866	28.1181	27.8782	27.4403	27.1337
PAPSS1;PAPSS2;PAPSS2	O43252;O95340;O95340-2	PAPS1_HUMAN;PAPS2_HUMAN;PAPS2_HUMAN	NPVHNGHAL	_NPVHNGHAL_.2	_NPVHNGHAL_	83248.8	81110.4	73313.7	70045.2	73044	81801.5	3.98839e-20	6.81289e-27	8.95495e-35	3.12213e-21	9.87076e-07	3.37687e-07	24.3318	23.8997	24.2565	24.0117	23.8698	23.5366
SIAH2	O43255	SIAH2_HUMAN	VFDTAIAHL	_VFDTAIAHL_.2	_VFDTAIAHL_	1.74126e+06	1.67826e+06	3.43264e+06	3.11607e+06	1347108	1474106	7.5758e-20	5.45231e-33	2.73449e-29	6.61046e-25	1.10376e-09	9.13485e-09	89.9793	89.8169	90.393	90.2919	89.2402	89.2554
SIAH2	O43255	SIAH2_HUMAN	VFDTAIAHL	_VFDTAIAHL_.1	_VFDTAIAHL_	1.74126e+06	1.67826e+06	3.43264e+06	3.11607e+06	1347108	1474106	0.00266578	0.00403363	Filtered	Filtered	2.04139e-06	2.99245e-05	89.991	89.7714	Filtered	Filtered	89.2114	89.2623
SPINT1	O43278-2;O43278	SPIT1_HUMAN	IPIPSTGSVEM	_IPIPSTGSVEM_.1	_IPIPSTGSVEM_	22394.8	12448.1	Non Numérique	Non Numérique	61225.1	48866.7	2.0515e-06	0.00334617	Filtered	Filtered	6.5183e-06	8.82051e-07	95.0718	94.9255	Filtered	Filtered	94.8986	94.7603
MAP3K13	O43283-5;O43283-4;O43283	M3K13_HUMAN	SHSDFAAIL	_SHSDFAAIL_.2	_SHSDFAAIL_	87020.4	90050.2	110288	118382	69294.6	69410.3	1.29454e-15	3.11021e-21	7.64886e-14	3.91268e-14	1.01864e-07	1.81662e-08	87.0085	86.9347	87.5776	87.4933	85.7464	85.7423
SART1	O43290	SNUT1_HUMAN	KLGLKPLEV	_KLGLKPLEV_.2	_KLGLKPLEV_	4536203	4.96599e+06	4.82239e+06	5609084	5.70232e+06	5576347	8.56254e-18	4.38435e-31	1.36943e-28	4.398e-24	3.33417e-09	1.52538e-08	72.9705	72.8995	73.536	73.4449	71.6519	71.6501
SART1	O43290	SNUT1_HUMAN	DVINPMALR	_DVINPMALR_.2	_DVINPMALR_	1.35154e+06	1.36666e+06	1278665	2.61673e+06	1.54763e+06	1.52749e+06	9.86284e-19	1.01214e-35	5.70888e-34	6.2283e-30	1.46812e-08	7.03426e-08	84.8929	84.7362	85.2866	85.1865	84.1308	84.1746
SART1	O43290	SNUT1_HUMAN	DVINPMALR	_DVINPMALR_.1	_DVINPMALR_	1.35154e+06	1.36666e+06	1278665	2.61673e+06	1.54763e+06	1.52749e+06	0.000408733	0.00168139	0.00639481	Filtered	6.84809e-06	2.29096e-05	85.849	85.7393	86.3736	Filtered	84.1263	84.165
SART1	O43290	SNUT1_HUMAN	GGATEQPPR	_GGATEQPPR_.2	_GGATEQPPR_	795329	821018	906011	812501	602256	639855	8.15176e-23	2.46361e-41	4.50826e-37	1.68053e-32	9.65838e-10	8.8866e-09	20.7159	20.0588	20.6549	20.0958	20.3852	19.7596
SART1	O43290	SNUT1_HUMAN	ETTVQKVAR	_ETTVQKVAR_.2	_ETTVQKVAR_	76474.9	71123.9	68473.1	69548.3	74349.1	69555.2	5.17189e-22	1.12829e-36	7.56624e-37	2.12865e-30	1.9707e-09	9.20325e-09	23.3521	22.8835	23.2348	23.0108	22.8327	22.5205
SART1	O43290	SNUT1_HUMAN	DPWLDDTAA	_DPWLDDTAA_.1	_DPWLDDTAA_	44025.4	69747.3	Non Numérique	30309.1	40554.6	42991.7	0.00241247	0.00354474	Filtered	0.00114857	8.22436e-07	2.64839e-06	81.3276	81.1623	Filtered	81.5251	81.0463	81.0248
AP5Z1	O43299;O43299-2	AP5Z1_HUMAN	NTALPLALR	_NTALPLALR_.2	_NTALPLALR_	1.92745e+06	1.80721e+06	1.71187e+06	1859758	1.46319e+06	1585693	5.54171e-23	1.53349e-38	2.07707e-34	2.08239e-28	9.65838e-10	8.8866e-09	83.7847	83.7065	84.3448	84.2135	82.5296	82.5512
AP5Z1	O43299;O43299-2	AP5Z1_HUMAN	NTALPLALR	_NTALPLALR_.1	_NTALPLALR_	1.92745e+06	1.80721e+06	1.71187e+06	1859758	1.46319e+06	1585693	0.000195805	3.58068e-05	5.79614e-05	0.000115721	8.7072e-08	2.46714e-07	83.7705	83.7079	84.2993	84.1941	82.5262	82.5632
AP5Z1	O43299;O43299-2	AP5Z1_HUMAN	HLFSGHLSTL	_HLFSGHLSTL_.2	_HLFSGHLSTL_	1.54855e+06	1404385	1.74639e+06	1.80753e+06	1.5744e+06	1.5426e+06	5.42081e-21	3.67267e-36	3.85793e-33	5.19592e-31	1.20334e-09	8.95435e-09	73.4907	73.4034	74.0405	73.9442	72.1793	72.27
AP5Z1	O43299;O43299-2	AP5Z1_HUMAN	YAAGVHSVL	_YAAGVHSVL_.2	_YAAGVHSVL_	104126	108403	142219	145916	71528.5	75997.2	2.52686e-09	2.33537e-09	3.27699e-07	5.55635e-07	4.71411e-07	8.13217e-07	61.5583	61.3766	62.0375	61.9642	59.9561	60.0475
AP5Z1	O43299;O43299-2	AP5Z1_HUMAN	EVRAVGQGVLR	_EVRAVGQGVLR_.3	_EVRAVGQGVLR_	47428.7	42998.4	49402.2	41186.9	36381.9	39925.8	1.53291e-07	2.42556e-08	1.14211e-13	8.22004e-14	3.09373e-07	1.17585e-07	47.9954	47.6413	48.3556	48.3145	46.9355	46.9957
ADCY6;ADCY6;ADCY5;ADCY5	O43306-2;O43306;O95622-2;O95622	ADCY6_HUMAN;ADCY6_HUMAN;ADCY5_HUMAN;ADCY5_HUMAN	EVTGVNVNMR	_EVTGVNVNMR_.2	_EVTGVNVNMR_	667754	639542	628440	595601	631582	563003	3.0278e-22	5.35422e-34	1.0744e-24	2.2322e-19	9.65838e-10	8.8866e-09	55.2143	54.8737	55.5666	55.4783	53.9671	53.9622
ADCY6;ADCY6;ADCY5;ADCY5	O43306-2;O43306;O95622-2;O95622	ADCY6_HUMAN;ADCY6_HUMAN;ADCY5_HUMAN;ADCY5_HUMAN	EVTGVNVNMR	_EVTGVNVNM[Oxidation (M)]R_.2	_EVTGVNVNM[Oxidation (M)]R_	667754	639542	628440	595601	631582	563003	2.75189e-20	1.00597e-36	3.55367e-36	1.79935e-32	1.64261e-08	1.90164e-08	40.7662	40.4328	40.8221	40.7651	40.1685	39.5999
ADCY6;ADCY6;ADCY5;ADCY5	O43306-2;O43306;O95622-2;O95622	ADCY6_HUMAN;ADCY6_HUMAN;ADCY5_HUMAN;ADCY5_HUMAN	EVEPGRGGER	_EVEPGRGGER_.2	_EVEPGRGGER_	43484.5	39631.3	34830.5	34129.7	38984.6	47197.4	6.36968e-20	1.21169e-20	5.62179e-27	7.54779e-11	3.78837e-07	1.46315e-08	16.3325	15.7695	16.1494	15.7626	16.0693	15.6255
ARHGEF9	O43307-3;O43307-2;O43307	ARHG9_HUMAN	NVTQQINER	_NVTQQINER_.2	_NVTQQINER_	76921.8	126737	159998	160851	65700.1	53935.4	2.22276e-11	3.68192e-20	4.8258e-24	4.51809e-20	1.04473e-07	5.2768e-07	33.82	33.5136	33.9258	33.7377	33.0474	32.8537
MTSS1	O43312-2;O43312-4;O43312;O43312-5	MTSS1_HUMAN	EHSPESPSV	_EHSPESPSV_.2	_EHSPESPSV_	47904.5	43872.4	58036.1	59538.1	47579.3	41366.2	1.96226e-06	2.36552e-06	0.000103928	1.95896e-05	7.85935e-07	1.21923e-06	34.1298	33.7923	34.2201	34.0269	33.4292	33.2152
PPIP5K2	O43314-2;O43314	VIP2_HUMAN	KILPTPPATL	_KILPTPPATL_.2	_KILPTPPATL_	188215	186564	204355	201057	159299	166571	6.49661e-17	7.04421e-26	2.49123e-32	1.79464e-26	9.93982e-10	1.059e-08	87.696	87.5387	88.1921	88.0972	86.9941	87.0068
PPIP5K2	O43314-2;O43314	VIP2_HUMAN	YHSETLEL	_YHSETLEL_.2	_YHSETLEL_	61466.7	64870.2	64055.8	86778.2	58229.9	58286	1.04037e-12	8.65285e-19	6.21156e-28	2.05191e-21	3.41367e-08	1.46312e-08	66.7666	66.6557	67.3209	67.2156	65.1629	65.2517
PPIP5K2	O43314-2;O43314	VIP2_HUMAN	EVFQKPFVEK	_EVFQKPFVEK_.2	_EVFQKPFVEK_	51716.4	49284	46111.4	48844	45259.3	44828.8	8.86757e-09	1.4159e-07	8.37292e-06	1.51437e-10	4.79015e-07	1.92974e-07	58.1162	57.8159	58.5632	58.5164	56.6112	56.6988
MAP3K7	O43318-2;O43318	M3K7_HUMAN	EVIRSQQQK	_EVIRSQQQK_.2	_EVIRSQQQK_	101701	80681.7	87435.3	73048.1	87456.7	84714.4	5.86876e-20	3.51769e-34	1.18307e-33	1.34889e-23	9.65838e-10	8.8866e-09	15.806	15.1752	15.6803	15.2151	15.6897	15.0365
MAP3K7	O43318-2;O43318	M3K7_HUMAN	EVIRSQQQKR	_EVIRSQQQKR_.3	_EVIRSQQQKR_	80982.5	79095.5	75015	85294.1	52136.5	70714.8	6.351e-18	6.81188e-22	7.04463e-27	9.65556e-19	3.88735e-09	2.70944e-08	12.3183	11.6924	12.2227	11.6943	12.2405	11.6453
HNRNPR	O43390;O43390-2;O43390-4;O43390-3	HNRPR_HUMAN	KVWGNVVTV	_KVWGNVVTV_.2	_KVWGNVVTV_	1.15672e+06	1255011	1.18894e+06	1.6449e+06	1.21825e+06	1.4747e+06	3.3234e-17	1.02735e-29	3.1574e-33	1.03492e-29	9.65838e-10	8.8866e-09	77.2403	77.1354	77.7916	77.6983	75.7687	75.8925
HNRNPR	O43390;O43390-2;O43390-4;O43390-3	HNRPR_HUMAN	KVWGNVVTV	_KVWGNVVTV_.1	_KVWGNVVTV_	1.15672e+06	1255011	1.18894e+06	1.6449e+06	1.21825e+06	1.4747e+06	1.20702e-15	9.8979e-18	1.05473e-21	4.8256e-17	4.20376e-08	4.76287e-08	77.2679	77.137	77.8087	77.7155	75.7909	75.93
HNRNPR	O43390;O43390-2;O43390-4;O43390-3	HNRPR_HUMAN	DTSSVTHTEH	_DTSSVTHTEH_.2	_DTSSVTHTEH_	41888.6	34153.2	44230.5	30591.6	32058.6	30169.6	1.64678e-20	1.21698e-20	5.66078e-33	7.32778e-12	2.25334e-09	1.24767e-08	16.7514	16.1101	16.5632	16.0457	16.5089	15.9762
HNRNPR	O43390;O43390-2;O43390-4;O43390-3	HNRPR_HUMAN	DTSSVTHTEH	_DTSSVTHTEH_.3	_DTSSVTHTEH_	41888.6	34153.2	44230.5	30591.6	32058.6	30169.6	1.39304e-09	1.77997e-05	3.92644e-08	0.00029489	1.22153e-06	1.03604e-07	16.7424	16.1586	16.5646	16.1256	16.5156	15.9881
HNRNPR;HNRNPR;HNRNPR;HNRNPR;RBM47;RBM47;RBM46;RBM46;RBM46	O43390;O43390-2;O43390-4;O43390-3;A0AV96-2;A0AV96;Q8TBY0-2;Q8TBY0-3;Q8TBY0	HNRPR_HUMAN;HNRPR_HUMAN;HNRPR_HUMAN;HNRPR_HUMAN;RBM47_HUMAN;RBM47_HUMAN;RBM46_HUMAN;RBM46_HUMAN;RBM46_HUMAN	EVFVGKIPR	_EVFVGKIPR_.2	_EVFVGKIPR_	313329	329692	258578	320964	336217	268845	1.59153e-13	5.49057e-20	8.56013e-15	7.68564e-14	1.13054e-09	1.21457e-08	60.4393	60.2526	60.918	60.8657	58.9563	59.0219
PRPF3	O43395;O43395-3	PRPF3_HUMAN	EPTVVTAAL	_EPTVVTAAL_.1	_EPTVVTAAL_	176124	181570	142606	159665	233809	227686	1.02039e-12	5.94919e-13	1.68382e-31	3.66008e-27	1.07316e-08	3.04108e-07	87.0883	86.91	87.37	87.3379	86.4545	86.4358
PRPF3	O43395;O43395-3	PRPF3_HUMAN	EAATRQIEER	_EAATRQIEER_.2	_EAATRQIEER_	11571.5	12079.7	10088.2	11012.5	13927.3	12574.6	6.83588e-13	5.7333e-22	9.02862e-06	1.28693e-11	4.24115e-08	1.09682e-07	24.2916	23.8437	24.2215	23.9923	23.6676	23.3397
PRPF3	O43395;O43395-3	PRPF3_HUMAN	SIAPSQRQR	_SIAPSQRQR_.2	_SIAPSQRQR_	11388.5	11074.2	9620.92	8369.83	11719.2	13707.1	1.16349e-06	9.57286e-10	5.39815e-06	5.49036e-07	1.34708e-07	9.4276e-07	18.0968	17.3979	17.9143	17.4752	17.7597	17.3469
PRPF3	O43395;O43395-3	PRPF3_HUMAN	EAVEEGRSSR	_EAVEEGRSSR_.2	_EAVEEGRSSR_	4348.96	2618.54	695.038	897.49	4215.89	4560.12	1.73542e-07	5.19468e-05	0.000651203	0.00498927	2.02029e-08	3.23592e-07	12.8949	11.976	12.8886	11.9779	12.9055	11.8713
TXNL1	O43396	TXNL1_HUMAN	ERSEPTQAL	_ERSEPTQAL_.1	_ERSEPTQAL_	1477.37	609.461	1	1	9233.76	5651.07	0.000571903	0.000134097	0.00651519	0.00661222	5.17109e-06	7.5982e-07	39.8337	39.4899	39.6648	39.8585	38.4969	38.4259
TPD52L2	O43399-6;O43399-2;O43399-4;O43399;O43399-3;O43399-5;O43399-7	TPD54_HUMAN	STVGSAISR	_STVGSAISR_.2	_STVGSAISR_	1.40872e+06	1.49536e+06	1.6802e+06	1.63033e+06	1.15768e+06	1.23344e+06	2.93357e-22	1.89967e-40	1.40901e-32	4.4647e-29	9.65838e-10	8.8866e-09	33.2506	32.939	33.419	33.2309	32.4243	32.18
TPD52L2	O43399-6;O43399-2;O43399-4;O43399;O43399-3;O43399-5;O43399-7	TPD54_HUMAN	STVGSAISR	_STVGSAISR_.1	_STVGSAISR_	1.40872e+06	1.49536e+06	1.6802e+06	1.63033e+06	1.15768e+06	1.23344e+06	1.09058e-06	3.39464e-06	0.000245744	0.000890505	1.51066e-07	5.12511e-08	33.2467	32.9404	33.4256	33.2218	32.431	32.1662
EMC8	O43402;O43402-2	EMC8_HUMAN	LVAEKQKPR	_LVAEKQKPR_.3	_LVAEKQKPR_	298973	269846	265006	241848	208051	212692	1.9095e-16	4.6378e-29	4.50938e-31	6.85849e-23	1.70784e-09	8.8866e-09	15.6143	15.0826	15.4833	15.0912	15.4823	14.9335
EMC8	O43402;O43402-2	EMC8_HUMAN	QVAEKVASR	_QVAEKVASR_.2	_QVAEKVASR_	171405	183345	187083	183171	163782	159837	3.20683e-16	1.66363e-24	1.00356e-24	4.0027e-22	1.59195e-08	3.2931e-08	19.1768	18.3316	19.0313	18.4615	18.8364	18.2525
EMC8	O43402;O43402-2	EMC8_HUMAN	MVDNTKFTM	_MVDNTKFTM[Oxidation (M)]_.2	_MVDNTKFTM[Oxidation (M)]_	7157.91	9033.26	7728.39	7702.03	7855.26	8084.01	7.45665e-08	5.22316e-13	2.71996e-11	4.75922e-15	1.31285e-08	6.62871e-08	46.1546	45.7899	46.3892	46.3375	45.0179	45.0139
COCH	O43405-2;O43405	COCH_HUMAN	IGQRRFNLQKNFVGKVA	_IGQRRFNLQKNFVGKVA_.3	_IGQRRFNLQKNFVGKVA_	25508.6	25829.9	17385.5	21751.9	30305.3	19722.2	1.28104e-11	2.79379e-09	7.95334e-09	6.66617e-11	3.21272e-08	1.29263e-07	59.0046	58.7818	59.4304	59.4825	57.6407	57.7249
ERI3	O43414-3;O43414-2;O43414	ERI3_HUMAN	LLDPNVKSIFV	_LLDPNVKSIFV_.2	_LLDPNVKSIFV_	67310.7	58823.7	69468.8	61955.4	70749.5	63345.7	1.15996e-21	2.67273e-32	3.15387e-36	3.57871e-31	8.22569e-09	2.56914e-08	107.368	107.215	107.876	107.679	107.457	107.215
THAP12	O43422	P52K_HUMAN	LPSTIYEAL	_LPSTIYEAL_.1	_LPSTIYEAL_	42219.5	43063.7	36200.7	35876.7	43127.6	36423	3.6005e-07	5.85104e-08	3.23607e-06	6.19005e-12	6.88412e-07	2.03915e-07	104.697	104.491	105.153	104.997	104.658	104.457
FIBP	O43427-2;O43427	FIBP_HUMAN	QHFLLSDRL	_QHFLLSDRL_.3	_QHFLLSDRL_	574004	619142	686630	744549	574193	610445	8.43106e-22	6.61302e-39	2.11669e-35	1.61037e-32	9.65838e-10	8.8866e-09	76.5684	76.4847	77.1435	77.0353	74.9349	74.9968
FIBP	O43427-2;O43427	FIBP_HUMAN	QHFLLSDRL	_QHFLLSDRL_.2	_QHFLLSDRL_	574004	619142	686630	744549	574193	610445	1.56038e-22	5.97425e-40	1.40321e-34	7.89966e-31	1.08088e-09	8.8866e-09	76.5929	76.4625	77.1525	77.0443	74.9438	75.0058
FIBP	O43427-2;O43427	FIBP_HUMAN	YAFDEAFVR	_YAFDEAFVR_.2	_YAFDEAFVR_	143931	145989	152941	164078	166498	174203	7.58568e-21	3.31192e-35	1.61144e-29	5.02239e-27	7.59935e-08	2.90299e-07	84.2268	84.0859	84.6358	84.5305	83.3126	83.294
FIBP	O43427-2;O43427	FIBP_HUMAN	DHYRTFHML	_DHYRTFHML_.3	_DHYRTFHML_	72363.4	76118	54095	74310.8	84942.5	77334.5	1.16885e-18	8.50723e-35	2.21203e-32	6.39459e-28	2.73798e-09	8.8866e-09	60.2823	60.0958	60.8915	60.8235	58.3665	58.4741
FIBP	O43427-2;O43427	FIBP_HUMAN	DHYRTFHML	_DHYRTFHML_.2	_DHYRTFHML_	72363.4	76118	54095	74310.8	84942.5	77334.5	7.45835e-15	2.80996e-12	0.00639662	1.63098e-13	1.07975e-08	5.94317e-08	60.2924	60.1059	60.8598	60.8336	58.3766	58.4842
EIF4G3	O43432;O43432-3;O43432-2;O43432-4	IF4G3_HUMAN	LPVGRAGVL	_LPVGRAGVL_.2	_LPVGRAGVL_	160406	188821	192149	215992	127110	133625	6.21181e-10	2.03076e-13	3.11262e-16	4.72066e-12	1.83267e-09	9.13486e-09	79.5248	79.4492	80.1453	80.0308	77.8621	77.9728
EIF4G3	O43432;O43432-3;O43432-2;O43432-4	IF4G3_HUMAN	EILDSQNLNSR	_EILDSQNLNSR_.2	_EILDSQNLNSR_	67843.4	66968.8	72513.9	70163.9	40713.5	47638.1	9.46041e-21	2.80934e-37	2.44133e-29	5.09026e-27	3.15014e-09	2.87237e-08	54.4095	54.0698	54.7093	54.6472	53.3855	53.3876
SUV39H1	O43463;O43463-2	SUV91_HUMAN	TRMDSNFGL	_TRM[Oxidation (M)]DSNFGL_.2	_TRM[Oxidation (M)]DSNFGL_	212937	220673	212563	203276	162850	157987	3.39512e-12	1.35975e-17	1.45875e-13	6.03463e-11	1.07039e-08	6.55807e-07	59.8712	59.6432	60.3183	60.2921	58.3682	58.4449
SUV39H1	O43463;O43463-2	SUV91_HUMAN	YRVGEGITL	_YRVGEGITL_.2	_YRVGEGITL_	880263	1.01529e+06	481279	1.1832e+06	404538	407720	1.0436e-18	1.69783e-31	1.61161e-25	3.58292e-23	1.87808e-09	1.30748e-08	79.5763	79.5059	80.1214	80.0173	78.3492	78.4135
SUV39H1	O43463;O43463-2	SUV91_HUMAN	YRVGEGITL	_YRVGEGITL_.1	_YRVGEGITL_	880263	1.01529e+06	481279	1.1832e+06	404538	407720	Filtered	Filtered	0.00203976	Filtered	0.000560433	0.000936585	Filtered	Filtered	79.679	Filtered	78.3202	78.4306
HTRA2	O43464-2;O43464-3;O43464;O43464-4	HTRA2_HUMAN	SSSGISGSQR	_SSSGISGSQR_.2	_SSSGISGSQR_	777002	878186	845248	820267	495674	754317	4.10573e-20	2.82524e-29	2.39225e-29	1.62191e-19	9.65838e-10	8.8866e-09	14.9041	13.9436	14.8462	14.0092	14.9395	13.7484
HTRA2	O43464-2;O43464-3;O43464;O43464-4	HTRA2_HUMAN	DPVADIATL	_DPVADIATL_.1	_DPVADIATL_	175645	167340	133522	143797	203350	201859	1.0297e-12	1.16679e-21	3.55733e-20	8.9764e-20	4.65132e-09	2.54722e-08	98.5501	98.3648	98.9349	98.7946	98.4866	98.3503
OIP5	O43482	MS18B_HUMAN	SRVTNNVVL	_SRVTNNVVL_.1	_SRVTNNVVL_	22234.9	3919.36	4648.6	2091.76	77464.9	61828.8	0.0033851	0.00369137	0.00904015	0.00647863	0.000115914	8.18561e-05	57.7193	57.2155	58.1661	56.0561	56.0628	56.0791
AKR7A2	O43488	ARK72_HUMAN	EHHFEAIAL	_EHHFEAIAL_.3	_EHHFEAIAL_	47079.7	50609.2	49502.9	59961.1	35933.3	37563.2	1.91465e-20	1.49961e-38	5.00504e-34	2.22286e-30	1.78781e-08	6.17692e-08	72.2128	72.1106	72.7625	72.6559	70.8116	70.8808
EPB41L2	O43491-3;O43491-4;O43491;O43491-2	E41L2_HUMAN	LVSPEQPPK	_LVSPEQPPK_.2	_LVSPEQPPK_	2.48397e+06	2.52892e+06	2.62669e+06	2329469	2.43089e+06	2.33654e+06	5.01167e-20	1.88063e-33	1.14871e-30	3.35301e-27	1.04994e-09	9.01585e-09	43.3417	42.9978	43.4817	43.4194	42.1848	42.1629
EPB41L2	O43491-3;O43491-4;O43491;O43491-2	E41L2_HUMAN	THALLGSYTL	_THALLGSYTL_.2	_THALLGSYTL_	321326	353313	359199	383766	357350	363642	4.15052e-21	1.83273e-34	1.61662e-34	1.52846e-29	1.10336e-09	1.18937e-08	87.6072	87.4656	88.0824	88.0084	86.6867	86.7092
EPB41L2	O43491-3;O43491-4;O43491;O43491-2	E41L2_HUMAN	THALLGSYTL	_THALLGSYTL_.1	_THALLGSYTL_	321326	353313	359199	383766	357350	363642	1.49844e-08	3.73603e-16	8.0971e-05	1.01885e-06	3.19707e-07	2.51449e-07	87.5933	87.483	88.0685	87.9998	86.6728	86.7159
EPB41L2	O43491-3;O43491-4;O43491;O43491-2	E41L2_HUMAN	ETSESRGISR	_ETSESRGISR_.3	_ETSESRGISR_	332156	329788	394772	340289	250118	269421	4.72934e-23	1.34092e-39	1.15276e-35	7.86461e-17	1.41633e-09	8.8866e-09	17.014	16.4145	16.7997	16.4339	16.6774	16.3065
EPB41L2	O43491-3;O43491-4;O43491;O43491-2	E41L2_HUMAN	ETSESRGISR	_ETSESRGISR_.2	_ETSESRGISR_	332156	329788	394772	340289	250118	269421	1.05349e-17	7.82855e-31	1.60127e-32	8.62401e-30	1.16971e-08	2.35082e-08	16.9864	16.4078	16.7721	16.4272	16.6603	16.2842
EPB41L2	O43491-3;O43491-4;O43491;O43491-2	E41L2_HUMAN	VTISDASQR	_VTISDASQR_.2	_VTISDASQR_	121997	116507	124886	115997	81584.2	82697.5	5.31764e-06	3.95956e-07	8.48555e-05	0.00764264	1.25664e-06	1.24726e-06	34.1403	33.8915	34.2306	34.0321	33.424	33.2204
EPB41L2;EPB41L2;EPB41L2;EPB41L2;EPB41L3;EPB41L3;EPB41L3	O43491-3;O43491-4;O43491;O43491-2;Q9Y2J2-2;Q9Y2J2-4;Q9Y2J2	E41L2_HUMAN;E41L2_HUMAN;E41L2_HUMAN;E41L2_HUMAN;E41L3_HUMAN;E41L3_HUMAN;E41L3_HUMAN	STIGFKLPNHR	_STIGFKLPNHR_.3	_STIGFKLPNHR_	1.56601e+06	1.59308e+06	1.41399e+06	1.48532e+06	1.32582e+06	1344864	6.37862e-23	4.53277e-39	7.62937e-36	2.15025e-30	9.88233e-10	8.919e-09	57.6883	57.4088	58.2083	58.172	56.1548	56.2229
EPB41L2;EPB41L2;EPB41L2;EPB41L2;EPB41L3;EPB41L3;EPB41L3	O43491-3;O43491-4;O43491;O43491-2;Q9Y2J2-2;Q9Y2J2-4;Q9Y2J2	E41L2_HUMAN;E41L2_HUMAN;E41L2_HUMAN;E41L2_HUMAN;E41L3_HUMAN;E41L3_HUMAN;E41L3_HUMAN	STIGFKLPNHR	_STIGFKLPNHR_.2	_STIGFKLPNHR_	1.56601e+06	1.59308e+06	1.41399e+06	1.48532e+06	1.32582e+06	1344864	2.59149e-15	8.39089e-20	2.42206e-19	2.87253e-19	8.04052e-09	2.33722e-08	57.6828	57.3928	58.1975	58.156	56.1342	56.2124
EPB41L2;EPB41L2;EPB41L2;EPB41L2;EPB41L3;EPB41L3;EPB41L3	O43491-3;O43491-4;O43491;O43491-2;Q9Y2J2-2;Q9Y2J2-4;Q9Y2J2	E41L2_HUMAN;E41L2_HUMAN;E41L2_HUMAN;E41L2_HUMAN;E41L3_HUMAN;E41L3_HUMAN;E41L3_HUMAN	TTTHITKTVK	_TTTHITKTVK_.3	_TTTHITKTVK_	450004	411449	447342	436471	359246	391231	9.28127e-22	6.96747e-39	1.67149e-34	8.62789e-30	9.65838e-10	8.8866e-09	17.6721	17.0465	17.4582	17.1132	17.4396	17.0948
EPB41L2;EPB41L2;EPB41L2;EPB41L2;EPB41L3;EPB41L3;EPB41L3	O43491-3;O43491-4;O43491;O43491-2;Q9Y2J2-2;Q9Y2J2-4;Q9Y2J2	E41L2_HUMAN;E41L2_HUMAN;E41L2_HUMAN;E41L2_HUMAN;E41L3_HUMAN;E41L3_HUMAN;E41L3_HUMAN	TTTHITKTVK	_TTTHITKTVK_.2	_TTTHITKTVK_	450004	411449	447342	436471	359246	391231	9.59136e-19	2.17821e-31	2.51455e-30	2.15046e-24	2.85286e-09	1.27342e-08	17.6916	17.0607	17.4776	17.1221	17.4486	17.1038
EPB41L2;EPB41L2;EPB41L2;EPB41L2;EPB41L3;EPB41L3;EPB41L3	O43491-3;O43491-4;O43491;O43491-2;Q9Y2J2-2;Q9Y2J2-4;Q9Y2J2	E41L2_HUMAN;E41L2_HUMAN;E41L2_HUMAN;E41L2_HUMAN;E41L3_HUMAN;E41L3_HUMAN;E41L3_HUMAN	TTTTTHITK	_TTTTTHITK_.2	_TTTTTHITK_	214375	195108	212913	185178	184783	171174	1.64026e-16	5.46105e-25	1.1051e-24	9.83235e-22	5.0953e-09	2.50843e-08	17.8919	17.2296	17.7094	17.286	17.6489	17.1944
EPB41L2;EPB41L2;EPB41L2;EPB41L2;EPB41L3;EPB41L3;EPB41L3	O43491-3;O43491-4;O43491;O43491-2;Q9Y2J2-2;Q9Y2J2-4;Q9Y2J2	E41L2_HUMAN;E41L2_HUMAN;E41L2_HUMAN;E41L2_HUMAN;E41L3_HUMAN;E41L3_HUMAN;E41L3_HUMAN	TTHITKTVK	_TTHITKTVK_.2	_TTHITKTVK_	23116.8	15310.6	22906.3	9771.78	18906.7	17368.8	1.1004e-19	5.73614e-38	8.69402e-22	5.10252e-10	2.19873e-09	1.46427e-08	15.109	14.316	15.0198	14.3661	15.16	14.3188
TGOLN2	O43493-6;O43493-4;O43493-2;O43493-5;O43493-3;O43493	TGON2_HUMAN	GPIDGPSKSGAEEQTSKDSPN	_GPIDGPSKSGAEEQTSKDSPN_.3	_GPIDGPSKSGAEEQTSKDSPN_	112879	103163	130137	108551	96519.7	89052	8.21036e-23	7.96676e-42	9.72501e-37	1.63342e-32	9.65838e-10	9.3744e-09	34.798	34.5493	34.9196	34.7264	34.1181	33.9278
TGOLN2	O43493-6;O43493-4;O43493-2;O43493-5;O43493-3;O43493	TGON2_HUMAN	GPSKSGAEEQTSKDSPN	_GPSKSGAEEQTSKDSPN_.3	_GPSKSGAEEQTSKDSPN_	33603.3	30407.4	39670.5	28857.2	21271	23253.4	4.66531e-15	1.27947e-37	6.24975e-27	5.94408e-29	1.78537e-08	3.45174e-08	16.648	16.1791	16.4023	16.12	16.3325	16.04
TGOLN2	O43493-6;O43493-4;O43493-2;O43493-5;O43493-3;O43493	TGON2_HUMAN	GPSKSGAEEQTSKD	_GPSKSGAEEQTSKD_.3	_GPSKSGAEEQTSKD_	9747.35	570.227	8871.54	Non Numérique	9566.9	8818.72	3.523e-11	8.73945e-05	4.74164e-23	Filtered	1.18704e-08	1.08177e-07	11.4065	10.7023	11.3211	Filtered	11.2401	10.907
RAD51C	O43502	RA51C_HUMAN	EHSKVRLVI	_EHSKVRLVI_.2	_EHSKVRLVI_	2.12793e+06	2346589	1.57653e+06	1.72237e+06	2.53098e+06	2381965	6.80374e-23	5.87621e-39	8.22923e-36	1.16172e-30	9.65838e-10	8.8866e-09	52.5137	52.2425	53.1054	53.0224	50.5546	50.7097
LAMTOR5	O43504	LTOR5_HUMAN	EHAGVISVL	_EHAGVISVL_.2	_EHAGVISVL_	157466176	173778864	153175648	181514880	101614328	144070672	5.70434e-16	6.76835e-24	1.00583e-19	4.80259e-15	4.19011e-09	8.96365e-09	81.299	81.2213	81.9615	81.8251	79.9443	79.7338
LAMTOR5	O43504	LTOR5_HUMAN	EHAGVISVL	_EHAGVISVL_.1	_EHAGVISVL_	157466176	173778864	153175648	181514880	101614328	144070672	2.67351e-18	9.85841e-24	5.4645e-20	1.24912e-17	8.38789e-09	1.15312e-08	81.2797	81.1402	81.9368	81.7848	79.8186	79.9039
LAMTOR5	O43504	LTOR5_HUMAN	KHDGITVAV	_KHDGITVAV_.1	_KHDGITVAV_	35208.9	43147.1	14415.6	14039.1	105530	66575.8	1.18903e-10	1.85774e-23	6.74626e-17	5.35231e-10	5.92476e-09	1.86974e-08	51.541	51.2223	51.9803	51.9339	49.7587	49.9144
BCL2L11	O43521-20;O43521-18;O43521-3;O43521-2;O43521-19;O43521-12;O43521	B2L11_HUMAN	RLLRYIVRL	_RLLRYIVRL_.3	_RLLRYIVRL_	17424.8	18587.7	16351.5	20525.6	15593.9	18951.6	2.48896e-18	9.41011e-28	2.13276e-20	6.25087e-25	1.85645e-07	1.10416e-07	73.0914	73.0255	73.7195	73.6545	71.9102	71.9752
LAT	O43561-4;O43561-2;O43561-5;O43561;O43561-3	LAT_HUMAN	TAAPSAPAL	_TAAPSAPAL_.1	_TAAPSAPAL_	691955	753946	753054	813529	1.13674e+06	1085719	4.99532e-17	8.74268e-30	2.52777e-25	3.86388e-22	3.33658e-09	1.5092e-08	66.9734	66.8103	67.4076	67.3128	65.9032	65.8187
RNF13	O43567-2;O43567	RNF13_HUMAN	IPSVFIGESSANSLK	_IPSVFIGESSANSLK_.2	_IPSVFIGESSANSLK_	97220	98694.1	105512	101810	61694	59517.9	1.45782e-22	9.11815e-40	5.61993e-39	6.51488e-33	2.69227e-09	1.36393e-08	90.6761	90.5032	91.074	90.9621	90.2351	90.1895
RNF13	O43567-2;O43567	RNF13_HUMAN	IPSVFIGESSANSLKDE	_IPSVFIGESSANSLKDE_.2	_IPSVFIGESSANSLKDE_	15083.3	14435.6	13212.3	13419.1	15577.1	14291.6	5.08032e-15	6.12934e-29	1.17452e-27	1.63291e-22	3.68342e-09	5.20048e-08	90.899	90.7157	91.2918	91.1799	90.4912	90.4405
DENR	O43583	DENR_HUMAN	FPNEFAKLTV	_FPNEFAKLTV_.2	_FPNEFAKLTV_	32840.9	36289.2	40737	36873	17574.7	29280.9	1.89448e-05	4.66169e-06	1.38594e-05	1.49624e-06	1.0446e-07	4.60854e-07	97.68	97.4917	98.1368	97.9877	97.3309	97.2818
XPOT	O43592	XPOT_HUMAN	DVVHTSEEARR	_DVVHTSEEARR_.3	_DVVHTSEEARR_	167067	153334	157197	159800	121783	119744	1.36376e-22	4.81572e-39	1.00919e-36	3.0113e-31	9.65838e-10	8.8866e-09	23.5253	23.1297	23.3871	23.231	22.9223	22.6727
XPOT	O43592	XPOT_HUMAN	DVVHTSEEARR	_DVVHTSEEARR_.2	_DVVHTSEEARR_	167067	153334	157197	159800	121783	119744	3.94875e-12	2.68777e-32	2.2891e-16	7.9124e-13	1.86147e-09	1.45573e-08	23.5261	23.1357	23.3983	23.2214	22.9335	22.6735
XPOT	O43592	XPOT_HUMAN	EVIANQGAENVER	_EVIANQGAENVER_.2	_EVIANQGAENVER_	56637.1	55636.1	69085.4	55632.5	41877.3	47435.9	7.32204e-22	3.76606e-35	2.53907e-36	2.72761e-30	1.21892e-09	1.29936e-08	43.2579	42.9453	43.3978	43.2989	42.2675	42.1992
TRAPPC3	O43617-2;O43617	TPPC3_HUMAN	ETADVIAKV	_ETADVIAKV_.2	_ETADVIAKV_	985514	922651	1.12975e+06	1.17244e+06	878025	706763	7.26043e-23	4.40001e-40	5.54063e-36	5.48503e-32	9.65838e-10	8.8866e-09	62.2067	61.9928	62.6915	62.613	60.8724	60.8546
TRAPPC3	O43617-2;O43617	TPPC3_HUMAN	ETADVIAKV	_ETADVIAKV_.1	_ETADVIAKV_	985514	922651	1.12975e+06	1.17244e+06	878025	706763	2.84973e-18	1.97659e-25	5.23981e-31	8.84219e-24	9.89919e-08	4.43285e-08	62.2133	62.0047	62.6773	62.604	60.8997	60.8408
CHMP2A	O43633	CHM2A_HUMAN	MRANIQAVSL	_MRANIQAVSL_.2	_MRANIQAVSL_	907229	843968	1.06654e+06	1.04514e+06	901622	917827	1.59644e-21	5.20199e-35	3.36325e-34	4.27434e-29	1.11694e-09	8.8866e-09	75.3799	75.2816	75.9146	75.8227	73.9745	74.0206
CHMP2A	O43633	CHM2A_HUMAN	MRANIQAVSL	_M[Oxidation (M)]RANIQAVSL_.2	_M[Oxidation (M)]RANIQAVSL_	907229	843968	1.06654e+06	1.04514e+06	901622	917827	1.84686e-19	1.25712e-34	1.45141e-29	4.3149e-26	1.29988e-09	1.09748e-08	66.5197	66.3573	67.0892	66.9683	65.0487	65.1018
CHMP2A	O43633	CHM2A_HUMAN	MRANIQAVSL	_MRANIQAVSL_.1	_MRANIQAVSL_	907229	843968	1.06654e+06	1.04514e+06	901622	917827	0.000160203	0.00474787	0.000279757	0.00330989	4.64229e-05	7.52709e-06	75.4371	75.2769	75.8682	75.8234	74.0264	74.0365
NCK2	O43639	NCK2_HUMAN	SPSDFSVSL	_SPSDFSVSL_.1	_SPSDFSVSL_	256474	210807	240817	204005	242891	224639	1.92139e-17	1.11561e-25	4.60046e-25	1.41272e-22	5.07368e-09	1.90385e-08	93.6236	93.4456	94.0354	93.9182	93.417	93.3439
NCK2	O43639	NCK2_HUMAN	YPFSSVTEEEL	_YPFSSVTEEEL_.2	_YPFSSVTEEEL_	39552.4	35228.1	41329.3	35260.1	35927.9	34589	9.83746e-17	1.66498e-25	1.1095e-18	2.47705e-18	5.06184e-09	2.18959e-08	97.8799	97.671	98.2706	98.1371	97.7846	97.628
PLRG1	O43660-2;O43660	PLRG1_HUMAN	HTNAVATVR	_HTNAVATVR_.2	_HTNAVATVR_	1.00156e+06	1.0533e+06	1.10576e+06	989196	817498	979496	1.08207e-22	3.6028e-38	8.40663e-34	3.20033e-27	1.01465e-09	8.8866e-09	22.2175	21.7226	22.1048	21.7918	21.8602	21.4539
PLRG1	O43660-2;O43660	PLRG1_HUMAN	SHDTTIRL	_SHDTTIRL_.2	_SHDTTIRL_	303620	322629	266944	270789	286490	300478	1.01228e-19	5.6045e-33	2.81478e-29	3.63481e-28	6.6326e-09	2.52721e-08	47.2571	46.971	47.6225	47.597	45.6177	45.7262
PLRG1	O43660-2;O43660	PLRG1_HUMAN	DSTARIWDVR	_DSTARIWDVR_.3	_DSTARIWDVR_	66542.7	70218.5	76758.5	93666.2	37423.2	41400.7	3.79748e-08	7.84803e-10	6.57288e-11	2.51384e-12	1.20305e-07	1.70128e-07	64.5118	64.3342	64.9817	64.8922	63.2411	63.2522
PRC1	O43663;O43663-3;O43663-4;O43663-2	PRC1_HUMAN	DSSTVGLQR	_DSSTVGLQR_.2	_DSSTVGLQR_	479332	500410	572901	494394	458182	474835	5.71487e-13	6.32434e-11	1.94394e-17	1.41769e-17	9.85073e-10	9.11834e-09	36.3694	36.011	36.4287	36.2409	35.6936	35.4515
PRC1	O43663;O43663-3;O43663-4;O43663-2	PRC1_HUMAN	TVYHSPVSR	_TVYHSPVSR_.2	_TVYHSPVSR_	258683	322298	289982	292137	328128	375851	2.96914e-22	1.49911e-38	2.71222e-32	1.99408e-27	1.45948e-09	1.66376e-08	32.9719	32.6912	33.1403	32.9207	32.2124	32.0039
PRC1	O43663;O43663-3;O43663-4;O43663-2	PRC1_HUMAN	KLQKMLPKL	_KLQKMLPKL_.3	_KLQKMLPKL_	308025	265712	258761	245687	120952	166478	0.000195675	0.000171916	0.000864684	0.00196375	9.62921e-05	0.000425448	56.9237	56.6556	57.5114	57.5012	55.2682	55.4573
PRC1	O43663;O43663-3;O43663-4;O43663-2	PRC1_HUMAN	NHLREIWEL	_NHLREIWEL_.2	_NHLREIWEL_	109104	98253.7	86420.1	122862	121040	109308	1.25058e-18	4.93301e-33	5.97142e-31	2.81277e-25	1.4567e-09	9.11839e-09	84.4745	84.3805	85.0088	84.9088	83.1817	83.2501
PRC1	O43663;O43663-3;O43663-4;O43663-2	PRC1_HUMAN	NHLREIWEL	_NHLREIWEL_.3	_NHLREIWEL_	109104	98253.7	86420.1	122862	121040	109308	1.48695e-05	2.01707e-05	0.000169664	0.000212371	1.40507e-06	1.19566e-06	84.4539	84.3704	84.9778	84.8778	83.1818	83.24
PRC1	O43663;O43663-3;O43663-4;O43663-2	PRC1_HUMAN	EAVATIMSGSK	_EAVATIMSGSK_.2	_EAVATIMSGSK_	113551	96118.9	100000	98777.7	323450	245679	2.35763e-12	9.87823e-06	3.06155e-21	1.50446e-17	5.82529e-05	2.29292e-06	55.7093	55.3739	56.0198	55.9471	54.3994	54.4018
PRC1	O43663;O43663-3;O43663-4;O43663-2	PRC1_HUMAN	HDAEIVRLK	_HDAEIVRLK_.3	_HDAEIVRLK_	108537	93224.7	127711	94955.5	81616.8	74799.2	2.12378e-05	0.00669788	0.000121094	0.00330283	7.9791e-08	3.45475e-07	41.4351	41.1957	41.6269	41.5542	40.0336	39.9918
RGS10	O43665-2;O43665;O43665-3	RGS10_HUMAN	KLQDQIFNL	_KLQDQIFNL_.2	_KLQDQIFNL_	1.04162e+06	957806	991546	909412	924826	941246	6.40043e-22	8.69219e-39	1.32193e-35	1.71651e-30	9.65838e-10	8.8866e-09	95.269	95.1278	95.758	95.5937	94.8574	94.7855
RGS10	O43665-2;O43665;O43665-3	RGS10_HUMAN	KLQDQIFNL	_KLQDQIFNL_.1	_KLQDQIFNL_	1.04162e+06	957806	991546	909412	924826	941246	2.32125e-14	3.47089e-21	1.16557e-05	1.31816e-08	1.87419e-09	1.15912e-08	95.2748	95.1127	95.7796	95.5891	94.8679	94.8115
RGS10	O43665-2;O43665;O43665-3	RGS10_HUMAN	DLPDAQTAAKR	_DLPDAQTAAKR_.3	_DLPDAQTAAKR_	194513	175319	252310	182869	127829	158728	7.40593e-23	7.65865e-37	2.19059e-35	3.69551e-31	1.20354e-09	9.82607e-09	36.6951	36.3628	36.7754	36.6189	35.7895	35.6048
ZNF207	O43670-3;O43670-2;O43670;O43670-4	ZN207_HUMAN	KLIHPDEDISL	_KLIHPDEDISL_.2	_KLIHPDEDISL_	181503	182089	170940	189791	279152	318453	1.86753e-21	2.62935e-38	1.74419e-33	2.68353e-30	6.38575e-09	1.03363e-08	70.9153	70.7823	71.4445	71.3495	69.6581	69.6909
NDUFB5	O43674-2;O43674	NDUB5_HUMAN	ETIDKELIDHSPK	_ETIDKELIDHSPK_.3	_ETIDKELIDHSPK_	105665	102646	92798.8	95472.1	81418.3	80960.7	1.67728e-19	1.22447e-28	1.109e-28	7.58118e-26	5.78095e-09	2.86807e-08	56.1991	55.8688	56.5829	56.4892	54.9553	54.9606
NDUFB5	O43674-2;O43674	NDUB5_HUMAN	ETIDKELIDHSPK	_ETIDKELIDHSPK_.2	_ETIDKELIDHSPK_	105665	102646	92798.8	95472.1	81418.3	80960.7	5.86256e-21	5.93174e-22	5.51791e-20	2.53937e-19	1.51492e-08	1.93113e-08	56.1948	55.8594	56.5733	56.4901	54.9356	54.9563
TCF21;MSC	O43680;O60682	TCF21_HUMAN;MUSC_HUMAN	ASSYIAHLR	_ASSYIAHLR_.2	_ASSYIAHLR_	70542.8	69395.1	65567.5	72872.2	60724.7	75743.5	1.12701e-13	7.64968e-14	0.0010145	2.30047e-14	7.95041e-09	3.76554e-08	45.7503	45.4064	46.0423	45.9905	44.2942	44.3387
ASNA1	O43681	ASNA_HUMAN	THNIIVNQL	_THNIIVNQL_.2	_THNIIVNQL_	11595204	9702034	10051286	11777280	9171217	9929091	8.0793e-21	3.76272e-35	2.65274e-29	1.10654e-25	9.65838e-10	8.8866e-09	71.9406	71.8169	72.4725	72.3764	70.6095	70.6375
ASNA1	O43681	ASNA_HUMAN	THNIIVNQL	_THNIIVNQL_.1	_THNIIVNQL_	11595204	9702034	10051286	11777280	9171217	9929091	1.84163e-14	4.55322e-23	8.88705e-25	2.50222e-20	8.35565e-09	1.47262e-08	71.9246	71.8164	72.4874	72.3913	70.6193	70.6575
ASNA1	O43681	ASNA_HUMAN	FPDPEKPCKMC	_FPDPEKPCKM[Oxidation (M)]C_.3	_FPDPEKPCKM[Oxidation (M)]C_	4954895	4.35958e+06	4960468	4.66853e+06	4989964	5145538	4.33983e-20	3.8746e-22	3.76421e-32	2.42956e-28	9.65838e-10	8.8866e-09	48.6598	48.2902	48.9733	48.9165	47.3554	47.4126
ASNA1	O43681	ASNA_HUMAN	FPDPEKPCKMC	_FPDPEKPCKM[Oxidation (M)]C_.2	_FPDPEKPCKM[Oxidation (M)]C_	4954895	4.35958e+06	4960468	4.66853e+06	4989964	5145538	1.22213e-21	7.10978e-37	7.62968e-33	3.03707e-29	1.05955e-09	8.8866e-09	48.6449	48.3014	48.995	48.912	47.3667	47.4342
ASNA1	O43681	ASNA_HUMAN	TLSNIIEQR	_TLSNIIEQR_.2	_TLSNIIEQR_	975425	966092	1.15008e+06	1.14849e+06	903032	759085	2.86287e-12	1.5184e-22	1.09728e-19	5.127e-20	5.74456e-09	1.14347e-08	64.012	63.8292	64.4504	64.3505	62.7769	62.8209
ASNA1	O43681	ASNA_HUMAN	DTAPTGHTLR	_DTAPTGHTLR_.2	_DTAPTGHTLR_	491759	482316	415140	475732	451347	493509	8.10582e-22	4.88223e-42	1.45512e-38	3.20348e-32	9.81214e-10	8.8866e-09	28.2105	27.8044	28.2204	27.97	27.5321	27.2202
ASNA1	O43681	ASNA_HUMAN	DTAPTGHTLR	_DTAPTGHTLR_.3	_DTAPTGHTLR_	491759	482316	415140	475732	451347	493509	8.50825e-21	1.37507e-33	1.94806e-34	1.35014e-26	2.77026e-09	1.10661e-08	28.2079	27.8122	28.2125	27.9622	27.5242	27.2228
ASNA1	O43681	ASNA_HUMAN	FAMEIDPSL	_FAM[Oxidation (M)]EIDPSL_.2	_FAM[Oxidation (M)]EIDPSL_	119080	110534	109244	110310	125644	120671	7.47274e-15	1.50547e-19	1.42806e-20	4.08443e-20	1.0944e-06	4.09043e-07	88.8476	88.7322	89.1789	89.094	88.4479	88.5966
ASNA1	O43681	ASNA_HUMAN	FAMEIDPSL	_FAMEIDPSL_.1	_FAMEIDPSL_	119080	110534	109244	110310	125644	120671	3.48343e-13	2.1702e-14	7.85558e-14	2.52742e-12	2.61392e-08	3.29863e-07	111.601	111.452	112.064	111.883	111.799	111.552
ASNA1	O43681	ASNA_HUMAN	FAMEIDPSL	_FAM[Oxidation (M)]EIDPSL_.1	_FAM[Oxidation (M)]EIDPSL_	119080	110534	109244	110310	125644	120671	1.45606e-05	6.68507e-06	3.27958e-05	6.34104e-06	1.30001e-05	1.62182e-05	88.9628	88.8056	89.3464	89.2719	88.5205	88.5766
BUB1	O43683-2;O43683-3;O43683	BUB1_HUMAN	EPLHNVQVL	_EPLHNVQVL_.2	_EPLHNVQVL_	2.37864e+06	2616867	2829555	3.1742e+06	2.48014e+06	2.4e+06	4.01279e-20	2.22122e-25	1.97044e-24	4.09398e-21	1.64283e-09	1.24044e-08	72.4087	72.1968	72.8488	72.7525	71.1055	71.1388
BUB1	O43683-2;O43683-3;O43683	BUB1_HUMAN	EPLHNVQVL	_EPLHNVQVL_.1	_EPLHNVQVL_	2.37864e+06	2616867	2829555	3.1742e+06	2.48014e+06	2.4e+06	2.75798e-19	3.30609e-32	5.26585e-30	7.14117e-26	2.24545e-09	1.567e-08	72.4027	72.2639	72.8637	72.7674	71.1153	71.1741
BUB1	O43683-2;O43683-3;O43683	BUB1_HUMAN	FHTTPNTSL	_FHTTPNTSL_.2	_FHTTPNTSL_	1.95411e+06	1.7476e+06	1.90051e+06	1.8144e+06	1.92699e+06	1.79192e+06	2.75622e-22	6.93456e-38	5.79124e-32	1.2035e-28	9.65838e-10	8.8866e-09	52.993	52.6481	53.3864	53.3138	51.7732	51.8183
BUB1	O43683-2;O43683-3;O43683	BUB1_HUMAN	FHTTPNTSL	_FHTTPNTSL_.1	_FHTTPNTSL_	1.95411e+06	1.7476e+06	1.90051e+06	1.8144e+06	1.92699e+06	1.79192e+06	1.2648e-22	1.24578e-38	1.95573e-36	4.62517e-31	1.30112e-09	8.8866e-09	52.9985	52.638	53.3972	53.2776	51.7892	51.8394
BUB1	O43683-2;O43683-3;O43683	BUB1_HUMAN	DAFEAQFQKNVR	_DAFEAQFQKNVR_.3	_DAFEAQFQKNVR_	1.00876e+06	1.09175e+06	1.06101e+06	910713	1.01769e+06	923870	4.71e-22	5.15688e-40	7.92833e-36	3.15052e-31	6.19293e-08	3.19188e-08	61.3204	61.1074	61.7524	61.6896	60.0657	60.0549
BUB1	O43683-2;O43683-3;O43683	BUB1_HUMAN	DAFEAQFQKNVR	_DAFEAQFQKNVR_.2	_DAFEAQFQKNVR_	1.00876e+06	1.09175e+06	1.06101e+06	910713	1.01769e+06	923870	6.09319e-23	4.6792e-41	1.74055e-36	1.72614e-32	9.65838e-10	8.8866e-09	61.3317	61.1395	61.7637	61.7009	60.0616	60.0662
BUB1	O43683-2;O43683-3;O43683	BUB1_HUMAN	ETHLPAQAR	_ETHLPAQAR_.2	_ETHLPAQAR_	1.33456e+06	1.39741e+06	1.00432e+06	1.23017e+06	2003675	1.69475e+06	5.05233e-23	2.60047e-38	1.90545e-36	3.78989e-32	9.65838e-10	8.8866e-09	28.7735	28.3862	28.7838	28.5645	28.0061	27.7515
BUB1	O43683-2;O43683-3;O43683	BUB1_HUMAN	KLFPKGTIFTA	_KLFPKGTIFTA_.2	_KLFPKGTIFTA_	1.06149e+06	1.04554e+06	900858	1.09261e+06	955087	1.09618e+06	9.11219e-23	3.60708e-40	9.61066e-34	1.21387e-31	9.65838e-10	8.8866e-09	80.2604	80.1796	80.8427	80.7439	78.9892	79.0335
BUB1	O43683-2;O43683-3;O43683	BUB1_HUMAN	EAQFQKNVR	_EAQFQKNVR_.2	_EAQFQKNVR_	21677.5	19829.6	15806.4	16864.6	23980.4	21921	2.31248e-13	2.0189e-17	2.53442e-22	6.21103e-21	2.33593e-08	5.46489e-08	26.2585	25.8211	26.2675	25.9913	25.6271	25.2372
BUB3	O43684-2;O43684	BUB3_HUMAN	FPNKQGYVL	_FPNKQGYVL_.2	_FPNKQGYVL_	13885666	15561537	17780118	18726888	12989584	13722030	5.83123e-19	3.66567e-29	1.21874e-27	4.92974e-24	1.55387e-09	9.83106e-09	70.8783	70.7245	71.4702	71.3596	69.1001	69.1941
BUB3	O43684-2;O43684	BUB3_HUMAN	FPNKQGYVL	_FPNKQGYVL_.1	_FPNKQGYVL_	13885666	15561537	17780118	18726888	12989584	13722030	2.73423e-13	6.40334e-25	1.1342e-15	2.26183e-15	1.50336e-09	9.72835e-09	71.021	70.815	71.4458	71.4397	69.301	69.3847
BUB3	O43684-2;O43684	BUB3_HUMAN	LYDVPANSM	_LYDVPANSM_.1	_LYDVPANSM_	271454	288679	203540	264753	458314	479613	1.09299e-18	1.1808e-33	3.8547e-32	8.76954e-29	1.01346e-07	9.18382e-08	74.882	74.7217	75.2389	75.1578	74.1375	74.0962
BUB3	O43684-2;O43684	BUB3_HUMAN	LYDVPANSM	_LYDVPANSM[Oxidation (M)]_.1	_LYDVPANSM[Oxidation (M)]_	271454	288679	203540	264753	458314	479613	1.12809e-10	3.79191e-11	6.61823e-06	5.71308e-09	9.61363e-07	8.91651e-07	57.6409	57.2622	57.8528	57.8164	56.8416	56.868
BUB3	O43684-2;O43684	BUB3_HUMAN	LYDVPANSM	_LYDVPANSM_.2	_LYDVPANSM_	271454	288679	203540	264753	458314	479613	1.65411e-13	2.48729e-24	7.05851e-13	9.10698e-15	5.61517e-07	1.05896e-06	74.9077	74.7004	75.2543	75.1522	74.1472	74.0493
BUB3	O43684-2;O43684	BUB3_HUMAN	YQHTGAVL	_YQHTGAVL_.1	_YQHTGAVL_	88105.8	104852	59396.6	59949.8	229857	194903	1.52675e-12	1.21831e-25	4.04559e-15	7.54059e-12	4.34274e-09	6.43516e-08	45.8016	45.463	46.0675	46.0106	44.3708	44.3897
ACTN4	O43707;O43707-2	ACTN4_HUMAN	PELIEYDKL	_PELIEYDKL_.3	_PELIEYDKL_	3.1871e+06	3.2847e+06	3.83757e+06	3.7908e+06	2.82677e+06	2709318	1.96004e-08	2.44197e-10	9.61731e-15	3.87441e-06	1.89684e-07	3.6426e-07	66.774	66.6344	67.3257	67.2152	65.3464	65.3689
ACTN4	O43707;O43707-2	ACTN4_HUMAN	HRDYETATL	_HRDYETATL_.2	_HRDYETATL_	1.21213e+06	1.30514e+06	1.37127e+06	1.31711e+06	891834	1.23079e+06	8.04908e-16	5.27872e-30	5.42818e-33	1.21165e-28	1.7161e-09	8.8866e-09	40.4413	40.1184	40.6329	40.5707	39.1659	39.0354
ACTN4	O43707;O43707-2	ACTN4_HUMAN	QHQLIQEAL	_QHQLIQEAL_.2	_QHQLIQEAL_	195391	221240	256506	256137	46364	10129.1	1.59953e-17	1.42988e-31	6.6129e-30	1.97952e-25	0.00659034	0.00716333	69.7139	69.5915	70.3158	70.2104	67.1258	67.9151
ACTN4	O43707;O43707-2	ACTN4_HUMAN	KMLDAEDIVNTA	_KMLDAEDIVNTA_.2	_KMLDAEDIVNTA_	103906	97258	92490	99190.8	55358.9	52859.6	1.6483e-18	3.8192e-27	3.43952e-22	1.73815e-24	2.20152e-09	1.04575e-08	80.1427	80.0358	80.5577	80.4641	79.4069	79.4049
ACTN4	O43707;O43707-2	ACTN4_HUMAN	ETATLSDIKALIR	_ETATLSDIKALIR_.3	_ETATLSDIKALIR_	43554.6	41008.1	51277	45714.3	29060	27595.5	1.82756e-17	9.47421e-33	4.97946e-33	6.72006e-27	3.90914e-09	1.3915e-08	93.0686	92.9011	93.501	93.3734	92.6309	92.5255
ACTN4	O43707;O43707-2	ACTN4_HUMAN	ETATLSDIKALIR	_ETATLSDIKALIR_.2	_ETATLSDIKALIR_	43554.6	41008.1	51277	45714.3	29060	27595.5	7.02263e-06	2.53279e-05	9.98743e-10	5.31812e-09	3.6953e-07	4.45243e-07	93.0903	92.902	93.4914	93.3742	92.6266	92.5367
ACTN4	O43707;O43707-2	ACTN4_HUMAN	QRIAESNHI	_QRIAESNHI_.3	_QRIAESNHI_	18232.8	Non Numérique	Non Numérique	Non Numérique	Non Numérique	10892.6	0.00590101	Filtered	Filtered	Filtered	Filtered	0.00143027	28.3542	Filtered	Filtered	Filtered	Filtered	28.2147
WBSCR22	O43709;O43709-3	WBS22_HUMAN	SVFTNERFPLR	_SVFTNERFPLR_.3	_SVFTNERFPLR_	274699	250457	336016	314992	249409	247865	6.17878e-23	6.00736e-34	1.18767e-36	1.26151e-30	9.65838e-10	8.8866e-09	75.5061	75.3872	76.0082	75.9425	74.2314	74.2314
WBSCR22	O43709;O43709-3	WBS22_HUMAN	VRKSRAWVL	_VRKSRAWVL_.2	_VRKSRAWVL_	12817.1	18572	9584.91	14838.5	23913.9	18700.4	3.26557e-08	1.01016e-10	1.83526e-05	2.20913e-05	5.18857e-09	8.55728e-08	48.2853	47.9783	48.8128	48.7978	46.1226	46.2167
GATC	O43716	GATC_HUMAN	NVVEGNCADEL	_NVVEGNCADEL_.2	_NVVEGNCADEL_	1	1	1	1	1	1	0.00157514	0.00711422	0.00222786	0.0037105	0.00310301	0.00202072	116.668	117.164	118.399	118.004	117.498	117.879
HTATSF1	O43719	HTSF1_HUMAN	KLLDEDEIRGYKL	_KLLDEDEIRGYKL_.3	_KLLDEDEIRGYKL_	383819	449825	478440	531102	441806	460390	3.87505e-20	1.19907e-30	9.21401e-29	1.21189e-24	1.14792e-09	2.02608e-08	75.7848	75.6501	76.2008	76.1454	74.6105	74.6564
HTATSF1	O43719	HTSF1_HUMAN	KLLDEDEIRGYKL	_KLLDEDEIRGYKL_.2	_KLLDEDEIRGYKL_	383819	449825	478440	531102	441806	460390	1.43433e-21	4.09803e-39	3.63876e-36	7.90519e-32	1.90883e-09	9.78688e-09	75.7648	75.6615	76.2122	76.1463	74.6167	74.6576
HTATSF1	O43719	HTSF1_HUMAN	EAFLNAPEANR	_EAFLNAPEANR_.2	_EAFLNAPEANR_	50259.6	50321.5	52900.1	48318.8	32179.8	32547.6	2.59745e-11	5.64689e-17	9.15705e-23	4.72503e-18	3.62443e-07	3.27646e-07	61.4368	61.2342	61.8427	61.7904	60.1286	60.1846
HTATSF1	O43719	HTSF1_HUMAN	HPMDFEDDPLVL	_HPMDFEDDPLVL_.2	_HPMDFEDDPLVL_	16025.4	11812.2	14731.3	14179	20331.3	17763.9	4.11777e-08	1.03277e-05	6.51663e-06	2.60191e-06	1.10354e-06	2.40802e-07	109.911	109.768	110.363	110.207	110.138	109.87
TRAF3IP2	O43734-5;O43734-2;O43734	CIKS_HUMAN	YPQDLPRPL	_YPQDLPRPL_.2	_YPQDLPRPL_	573589	752506	859963	858912	554022	576787	2.69437e-22	2.33251e-35	3.55395e-32	1.40101e-30	9.71373e-10	9.73245e-09	79.2728	79.1975	79.7801	79.6761	78.096	78.1706
TRAF3IP2	O43734-5;O43734-2;O43734	CIKS_HUMAN	LPNASADSL	_LPNASADSL_.1	_LPNASADSL_	69989.5	74200.1	88429.8	93548	103918	101532	2.62833e-16	4.53248e-27	4.06924e-30	1.04811e-25	5.83423e-08	4.68524e-08	65.1275	64.9291	65.4723	65.3723	64.1694	64.1602
TRAF3IP2	O43734-5;O43734-2;O43734	CIKS_HUMAN	LPNASADSL	_LPNASADSL_.2	_LPNASADSL_	69989.5	74200.1	88429.8	93548	103918	101532	2.25644e-19	3.5455e-18	4.60136e-27	8.0057e-24	2.54241e-07	3.96101e-07	65.1354	64.9213	65.4488	65.3436	64.1665	64.1522
ITM2A	O43736-2;O43736	ITM2A_HUMAN	FPNEFIVET	_FPNEFIVET_.2	_FPNEFIVET_	212108	184321	205259	172475	270074	235362	6.68493e-23	8.63105e-41	3.01305e-38	2.05658e-32	9.65838e-10	8.8866e-09	103.342	103.135	103.766	103.589	103.295	103.129
ITM2A	O43736-2;O43736	ITM2A_HUMAN	FPNEFIVET	_FPNEFIVET_.1	_FPNEFIVET_	212108	184321	205259	172475	270074	235362	1.37417e-08	4.25422e-11	4.86484e-16	3.72872e-12	2.29892e-08	1.73799e-07	103.348	103.203	103.761	103.59	103.362	103.211
ITM2A	O43736-2;O43736	ITM2A_HUMAN	MPLNTSIVM	_MPLNTSIVM_.1	_MPLNTSIVM_	173712	156840	135619	114419	59576.4	236032	1.82954e-06	8.73421e-06	3.15917e-05	7.49523e-06	2.9689e-06	6.89802e-06	102.433	102.256	102.897	102.731	103.304	102.193
ITM2A	O43736-2;O43736	ITM2A_HUMAN	LPQTYVVREDLVAVE	_LPQTYVVREDLVAVE_.2	_LPQTYVVREDLVAVE_	29294.5	20312.2	17306.6	18863.6	24183	24359.1	7.24113e-22	6.93299e-33	4.36556e-19	8.37215e-16	3.5995e-09	1.27857e-08	96.001	95.8337	96.4642	96.2737	95.8439	95.7116
AP1G1	O43747;O43747-2	AP1G1_HUMAN	QTDHNAVQR	_QTDHNAVQR_.2	_QTDHNAVQR_	1599.48	1274.18	634.853	Non Numérique	17342.2	18504.5	2.35866e-05	0.000105098	0.0011321	Filtered	2.00002e-09	1.03071e-07	7.91007	4.43968	6.84411	Filtered	9.43031	5.2361
STX6	O43752	STX6_HUMAN	NPRKFNLDATELSIRK	_NPRKFNLDATELSIRK_.4	_NPRKFNLDATELSIRK_	584284	733719	692017	787535	649487	582266	2.62057e-22	1.72199e-40	1.40349e-34	8.49727e-32	9.65838e-10	8.8866e-09	63.7788	63.6013	64.3217	64.1957	62.3682	62.4092
STX6	O43752	STX6_HUMAN	NPRKFNLDATELSIRK	_NPRKFNLDATELSIRK_.3	_NPRKFNLDATELSIRK_	584284	733719	692017	787535	649487	582266	2.80765e-22	2.10317e-39	9.64363e-35	8.04179e-33	9.65838e-10	8.8866e-09	63.8023	63.5882	64.3243	64.1722	62.3453	62.3862
STX6	O43752	STX6_HUMAN	NPRKFNLDATELSIRKA	_NPRKFNLDATELSIRKA_.4	_NPRKFNLDATELSIRKA_	157348	146091	182892	202058	183413	187618	2.81161e-16	2.62621e-09	4.16432e-28	3.66353e-20	2.93376e-08	9.8504e-08	65.8061	65.5815	66.3598	66.1971	64.348	64.4158
STX6	O43752	STX6_HUMAN	NPRKFNLDATELSIR	_NPRKFNLDATELSIR_.3	_NPRKFNLDATELSIR_	55815	55387.8	70377.7	72399.2	49512	48174	8.95011e-21	5.04139e-34	4.42519e-29	6.32484e-27	1.28034e-09	8.92238e-09	73.3208	73.2128	73.8236	73.7273	72.0279	72.0262
ENSA;ENSA;ENSA;ENSA;ENSA;ENSA;ENSA;ENSA;ARPP19;ENSA;ARPP19	O43768-6;O43768-5;O43768-2;O43768;O43768-9;O43768-7;O43768-3;O43768-4;P56211-2;O43768-8;P56211	ENSA_HUMAN;ENSA_HUMAN;ENSA_HUMAN;ENSA_HUMAN;ENSA_HUMAN;ENSA_HUMAN;ENSA_HUMAN;ENSA_HUMAN;ARP19_HUMAN;ENSA_HUMAN;ARP19_HUMAN	YFDSGDYNM	_YFDSGDYNM_.1	_YFDSGDYNM_	57560.8	77914.2	38645.5	46304.6	186063	203316	4.21657e-17	6.07494e-26	5.23669e-23	3.73122e-23	2.06833e-09	9.8844e-09	72.6455	72.4805	72.9498	72.8535	72.1027	72.009
ENSA;ENSA;ENSA;ENSA;ENSA;ENSA;ENSA;ENSA;ARPP19;ENSA;ARPP19	O43768-6;O43768-5;O43768-2;O43768;O43768-9;O43768-7;O43768-3;O43768-4;P56211-2;O43768-8;P56211	ENSA_HUMAN;ENSA_HUMAN;ENSA_HUMAN;ENSA_HUMAN;ENSA_HUMAN;ENSA_HUMAN;ENSA_HUMAN;ENSA_HUMAN;ARP19_HUMAN;ENSA_HUMAN;ARP19_HUMAN	YFDSGDYNM	_YFDSGDYNM[Oxidation (M)]_.1	_YFDSGDYNM[Oxidation (M)]_	57560.8	77914.2	38645.5	46304.6	186063	203316	6.14702e-18	3.92445e-29	2.38025e-17	2.77074e-22	1.03705e-09	9.12108e-09	53.2568	52.8389	53.4258	53.3271	52.7064	52.6269
ENSA;ENSA;ENSA;ENSA;ENSA;ENSA;ENSA;ENSA;ARPP19;ENSA;ARPP19	O43768-6;O43768-5;O43768-2;O43768;O43768-9;O43768-7;O43768-3;O43768-4;P56211-2;O43768-8;P56211	ENSA_HUMAN;ENSA_HUMAN;ENSA_HUMAN;ENSA_HUMAN;ENSA_HUMAN;ENSA_HUMAN;ENSA_HUMAN;ENSA_HUMAN;ARP19_HUMAN;ENSA_HUMAN;ARP19_HUMAN	YPSLGQKPGGSDFLM	_YPSLGQKPGGSDFLM_.2	_YPSLGQKPGGSDFLM_	10639.4	9850.95	7531.29	7810.19	14100.7	15497.6	1.88768e-10	1.62874e-13	2.7632e-11	4.17899e-11	6.84173e-08	1.30989e-07	95.1957	95.013	95.669	95.4942	94.8625	94.7446
NARS	O43776	SYNC_HUMAN	TQVEGGATL	_TQVEGGATL_.1	_TQVEGGATL_	43514.7	44105.4	32052.5	33421.5	471857	1.67483e+06	1.74842e-14	3.79574e-20	1.14396e-27	1.3406e-20	0.000413052	2.62681e-05	52.474	52.1088	52.7732	52.6798	51.3976	51.2775
NARS	O43776	SYNC_HUMAN	FPVEIKSFYM	_FPVEIKSFYM[Oxidation (M)]_.2	_FPVEIKSFYM[Oxidation (M)]_	42579.5	41032.5	48963.5	43354.2	38591.2	38959.2	5.91635e-21	3.25517e-38	1.57229e-14	2.06083e-27	2.83282e-09	1.94444e-08	97.9619	97.7837	98.4052	98.2455	97.7284	97.5974
NARS	O43776	SYNC_HUMAN	FPVEIKSFYM	_FPVEIKSFYM_.2	_FPVEIKSFYM_	42579.5	41032.5	48963.5	43354.2	38591.2	38959.2	4.49082e-19	5.77998e-33	1.69571e-33	4.19732e-27	1.66188e-09	8.8866e-09	110.446	110.344	110.934	110.732	110.672	110.441
SPOP;SPOPL	O43791;Q6IQ16	SPOP_HUMAN;SPOPL_HUMAN	ETKAMESQR	_ETKAMESQR_.2	_ETKAMESQR_	30145.3	12270.9	43756.5	25553.5	58509.3	27097.9	1.85427e-05	2.41287e-05	2.54942e-05	0.00050368	6.38724e-08	9.60986e-08	11.7284	11.0139	11.6117	11.2351	11.6247	11.2707
MYO1B	O43795-2;O43795	MYO1B_HUMAN	YRNRNFYEL	_YRNRNFYEL_.2	_YRNRNFYEL_	2889.74	3523.32	Non Numérique	Non Numérique	892.454	1847.84	0.0041575	0.00761449	Filtered	Filtered	0.00033758	0.00897625	59.3337	59.0847	Filtered	Filtered	57.5999	58.9456
SSNA1	O43805	SSNA1_HUMAN	KLARVNENL	_KLARVNENL_.2	_KLARVNENL_	113343	112759	107647	107212	4564.12	4523.67	3.41018e-20	2.08027e-33	6.93632e-29	1.10446e-24	0.00046482	0.00258878	40.9572	40.6813	41.102	41.045	39.5633	38.3388
SLC25A17	O43808	PM34_HUMAN	TVFFPLDTAR	_TVFFPLDTAR_.2	_TVFFPLDTAR_	224031	210443	228477	224277	148200	160450	1.16641e-21	5.28619e-35	2.88598e-33	2.91586e-30	6.6506e-09	2.31946e-08	99.6734	99.4446	100.126	99.9444	99.3306	99.2274
NUDT21	O43809	CPSF5_HUMAN	DSSVAARFQR	_DSSVAARFQR_.2	_DSSVAARFQR_	17466.8	13278.8	14859.6	16282.5	14778.2	13977.2	1.35384e-15	1.6598e-26	1.49466e-23	1.67912e-24	2.59796e-08	2.50403e-07	41.6332	41.3416	41.7623	41.6845	40.4545	40.3935
LANCL1	O43813	LANC1_HUMAN	ETILTSGENLAR	_ETILTSGENLAR_.2	_ETILTSGENLAR_	895767	839066	773747	1057594	839108	903578	5.2363e-22	6.39877e-41	2.53187e-37	3.63079e-30	1.01351e-09	1.23359e-08	67.8816	67.7445	68.3995	68.2993	66.6091	66.5512
LANCL1	O43813	LANC1_HUMAN	ETILTSGENLARKR	_ETILTSGENLARKR_.3	_ETILTSGENLARKR_	319820	335624	302257	308354	246333	248117	5.67654e-19	9.70452e-33	9.2317e-25	8.72242e-24	1.50394e-09	1.20023e-08	53.7771	53.4793	54.197	54.1454	52.3702	52.4442
STRN	O43815-2;O43815	STRN_HUMAN	AHLEAVTSL	_AHLEAVTSL_.2	_AHLEAVTSL_	324532	309189	344023	417980	308325	312468	1.5419e-18	4.34206e-28	4.50998e-27	6.47786e-25	7.2885e-09	2.64166e-08	68.2433	68.1167	68.7718	68.6977	66.7948	66.8652
STRN	O43815-2;O43815	STRN_HUMAN	DTSTIVRKK	_DTSTIVRKK_.2	_DTSTIVRKK_	183669	175354	162246	164362	230341	215366	3.92204e-23	1.58128e-39	1.02775e-35	3.20771e-33	9.65838e-10	8.8866e-09	18.431	17.6694	18.2173	17.7416	18.1014	17.6321
STRN	O43815-2;O43815	STRN_HUMAN	SVIDTSTIVRK	_SVIDTSTIVRK_.3	_SVIDTSTIVRK_	57393.7	54457.4	53984.3	53904.7	56763.5	48625.1	1.47508e-15	1.97511e-20	4.17677e-28	1.1782e-21	1.61898e-09	5.08259e-08	58.0371	57.7785	58.4631	58.4216	56.8302	56.872
RRP9	O43818	U3IP2_HUMAN	DAVSGLAFR	_DAVSGLAFR_.2	_DAVSGLAFR_	50837.9	59202.4	60659	66672.1	47857.7	45769.1	1.93175e-20	2.64168e-31	1.61494e-33	1.48741e-30	4.01407e-09	2.37182e-08	72.2988	72.1401	72.7137	72.6238	71.2318	71.26
AKAP8	O43823	AKAP8_HUMAN	HVAKSVLNNR	_HVAKSVLNNR_.3	_HVAKSVLNNR_	140893	139702	170038	149698	106813	111731	3.36267e-11	1.72133e-19	1.21889e-22	1.03777e-20	2.2609e-07	3.93335e-07	21.8357	21.3356	21.7124	21.4046	21.6666	21.2185
GTPBP6	O43824	GTPB6_HUMAN	AHSDLILHV	_AHSDLILHV_.2	_AHSDLILHV_	883822	1.0238e+06	926501	1.01729e+06	944428	919180	1.04301e-10	3.9307e-18	2.43256e-14	1.08138e-13	1.03108e-07	3.17139e-07	70.4689	70.3462	71.0919	70.976	68.621	68.6831
GTPBP6	O43824	GTPB6_HUMAN	AHSDLILHV	_AHSDLILHV_.1	_AHSDLILHV_	883822	1.0238e+06	926501	1.01729e+06	944428	919180	7.5999e-06	2.56701e-06	6.46353e-05	0.000215614	2.86979e-05	1.94079e-05	70.4756	70.3633	71.0412	70.9932	68.6125	68.7982
NRDC	O43847;O43847-2	NRDC_HUMAN	EAVDSEYQLAR	_EAVDSEYQLAR_.2	_EAVDSEYQLAR_	71753.4	79834.3	74608	78662.8	47315.3	47732.7	2.77896e-16	2.787e-19	3.75011e-27	1.07877e-26	3.80008e-08	1.02965e-07	54.211	53.84	54.5161	54.4435	53.1014	53.0867
NRDC	O43847;O43847-2	NRDC_HUMAN	YPDENGFDAF	_YPDENGFDAF_.1	_YPDENGFDAF_	19756.5	19844.2	8720.46	9385.61	35707.7	31187.1	2.40896e-08	7.3808e-12	0.00423691	7.66147e-05	2.82112e-07	3.40665e-07	92.683	92.5204	93.0988	93.0078	92.4657	92.3808
CALU	O43852-12;O43852-13;O43852-14;O43852-9;O43852-7;O43852-11;O43852-8;O43852-10;O43852-5;O43852-6;O43852-2;O43852;O43852-4;O43852-3	CALU_HUMAN	TAFALSKPTEK	_TAFALSKPTEK_.2	_TAFALSKPTEK_	34048.1	30659.4	28094.8	33310.2	29450.7	24796.7	1.3501e-08	1.16228e-07	8.74451e-08	5.03043e-10	9.32201e-09	2.43127e-08	49.5826	49.233	49.9643	49.9022	48.0047	48.1071
AHCYL1	O43865;O43865-2	SAHH2_HUMAN	LPSFDAHLTEL	_LPSFDAHLTEL_.2	_LPSFDAHLTEL_	446373	370346	420885	383697	361283	326903	3.45312e-22	2.38448e-37	3.19457e-34	5.3434e-28	9.88863e-10	8.8866e-09	103.147	102.961	103.602	103.436	103.149	102.972
AHCYL1	O43865;O43865-2	SAHH2_HUMAN	MPLPGVGEEL	_MPLPGVGEEL_.2	_MPLPGVGEEL_	170812	155185	162305	145729	187553	180885	3.32815e-16	9.98718e-27	6.43837e-27	4.42201e-23	7.66303e-09	1.77783e-08	107.081	106.943	107.567	107.438	107.158	106.963
AHCYL1	O43865;O43865-2	SAHH2_HUMAN	MPLPGVGEEL	_MPLPGVGEEL_.1	_MPLPGVGEEL_	170812	155185	162305	145729	187553	180885	1.47712e-19	2.76186e-31	2.18298e-33	2.20479e-27	5.12994e-09	2.00815e-08	107.12	106.959	107.589	107.399	107.167	106.92
AHCYL1	O43865;O43865-2	SAHH2_HUMAN	SFDAHLTEL	_SFDAHLTEL_.2	_SFDAHLTEL_	266344	265947	305952	251899	180856	128257	1.12349e-15	2.53362e-22	6.92309e-22	1.91128e-16	1.36933e-08	3.18463e-07	82.7779	82.6892	83.2487	83.1802	81.8359	81.805
AHCYL1	O43865;O43865-2	SAHH2_HUMAN	THITAQTAV	_THITAQTAV_.2	_THITAQTAV_	234905	210417	250006	226524	10968.7	4168.98	2.72621e-15	4.82619e-33	8.11345e-23	5.93194e-18	0.00470354	0.00814011	42.4632	42.2134	42.6343	42.5407	40.826	40.7608
CREB3	O43889-3;O43889-2;O43889	CREB3_HUMAN	VHHDHTYSL	_VHHDHTYSL_.3	_VHHDHTYSL_	356447	387485	377687	380354	301849	367003	2.67342e-18	1.79252e-33	6.43594e-33	5.60694e-28	9.65838e-10	9.22183e-09	29.7851	29.4314	29.9002	29.6862	28.901	28.6531
CREB3	O43889-3;O43889-2;O43889	CREB3_HUMAN	VHHDHTYSL	_VHHDHTYSL_.2	_VHHDHTYSL_	356447	387485	377687	380354	301849	367003	2.0507e-18	9.82666e-35	1.56089e-25	1.81026e-25	1.39769e-09	8.95145e-09	29.7784	29.4351	29.8831	29.6951	28.91	28.6621
CREB3	O43889-3;O43889-2;O43889	CREB3_HUMAN	LPSEDPYQL	_LPSEDPYQL_.1	_LPSEDPYQL_	183413	167527	141867	165993	319808	300218	2.43319e-21	3.19063e-38	1.96172e-31	2.26371e-28	1.50379e-08	1.15992e-08	83.3554	83.2301	83.7376	83.669	82.7077	82.6165
KIF1C	O43896	KIF1C_HUMAN	TTVQTIVKR	_TTVQTIVKR_.2	_TTVQTIVKR_	1.03459e+06	1.06412e+06	1.18758e+06	1.00884e+06	1226184	1226557	4.72893e-23	5.09794e-41	3.90589e-36	1.94729e-32	9.65838e-10	8.8866e-09	38.9881	38.7081	39.1579	39.0956	37.7487	37.6699
EXTL3	O43909	EXTL3_HUMAN	FPHTPFDPVL	_FPHTPFDPVL_.2	_FPHTPFDPVL_	6052.84	5531.76	6819.57	5088.74	5436.37	5627.58	3.77068e-13	9.95624e-07	1.09823e-11	1.14106e-07	1.09789e-07	7.06455e-08	109.006	108.858	109.5	109.308	109.205	108.953
ORC5	O43913-2;O43913	ORC5_HUMAN	KTLELPHVFV	_KTLELPHVFV_.3	_KTLELPHVFV_	30970.4	29574.8	30054.9	28216	25468.4	26098.8	2.74996e-22	1.17079e-42	4.14117e-37	3.58603e-27	4.61613e-09	1.33213e-08	95.3916	95.2035	95.9016	95.7112	94.8955	94.793
ORC4	O43929;O43929-2;O43929-3	ORC4_HUMAN	NSVLIIGPR	_NSVLIIGPR_.2	_NSVLIIGPR_	183381	176477	198606	215668	183602	192090	4.26559e-10	1.19456e-16	4.64512e-14	8.45631e-16	8.67276e-08	2.20395e-07	76.8027	76.6666	77.3163	77.2179	75.3497	75.412
ORC4	O43929;O43929-2;O43929-3	ORC4_HUMAN	HPFMTAVDL	_HPFMTAVDL_.2	_HPFMTAVDL_	174598	156549	166889	151095	183117	182460	6.04184e-20	7.13411e-30	4.90097e-25	4.41456e-26	3.0386e-08	6.68113e-08	90.8632	90.7165	91.3346	91.1965	90.2238	90.2295
ORC4	O43929;O43929-2;O43929-3	ORC4_HUMAN	FPQYVKIFK	_FPQYVKIFK_.3	_FPQYVKIFK_	43862.9	50662.3	47929.8	48325.8	33809.8	39008.7	4.23027e-07	7.65812e-11	3.13069e-33	3.99952e-21	2.39469e-07	4.02668e-07	82.3597	82.2658	82.8199	82.7462	81.2552	81.2493
PRKY;PRKX	O43930;P51817	PRKY_HUMAN;PRKX_HUMAN	EVIQSKGHGR	_EVIQSKGHGR_.3	_EVIQSKGHGR_	56749.6	58207.6	67669.6	57564.4	39875.1	27437.1	3.31915e-06	1.80531e-05	0.00507356	0.000255757	1.96781e-06	0.00985635	11.7206	11.4082	11.6143	11.3578	11.6168	11.3202
RAD21	O60216	RAD21_HUMAN	SVESIISPK	_SVESIISPK_.1	_SVESIISPK_	74163.2	65485	43201.9	65999.9	194147	144255	3.94457e-23	9.85942e-41	1.61763e-39	4.23527e-33	1.34447e-09	1.13863e-08	62.5175	62.2982	62.9815	62.8872	61.2148	61.2881
RAD21	O60216	RAD21_HUMAN	RLQESVMEA	_RLQESVMEA_.1	_RLQESVMEA_	3036.68	2529.59	Non Numérique	Non Numérique	13977.7	11183.5	0.00942553	0.000383573	Filtered	Filtered	3.70428e-07	3.75206e-07	50.8188	50.4168	Filtered	Filtered	49.3352	49.4219
TIMM8A	O60220	TIM8A_HUMAN	DTSQFILNR	_DTSQFILNR_.2	_DTSQFILNR_	265329	230049	189473	256771	Non Numérique	33979.9	1.35932e-14	1.18275e-24	1.65245e-23	2.32128e-23	Filtered	0.00775049	69.27	69.1372	69.7309	69.6464	Filtered	67.5502
KALRN	O60229-2;O60229	KALRN_HUMAN	FPVDVEGSRRL	_FPVDVEGSRRL_.3	_FPVDVEGSRRL_	734806	761895	765919	931081	728482	746249	5.61721e-15	1.28543e-25	5.65601e-22	1.16745e-19	4.02474e-08	4.29147e-08	67.1079	66.9605	67.6414	67.5413	65.7174	65.725
DHX16	O60231	DHX16_HUMAN	SVNNSIFYR	_SVNNSIFYR_.2	_SVNNSIFYR_	110827	114325	110636	142852	113295	103258	2.31546e-19	1.29426e-30	6.03329e-29	3.30472e-17	5.45948e-08	1.69811e-08	62.5351	62.2792	62.999	62.8995	60.9128	60.9157
DHX16	O60231	DHX16_HUMAN	ESSEETVSR	_ESSEETVSR_.2	_ESSEETVSR_	71459.7	68906.1	75213.6	63845.9	54600.6	62229.8	7.80936e-20	1.15336e-24	1.63623e-20	1.8488e-09	5.88074e-09	1.24079e-08	17.9453	17.2412	17.721	17.2191	17.6552	17.1329
BNIP3L	O60238-2;O60238	BNI3L_HUMAN	EHVPSSSSI	_EHVPSSSSI_.2	_EHVPSSSSI_	520676	473599	501810	424662	409082	354732	2.1884e-21	3.0131e-30	2.49484e-37	8.69413e-29	9.65838e-10	8.8866e-09	41.4813	41.1584	41.6105	41.5378	40.3502	40.2835
BNIP3L	O60238-2;O60238	BNI3L_HUMAN	EHVPSSSSI	_EHVPSSSSI_.1	_EHVPSSSSI_	520676	473599	501810	424662	409082	354732	1.8453e-13	1.53075e-19	1.05152e-18	2.2603e-15	7.52182e-09	2.18923e-08	41.4775	41.1886	41.6406	41.5549	40.3206	40.3006
SH3BP5	O60239;O60239-2	3BP5_HUMAN	ETISLAEQRL	_ETISLAEQRL_.2	_ETISLAEQRL_	126907	135385	168648	203166	135023	140650	1.8427e-18	1.66507e-36	1.60442e-26	6.21642e-27	4.2543e-09	1.8237e-08	74.6241	74.5221	75.1166	75.0511	73.2544	73.2791
SH3BP5	O60239;O60239-2	3BP5_HUMAN	MISDEIHER	_M[Oxidation (M)]ISDEIHER_.2	_M[Oxidation (M)]ISDEIHER_	24757.1	22100.6	24379.7	18953.3	22178.5	22600.5	1.06612e-20	1.23275e-33	5.81853e-21	3.17452e-21	2.33905e-08	4.90933e-08	35.9832	35.6666	36.0476	35.9277	35.1666	34.9976
MED14	O60244	MED14_HUMAN	QRIIQQETL	_QRIIQQETL_.2	_QRIIQQETL_	1.01747e+06	977347	1.05647e+06	1.96635e+06	881312	914475	1.9726e-22	1.54006e-38	1.56807e-36	1.37435e-32	9.65838e-10	8.8866e-09	57.5332	57.2537	57.9695	57.9019	56.2282	56.2914
MED14	O60244	MED14_HUMAN	QRIIQQETL	_QRIIQQETL_.1	_QRIIQQETL_	1.01747e+06	977347	1.05647e+06	1.96635e+06	881312	914475	1.39861e-05	2.68891e-05	9.41695e-05	Filtered	2.07884e-07	7.9388e-07	57.539	57.2179	57.9754	Filtered	56.2286	56.3075
MED14	O60244	MED14_HUMAN	IHQKFHISL	_IHQKFHISL_.2	_IHQKFHISL_	2210231	1.47115e+06	1.78764e+06	2061629	2.71173e+06	800187	1.35057e-13	3.52431e-13	9.84938e-27	2.41401e-13	1.15878e-09	4.44528e-08	60.7601	60.568	61.3067	61.2544	58.4051	58.6152
MED14	O60244	MED14_HUMAN	TTQQADIPR	_TTQQADIPR_.2	_TTQQADIPR_	906199	905184	971225	781249	761350	789465	1.00278e-22	1.48336e-38	9.72205e-36	1.33517e-31	2.57065e-09	1.06235e-08	35.3479	35.0417	35.4279	35.2399	34.5788	34.3625
MED14	O60244	MED14_HUMAN	LPTISSETL	_LPTISSETL_.1	_LPTISSETL_	112851	109204	81874.3	85766	133087	122117	2.25256e-17	4.66209e-28	3.28211e-21	1.50606e-18	7.51973e-09	1.88644e-08	90.3273	90.1647	90.7181	90.6481	89.846	89.8256
MED14	O60244	MED14_HUMAN	HAASSPSGALR	_HAASSPSGALR_.2	_HAASSPSGALR_	90749.6	87557.5	87691.8	86688.3	82938.9	79530.3	8.3695e-20	7.62364e-33	1.03121e-33	8.18949e-27	2.50706e-09	1.76526e-08	23.8547	23.4173	23.774	23.5397	23.3352	23.023
MED14	O60244	MED14_HUMAN	MQISFIHQL	_MQISFIHQL_.2	_MQISFIHQL_	63256.6	58109.8	74116.5	65819.7	65604.8	58635.4	6.46776e-09	1.06338e-14	2.10805e-05	2.15705e-08	1.08765e-07	3.4468e-07	101.294	101.081	101.76	101.589	101.046	100.898
GNG7	O60262	GBG7_HUMAN	ATNNIAQAR	_ATNNIAQAR_.2	_ATNNIAQAR_	69542.7	67061.9	73038.9	61306.8	57341.8	57843.4	1.18718e-18	1.29726e-21	3.43343e-28	5.66069e-18	1.83857e-07	2.42144e-07	24.5199	24.0251	24.4395	24.1424	23.9272	23.5836
SMARCA5	O60264	SMCA5_HUMAN	SAGPADAEM	_SAGPADAEM_.1	_SAGPADAEM_	5313952	5.19322e+06	4442769	3.96146e+06	5.338e+06	7182724	1.00918e-18	2.82527e-30	2.67149e-26	8.52415e-23	1.64993e-09	9.70387e-09	43.5132	43.1379	43.6113	43.4446	42.6013	42.5035
SMARCA5	O60264	SMCA5_HUMAN	SAGPADAEM	_SAGPADAEM[Oxidation (M)]_.1	_SAGPADAEM[Oxidation (M)]_	5313952	5.19322e+06	4442769	3.96146e+06	5.338e+06	7182724	3.54099e-15	8.44615e-27	1.47881e-22	3.66131e-20	8.13838e-09	3.70624e-08	24.4627	23.8738	24.3456	24.0015	24.35	23.5682
SMARCA5	O60264	SMCA5_HUMAN	SAGPADAEM	_SAGPADAEM[Oxidation (M)]_.2	_SAGPADAEM[Oxidation (M)]_	5313952	5.19322e+06	4442769	3.96146e+06	5.338e+06	7182724	3.46472e-19	2.15815e-32	2.64105e-32	8.17467e-23	1.23335e-08	1.00263e-08	24.4497	23.8818	24.3693	24.0094	23.9877	23.5448
SMARCA5	O60264	SMCA5_HUMAN	DSIVIQQGR	_DSIVIQQGR_.2	_DSIVIQQGR_	983957	924992	981553	926945	806781	888983	5.70176e-23	2.02616e-40	4.99387e-38	4.80487e-31	1.10396e-09	8.8866e-09	47.4474	47.1038	47.6561	47.5888	46.274	46.2964
SMARCA5	O60264	SMCA5_HUMAN	KLVERLHMV	_KLVERLHMV_.2	_KLVERLHMV_	112493	100369	84114.1	82593.5	103298	112998	3.46039e-19	1.07125e-20	1.31844e-17	1.51804e-16	3.22808e-08	4.09706e-08	52.3897	52.0869	52.8924	52.8355	51.0071	51.1582
SMARCA5	O60264	SMCA5_HUMAN	HRIKNEKSKL	_HRIKNEKSKL_.3	_HRIKNEKSKL_	11549.2	164.772	1248.16	Non Numérique	9755.63	11134.6	5.27029e-13	0.00255338	0.000557128	Filtered	8.0369e-09	1.17255e-08	7.98291	4.38698	7.08975	Filtered	10.5487	6.81513
ADCY3	O60266-2;O60266	ADCY3_HUMAN	FPNGPSVTL	_FPNGPSVTL_.2	_FPNGPSVTL_	388153	368026	397978	359657	247346	263967	3.95477e-16	7.46765e-27	5.45968e-25	1.1833e-26	1.24202e-08	3.2996e-08	93.4811	93.2772	93.8459	93.7443	93.0908	93.0224
ADCY3	O60266-2;O60266	ADCY3_HUMAN	FPNGPSVTL	_FPNGPSVTL_.1	_FPNGPSVTL_	388153	368026	397978	359657	247346	263967	1.81202e-09	7.88895e-08	7.1973e-06	1.29246e-06	3.83706e-07	6.74353e-07	93.4303	93.3047	93.8943	93.7509	93.1491	93.0393
ADCY3	O60266-2;O60266	ADCY3_HUMAN	EHDLPMVAL	_EHDLPMVAL_.2	_EHDLPMVAL_	198602	168933	155170	151127	176469	186543	8.6066e-17	3.4776e-24	8.18225e-28	5.17097e-23	8.81518e-09	1.79365e-08	96.1805	96.0235	96.6701	96.5005	95.7791	95.6775
ADCY3	O60266-2;O60266	ADCY3_HUMAN	ESAQVVKKR	_ESAQVVKKR_.2	_ESAQVVKKR_	129286	89886.4	95876.1	68520.5	126597	85554.8	1.01408e-20	2.29563e-34	9.3614e-35	4.16794e-21	1.11856e-09	8.8866e-09	11.5968	11.2843	11.5061	11.2392	11.4617	11.306
SPAG9	O60271-9;O60271-4;O60271-2;O60271;O60271-5;O60271-3	JIP4_HUMAN	THSATKVLI	_THSATKVLI_.2	_THSATKVLI_	42357.7	36713.6	38225	38571.7	31521	35389.8	3.53171e-12	3.7515e-11	8.1908e-12	1.1148e-12	1.52612e-06	0.000248765	46.7256	46.4446	47.1796	47.1071	45.0508	45.1251
SPAG9	O60271-9;O60271-4;O60271-2;O60271;O60271-5;O60271-3	JIP4_HUMAN	DAYKDQISV	_DAYKDQISV_.2	_DAYKDQISV_	31950.8	26327.9	29707.6	36772.8	29818.8	29958.5	1.07257e-05	8.7325e-05	6.91528e-05	2.27194e-05	2.05862e-06	6.75353e-07	58.3815	58.0861	58.7142	58.6778	57.3021	57.3654
SPAG9	O60271-9;O60271-4;O60271-2;O60271;O60271-5;O60271-3	JIP4_HUMAN	HVTPSVKKR	_HVTPSVKKR_.3	_HVTPSVKKR_	3945.7	91492.5	Non Numérique	79794.1	40439.4	61547.1	0.00753166	9.59817e-15	Filtered	9.60524e-20	2.34301e-07	1.06997e-07	11.7728	11.3142	Filtered	11.2795	11.3818	11.2992
ZNF292	O60281-2;O60281	ZN292_HUMAN	SVISGPQNTR	_SVISGPQNTR_.2	_SVISGPQNTR_	2.57127e+06	2.58011e+06	3.03387e+06	2463272	2.32686e+06	2330578	5.77137e-23	2.82416e-40	9.2308e-36	1.19661e-31	9.65838e-10	8.8866e-09	37.2763	36.9545	37.3724	37.216	36.2908	36.1113
ZNF292	O60281-2;O60281	ZN292_HUMAN	ETAGIPSTF	_ETAGIPSTF_.1	_ETAGIPSTF_	131017	124119	101798	121650	137651	129401	5.0539e-15	2.44843e-22	1.67249e-17	1.19749e-17	1.3463e-08	1.2398e-07	83.3621	83.2577	83.7705	83.7124	82.5764	82.6133
ZNF292	O60281-2;O60281	ZN292_HUMAN	NTAENIEKER	_NTAENIEKER_.2	_NTAENIEKER_	63618.9	60928.9	57195.8	57483.5	60885.3	64918.6	1.37417e-20	4.57614e-33	2.43146e-35	6.82901e-27	3.46826e-08	1.49742e-08	24.6415	24.2041	24.5872	24.3476	24.0907	23.7469
ZNF292	O60281-2;O60281	ZN292_HUMAN	FPSPADSGTNSVF	_FPSPADSGTNSVF_.2	_FPSPADSGTNSVF_	33392.1	34656.4	38141	35229	18783.5	24405.7	1.58089e-10	4.92905e-16	2.52777e-11	1.00731e-13	1.0928e-06	9.12518e-07	93.4222	93.2444	93.8183	93.701	93.3059	93.1966
URB1	O60287	NPA1P_HUMAN	VLMDRLPSL	_VLMDRLPSL_.2	_VLMDRLPSL_	997356	871982	922998	839224	1.04704e+06	1.04672e+06	5.10131e-19	3.39329e-30	1.36399e-26	1.91954e-22	1.79792e-09	9.3505e-09	98.5789	98.3905	99.0455	98.8696	98.3725	98.2575
URB1	O60287	NPA1P_HUMAN	HVVGTNIVK	_HVVGTNIVK_.2	_HVVGTNIVK_	1.03762e+06	880909	1.1969e+06	926472	799620	816616	4.7966e-19	2.45038e-31	6.09679e-30	8.66438e-27	1.78667e-09	8.92318e-09	39.1124	38.8011	39.3135	39.22	37.8404	37.7627
URB1	O60287	NPA1P_HUMAN	KILPDLNTV	_KILPDLNTV_.2	_KILPDLNTV_	419201	416187	420225	453112	300230	306526	4.3959e-22	8.75961e-35	1.26376e-36	9.91093e-32	9.65838e-10	8.8866e-09	86.2914	86.1349	86.7284	86.6545	85.5799	85.5911
URB1	O60287	NPA1P_HUMAN	KILPDLNTV	_KILPDLNTV_.1	_KILPDLNTV_	419201	416187	420225	453112	300230	306526	4.12059e-12	4.49588e-08	6.38912e-07	4.70245e-05	3.04871e-07	8.09012e-08	86.3439	86.1562	86.7601	86.6914	85.5908	85.6174
URB1	O60287	NPA1P_HUMAN	THFSAGVLQL	_THFSAGVLQL_.2	_THFSAGVLQL_	666657	524736	641681	617806	369272	407740	2.2579e-18	1.35398e-31	1.08131e-33	2.41149e-27	4.82708e-08	4.48734e-08	93.7663	93.6041	94.2518	94.0874	93.3105	93.2375
URB1	O60287	NPA1P_HUMAN	SSAVIPVLR	_SSAVIPVLR_.2	_SSAVIPVLR_	263157	360189	305264	326485	273538	278310	5.20229e-06	1.91085e-05	2.42289e-05	7.14281e-21	1.85883e-07	2.77738e-07	80.5096	80.387	81.0554	80.946	79.1312	79.2113
URB1	O60287	NPA1P_HUMAN	HVVGTNIVKK	_HVVGTNIVKK_.3	_HVVGTNIVKK_	104886	73457.4	91419.8	75669.6	86974	99248.8	4.39788e-06	0.000555007	2.63993e-15	1.64051e-09	2.97077e-08	9.88887e-08	30.0253	29.6977	30.2188	30.0413	29.5433	29.264
URB1	O60287	NPA1P_HUMAN	HVVGTNIVKK	_HVVGTNIVKK_.2	_HVVGTNIVKK_	104886	73457.4	91419.8	75669.6	86974	99248.8	6.78211e-07	2.63855e-06	2.25837e-05	9.25039e-12	1.44022e-09	2.55469e-08	30.0865	29.738	30.233	30.0346	29.5366	29.2834
URB1	O60287	NPA1P_HUMAN	STVENFGQLGR	_STVENFGQLGR_.2	_STVENFGQLGR_	169493	161430	179934	217684	157152	152643	1.81748e-22	4.427e-32	7.70975e-38	9.33973e-33	1.22276e-09	9.58237e-09	63.2424	63.0388	63.5447	63.4816	62.0367	62.1063
URB1	O60287	NPA1P_HUMAN	SRFNRYYSL	_SRFNRYYSL_.2	_SRFNRYYSL_	58978.8	71762.1	45288.6	54092.8	85712.9	89609.2	1.68343e-21	9.58999e-35	8.8328e-28	6.54589e-31	1.37289e-08	5.73899e-08	57.5876	57.3029	58.0658	58.04	55.8519	55.9704
URB1	O60287	NPA1P_HUMAN	FRYQDHTFL	_FRYQDHTFL_.2	_FRYQDHTFL_	50104.5	63772.9	41089.7	64458.5	71743.9	72930	1.10538e-15	1.41627e-31	9.44216e-20	9.03167e-19	4.26225e-09	3.43263e-08	71.3002	71.1723	71.8507	71.7505	69.8772	69.9665
URB1	O60287	NPA1P_HUMAN	QHSLFLPTL	_QHSLFLPTL_.2	_QHSLFLPTL_	14725.8	13706.7	15084.4	13464.7	12018.8	11901.4	4.65131e-15	4.96464e-25	3.39127e-33	1.30594e-26	3.6491e-07	1.62513e-07	108.502	108.349	109.048	108.835	108.466	108.229
URB1	O60287	NPA1P_HUMAN	FHVVGTNIV	_FHVVGTNIV_.2	_FHVVGTNIV_	38384	33549.1	Non Numérique	105572	52798.7	53187.5	0.00334199	0.000129559	Filtered	0.0085928	1.10807e-06	1.4066e-06	81.7115	81.6123	Filtered	82.3955	80.6297	80.6797
MGRN1	O60291-4;O60291;O60291-3;O60291-2	MGRN1_HUMAN	SPVSFSPVL	_SPVSFSPVL_.1	_SPVSFSPVL_	474866	457753	395649	397492	503268	454090	4.9711e-16	3.12877e-23	1.89346e-25	5.91635e-22	7.82125e-09	2.46526e-08	107.837	107.715	108.428	108.252	107.512	107.297
MGRN1	O60291-4;O60291;O60291-3;O60291-2	MGRN1_HUMAN	KHMDGSFSV	_KHMDGSFSV_.2	_KHMDGSFSV_	333532	295918	291059	284440	412458	417568	7.6686e-21	1.29364e-37	4.31779e-36	7.67844e-31	3.5389e-08	2.42262e-08	44.9711	44.6898	45.2784	45.2265	43.4804	43.5261
SIPA1L3	O60292	SI1L3_HUMAN	AHSPVHSHL	_AHSPVHSHL_.2	_AHSPVHSHL_	23708.3	27033.8	20142.3	22248.3	29818.1	31650	1.50996e-07	1.8731e-06	2.1233e-07	2.44913e-06	2.18554e-07	6.34139e-07	20.0494	19.3245	19.9934	19.4395	19.9488	19.3701
SIPA1L3	O60292	SI1L3_HUMAN	ESQPLHSKR	_ESQPLHSKR_.2	_ESQPLHSKR_	15699.8	5360.53	2841.65	200.898	17438.8	17999.6	4.19225e-16	7.31221e-06	0.00460951	0.00796285	2.0968e-08	2.79834e-08	11.06	7.6901	10.8698	7.25174	11.1808	8.82358
ZFC3H1	O60293-2;O60293	ZC3H1_HUMAN	KLQEQIHRV	_KLQEQIHRV_.3	_KLQEQIHRV_	1.06832e+06	1.05436e+06	1.08986e+06	1.03116e+06	865052	831630	4.23261e-19	1.15927e-33	1.25461e-30	1.22345e-26	3.53642e-09	8.8866e-09	30.3856	30.0633	30.4695	30.3129	29.6529	29.4677
ZFC3H1	O60293-2;O60293	ZC3H1_HUMAN	KLQEQIHRV	_KLQEQIHRV_.2	_KLQEQIHRV_	1.06832e+06	1.05436e+06	1.08986e+06	1.03116e+06	865052	831630	5.80937e-23	2.58814e-42	1.5185e-38	8.66173e-33	1.09789e-09	8.8866e-09	30.3748	30.063	30.4796	30.323	29.663	29.4778
ZFC3H1	O60293-2;O60293	ZC3H1_HUMAN	DSSPVSSPR	_DSSPVSSPR_.2	_DSSPVSSPR_	702869	738540	673648	716042	553325	647890	9.39584e-21	1.55176e-26	2.86134e-27	6.75174e-20	1.08127e-09	1.2041e-08	28.9593	28.5218	28.9382	28.6562	28.3109	27.9685
ZFC3H1	O60293-2;O60293	ZC3H1_HUMAN	MPANSGLAL	_MPANSGLAL_.1	_MPANSGLAL_	438892	420202	369381	376260	451323	424280	5.17419e-16	1.10423e-28	3.88973e-23	1.96073e-21	2.25661e-08	2.38096e-08	83.4862	83.3714	83.9261	83.8523	82.5136	82.5762
ZFC3H1	O60293-2;O60293	ZC3H1_HUMAN	EAALGVAMR	_EAALGVAMR_.2	_EAALGVAMR_	132010	132947	123261	113658	179185	175252	2.03446e-06	1.14358e-07	0.000157274	2.96791e-07	2.6398e-07	2.05449e-07	59.1773	58.8918	59.4882	59.4411	57.8147	57.8634
LCMT2	O60294	TYW4_HUMAN	NTNDSSALSKR	_NTNDSSALSKR_.2	_NTNDSSALSKR_	23565.6	20556.2	18132.6	11484.4	19791.3	19486.6	2.50797e-22	1.68273e-26	7.2305e-06	1.99457e-20	1.35302e-09	4.32615e-08	18.4616	17.6948	18.2479	17.7827	18.1007	17.6366
LCMT2	O60294	TYW4_HUMAN	RLSPVSPAL	_RLSPVSPAL_.2	_RLSPVSPAL_	810878	869700	1857940	2.09585e+06	783582	791003	1.76209e-21	6.46299e-38	8.72776e-35	2.35474e-30	9.65838e-10	8.8866e-09	72.28	72.1464	72.8141	72.7178	71.0051	71.0639
LCMT2	O60294	TYW4_HUMAN	RLSPVSPAL	_RLSPVSPAL_.1	_RLSPVSPAL_	810878	869700	1857940	2.09585e+06	783582	791003	0.00660671	0.00823947	Filtered	Filtered	0.00375477	0.00241124	72.2814	72.764	Filtered	Filtered	70.9967	71.0912
KIAA0556	O60303	K0556_HUMAN	YPEEDASAVL	_YPEEDASAVL_.1	_YPEEDASAVL_	36286.8	35519.8	28068.6	29588.8	38232.6	39075.1	1.48762e-05	2.67562e-09	3.07434e-05	0.000196906	1.49764e-07	6.69343e-07	77.4154	77.3199	77.8583	77.7859	76.8619	76.7865
AQR	O60306	AQR_HUMAN	IHYDRITSL	_IHYDRITSL_.2	_IHYDRITSL_	911564	1.12901e+06	988107	1.31071e+06	1.4321e+06	1.09718e+06	7.9054e-23	6.16535e-40	5.13537e-37	3.73937e-31	9.65838e-10	8.8866e-09	63.0417	62.8224	63.4485	63.3854	61.6954	61.7937
AQR	O60306	AQR_HUMAN	IHYDRITSL	_IHYDRITSL_.1	_IHYDRITSL_	911564	1.12901e+06	988107	1.31071e+06	1.4321e+06	1.09718e+06	2.65157e-06	7.1435e-05	0.00463915	0.000986178	2.56748e-07	6.7601e-07	63.0319	62.8126	64.7238	63.3704	61.6958	61.7683
AQR	O60306	AQR_HUMAN	ETFNIIMRR	_ETFNIIMRR_.3	_ETFNIIMRR_	87970.2	94081	93268.7	109093	77229.5	92993.5	8.99039e-18	1.58054e-34	2.6843e-27	1.10829e-26	6.22925e-09	2.60154e-08	70.2399	70.138	70.8106	70.7104	68.7346	68.7868
AQR	O60306	AQR_HUMAN	ETFNIIMRR	_ETFNIIMRR_.2	_ETFNIIMRR_	87970.2	94081	93268.7	109093	77229.5	92993.5	0.000379418	0.000226916	0.00471039	0.00398264	1.96268e-05	7.48757e-05	70.2436	70.1679	70.7987	70.7037	68.759	68.7958
AQR	O60306	AQR_HUMAN	STLPDVTEV	_STLPDVTEV_.1	_STLPDVTEV_	72500.9	71655.3	51503.8	53640.4	69406.5	61677.7	5.00944e-09	1.81752e-18	5.98971e-06	3.306e-12	1.12476e-06	4.06068e-07	83.7183	83.593	84.1217	84.0322	83.2137	83.1694
AQR	O60306	AQR_HUMAN	DTFLSIEHLK	_DTFLSIEHLK_.2	_DTFLSIEHLK_	43817	35919.8	34606.3	44883.3	42311.7	39565.1	5.21844e-06	2.86718e-05	2.76618e-05	2.58197e-05	1.36208e-07	5.88516e-08	84.5423	84.4432	84.9044	84.82	83.6586	83.6606
MAST3	O60307	MAST3_HUMAN	DTAALSHARLR	_DTAALSHARLR_.3	_DTAALSHARLR_	1.06456e+06	1.01654e+06	1.19761e+06	975451	825520	841339	9.67933e-23	9.07652e-39	6.72066e-36	1.75754e-30	1.72187e-09	8.8866e-09	39.5092	39.202	39.6223	39.56	38.2808	38.2193
MAST3	O60307	MAST3_HUMAN	THINGESVL	_THINGESVL_.2	_THINGESVL_	241578	228061	251911	265049	217504	229944	1.32704e-20	1.16997e-24	4.22382e-24	7.62095e-18	7.48447e-08	5.81574e-08	55.2475	54.9017	55.7043	55.6107	53.7843	53.8509
MAST3	O60307	MAST3_HUMAN	THINGESVL	_THINGESVL_.1	_THINGESVL_	241578	228061	251911	265049	217504	229944	9.78639e-13	1.71043e-15	8.62205e-06	0.000133187	2.37543e-07	2.64885e-07	55.2646	54.9189	55.7109	55.6279	53.7963	53.8527
MAST3	O60307	MAST3_HUMAN	DTAALSHARL	_DTAALSHARL_.2	_DTAALSHARL_	435141	405204	405995	402745	388681	392394	7.85128e-18	5.49886e-28	5.05874e-33	4.39106e-28	1.65356e-08	8.11264e-08	52.2428	51.9293	52.6353	52.5732	50.9188	51.0031
MAST3	O60307	MAST3_HUMAN	DTAALSHAR	_DTAALSHAR_.2	_DTAALSHAR_	165846	147930	158193	140235	115601	103345	3.95751e-21	5.06546e-36	6.76117e-35	5.07944e-29	6.26287e-09	1.60451e-08	23.6894	23.2103	23.546	23.2907	23.1073	22.7376
OPA1	O60313;O60313-2	OPA1_HUMAN	TRSPVKVTL	_TRSPVKVTL_.2	_TRSPVKVTL_	13303675	13935025	10743110	11275129	12821557	12649962	5.70363e-21	1.46064e-29	1.76934e-27	2.15044e-27	9.65838e-10	8.8866e-09	54.6784	54.3701	55.2552	55.2034	52.852	53.0275
OPA1	O60313;O60313-2	OPA1_HUMAN	TRSPVKVTL	_TRSPVKVTL_.1	_TRSPVKVTL_	13303675	13935025	10743110	11275129	12821557	12649962	2.31646e-09	8.08868e-10	0.000164356	6.80901e-05	3.23875e-07	1.00168e-06	54.7216	54.3768	55.2723	55.2206	52.8588	53.086
OPA1	O60313;O60313-2	OPA1_HUMAN	NVKGPGLQR	_NVKGPGLQR_.2	_NVKGPGLQR_	3.41592e+06	3.70951e+06	2910149	3.45157e+06	3.70074e+06	4009834	1.03398e-19	2.91948e-32	1.86284e-28	1.80551e-27	1.08041e-09	8.97876e-09	27.7382	27.3269	27.748	27.4977	27.0703	26.7846
OPA1	O60313;O60313-2	OPA1_HUMAN	EVISLSQVTPK	_EVISLSQVTPK_.2	_EVISLSQVTPK_	1.1551e+06	1.25104e+06	1430008	1.50264e+06	1.07319e+06	1.19294e+06	6.24115e-22	1.39811e-37	1.19961e-33	6.27275e-29	9.65838e-10	8.8866e-09	78.194	78.0569	78.6486	78.5813	77.2321	77.2802
OPA1	O60313;O60313-2	OPA1_HUMAN	ETISLNVKGPGLQR	_ETISLNVKGPGLQR_.2	_ETISLNVKGPGLQR_	358922	309041	288964	352046	528482	481720	3.85204e-21	5.81486e-33	8.66815e-34	3.7524e-28	2.33395e-09	1.35676e-08	70.9824	70.8496	71.4491	71.3541	69.7293	69.7416
OPA1	O60313;O60313-2	OPA1_HUMAN	FTSGSPEETAFR	_FTSGSPEETAFR_.2	_FTSGSPEETAFR_	157951	143912	171916	168319	108764	115904	3.69068e-23	7.36976e-42	4.00513e-39	2.25594e-32	1.17365e-09	8.8866e-09	56.698	56.3463	57.061	56.9672	55.4272	55.4408
OPA1	O60313;O60313-2	OPA1_HUMAN	DFFTSGSPEETAFR	_DFFTSGSPEETAFR_.2	_DFFTSGSPEETAFR_	135603	126545	136474	138194	89811.9	90261.7	1.50296e-22	4.27848e-40	9.79571e-35	8.38021e-31	1.18939e-09	1.18788e-08	90.3546	90.1869	90.6884	90.6132	90.0215	89.9602
OPA1	O60313;O60313-2	OPA1_HUMAN	EAVKEESIKR	_EAVKEESIKR_.3	_EAVKEESIKR_	82485.7	90578.3	106600	92085	75657.7	78152	4.48755e-20	3.15245e-34	2.89873e-33	1.27112e-26	3.92442e-09	1.23906e-08	21.7167	21.2478	21.5671	21.3168	21.3387	20.9168
OPA1	O60313;O60313-2	OPA1_HUMAN	YHSHHPTL	_YHSHHPTL_.2	_YHSHHPTL_	30622.6	32129.6	28311.7	30478.9	41476.9	41698.1	2.64914e-15	8.82985e-29	5.57993e-18	4.63162e-19	3.92651e-09	2.44852e-08	20.8749	20.3014	20.7668	20.3333	20.7948	20.258
OPA1	O60313;O60313-2	OPA1_HUMAN	ETKNELEKMLK	_ETKNELEKMLK_.3	_ETKNELEKMLK_	29206.6	30810.1	25584.4	28825.6	29028.8	26763.2	2.86179e-06	5.05033e-05	5.62833e-05	2.70144e-05	3.65567e-07	4.01444e-07	53.7152	53.4174	54.1455	54.0625	52.0371	52.1133
MCM3AP	O60318	GANP_HUMAN	NRSESTDSL	_NRSESTDSL_.2	_NRSESTDSL_	3360186	3098816	3.40277e+06	3.00236e+06	2.5828e+06	2.63169e+06	3.78848e-21	3.82636e-36	8.23603e-34	4.49896e-31	2.58556e-09	9.83108e-09	26.5487	26.0486	26.5527	26.2138	25.9017	25.517
MCM3AP	O60318	GANP_HUMAN	NRSESTDSL	_NRSESTDSL_.1	_NRSESTDSL_	3360186	3098816	3.40277e+06	3.00236e+06	2.5828e+06	2.63169e+06	3.00876e-18	8.85606e-25	6.0585e-17	1.22812e-13	9.65838e-10	8.8866e-09	26.549	26.0646	26.5269	26.2141	25.9177	25.5121
MCM3AP	O60318	GANP_HUMAN	DVFKSNKEVGR	_DVFKSNKEVGR_.3	_DVFKSNKEVGR_	754560	773309	831443	785378	541651	632934	2.99201e-17	5.82091e-25	2.55045e-23	3.79746e-21	3.06135e-09	2.16822e-08	31.6097	31.2925	31.7881	31.5948	30.6828	30.4217
MCM3AP	O60318	GANP_HUMAN	DVFKSNKEVGR	_DVFKSNKEVGR_.2	_DVFKSNKEVGR_	754560	773309	831443	785378	541651	632934	2.09925e-12	4.21362e-12	2.98108e-12	5.87541e-11	2.46704e-08	1.43832e-08	31.6366	31.2724	31.8411	31.6374	30.6941	30.4486
MCM3AP	O60318	GANP_HUMAN	SQVEPLPSL	_SQVEPLPSL_.1	_SQVEPLPSL_	305647	287134	268496	257367	289286	285620	3.29304e-13	3.04945e-21	8.64949e-17	1.28559e-14	1.24019e-08	3.21224e-08	94.4706	94.2664	94.8679	94.7297	94.0908	93.9977
MCM3AP	O60318	GANP_HUMAN	SQVEPLPSL	_SQVEPLPSL_.2	_SQVEPLPSL_	305647	287134	268496	257367	289286	285620	5.95527e-22	4.13262e-41	6.10311e-36	2.23686e-31	1.04538e-09	8.8866e-09	94.4472	94.2806	94.877	94.744	94.0902	94.0115
MCM3AP	O60318	GANP_HUMAN	FPLDGVVRM	_FPLDGVVRM_.2	_FPLDGVVRM_	315697	274607	341980	302064	360260	362644	3.58769e-16	2.69676e-19	1.25174e-28	6.23867e-24	5.47469e-09	2.59342e-08	100.203	100.015	100.703	100.485	100.022	99.8165
MCM3AP	O60318	GANP_HUMAN	SHSSSVQTL	_SHSSSVQTL_.2	_SHSSSVQTL_	321981	297687	398536	362477	188887	209374	3.28528e-21	7.53348e-38	2.06287e-32	1.88482e-29	1.14253e-09	1.2107e-08	34.4368	34.1306	34.642	34.4175	33.3046	33.1372
MCM3AP	O60318	GANP_HUMAN	TAATTGILR	_TAATTGILR_.2	_TAATTGILR_	229623	246813	267892	249042	208168	225983	2.23493e-09	1.70854e-17	8.38171e-06	9.00244e-12	4.42969e-07	2.52834e-07	50.1336	49.8205	50.552	50.4743	48.6909	48.7592
MCM3AP	O60318	GANP_HUMAN	EAVTARKKLR	_EAVTARKKLR_.3	_EAVTARKKLR_	119564	139437	122362	123742	107442	125659	1.28714e-21	2.13571e-33	1.16905e-33	2.82404e-25	2.43849e-09	1.35768e-08	16.4198	15.9195	16.2001	15.9125	16.2192	15.9109
MCM3AP	O60318	GANP_HUMAN	SLSAFTPAL	_SLSAFTPAL_.1	_SLSAFTPAL_	61644.7	62682	53061.3	51335.8	64064.7	60267.5	1.27683e-11	2.74711e-21	3.30602e-23	5.25395e-27	1.83444e-08	9.04661e-08	107.001	106.838	107.499	107.322	107.05	106.834
MCM3AP	O60318	GANP_HUMAN	DTINDLQGSTK	_DTINDLQGSTK_.2	_DTINDLQGSTK_	53032.7	58936.6	55680.3	52483.1	34189.1	36942.8	2.207e-09	3.8479e-12	9.98192e-34	5.29184e-29	4.6297e-07	5.6442e-07	45.6034	45.296	45.7491	45.6816	44.6646	44.5919
MCM3AP	O60318	GANP_HUMAN	SNNFVRFFK	_SNNFVRFFK_.3	_SNNFVRFFK_	12716.9	12347.8	16957.6	18497.5	8402.6	8802.35	1.18733e-06	1.7567e-05	2.91023e-05	3.97434e-06	7.03367e-07	9.43772e-08	74.9753	74.8619	75.5098	75.4496	73.322	73.3825
KIF1B	O60333-3	KIF1B_HUMAN	ISDLKIQAV	_ISDLKIQAV_.2	_ISDLKIQAV_	459813	521128	571309	571105	489239	477452	6.93829e-13	2.457e-27	4.34264e-21	2.54564e-18	1.32933e-08	1.0729e-07	77.4219	77.3057	77.9691	77.9019	76.0546	76.153
MAPKBP1;MAPKBP1;MAPKBP1;MAPKBP1;MAPKBP1;WDR62;WDR62	O60336-4;O60336-2;O60336-3;O60336-6;O60336;O43379;O43379-4	MABP1_HUMAN;MABP1_HUMAN;MABP1_HUMAN;MABP1_HUMAN;MABP1_HUMAN;WDR62_HUMAN;WDR62_HUMAN	SRDRLIHVL	_SRDRLIHVL_.2	_SRDRLIHVL_	530669	516510	336945	361762	758602	795284	2.6975e-22	3.2959e-37	2.4907e-33	5.76368e-28	9.65838e-10	9.15707e-09	56.2066	55.9234	56.7052	56.6272	54.5445	54.6304
MAPKBP1;MAPKBP1;MAPKBP1;MAPKBP1;MAPKBP1;WDR62;WDR62	O60336-4;O60336-2;O60336-3;O60336-6;O60336;O43379;O43379-4	MABP1_HUMAN;MABP1_HUMAN;MABP1_HUMAN;MABP1_HUMAN;MABP1_HUMAN;WDR62_HUMAN;WDR62_HUMAN	EHSSSITAV	_EHSSSITAV_.2	_EHSSSITAV_	85173.6	82302.5	105450	86223.7	63486.2	68327.5	7.54129e-18	4.90832e-29	3.82509e-26	2.08857e-24	1.81409e-07	2.98999e-08	41.0061	40.7041	41.1404	41.0364	39.7571	39.6622
2020-03-06	O60337-6;O60337-5;O60337	MARH6_HUMAN	SHFEGLITT	_SHFEGLITT_.2	_SHFEGLITT_	203547	249671	264423	325370	224567	213656	2.9554e-11	1.06396e-19	1.56351e-11	5.77493e-11	2.70021e-07	2.94918e-07	72.3281	72.2102	72.8309	72.7503	71.0726	71.1059
2020-03-06	O60337-6;O60337-5;O60337	MARH6_HUMAN	EMIHLPIYR	_EMIHLPIYR_.2	_EMIHLPIYR_	58237.7	52109.8	52474.9	61034.2	71359.7	88714.5	1.28747e-17	3.32271e-24	1.31702e-30	6.45289e-25	5.01937e-08	5.37225e-08	85.7319	85.5647	86.1676	86.0937	84.7918	84.8067
KDM1A	O60341;O60341-2	KDM1A_HUMAN	KLPPPPPQA	_KLPPPPPQA_.2	_KLPPPPPQA_	2.98756e+06	2.92737e+06	3078808	3013557	2.29478e+06	2.56226e+06	4.63274e-19	1.35682e-27	1.49629e-32	7.78157e-28	6.36131e-09	2.22387e-08	50.5943	50.2707	51.0075	50.7887	49.1812	49.3911
KDM1A	O60341;O60341-2	KDM1A_HUMAN	KLNTAVRQV	_KLNTAVRQV_.2	_KLNTAVRQV_	866198	884282	985488	777648	926328	980534	6.09951e-21	1.66468e-36	2.59666e-32	4.32561e-29	1.19429e-09	1.0002e-08	35.6299	35.3603	35.7727	35.6474	34.8134	34.707
KDM1A	O60341;O60341-2	KDM1A_HUMAN	QPITPGPSI	_QPITPGPSI_.2	_QPITPGPSI_	255016	263552	275498	284942	328994	349976	7.28814e-23	3.79006e-40	2.31588e-32	9.79445e-30	1.48847e-09	1.22785e-08	75.4723	75.3326	75.8672	75.8119	74.5038	74.5242
KDM1A	O60341;O60341-2	KDM1A_HUMAN	QPITPGPSI	_QPITPGPSI_.1	_QPITPGPSI_	255016	263552	275498	284942	328994	349976	4.54166e-13	8.76271e-17	8.69258e-27	3.04782e-19	1.7931e-09	1.63353e-08	75.4233	75.2786	75.8436	75.7572	74.4963	74.5065
KDM1A	O60341;O60341-2	KDM1A_HUMAN	ENISDDVIVGR	_ENISDDVIVGR_.2	_ENISDDVIVGR_	434545	396245	450286	472780	457649	445386	3.69068e-23	4.29135e-42	2.89655e-37	1.00437e-32	2.26955e-09	8.8866e-09	66.4228	66.2397	66.8356	66.7094	65.3575	65.3288
KDM1A	O60341;O60341-2	KDM1A_HUMAN	SHQLDFNVL	_SHQLDFNVL_.2	_SHQLDFNVL_	367835	339188	322575	346917	276267	291205	2.51886e-16	2.85492e-28	1.46796e-23	8.52239e-20	2.96202e-08	4.19375e-08	92.1961	92.0281	92.6476	92.4991	91.6477	91.6287
KDM1A	O60341;O60341-2	KDM1A_HUMAN	EASEVKPPR	_EASEVKPPR_.2	_EASEVKPPR_	96098.7	102946	89668.1	93759.9	83475.8	72065.2	9.31713e-09	1.31585e-13	8.37751e-15	3.89368e-11	2.89311e-07	2.8868e-07	25.7441	25.2702	25.6746	25.435	25.1026	24.7441
KDM1A	O60341;O60341-2	KDM1A_HUMAN	EANGQAVPK	_EANGQAVPK_.2	_EANGQAVPK_	71373.7	69119.2	70328.9	72032.1	46552.5	51241	4.72418e-17	8.4077e-33	2.1115e-20	1.5772e-22	8.62612e-09	2.48045e-08	21.2174	20.5342	21.1094	20.5871	20.8813	20.2609
KDM1A	O60341;O60341-2	KDM1A_HUMAN	RLLEATSYL	_RLLEATSYL_.1	_RLLEATSYL_	42118.5	35115	35416.9	32673.9	35656.2	45034.3	2.87157e-10	3.26504e-18	3.60808e-05	1.76481e-05	2.83647e-07	1.17485e-06	83.6477	83.512	84.1399	84.0139	82.918	82.8833
KDM1A	O60341;O60341-2	KDM1A_HUMAN	ETQGKLEEK	_ETQGKLEEK_.2	_ETQGKLEEK_	1919.61	2902.89	Non Numérique	Non Numérique	2788.87	5188.24	0.00101205	7.70714e-05	Filtered	Filtered	7.07619e-07	1.48243e-07	15.1205	14.223	Filtered	Filtered	15.1297	14.1005
TBC1D4	O60343-2;O60343-3;O60343	TBCD4_HUMAN	HTFSHPPSSTK	_HTFSHPPSSTK_.3	_HTFSHPPSSTK_	330536	335549	360460	332379	293968	310695	5.88672e-23	2.08129e-42	5.2561e-38	9.22665e-34	9.65838e-10	8.8866e-09	19.8986	19.1475	19.8738	19.2937	19.678	19.0209
TBC1D4	O60343-2;O60343-3;O60343	TBCD4_HUMAN	STIPENATSSGR	_STIPENATSSGR_.2	_STIPENATSSGR_	144253	135494	177161	138878	112727	93198.7	8.40798e-19	2.06e-27	1.9406e-27	9.83953e-25	1.93104e-08	5.7764e-08	34.6785	34.3933	34.7793	34.5809	33.9478	33.7842
ECE2	O60344-3;O60344-2;O60344-5;O60344	ECE2_HUMAN	DLIEKIGGWNIT	_DLIEKIGGWNIT_.3	_DLIEKIGGWNIT_	17494.7	12819	23679.7	18958.1	16141.5	22188.3	0.000148306	2.59693e-11	1.79383e-07	7.4314e-12	3.40693e-06	1.07069e-06	52.113	51.7577	52.4584	52.3911	50.9912	51.0551
ECE2	O60344-4	ECE2_HUMAN	EVSRVLVPGGR	_EVSRVLVPGGR_.3	_EVSRVLVPGGR_	222764	207565	195194	200023	160441	179839	1.18448e-14	4.30371e-19	3.11458e-30	1.13283e-25	2.56815e-08	5.47073e-08	50.1888	49.8339	50.5602	50.4981	48.6526	48.788
PHLPP1	O60346;O60346-2	PHLP1_HUMAN	LPDYYDTPL	_LPDYYDTPL_.1	_LPDYYDTPL_	82616.4	94027.2	72029.5	79961.5	118142	119074	9.42872e-11	2.77246e-17	3.42627e-20	1.82259e-09	1.02262e-06	6.47389e-07	96.807	96.6239	97.237	97.1037	96.4215	96.2996
PHLPP1	O60346;O60346-2	PHLP1_HUMAN	TTAGEVAAR	_TTAGEVAAR_.2	_TTAGEVAAR_	87780.8	108912	98014.7	131362	62173.5	68669.9	1.97559e-06	5.86559e-12	2.60745e-05	3.6435e-06	2.45391e-06	2.00135e-06	23.379	22.8685	23.2407	22.9489	22.8961	22.5369
HBP1	O60381-2;O60381-3;O60381	HBP1_HUMAN	DVSHQEYPR	_DVSHQEYPR_.2	_DVSHQEYPR_	119114	132309	89793	116179	139672	142619	5.01072e-17	1.1062e-29	3.16266e-26	3.89796e-23	2.0217e-08	2.93355e-08	28.0863	27.6802	28.0961	27.8458	27.3765	27.0542
FADS1	O60427	FADS1_HUMAN	ETAAQGPTPR	_ETAAQGPTPR_.2	_ETAAQGPTPR_	1.29509e+06	1223204	1.36671e+06	1.2171e+06	1.10887e+06	1.11546e+06	2.10252e-22	2.54889e-40	6.13531e-38	1.97463e-32	9.65838e-10	8.8866e-09	23.8849	23.4162	23.7834	23.5177	23.2767	22.9331
FADS1	O60427	FADS1_HUMAN	TAAQGPTPR	_TAAQGPTPR_.2	_TAAQGPTPR_	453958	456131	515533	441678	288535	328674	4.69596e-20	7.02838e-33	6.1256e-36	1.21334e-24	3.85039e-09	1.33831e-08	20.5644	19.8655	20.4824	19.9129	20.2703	19.6029
DFNA5	O60443-3;O60443;O60443-2	DFNA5_HUMAN	MPDSAAALL	_MPDSAAALL_.1	_MPDSAAALL_	15355166	16913952	14336179	14761460	19956896	18051738	4.17882e-17	2.93481e-27	3.44516e-23	1.51856e-21	3.96227e-09	1.2896e-08	95.3755	95.203	95.8907	95.7316	94.9926	94.8902
DFNA5	O60443-3;O60443;O60443-2	DFNA5_HUMAN	MPDSAAALL	_M[Oxidation (M)]PDSAAALL_.1	_M[Oxidation (M)]PDSAAALL_	15355166	16913952	14336179	14761460	19956896	18051738	5.0434e-19	2.49231e-29	2.10251e-27	7.22587e-23	2.38566e-09	1.44385e-08	82.5838	82.5003	82.6053	82.8816	81.7425	81.3568
DFNA5	O60443-3;O60443;O60443-2	DFNA5_HUMAN	MPDSAAALL	_M[Oxidation (M)]PDSAAALL_.2	_M[Oxidation (M)]PDSAAALL_	15355166	16913952	14336179	14761460	19956896	18051738	2.22017e-20	5.14742e-31	2.98514e-27	7.3368e-27	2.09456e-09	1.03691e-08	82.033	81.9808	82.6185	82.5447	81.7553	81.3591
DFNA5	O60443-3;O60443;O60443-2	DFNA5_HUMAN	ERFGIVQRL	_ERFGIVQRL_.3	_ERFGIVQRL_	200378	214488	310753	317054	190373	187382	3.90085e-20	1.38896e-34	1.33693e-23	3.3314e-20	3.60267e-09	6.92766e-08	70.0246	69.8915	70.5785	70.4898	68.4513	68.5446
DFNA5	O60443-3;O60443;O60443-2	DFNA5_HUMAN	LPEPQQTAL	_LPEPQQTAL_.1	_LPEPQQTAL_	39051.3	55993.3	26945.4	38896.2	58560.6	68778.3	3.09507e-05	0.00061626	0.000504172	0.00016253	7.73384e-05	9.14114e-07	72.9563	72.7965	73.339	73.2479	71.5348	72.0736
DFNA5	O60443-3;O60443;O60443-2	DFNA5_HUMAN	HPFAELPEPQQTAL	_HPFAELPEPQQTAL_.2	_HPFAELPEPQQTAL_	28772.8	29217.5	30350.8	27895	20018.6	19138.6	4.51766e-13	2.21894e-30	3.40579e-34	1.3426e-19	1.6796e-08	5.3419e-08	91.7312	91.522	92.1248	92.0077	91.3846	91.3089
LY75	O60449;O60449-3;O60449-2	LY75_HUMAN	DHSATIVSI	_DHSATIVSI_.2	_DHSATIVSI_	2326955	2534418	2.5467e+06	3056142	2.45682e+06	2576771	7.9144e-23	1.55967e-38	1.77561e-25	3.81774e-27	9.65838e-10	8.8866e-09	75.2815	75.1786	75.7587	75.6619	74.1553	74.1707
LY75	O60449;O60449-3;O60449-2	LY75_HUMAN	DHSATIVSI	_DHSATIVSI_.1	_DHSATIVSI_	2326955	2534418	2.5467e+06	3056142	2.45682e+06	2576771	8.77139e-20	2.7791e-32	3.16639e-28	3.96381e-21	1.70873e-09	1.60111e-08	75.3038	75.1644	75.7444	75.6476	74.1569	74.1878
LY75	O60449;O60449-3;O60449-2	LY75_HUMAN	KLNPKSHIL	_KLNPKSHIL_.2	_KLNPKSHIL_	120608	113122	105754	95170.2	134919	136564	7.43098e-18	1.07843e-30	1.71222e-28	1.75921e-25	6.2478e-09	1.22706e-08	37.5792	37.3304	37.7484	37.6495	36.5077	36.4068
LY75	O60449;O60449-3;O60449-2	LY75_HUMAN	MPYEDGIYSVI	_M[Oxidation (M)]PYEDGIYSVI_.2	_M[Oxidation (M)]PYEDGIYSVI_	24615.6	22973.6	21296.5	22173.2	21131.7	21175.4	1.80252e-08	1.25594e-20	2.14429e-11	1.79721e-14	7.56971e-08	2.46257e-08	106.31	106.109	106.748	106.587	106.363	106.141
LY75	O60449;O60449-3;O60449-2	LY75_HUMAN	MPYEDGIYSVI	_MPYEDGIYSVI_.2	_MPYEDGIYSVI_	24615.6	22973.6	21296.5	22173.2	21131.7	21175.4	1.45991e-13	6.0991e-19	9.95734e-11	1.07537e-10	8.19205e-09	3.0923e-08	115.461	115.328	115.908	115.749	115.749	115.53
LY75	O60449;O60449-3;O60449-2	LY75_HUMAN	MPYEDGIYSV	_MPYEDGIYSV_.2	_MPYEDGIYSV_	17263.7	17160.9	13968.9	14616.8	21684.6	21803	9.68583e-13	1.58538e-17	1.17505e-17	6.05636e-17	2.11152e-08	5.06713e-08	90.6315	90.4639	90.9249	90.8287	90.325	90.305
LY75	O60449;O60449-3;O60449-2	LY75_HUMAN	MPYEDGIYSV	_MPYEDGIYSV_.1	_MPYEDGIYSV_	17263.7	17160.9	13968.9	14616.8	21684.6	21803	1.66919e-09	1.169e-08	1.81764e-06	2.03476e-08	2.24133e-08	4.71364e-08	90.6415	90.453	90.9297	90.8439	90.3346	90.2837
LY75	O60449;O60449-3;O60449-2	LY75_HUMAN	TTQDEVHTK	_TTQDEVHTK_.2	_TTQDEVHTK_	36977.1	31837.2	30858.8	23355.2	31924.1	29169.3	2.84788e-15	2.13155e-05	2.78019e-12	7.31657e-05	3.26737e-09	1.94119e-08	12.6481	11.8286	12.5893	11.8148	12.6536	11.7762
PLXNC1	O60486	PLXC1_HUMAN	DHDTAIAL	_DHDTAIAL_.2	_DHDTAIAL_	372103	411384	438605	511663	367219	389739	1.26502e-20	4.59368e-37	1.75153e-34	6.11665e-29	1.21678e-09	9.12006e-09	65.9856	65.8234	66.4296	66.3191	64.7909	64.8183
ACSL4	O60488-2;O60488	ACSL4_HUMAN	HHSNLIAGM	_HHSNLIAGM_.2	_HHSNLIAGM_	3.19882e+06	3.22416e+06	2879931	2.73034e+06	3.45179e+06	3.62343e+06	8.50922e-21	8.13499e-27	5.44333e-28	4.80181e-26	5.6274e-09	2.08557e-08	52.4593	52.1254	52.9779	52.9001	50.7117	50.8008
ACSL4	O60488-2;O60488	ACSL4_HUMAN	HHSNLIAGM	_HHSNLIAGM[Oxidation (M)]_.2	_HHSNLIAGM[Oxidation (M)]_	3.19882e+06	3.22416e+06	2879931	2.73034e+06	3.45179e+06	3.62343e+06	3.61583e-17	1.83176e-28	5.14374e-22	4.20419e-20	1.90909e-09	9.73513e-09	32.3231	32.784	32.5016	33.0921	32.0546	31.8097
ACSL4	O60488-2;O60488	ACSL4_HUMAN	HHSNLIAGM	_HHSNLIAGM_.1	_HHSNLIAGM_	3.19882e+06	3.22416e+06	2879931	2.73034e+06	3.45179e+06	3.62343e+06	4.02992e-13	4.12096e-19	5.0514e-11	4.78407e-10	2.30967e-08	2.59017e-08	52.4712	52.1948	52.9846	52.912	50.6827	50.8179
ACSL4	O60488-2;O60488	ACSL4_HUMAN	HHSNLIAGM	_HHSNLIAGM[Oxidation (M)]_.1	_HHSNLIAGM[Oxidation (M)]_	3.19882e+06	3.22416e+06	2879931	2.73034e+06	3.45179e+06	3.62343e+06	4.43871e-12	7.51654e-33	4.02493e-19	3.91809e-08	2.29216e-09	1.37755e-08	32.3298	31.9813	32.4979	32.2627	32.0352	31.0401
ACSL4	O60488-2;O60488	ACSL4_HUMAN	EVTDYTTGR	_EVTDYTTGR_.2	_EVTDYTTGR_	3.6885e+06	4585597	4.93795e+06	5.12944e+06	3.12029e+06	3293840	5.52277e-23	2.31538e-40	3.07537e-33	2.90205e-29	9.65838e-10	8.8866e-09	33.7238	33.4121	33.7983	33.5475	33.076	32.8362
ACSL4	O60488-2;O60488	ACSL4_HUMAN	EVTDYTTGR	_EVTDYTTGR_.1	_EVTDYTTGR_	3.6885e+06	4585597	4.93795e+06	5.12944e+06	3.12029e+06	3293840	5.61523e-05	0.000157863	2.12689e-05	0.000257944	1.2658e-05	0.00024639	33.7241	33.3916	33.8091	33.5948	33.1074	32.8368
ACSL4	O60488-2;O60488	ACSL4_HUMAN	LFDHAVSKF	_LFDHAVSKF_.2	_LFDHAVSKF_	553967	585854	550955	687228	839187	879141	6.60278e-22	1.92094e-36	3.94928e-34	1.18634e-30	9.65838e-10	8.8866e-09	66.1478	65.9856	66.7068	66.5494	64.8324	64.8547
ACSL4	O60488-2;O60488	ACSL4_HUMAN	LFDHAVSKF	_LFDHAVSKF_.1	_LFDHAVSKF_	553967	585854	550955	687228	839187	879141	1.93988e-06	0.000302044	2.01087e-05	0.000214466	1.26496e-08	3.25232e-08	66.1287	65.9665	66.6929	66.5511	64.839	64.8818
ACSL4	O60488-2;O60488	ACSL4_HUMAN	YPEGFEIHSM	_YPEGFEIHSM_.2	_YPEGFEIHSM_	343979	412168	401347	475122	388216	406392	3.48844e-15	2.60835e-23	4.54097e-28	9.86962e-23	1.82586e-09	1.38156e-08	80.5424	80.4457	81.0308	80.9267	79.4251	79.4846
ACSL4	O60488-2;O60488	ACSL4_HUMAN	YPEGFEIHSM	_YPEGFEIHSM[Oxidation (M)]_.2	_YPEGFEIHSM[Oxidation (M)]_	343979	412168	401347	475122	388216	406392	7.23901e-21	1.2136e-34	2.00313e-29	2.49072e-27	1.78543e-09	1.51766e-08	66.7878	66.6352	67.0601	66.9653	65.7059	65.6315
ACSL4	O60488-2;O60488	ACSL4_HUMAN	FDHAVSKF	_FDHAVSKF_.2	_FDHAVSKF_	448356	454363	506636	567623	436633	457334	2.25556e-22	2.26463e-37	8.87169e-31	7.68046e-31	1.99279e-09	1.54106e-08	66.1445	65.9822	66.7035	66.5669	64.829	64.8667
ACSL4;ACSL4;ACSL3	O60488-2;O60488;O95573	ACSL4_HUMAN;ACSL4_HUMAN;ACSL3_HUMAN	IMDRIYKNV	_IMDRIYKNV_.2	_IMDRIYKNV_	115132	126717	110343	115191	164317	155582	8.38561e-13	2.25175e-19	3.85507e-27	2.42426e-22	7.07925e-08	1.1496e-07	56.3749	56.0283	56.7743	56.6806	55.0105	55.0631
ACSL4;ACSL4;ACSL3	O60488-2;O60488;O95573	ACSL4_HUMAN;ACSL4_HUMAN;ACSL3_HUMAN	LPLAHVLEL	_LPLAHVLEL_.2	_LPLAHVLEL_	53113.7	48266	60023.6	52325.1	52112.4	47257.1	8.71328e-19	1.1382e-33	1.23441e-25	4.77356e-23	2.29216e-09	1.75029e-08	111.427	111.284	111.968	111.751	111.689	111.448
SNX3	O60493-3;O60493-2;O60493	SNX3_HUMAN	DVSNPQTVGVGR	_DVSNPQTVGVGR_.2	_DVSNPQTVGVGR_	1.13125e+06	1.18615e+06	1.27493e+06	1.16442e+06	764071	913309	3.69068e-23	1.15783e-40	2.81397e-37	3.04135e-32	9.65838e-10	8.8866e-09	45.5418	45.198	45.745	45.6827	44.6709	44.5931
STX10	O60499-2;O60499	STX10_HUMAN	EVQKAVNTAR	_EVQKAVNTAR_.2	_EVQKAVNTAR_	27409.8	32625	25539	26496.6	31149.1	32764.6	6.20466e-13	8.59066e-19	4.98465e-18	4.61236e-14	2.98152e-08	5.13035e-08	19.5929	18.7476	19.5313	18.8935	19.3046	18.6789
MGEA5	O60502-4;O60502;O60502-2;O60502-3	OGA_HUMAN	LPIDGANDL	_LPIDGANDL_.1	_LPIDGANDL_	1.71421e+06	1.66896e+06	1.35293e+06	1.53053e+06	1.85196e+06	1818468	2.84598e-21	1.65928e-37	4.10517e-31	2.52754e-27	1.61054e-09	8.8866e-09	83.832	83.7015	84.2093	84.1355	83.2228	83.1733
MGEA5	O60502-4;O60502;O60502-2;O60502-3	OGA_HUMAN	LFDDIDHNM	_LFDDIDHNM_.2	_LFDDIDHNM_	582801	607412	598998	701041	535508	541623	2.51297e-17	1.52434e-25	1.87433e-26	4.87477e-25	1.15673e-09	9.53946e-09	78.5887	78.493	78.9389	78.8871	77.8294	77.8632
MGEA5	O60502-4;O60502;O60502-2;O60502-3	OGA_HUMAN	LFDDIDHNM	_LFDDIDHNM[Oxidation (M)]_.2	_LFDDIDHNM[Oxidation (M)]_	582801	607412	598998	701041	535508	541623	1.67441e-18	9.27777e-39	3.67692e-36	1.05833e-28	9.65838e-10	1.04247e-08	63.2987	63.0429	63.6376	63.5431	62.5275	62.5075
MGEA5	O60502-4;O60502;O60502-2;O60502-3	OGA_HUMAN	SHSSAQFLI	_SHSSAQFLI_.2	_SHSSAQFLI_	253084	274736	251354	307829	216263	219250	1.10477e-06	1.59775e-05	0.000355738	4.89281e-05	7.91495e-09	3.0768e-08	78.2197	78.1345	78.8415	78.7114	76.4481	76.5672
MGEA5	O60502-4;O60502;O60502-2;O60502-3	OGA_HUMAN	NVSQSPYLR	_NVSQSPYLR_.2	_NVSQSPYLR_	84447	92869.9	86061.2	89811.6	96383.7	97221.6	1.07979e-07	1.35965e-06	2.84534e-11	5.48238e-10	1.24296e-06	5.59772e-07	46.861	46.4703	47.1976	47.1119	45.4245	45.443
SYNCRIP	O60506-3;O60506;O60506-4;O60506-2	HNRPQ_HUMAN	IHSENFQTL	_IHSENFQTL_.2	_IHSENFQTL_	749192	653340	840050	784715	707657	690584	2.67738e-17	1.19631e-29	7.34526e-30	3.75592e-27	1.04516e-09	9.18659e-09	61.041	60.8175	61.5197	61.4778	59.5718	59.6617
SYNCRIP	O60506-3;O60506;O60506-4;O60506-2	HNRPQ_HUMAN	IHSENFQTL	_IHSENFQTL_.1	_IHSENFQTL_	749192	653340	840050	784715	707657	690584	8.90293e-10	5.35638e-15	2.96385e-12	1.19485e-07	1.01358e-09	1.59946e-08	61.0271	60.8349	61.4901	61.4534	59.5886	59.6734
CDC40	O60508	PRP17_HUMAN	TVFETGQKKTEK	_TVFETGQKKTEK_.3	_TVFETGQKKTEK_	186990	180267	176293	169306	139690	153825	3.79019e-19	5.53276e-37	3.66912e-35	6.78786e-28	1.28488e-09	9.00603e-09	23.3186	22.923	23.2587	23.0452	22.7992	22.5287
CDC40	O60508	PRP17_HUMAN	MHSMPAVTL	_MHSMPAVTL_.2	_MHSMPAVTL_	56634.1	48087	59110	64226.6	68364.8	68543.5	4.18976e-14	3.26929e-22	2.85717e-19	1.88239e-20	1.56886e-08	2.61176e-08	78.6219	78.5314	79.1863	79.0928	77.3651	77.4033
RANBP6	O60518	RNBP6_HUMAN	KVSDILHSL	_KVSDILHSL_.2	_KVSDILHSL_	19708.8	28062.2	44242.5	40317.6	69254.8	64028.6	6.03017e-05	0.000345543	5.31552e-05	0.000167724	1.9583e-06	5.69159e-05	77.7196	77.6244	78.3097	78.2163	76.1528	76.2206
NEMF	O60524-4;O60524-5;O60524-3;O60524	NEMF_HUMAN	NVAAVQPMKR	_NVAAVQPMKR_.3	_NVAAVQPMKR_	111983	118363	108408	97258.1	149216	152894	9.33963e-20	3.17032e-32	2.07118e-27	1.42455e-23	2.3105e-07	8.66892e-08	37.0491	36.7586	37.1973	37.0409	36.0181	35.9222
NEMF	O60524-4;O60524-5;O60524-3;O60524	NEMF_HUMAN	NVAAVQPMKR	_NVAAVQPMKR_.2	_NVAAVQPMKR_	111983	118363	108408	97258.1	149216	152894	2.16624e-22	1.4286e-35	2.82686e-32	8.64937e-32	1.45855e-09	1.04451e-08	37.0581	36.7571	37.1854	37.0499	36.0532	35.9416
NEMF	O60524-4;O60524-5;O60524-3;O60524	NEMF_HUMAN	NVAAVQPMKR	_NVAAVQPM[Oxidation (M)]KR_.2	_NVAAVQPM[Oxidation (M)]KR_	111983	118363	108408	97258.1	149216	152894	3.40994e-11	3.69322e-17	1.02736e-18	2.09494e-16	2.79944e-07	1.13282e-07	26.0965	25.633	26.0742	25.8137	25.4495	25.0962
NEMF	O60524-4;O60524-5;O60524-3;O60524	NEMF_HUMAN	TVTSIQKAR	_TVTSIQKAR_.2	_TVTSIQKAR_	35315.3	40192.5	37110.7	35996.6	32948.8	39535	6.0896e-12	6.49923e-09	8.07377e-19	1.27585e-09	1.40903e-07	6.15006e-08	23.9465	23.5457	23.892	23.6576	23.4166	23.1252
NEMF	O60524-4;O60524-5;O60524-3;O60524	NEMF_HUMAN	QTLKEVQTV	_QTLKEVQTV_.2	_QTLKEVQTV_	27293.2	21305.5	28252.1	26379	21934	22126.6	1.48738e-06	0.000172911	6.19679e-06	9.2338e-10	1.37736e-05	1.8524e-05	48.7896	48.4827	49.0979	49.0776	47.5098	47.5678
GMDS	O60547-2;O60547	GMDS_HUMAN	AHIEGNMKL	_AHIEGNMKL_.2	_AHIEGNMKL_	78538.9	59644.5	28945.8	16973.9	78079.9	77350.6	1.98507e-06	1.20799e-06	8.7272e-05	0.000125579	4.42265e-07	2.78878e-07	47.8756	47.6261	48.309	48.2731	46.3712	46.4454
CCNT1	O60563	CCNT1_HUMAN	SHSSVILKM	_SHSSVILKM_.2	_SHSSVILKM_	4.45213e+06	4289843	3.98708e+06	3.8307e+06	5048443	4996045	1.35098e-20	1.17065e-29	4.43175e-31	4.48117e-26	9.65838e-10	8.8866e-09	55.9003	55.6119	56.4251	56.3889	53.9689	54.0826
CCNT1	O60563	CCNT1_HUMAN	SHSSVILKM	_SHSSVILKM[Oxidation (M)]_.2	_SHSSVILKM[Oxidation (M)]_	4.45213e+06	4289843	3.98708e+06	3.8307e+06	5048443	4996045	7.74829e-20	3.19385e-32	1.25474e-25	9.03872e-25	1.53308e-09	9.81277e-09	35.7918	35.4804	35.9607	35.7832	34.8552	34.7018
CCNT1	O60563	CCNT1_HUMAN	SHSSVILKM	_SHSSVILKM_.1	_SHSSVILKM_	4.45213e+06	4289843	3.98708e+06	3.8307e+06	5048443	4996045	6.15348e-13	6.60665e-18	7.90766e-19	1.42266e-17	2.07399e-08	1.24864e-07	55.8809	55.5925	56.437	56.3695	53.9861	54.0997
CCNT1	O60563	CCNT1_HUMAN	SHSSVILKM	_SHSSVILKM[Oxidation (M)]_.1	_SHSSVILKM[Oxidation (M)]_	4.45213e+06	4289843	3.98708e+06	3.8307e+06	5048443	4996045	1.35299e-06	1.84261e-07	0.000999526	4.39243e-06	7.0713e-09	2.18216e-08	35.5989	35.3084	35.9297	35.7993	34.8608	34.6865
CCNT1	O60563	CCNT1_HUMAN	KLDKGPTGA	_KLDKGPTGA_.2	_KLDKGPTGA_	103883	113274	119291	108321	97193.3	79970.1	7.27468e-20	2.88798e-34	1.0522e-31	3.41143e-23	2.25627e-09	1.82031e-08	19.1798	18.3346	19.0291	18.4697	18.8812	18.3024
CCNT1	O60563	CCNT1_HUMAN	SSFSSSSSTR	_SSFSSSSSTR_.2	_SSFSSSSSTR_	45917.7	40011.1	41226.9	36938.6	38438.8	37650.6	6.65316e-11	8.67457e-15	4.58103e-12	1.40084e-14	2.71796e-07	3.68755e-07	19.9303	19.1113	19.8481	19.1633	19.6313	18.9795
CCNT1	O60563	CCNT1_HUMAN	HHDSHSSVI	_HHDSHSSVI_.2	_HHDSHSSVI_	35031.3	36945.5	28753.1	26395.7	50956.1	51148.5	3.84315e-19	3.52559e-33	3.94673e-14	5.82287e-13	2.73154e-09	1.23219e-08	19.1204	18.3171	18.9697	18.3843	18.9159	18.3163
CCNT1	O60563	CCNT1_HUMAN	SSFSSSSSTRK	_SSFSSSSSTRK_.2	_SSFSSSSSTRK_	4819.61	3317.83	1499.87	446.162	5879.62	6506.43	4.80159e-11	2.44325e-06	0.00657027	0.000240214	1.87258e-07	9.92592e-08	14.2238	13.0222	14.1081	13.2129	14.2753	12.9743
BUB1B	O60566;O60566-3;O60566-2	BUB1B_HUMAN	TPFHEIMSL	_TPFHEIMSL_.2	_TPFHEIMSL_	484313	609594	451469	426606	576869	510862	3.59105e-21	7.11953e-36	5.2389e-31	8.48401e-29	1.19732e-09	8.8866e-09	95.8319	95.6907	96.3053	96.1463	95.5192	95.4327
BUB1B	O60566;O60566-3;O60566-2	BUB1B_HUMAN	TPFHEIMSL	_TPFHEIM[Oxidation (M)]SL_.2	_TPFHEIM[Oxidation (M)]SL_	484313	609594	451469	426606	576869	510862	5.33508e-19	8.49676e-33	1.96507e-30	1.48081e-28	6.76076e-09	3.28726e-08	78.5928	78.5023	79.084	78.9853	77.4544	77.1233
BUB1B	O60566;O60566-3;O60566-2	BUB1B_HUMAN	TPFHEIMSL	_TPFHEIMSL_.1	_TPFHEIMSL_	484313	609594	451469	426606	576869	510862	0.00128424	Filtered	0.00314546	0.00594914	3.04402e-07	2.50542e-07	95.8545	Filtered	96.3228	96.1741	95.5463	95.3982
BUB1B	O60566;O60566-3;O60566-2	BUB1B_HUMAN	EVFESSVPQR	_EVFESSVPQR_.2	_EVFESSVPQR_	912608	902571	932077	978320	846787	853187	1.10903e-18	1.74179e-31	2.36422e-31	1.51193e-26	7.7527e-09	2.26328e-08	52.5943	52.2186	52.9301	52.8576	51.464	51.5341
BUB1B	O60566;O60566-3;O60566-2	BUB1B_HUMAN	MPTKETTKL	_MPTKETTKL_.2	_MPTKETTKL_	507330	511254	527353	456582	707958	755515	1.45384e-18	5.78555e-27	5.89778e-27	1.71657e-24	1.17778e-09	1.26975e-08	35.4795	35.2308	35.6328	35.497	34.6322	34.6142
BUB1B	O60566;O60566-3;O60566-2	BUB1B_HUMAN	EIVHGDLSPR	_EIVHGDLSPR_.2	_EIVHGDLSPR_	329665	347995	324161	305913	434345	498191	1.82122e-21	1.01118e-36	4.06012e-30	1.41688e-29	9.65838e-10	3.24766e-08	44.1911	43.8995	44.4566	44.3629	43.1003	43.0822
BUB1B	O60566;O60566-3;O60566-2	BUB1B_HUMAN	EIQTTQQER	_EIQTTQQER_.2	_EIQTTQQER_	189262	182329	215325	177133	175722	180189	1.32263e-21	1.38954e-41	1.92768e-35	6.15396e-32	9.65838e-10	9.28677e-09	21.6305	21.0675	21.5123	21.1259	21.2995	20.7366
BUB1B	O60566;O60566-3;O60566-2	BUB1B_HUMAN	KIVDFSYSV	_KIVDFSYSV_.2	_KIVDFSYSV_	136952	143252	111858	141925	139018	131813	5.33573e-18	2.55458e-33	7.08037e-21	4.8111e-26	8.0703e-08	9.11856e-09	83.7869	83.6774	84.2217	84.1531	82.9935	82.9897
BUB1B	O60566;O60566-3;O60566-2	BUB1B_HUMAN	ETMPTKETTK	_ETMPTKETTK_.2	_ETMPTKETTK_	13701.2	13354	12169.5	11705.6	18467.5	17992.7	4.10027e-18	5.31509e-25	1.33346e-10	4.09609e-11	1.39341e-09	1.59232e-08	22.5093	22.0667	22.4019	22.1779	22.084	21.7091
PLOD3	O60568	PLOD3_HUMAN	HHDSSTFTL	_HHDSSTFTL_.2	_HHDSSTFTL_	81781.6	52298.9	65408.4	63549.2	65006.9	56115.2	1.31079e-06	1.26232e-05	4.74191e-05	4.85047e-10	8.46301e-08	2.61427e-07	55.1546	54.8402	55.721	55.6432	53.0998	53.2299
EIF4E2	O60573-2;O60573	IF4E2_HUMAN	TTARIRDTLR	_TTARIRDTLR_.3	_TTARIRDTLR_	814769	802626	953762	868011	820550	752239	4.06994e-23	3.04123e-40	5.20391e-30	1.28487e-27	3.27136e-09	1.13252e-08	31.901	31.5943	32.1578	31.9905	31.0873	31.0547
EIF4E2	O60573-2;O60573	IF4E2_HUMAN	TTARIRDTLR	_TTARIRDTLR_.2	_TTARIRDTLR_	814769	802626	953762	868011	820550	752239	3.04095e-06	1.48395e-06	1.89185e-05	9.25686e-06	3.07861e-07	4.87784e-07	31.9424	31.6305	32.1627	31.985	31.1077	30.9822
EIF4E2	O60573-2;O60573	IF4E2_HUMAN	TASDQATTAR	_TASDQATTAR_.2	_TASDQATTAR_	314732	182598	312837	135858	234900	221461	8.92798e-13	4.35849e-07	1.69297e-15	2.60046e-07	6.65755e-09	3.41148e-08	13.9748	12.5746	13.9114	12.8068	14.0474	12.6524
CCNT2	O60583-2;O60583	CCNT2_HUMAN	HRFYMHHSF	_HRFYMHHSF_.3	_HRFYMHHSF_	15690.5	12408.3	14115.7	10638.4	15035.9	15352.5	6.57853e-07	2.08803e-05	9.78507e-06	6.47418e-06	2.56941e-07	3.44043e-08	36.5656	36.2751	36.719	36.5887	35.6914	35.5746
TLR2	O60603	TLR2_HUMAN	SWFKPLSSL	_SWFKPLSSL_.2	_SWFKPLSSL_	142931	149561	157935	127276	76689.1	117776	3.69631e-05	0.00592724	0.00753845	0.00657607	9.39931e-07	1.01141e-05	50.3418	50.0234	50.7393	50.6876	48.8757	48.9857
DIAPH1	O60610-2;O60610-3;O60610	DIAP1_HUMAN	MRLGLHQVL	_MRLGLHQVL_.2	_MRLGLHQVL_	1910247	1.44262e+06	1.55355e+06	1.6175e+06	2271096	2.1058e+06	1.05421e-17	2.03147e-27	6.646e-31	1.24216e-26	1.02948e-09	8.8866e-09	73.7835	73.6933	74.3205	74.1923	72.4119	72.4226
DIAPH1	O60610-2;O60610-3;O60610	DIAP1_HUMAN	FRVHIRSEL	_FRVHIRSEL_.3	_FRVHIRSEL_	268884	228410	318491	273781	159961	132619	1.85288e-16	2.97817e-35	5.66992e-36	4.68473e-32	6.66851e-09	2.83329e-08	56.7461	56.4623	57.2032	57.1146	55.1242	55.2598
DIAPH1	O60610-2;O60610-3;O60610	DIAP1_HUMAN	FRVHIRSEL	_FRVHIRSEL_.2	_FRVHIRSEL_	268884	228410	318491	273781	159961	132619	2.75522e-07	9.92957e-09	7.40884e-06	1.8616e-06	0.000287041	1.81409e-05	56.7405	56.4672	57.2081	57.109	55.1086	55.2441
DIAPH1	O60610-2;O60610-3;O60610	DIAP1_HUMAN	ARHELQVEM	_ARHELQVEM_.2	_ARHELQVEM_	163827	177294	114212	125837	206157	217173	1.67188e-18	3.6796e-31	1.59206e-31	6.9243e-24	3.74832e-09	7.08538e-08	49.4237	49.1322	49.8419	49.7851	47.9201	48.0276
DIAPH1	O60610-2;O60610-3;O60610	DIAP1_HUMAN	ETAGSYDSR	_ETAGSYDSR_.2	_ETAGSYDSR_	160148	155913	163609	154425	138533	102680	1.0869e-16	1.28921e-24	2.1086e-23	3.73294e-15	1.27321e-09	3.57152e-08	18.4612	17.7205	18.2528	17.7823	18.1316	17.5683
DIAPH1	O60610-2;O60610-3;O60610	DIAP1_HUMAN	EVSQLTGEVAK	_EVSQLTGEVAK_.2	_EVSQLTGEVAK_	97585.9	83901.5	110851	107820	72037	83239.2	4.96067e-19	2.79997e-35	6.5044e-37	7.06996e-32	1.70097e-09	1.27422e-08	51.1849	50.8036	51.4362	51.3793	50.1144	50.1626
DIAPH1	O60610-2;O60610-3;O60610	DIAP1_HUMAN	MPYQEIKNVI	_MPYQEIKNVI_.2	_MPYQEIKNVI_	24646.3	28822.1	30783.2	33004.3	33618.3	29371.2	5.96984e-09	1.31277e-17	7.61331e-12	1.03005e-08	1.45723e-07	3.85224e-07	87.3402	87.1672	87.7631	87.6683	86.6348	86.688
DIAPH1	O60610-2;O60610-3;O60610	DIAP1_HUMAN	MPYQEIKNVIL	_MPYQEIKNVIL_.2	_MPYQEIKNVIL_	16005.4	14049.2	14416.5	14978.7	11499.5	11731	9.90488e-18	1.11375e-23	2.28366e-34	6.28142e-22	1.99331e-08	7.24181e-08	100.717	100.529	101.186	101.026	100.507	100.369
DIAPH1	O60610-2;O60610-3;O60610	DIAP1_HUMAN	MPYQEIKNVIL	_M[Oxidation (M)]PYQEIKNVIL_.2	_M[Oxidation (M)]PYQEIKNVIL_	16005.4	14049.2	14416.5	14978.7	11499.5	11731	1.2648e-10	9.84672e-11	1.09222e-12	9.03657e-11	7.56668e-07	1.02838e-06	90.6935	90.5207	91.0706	90.9848	90.1754	90.1194
DIAPH1	O60610-2;O60610-3;O60610	DIAP1_HUMAN	KVLDSKTAQNLSI	_KVLDSKTAQNLSI_.2	_KVLDSKTAQNLSI_	7752.68	11568	16403.6	16207.2	7286.54	7383.22	0.000108147	6.22103e-05	5.73388e-05	0.00089775	1.26046e-06	1.84751e-06	62.1605	61.9624	62.5566	62.4781	61.0789	61.0728
EXOC3	O60645-2;O60645-3;O60645	EXOC3_HUMAN	VLQRSLVTV	_VLQRSLVTV_.2	_VLQRSLVTV_	439132	463563	468976	570153	363611	418039	1.67078e-11	1.37151e-13	5.00148e-08	1.02751e-08	9.65838e-10	9.06165e-09	70.444	70.3421	71.0408	70.9406	68.889	68.9517
EXOC3	O60645-2;O60645-3;O60645	EXOC3_HUMAN	TRYKDEAQL	_TRYKDEAQL_.2	_TRYKDEAQL_	42798.5	50908.9	47951.7	51774.6	61099	83426	5.92042e-18	1.23349e-27	3.02653e-22	2.1661e-18	1.44713e-06	1.69029e-06	32.9428	32.636	33.0798	32.8498	32.2144	31.9956
PDE8A	O60658-4;O60658-3;O60658-5;O60658-6;O60658-2;O60658	PDE8A_HUMAN	NTVIVGVVR	_NTVIVGVVR_.2	_NTVIVGVVR_	474188	474580	497799	558944	500252	500568	3.69068e-23	5.88364e-42	8.73131e-38	2.77416e-31	9.95887e-10	9.1183e-09	67.0025	66.8332	67.5182	67.3921	65.5046	65.5274
PDE8A	O60658-4;O60658-3;O60658-5;O60658-6;O60658-2;O60658	PDE8A_HUMAN	TVIVGVVRR	_TVIVGVVRR_.2	_TVIVGVVRR_	20364	12590.6	8440.45	10588.7	21465.2	21382.9	7.09206e-07	3.96404e-05	0.000155415	0.00152244	3.00661e-06	4.47399e-07	52.6681	52.3547	53.1554	53.015	51.1216	51.2267
PLIN3	O60664-2;O60664-4;O60664-3;O60664	PLIN3_HUMAN	DVASVQQQR	_DVASVQQQR_.2	_DVASVQQQR_	636009	605831	502904	530131	470521	512727	1.9269e-22	3.03296e-41	4.60349e-36	9.75649e-32	1.20348e-09	1.03395e-08	27.8647	27.3959	27.8118	27.5301	27.2489	26.9058
PLIN3	O60664-2;O60664-4;O60664-3;O60664	PLIN3_HUMAN	TVKQGVDQK	_TVKQGVDQK_.2	_TVKQGVDQK_	180581	119850	161245	6199.85	161008	146666	2.08729e-12	7.2357e-06	4.64976e-08	0.000419019	3.02321e-09	4.74877e-08	11.4076	9.47325	11.3431	9.84152	11.3665	10.5529
PLIN3	O60664-2;O60664-4;O60664-3;O60664	PLIN3_HUMAN	ETVKQGVDQK	_ETVKQGVDQK_.2	_ETVKQGVDQK_	19034.5	18171.7	18216.7	17506.9	16980.8	14457.2	1.34222e-16	3.8972e-17	7.23647e-26	1.55239e-14	4.26129e-08	1.03524e-07	17.0543	16.4496	16.8401	16.469	16.7282	16.373
PLIN3	O60664-2;O60664-4;O60664-3;O60664	PLIN3_HUMAN	FRDIAQQL	_FRDIAQQL_.1	_FRDIAQQL_	30916.4	40906.1	19007.9	Non Numérique	25218	22027.3	0.000340481	0.000155545	0.00177409	Filtered	3.22746e-06	1.71239e-05	68.4914	68.3959	68.9885	Filtered	67.0538	67.099
REV3L	O60673-2;O60673	REV3L_HUMAN	HRHPNENTL	_HRHPNENTL_.2	_HRHPNENTL_	152892	146319	119530	121529	221304	195871	9.69957e-23	4.42612e-39	7.3369e-36	8.26174e-32	1.63206e-09	8.8866e-09	16.3649	15.8333	16.1819	15.8003	16.227	15.8195
REV3L	O60673-2;O60673	REV3L_HUMAN	HSTPIIQRK	_HSTPIIQRK_.3	_HSTPIIQRK_	39899.7	33420.2	33929.8	32426	23972.5	22461.6	1.8449e-06	0.0017602	2.60764e-06	0.000263148	2.61311e-05	5.04574e-06	23.1156	22.6886	23.0033	22.7846	22.6798	22.4041
MAFK;MAFF;MAFF	O60675;Q9ULX9-2;Q9ULX9	MAFK_HUMAN;MAFF_HUMAN;MAFF_HUMAN	TTSVITIVK	_TTSVITIVK_.2	_TTSVITIVK_	867701	1.11165e+06	1.34974e+06	1.34241e+06	1.15188e+06	1.08281e+06	5.83468e-21	7.66447e-37	1.48112e-33	6.87107e-29	1.38237e-09	8.8866e-09	70.6872	70.5853	71.3154	71.2152	69.0097	69.0984
MAFK;MAFF;MAFF	O60675;Q9ULX9-2;Q9ULX9	MAFK_HUMAN;MAFF_HUMAN;MAFF_HUMAN	TTSVITIVK	_TTSVITIVK_.1	_TTSVITIVK_	867701	1.11165e+06	1.34974e+06	1.34241e+06	1.15188e+06	1.08281e+06	9.3646e-20	1.52403e-36	1.95101e-29	1.11217e-25	1.1161e-09	9.59882e-09	70.7054	70.5723	71.3232	71.2021	69.028	69.1167
MAFK;MAFF;MAFF	O60675;Q9ULX9-2;Q9ULX9	MAFK_HUMAN;MAFF_HUMAN;MAFF_HUMAN	EVTRLKQRR	_EVTRLKQRR_.3	_EVTRLKQRR_	48833.3	39461.8	48634.9	40275.6	28352.4	32324.4	3.13894e-22	9.40947e-20	1.50439e-30	5.19965e-17	1.90891e-09	8.8866e-09	11.7165	11.4354	11.5998	11.4059	11.6179	11.3943
PEX10	O60683;O60683-2	PEX10_HUMAN	HTATLTEQQR	_HTATLTEQQR_.3	_HTATLTEQQR_	45694.9	50334.9	48072	47849.4	39477.2	45485.6	1.04565e-07	1.47086e-09	1.81246e-10	2.78902e-12	1.19008e-06	1.04796e-06	21.9153	21.4256	21.7501	21.458	21.5267	21.0108
PEX10	O60683;O60683-2	PEX10_HUMAN	HTATLTEQQR	_HTATLTEQQR_.2	_HTATLTEQQR_	45694.9	50334.9	48072	47849.4	39477.2	45485.6	4.88496e-21	1.26765e-24	2.09247e-26	8.29592e-08	3.29023e-08	1.27932e-07	21.8731	21.352	21.7445	21.4054	21.5002	21.0052
KPNA6	O60684	IMA7_HUMAN	TTGESVITR	_TTGESVITR_.2	_TTGESVITR_	1.57498e+06	1.63525e+06	1.90332e+06	1.63061e+06	1.39317e+06	1.42281e+06	1.20116e-22	6.39174e-41	1.15671e-35	6.37932e-31	9.65838e-10	8.8866e-09	36.8551	36.5437	36.9563	36.8051	36.0069	35.8588
KPNA6	O60684	IMA7_HUMAN	TTGESVITR	_TTGESVITR_.1	_TTGESVITR_	1.57498e+06	1.63525e+06	1.90332e+06	1.63061e+06	1.39317e+06	1.42281e+06	0.00178007	0.000802711	0.0032679	0.00123487	0.000413293	2.12098e-06	36.8525	36.5411	36.9746	36.792	36.0043	35.8457
KPNA6	O60684	IMA7_HUMAN	EVINTPRVVDR	_EVINTPRVVDR_.3	_EVINTPRVVDR_	360250	306207	354611	356438	273087	234084	2.64738e-19	3.23486e-31	1.3352e-34	7.56729e-28	1.52326e-09	9.30354e-09	54.0274	53.6721	54.4056	54.3226	52.797	52.8376
KPNA6	O60684	IMA7_HUMAN	EVINTPRVVDR	_EVINTPRVVDR_.2	_EVINTPRVVDR_	360250	306207	354611	356438	273087	234084	6.88745e-07	2.0488e-27	5.06279e-16	1.23485e-10	7.4692e-09	6.24049e-08	54.0491	53.6886	54.4325	54.3129	52.7928	52.828
KPNA6	O60684	IMA7_HUMAN	NRAQIQAVI	_NRAQIQAVI_.1	_NRAQIQAVI_	11050.9	1394.92	4730.92	4195.91	20165.5	12929.1	0.000300538	0.00313145	3.36034e-05	0.000153682	9.72773e-06	1.36182e-06	65.4211	64.5909	66.0009	65.8748	63.8467	63.8923
KPNA6;KPNA1	O60684;P52294	IMA7_HUMAN;IMA5_HUMAN	VMDSKIVQV	_VMDSKIVQV_.2	_VMDSKIVQV_	273077	254472	270978	323730	293828	325899	5.48524e-16	8.13718e-17	3.75304e-14	1.48559e-14	1.07834e-08	8.72479e-08	67.1385	66.9702	67.6459	67.5405	65.8805	65.9034
KPNA6;KPNA1	O60684;P52294	IMA7_HUMAN;IMA5_HUMAN	WTISNITAGNR	_WTISNITAGNR_.2	_WTISNITAGNR_	84344.8	94343.5	106150	129303	65103.7	68863	6.37467e-11	1.12065e-11	6.62975e-14	4.194e-13	7.98433e-08	8.00357e-07	77.3354	77.204	77.7722	77.7051	76.1993	76.2364
UGDH	O60701-3;O60701-2;O60701	UGDH_HUMAN	AVYEHWVPR	_AVYEHWVPR_.3	_AVYEHWVPR_	51767.5	54677.7	62934.7	65497.4	39302.2	45675.9	3.54524e-10	3.0252e-21	3.50225e-12	8.57439e-17	1.54472e-07	1.0238e-07	59.2366	58.9616	59.6415	59.6153	57.7908	57.8755
ABCC9	O60706-2;O60706	ABCC9_HUMAN	TRMKELSSL	_TRMKELSSL_.2	_TRMKELSSL_	65985.6	65088.9	Non Numérique	48287.8	53316.4	69438	1.16197e-05	0.00184949	Filtered	0.00213253	7.5773e-07	1.37395e-06	50.3261	50.0234	Filtered	50.6876	48.8706	48.9961
LPXN	O60711;O60711-2	LPXN_HUMAN	EVFGAEGFHEK	_EVFGAEGFHEK_.2	_EVFGAEGFHEK_	439906	441373	351957	358694	359158	356770	7.26717e-22	1.17322e-36	9.95545e-37	1.29131e-29	1.02022e-09	8.8866e-09	55.1602	54.8145	55.5857	55.5026	53.6629	53.7653
LPXN	O60711;O60711-2	LPXN_HUMAN	EMQAKVAVR	_EMQAKVAVR_.2	_EMQAKVAVR_	22104	18835.6	20208.7	19182.9	37611	33961.7	2.92591e-13	1.01716e-17	6.9184e-15	1.17898e-15	1.06687e-08	4.78054e-08	34.7263	34.4462	34.8636	34.6756	33.8502	33.7951
CTNND1	O60716-24;O60716-23;O60716-21;O60716-19;O60716-22;O60716-20;O60716-16;O60716-18;O60716-15;O60716-17;O60716-13;O60716-11;O60716-14;O60716-12;O60716-10;O60716-8;O60716-9;O60716-7;O60716-5;O60716-3;O60716-6;O60716-4;O60716-2;O60716;O60716-32;O60716-31;O60716-29;O60716-27;O60716-30;O60716-28;O60716-26;O60716-25	CTND1_HUMAN	SHDSIKMEI	_SHDSIKMEI_.3	_SHDSIKMEI_	90188.2	63250.9	282362	220134	57278.3	55045.6	8.76199e-06	1.94174e-07	3.3075e-05	4.49475e-06	9.24444e-09	2.18949e-08	58.0151	57.7304	58.5613	58.504	56.1525	56.2412
CTNND1	O60716-24;O60716-23;O60716-21;O60716-19;O60716-22;O60716-20;O60716-16;O60716-18;O60716-15;O60716-17;O60716-13;O60716-11;O60716-14;O60716-12;O60716-10;O60716-8;O60716-9;O60716-7;O60716-5;O60716-3;O60716-6;O60716-4;O60716-2;O60716;O60716-32;O60716-31;O60716-29;O60716-27;O60716-30;O60716-28;O60716-26;O60716-25	CTND1_HUMAN	DVYGPQPQVR	_DVYGPQPQVR_.2	_DVYGPQPQVR_	112184	140870	121479	128767	102099	122781	7.71421e-17	2.50087e-33	6.26566e-30	2.33024e-21	1.00869e-09	1.0318e-08	50.0881	49.6915	50.3916	50.3034	49.0943	49.1538
CTNND1	O60716-24;O60716-23;O60716-21;O60716-19;O60716-22;O60716-20;O60716-16;O60716-18;O60716-15;O60716-17;O60716-13;O60716-11;O60716-14;O60716-12;O60716-10;O60716-8;O60716-9;O60716-7;O60716-5;O60716-3;O60716-6;O60716-4;O60716-2;O60716;O60716-32;O60716-31;O60716-29;O60716-27;O60716-30;O60716-28;O60716-26;O60716-25	CTND1_HUMAN	RHIEWESVL	_RHIEWESVL_.2	_RHIEWESVL_	65769.1	69335.5	59582.5	89018.7	72402.4	80329.3	1.13941e-14	8.49784e-25	1.65468e-16	2.32664e-21	2.44939e-09	1.20296e-08	78.9345	78.8545	79.4834	79.3951	77.5231	77.5871
CTNND1	O60716-24;O60716-23;O60716-21;O60716-19;O60716-22;O60716-20;O60716-16;O60716-18;O60716-15;O60716-17;O60716-13;O60716-11;O60716-14;O60716-12;O60716-10;O60716-8;O60716-9;O60716-7;O60716-5;O60716-3;O60716-6;O60716-4;O60716-2;O60716;O60716-32;O60716-31;O60716-29;O60716-27;O60716-30;O60716-28;O60716-26;O60716-25	CTND1_HUMAN	TRIEERYRPSM	_TRIEERYRPSM_.3	_TRIEERYRPSM_	55967.7	49919.6	60002	50263.7	46679.9	77759.9	9.47401e-05	0.000668253	0.000328034	0.000648826	5.06146e-05	0.000481978	42.0297	41.7277	42.2269	42.149	40.8055	40.7867
PLA2G6	O60733-3;O60733-2;O60733	PLPL9_HUMAN	LPFYESSPQVL	_LPFYESSPQVL_.2	_LPFYESSPQVL_	103545	96380.4	114287	114922	71629.7	76525.1	3.75941e-22	1.58327e-38	1.13643e-36	6.34333e-32	9.65838e-10	8.95422e-09	111.388	111.234	111.861	111.664	111.604	111.373
SNX2	O60749-2;O60749	SNX2_HUMAN	YRVTTKTSL	_YRVTTKTSL_.2	_YRVTTKTSL_	367016	390039	377275	381801	325608	352465	3.98156e-23	8.35193e-42	6.09032e-38	2.35772e-31	9.65838e-10	8.8866e-09	42.5606	42.3107	42.763	42.7007	41.3468	41.3145
SNX2	O60749-2;O60749	SNX2_HUMAN	YRVTTKTSL	_YRVTTKTSL_.3	_YRVTTKTSL_	367016	390039	377275	381801	325608	352465	2.51999e-22	1.33052e-39	3.25992e-34	2.87047e-29	1.78342e-09	9.06416e-09	42.5527	42.3029	42.7551	42.6929	41.3699	41.3066
SNX2	O60749-2;O60749	SNX2_HUMAN	SSTEFVEKR	_SSTEFVEKR_.2	_SSTEFVEKR_	253856	259710	223345	218042	198983	229104	2.85519e-20	2.91511e-36	4.85933e-35	7.25514e-31	1.55374e-09	8.95048e-09	29.652	29.2773	29.7044	29.506	28.7263	28.5044
CYTIP	O60759;O60759-2	CYTIP_HUMAN	DTVATLPRGR	_DTVATLPRGR_.3	_DTVATLPRGR_	6269334	6344357	7.0042e+06	6134244	4787397	5193020	7.31737e-19	3.06231e-33	2.80824e-22	3.89678e-25	9.65838e-10	8.8866e-09	41.8634	41.5561	42.0344	41.9408	40.7181	40.6524
CYTIP	O60759;O60759-2	CYTIP_HUMAN	DTVATLPRGR	_DTVATLPRGR_.2	_DTVATLPRGR_	6269334	6344357	7.0042e+06	6134244	4787397	5193020	1.0525e-21	3.44352e-37	4.93539e-32	6.5577e-29	9.65838e-10	8.8866e-09	41.8713	41.5587	42.0109	41.9173	40.7259	40.6603
CYTIP	O60759;O60759-2	CYTIP_HUMAN	DSSRGAFSR	_DSSRGAFSR_.2	_DSSRGAFSR_	979647	956594	863355	835369	1.02039e+06	940495	8.47192e-23	6.94274e-40	1.63979e-38	1.51428e-31	9.65838e-10	8.8866e-09	21.5017	20.8823	21.352	20.9511	21.1395	20.5765
CYTIP	O60759;O60759-2	CYTIP_HUMAN	TVATLPRGR	_TVATLPRGR_.2	_TVATLPRGR_	552557	553150	581384	495778	660246	736100	1.13643e-18	1.85078e-31	3.70782e-29	8.04713e-26	1.79309e-09	1.12242e-08	35.728	35.4166	35.8342	35.709	34.8227	34.6746
CYTIP	O60759;O60759-2	CYTIP_HUMAN	SSRGAFSR	_SSRGAFSR_.2	_SSRGAFSR_	41310.2	42811.6	49209.7	42366.7	34401.6	34104	6.10796e-14	1.53687e-13	2.17877e-16	1.39863e-08	5.53125e-08	8.95867e-08	21.4983	20.8674	21.3539	20.931	21.1309	20.5732
CYTIP	O60759;O60759-2	CYTIP_HUMAN	LTIETLNGTMILK	_LTIETLNGTM[Oxidation (M)]ILK_.2	_LTIETLNGTM[Oxidation (M)]ILK_	20066.9	19920.5	15329.8	12136.1	13828	14018.8	1.30205e-11	7.63e-21	3.8679e-29	1.20765e-20	8.98574e-09	4.17196e-08	97.0495	96.8506	97.4848	97.3148	96.7897	96.3687
CYTIP	O60759;O60759-2	CYTIP_HUMAN	LTIETLNGTMILK	_LTIETLNGTMILK_.2	_LTIETLNGTMILK_	20066.9	19920.5	15329.8	12136.1	13828	14018.8	3.76339e-18	4.12797e-08	6.61514e-31	7.38138e-19	3.27182e-08	1.45518e-07	106.966	106.864	107.442	107.286	107.076	106.844
USO1	O60763;O60763-2	USO1_HUMAN	HPVEEEDEL	_HPVEEEDEL_.2	_HPVEEEDEL_	519928	453922	565165	516255	400418	456907	8.37579e-22	1.98529e-34	7.23124e-33	1.97987e-30	9.65838e-10	8.8866e-09	44.4105	44.0978	44.5819	44.5039	43.2713	43.2484
USO1	O60763;O60763-2	USO1_HUMAN	HPVEEEDEL	_HPVEEEDEL_.1	_HPVEEEDEL_	519928	453922	565165	516255	400418	456907	1.69964e-06	3.06407e-09	5.34771e-06	7.45564e-12	1.40014e-09	1.05799e-08	44.3902	44.1141	44.5616	44.515	43.2872	43.2282
USO1	O60763;O60763-2	USO1_HUMAN	ETINTVSEVIR	_ETINTVSEVIR_.2	_ETINTVSEVIR_	63717.6	80699.3	85530.8	92172	59586.6	64254.6	6.62639e-18	7.31828e-32	2.20724e-27	1.20308e-22	1.77534e-09	1.19149e-08	72.7736	72.6712	73.2137	73.1435	71.7823	71.7807
MRPS14	O60783	RT14_HUMAN	KRRKMAYEY	_KRRKMAYEY_.2	_KRRKMAYEY_	1721.06	2740.01	998.948	1324.65	7403.71	7393.9	8.94987e-07	5.64263e-08	0.000126159	6.11733e-05	3.04713e-09	2.87399e-08	21.2943	20.7626	21.1759	20.8313	21.0888	20.6146
TOM1	O60784-3;O60784-4;O60784;O60784-2	TOM1_HUMAN	ADLELLQEL	_ADLELLQEL_.2	_ADLELLQEL_	448675	441998	520759	514417	305633	300220	1.04109e-11	9.10526e-14	3.69676e-28	2.28073e-17	6.30738e-09	2.23804e-08	92.7323	92.5592	93.0907	92.9736	92.3862	92.3422
CCDC22	O60826	CCD22_HUMAN	QVSDVPATSR	_QVSDVPATSR_.2	_QVSDVPATSR_	1.09087e+06	1172442	1.39153e+06	1285382	1.06844e+06	1.15005e+06	3.91594e-19	7.75136e-34	5.16982e-37	3.25577e-32	1.25123e-09	2.93868e-08	33.0984	32.7863	33.2041	32.9846	32.3775	32.1281
CCDC22	O60826	CCD22_HUMAN	QTIEDTGTIMR	_QTIEDTGTIMR_.2	_QTIEDTGTIMR_	201947	177605	170573	184374	182905	181182	1.60539e-16	4.73359e-17	1.18462e-20	9.36626e-23	1.2088e-08	2.90235e-08	58.2096	57.9407	58.5893	58.5321	57.0874	57.1295
CCDC22	O60826	CCD22_HUMAN	QTIEDTGTIMR	_QTIEDTGTIM[Oxidation (M)]R_.2	_QTIEDTGTIM[Oxidation (M)]R_	201947	177605	170573	184374	182905	181182	1.91745e-21	4.37853e-22	9.34713e-31	2.42353e-22	1.02872e-09	1.14794e-08	44.6343	44.2329	44.6647	44.6181	43.6488	43.4662
CCDC22	O60826	CCD22_HUMAN	LVVENSAQR	_LVVENSAQR_.2	_LVVENSAQR_	174427	167654	212100	172420	181576	189831	1.33875e-18	1.13713e-32	9.16292e-32	2.48471e-27	8.72143e-09	2.1078e-08	35.1703	34.8745	35.2659	35.0883	34.4483	34.2267
CCDC22	O60826	CCD22_HUMAN	TAEREQALR	_TAEREQALR_.3	_TAEREQALR_	94663.4	97893.8	106238	99198.1	75672.2	72222.8	6.02153e-11	2.63847e-09	3.75398e-17	2.04737e-08	2.78741e-08	2.92625e-08	19.6278	18.8202	19.5338	18.9065	19.2664	18.6595
CCDC22	O60826	CCD22_HUMAN	TAEREQALR	_TAEREQALR_.2	_TAEREQALR_	94663.4	97893.8	106238	99198.1	75672.2	72222.8	0.000243471	1.81049e-05	9.48229e-05	0.000864047	1.04031e-05	1.65239e-06	19.644	18.8458	19.5406	18.9761	19.3087	18.6986
CCDC22	O60826	CCD22_HUMAN	QPAGDSAIL	_QPAGDSAIL_.1	_QPAGDSAIL_	52066.5	57831.5	47797.5	53290.7	60760.3	58969.4	3.65853e-11	8.1752e-18	7.86658e-16	1.66957e-15	3.32727e-07	6.65617e-07	67.2566	67.083	67.6909	67.6012	66.2116	66.148
PQBP1	O60828-5;O60828-4;O60828-2;O60828	PQBP1_HUMAN	LPVALQTRL	_LPVALQTRL_.2	_LPVALQTRL_	2378205	2.14529e+06	2413935	2.44923e+06	2.07797e+06	2336624	1.29829e-22	1.22009e-37	3.00606e-35	7.70053e-31	9.65838e-10	8.8866e-09	87.6374	87.4644	88.076	87.976	86.7779	86.852
PQBP1	O60828-5;O60828-4;O60828-2;O60828	PQBP1_HUMAN	TAAGPLFQQR	_TAAGPLFQQR_.2	_TAAGPLFQQR_	1.2097e+06	1.11585e+06	1.21505e+06	1.09782e+06	1.11797e+06	1.01852e+06	9.61313e-13	6.31676e-15	1.64696e-22	1.45613e-18	8.85489e-09	2.18259e-08	58.7506	58.5017	59.289	59.2262	57.4003	57.4586
PQBP1	O60828-5;O60828-4;O60828-2;O60828	PQBP1_HUMAN	TTAAGPLFQQR	_TTAAGPLFQQR_.2	_TTAAGPLFQQR_	1.16211e+06	1.00138e+06	1.13678e+06	986992	1.10643e+06	1.02444e+06	3.69068e-23	8.68974e-42	6.52006e-34	3.37445e-31	9.65838e-10	8.8866e-09	61.5975	61.3793	62.0088	61.9773	60.0048	60.0605
TIMM17B	O60830;O60830-2	TI17B_HUMAN	EGVGILLTR	_EGVGILLTR_.2	_EGVGILLTR_	3.9391e+06	4483534	4.39913e+06	4907551	3.97498e+06	3944868	1.53006e-22	2.13728e-37	3.16567e-34	5.20618e-29	9.65838e-10	8.8866e-09	81.5198	81.4259	82.079	81.9557	80.3576	80.4073
TIMM17B	O60830;O60830-2	TI17B_HUMAN	EGVGILLTR	_EGVGILLTR_.1	_EGVGILLTR_	3.9391e+06	4483534	4.39913e+06	4907551	3.97498e+06	3944868	2.70287e-05	0.000563198	0.00956369	0.00028299	1.2037e-06	1.04878e-06	81.5251	81.4416	82.0163	81.953	80.3453	80.4256
EIF5B	O60841	IF2P_HUMAN	EHDPQYAVI	_EHDPQYAVI_.2	_EHDPQYAVI_	390751	462195	431908	499676	422877	391245	5.90949e-14	3.76349e-21	5.53357e-27	7.51473e-25	9.84773e-10	9.7628e-09	65.025	64.8266	65.4847	65.369	63.6931	63.7113
EIF5B	O60841	IF2P_HUMAN	EHDPQYAVI	_EHDPQYAVI_.1	_EHDPQYAVI_	390751	462195	431908	499676	422877	391245	2.02874e-09	4.70709e-23	0.000345284	8.62386e-06	3.2371e-09	5.49436e-08	65.0267	64.8283	65.4812	65.4073	63.6997	63.7338
EIF5B	O60841	IF2P_HUMAN	NTKDEFEER	_NTKDEFEER_.2	_NTKDEFEER_	59556.1	60254.1	55701.2	54925.1	70440.4	71530.2	5.79966e-19	1.29794e-26	9.83081e-30	1.55545e-24	1.1008e-08	1.73992e-08	25.1417	24.6782	25.1033	24.8376	24.4793	24.1367
EIF5B	O60841	IF2P_HUMAN	EAQGIKADR	_EAQGIKADR_.2	_EAQGIKADR_	43589.6	44341.3	41786.7	38411.9	42184.8	41207.4	5.18297e-12	2.28888e-25	3.05748e-24	9.23169e-15	5.39706e-09	4.13726e-07	17.2546	16.6499	17.0509	16.6537	16.9964	16.5472
GAS7	O60861-2;O60861-1;O60861-4;O60861	GAS7_HUMAN	NGTVAGFELLL	_NGTVAGFELLL_.2	_NGTVAGFELLL_	131319	123989	127911	158459	109811	117688	2.14482e-13	4.28682e-18	3.89097e-17	4.14829e-15	1.09357e-08	3.5811e-08	84.5714	84.4148	84.9909	84.9118	83.5792	83.6173
EDF1	O60869;O60869-2;O60869-3	EDF1_HUMAN	ERAIGLKL	_ERAIGLKL_.2	_ERAIGLKL_	5587929	6861149	5.70398e+06	7272847	7039551	5640457	9.98296e-21	2.73339e-32	1.51301e-32	1.2805e-27	1.03077e-09	9.58349e-09	62.8533	62.7228	63.4742	63.3798	60.7945	60.9462
EDF1	O60869;O60869-2;O60869-3	EDF1_HUMAN	ERAIGLKL	_ERAIGLKL_.1	_ERAIGLKL_	5587929	6861149	5.70398e+06	7272847	7039551	5640457	3.31296e-06	6.96693e-06	0.000326853	0.000164269	1.45362e-07	1.45945e-06	62.8976	62.694	63.5237	63.4084	60.8383	60.9542
EDF1	O60869;O60869-2;O60869-3	EDF1_HUMAN	EVGKVIQQGR	_EVGKVIQQGR_.3	_EVGKVIQQGR_	2.44852e+06	2.45482e+06	2625566	2.4994e+06	2042207	2.2625e+06	1.20274e-21	2.54749e-36	1.80513e-32	1.18516e-27	9.65838e-10	8.8866e-09	29.7694	29.3948	29.8898	29.6548	28.9271	28.6949
EDF1	O60869;O60869-2;O60869-3	EDF1_HUMAN	EVGKVIQQGR	_EVGKVIQQGR_.2	_EVGKVIQQGR_	2.44852e+06	2.45482e+06	2625566	2.4994e+06	2042207	2.2625e+06	6.18148e-23	1.04836e-40	2.0491e-37	6.35384e-32	9.65838e-10	8.8866e-09	29.7471	29.3724	29.8831	29.6795	28.91	28.6934
EDF1	O60869;O60869-2;O60869-3	EDF1_HUMAN	HHDRVTLEV	_HHDRVTLEV_.2	_HHDRVTLEV_	455264	519392	385896	390724	625074	632354	5.58633e-21	3.54182e-36	3.5495e-34	6.39783e-28	9.65838e-10	8.8866e-09	45.5959	45.3147	45.9714	45.9197	44.1116	44.1488
EDF1	O60869;O60869-2;O60869-3	EDF1_HUMAN	ETEELHHDR	_ETEELHHDR_.3	_ETEELHHDR_	33176.1	39003.9	36399	40386.8	29971.3	25183.3	7.97214e-19	1.15423e-37	1.51174e-33	7.52706e-25	1.3375e-09	9.12051e-09	12.9708	11.9995	12.933	11.9701	13.0125	11.9105
EDF1	O60869;O60869-2;O60869-3	EDF1_HUMAN	ETEELHHDR	_ETEELHHDR_.2	_ETEELHHDR_	33176.1	39003.9	36399	40386.8	29971.3	25183.3	8.64968e-15	6.95624e-23	0.000237918	0.00101174	2.87675e-09	1.47273e-08	13.0007	12.0137	12.942	11.9843	12.9693	11.9038
DIAPH2	O60879-2;O60879-3;O60879	DIAP2_HUMAN	HPIDSQVAM	_HPIDSQVAM_.2	_HPIDSQVAM_	237338	232547	216526	207055	171144	242161	2.07996e-15	3.32158e-15	8.03362e-21	1.03644e-15	3.06117e-08	5.73852e-08	50.8722	50.5016	51.181	51.1032	49.5162	49.5261
DIAPH2	O60879-2;O60879-3;O60879	DIAP2_HUMAN	HPIDSQVAM	_HPIDSQVAM[Oxidation (M)]_.2	_HPIDSQVAM[Oxidation (M)]_	237338	232547	216526	207055	171144	242161	3.81842e-09	2.55286e-13	5.13418e-13	1.73769e-06	1.88878e-07	1.91922e-07	33.6037	33.266	33.6208	33.4378	32.9273	32.7434
DNAJA2	O60884	DNJA2_HUMAN	KVIKEVKILEV	_KVIKEVKILEV_.3	_KVIKEVKILEV_	86753.1	83728.5	96150	107603	96223.3	96041.1	3.74443e-22	5.24392e-37	6.51827e-34	1.07059e-30	1.016e-09	8.89737e-09	66.9564	66.7933	67.5474	67.4473	65.5126	65.5252
DNAJA2	O60884	DNJA2_HUMAN	KVIKEVKILEV	_KVIKEVKILEV_.2	_KVIKEVKILEV_	86753.1	83728.5	96150	107603	96223.3	96041.1	2.84941e-21	7.8163e-29	7.67228e-33	7.21816e-28	5.03846e-09	1.65725e-08	66.9416	66.7993	67.5429	67.4376	65.5136	65.5261
DNAJA2	O60884	DNJA2_HUMAN	DLYNGKTTK	_DLYNGKTTK_.2	_DLYNGKTTK_	65311.8	84417	58971	68832.3	86830.2	84971.6	1.41962e-11	6.14219e-10	3.38151e-17	2.59781e-09	1.80997e-07	2.30932e-07	25.8486	25.3799	25.8522	25.529	25.1914	24.8068
BRD4	O60885;O60885-2;O60885-3	BRD4_HUMAN	DPYSTGHLR	_DPYSTGHLR_.2	_DPYSTGHLR_	721706	771164	807410	878449	786555	906361	7.35306e-23	1.18908e-41	3.24093e-35	8.57773e-32	9.65838e-10	8.8866e-09	34.3502	34.0702	34.4562	34.2682	33.6632	33.4641
BRD4	O60885;O60885-2;O60885-3	BRD4_HUMAN	RVVHIIQSR	_RVVHIIQSR_.3	_RVVHIIQSR_	155316	154756	146965	150942	118713	122048	4.60412e-17	3.9171e-27	9.38403e-26	7.0901e-20	9.2168e-09	1.99639e-08	30.4953	30.173	30.6577	30.4698	29.7365	29.5669
BRD4	O60885;O60885-2;O60885-3	BRD4_HUMAN	LPTEETEIM	_LPTEETEIM_.1	_LPTEETEIM_	36756.6	37603.1	17432.9	21795.3	77697.1	89427.7	1.34355e-09	1.33881e-07	9.12707e-06	5.30015e-06	5.82081e-09	1.39152e-08	79.9926	79.8544	80.4233	80.2931	79.2337	79.2572
CUTA	O60888-3;O60888;O60888-2	CUTA_HUMAN	EIARAVVEK	_EIARAVVEK_.2	_EIARAVVEK_	229178	195983	219109	187071	319412	318162	5.29352e-12	1.44382e-15	3.46114e-16	3.38481e-13	2.2915e-09	8.21873e-08	34.5748	34.3366	34.7539	34.5659	33.819	33.687
CUTA	O60888-3;O60888;O60888-2	CUTA_HUMAN	HPYEVAEVI	_HPYEVAEVI_.1	_HPYEVAEVI_	6465.96	6878.05	7089.86	7580.14	20008.4	19991.2	0.000169294	0.00133773	0.0010503	0.00122812	0.000107414	1.5142e-05	76.9577	76.8317	77.4143	77.3524	75.5885	75.6252
SHOX2	O60902-2;O60902;O60902-3	SHOX2_HUMAN	AHHHLHPHL	_AHHHLHPHL_.3	_AHHHLHPHL_	34133.3	33521	28302.8	29061.5	24145.9	22788.1	6.26393e-06	4.0371e-06	3.02156e-05	0.000186562	4.6617e-05	7.08246e-06	16.664	16.1429	16.4444	16.136	16.7349	16.4267
SMPD2	O60906	NSMA_HUMAN	HRVAQAWEL	_HRVAQAWEL_.2	_HRVAQAWEL_	1.05894e+06	1.25872e+06	1.04169e+06	1.54132e+06	1.21334e+06	1.1401e+06	1.78649e-21	1.1908e-37	1.02415e-35	9.18191e-31	9.65838e-10	8.8866e-09	62.7649	62.5926	63.3806	63.3123	60.708	60.8591
SMPD2	O60906	NSMA_HUMAN	TPLSDHEAL	_TPLSDHEAL_.2	_TPLSDHEAL_	68990.1	57034.5	61451.6	55479.5	57289.8	54016.3	2.42756e-07	8.35494e-07	1.93853e-06	2.24325e-06	9.96873e-07	8.76872e-07	56.1876	55.8365	56.5609	56.4672	54.949	54.9439
SMPD2	O60906	NSMA_HUMAN	HPIQELTQHIYTL	_HPIQELTQHIYTL_.2	_HPIQELTQHIYTL_	25520.5	24827.9	22308.4	23359.7	32098.3	32336.4	1.74164e-19	3.04672e-34	2.39155e-35	3.46688e-27	5.25326e-09	2.73814e-08	90.9854	90.7708	91.4046	91.2613	90.6486	90.5879
HUS1	O60921-2;O60921	HUS1_HUMAN	THDIPIKVI	_THDIPIKVI_.2	_THDIPIKVI_	324879	420012	274138	310132	358977	398320	9.06742e-07	2.84821e-05	3.56965e-05	0.000395385	5.13955e-07	8.6539e-08	75.2994	75.1912	75.8915	75.7996	73.8338	73.9206
PFDN1	O60925	PFD1_HUMAN	EAIHSQLLEK	_EAIHSQLLEK_.2	_EAIHSQLLEK_	22899.9	22009.2	21014.5	19995.4	29071.9	23982.8	2.74331e-17	2.66034e-29	4.40174e-24	2.07984e-22	1.12762e-07	2.1455e-07	48.0461	47.7339	48.3803	48.3705	46.8036	46.8585
PPP1R11	O60927	PP1RB_HUMAN	DTVDNEHMGRR	_DTVDNEHMGRR_.3	_DTVDNEHMGRR_	19622.9	21868.7	24034.8	20688.9	28420.8	28050.5	4.62076e-13	2.44192e-25	3.32023e-23	4.37594e-16	2.30607e-09	9.14526e-08	19.5559	18.742	19.4995	18.8774	19.2259	18.5793
NBN	O60934	NBN_HUMAN	SASKSHAAEK	_SASKSHAAEK_.2	_SASKSHAAEK_	6.38193e+06	5369947	6.40435e+06	3.853e+06	6.09181e+06	4966116	1.54494e-20	1.3821e-33	4.07148e-37	1.87952e-17	7.14945e-09	8.8866e-09	11.6281	11.1642	11.5218	11.1922	11.5243	11.2435
NBN	O60934	NBN_HUMAN	DLFRYNPYLK	_DLFRYNPYLK_.3	_DLFRYNPYLK_	19408.9	21857.4	20187.4	22481.6	16237.8	17642.5	5.97186e-14	1.40578e-15	3.31508e-21	4.31677e-17	2.67121e-07	2.02141e-07	85.229	85.0931	85.6331	85.5488	84.353	84.4076
NBN	O60934	NBN_HUMAN	DLFRYNPYLK	_DLFRYNPYLK_.2	_DLFRYNPYLK_	19408.9	21857.4	20187.4	22481.6	16237.8	17642.5	6.58887e-16	2.63627e-37	4.36028e-14	1.01276e-23	9.17034e-09	2.67513e-08	85.235	85.0678	85.6339	85.56	84.3591	84.3931
DTNB	O60941-6;O60941-3;O60941-5;O60941-2;O60941-4;O60941-7;O60941	DTNB_HUMAN	HTTEISVSR	_HTTEISVSR_.2	_HTTEISVSR_	59537.2	57484.5	64675.6	62203.1	45952.2	50142.4	9.45684e-07	3.85606e-10	4.32941e-12	6.23932e-13	8.183e-07	7.18447e-07	30.8102	30.4461	30.9309	30.7325	29.8733	29.6515
RNGTT	O60942-2;O60942;O60942-3;O60942-4	MCE1_HUMAN	EIISPRHEK	_EIISPRHEK_.2	_EIISPRHEK_	61175.9	56043.3	51586.1	51021.1	59901.6	59912.6	7.79868e-23	2.47988e-43	4.71297e-38	3.19915e-33	9.65838e-10	1.07515e-08	23.6939	23.2617	23.5923	23.3684	23.1692	22.8988
RNGTT	O60942-2;O60942;O60942-3;O60942-4	MCE1_HUMAN	FPNAYNTAM	_FPNAYNTAM[Oxidation (M)]_.1	_FPNAYNTAM[Oxidation (M)]_	24678	37914.3	12611.2	12977.2	66303.7	54285.4	1.66405e-08	1.40665e-11	3.7897e-11	9.1159e-17	1.60267e-08	1.12585e-07	57.6879	57.325	57.9311	57.8582	56.8211	56.8577
ABCB7	O75027-3;O75027;O75027-2	ABCB7_HUMAN	ILIRPLVSV	_ILIRPLVSV_.2	_ILIRPLVSV_	54510.9	52114.7	56463.8	44923	36599.1	36168.9	5.97964e-17	4.76121e-25	1.8302e-17	5.80877e-14	2.50388e-08	5.92189e-08	103.541	103.335	104.055	103.838	103.538	103.326
ABCB7	O75027-3;O75027;O75027-2	ABCB7_HUMAN	FYEPQKGSIYL	_FYEPQKGSIYL_.2	_FYEPQKGSIYL_	18551.3	19357.5	23569.2	23594.1	14379.3	15001	9.27136e-09	4.5827e-10	8.64515e-19	1.11972e-12	1.78241e-07	5.7738e-07	85.3551	85.1827	85.7488	85.6593	84.4053	84.4342
KIF21B	O75037-3;O75037-4;O75037-2;O75037	KI21B_HUMAN	EHQINQIAL	_EHQINQIAL_.2	_EHQINQIAL_	893792	946583	1.02248e+06	1.03139e+06	46601.8	53280.4	1.70447e-16	3.40567e-24	3.22834e-19	1.89815e-14	0.00212243	6.79476e-05	69.6878	69.5654	70.2688	70.1843	66.9724	68.1456
KIF21B	O75037-3;O75037-4;O75037-2;O75037	KI21B_HUMAN	EHQINQIAL	_EHQINQIAL_.1	_EHQINQIAL_	893792	946583	1.02248e+06	1.03139e+06	46601.8	53280.4	6.90567e-08	4.80095e-12	1.72427e-07	2.30039e-08	0.00839955	0.00177207	69.6739	69.5724	70.2654	70.1861	67.5836	67.9831
PLXNA2	O75051	PLXA2_HUMAN	VGEVKPITL	_VGEVKPITL_.2	_VGEVKPITL_	61090.5	54613.2	56329.3	52765.6	52503.4	52859.4	3.44874e-06	1.2984e-05	0.000954134	8.7819e-05	3.33159e-05	1.82445e-06	96.0269	95.8544	96.532	96.3571	95.5364	95.4499
FAM20B	O75063	XYLK_HUMAN	AHDPISPVL	_AHDPISPVL_.2	_AHDPISPVL_	723064	760380	892696	899396	708091	712249	4.85095e-16	1.28752e-24	1.03635e-21	1.92896e-22	7.90797e-09	3.05651e-08	76.5054	76.3954	77.0228	76.951	75.0926	75.1855
FAM20B	O75063	XYLK_HUMAN	AHDPISPVL	_AHDPISPVL_.1	_AHDPISPVL_	723064	760380	892696	899396	708091	712249	4.81852e-11	7.47178e-20	7.94653e-06	3.32469e-12	1.22559e-07	2.0314e-07	76.5173	76.4124	77.0608	76.9628	75.0994	75.1411
DENND4B	O75064	DEN4B_HUMAN	HPLELSAGL	_HPLELSAGL_.2	_HPLELSAGL_	51292.1	59214.3	53276.7	67672.7	46216.9	40116.9	1.17674e-08	1.00357e-10	2.3508e-12	5.43363e-12	8.38817e-07	1.20692e-06	79.5492	79.4271	80.042	79.9431	78.3839	78.4431
CBFA2T3	O75081-2;O75081-4;O75081	MTG16_HUMAN	SPIDSSELL	_SPIDSSELL_.2	_SPIDSSELL_	76500.9	66812	72047.6	65388.9	37437.4	42878.3	1.27198e-06	1.72489e-07	1.64236e-06	1.49216e-08	7.03917e-07	1.20362e-06	89.3516	89.2049	89.7564	89.6819	88.9942	88.9327
CBFA2T3	O75081-2;O75081-4;O75081	MTG16_HUMAN	EVIDHKLTER	_EVIDHKLTER_.3	_EVIDHKLTER_	18379.3	25934.3	22333.1	19381.7	23156.6	22883.2	2.72542e-10	2.02516e-13	2.42244e-05	1.6172e-06	1.38934e-05	8.33005e-07	34.9609	34.7122	35.0878	34.9311	34.2496	34.0958
WDR1	O75083;O75083-3	WDR1_HUMAN	AHDGGIYAI	_AHDGGIYAI_.2	_AHDGGIYAI_	1.89937e+06	2.14245e+06	2.22312e+06	2376470	1.94581e+06	1.83238e+06	1.35777e-20	1.13161e-32	2.63498e-30	3.7069e-27	9.65838e-10	8.92558e-09	64.7961	64.6655	65.3235	65.2287	63.1974	63.3057
WDR1	O75083;O75083-3	WDR1_HUMAN	AHDGGIYAI	_AHDGGIYAI_.1	_AHDGGIYAI_	1.89937e+06	2.14245e+06	2.22312e+06	2376470	1.94581e+06	1.83238e+06	4.88927e-17	4.43335e-26	2.2459e-27	8.25523e-23	5.66286e-09	1.11076e-08	64.8039	64.6211	65.3417	65.2156	63.2156	63.2931
WDR1	O75083;O75083-3	WDR1_HUMAN	DHLLSVSL	_DHLLSVSL_.2	_DHLLSVSL_	2.42195e+06	1.496e+06	2.60689e+06	1.75358e+06	368317	987597	4.48612e-21	3.29353e-34	2.53274e-34	1.44251e-28	6.52311e-09	8.8866e-09	92.7913	92.5872	93.2064	93.0798	92.5678	92.2897
WDR1	O75083;O75083-3	WDR1_HUMAN	DHLLSVSL	_DHLLSVSL_.1	_DHLLSVSL_	2.42195e+06	1.496e+06	2.60689e+06	1.75358e+06	368317	987597	5.61124e-14	1.01388e-20	1.02003e-14	1.98974e-16	7.48494e-07	4.37532e-07	92.7147	92.6042	93.1984	93.0969	92.3999	92.3006
WDR1	O75083;O75083-3	WDR1_HUMAN	HRLHHVSSL	_HRLHHVSSL_.3	_HRLHHVSSL_	1.53551e+06	1.57309e+06	1.6861e+06	1.48484e+06	1.41056e+06	1.40386e+06	1.14173e-21	2.16591e-35	1.70998e-32	4.12586e-28	9.65838e-10	9.8509e-09	20.7439	20.1547	20.6567	20.1865	20.7944	20.2628
WDR1	O75083;O75083-3	WDR1_HUMAN	HRLHHVSSL	_HRLHHVSSL_.2	_HRLHHVSSL_	1.53551e+06	1.57309e+06	1.6861e+06	1.48484e+06	1.41056e+06	1.40386e+06	4.05415e-17	1.69368e-28	3.87193e-23	2.18918e-20	4.72864e-09	2.18108e-08	20.7517	20.1574	20.6646	20.1787	20.797	20.2602
WDR1	O75083;O75083-3	WDR1_HUMAN	SVGEITGHNK	_SVGEITGHNK_.2	_SVGEITGHNK_	2.13439e+06	1.98752e+06	1.96549e+06	1.8342e+06	1973780	1.96694e+06	5.89726e-22	1.40652e-38	1.07941e-36	5.62568e-29	1.00886e-09	1.01668e-08	23.7909	23.3535	23.705	23.4549	23.2714	22.9592
WDR1	O75083;O75083-3	WDR1_HUMAN	KIWDVSVNSV	_KIWDVSVNSV_.2	_KIWDVSVNSV_	531756	509477	496757	577298	556538	600483	3.94458e-23	7.33241e-43	3.83693e-35	2.21664e-32	9.65838e-10	8.8866e-09	84.8545	84.7136	85.2586	85.1899	84.1034	84.0805
WDR1	O75083;O75083-3	WDR1_HUMAN	KIWDVSVNSV	_KIWDVSVNSV_.1	_KIWDVSVNSV_	531756	509477	496757	577298	556538	600483	1.5773e-06	1.17345e-06	4.26709e-05	2.67479e-06	1.41753e-08	5.25238e-08	84.8645	84.7286	85.2999	85.2156	84.1026	84.0848
WDR1	O75083;O75083-3	WDR1_HUMAN	FPMGSTVLDQQL	_FPMGSTVLDQQL_.2	_FPMGSTVLDQQL_	86336.9	78095.8	82590.1	77855.7	79020	63192.8	2.51521e-22	4.76627e-36	8.83356e-37	1.75987e-29	1.07584e-09	9.21732e-09	109.967	109.834	110.403	110.253	110.168	109.962
WDR1	O75083;O75083-3	WDR1_HUMAN	FPMGSTVLDQQL	_FPM[Oxidation (M)]GSTVLDQQL_.2	_FPM[Oxidation (M)]GSTVLDQQL_	86336.9	78095.8	82590.1	77855.7	79020	63192.8	7.13786e-14	1.56614e-13	8.46772e-26	2.12019e-11	9.61101e-08	3.93871e-07	95.9639	95.8488	96.448	96.3202	95.7819	95.6138
WDR1	O75083;O75083-3	WDR1_HUMAN	NSVDIKQSR	_NSVDIKQSR_.2	_NSVDIKQSR_	139974	134647	147266	132438	132344	121649	1.63995e-22	4.43232e-31	4.58606e-33	7.631e-30	1.01055e-09	8.8866e-09	22.6888	22.1939	22.5449	22.2948	22.2374	21.8311
WDR1	O75083;O75083-3	WDR1_HUMAN	IWDVSVNSV	_IWDVSVNSV_.2	_IWDVSVNSV_	68447	38083.6	58324.3	50854.1	84690.1	85193.3	1.03962e-08	2.46084e-06	9.41795e-08	5.28753e-09	2.96775e-07	3.1276e-07	97.149	96.9711	97.5688	97.4353	96.9394	96.8021
WDR1	O75083;O75083-3	WDR1_HUMAN	IWDVSVNSV	_IWDVSVNSV_.1	_IWDVSVNSV_	68447	38083.6	58324.3	50854.1	84690.1	85193.3	1.6127e-14	1.93285e-13	4.14472e-10	4.61062e-16	1.55626e-07	1.63589e-07	97.1128	96.9401	97.5639	97.42	96.9451	96.7819
WDR1	O75083;O75083-3	WDR1_HUMAN	SSVGEITGHNK	_SSVGEITGHNK_.2	_SSVGEITGHNK_	92599	104747	75446.6	91158.5	111673	118331	8.46167e-20	5.40572e-32	9.99544e-34	7.75152e-30	1.71059e-09	9.11944e-09	28.0863	27.6698	28.0648	27.8144	27.4026	27.1273
ROCK2	O75116	ROCK2_HUMAN	TAAPVVPEL	_TAAPVVPEL_.2	_TAAPVVPEL_	778073	676765	736227	657871	580952	560383	1.10762e-22	1.56294e-39	3.94208e-36	2.50169e-32	1.64405e-09	8.8866e-09	96.3284	96.1558	96.7607	96.5911	95.9291	95.8532
ROCK2	O75116	ROCK2_HUMAN	EIMNRKEPVKR	_EIMNRKEPVKR_.3	_EIMNRKEPVKR_	21470.8	23579.3	20770.8	16822.9	28957.4	30249.4	1.63201e-08	1.21008e-17	5.64917e-06	5.82524e-09	6.38823e-09	1.03183e-08	21.8298	21.4133	21.6855	21.4771	21.5405	21.1395
CLASP2	O75122;O75122-3	CLAP2_HUMAN	STVSSGVQR	_STVSSGVQR_.2	_STVSSGVQR_	269440	269799	277680	268373	214927	221539	2.39215e-21	2.74741e-35	1.53499e-34	1.21096e-25	1.47311e-09	8.8866e-09	21.4681	20.8424	21.3341	20.919	21.1607	20.5743
CLASP2	O75122;O75122-3	CLAP2_HUMAN	DHSDLVAEL	_DHSDLVAEL_.2	_DHSDLVAEL_	122986	132747	115419	142164	101315	96896.3	6.04495e-10	1.35693e-10	2.92389e-06	2.32253e-07	1.25613e-07	8.90103e-08	80.093	79.9966	80.5498	80.4458	79.1528	79.1713
ASTN2	O75129-4;O75129-2;O75129-3;O75129	ASTN2_HUMAN	NTYGESKGR	_NTYGESKGR_.2	_NTYGESKGR_	44044.4	12534.6	13862.7	1	103014	37672.7	1.49154e-07	1.02314e-05	0.000101752	0.00818641	1.07015e-09	2.61168e-08	4.82535	2.2881	4.75926	4.27722	7.03883	2.76225
ZBED4	O75132	ZBED4_HUMAN	EAVTQSLLSSR	_EAVTQSLLSSR_.2	_EAVTQSLLSSR_	94107.1	98798.3	108814	109329	80281.7	71513.6	1.13291e-16	1.04937e-31	6.6212e-31	5.60697e-25	1.14723e-08	4.48601e-08	65.4096	65.2164	65.8588	65.7588	64.0667	64.119
HIP1R	O75146;O75146-2	HIP1R_HUMAN	TTKKPPLAQK	_TTKKPPLAQK_.2	_TTKKPPLAQK_	144971	142763	120700	119899	175460	209590	4.50232e-22	2.7506e-39	4.85183e-34	2.9206e-28	1.01087e-09	9.56342e-09	17.5349	16.9614	17.3418	17.0124	17.2919	16.9471
HIP1R	O75146;O75146-2	HIP1R_HUMAN	LPLPSSSIL	_LPLPSSSIL_.1	_LPLPSSSIL_	80287.5	80203.5	75632.9	84879.6	52069.5	55216.3	8.16758e-17	2.36443e-29	7.2049e-33	5.45205e-28	3.09667e-07	1.21537e-07	114.038	113.873	114.52	114.365	114.294	114.024
RNF40	O75150-4;O75150;O75150-3	BRE1B_HUMAN	EAAQAHTRELGR	_EAAQAHTRELGR_.3	_EAAQAHTRELGR_	154618	166540	156747	134219	114874	123224	3.96083e-22	6.77477e-40	9.50228e-35	1.05538e-29	1.83585e-09	9.06285e-09	20.3032	19.5574	20.2264	19.6882	20.0092	19.3835
RNF40	O75150-4;O75150;O75150-3	BRE1B_HUMAN	AHDFHRIYI	_AHDFHRIYI_.3	_AHDFHRIYI_	23604.1	23560.8	20862.8	23760	18067.2	22487.9	0.000148075	0.00027827	0.000269423	4.97488e-05	1.53018e-06	1.64574e-06	56.9979	56.7037	57.5334	57.4553	55.2382	55.3699
RNF40	O75150-4;O75150;O75150-3	BRE1B_HUMAN	TTTTTTSVKK	_TTTTTTSVKK_.2	_TTTTTTSVKK_	4415.26	1	1	1.45492	3516.89	4095.99	0.000160837	0.00106761	0.00606359	0.0058083	2.45758e-07	5.27942e-07	13.7931	13.8255	13.5047	13.0328	13.9232	12.4604
ZC3H11A	O75152	ZC11A_HUMAN	HAAVIAAVK	_HAAVIAAVK_.2	_HAAVIAAVK_	169677	162067	195711	168829	132395	145856	1.80979e-16	5.79369e-26	2.66316e-29	2.36051e-19	2.04482e-08	6.41682e-08	38.473	38.1878	38.6059	38.4967	37.2659	37.1831
ZC3H11A	O75152	ZC11A_HUMAN	DITKIQVKR	_DITKIQVKR_.3	_DITKIQVKR_	82503.1	80776.2	103829	84112.7	76481.2	74197.7	2.14235e-19	4.45091e-27	6.66135e-30	1.1139e-18	6.37475e-09	2.8383e-08	40.6099	40.3235	40.7284	40.6975	39.4415	39.3497
ZC3H11A	O75152	ZC11A_HUMAN	ETTGVDITK	_ETTGVDITK_.1	_ETTGVDITK_	3770.6	3580.14	1682.74	2092.5	4211.66	7644.28	2.77501e-16	9.58184e-26	4.63773e-19	3.60158e-17	0.00855439	4.03323e-07	40.8834	40.5813	41.0489	40.9554	39.573	39.7379
CLUH	O75153	CLU_HUMAN	RLLARLHYI	_RLLARLHYI_.3	_RLLARLHYI_	788032	919089	941177	1.16729e+06	964184	708705	1.6913e-20	1.47074e-32	1.15956e-34	9.1213e-30	9.65838e-10	8.8866e-09	63.3461	63.1581	63.941	63.8046	62.0408	62.1261
CLUH	O75153	CLU_HUMAN	MAVIDGNVM	_MAVIDGNVM_.1	_MAVIDGNVM_	158669	137122	116135	129853	233167	209984	7.88504e-11	7.18785e-16	1.17032e-11	3.11686e-10	1.84422e-08	4.82122e-08	87.6993	87.5419	88.023	87.9804	87.1979	87.2056
CLUH	O75153	CLU_HUMAN	MAVIDGNVM	_MAVIDGNVM[Oxidation (M)]_.1	_MAVIDGNVM[Oxidation (M)]_	158669	137122	116135	129853	233167	209984	8.75948e-10	2.89909e-19	4.20141e-16	9.63429e-20	9.43285e-08	3.41998e-08	68.5854	68.3645	68.884	68.8047	67.8589	67.7609
CLUH	O75153	CLU_HUMAN	MAVIDGNVM	_MAVIDGNVM_.2	_MAVIDGNVM_	158669	137122	116135	129853	233167	209984	1.27927e-05	8.83311e-06	4.62549e-06	3.32906e-05	7.70443e-07	5.62401e-07	87.748	87.575	88.0613	87.9738	87.2065	87.2071
CLUH	O75153	CLU_HUMAN	MAVIDGNVM	_M[Oxidation (M)]AVIDGNVM_.1	_M[Oxidation (M)]AVIDGNVM_	158669	137122	116135	129853	233167	209984	1.72183e-14	4.64805e-11	1.82047e-13	1.20715e-17	1.07576e-07	5.25321e-08	73.7984	73.6958	74.1787	73.8537	72.7256	72.9696
CLUH	O75153	CLU_HUMAN	YPNPVAHLP	_YPNPVAHLP_.2	_YPNPVAHLP_	404110	410288	438434	480772	191581	328760	2.36563e-16	8.22181e-27	7.4541e-24	5.80546e-22	1.10309e-06	1.77714e-06	78.319	78.1868	78.7318	78.6958	76.9829	77.2645
CLUH	O75153	CLU_HUMAN	EVMRQRGINMR	_EVMRQRGINMR_.3	_EVMRQRGINMR_	164981	157666	152306	132125	310290	324585	6.75444e-17	9.21341e-26	4.85963e-24	5.23405e-20	9.88414e-10	8.8866e-09	34.7031	34.4753	34.877	34.6995	33.9411	33.8237
CLUH	O75153	CLU_HUMAN	STALSLLYR	_STALSLLYR_.2	_STALSLLYR_	191632	207965	222907	253396	179328	186140	4.84613e-20	5.96192e-34	1.68126e-35	2.76922e-27	5.21846e-08	4.21545e-08	87.1361	86.9735	87.5224	87.459	86.1682	86.1747
CLUH	O75153	CLU_HUMAN	EHAVLPVDGATL	_EHAVLPVDGATL_.2	_EHAVLPVDGATL_	67774.8	67468.9	66352.8	71781.5	58436	55004.7	7.38408e-21	1.7166e-36	3.17229e-33	9.19804e-29	1.1237e-09	1.48242e-08	88.2322	88.0698	88.6609	88.5764	87.5543	87.5419
CLUH	O75153	CLU_HUMAN	SVFTDGDLGDSGKR	_SVFTDGDLGDSGKR_.2	_SVFTDGDLGDSGKR_	53957.9	51699.9	46359.8	45899.1	50649.7	46256.6	1.65752e-19	3.62464e-30	3.16249e-32	1.81678e-23	3.43566e-07	2.19787e-07	53.9429	53.598	54.3784	54.3059	52.5338	52.5571
CLUH	O75153	CLU_HUMAN	TLAEVMRQR	_TLAEVMRQR_.2	_TLAEVMRQR_	15003.9	18457.8	12273.5	11768.8	16483.6	17543.8	7.46302e-13	1.71912e-05	5.6593e-05	4.13998e-05	7.19279e-08	1.39761e-07	46.5253	46.2286	46.9009	46.8597	45.1578	45.1596
NPHP4	O75161	NPHP4_HUMAN	GEDPPVHVR	_GEDPPVHVR_.2	_GEDPPVHVR_	422356	476006	448596	390841	570001	625735	3.49475e-18	1.71703e-30	2.21535e-05	1.11139e-05	1.94669e-08	3.66554e-08	36.5115	36.2001	36.5918	36.451	35.5955	35.437
KDM4A	O75164;O75164-2	KDM4A_HUMAN	DGSQLVVKR	_DGSQLVVKR_.2	_DGSQLVVKR_	68200.9	59686.1	70072	62535.2	71405.5	69629.8	1.9801e-21	4.00884e-38	1.30632e-25	1.58442e-20	8.61673e-08	1.81348e-07	34.7826	34.4973	34.9043	34.7111	33.937	33.7322
DNAJC13	O75165	DJC13_HUMAN	HLADFTPRL	_HLADFTPRL_.2	_HLADFTPRL_	810033	813649	820852	905367	831228	709203	2.93691e-13	1.0827e-17	2.42287e-17	9.53638e-13	1.40365e-07	1.41099e-08	76.6854	76.56	77.2037	77.0899	75.3365	75.4756
DNAJC13	O75165	DJC13_HUMAN	MPVDEEVESL	_MPVDEEVESL_.2	_MPVDEEVESL_	60865.4	63185	63055.7	60553.6	97752.8	94108.7	4.73984e-16	1.67696e-25	2.46545e-25	1.27316e-23	4.48851e-07	7.04274e-07	85.6013	85.4028	85.8905	85.8428	85.1512	85.1509
DNAJC13	O75165	DJC13_HUMAN	MPVDEEVESL	_MPVDEEVESL_.1	_MPVDEEVESL_	60865.4	63185	63055.7	60553.6	97752.8	94108.7	1.63117e-09	1.47803e-05	2.45369e-05	1.70831e-12	4.66444e-09	2.2951e-07	85.6061	85.4232	85.9057	85.8371	85.1608	85.1193
DNAJC13	O75165	DJC13_HUMAN	KLIGPKVRITL	_KLIGPKVRITL_.3	_KLIGPKVRITL_	93421.3	93255.5	103362	123881	16892	74914.4	8.93192e-18	2.48713e-23	6.14389e-27	3.28559e-29	0.00189586	3.01752e-08	72.9974	72.9055	73.6255	73.5187	71.6628	71.7694
DNAJC13	O75165	DJC13_HUMAN	ERDPATYNI	_ERDPATYNI_.1	_ERDPATYNI_	33716.6	44148.8	11813.9	11203.5	88454.6	73860.9	7.80608e-13	1.84805e-08	0.00042697	1.7373e-06	3.60816e-07	5.0222e-07	52.9854	52.7084	53.3579	53.2854	51.7297	51.7284
DNAJC13	O75165	DJC13_HUMAN	ETKGQDIFQR	_ETKGQDIFQR_.2	_ETKGQDIFQR_	45094.2	48694.6	46468.2	42507.5	1873.09	1798.04	2.41698e-20	1.49167e-37	4.34987e-34	1.27267e-25	0.00232377	0.00523452	42.0939	41.7866	42.2754	42.1766	40.2582	40.2328
DNAJC13	O75165	DJC13_HUMAN	ERDRLILFL	_ERDRLILFL_.3	_ERDRLILFL_	19570.2	17156.8	20990.7	19934.8	17962.2	14290.7	9.17283e-15	1.72399e-27	2.41401e-25	7.30246e-18	2.54352e-09	2.57028e-08	107.195	107.041	107.787	107.584	107.03	106.752
ANKRD17	O75179-2;O75179;O75179-6;O75179-7;O75179-3;O75179-4	ANR17_HUMAN	TANNDHTVL	_TANNDHTVL_.2	_TANNDHTVL_	398038	389234	440361	378086	359800	349642	1.67301e-16	1.00642e-31	3.84646e-27	5.23886e-29	7.81555e-09	9.82487e-09	38.4491	38.1169	38.5925	38.4362	37.3251	37.1541
ANKRD17	O75179-2;O75179;O75179-6;O75179-7;O75179-3;O75179-4	ANR17_HUMAN	TANNDHTVL	_TANNDHTVL_.1	_TANNDHTVL_	398038	389234	440361	378086	359800	349642	1.47943e-13	2.86723e-21	0.000173074	0.000270289	3.30676e-08	9.93111e-08	38.4558	38.1288	38.5835	38.469	37.3008	37.1451
ANKRD17	O75179-2;O75179;O75179-6;O75179-7;O75179-3;O75179-4	ANR17_HUMAN	EVGGGVGGSSR	_EVGGGVGGSSR_.2	_EVGGGVGGSSR_	798281	770506	744942	760247	648675	670718	1.06152e-22	4.08807e-37	7.29645e-32	5.79021e-21	9.65838e-10	8.8866e-09	21.1244	20.4674	20.9903	20.5255	20.825	20.1994
ANKRD17	O75179-2;O75179;O75179-6;O75179-7;O75179-3;O75179-4	ANR17_HUMAN	KILEELQKV	_KILEELQKV_.2	_KILEELQKV_	570244	516344	693767	682896	610306	509106	1.27247e-19	9.07789e-30	1.10985e-26	8.65568e-23	7.12211e-09	2.1271e-08	65.3656	65.2037	65.9245	65.8036	64.0645	64.1167
ANKRD17	O75179-2;O75179;O75179-6;O75179-7;O75179-3;O75179-4	ANR17_HUMAN	GHLDVVQLL	_GHLDVVQLL_.2	_GHLDVVQLL_	436598	414561	472503	409288	351021	325520	1.50402e-15	1.95278e-26	2.36148e-23	6.73947e-21	1.85967e-08	3.33563e-08	103.062	102.871	103.522	103.34	102.86	102.699
ANKRD17	O75179-2;O75179;O75179-6;O75179-7;O75179-3;O75179-4	ANR17_HUMAN	EVVELLLAR	_EVVELLLAR_.2	_EVVELLLAR_	238506	187426	246648	207031	188869	159327	5.04893e-15	9.58685e-26	1.43071e-22	2.57148e-18	1.21895e-08	4.59214e-08	97.9807	97.8283	98.5071	98.3421	97.5941	97.4682
ANKRD17	O75179-2;O75179;O75179-6;O75179-7;O75179-3;O75179-4	ANR17_HUMAN	TVISRVIGR	_TVISRVIGR_.2	_TVISRVIGR_	133994	124629	111568	133659	136852	124495	1.07671e-08	2.52689e-07	4.90478e-06	1.96911e-07	2.87004e-07	6.18081e-08	55.2632	54.933	55.652	55.5951	53.7382	53.8663
ANKRD17	O75179-2;O75179;O75179-6;O75179-7;O75179-3;O75179-4	ANR17_HUMAN	NTITTTSSKR	_NTITTTSSKR_.2	_NTITTTSSKR_	72654.6	67708.2	65270.6	57214	51500.2	49505.5	6.5082e-22	5.69244e-32	1.9625e-32	1.67644e-24	1.69922e-09	1.24108e-08	16.532	15.9587	16.3437	15.9622	16.3366	15.8822
ANKRD17	O75179-2;O75179;O75179-6;O75179-7;O75179-3;O75179-4	ANR17_HUMAN	NHIKRPHSV	_NHIKRPHSV_.2	_NHIKRPHSV_	10502.4	Non Numérique	5411.31	Non Numérique	14005.6	17723.6	2.16202e-11	Filtered	1.47799e-12	Filtered	2.63855e-08	2.47634e-08	13.0717	Filtered	13.0601	Filtered	13.5942	12.0582
SIN3B	O75182-2;O75182;O75182-3	SIN3B_HUMAN	ETVHVHGLPVTR	_ETVHVHGLPVTR_.3	_ETVHVHGLPVTR_	529920	361228	515700	466897	411933	433714	3.08625e-20	1.71647e-26	1.01667e-31	3.27946e-26	9.65838e-10	8.8866e-09	51.1729	50.8386	51.5652	51.5032	49.8131	49.8962
SIN3B	O75182-2;O75182;O75182-3	SIN3B_HUMAN	QSIDTPGVIRR	_QSIDTPGVIRR_.3	_QSIDTPGVIRR_	198446	200387	165858	190425	167751	168554	1.14681e-20	1.00108e-30	7.1451e-26	6.458e-23	2.51875e-08	3.48324e-08	50.0739	49.7243	50.4662	50.3728	48.8535	48.8808
SIN3B	O75182-2;O75182;O75182-3	SIN3B_HUMAN	GTSEVIQRR	_GTSEVIQRR_.2	_GTSEVIQRR_	19736.9	21092	21863.2	23096.7	15883.7	14483.1	6.19913e-16	2.37162e-06	0.00025993	6.46684e-15	1.17652e-07	1.60346e-07	24.5378	24.0796	24.4678	24.2648	23.8511	23.565
SIN3B	O75182-2;O75182;O75182-3	SIN3B_HUMAN	QSIDTPGVIR	_QSIDTPGVIR_.2	_QSIDTPGVIR_	194424	163919	Non Numérique	Non Numérique	118425	116433	0.000120036	0.000466025	Filtered	Filtered	6.34065e-06	0.000247949	59.8765	59.6588	Filtered	Filtered	58.6801	58.6965
DNAJB6	O75190-2;O75190-3;O75190;O75190-4	DNJB6_HUMAN	NPDDVFREF	_NPDDVFREF_.2	_NPDDVFREF_	1.63362e+06	1722372	1.83055e+06	1857828	1.59665e+06	1.698e+06	6.14479e-23	8.66406e-39	2.86573e-36	1.76091e-32	9.65838e-10	8.8866e-09	88.6107	88.5006	89.0831	88.9825	87.923	87.9376
DNAJB6	O75190-2;O75190-3;O75190;O75190-4	DNJB6_HUMAN	NPDDVFREF	_NPDDVFREF_.1	_NPDDVFREF_	1.63362e+06	1722372	1.83055e+06	1857828	1.59665e+06	1.698e+06	1.61682e-08	7.30051e-09	0.000766859	0.000444657	8.53219e-07	4.08244e-07	88.6311	88.5053	89.0773	88.9872	87.912	87.9623
DNAJB6	O75190-2;O75190-3;O75190;O75190-4	DNJB6_HUMAN	EAYEVLSDAKK	_EAYEVLSDAKK_.3	_EAYEVLSDAKK_	436383	461476	459486	453694	331332	342444	6.83552e-22	3.06808e-40	8.5174e-37	2.45227e-28	2.02518e-09	2.90144e-08	47.3802	47.0471	47.7717	47.7097	46.2695	46.1997
DNAJB6	O75190-2;O75190-3;O75190;O75190-4	DNJB6_HUMAN	EAYEVLSDAKK	_EAYEVLSDAKK_.2	_EAYEVLSDAKK_	436383	461476	459486	453694	331332	342444	3.69068e-23	1.86598e-42	2.22152e-39	1.08708e-33	9.65838e-10	8.8866e-09	47.3851	47.0468	47.7505	47.7146	46.2643	46.2354
DNAJB6	O75190-2;O75190-3;O75190;O75190-4	DNJB6_HUMAN	SFDTGFTSF	_SFDTGFTSF_.1	_SFDTGFTSF_	309318	308699	239108	257954	362248	291495	3.5588e-19	3.86212e-33	2.72652e-30	8.95503e-27	2.05637e-09	1.14715e-08	102.156	101.953	102.604	102.438	102.018	101.877
DNAJB6	O75190-2;O75190-3;O75190;O75190-4	DNJB6_HUMAN	TSFGGSGMGNFK	_TSFGGSGMGNFK_.2	_TSFGGSGMGNFK_	57373.2	56694.1	57013.4	51996.6	41913.1	43406	4.07723e-21	5.87089e-29	5.17174e-29	3.93778e-22	1.49802e-09	2.33356e-08	60.8564	60.612	61.262	61.2253	59.4523	59.5204
DNAJB6;DNAJB6;DNAJB6;DNAJB6;DNAJA1;DNAJA1	O75190-2;O75190-3;O75190;O75190-4;P31689-2;P31689	DNJB6_HUMAN;DNJB6_HUMAN;DNJB6_HUMAN;DNJB6_HUMAN;DNJA1_HUMAN;DNJA1_HUMAN	EVLSDAKKR	_EVLSDAKKR_.2	_EVLSDAKKR_	20141.9	18912.2	16907	15108.9	23063.3	23578.8	9.78413e-19	3.10954e-22	1.90395e-30	2.05866e-23	1.79936e-09	1.59225e-08	17.4908	16.8965	17.3082	16.9318	17.227	16.8196
NPIPB7;NPIPB6;NPIPB9;NPIPB8	O75200;E9PJ23;F8W1W9;E9PQR5	NPIB7_HUMAN;NPIB6_HUMAN;NPIB9_HUMAN;NPIB8_HUMAN	ETLKNRMGR	_ETLKNRMGR_.2	_ETLKNRMGR_	3012.55	1	2491.79	9.83782	5859.46	3676.52	4.15903e-05	0.00649704	0.00272959	0.00266805	7.25598e-05	9.45109e-07	11.4235	9.49117	11.3391	10.5611	11.301	10.6879
GADD45B	O75293	GA45B_HUMAN	KLMNVDPDSVVL	_KLMNVDPDSVVL_.2	_KLMNVDPDSVVL_	2245972	1.90605e+06	2.19322e+06	1.97079e+06	2.35013e+06	2.50533e+06	4.2184e-22	1.65937e-37	2.63913e-35	7.8553e-31	1.02544e-09	8.8866e-09	96.2145	96.0366	96.7197	96.5397	96.0939	95.9258
GADD45B	O75293	GA45B_HUMAN	KLMNVDPDSV	_KLMNVDPDSV_.2	_KLMNVDPDSV_	403983	396146	416505	496386	459563	509865	8.95416e-22	4.56847e-35	3.70751e-32	3.98026e-30	9.65838e-10	8.8866e-09	67.1512	66.9776	67.6116	67.4906	66.149	66.116
GADD45B	O75293	GA45B_HUMAN	NVDPDSVVL	_NVDPDSVVL_.1	_NVDPDSVVL_	101599	107852	79506.8	90455.5	87109.7	93107.4	1.80494e-08	3.84353e-10	5.69995e-07	1.05052e-10	1.07167e-06	5.24329e-07	86.4528	86.3323	86.9063	86.8533	86.0254	86.0163
RTN2	O75298-3;O75298-2;O75298	RTN2_HUMAN	RVYRKVLQAV	_RVYRKVLQAV_.2	_RVYRKVLQAV_	3409.72	4689.78	2209.93	3155.49	5459.93	5613.43	1.99398e-11	4.44507e-27	6.10457e-22	4.58351e-23	2.11489e-08	1.25346e-07	41.4788	41.2655	41.7437	41.6815	40.4308	40.4687
NDUFS2	O75306-2;O75306	NDUS2_HUMAN	KLIEYKTYL	_KLIEYKTYL_.2	_KLIEYKTYL_	32062.5	36624.6	30674.2	43529.7	39256.3	45589.4	2.32712e-11	2.22711e-23	4.68925e-21	2.65766e-18	3.51896e-09	2.83108e-08	70.3585	70.2097	70.8822	70.7716	68.9846	69.0167
UGT2B11	O75310	UDB11_HUMAN	DPLYKENIM	_DPLYKENIM_.2	_DPLYKENIM_	7393793	6.91123e+06	6.51289e+06	7699949	7773767	8608081	6.45278e-20	3.58346e-37	7.04079e-31	2.76599e-26	9.65838e-10	8.8866e-09	72.0343	71.8386	72.3953	72.2836	71.0096	70.946
UGT2B11	O75310	UDB11_HUMAN	DPLYKENIM	_DPLYKENIM_.1	_DPLYKENIM_	7393793	6.91123e+06	6.51289e+06	7699949	7773767	8608081	3.37527e-21	4.15127e-35	5.06134e-30	1.08011e-26	9.65838e-10	9.1193e-09	72.0193	71.8544	72.3647	72.2686	71.0252	70.9922
ZPR1	O75312	ZPR1_HUMAN	TTVEGLITR	_TTVEGLITR_.2	_TTVEGLITR_	9241697	9628047	11685798	12370117	10560379	10597327	6.46405e-22	3.03599e-37	7.25247e-32	6.10372e-29	1.01856e-09	9.5642e-09	65.8009	65.6128	66.2345	66.1084	64.3992	64.4826
ZPR1	O75312	ZPR1_HUMAN	TTVEGLITR	_TTVEGLITR_.1	_TTVEGLITR_	9241697	9628047	11685798	12370117	10560379	10597327	1.23137e-08	3.34967e-06	7.33085e-06	2.85299e-06	2.39033e-08	5.53227e-06	65.7919	65.5934	66.215	66.0942	64.3805	64.4073
SEMA7A	O75326-2;O75326	SEM7A_HUMAN	SHGETFHVL	_SHGETFHVL_.2	_SHGETFHVL_	1.80649e+06	1.73708e+06	1.47036e+06	1.46063e+06	1.73218e+06	1513824	1.72631e-20	5.09014e-34	2.48355e-30	5.28126e-27	9.65838e-10	8.8866e-09	58.9927	58.7855	59.5699	59.5384	57.1381	57.2782
SEMA7A	O75326-2;O75326	SEM7A_HUMAN	SHGETFHVL	_SHGETFHVL_.1	_SHGETFHVL_	1.80649e+06	1.73708e+06	1.47036e+06	1.46063e+06	1.73218e+06	1513824	1.15425e-06	6.62909e-06	0.000472555	3.21586e-05	8.84787e-07	1.61175e-06	58.9253	58.765	59.6225	59.5701	57.1746	57.2787
SEMA7A	O75326-2;O75326	SEM7A_HUMAN	NIMEIQPFRR	_NIMEIQPFRR_.3	_NIMEIQPFRR_	97333.4	82830.9	96218.5	99453.9	97564	91238.9	8.25989e-16	1.02217e-23	3.80618e-30	5.11765e-24	8.84478e-07	4.9945e-07	76.2796	76.124	76.7751	76.6827	74.7991	74.9428
SEMA7A	O75326-2;O75326	SEM7A_HUMAN	NIMEIQPFRR	_NIMEIQPFRR_.2	_NIMEIQPFRR_	97333.4	82830.9	96218.5	99453.9	97564	91238.9	3.08969e-12	6.52342e-22	1.79198e-21	6.64983e-18	1.04571e-06	1.4723e-06	76.2597	76.1301	76.7968	76.6939	74.8359	74.9387
SEMA7A	O75326-2;O75326	SEM7A_HUMAN	QPIPTETFQVADRHPEVA	_QPIPTETFQVADRHPEVA_.3	_QPIPTETFQVADRHPEVA_	164441	148428	207162	201744	104221	101921	2.58185e-22	9.12867e-38	6.12734e-35	1.50767e-30	2.25711e-09	1.21025e-08	77.858	77.7158	78.2445	78.1772	76.8723	76.9149
SEMA7A	O75326-2;O75326	SEM7A_HUMAN	SPDENSLVL	_SPDENSLVL_.1	_SPDENSLVL_	137290	142180	116454	131274	191398	172940	1.54098e-20	3.88955e-28	4.5574e-31	1.00162e-25	2.44561e-09	1.32055e-08	82.6686	82.5537	83.1028	83.0395	82.027	81.9808
SEMA7A	O75326-2;O75326	SEM7A_HUMAN	GDQGGESSLSVSK	_GDQGGESSLSVSK_.2	_GDQGGESSLSVSK_	102954	95181.1	128101	99835	84345.4	86521.9	8.49529e-22	2.45879e-38	1.39102e-36	8.56624e-28	2.61452e-09	1.01024e-08	34.9826	34.7025	35.0886	34.8954	34.3078	34.0653
SEMA7A	O75326-2;O75326	SEM7A_HUMAN	DAATNKNFNR	_DAATNKNFNR_.3	_DAATNKNFNR_	40421.2	40843	42516.2	39447.7	33743.1	38912.7	1.37147e-08	5.42653e-13	1.98741e-07	4.10766e-07	7.10676e-08	1.54852e-07	20.8275	20.2227	20.7403	20.2074	20.4967	19.8711
SEMA7A	O75326-2;O75326	SEM7A_HUMAN	DAATNKNFNR	_DAATNKNFNR_.2	_DAATNKNFNR_	40421.2	40843	42516.2	39447.7	33743.1	38912.7	1.61647e-21	1.23726e-35	9.46654e-38	2.35673e-25	3.86192e-09	3.38217e-08	20.8376	20.2275	20.7556	20.2332	20.5121	19.8551
SEMA7A	O75326-2;O75326	SEM7A_HUMAN	QPIPTETFQVADRHPEVAQ	_QPIPTETFQVADRHPEVAQ_.3	_QPIPTETFQVADRHPEVAQ_	37624	37130.5	45903.8	49173.5	23836.9	27180.5	1.10501e-14	4.98067e-29	2.72366e-24	1.12447e-19	2.94018e-08	3.84925e-08	75.2678	75.1023	75.6353	75.5646	74.2037	74.214
SEMA7A	O75326-2;O75326	SEM7A_HUMAN	IPTETFQVADRHPEVA	_IPTETFQVADRHPEVA_.3	_IPTETFQVADRHPEVA_	34880.5	34519.4	39874.9	37094.9	24330.2	30115.3	1.75077e-11	1.96588e-12	2.15143e-11	1.71767e-07	1.85566e-08	4.48539e-08	70.9496	70.7801	71.4109	71.3159	69.8147	69.8065
SEMA7A	O75326-2;O75326	SEM7A_HUMAN	NPQFIKATIVHQDQAYD	_NPQFIKATIVHQDQAYD_.3	_NPQFIKATIVHQDQAYD_	14281.3	12539.8	15124.8	15522.4	8715.65	14268.4	1.24722e-05	3.26232e-05	6.48884e-06	2.62419e-05	4.73352e-07	3.95583e-07	71.8175	71.6528	72.1755	72.1065	70.6867	70.7045
HMMR	O75330;O75330-3;O75330-2;O75330-4	HMMR_HUMAN	FHHESKENF	_FHHESKENF_.3	_FHHESKENF_	272928	243068	274190	258044	240182	235561	5.73173e-18	1.06679e-27	2.61409e-30	1.08468e-28	4.62895e-09	2.0264e-08	22.9809	22.5957	22.8895	22.7021	22.5555	22.2851
HMMR	O75330;O75330-3;O75330-2;O75330-4	HMMR_HUMAN	FHHESKENF	_FHHESKENF_.2	_FHHESKENF_	272928	243068	274190	258044	240182	235561	2.69638e-19	7.4522e-37	9.04625e-35	2.96298e-30	1.00946e-09	8.8866e-09	22.9481	22.6047	22.8619	22.7006	22.5541	22.3045
HMMR	O75330;O75330-3;O75330-2;O75330-4	HMMR_HUMAN	AHTQATLLL	_AHTQATLLL_.2	_AHTQATLLL_	470985	469103	455829	480733	394222	418614	3.83121e-17	3.44745e-33	1.81655e-26	7.84488e-27	8.65295e-09	3.82636e-08	79.0136	78.9598	79.6462	79.5474	77.1804	77.3158
HMMR	O75330;O75330-3;O75330-2;O75330-4	HMMR_HUMAN	KLLEYIEEI	_KLLEYIEEI_.2	_KLLEYIEEI_	408170	353379	393499	346447	260113	207660	5.35687e-20	2.19137e-33	2.23538e-27	7.14219e-24	1.01343e-09	9.00593e-09	101.332	101.16	101.819	101.643	101.391	101.254
HMMR	O75330;O75330-3;O75330-2;O75330-4	HMMR_HUMAN	DTTLPASAR	_DTTLPASAR_.2	_DTTLPASAR_	184524	192804	227075	195383	168381	153614	5.71778e-11	9.42484e-11	3.51533e-06	1.24421e-10	2.42877e-08	1.69908e-08	39.1426	38.8313	39.2497	39.1248	37.9621	37.8232
HMMR	O75330;O75330-3;O75330-2;O75330-4	HMMR_HUMAN	LKILEKEIR	_LKILEKEIR_.3	_LKILEKEIR_	61667.6	73015	69648.2	86413.3	73131.2	58556	2.20306e-16	1.29292e-25	9.52061e-30	4.88629e-22	3.70522e-08	2.92459e-08	63.5393	63.3775	64.0716	63.9457	62.2407	62.3119
HMMR	O75330;O75330-3;O75330-2;O75330-4	HMMR_HUMAN	KILEKEIRVLL	_KILEKEIRVLL_.3	_KILEKEIRVLL_	30618.4	41334.7	35214.1	43606.4	29284.4	27051.3	7.73765e-12	2.68411e-26	9.32773e-34	1.07022e-29	1.02314e-09	8.8866e-09	80.4615	80.365	81.023	80.8927	79.2687	79.3435
HMMR	O75330;O75330-3;O75330-2;O75330-4	HMMR_HUMAN	KILEKEIRVLL	_KILEKEIRVLL_.2	_KILEKEIRVLL_	30618.4	41334.7	35214.1	43606.4	29284.4	27051.3	4.28933e-06	2.84899e-07	8.5299e-14	6.44955e-18	1.7151e-07	2.24385e-07	80.4362	80.3658	81.0186	80.9144	79.28	79.3445
HMMR	O75330;O75330-3;O75330-2;O75330-4	HMMR_HUMAN	KILEKEIRV	_KILEKEIRV_.2	_KILEKEIRV_	39610.9	44129.2	37024.2	33894.8	40019	43944	1.36628e-22	1.03711e-34	6.30635e-33	2.78902e-27	1.59052e-09	1.43368e-08	48.9171	48.6625	49.283	49.247	47.6415	47.7837
HMMR	O75330;O75330-3;O75330-2;O75330-4	HMMR_HUMAN	KLQEELNKV	_KLQEELNKV_.2	_KLQEELNKV_	37790.2	40727.2	37011.5	36450.2	38453.4	42428.8	2.25152e-13	4.81212e-22	1.97478e-22	4.61716e-20	3.38711e-07	1.0686e-07	45.5541	45.2677	45.8043	45.7525	44.2346	44.2787
PPFIA2	O75334-6;O75334-5;O75334-2;O75334-4;O75334-3;O75334	LIPA2_HUMAN	KDLIKTEEMNTKYQRD	_KDLIKTEEM[Oxidation (M)]NTKYQRD_.3	_KDLIKTEEM[Oxidation (M)]NTKYQRD_	10650.7	9951.64	7930.16	8055.71	677.309	Non Numérique	2.78112e-09	8.51524e-10	3.63384e-06	9.96627e-07	0.00362776	Filtered	42.6195	42.354	42.7593	42.7023	40.3448	Filtered
MPDU1	O75352	MPU1_HUMAN	NVPAVVVGR	_NVPAVVVGR_.1	_NVPAVVVGR_	8496.82	9005.65	3579.5	3853.36	18443.4	9570.43	0.000113081	6.90466e-06	0.000298148	3.57376e-05	4.10003e-06	5.02106e-07	58.862	58.5873	59.2505	59.1982	57.5212	57.6103
ZNF217	O75362	ZN217_HUMAN	KQTDVAAEV	_KQTDVAAEV_.2	_KQTDVAAEV_	787137	736553	875543	781552	673266	724850	1.4033e-17	9.20139e-28	1.18122e-27	1.17488e-24	1.95983e-08	3.89321e-08	41.2672	40.9495	41.4277	41.3341	40.1056	40.0172
ZNF217	O75362	ZN217_HUMAN	KQTDVAAEV	_KQTDVAAEV_.1	_KQTDVAAEV_	787137	736553	875543	781552	673266	724850	8.22826e-13	9.53967e-37	2.62868e-18	4.44846e-11	2.95798e-09	8.8866e-09	41.2646	40.9678	41.4459	41.3367	40.1187	39.9937
ZNF217	O75362	ZN217_HUMAN	MPSVFQNVL	_MPSVFQNVL_.2	_MPSVFQNVL_	101773	87637.3	89174.1	85146.3	136502	136237	2.90895e-20	8.97472e-40	8.11049e-32	2.08723e-29	2.02929e-09	2.40174e-08	118.16	118.016	118.553	118.424	118.393	118.192
ZNF217	O75362	ZN217_HUMAN	ENFIGNAHYR	_ENFIGNAHYR_.3	_ENFIGNAHYR_	25095.2	22975	33811.3	35404.4	18437	21544.5	1.76348e-10	1.18183e-07	2.39218e-14	3.85859e-12	4.64564e-08	1.80989e-07	48.22	47.8451	48.4705	48.4451	47.0032	47.0739
H2AFY	O75367-3;O75367;O75367-2	H2AY_HUMAN	NPTNADIDL	_NPTNADIDL_.1	_NPTNADIDL_	31633	28621.7	16561.9	25937.7	53700.1	48047.3	1.13628e-08	6.4317e-14	4.65767e-12	1.31564e-10	4.78507e-07	4.42553e-07	72.2199	72.0707	72.5554	72.4957	71.3042	71.3172
H2AFY	O75367-3;O75367;O75367-2	H2AY_HUMAN	TPADGFTVL	_TPADGFTVL_.1	_TPADGFTVL_	21678.4	18855	16326.2	15798.5	21758.8	21445.1	1.85308e-09	2.46542e-15	1.74885e-06	4.42409e-12	1.50857e-06	1.03323e-06	98.3066	98.1339	98.6943	98.5394	98.0379	97.9071
SH3BGRL	O75368	SH3L1_HUMAN	DIAANEENR	_DIAANEENR_.2	_DIAANEENR_	428497	414934	430018	395134	362851	363123	5.21265e-20	2.47773e-33	3.4727e-30	6.76892e-31	5.81522e-09	1.81389e-08	25.671	25.171	25.6485	25.3358	25.2123	24.7337
SH3BGRL	O75368	SH3L1_HUMAN	SSSGSTAIKK	_SSSGSTAIKK_.2	_SSSGSTAIKK_	10402.3	4086.7	1429.76	447.392	56803.8	53123.9	3.12345e-05	0.00017078	6.3874e-05	0.00385003	3.61433e-09	2.30683e-08	7.60441	5.21705	6.52254	5.37003	9.56908	5.97065
FLNB	O75369-7;O75369-2;O75369-9;O75369;O75369-8;O75369-6;O75369-3;O75369-5;O75369-4	FLNB_HUMAN	NVTYVVKER	_NVTYVVKER_.2	_NVTYVVKER_	776107	820289	828523	695420	812801	827049	8.15161e-23	5.06779e-39	1.74412e-33	1.31072e-30	1.92914e-09	1.06688e-08	38.677	38.3552	38.7787	38.7008	37.4727	37.4016
FLNB	O75369-7;O75369-2;O75369-9;O75369;O75369-8;O75369-6;O75369-3;O75369-5;O75369-4	FLNB_HUMAN	SPFKADIEM	_SPFKADIEM[Oxidation (M)]_.2	_SPFKADIEM[Oxidation (M)]_	337676	345323	320224	295452	253468	224373	7.20335e-10	2.58029e-11	5.98343e-06	3.90035e-07	3.87672e-07	6.70322e-07	57.2448	56.9453	57.6498	57.5612	56.007	56.0848
FLNB	O75369-7;O75369-2;O75369-9;O75369;O75369-8;O75369-6;O75369-3;O75369-5;O75369-4	FLNB_HUMAN	SPFKADIEM	_SPFKADIEM_.1	_SPFKADIEM_	337676	345323	320224	295452	253468	224373	1.94756e-09	1.01416e-06	6.91342e-13	2.75447e-10	9.81253e-08	1.32358e-07	76.9082	76.7718	77.4118	77.3343	75.7858	75.8278
FLNB	O75369-7;O75369-2;O75369-9;O75369;O75369-8;O75369-6;O75369-3;O75369-5;O75369-4	FLNB_HUMAN	HPDVDEHSV	_HPDVDEHSV_.2	_HPDVDEHSV_	382795	344708	364420	343107	277028	253849	1.63637e-20	1.71415e-34	4.34647e-35	5.46905e-29	6.706e-09	1.97075e-08	30.8624	30.4878	31.0144	30.7586	29.9613	29.6929
FLNB	O75369-7;O75369-2;O75369-9;O75369;O75369-8;O75369-6;O75369-3;O75369-5;O75369-4	FLNB_HUMAN	HVVGSPFKVR	_HVVGSPFKVR_.3	_HVVGSPFKVR_	281065	306010	368770	401350	232156	250515	1.22341e-10	5.44958e-09	6.26696e-06	2.4351e-08	2.63634e-08	3.0353e-08	45.5713	45.2692	45.9729	45.9211	44.1692	44.2074
FLNB	O75369-7;O75369-2;O75369-9;O75369;O75369-8;O75369-6;O75369-3;O75369-5;O75369-4	FLNB_HUMAN	EAVGNIANK	_EAVGNIANK_.2	_EAVGNIANK_	88041.8	94591.9	115865	98446.3	77386.4	68529.6	3.37811e-09	2.65183e-14	1.23908e-15	9.04772e-15	1.17617e-06	6.20177e-07	32.8849	32.5625	33.0742	32.8442	32.0419	31.7814
FLNB	O75369-7;O75369-2;O75369-9;O75369;O75369-8;O75369-6;O75369-3;O75369-5;O75369-4	FLNB_HUMAN	SRAPSVATV	_SRAPSVATV_.1	_SRAPSVATV_	328.925	Non Numérique	Non Numérique	Non Numérique	3450.49	3096.19	0.00115202	Filtered	Filtered	Filtered	3.28724e-06	1.25679e-06	44.5797	Filtered	Filtered	Filtered	43.2581	43.2351
ZNF737	O75373	ZN737_HUMAN	DTAQRNLYR	_DTAQRNLYR_.3	_DTAQRNLYR_	277237	305104	257862	283160	205385	233743	2.4395e-08	2.32564e-13	3.01276e-15	5.30916e-13	2.19325e-08	3.47507e-07	28.396	28.0004	28.4061	28.1504	27.6548	27.3847
ZNF737	O75373	ZN737_HUMAN	DTAQRNLYR	_DTAQRNLYR_.2	_DTAQRNLYR_	277237	305104	257862	283160	205385	233743	2.48796e-18	5.74222e-32	4.09093e-30	8.61682e-26	2.66561e-09	1.25168e-08	28.4008	28	28.4109	28.15	27.6597	27.3791
ZNF737	O75373	ZN737_HUMAN	DSFQKVTLR	_DSFQKVTLR_.2	_DSFQKVTLR_	47499	43790.7	41159.5	42907.2	37993.2	40732.7	6.06356e-17	1.93977e-32	1.62411e-29	1.02242e-25	4.21794e-08	3.36105e-07	52.1123	51.7675	52.4785	52.4008	50.6934	50.7719
ZNF737	O75373	ZN737_HUMAN	ESVDECKVHKR	_ESVDECKVHKR_.3	_ESVDECKVHKR_	25199.8	20458.7	33028.5	21611.7	24851.6	23797.4	6.27657e-05	5.07469e-05	7.00478e-05	0.000103184	9.70622e-07	1.97008e-07	16.9234	16.4075	16.6673	16.3798	16.592	16.3151
NCOR1	O75376-2;O75376	NCOR1_HUMAN	LPTHLDPAM	_LPTHLDPAM_.2	_LPTHLDPAM_	742007	716224	689534	769143	743694	790444	8.70745e-15	1.60526e-26	1.32926e-22	1.34332e-19	2.80172e-09	1.04262e-08	72.2184	72.0849	72.7107	72.604	70.8837	70.9579
NCOR1	O75376-2;O75376	NCOR1_HUMAN	LPTHLDPAM	_LPTHLDPAM[Oxidation (M)]_.2	_LPTHLDPAM[Oxidation (M)]_	742007	716224	689534	769143	743694	790444	1.04676e-19	2.09065e-21	2.72241e-14	4.39547e-13	2.8606e-09	1.07055e-08	58.3032	58.0391	58.6672	58.6987	57.1125	57.1753
NCOR1	O75376-2;O75376	NCOR1_HUMAN	MPLPAGGPSI	_MPLPAGGPSI_.2	_MPLPAGGPSI_	181604	168317	195737	182517	193051	184974	2.36967e-15	3.79279e-22	8.90941e-18	1.48749e-17	5.85013e-09	1.7778e-08	94.3218	94.1385	94.7189	94.5911	94.0211	93.933
[truncated: 17,474 more rows]

## Sheet: JY
PG.Genes	PG.UniProtIds	PG.ProteinNames	PEP.StrippedSequence	EG.PrecursorId	EG.ModifiedSequence	[1] 20190613_QE_HFX_LC2_SA_HLApI_JY_DIA_R01.raw.PEP.Quantity	[2] 20190613_QE_HFX_LC2_SA_HLApI_JY_DIA_R02.raw.PEP.Quantity	[3] 20190613_QE_HFX_LC2_SA_HLApI_JY_DIA_R03.raw.PEP.Quantity	[1] 20190613_QE_HFX_LC2_SA_HLApI_JY_DIA_R01.raw.EG.Qvalue	[2] 20190613_QE_HFX_LC2_SA_HLApI_JY_DIA_R02.raw.EG.Qvalue	[3] 20190613_QE_HFX_LC2_SA_HLApI_JY_DIA_R03.raw.EG.Qvalue	[1] 20190613_QE_HFX_LC2_SA_HLApI_JY_DIA_R01.raw.EG.ApexRT	[2] 20190613_QE_HFX_LC2_SA_HLApI_JY_DIA_R02.raw.EG.ApexRT	[3] 20190613_QE_HFX_LC2_SA_HLApI_JY_DIA_R03.raw.EG.ApexRT
[truncated: 5,070 more rows]

[truncated: 1 more sheets: 0D5P]
