# Supplementary material for: Sensitive Immunopeptidomics by Leveraging Available Large-Scale Multi-HLA Spectral Libraries, Data-Independent Acquisition, and MS/MS Prediction
Source: Mol Cell Proteomics. 2021 Apr 9;20:100080. doi: 10.1016/j.mcpro.2021.100080 (PMC8724634; doi:10.1016/j.mcpro.2021.100080)
Supplement: Supplemental Table S5 [file mmc5.xlsx]

## Sheet: Combined_RA957+0D5P
PG.Genes	PG.UniProtIds	PG.ProteinNames	PEP.StrippedSequence	EG.PrecursorId	EG.ModifiedSequence	[1] 20201007_DIA_INT001-00341-HLAIp_R01.raw.PEP.Quantity	[2] 20201007_DIA_INT001-00341-HLAIp_R02.raw.PEP.Quantity	[3] 20201007_DIA_INT001-00341-HLAIp_R03.raw.PEP.Quantity	[4] 20200317_QE_HFX2_LC3_DIA_RA957_R01.raw.PEP.Quantity	[5] 20200317_QE_HFX2_LC3_DIA_RA957_R02.raw.PEP.Quantity	[1] 20201007_DIA_INT001-00341-HLAIp_R01.raw.EG.Qvalue	[2] 20201007_DIA_INT001-00341-HLAIp_R02.raw.EG.Qvalue	[3] 20201007_DIA_INT001-00341-HLAIp_R03.raw.EG.Qvalue	[4] 20200317_QE_HFX2_LC3_DIA_RA957_R01.raw.EG.Qvalue	[5] 20200317_QE_HFX2_LC3_DIA_RA957_R02.raw.EG.Qvalue	[1] 20201007_DIA_INT001-00341-HLAIp_R01.raw.EG.ApexRT	[2] 20201007_DIA_INT001-00341-HLAIp_R02.raw.EG.ApexRT	[3] 20201007_DIA_INT001-00341-HLAIp_R03.raw.EG.ApexRT	[4] 20200317_QE_HFX2_LC3_DIA_RA957_R01.raw.EG.ApexRT	[5] 20200317_QE_HFX2_LC3_DIA_RA957_R02.raw.EG.ApexRT
NBPF19;NBPF7;NBPF11;NBPF15;NBPF10;NBPF10;NBPF11;NBPF9;NBPF8;NBPF26;NBPF14;NBPF20;NBPF1	A0A087WUL8;P0C2Y1;Q86T75-2;Q8N660;Q6P3W6-2;Q6P3W6;Q86T75;Q3BBW0;Q3BBV2;B4DH59;Q5TI25;Q3BBV1;Q3BBV0	NBPFJ_HUMAN;NBPF7_HUMAN;NBPFB_HUMAN;NBPFF_HUMAN;NBPFA_HUMAN;NBPFA_HUMAN;NBPFB_HUMAN;NBPF9_HUMAN;NBPF8_HUMAN;NBPFP_HUMAN;NBPFE_HUMAN;NBPFK_HUMAN;NBPF1_HUMAN	KQAEELRQY	_KQAEELRQY_.2	_KQAEELRQY_	5623.14	6456.72	7458.92	Non Numérique	Non Numérique	2.88669e-23	4.33601e-35	1.01329e-07	Filtered	Filtered	29.1395	29.0307	28.9863	Filtered	Filtered
IGHV3-21;IGHV3-7;IGHV3-48;IGHV3-11;IGHV3-9	A0A0B4J1V1;P01780;P01763;P01762;P01782	HV321_HUMAN;HV307_HUMAN;HV348_HUMAN;HV311_HUMAN;HV309_HUMAN	NSLYLQMNSLRAEDTA	_NSLYLQMNSLRAEDTA_.2	_NSLYLQMNSLRAEDTA_	Non Numérique	Non Numérique	Non Numérique	34578.4	39363.8	Filtered	Filtered	Filtered	8.69071e-12	1.53513e-14	Filtered	Filtered	Filtered	86.8849	86.8771
IGHV3-21;IGHV3-7;IGHV3-48;IGHV3-11;IGHV3-9	A0A0B4J1V1;P01780;P01763;P01762;P01782	HV321_HUMAN;HV307_HUMAN;HV348_HUMAN;HV311_HUMAN;HV309_HUMAN	NSLYLQMNSLRAEDT	_NSLYLQMNSLRAEDT_.2	_NSLYLQMNSLRAEDT_	Non Numérique	Non Numérique	Non Numérique	26388.2	29297.8	Filtered	Filtered	Filtered	3.68958e-17	1.51352e-30	Filtered	Filtered	Filtered	85.8798	85.8912
IGHV3-66;IGHV3-64;IGHV3-53;IGHV3-23;IGHV3-43	A0A0C4DH42;A0A075B6Q5;P01767;P01764;A0A0B4J1X8	HV366_HUMAN;HV364_HUMAN;HV353_HUMAN;HV323_HUMAN;HV343_HUMAN	STYYADSVKGR	_STYYADSVKGR_.3	_STYYADSVKGR_	Non Numérique	Non Numérique	Non Numérique	30278.9	25140.6	Filtered	Filtered	Filtered	4.86288e-17	4.9525e-12	Filtered	Filtered	Filtered	32.3719	32.1583
IGKV1-6;IGKV1D-13;IGKV1-27;IGKV1D-39;IGKV1-16;IGKV1D-16;IGKV1-17;IGKV1-39;IGKV1-33;IGKV1D-33	A0A0C4DH72;A0A0B4J2D9;A0A075B6S5;P04432;P04430;P01601;P01599;P01597;P01594;P01593	KV106_HUMAN;KVD13_HUMAN;KV127_HUMAN;KVD39_HUMAN;KV116_HUMAN;KVD16_HUMAN;KV117_HUMAN;KV139_HUMAN;KV133_HUMAN;KVD33_HUMAN	TQSPSSLSA	_TQSPSSLSA_.1	_TQSPSSLSA_	Non Numérique	Non Numérique	Non Numérique	51237.9	44516.7	Filtered	Filtered	Filtered	2.47789e-15	3.39289e-24	Filtered	Filtered	Filtered	40.8007	40.6108
NBDY	A0A0U1RRE5	NBDY_HUMAN	TPNGGSTTL	_TPNGGSTTL_.1	_TPNGGSTTL_	234986	190466	199024	Non Numérique	Non Numérique	2.95731e-53	5.78578e-81	8.00065e-16	Filtered	Filtered	42.1045	42.0116	42.0247	Filtered	Filtered
NBDY	A0A0U1RRE5	NBDY_HUMAN	YPEGTPNGGSTTL	_YPEGTPNGGSTTL_.2	_YPEGTPNGGSTTL_	Non Numérique	Non Numérique	Non Numérique	22438.5	22236.9	Filtered	Filtered	Filtered	6.12399e-18	3.05274e-35	Filtered	Filtered	Filtered	61.3604	61.3413
KANSL1L	A0AUZ9;A0AUZ9-2;A0AUZ9-3	KAL1L_HUMAN	SPRTVDEKL	_SPRTVDEKL_.2	_SPRTVDEKL_	1931.36	2106.94	2076.93	Non Numérique	Non Numérique	7.43613e-29	2.03738e-34	4.6377e-07	Filtered	Filtered	33.1457	33.0843	33.1132	Filtered	Filtered
KANSL1L	A0AUZ9;A0AUZ9-2;A0AUZ9-3	KAL1L_HUMAN	EHNSESYLL	_EHNSESYLL_.2	_EHNSESYLL_	Non Numérique	Non Numérique	Non Numérique	55799.5	58682.6	Filtered	Filtered	Filtered	8.38108e-06	2.77155e-10	Filtered	Filtered	Filtered	64.4169	64.5159
KANSL1L	A0AUZ9;A0AUZ9-2;A0AUZ9-3	KAL1L_HUMAN	LPSDVPLHF	_LPSDVPLHF_.2	_LPSDVPLHF_	Non Numérique	Non Numérique	Non Numérique	55487.8	51531.3	Filtered	Filtered	Filtered	1.2796e-14	1.47137e-30	Filtered	Filtered	Filtered	97.3481	97.2219
KANSL1L	A0AUZ9;A0AUZ9-2;A0AUZ9-3	KAL1L_HUMAN	KTFGLGLTNV	_KTFGLGLTNV_.2	_KTFGLGLTNV_	Non Numérique	Non Numérique	Non Numérique	28359.2	31026.9	Filtered	Filtered	Filtered	2.64762e-11	6.34332e-12	Filtered	Filtered	Filtered	87.2976	87.3416
KANSL1L	A0AUZ9;A0AUZ9-2;A0AUZ9-3	KAL1L_HUMAN	SPSPVHSTL	_SPSPVHSTL_.2	_SPSPVHSTL_	Non Numérique	Non Numérique	Non Numérique	Non Numérique	23886.7	Filtered	Filtered	Filtered	Filtered	1.80952e-09	Filtered	Filtered	Filtered	Filtered	44.772
SLC12A8	A0AV02-5;A0AV02-4;A0AV02-3;A0AV02;A0AV02-2	S12A8_HUMAN	FPVEISDRL	_FPVEISDRL_.2	_FPVEISDRL_	Non Numérique	Non Numérique	Non Numérique	375852	386272	Filtered	Filtered	Filtered	6.88389e-24	1.95617e-44	Filtered	Filtered	Filtered	91.6221	91.5723
RBM47;RBM47;RBM46;RBM46;RBM46	A0AV96-2;A0AV96;Q8TBY0-2;Q8TBY0-3;Q8TBY0	RBM47_HUMAN;RBM47_HUMAN;RBM46_HUMAN;RBM46_HUMAN;RBM46_HUMAN	ESHRAAAMARR	_ESHRAAAMARR_.3	_ESHRAAAMARR_	Non Numérique	Non Numérique	Non Numérique	3474.2	2039.36	Filtered	Filtered	Filtered	0.000234517	3.75371e-14	Filtered	Filtered	Filtered	11.2431	11.1711
TTC26	A0AVF1-2;A0AVF1-3;A0AVF1	IFT56_HUMAN	EAAGFKASK	_EAAGFKASK_.2	_EAAGFKASK_	Non Numérique	Non Numérique	Non Numérique	8520.32	7778.17	Filtered	Filtered	Filtered	1.98393e-12	5.00327e-24	Filtered	Filtered	Filtered	19.6019	18.9448
TMEM129	A0AVI4	TM129_HUMAN	AHVVIHQSL	_AHVVIHQSL_.2	_AHVVIHQSL_	Non Numérique	Non Numérique	Non Numérique	54090	58884.9	Filtered	Filtered	Filtered	2.53484e-12	5.08051e-20	Filtered	Filtered	Filtered	43.761	43.7767
E2F8	A0AVK6	E2F8_HUMAN	VPVGNSPAL	_VPVGNSPAL_.2	_VPVGNSPAL_	Non Numérique	Non Numérique	Non Numérique	429912	418481	Filtered	Filtered	Filtered	1.30409e-10	4.12233e-27	Filtered	Filtered	Filtered	66.8233	66.8784
E2F8	A0AVK6	E2F8_HUMAN	VPVGNSPAL	_VPVGNSPAL_.1	_VPVGNSPAL_	Non Numérique	Non Numérique	Non Numérique	429912	418481	Filtered	Filtered	Filtered	2.37671e-15	3.36424e-32	Filtered	Filtered	Filtered	66.8568	66.8656
E2F8	A0AVK6	E2F8_HUMAN	FTPSDLEVRR	_FTPSDLEVRR_.3	_FTPSDLEVRR_	Non Numérique	Non Numérique	Non Numérique	86200.5	76371.9	Filtered	Filtered	Filtered	2.03317e-07	3.87467e-16	Filtered	Filtered	Filtered	58.0279	58.1187
E2F8	A0AVK6	E2F8_HUMAN	EVAEELNVER	_EVAEELNVER_.2	_EVAEELNVER_	Non Numérique	Non Numérique	Non Numérique	23172.7	23698.5	Filtered	Filtered	Filtered	6.59739e-09	9.87021e-39	Filtered	Filtered	Filtered	53.6001	53.6294
E2F8	A0AVK6	E2F8_HUMAN	PQAPSGPSY	_PQAPSGPSY_.1	_PQAPSGPSY_	11075.8	Non Numérique	9846.97	Non Numérique	Non Numérique	1.27243e-09	Filtered	0.000448758	Filtered	Filtered	48.1363	Filtered	48.1718	Filtered	Filtered
UBA6	A0AVT1	UBA6_HUMAN	ALDQFQEKY	_ALDQFQEKY_.2	_ALDQFQEKY_	191995	211058	213010	Non Numérique	Non Numérique	1.36973e-28	3.72326e-32	1.59245e-07	Filtered	Filtered	61.1094	60.9387	61.1588	Filtered	Filtered
UBA6	A0AVT1	UBA6_HUMAN	FPAAIEHTI	_FPAAIEHTI_.2	_FPAAIEHTI_	Non Numérique	Non Numérique	Non Numérique	660989	620386	Filtered	Filtered	Filtered	3.03873e-23	9.19062e-40	Filtered	Filtered	Filtered	77.7033	77.747
UBA6	A0AVT1	UBA6_HUMAN	FPAAIEHTI	_FPAAIEHTI_.1	_FPAAIEHTI_	Non Numérique	Non Numérique	Non Numérique	660989	620386	Filtered	Filtered	Filtered	0.000829244	0.000823139	Filtered	Filtered	Filtered	77.6948	77.7795
UBA6	A0AVT1	UBA6_HUMAN	LATSISETL	_LATSISETL_.1	_LATSISETL_	Non Numérique	Non Numérique	Non Numérique	103246	76878.9	Filtered	Filtered	Filtered	2.17704e-17	3.06532e-28	Filtered	Filtered	Filtered	81.8507	81.8405
UBA6	A0AVT1	UBA6_HUMAN	KLQNLNIFL	_KLQNLNIFL_.2	_KLQNLNIFL_	Non Numérique	Non Numérique	Non Numérique	37090.9	30760.4	Filtered	Filtered	Filtered	6.9345e-21	1.58537e-41	Filtered	Filtered	Filtered	107.918	107.697
ESYT2	A0FGR8-5;A0FGR8-2;A0FGR8;A0FGR8-6	ESYT2_HUMAN	FSVSLPEVQR	_FSVSLPEVQR_.2	_FSVSLPEVQR_	Non Numérique	Non Numérique	Non Numérique	82332.9	62061	Filtered	Filtered	Filtered	7.15579e-15	5.18729e-21	Filtered	Filtered	Filtered	86.7453	86.804
ESYT2	A0FGR8-5;A0FGR8-2;A0FGR8;A0FGR8-6	ESYT2_HUMAN	LPIATQEL	_LPIATQEL_.1	_LPIATQEL_	Non Numérique	Non Numérique	Non Numérique	35517.3	31080.1	Filtered	Filtered	Filtered	3.36704e-10	4.4842e-20	Filtered	Filtered	Filtered	88.1498	88.1645
UHRF1BP1L	A0JNW5	UH1BL_HUMAN	HPVDQANTL	_HPVDQANTL_.1	_HPVDQANTL_	Non Numérique	Non Numérique	Non Numérique	942.237	29320.9	Filtered	Filtered	Filtered	0.00511292	1.33431e-30	Filtered	Filtered	Filtered	37.3887	37.265
DHRS12	A0PJE2-2;A0PJE2-3;A0PJE2	DHR12_HUMAN	EHDPRVITV	_EHDPRVITV_.2	_EHDPRVITV_	Non Numérique	Non Numérique	Non Numérique	214452	165823	Filtered	Filtered	Filtered	1.72306e-19	1.55896e-38	Filtered	Filtered	Filtered	51.602	51.6714
DHRS12	A0PJE2-2;A0PJE2-3;A0PJE2	DHR12_HUMAN	EHDPRVITV	_EHDPRVITV_.3	_EHDPRVITV_	Non Numérique	Non Numérique	Non Numérique	214452	165823	Filtered	Filtered	Filtered	1.97907e-08	5.09373e-06	Filtered	Filtered	Filtered	51.6126	51.6728
TMEM223	A0PJW6	TM223_HUMAN	GQQVTLTTH	_GQQVTLTTH_.2	_GQQVTLTTH_	Non Numérique	Non Numérique	Non Numérique	Non Numérique	5018.71	Filtered	Filtered	Filtered	Filtered	0.00757462	Filtered	Filtered	Filtered	Filtered	37.0235
ARHGAP10	A1A4S6	RHG10_HUMAN	ILVKHLTNV	_ILVKHLTNV_.2	_ILVKHLTNV_	Non Numérique	Non Numérique	Non Numérique	825697	828602	Filtered	Filtered	Filtered	1.06279e-22	3.72914e-41	Filtered	Filtered	Filtered	53.8982	53.9599
ARHGAP10	A1A4S6	RHG10_HUMAN	ILVKHLTNV	_ILVKHLTNV_.1	_ILVKHLTNV_	Non Numérique	Non Numérique	Non Numérique	825697	828602	Filtered	Filtered	Filtered	2.54776e-19	8.15903e-40	Filtered	Filtered	Filtered	53.9142	53.9502
CCDC189	A1A4V9-4;A1A4V9-2;A1A4V9	CC189_HUMAN	KYLDVHSMHQL	_KYLDVHSM[Oxidation (M)]HQL_.3	_KYLDVHSM[Oxidation (M)]HQL_	9077.91	15274.3	9872.05	Non Numérique	Non Numérique	4.99485e-09	1.80458e-34	5.19764e-06	Filtered	Filtered	43.2967	43.1773	43.2949	Filtered	Filtered
CCDC189	A1A4V9-4;A1A4V9-2;A1A4V9	CC189_HUMAN	KYLDVHSMHQL	_KYLDVHSMHQL_.2	_KYLDVHSMHQL_	9077.91	15274.3	9872.05	Non Numérique	Non Numérique	2.50482e-12	2.16562e-13	0.00104001	Filtered	Filtered	56.508	56.4309	56.5668	Filtered	Filtered
MEX3A	A1L020	MEX3A_HUMAN	RIQQQTNTY	_RIQQQTNTY_.2	_RIQQQTNTY_	6435.21	6714.82	6184.66	Non Numérique	Non Numérique	3.28168e-29	2.01753e-58	7.4314e-11	Filtered	Filtered	27.8119	27.708	27.6271	Filtered	Filtered
ILVBL	A1L0T0	ILVBL_HUMAN	LPDNSILVV	_LPDNSILVV_.1	_LPDNSILVV_	Non Numérique	Non Numérique	Non Numérique	114535	101808	Filtered	Filtered	Filtered	6.2099e-06	2.96882e-15	Filtered	Filtered	Filtered	108.891	108.68
ILVBL	A1L0T0	ILVBL_HUMAN	LPDNSILVV	_LPDNSILVV_.2	_LPDNSILVV_	Non Numérique	Non Numérique	Non Numérique	114535	101808	Filtered	Filtered	Filtered	0.000141517	5.92969e-07	Filtered	Filtered	Filtered	108.853	108.617
ILVBL	A1L0T0	ILVBL_HUMAN	HRLGLFYQL	_HRLGLFYQL_.2	_HRLGLFYQL_	Non Numérique	Non Numérique	Non Numérique	23404.2	21792.1	Filtered	Filtered	Filtered	8.61596e-19	3.05545e-31	Filtered	Filtered	Filtered	91.2478	91.203
PLEKHG3	A1L390-3;A1L390	PKHG3_HUMAN	APAKNGAGSL	_APAKNGAGSL_.2	_APAKNGAGSL_	65791.5	60857.6	64147.9	Non Numérique	Non Numérique	1.40649e-35	2.24431e-25	5.87355e-11	Filtered	Filtered	24.8197	24.7159	24.7342	Filtered	Filtered
PLEKHG3	A1L390-3;A1L390	PKHG3_HUMAN	NYPNSVAAL	_NYPNSVAAL_.2	_NYPNSVAAL_	5545.97	4347.48	4951.05	Non Numérique	Non Numérique	6.4776e-10	6.30018e-43	2.19485e-05	Filtered	Filtered	77.4791	77.407	77.5132	Filtered	Filtered
FAM92A1	A1XBS5-2;A1XBS5-4;A1XBS5-3;A1XBS5	F92A1_HUMAN	KVVEPLKTY	_KVVEPLKTY_.2	_KVVEPLKTY_	39543.4	33581.3	39084.6	Non Numérique	Non Numérique	4.73489e-09	1.91969e-27	4.7172e-07	Filtered	Filtered	47.1714	47.0104	47.2747	Filtered	Filtered
MACROD2	A1Z1Q3-6;A1Z1Q3-4;A1Z1Q3	MACD2_HUMAN	NTPGPDVEM	_NTPGPDVEM_.1	_NTPGPDVEM_	Non Numérique	Non Numérique	Non Numérique	154209	101337	Filtered	Filtered	Filtered	1.26522e-14	2.46542e-38	Filtered	Filtered	Filtered	63.3088	63.2738
ZC3H12D	A2A288-4;A2A288-3;A2A288	ZC12D_HUMAN	PASARPAAP	_PASARPAAP_.2	_PASARPAAP_	34081.2	34745.4	37149.5	Non Numérique	Non Numérique	0.000468197	2.72198e-11	0.00172935	Filtered	Filtered	33.9618	33.8534	33.8456	Filtered	Filtered
ZC3H12D	A2A288-4;A2A288-3;A2A288	ZC12D_HUMAN	TPIREQHVL	_TPIREQHVL_.2	_TPIREQHVL_	Non Numérique	Non Numérique	Non Numérique	3.22968e+06	3.39043e+06	Filtered	Filtered	Filtered	1.40294e-23	4.08816e-43	Filtered	Filtered	Filtered	43.6119	43.6536
ZC3H12D	A2A288-4;A2A288-3;A2A288	ZC12D_HUMAN	TPIREQHVL	_TPIREQHVL_.1	_TPIREQHVL_	Non Numérique	Non Numérique	Non Numérique	3.22968e+06	3.39043e+06	Filtered	Filtered	Filtered	1.48861e-09	1.5519e-15	Filtered	Filtered	Filtered	43.598	43.6397
PIPSL;PSMD4	A2A3N6;P55036	PIPSL_HUMAN;PSMD4_HUMAN	TPDTGRILSKL	_TPDTGRILSKL_.2	_TPDTGRILSKL_	81584.9	94580.5	96217.9	Non Numérique	Non Numérique	3.42961e-48	2.16013e-66	3.06408e-15	Filtered	Filtered	68.9907	69.0161	69.1059	Filtered	Filtered
CXorf23	A2AJT9-3;A2AJT9-2;A2AJT9	CX023_HUMAN	FSDGRTQKY	_FSDGRTQKY_.2	_FSDGRTQKY_	104531	102773	112669	Non Numérique	Non Numérique	1.47783e-54	5.99572e-76	8.43369e-16	Filtered	Filtered	24.3754	24.282	24.1851	Filtered	Filtered
WDR27	A2RRH5-3;A2RRH5-2;A2RRH5;A2RRH5-4	WDR27_HUMAN	LSDIVIEKY	_LSDIVIEKY_.2	_LSDIVIEKY_	698812	741671	751929	Non Numérique	Non Numérique	7.43035e-52	1.44324e-72	1.18082e-14	Filtered	Filtered	76.0079	75.9523	76.0581	Filtered	Filtered
WDR27	A2RRH5-3;A2RRH5-2;A2RRH5;A2RRH5-4	WDR27_HUMAN	LSDIVIEKY	_LSDIVIEKY_.1	_LSDIVIEKY_	698812	741671	751929	Non Numérique	Non Numérique	4.56652e-10	2.47873e-17	0.000307091	Filtered	Filtered	76.0096	75.9384	76.0442	Filtered	Filtered
NBAS	A2RRP1-2;A2RRP1	NBAS_HUMAN	NSEQETLQKY	_NSEQETLQKY_.2	_NSEQETLQKY_	17144.4	15778.5	18524.6	Non Numérique	Non Numérique	4.28726e-37	4.01326e-53	1.10682e-09	Filtered	Filtered	41.7307	41.6327	41.651	Filtered	Filtered
NBAS	A2RRP1-2;A2RRP1	NBAS_HUMAN	NSEQETLQK	_NSEQETLQK_.2	_NSEQETLQK_	15168.6	14022.8	13601.5	Non Numérique	Non Numérique	6.88835e-18	9.39379e-45	1.91716e-11	Filtered	Filtered	21.9538	21.7976	21.6639	Filtered	Filtered
NBAS	A2RRP1-2;A2RRP1	NBAS_HUMAN	THDGGFLSL	_THDGGFLSL_.2	_THDGGFLSL_	Non Numérique	Non Numérique	Non Numérique	315891	294164	Filtered	Filtered	Filtered	7.44082e-23	5.01536e-42	Filtered	Filtered	Filtered	86.791	86.8703
NBAS	A2RRP1-2;A2RRP1	NBAS_HUMAN	THDGGFLSL	_THDGGFLSL_.1	_THDGGFLSL_	Non Numérique	Non Numérique	Non Numérique	315891	294164	Filtered	Filtered	Filtered	0.00464748	0.00661795	Filtered	Filtered	Filtered	86.7722	86.8617
NBAS	A2RRP1-2;A2RRP1	NBAS_HUMAN	KILPLQVRL	_KILPLQVRL_.2	_KILPLQVRL_	Non Numérique	Non Numérique	Non Numérique	90608.8	81989.5	Filtered	Filtered	Filtered	3.28963e-22	3.57943e-43	Filtered	Filtered	Filtered	90.5496	90.4887
NBAS	A2RRP1-2;A2RRP1	NBAS_HUMAN	KILPLQVRL	_KILPLQVRL_.3	_KILPLQVRL_	Non Numérique	Non Numérique	Non Numérique	90608.8	81989.5	Filtered	Filtered	Filtered	5.41372e-20	2.24246e-43	Filtered	Filtered	Filtered	90.5263	90.5118
NBAS	A2RRP1-2;A2RRP1	NBAS_HUMAN	LPNDMTLAL	_LPNDMTLAL_.1	_LPNDMTLAL_	Non Numérique	Non Numérique	Non Numérique	86994.3	78244.8	Filtered	Filtered	Filtered	1.28356e-19	1.59084e-37	Filtered	Filtered	Filtered	110.186	109.939
NBAS	A2RRP1-2;A2RRP1	NBAS_HUMAN	LPNDMTLAL	_LPNDM[Oxidation (M)]TLAL_.2	_LPNDM[Oxidation (M)]TLAL_	Non Numérique	Non Numérique	Non Numérique	86994.3	78244.8	Filtered	Filtered	Filtered	6.06825e-17	1.98079e-23	Filtered	Filtered	Filtered	90.9044	91.2965
NBAS	A2RRP1-2;A2RRP1	NBAS_HUMAN	SRDEHLHEM	_SRDEHLHEM_.2	_SRDEHLHEM_	Non Numérique	Non Numérique	Non Numérique	34164.8	61309	Filtered	Filtered	Filtered	1.36112e-15	3.10962e-27	Filtered	Filtered	Filtered	21.8177	21.3958
NBAS	A2RRP1-2;A2RRP1	NBAS_HUMAN	SRDEHLHEM	_SRDEHLHEM[Oxidation (M)]_.3	_SRDEHLHEM[Oxidation (M)]_	Non Numérique	Non Numérique	Non Numérique	34164.8	61309	Filtered	Filtered	Filtered	0.000758554	5.54728e-40	Filtered	Filtered	Filtered	12.6782	11.5346
TARSL2	A2RTX5-2;A2RTX5	SYTC2_HUMAN	LTDFIREEY	_LTDFIREEY_.2	_LTDFIREEY_	2.84876e+06	3146977	2.98185e+06	Non Numérique	Non Numérique	1.19974e-52	7.6303e-78	1.91477e-15	Filtered	Filtered	78.1762	78.135	78.168	Filtered	Filtered
TARSL2	A2RTX5-2;A2RTX5	SYTC2_HUMAN	LTDFIREEY	_LTDFIREEY_.1	_LTDFIREEY_	2.84876e+06	3146977	2.98185e+06	Non Numérique	Non Numérique	0.000104084	0.0012152	0.000398659	Filtered	Filtered	78.1693	78.1543	78.1821	Filtered	Filtered
TARSL2	A2RTX5-2;A2RTX5	SYTC2_HUMAN	FTEVLSPNMY	_FTEVLSPNMY_.2	_FTEVLSPNMY_	2383.31	2606.2	2143.24	Non Numérique	Non Numérique	7.9184e-07	6.01231e-17	0.00853255	Filtered	Filtered	100.572	100.683	100.516	Filtered	Filtered
CCDC66	A2RUB6-3;A2RUB6	CCD66_HUMAN	DSDEISGKMNTY	_DSDEISGKMNTY_.2	_DSDEISGKMNTY_	8096.39	6909.06	7158.76	Non Numérique	Non Numérique	4.47018e-31	1.5649e-43	4.03086e-13	Filtered	Filtered	55.7425	55.4851	55.6931	Filtered	Filtered
CCDC66	A2RUB6-3;A2RUB6	CCD66_HUMAN	DSDEISGKMNTY	_DSDEISGKM[Oxidation (M)]NTY_.2	_DSDEISGKM[Oxidation (M)]NTY_	8096.39	6909.06	7158.76	Non Numérique	Non Numérique	Filtered	2.37636e-20	9.2645e-07	Filtered	Filtered	Filtered	40.5226	40.5515	Filtered	Filtered
TYW5	A2RUC4	TYW5_HUMAN	YPQRKPLVL	_YPQRKPLVL_.2	_YPQRKPLVL_	Non Numérique	Non Numérique	Non Numérique	38049.8	37902.9	Filtered	Filtered	Filtered	0.00148571	0.000491256	Filtered	Filtered	Filtered	55.3235	55.4559
DENND3	A2RUS2;A2RUS2-2	DEND3_HUMAN	NIDHGSITY	_NIDHGSITY_.2	_NIDHGSITY_	22519.2	20050.8	21287.4	Non Numérique	Non Numérique	1.69817e-08	5.10332e-28	2.0682e-05	Filtered	Filtered	52.1338	51.898	52.0953	Filtered	Filtered
DENND3	A2RUS2;A2RUS2-2	DEND3_HUMAN	SRFPYYNSL	_SRFPYYNSL_.2	_SRFPYYNSL_	Non Numérique	24541.6	Non Numérique	790858	806747	Filtered	0.0020583	Filtered	2.2384e-24	9.98157e-47	Filtered	79.2197	Filtered	78.3537	78.418
DENND3	A2RUS2;A2RUS2-2	DEND3_HUMAN	SRFPYYNSL	_SRFPYYNSL_.1	_SRFPYYNSL_	Non Numérique	24541.6	Non Numérique	790858	806747	Filtered	Filtered	Filtered	1.20179e-13	2.33785e-21	Filtered	Filtered	Filtered	78.3631	78.4428
DENND3	A2RUS2;A2RUS2-2	DEND3_HUMAN	MPNLQDIAM	_MPNLQDIAM[Oxidation (M)]_.1	_MPNLQDIAM[Oxidation (M)]_	Non Numérique	Non Numérique	Non Numérique	46923.9	40563.2	Filtered	Filtered	Filtered	0.00145123	0.000865495	Filtered	Filtered	Filtered	86.3175	86.3344
DENND3	A2RUS2;A2RUS2-2	DEND3_HUMAN	MPNLQDIAM	_MPNLQDIAM_.1	_MPNLQDIAM_	Non Numérique	Non Numérique	Non Numérique	46923.9	40563.2	Filtered	Filtered	Filtered	0.00266091	0.00196702	Filtered	Filtered	Filtered	104.484	104.319
DENND3	A2RUS2;A2RUS2-2	DEND3_HUMAN	MPMTLPETTL	_MPMTLPETTL_.2	_MPMTLPETTL_	Non Numérique	Non Numérique	Non Numérique	14571.4	13146.9	Filtered	Filtered	Filtered	8.46842e-18	1.55766e-37	Filtered	Filtered	Filtered	109.167	108.931
DENND3	A2RUS2;A2RUS2-2	DEND3_HUMAN	HHELHAAHL	_HHELHAAHL_.3	_HHELHAAHL_	Non Numérique	Non Numérique	Non Numérique	26676.2	74861.7	Filtered	Filtered	Filtered	0.000330512	0.000120009	Filtered	Filtered	Filtered	23.8392	23.5791
FUOM	A2VDF0	FUCM_HUMAN	ETALYGNLILR	_ETALYGNLILR_.2	_ETALYGNLILR_	Non Numérique	Non Numérique	Non Numérique	135557	138498	Filtered	Filtered	Filtered	1.55654e-23	1.14906e-44	Filtered	Filtered	Filtered	95.2608	95.1431
KIAA0922	A2VDJ0-6;A2VDJ0-3;A2VDJ0;A2VDJ0-5;A2VDJ0-2	T131L_HUMAN	NHFDRSVVL	_NHFDRSVVL_.2	_NHFDRSVVL_	Non Numérique	Non Numérique	Non Numérique	7.0187e+06	6211166	Filtered	Filtered	Filtered	1.06747e-20	6.05818e-37	Filtered	Filtered	Filtered	56.5658	56.7251
KIAA0922	A2VDJ0-6;A2VDJ0-3;A2VDJ0;A2VDJ0-5;A2VDJ0-2	T131L_HUMAN	NHFDRSVVL	_NHFDRSVVL_.1	_NHFDRSVVL_	Non Numérique	Non Numérique	Non Numérique	7.0187e+06	6211166	Filtered	Filtered	Filtered	2.23e-20	1.93885e-28	Filtered	Filtered	Filtered	56.5928	56.7215
KIAA0922	A2VDJ0-6;A2VDJ0-3;A2VDJ0;A2VDJ0-5;A2VDJ0-2	T131L_HUMAN	FPSEAPISL	_FPSEAPISL_.1	_FPSEAPISL_	Non Numérique	Non Numérique	6623.73	2.13373e+06	1.8704e+06	Filtered	Filtered	0.00337676	4.61108e-22	5.17644e-45	Filtered	Filtered	106.623	104.577	104.391
KIAA0922	A2VDJ0-6;A2VDJ0-3;A2VDJ0;A2VDJ0-5;A2VDJ0-2	T131L_HUMAN	FPSEAPISL	_FPSEAPISL_.2	_FPSEAPISL_	Non Numérique	Non Numérique	6623.73	2.13373e+06	1.8704e+06	Filtered	Filtered	Filtered	2.35547e-21	7.89847e-43	Filtered	Filtered	Filtered	104.65	104.403
KIAA0922	A2VDJ0-6;A2VDJ0-3;A2VDJ0;A2VDJ0-5;A2VDJ0-2	T131L_HUMAN	EIASSLPAAQR	_EIASSLPAAQR_.2	_EIASSLPAAQR_	Non Numérique	Non Numérique	Non Numérique	1.6587e+06	1.60332e+06	Filtered	Filtered	Filtered	5.64891e-24	1.75861e-45	Filtered	Filtered	Filtered	51.4384	51.5137
KIAA0922	A2VDJ0-6;A2VDJ0-3;A2VDJ0;A2VDJ0-5;A2VDJ0-2	T131L_HUMAN	RHFSQRDAL	_RHFSQRDAL_.3	_RHFSQRDAL_	Non Numérique	Non Numérique	Non Numérique	803973	795354	Filtered	Filtered	Filtered	3.51123e-24	4.80734e-46	Filtered	Filtered	Filtered	26.9811	26.8051
KIAA0922	A2VDJ0-6;A2VDJ0-3;A2VDJ0;A2VDJ0-5;A2VDJ0-2	T131L_HUMAN	ESAPVHNSF	_ESAPVHNSF_.2	_ESAPVHNSF_	Non Numérique	Non Numérique	Non Numérique	390816	385233	Filtered	Filtered	Filtered	2.70934e-22	5.01713e-43	Filtered	Filtered	Filtered	43.175	43.1258
KIAA0922	A2VDJ0-6;A2VDJ0-3;A2VDJ0;A2VDJ0-5;A2VDJ0-2	T131L_HUMAN	ESAPVHNSF	_ESAPVHNSF_.1	_ESAPVHNSF_	Non Numérique	Non Numérique	Non Numérique	390816	385233	Filtered	Filtered	Filtered	2.20687e-20	2.78259e-38	Filtered	Filtered	Filtered	43.1609	43.1429
KIAA0922	A2VDJ0-6;A2VDJ0-3;A2VDJ0;A2VDJ0-5;A2VDJ0-2	T131L_HUMAN	HFDRSVVL	_HFDRSVVL_.2	_HFDRSVVL_	Non Numérique	Non Numérique	Non Numérique	480912	409446	Filtered	Filtered	Filtered	6.83669e-05	3.38208e-08	Filtered	Filtered	Filtered	57.3112	57.3949
KIAA0922	A2VDJ0-6;A2VDJ0-3;A2VDJ0;A2VDJ0-5;A2VDJ0-2	T131L_HUMAN	HVSGIGTRR	_HVSGIGTRR_.2	_HVSGIGTRR_	Non Numérique	Non Numérique	Non Numérique	341476	336617	Filtered	Filtered	Filtered	4.82191e-23	1.39863e-41	Filtered	Filtered	Filtered	15.6289	14.9757
KIAA0922	A2VDJ0-6;A2VDJ0-3;A2VDJ0;A2VDJ0-5;A2VDJ0-2	T131L_HUMAN	QRDALSLQF	_QRDALSLQF_.2	_QRDALSLQF_	Non Numérique	Non Numérique	Non Numérique	157048	156603	Filtered	Filtered	Filtered	2.77856e-14	4.60955e-30	Filtered	Filtered	Filtered	87.1224	87.1868
KIAA0922	A2VDJ0-6;A2VDJ0-3;A2VDJ0;A2VDJ0-5;A2VDJ0-2	T131L_HUMAN	THMENQAVV	_THM[Oxidation (M)]ENQAVV_.2	_THM[Oxidation (M)]ENQAVV_	Non Numérique	Non Numérique	Non Numérique	112852	102987	Filtered	Filtered	Filtered	7.87502e-13	1.86616e-32	Filtered	Filtered	Filtered	29.1845	28.9261
KIAA0922	A2VDJ0-6;A2VDJ0-3;A2VDJ0;A2VDJ0-5;A2VDJ0-2	T131L_HUMAN	VSGIGTRR	_VSGIGTRR_.2	_VSGIGTRR_	Non Numérique	Non Numérique	Non Numérique	40555.7	49088.2	Filtered	Filtered	Filtered	1.84659e-21	1.61212e-38	Filtered	Filtered	Filtered	15.6255	14.988
KIAA0922	A2VDJ0-6;A2VDJ0-3;A2VDJ0;A2VDJ0-5;A2VDJ0-2	T131L_HUMAN	DTYGPSDKGRGK	_DTYGPSDKGRGK_.3	_DTYGPSDKGRGK_	Non Numérique	Non Numérique	Non Numérique	31088.3	47830.5	Filtered	Filtered	Filtered	2.22276e-10	6.8564e-26	Filtered	Filtered	Filtered	15.6046	15.0245
KIAA0922	A2VDJ0-6;A2VDJ0-3;A2VDJ0;A2VDJ0-5;A2VDJ0-2	T131L_HUMAN	HLLDHLSIVYV	_HLLDHLSIVYV_.2	_HLLDHLSIVYV_	Non Numérique	Non Numérique	Non Numérique	12180.5	8836.27	Filtered	Filtered	Filtered	5.77895e-09	2.1088e-13	Filtered	Filtered	Filtered	108.425	108.178
KIAA0922	A2VDJ0-6;A2VDJ0-3;A2VDJ0;A2VDJ0-5;A2VDJ0-2	T131L_HUMAN	HLLDHLSIVYV	_HLLDHLSIVYV_.3	_HLLDHLSIVYV_	Non Numérique	Non Numérique	Non Numérique	12180.5	8836.27	Filtered	Filtered	Filtered	2.09945e-14	3.32269e-34	Filtered	Filtered	Filtered	108.424	108.146
KIAA0922	A2VDJ0-6;A2VDJ0-3;A2VDJ0;A2VDJ0-5;A2VDJ0-2	T131L_HUMAN	DTYGPSDKGR	_DTYGPSDKGR_.2	_DTYGPSDKGR_	Non Numérique	Non Numérique	Non Numérique	13151.4	13430.4	Filtered	Filtered	Filtered	1.83705e-14	2.58444e-31	Filtered	Filtered	Filtered	19.3516	18.6893
VWA8	A3KMH1-3;A3KMH1;A3KMH1-2	VWA8_HUMAN	LSDANLSRY	_LSDANLSRY_.2	_LSDANLSRY_	24945.5	30602.7	31493.8	Non Numérique	Non Numérique	1.7519e-23	4.69683e-47	1.38251e-08	Filtered	Filtered	52.3325	52.1594	52.3253	Filtered	Filtered
VWA8	A3KMH1-3;A3KMH1;A3KMH1-2	VWA8_HUMAN	HRDTTVQTL	_HRDTTVQTL_.2	_HRDTTVQTL_	Non Numérique	Non Numérique	Non Numérique	1838585	1.82559e+06	Filtered	Filtered	Filtered	5.80873e-23	5.21476e-45	Filtered	Filtered	Filtered	33.2618	33.1662
VWA8	A3KMH1-3;A3KMH1;A3KMH1-2	VWA8_HUMAN	HRDTTVQTL	_HRDTTVQTL_.1	_HRDTTVQTL_	Non Numérique	Non Numérique	Non Numérique	1838585	1.82559e+06	Filtered	Filtered	Filtered	1.26874e-11	2.14937e-10	Filtered	Filtered	Filtered	33.2889	33.1728
VWA8	A3KMH1-3;A3KMH1;A3KMH1-2	VWA8_HUMAN	TQDPTAQSL	_TQDPTAQSL_.1	_TQDPTAQSL_	Non Numérique	Non Numérique	Non Numérique	59928.4	50225.6	Filtered	Filtered	Filtered	1.58293e-18	4.60879e-30	Filtered	Filtered	Filtered	48.2163	48.2111
VWA8	A3KMH1-3;A3KMH1;A3KMH1-2	VWA8_HUMAN	TQDPTAQSL	_TQDPTAQSL_.2	_TQDPTAQSL_	Non Numérique	Non Numérique	Non Numérique	59928.4	50225.6	Filtered	Filtered	Filtered	3.9227e-16	8.02186e-18	Filtered	Filtered	Filtered	48.2237	48.1722
VWA8	A3KMH1-3;A3KMH1;A3KMH1-2	VWA8_HUMAN	SIFPIHPSFR	_SIFPIHPSFR_.3	_SIFPIHPSFR_	Non Numérique	Non Numérique	Non Numérique	75608.8	70120.9	Filtered	Filtered	Filtered	1.1146e-23	8.21617e-45	Filtered	Filtered	Filtered	86.219	86.2307
SBNO1	A3KN83	SBNO1_HUMAN	RQQPPSTTTF	_RQQPPSTTTF_.2	_RQQPPSTTTF_	162857	156661	154191	Non Numérique	Non Numérique	1.69185e-56	6.45976e-81	3.46385e-16	Filtered	Filtered	45.4122	45.2619	45.4475	Filtered	Filtered
SBNO1	A3KN83-2;A3KN83-4;A3KN83-3	SBNO1_HUMAN	RQPPSTTTF	_RQPPSTTTF_.2	_RQPPSTTTF_	771537	702190	696409	Non Numérique	Non Numérique	3.55279e-55	1.71748e-79	9.80977e-16	Filtered	Filtered	43.116	43.0018	43.0933	Filtered	Filtered
SBNO1	A3KN83-2;A3KN83-4;A3KN83-3;A3KN83	SBNO1_HUMAN	STSGHVELY	_STSGHVELY_.2	_STSGHVELY_	64569.5	68871.7	70842.3	Non Numérique	Non Numérique	1.12713e-52	1.60096e-75	1.02573e-14	Filtered	Filtered	49.8709	49.6786	49.9379	Filtered	Filtered
SBNO1	A3KN83-2;A3KN83-4;A3KN83-3;A3KN83	SBNO1_HUMAN	ASEPRNMAY	_ASEPRNM[Oxidation (M)]AY_.2	_ASEPRNM[Oxidation (M)]AY_	58186.2	58241.1	66512.6	Non Numérique	Non Numérique	2.33814e-41	7.89762e-59	7.08373e-12	Filtered	Filtered	25.1586	25.0705	25.0626	Filtered	Filtered
SBNO1;SBNO1;SBNO1;SBNO1;SBNO2;SBNO2	A3KN83-2;A3KN83-4;A3KN83-3;A3KN83;Q9Y2G9-3;Q9Y2G9	SBNO1_HUMAN;SBNO1_HUMAN;SBNO1_HUMAN;SBNO1_HUMAN;SBNO2_HUMAN;SBNO2_HUMAN	SATGASEPR	_SATGASEPR_.2	_SATGASEPR_	Non Numérique	Non Numérique	Non Numérique	209858	292966	Filtered	Filtered	Filtered	2.69954e-23	6.2838e-44	Filtered	Filtered	Filtered	15.1555	14.0532
GTPBP10	A4D1E9-2;A4D1E9	GTPBA_HUMAN	QHIIPISAV	_QHIIPISAV_.2	_QHIIPISAV_	Non Numérique	Non Numérique	Non Numérique	148504	132828	Filtered	Filtered	Filtered	2.17932e-12	2.75025e-25	Filtered	Filtered	Filtered	84.0733	84.1375
WDR91	A4D1P6-3;A4D1P6-2;A4D1P6	WDR91_HUMAN	PFLPSPDTNPTF	_PFLPSPDTNPTF_.2	_PFLPSPDTNPTF_	295229	282913	294522	Non Numérique	Non Numérique	4.68809e-54	3.4031e-83	3.4649e-16	Filtered	Filtered	111.442	111.551	111.331	Filtered	Filtered
WDR91	A4D1P6-3;A4D1P6-2;A4D1P6	WDR91_HUMAN	RTDELVREY	_RTDELVREY_.2	_RTDELVREY_	156515	185603	185501	Non Numérique	Non Numérique	1.67923e-58	5.24227e-79	5.19592e-16	Filtered	Filtered	44.5508	44.4789	44.6019	Filtered	Filtered
WDR91	A4D1P6-3;A4D1P6-2;A4D1P6	WDR91_HUMAN	ESFGGQGTK	_ESFGGQGTK_.2	_ESFGGQGTK_	Non Numérique	Non Numérique	Non Numérique	51979.6	40823.4	Filtered	Filtered	Filtered	1.02774e-22	2.08968e-43	Filtered	Filtered	Filtered	22.8607	22.4231
LCHN	A4D1U4	LCHN_HUMAN	HHDHLQPLL	_HHDHLQPLL_.2	_HHDHLQPLL_	Non Numérique	Non Numérique	Non Numérique	568745	820076	Filtered	Filtered	Filtered	7.97606e-15	1.70974e-24	Filtered	Filtered	Filtered	54.1218	54.237
LCHN	A4D1U4	LCHN_HUMAN	KTLTAEHARGMGL	_KTLTAEHARGMGL_.3	_KTLTAEHARGMGL_	Non Numérique	Non Numérique	Non Numérique	21349.7	21543.2	Filtered	Filtered	Filtered	0.000154547	0.000122181	Filtered	Filtered	Filtered	41.333	41.2697
GRID2IP	A4D2P6	GRD2I_HUMAN	GLAGPGGAR	_GLAGPGGAR_.2	_GLAGPGGAR_	Non Numérique	Non Numérique	Non Numérique	292736	301902	Filtered	Filtered	Filtered	1.34628e-08	1.69449e-23	Filtered	Filtered	Filtered	18.8073	18.2129
SH3D21	A4FU49;A4FU49-3;A4FU49-6	SH321_HUMAN	GVASKEEVTL	_GVASKEEVTL_.2	_GVASKEEVTL_	Non Numérique	57080.3	Non Numérique	646892	581093	Filtered	0.00298923	Filtered	6.54812e-15	5.36814e-29	Filtered	52.588	Filtered	52.7809	52.9357
EME2	A4GXA9	EME2_HUMAN	EAAARARDP	_EAAARARDP_.2	_EAAARARDP_	Non Numérique	Non Numérique	Non Numérique	38086.5	35784.4	Filtered	Filtered	Filtered	2.35316e-22	2.90719e-39	Filtered	Filtered	Filtered	12.2741	11.6162
KRBA1	A5PL33-2;A5PL33;A5PL33-3	KRBA1_HUMAN	SPSEPGRAV	_SPSEPGRAV_.2	_SPSEPGRAV_	351039	312420	327550	Non Numérique	Non Numérique	3.76712e-35	1.29802e-54	1.16043e-11	Filtered	Filtered	28.3351	28.1791	28.1326	Filtered	Filtered
FAM149A	A5PLN7-4;A5PLN7-3;A5PLN7	F149A_HUMAN	AGPSSRPSGGAA	_AGPSSRPSGGAA_.2	_AGPSSRPSGGAA_	334124	296484	303230	Non Numérique	Non Numérique	5.17797e-50	3.5887e-73	1.18205e-15	Filtered	Filtered	17.9097	17.7223	17.8134	Filtered	Filtered
CNOT1	A5YKK6-2;A5YKK6;A5YKK6-3	CNOT1_HUMAN	YHDINVYSL	_YHDINVYSL_.2	_YHDINVYSL_	1.50681e+06	764227	819872	4331974	4584449	0.00695603	0.00531917	0.00542218	5.57513e-22	1.19385e-39	79.2391	79.2757	79.3038	79.9182	79.9883
CNOT1	A5YKK6-2;A5YKK6;A5YKK6-3	CNOT1_HUMAN	YHDINVYSL	_YHDINVYSL_.1	_YHDINVYSL_	1.50681e+06	764227	819872	4331974	4584449	Filtered	0.00157941	0.00912867	1.72076e-18	2.33309e-37	Filtered	79.2762	79.2836	79.9032	79.9375
CNOT1	A5YKK6-2;A5YKK6;A5YKK6-3	CNOT1_HUMAN	RYPNSHTHYF	_RYPNSHTHYF_.3	_RYPNSHTHYF_	473231	525484	571703	Non Numérique	Non Numérique	5.97524e-58	1.97152e-79	3.17305e-16	Filtered	Filtered	36.1205	35.9703	35.9416	Filtered	Filtered
CNOT1	A5YKK6-2;A5YKK6;A5YKK6-3	CNOT1_HUMAN	APFLRNVEL	_APFLRNVEL_.2	_APFLRNVEL_	261346	278393	297306	Non Numérique	Non Numérique	2.07186e-54	1.56171e-77	1.43307e-14	Filtered	Filtered	90.4988	90.642	90.5807	Filtered	Filtered
CNOT1	A5YKK6-2;A5YKK6;A5YKK6-3	CNOT1_HUMAN	FPQYPDKEL	_FPQYPDKEL_.2	_FPQYPDKEL_	Non Numérique	Non Numérique	Non Numérique	3729435	4028061	Filtered	Filtered	Filtered	3.54783e-22	4.28102e-40	Filtered	Filtered	Filtered	69.9363	69.9949
CNOT1	A5YKK6-2;A5YKK6;A5YKK6-3	CNOT1_HUMAN	FPQYPDKEL	_FPQYPDKEL_.1	_FPQYPDKEL_	Non Numérique	Non Numérique	Non Numérique	3729435	4028061	Filtered	Filtered	Filtered	2.447e-17	1.14554e-34	Filtered	Filtered	Filtered	69.9867	70.0402
CNOT1	A5YKK6-2;A5YKK6;A5YKK6-3	CNOT1_HUMAN	HAIPPTLAM	_HAIPPTLAM[Oxidation (M)]_.2	_HAIPPTLAM[Oxidation (M)]_	Non Numérique	Non Numérique	Non Numérique	150840	369651	Filtered	Filtered	Filtered	0.000213402	0.000556993	Filtered	Filtered	Filtered	57.0704	56.9633
CNOT1	A5YKK6-2;A5YKK6;A5YKK6-3	CNOT1_HUMAN	HAIPPTLAM	_HAIPPTLAM_.1	_HAIPPTLAM_	Non Numérique	Non Numérique	Non Numérique	150840	369651	Filtered	Filtered	Filtered	4.31389e-05	0.000492689	Filtered	Filtered	Filtered	74.8849	75.1924
CNOT1	A5YKK6-2;A5YKK6;A5YKK6-3	CNOT1_HUMAN	TVAKTVTVTR	_TVAKTVTVTR_.3	_TVAKTVTVTR_	Non Numérique	Non Numérique	Non Numérique	249966	250363	Filtered	Filtered	Filtered	7.99105e-05	3.22931e-06	Filtered	Filtered	Filtered	30.6393	30.3985
CNOT1	A5YKK6-2;A5YKK6;A5YKK6-3	CNOT1_HUMAN	TVAKTVTVTR	_TVAKTVTVTR_.2	_TVAKTVTVTR_	Non Numérique	Non Numérique	Non Numérique	249966	250363	Filtered	Filtered	Filtered	4.94894e-23	2.54172e-41	Filtered	Filtered	Filtered	30.6575	30.4116
CNOT1	A5YKK6-2;A5YKK6;A5YKK6-3	CNOT1_HUMAN	TTVAKTVTVTR	_TTVAKTVTVTR_.3	_TTVAKTVTVTR_	Non Numérique	Non Numérique	Non Numérique	134117	150774	Filtered	Filtered	Filtered	3.383e-23	8.34715e-45	Filtered	Filtered	Filtered	35.7059	35.5683
CNOT1	A5YKK6-2;A5YKK6;A5YKK6-3	CNOT1_HUMAN	TTVAKTVTVTR	_TTVAKTVTVTR_.2	_TTVAKTVTVTR_	Non Numérique	Non Numérique	Non Numérique	134117	150774	Filtered	Filtered	Filtered	1.10514e-17	3.80588e-26	Filtered	Filtered	Filtered	35.6992	35.5511
CNOT1	A5YKK6-2;A5YKK6;A5YKK6-3	CNOT1_HUMAN	LPDPFTPNLKV	_LPDPFTPNLKV_.2	_LPDPFTPNLKV_	Non Numérique	Non Numérique	Non Numérique	159776	162265	Filtered	Filtered	Filtered	1.20225e-23	2.34273e-46	Filtered	Filtered	Filtered	105.954	105.716
CNOT1	A5YKK6-2;A5YKK6;A5YKK6-3	CNOT1_HUMAN	ERMPEQIRL	_ERMPEQIRL_.3	_ERMPEQIRL_	Non Numérique	Non Numérique	Non Numérique	75017	55519.4	Filtered	Filtered	Filtered	3.12229e-11	7.06997e-18	Filtered	Filtered	Filtered	63.4202	63.4578
CNOT1	A5YKK6-2;A5YKK6;A5YKK6-3	CNOT1_HUMAN	ERMPEQIRL	_ERMPEQIRL_.2	_ERMPEQIRL_	Non Numérique	Non Numérique	Non Numérique	75017	55519.4	Filtered	Filtered	Filtered	5.3131e-13	5.15457e-14	Filtered	Filtered	Filtered	63.424	63.4976
CNOT1	A5YKK6-2;A5YKK6;A5YKK6-3	CNOT1_HUMAN	EVFPVDLIYR	_EVFPVDLIYR_.2	_EVFPVDLIYR_	Non Numérique	Non Numérique	Non Numérique	87435	88148.1	Filtered	Filtered	Filtered	1.16242e-17	3.38508e-33	Filtered	Filtered	Filtered	115.908	115.688
CNOT1	A5YKK6-2;A5YKK6;A5YKK6-3	CNOT1_HUMAN	KVLESSIRSV	_KVLESSIRSV_.2	_KVLESSIRSV_	Non Numérique	Non Numérique	Non Numérique	91296.9	76950.3	Filtered	Filtered	Filtered	2.0586e-07	8.4619e-12	Filtered	Filtered	Filtered	46.9121	46.9671
CNOT1	A5YKK6-2;A5YKK6;A5YKK6-3	CNOT1_HUMAN	ELIKNPAFK	_ELIKNPAFK_.2	_ELIKNPAFK_	Non Numérique	Non Numérique	Non Numérique	83766.6	72633.1	Filtered	Filtered	Filtered	2.86099e-19	6.57652e-41	Filtered	Filtered	Filtered	55.0394	55.0661
CNOT1	A5YKK6-2;A5YKK6;A5YKK6-3	CNOT1_HUMAN	EVTAAQVAR	_EVTAAQVAR_.2	_EVTAAQVAR_	Non Numérique	Non Numérique	Non Numérique	79385.5	76832.3	Filtered	Filtered	Filtered	5.0079e-05	6.43827e-14	Filtered	Filtered	Filtered	34.66	34.4751
CNOT1	A5YKK6-2;A5YKK6;A5YKK6-3	CNOT1_HUMAN	LPDPFTPNL	_LPDPFTPNL_.2	_LPDPFTPNL_	Non Numérique	Non Numérique	Non Numérique	14549.5	6587.45	Filtered	Filtered	Filtered	3.55357e-09	1.82554e-08	Filtered	Filtered	Filtered	114.461	114.183
CNOT1	A5YKK6-2;A5YKK6;A5YKK6-3	CNOT1_HUMAN	GQKQAQQVM	_GQKQAQQVM_.2	_GQKQAQQVM_	Non Numérique	Non Numérique	Non Numérique	27705.3	Non Numérique	Filtered	Filtered	Filtered	0.00193951	Filtered	Filtered	Filtered	Filtered	23.9138	Filtered
CNOT1	A5YKK6-2;A5YKK6;A5YKK6-3	CNOT1_HUMAN	QIVRKDFAL	_QIVRKDFAL_.2	_QIVRKDFAL_	Non Numérique	Non Numérique	Non Numérique	17705.7	Non Numérique	Filtered	Filtered	Filtered	8.57746e-05	Filtered	Filtered	Filtered	Filtered	61.725	Filtered
CCDC88B	A6NC98-4;A6NC98;A6NC98-2	CC88B_HUMAN	EHDRAQMLL	_EHDRAQMLL_.2	_EHDRAQMLL_	Non Numérique	Non Numérique	Non Numérique	276789	224909	Filtered	Filtered	Filtered	1.30726e-17	6.65255e-32	Filtered	Filtered	Filtered	56.3515	56.4737
CCDC88B	A6NC98-4;A6NC98;A6NC98-2	CC88B_HUMAN	EHDRAQMLL	_EHDRAQM[Oxidation (M)]LL_.2	_EHDRAQM[Oxidation (M)]LL_	Non Numérique	Non Numérique	Non Numérique	276789	224909	Filtered	Filtered	Filtered	2.92122e-11	4.16232e-09	Filtered	Filtered	Filtered	44.1833	44.1905
CCDC88B	A6NC98-4;A6NC98;A6NC98-2	CC88B_HUMAN	EVQGLEAEIRR	_EVQGLEAEIRR_.3	_EVQGLEAEIRR_	Non Numérique	Non Numérique	Non Numérique	54287.5	65494.7	Filtered	Filtered	Filtered	1.07926e-18	5.67401e-34	Filtered	Filtered	Filtered	53.8629	53.9246
CCDC88B	A6NC98-4;A6NC98;A6NC98-2	CC88B_HUMAN	ESFSPGDTPRQR	_ESFSPGDTPRQR_.3	_ESFSPGDTPRQR_	Non Numérique	Non Numérique	Non Numérique	48807.3	53569.5	Filtered	Filtered	Filtered	6.21934e-22	3.99817e-34	Filtered	Filtered	Filtered	35.3322	35.1737
CCDC88B	A6NC98-4;A6NC98;A6NC98-2	CC88B_HUMAN	EAQALSGQAKR	_EAQALSGQAKR_.2	_EAQALSGQAKR_	Non Numérique	Non Numérique	Non Numérique	15406.7	16096.2	Filtered	Filtered	Filtered	7.68431e-15	3.99822e-32	Filtered	Filtered	Filtered	19.9324	19.2963
FAM83G	A6ND36-2;A6ND36	FA83G_HUMAN	EPEPEPIVL	_EPEPEPIVL_.2	_EPEPEPIVL_	Non Numérique	Non Numérique	Non Numérique	6372.53	7007.23	Filtered	Filtered	Filtered	0.000832225	7.66877e-09	Filtered	Filtered	Filtered	99.2807	99.188
PGP	A6NDG6	PGP_HUMAN	GPAGPGASL	_GPAGPGASL_.1	_GPAGPGASL_	77759.6	78476.6	76172.1	Non Numérique	Non Numérique	5.88408e-59	5.7344e-82	1.17146e-15	Filtered	Filtered	55.008	54.7927	54.9796	Filtered	Filtered
RCCD1	A6NED2	RCCD1_HUMAN	DTTSLDRPR	_DTTSLDRPR_.3	_DTTSLDRPR_	Non Numérique	Non Numérique	Non Numérique	96692.9	92574	Filtered	Filtered	Filtered	2.31001e-19	1.19936e-38	Filtered	Filtered	Filtered	27.2683	26.9304
RCCD1	A6NED2	RCCD1_HUMAN	DTTSLDRPR	_DTTSLDRPR_.2	_DTTSLDRPR_	Non Numérique	Non Numérique	Non Numérique	96692.9	92574	Filtered	Filtered	Filtered	4.56341e-14	6.87934e-27	Filtered	Filtered	Filtered	27.2814	26.9383
ZNF316	A6NFI3	ZN316_HUMAN	AVAPPAGRP	_AVAPPAGRP_.2	_AVAPPAGRP_	Non Numérique	Non Numérique	Non Numérique	996199	985377	Filtered	Filtered	Filtered	5.50479e-24	6.49397e-47	Filtered	Filtered	Filtered	36.8744	36.6664
TCAF2	A6NFQ2-2;A6NFQ2;A6NFQ2-3	TCAF2_HUMAN	FPVPTPEM	_FPVPTPEM_.1	_FPVPTPEM_	Non Numérique	Non Numérique	Non Numérique	117998	118817	Filtered	Filtered	Filtered	0.00083051	7.84653e-09	Filtered	Filtered	Filtered	101.722	101.571
TCAF2	A6NFQ2-2;A6NFQ2;A6NFQ2-3	TCAF2_HUMAN	APVGVHPSL	_APVGVHPSL_.2	_APVGVHPSL_	Non Numérique	Non Numérique	Non Numérique	63883.5	57079.3	Filtered	Filtered	Filtered	7.67074e-09	4.14138e-11	Filtered	Filtered	Filtered	59.8181	59.904
TCAF2	A6NFQ2-2;A6NFQ2;A6NFQ2-3	TCAF2_HUMAN	QLGPVPVTI	_QLGPVPVTI_.1	_QLGPVPVTI_	Non Numérique	Non Numérique	Non Numérique	20748.6	18285	Filtered	Filtered	Filtered	1.67728e-08	5.90319e-27	Filtered	Filtered	Filtered	111.482	111.246
NEMP2	A6NFY4	NEMP2_HUMAN	EAAAAALSVRR	_EAAAAALSVRR_.2	_EAAAAALSVRR_	Non Numérique	Non Numérique	Non Numérique	7099.93	6662.49	Filtered	Filtered	Filtered	7.61598e-08	5.60695e-11	Filtered	Filtered	Filtered	41.2488	41.1645
ZNF860	A6NHJ4	ZN860_HUMAN	RIHNEERSY	_RIHNEERSY_.3	_RIHNEERSY_	6173.79	7755.95	7335.77	Non Numérique	Non Numérique	2.33733e-13	1.88047e-27	1.09566e-06	Filtered	Filtered	12.9447	12.892	12.9687	Filtered	Filtered
ZNF860;ZNF888;ZNF320;ZNF813;ZNF160;ZNF765;ZNF761;ZNF761;ZNF761	A6NHJ4;P0CJ79;A2RRD8;Q6ZN06;Q9HCG1;Q7L2R6;Q86XN6-3;Q86XN6-2;Q86XN6	ZN860_HUMAN;ZN888_HUMAN;ZN320_HUMAN;ZN813_HUMAN;ZN160_HUMAN;ZN765_HUMAN;ZN761_HUMAN;ZN761_HUMAN;ZN761_HUMAN	FHSHLPEL	_FHSHLPEL_.2	_FHSHLPEL_	Non Numérique	Non Numérique	Non Numérique	205352	154001	Filtered	Filtered	Filtered	1.07215e-12	5.94281e-18	Filtered	Filtered	Filtered	63.5064	63.6371
ZNF860;ZNF808;ZNF808;ZNF888;ZNF320;ZNF813;ZNF697;ZNF91;ZNF91;ZFP14;ZNF254;ZNF765;ZNF761;ZNF761;ZNF761;ZNF525;ZNF667	A6NHJ4;Q8N4W9-2;Q8N4W9;P0CJ79;A2RRD8;Q6ZN06;Q5TEC3;Q05481-2;Q05481;Q9HCL3;O75437;Q7L2R6;Q86XN6-3;Q86XN6-2;Q86XN6;Q8N782;Q5HYK9	ZN860_HUMAN;ZN808_HUMAN;ZN808_HUMAN;ZN888_HUMAN;ZN320_HUMAN;ZN813_HUMAN;ZN697_HUMAN;ZNF91_HUMAN;ZNF91_HUMAN;ZFP14_HUMAN;ZN254_HUMAN;ZN765_HUMAN;ZN761_HUMAN;ZN761_HUMAN;ZN761_HUMAN;ZN525_HUMAN;ZN667_HUMAN	RLHTGEKPY	_RLHTGEKPY_.3	_RLHTGEKPY_	52705.8	55538.4	56754.3	Non Numérique	Non Numérique	1.34509e-15	4.71552e-42	2.24928e-07	Filtered	Filtered	19.1113	18.9448	18.9942	Filtered	Filtered
ZNF860;ZNF808;ZNF808;ZNF888;ZNF320;ZNF813;ZNF697;ZNF91;ZNF91;ZFP14;ZNF254;ZNF765;ZNF761;ZNF761;ZNF761;ZNF525;ZNF667	A6NHJ4;Q8N4W9-2;Q8N4W9;P0CJ79;A2RRD8;Q6ZN06;Q5TEC3;Q05481-2;Q05481;Q9HCL3;O75437;Q7L2R6;Q86XN6-3;Q86XN6-2;Q86XN6;Q8N782;Q5HYK9	ZN860_HUMAN;ZN808_HUMAN;ZN808_HUMAN;ZN888_HUMAN;ZN320_HUMAN;ZN813_HUMAN;ZN697_HUMAN;ZNF91_HUMAN;ZNF91_HUMAN;ZFP14_HUMAN;ZN254_HUMAN;ZN765_HUMAN;ZN761_HUMAN;ZN761_HUMAN;ZN761_HUMAN;ZN525_HUMAN;ZN667_HUMAN	RLHTGEKPY	_RLHTGEKPY_.2	_RLHTGEKPY_	52705.8	55538.4	56754.3	Non Numérique	Non Numérique	2.73912e-49	1.46576e-79	3.91386e-15	Filtered	Filtered	19.1046	18.9485	19.0136	Filtered	Filtered
FBLL1	A6NHQ2	FBLL1_HUMAN	VSDIIGPDGLVY	_VSDIIGPDGLVY_.2	_VSDIIGPDGLVY_	3091.33	2844.5	3702.33	Non Numérique	Non Numérique	5.04756e-10	9.34204e-25	6.21536e-06	Filtered	Filtered	114.009	114.113	113.879	Filtered	Filtered
SMCHD1	A6NHR9;A6NHR9-2	SMHD1_HUMAN	FLYGDHDGEVY	_FLYGDHDGEVY_.2	_FLYGDHDGEVY_	9171.22	8689.1	10053	Non Numérique	Non Numérique	9.16028e-08	3.93827e-30	3.81388e-07	Filtered	Filtered	74.8165	74.7247	74.8672	Filtered	Filtered
SMCHD1	A6NHR9;A6NHR9-2	SMHD1_HUMAN	EQIDLLQQY	_EQIDLLQQY_.2	_EQIDLLQQY_	6375.03	7442.67	8119.18	Non Numérique	Non Numérique	8.38187e-29	9.87248e-25	4.35126e-07	Filtered	Filtered	99.3704	99.5004	99.344	Filtered	Filtered
SMCHD1	A6NHR9;A6NHR9-2	SMHD1_HUMAN	ELIDNSLSATSR	_ELIDNSLSATSR_.2	_ELIDNSLSATSR_	Non Numérique	Non Numérique	Non Numérique	1.29911e+06	1.08154e+06	Filtered	Filtered	Filtered	2.2384e-24	3.8349e-47	Filtered	Filtered	Filtered	62.1311	62.1086
SMCHD1	A6NHR9;A6NHR9-2	SMHD1_HUMAN	EAIYSGYIRNR	_EAIYSGYIRNR_.3	_EAIYSGYIRNR_	Non Numérique	Non Numérique	Non Numérique	125699	122815	Filtered	Filtered	Filtered	9.65006e-20	7.93467e-38	Filtered	Filtered	Filtered	53.9307	53.9925
SMCHD1	A6NHR9;A6NHR9-2	SMHD1_HUMAN	EAIYSGYIRNR	_EAIYSGYIRNR_.2	_EAIYSGYIRNR_	Non Numérique	Non Numérique	Non Numérique	125699	122815	Filtered	Filtered	Filtered	1.58881e-07	6.72121e-08	Filtered	Filtered	Filtered	53.9266	53.9781
SMCHD1	A6NHR9;A6NHR9-2	SMHD1_HUMAN	LVTDIQPVL	_LVTDIQPVL_.1	_LVTDIQPVL_	Non Numérique	Non Numérique	Non Numérique	242472	221549	Filtered	Filtered	Filtered	1.4222e-14	7.54083e-26	Filtered	Filtered	Filtered	106.372	106.14
SMCHD1	A6NHR9;A6NHR9-2	SMHD1_HUMAN	TVAEKAVKK	_TVAEKAVKK_.2	_TVAEKAVKK_	Non Numérique	Non Numérique	Non Numérique	54077.3	36084.6	Filtered	Filtered	Filtered	1.22364e-22	1.47135e-15	Filtered	Filtered	Filtered	11.7739	11.4298
SMCHD1	A6NHR9;A6NHR9-2	SMHD1_HUMAN	TTFQENTQSISVR	_TTFQENTQSISVR_.2	_TTFQENTQSISVR_	Non Numérique	Non Numérique	Non Numérique	31197	32192.2	Filtered	Filtered	Filtered	8.89473e-19	1.1936e-39	Filtered	Filtered	Filtered	57.814	57.8729
SMCHD1	A6NHR9;A6NHR9-2	SMHD1_HUMAN	LPSSHVARL	_LPSSHVARL_.2	_LPSSHVARL_	Non Numérique	Non Numérique	Non Numérique	22468.7	23844.9	Filtered	Filtered	Filtered	3.67173e-12	5.62232e-27	Filtered	Filtered	Filtered	45.0976	45.1354
ANKDD1B	A6NHY2	AKD1B_HUMAN	NHITVVNSL	_NHITVVNSL_.2	_NHITVVNSL_	Non Numérique	Non Numérique	Non Numérique	54007.5	47358.4	Filtered	Filtered	Filtered	1.73481e-08	5.81114e-23	Filtered	Filtered	Filtered	65.7003	65.754
LRRC14B	A6NHZ5	LR14B_HUMAN	TPDGEDPLL	_TPDGEDPLL_.1	_TPDGEDPLL_	Non Numérique	Non Numérique	Non Numérique	89692.9	77250.5	Filtered	Filtered	Filtered	1.67119e-13	1.33826e-17	Filtered	Filtered	Filtered	78.5606	78.6199
ARHGAP42	A6NI28	RHG42_HUMAN	DTASSNGYQR	_DTASSNGYQR_.2	_DTASSNGYQR_	Non Numérique	Non Numérique	Non Numérique	8137.25	8584.84	Filtered	Filtered	Filtered	9.78088e-06	0.00913975	Filtered	Filtered	Filtered	17.5635	17.0463
UNC119B	A6NIH7	U119B_HUMAN	DTIRPEHVLR	_DTIRPEHVLR_.3	_DTIRPEHVLR_	Non Numérique	Non Numérique	Non Numérique	734133	721778	Filtered	Filtered	Filtered	1.24383e-23	4.17915e-46	Filtered	Filtered	Filtered	43.108	43.1161
UNC119B	A6NIH7	U119B_HUMAN	DTIRPEHVLR	_DTIRPEHVLR_.2	_DTIRPEHVLR_	Non Numérique	Non Numérique	Non Numérique	734133	721778	Filtered	Filtered	Filtered	1.33994e-22	3.54771e-45	Filtered	Filtered	Filtered	43.1192	43.1273
UNC119B	A6NIH7	U119B_HUMAN	DTIRPEHVLRL	_DTIRPEHVLRL_.3	_DTIRPEHVLRL_	Non Numérique	Non Numérique	Non Numérique	26919.8	24074.8	Filtered	Filtered	Filtered	1.46444e-15	1.69102e-23	Filtered	Filtered	Filtered	67.7166	67.7261
METTL15;METTL15;METTL15P1;METTL15	A6NJ78-2;A6NJ78;P0C7V9;A6NJ78-4	MET15_HUMAN;MET15_HUMAN;ME15P_HUMAN;MET15_HUMAN	DRDPTAYAL	_DRDPTAYAL_.2	_DRDPTAYAL_	Non Numérique	Non Numérique	Non Numérique	2.0589e+06	1.6719e+06	Filtered	Filtered	Filtered	8.93828e-23	1.26858e-43	Filtered	Filtered	Filtered	62.2474	62.2875
METTL15;METTL15;METTL15P1;METTL15	A6NJ78-2;A6NJ78;P0C7V9;A6NJ78-4	MET15_HUMAN;MET15_HUMAN;ME15P_HUMAN;MET15_HUMAN	DRDPTAYAL	_DRDPTAYAL_.1	_DRDPTAYAL_	Non Numérique	Non Numérique	Non Numérique	2.0589e+06	1.6719e+06	Filtered	Filtered	Filtered	9.2332e-12	1.01836e-25	Filtered	Filtered	Filtered	62.2737	62.3191
METTL15;METTL15;METTL15P1;METTL15	A6NJ78-2;A6NJ78;P0C7V9;A6NJ78-4	MET15_HUMAN;MET15_HUMAN;ME15P_HUMAN;MET15_HUMAN	YPITRTQQL	_YPITRTQQL_.2	_YPITRTQQL_	Non Numérique	Non Numérique	Non Numérique	703673	731989	Filtered	Filtered	Filtered	5.63781e-22	9.40233e-36	Filtered	Filtered	Filtered	55.4836	55.5235
GLOD5	A6NK44	GLOD5_HUMAN	MTFKEDRKALC	_MTFKEDRKALC_.2	_MTFKEDRKALC_	Non Numérique	Non Numérique	Non Numérique	83021	83600.3	Filtered	Filtered	Filtered	3.29153e-23	2.28082e-45	Filtered	Filtered	Filtered	95.6029	95.5319
SAC3D1	A6NKF1-2;A6NKF1	SAC31_HUMAN	KPRPPPSQL	_KPRPPPSQL_.2	_KPRPPPSQL_	336132	305260	332816	Non Numérique	Non Numérique	2.97011e-56	7.61078e-75	1.01543e-14	Filtered	Filtered	30.5212	30.3341	30.3368	Filtered	Filtered
SHISA7	A6NL88	SHSA7_HUMAN	SPSLHYSTL	_SPSLHYSTL_.2	_SPSLHYSTL_	62526.9	57038.2	59066.5	Non Numérique	17377.6	1.67224e-43	1.22939e-48	3.3663e-11	Filtered	0.0018986	32.4964	32.4036	32.4639	Filtered	31.9741
AQP7P3	A6NL99	AQP73_HUMAN	LPGTHALVI	_LPGTHALVI_.2	_LPGTHALVI_	12020.3	9778.48	10640.9	84678.8	85604.5	1.64076e-44	2.56986e-74	3.46965e-13	1.98183e-13	6.97069e-18	81.4444	81.5116	81.5033	82.2192	82.2404
IFITM10	A6NMD0	IFM10_HUMAN	IPRPPAGSP	_IPRPPAGSP_.2	_IPRPPAGSP_	69163.7	68675.6	74472.5	Non Numérique	Non Numérique	5.96304e-33	1.59321e-60	8.7011e-12	Filtered	Filtered	47.768	47.5912	47.866	Filtered	Filtered
C15orf61	A6NNL5	CO061_HUMAN	VTETVHTSY	_VTETVHTSY_.2	_VTETVHTSY_	217644	225109	221809	Non Numérique	Non Numérique	2.00181e-21	8.48083e-45	5.2947e-09	Filtered	Filtered	40.0539	39.9296	39.9899	Filtered	Filtered
ARHGAP32	A7KAX9-2;A7KAX9	RHG32_HUMAN	SPSTKLLTL	_SPSTKLLTL_.2	_SPSTKLLTL_	18064.2	14679.7	16231.5	Non Numérique	Non Numérique	6.89569e-06	1.14436e-10	0.000796912	Filtered	Filtered	84.0521	84.1182	84.0942	Filtered	Filtered
TBKBP1	A7MCY6	TBKB1_HUMAN	YSELAEGAAY	_YSELAEGAAY_.1	_YSELAEGAAY_	7237.31	Non Numérique	Non Numérique	Non Numérique	Non Numérique	0.0069453	Filtered	Filtered	Filtered	Filtered	67.0766	Filtered	Filtered	Filtered	Filtered
POM121C	A8CG34	P121C_HUMAN	TLPDRFVITPR	_TLPDRFVITPR_.3	_TLPDRFVITPR_	Non Numérique	Non Numérique	Non Numérique	144645	146907	Filtered	Filtered	Filtered	4.16445e-16	9.53679e-34	Filtered	Filtered	Filtered	75.2388	75.2766
EFCAB7	A8K855-2;A8K855	EFCB7_HUMAN	VYLTIKPLNL	_VYLTIKPLNL_.2	_VYLTIKPLNL_	Non Numérique	3721.36	3757.68	Non Numérique	Non Numérique	Filtered	0.00121495	0.000111937	Filtered	Filtered	Filtered	109.284	109.148	Filtered	Filtered
SFI1	A8K8P3-10;A8K8P3-3;A8K8P3-9;A8K8P3-2;A8K8P3;A8K8P3-4;A8K8P3-5	SFI1_HUMAN	RPQKPQEHGL	_RPQKPQEHGL_.3	_RPQKPQEHGL_	7625.39	7513.3	9727.52	Non Numérique	Non Numérique	4.95567e-06	6.29553e-14	6.04153e-06	Filtered	Filtered	18.7515	18.5222	18.5243	Filtered	Filtered
SFI1	A8K8P3-10;A8K8P3-3;A8K8P3-9;A8K8P3-2;A8K8P3;A8K8P3-4;A8K8P3-5	SFI1_HUMAN	ERFHHVTVL	_ERFHHVTVL_.2	_ERFHHVTVL_	Non Numérique	Non Numérique	Non Numérique	692476	690839	Filtered	Filtered	Filtered	1.51673e-23	1.60551e-42	Filtered	Filtered	Filtered	47.2756	47.4257
SFI1	A8K8P3-10;A8K8P3-3;A8K8P3-9;A8K8P3-2;A8K8P3;A8K8P3-4;A8K8P3-5	SFI1_HUMAN	QHHHRQLLL	_QHHHRQLLL_.3	_QHHHRQLLL_	Non Numérique	Non Numérique	Non Numérique	109604	101979	Filtered	Filtered	Filtered	9.05497e-06	2.06785e-34	Filtered	Filtered	Filtered	32.546	32.5039
SFI1	A8K8P3-10;A8K8P3-3;A8K8P3-9;A8K8P3-2;A8K8P3;A8K8P3-4;A8K8P3-5	SFI1_HUMAN	QHHHRQLLL	_QHHHRQLLL_.2	_QHHHRQLLL_	Non Numérique	Non Numérique	Non Numérique	109604	101979	Filtered	Filtered	Filtered	1.51758e-18	6.71921e-36	Filtered	Filtered	Filtered	32.5561	32.5036
SFI1	A8K8P3-10;A8K8P3-3;A8K8P3-9;A8K8P3-2;A8K8P3;A8K8P3-4;A8K8P3-5	SFI1_HUMAN	ESAQGLRTER	_ESAQGLRTER_.2	_ESAQGLRTER_	Non Numérique	Non Numérique	Non Numérique	60949.6	56860	Filtered	Filtered	Filtered	2.26155e-19	5.53881e-42	Filtered	Filtered	Filtered	21.9796	21.5838
SFI1	A8K8P3-10;A8K8P3-3;A8K8P3-9;A8K8P3-2;A8K8P3;A8K8P3-4;A8K8P3-5	SFI1_HUMAN	EVAARESQHNR	_EVAARESQHNR_.3	_EVAARESQHNR_	Non Numérique	Non Numérique	Non Numérique	13043.3	10229.7	Filtered	Filtered	Filtered	6.39732e-13	7.8921e-07	Filtered	Filtered	Filtered	6.9401	2.19265
SFI1	A8K8P3-10;A8K8P3-3;A8K8P3-9;A8K8P3-2;A8K8P3;A8K8P3-4;A8K8P3-5	SFI1_HUMAN	EVHDAKQKMR	_EVHDAKQKMR_.3	_EVHDAKQKMR_	Non Numérique	Non Numérique	Non Numérique	Non Numérique	7699.92	Filtered	Filtered	Filtered	Filtered	5.79646e-05	Filtered	Filtered	Filtered	Filtered	1.53799
ZNF785	A8K8V0-2;A8K8V0	ZN785_HUMAN	GGKDPPVHFR	_GGKDPPVHFR_.3	_GGKDPPVHFR_	Non Numérique	Non Numérique	Non Numérique	186715	204763	Filtered	Filtered	Filtered	3.5791e-13	6.43663e-33	Filtered	Filtered	Filtered	34.9685	34.8518
YDJC	A8MPS7-3;A8MPS7-2;A8MPS7	YDJC_HUMAN	ESAAELARR	_ESAAELARR_.2	_ESAAELARR_	Non Numérique	Non Numérique	Non Numérique	25815.7	20897.8	Filtered	Filtered	Filtered	6.75903e-19	5.53556e-31	Filtered	Filtered	Filtered	27.874	27.5991
PMS2P5;PMS2P1	A8MQ11;A4D2B8	PM2P5_HUMAN;PM2P1_HUMAN	TVFSSVKNGPGSSR	_TVFSSVKNGPGSSR_.3	_TVFSSVKNGPGSSR_	Non Numérique	Non Numérique	Non Numérique	42155.2	43649.2	Filtered	Filtered	Filtered	5.94622e-16	1.66503e-34	Filtered	Filtered	Filtered	41.1509	41.0817
PMS2P5;PMS2P1	A8MQ11;A4D2B8	PM2P5_HUMAN;PM2P1_HUMAN	TVFSSVKNGPGSSR	_TVFSSVKNGPGSSR_.2	_TVFSSVKNGPGSSR_	Non Numérique	Non Numérique	Non Numérique	42155.2	43649.2	Filtered	Filtered	Filtered	1.90482e-16	3.42898e-35	Filtered	Filtered	Filtered	41.1363	41.093
ZNF724	A8MTY0	ZN724_HUMAN	KYVKDFHKF	_KYVKDFHKF_.3	_KYVKDFHKF_	488754	466729	512246	Non Numérique	Non Numérique	7.72087e-50	4.60658e-70	3.16721e-14	Filtered	Filtered	33.3074	33.246	33.2645	Filtered	Filtered
ZNF724	A8MTY0	ZN724_HUMAN	KYVKDFHKF	_KYVKDFHKF_.2	_KYVKDFHKF_	488754	466729	512246	Non Numérique	Non Numérique	2.73207e-46	6.01076e-64	4.73181e-14	Filtered	Filtered	33.2966	33.2248	33.2537	Filtered	Filtered
HIDE1	A8MVS5	HIDE1_HUMAN	MPEEDPATL	_MPEEDPATL_.1	_MPEEDPATL_	Non Numérique	Non Numérique	Non Numérique	144090	109024	Filtered	Filtered	Filtered	3.31549e-11	4.6683e-37	Filtered	Filtered	Filtered	69.1304	69.1218
PHF20L1	A8MW92	P20L1_HUMAN	FTEKTTTYQY	_FTEKTTTYQY_.2	_FTEKTTTYQY_	13925.8	13282	13132.2	Non Numérique	Non Numérique	1.27643e-35	2.8582e-58	1.32252e-09	Filtered	Filtered	49.7585	49.4408	49.789	Filtered	Filtered
;SYNGR2;SYNGR2	A8MWL6;O43760;O43760-2	SNG2L_HUMAN;SNG2_HUMAN;SNG2_HUMAN	LTQPQVVAR	_LTQPQVVAR_.2	_LTQPQVVAR_	Non Numérique	Non Numérique	Non Numérique	696984	684545	Filtered	Filtered	Filtered	2.83068e-23	1.49773e-45	Filtered	Filtered	Filtered	47.1486	47.2199
	A8MXE2	YI036_HUMAN	TYLDSFKRF	_TYLDSFKRF_.3	_TYLDSFKRF_	111622	114746	120680	Non Numérique	Non Numérique	3.93717e-57	2.02075e-80	5.20492e-16	Filtered	Filtered	77.0993	77.0586	77.1543	Filtered	Filtered
	A8MXE2	YI036_HUMAN	TYLDSFKRF	_TYLDSFKRF_.2	_TYLDSFKRF_	111622	114746	120680	Non Numérique	Non Numérique	2.94736e-55	2.66122e-77	1.24012e-15	Filtered	Filtered	77.1083	77.0676	77.1581	Filtered	Filtered
NUDT19	A8MXV4	NUD19_HUMAN	KQFHRIVTY	_KQFHRIVTY_.2	_KQFHRIVTY_	38795.1	41250.9	49783.3	Non Numérique	Non Numérique	1.41142e-36	1.64209e-71	5.16488e-15	Filtered	Filtered	36.0081	35.952	35.8867	Filtered	Filtered
NUDT19	A8MXV4	NUD19_HUMAN	HVYPKNSVVR	_HVYPKNSVVR_.3	_HVYPKNSVVR_	Non Numérique	Non Numérique	Non Numérique	659313	672112	Filtered	Filtered	Filtered	1.08283e-21	2.31931e-45	Filtered	Filtered	Filtered	26.9927	26.7436
NUDT19	A8MXV4	NUD19_HUMAN	HVYPKNSVVR	_HVYPKNSVVR_.2	_HVYPKNSVVR_	Non Numérique	Non Numérique	Non Numérique	659313	672112	Filtered	Filtered	Filtered	1.13481e-23	3.63413e-46	Filtered	Filtered	Filtered	27.0341	26.7223
NUDT19	A8MXV4	NUD19_HUMAN	HLYDIHVTV	_HLYDIHVTV_.2	_HLYDIHVTV_	Non Numérique	Non Numérique	Non Numérique	142029	122898	Filtered	Filtered	Filtered	1.10504e-20	1.57069e-37	Filtered	Filtered	Filtered	77.8396	77.8888
MIF4GD	A9UHW6;A9UHW6-2;A9UHW6-3	MI4GD_HUMAN	FRLAQPDSL	_FRLAQPDSL_.2	_FRLAQPDSL_	Non Numérique	Non Numérique	Non Numérique	964683	1.82393e+06	Filtered	Filtered	Filtered	2.58365e-24	1.73225e-45	Filtered	Filtered	Filtered	77.1202	77.1528
MIF4GD	A9UHW6;A9UHW6-2;A9UHW6-3	MI4GD_HUMAN	FRLAQPDSL	_FRLAQPDSL_.1	_FRLAQPDSL_	Non Numérique	Non Numérique	Non Numérique	964683	1.82393e+06	Filtered	Filtered	Filtered	0.00548792	Filtered	Filtered	Filtered	Filtered	77.1311	Filtered
UPK3BL	B0FP48	UPK3L_HUMAN	TRLQQAQAL	_TRLQQAQAL_.2	_TRLQQAQAL_	Non Numérique	Non Numérique	Non Numérique	711975	683053	Filtered	Filtered	Filtered	2.4184e-14	3.03253e-20	Filtered	Filtered	Filtered	45.2744	45.2714
UPK3BL	B0FP48	UPK3L_HUMAN	TRLQQAQAL	_TRLQQAQAL_.1	_TRLQQAQAL_	Non Numérique	Non Numérique	Non Numérique	711975	683053	Filtered	Filtered	Filtered	0.00430425	0.00833604	Filtered	Filtered	Filtered	45.2852	45.3236
MYO1G	B0I1T2-3;B0I1T2-4;B0I1T2	MYO1G_HUMAN	SSAGTITDR	_SSAGTITDR_.2	_SSAGTITDR_	Non Numérique	Non Numérique	Non Numérique	313075	305262	Filtered	Filtered	Filtered	1.32081e-23	3.50659e-43	Filtered	Filtered	Filtered	23.5814	23.1752
MYO1G	B0I1T2-3;B0I1T2-4;B0I1T2	MYO1G_HUMAN	EAFGNARTNR	_EAFGNARTNR_.3	_EAFGNARTNR_	Non Numérique	Non Numérique	Non Numérique	132494	149640	Filtered	Filtered	Filtered	4.1731e-16	1.18103e-30	Filtered	Filtered	Filtered	22.5805	22.2578
MYO1G	B0I1T2-3;B0I1T2-4;B0I1T2	MYO1G_HUMAN	EAFGNARTNR	_EAFGNARTNR_.2	_EAFGNARTNR_	Non Numérique	Non Numérique	Non Numérique	132494	149640	Filtered	Filtered	Filtered	2.72908e-18	2.30731e-34	Filtered	Filtered	Filtered	22.575	22.2732
MYO1G	B0I1T2-3;B0I1T2-4;B0I1T2	MYO1G_HUMAN	RVIGFSPEEV	_RVIGFSPEEV_.2	_RVIGFSPEEV_	Non Numérique	Non Numérique	Non Numérique	98721.7	91175.9	Filtered	Filtered	Filtered	2.68629e-19	4.01211e-28	Filtered	Filtered	Filtered	78.1989	78.2939
MYO1G	B0I1T2-3;B0I1T2-4;B0I1T2	MYO1G_HUMAN	FPVNSFEQF	_FPVNSFEQF_.2	_FPVNSFEQF_	Non Numérique	Non Numérique	Non Numérique	31913.2	30070.4	Filtered	Filtered	Filtered	4.24884e-20	1.20039e-39	Filtered	Filtered	Filtered	106.719	106.492
TSPO	B1AH88	TSPOB_HUMAN	GQWGGGSHY	_GQWGGGSHY_.2	_GQWGGGSHY_	497358	809457	837226	Non Numérique	Non Numérique	1.7355e-53	2.05257e-75	5.86567e-16	Filtered	Filtered	37.0415	36.9174	36.9149	Filtered	Filtered
TSPO	B1AH88	TSPOB_HUMAN	TAAARVSAR	_TAAARVSAR_.2	_TAAARVSAR_	Non Numérique	Non Numérique	Non Numérique	40024.8	14691.7	Filtered	Filtered	Filtered	0.00658719	8.8513e-07	Filtered	Filtered	Filtered	16.6286	15.621
ISM1	B1AKI9	ISM1_HUMAN	KQFQEAREY	_KQFQEAREY_.2	_KQFQEAREY_	10210.3	10097.2	10956.4	Non Numérique	Non Numérique	9.74691e-31	3.68882e-59	9.74847e-12	Filtered	Filtered	29.5326	29.361	29.301	Filtered	Filtered
MYO9A	B2RTY4-2;B2RTY4;B2RTY4-4;B2RTY4-3;B2RTY4-5	MYO9A_HUMAN	KQPEEYHYL	_KQPEEYHYL_.2	_KQPEEYHYL_	254300	273617	271624	Non Numérique	Non Numérique	9.70526e-47	2.93908e-62	9.41063e-13	Filtered	Filtered	46.7672	46.5486	46.8287	Filtered	Filtered
MYO9A	B2RTY4-2;B2RTY4;B2RTY4-4;B2RTY4-3;B2RTY4-5	MYO9A_HUMAN	LPDLNEKTL	_LPDLNEKTL_.2	_LPDLNEKTL_	Non Numérique	Non Numérique	Non Numérique	74024.5	104971	Filtered	Filtered	Filtered	4.64562e-05	0.00142261	Filtered	Filtered	Filtered	73.1539	73.2348
MYO9A	B2RTY4-2;B2RTY4;B2RTY4-4;B2RTY4-3;B2RTY4-5	MYO9A_HUMAN	GTFNPEKGKQK	_GTFNPEKGKQK_.3	_GTFNPEKGKQK_	Non Numérique	Non Numérique	Non Numérique	22975.5	27204.5	Filtered	Filtered	Filtered	3.7795e-07	4.37822e-18	Filtered	Filtered	Filtered	17.1535	16.8192
TMEM229A	B2RXF0	T229A_HUMAN	AGGAPSQGL	_AGGAPSQGL_.1	_AGGAPSQGL_	187900	167291	175007	Non Numérique	Non Numérique	9.84488e-56	8.08047e-78	3.17305e-16	Filtered	Filtered	42.7299	42.6368	42.6655	Filtered	Filtered
TARM1	B6A8C7;B6A8C7-2	TARM1_HUMAN	AGTPSPIQL	_AGTPSPIQL_.2	_AGTPSPIQL_	122334	115764	117230	Non Numérique	Non Numérique	1.84819e-57	3.37159e-80	3.17305e-16	Filtered	Filtered	80.8952	80.8946	80.9019	Filtered	Filtered
SHISA8	B8ZZ34	SHSA8_HUMAN	MPETFNPQL	_MPETFNPQL_.1	_MPETFNPQL_	Non Numérique	Non Numérique	Non Numérique	54078	45208.6	Filtered	Filtered	Filtered	1.34869e-09	1.88316e-16	Filtered	Filtered	Filtered	91.6953	91.6456
WASH3P;WASH2P;WASHC1;WASH6P;WASH4P	C4AMC7;Q6VEQ5;A8K0Z3;Q9NQA3;A8MWX3	WASH3_HUMAN;WASH2_HUMAN;WASH1_HUMAN;WASH6_HUMAN;WASH4_HUMAN	KLFDAPLSI	_KLFDAPLSI_.2	_KLFDAPLSI_	Non Numérique	Non Numérique	Non Numérique	545402	545511	Filtered	Filtered	Filtered	9.23125e-21	1.58854e-40	Filtered	Filtered	Filtered	106.355	106.113
WASH3P;WASH2P;WASHC1;WASH6P;WASH4P	C4AMC7;Q6VEQ5;A8K0Z3;Q9NQA3;A8MWX3	WASH3_HUMAN;WASH2_HUMAN;WASH1_HUMAN;WASH6_HUMAN;WASH4_HUMAN	SIFTGAQDPGLQR	_SIFTGAQDPGLQR_.2	_SIFTGAQDPGLQR_	Non Numérique	Non Numérique	Non Numérique	160956	142018	Filtered	Filtered	Filtered	7.13344e-15	5.18395e-14	Filtered	Filtered	Filtered	69.2052	69.202
WASH3P;WASH2P;WASHC1;WASH6P;WASH4P	C4AMC7;Q6VEQ5;A8K0Z3;Q9NQA3;A8MWX3	WASH3_HUMAN;WASH2_HUMAN;WASH1_HUMAN;WASH6_HUMAN;WASH4_HUMAN	QAIGEKVSL	_QAIGEKVSL_.2	_QAIGEKVSL_	Non Numérique	Non Numérique	Non Numérique	127245	104271	Filtered	Filtered	Filtered	2.02904e-11	2.39513e-23	Filtered	Filtered	Filtered	60.3252	60.382
WASH3P;WASH2P;WASHC1;WASH6P;WASH4P	C4AMC7;Q6VEQ5;A8K0Z3;Q9NQA3;A8MWX3	WASH3_HUMAN;WASH2_HUMAN;WASH1_HUMAN;WASH6_HUMAN;WASH4_HUMAN	STAAPVGQGAR	_STAAPVGQGAR_.2	_STAAPVGQGAR_	Non Numérique	Non Numérique	Non Numérique	121365	109478	Filtered	Filtered	Filtered	1.49165e-06	1.28697e-13	Filtered	Filtered	Filtered	26.2359	25.8721
WASH3P;WASH2P;WASHC1;WASH6P;WASH4P	C4AMC7;Q6VEQ5;A8K0Z3;Q9NQA3;A8MWX3	WASH3_HUMAN;WASH2_HUMAN;WASH1_HUMAN;WASH6_HUMAN;WASH4_HUMAN	TAAPVGQGAR	_TAAPVGQGAR_.2	_TAAPVGQGAR_	Non Numérique	Non Numérique	Non Numérique	57717.1	62548.8	Filtered	Filtered	Filtered	6.99797e-12	7.95508e-27	Filtered	Filtered	Filtered	25.116	24.6845
WASH3P;WASH2P;WASHC1;WASH6P;WASH4P	C4AMC7;Q6VEQ5;A8K0Z3;Q9NQA3;A8MWX3	WASH3_HUMAN;WASH2_HUMAN;WASH1_HUMAN;WASH6_HUMAN;WASH4_HUMAN	ESIRQAGGIGK	_ESIRQAGGIGK_.2	_ESIRQAGGIGK_	Non Numérique	Non Numérique	Non Numérique	64035.6	55743.1	Filtered	Filtered	Filtered	2.84776e-06	1.23609e-11	Filtered	Filtered	Filtered	30.2395	30.0281
WASH3P;WASH2P;WASHC1;WASH6P;WASH4P	C4AMC7;Q6VEQ5;A8K0Z3;Q9NQA3;A8MWX3	WASH3_HUMAN;WASH2_HUMAN;WASH1_HUMAN;WASH6_HUMAN;WASH4_HUMAN	RMQHSLAGQTY	_RMQHSLAGQTY_.3	_RMQHSLAGQTY_	6502.34	5166.07	4459.27	Non Numérique	Non Numérique	0.0031068	0.00363907	0.000173193	Filtered	Filtered	35.5968	35.5147	35.4441	Filtered	Filtered
TRIM49D1	C9J1S8	TR49D_HUMAN	MPQPLNLEL	_MPQPLNLEL_.2	_MPQPLNLEL_	Non Numérique	Non Numérique	Non Numérique	37630.6	34160.3	Filtered	Filtered	Filtered	3.81123e-16	5.98607e-37	Filtered	Filtered	Filtered	117.12	116.933
TRIM49D1	C9J1S8	TR49D_HUMAN	EANSHIFRR	_EANSHIFRR_.2	_EANSHIFRR_	Non Numérique	Non Numérique	Non Numérique	Non Numérique	3367.68	Filtered	Filtered	Filtered	Filtered	2.19772e-07	Filtered	Filtered	Filtered	Filtered	24.5688
UMAD1	C9J7I0	UMAD1_HUMAN	ITDLPDHLLSY	_ITDLPDHLLSY_.2	_ITDLPDHLLSY_	1.2587e+06	1.39947e+06	1.52223e+06	Non Numérique	602.894	1.78087e-51	1.37271e-71	3.35948e-15	Filtered	0.00907537	99.5996	99.7737	99.5857	Filtered	100.615
MCRIP1	C9JLW8	MCRI1_HUMAN	EIFTPAHEENVR	_EIFTPAHEENVR_.2	_EIFTPAHEENVR_	Non Numérique	Non Numérique	Non Numérique	43419.1	34557.5	Filtered	Filtered	Filtered	1.41033e-15	9.77262e-20	Filtered	Filtered	Filtered	50.7332	50.8172
ZNF878	C9JN71	ZN878_HUMAN	FSFPSSVRR	_FSFPSSVRR_.3	_FSFPSSVRR_	Non Numérique	Non Numérique	Non Numérique	41580.4	31590	Filtered	Filtered	Filtered	2.26305e-05	6.39307e-12	Filtered	Filtered	Filtered	59.4616	59.5661
Non Numérique		CON__A2VCT4	PSVDLNQIL	_PSVDLNQIL_.2	_PSVDLNQIL_	Non Numérique	Non Numérique	Non Numérique	225693	190455	Filtered	Filtered	Filtered	6.43221e-12	8.78668e-19	Filtered	Filtered	Filtered	103.665	103.54
Non Numérique		CON__ENSEMBL:ENSBTAP00000006074;P49747-2;P49747;P49746-2;P49746;P35443	NSDPGLAVGY	_NSDPGLAVGY_.1	_NSDPGLAVGY_	1.55294e+06	1.56258e+06	1.61507e+06	3661402	6.00875e+06	2.49696e-50	6.19613e-77	6.04462e-14	0.00204992	0.000854936	75.1135	75.0112	75.138	72.3161	72.2888
Non Numérique		CON__ENSEMBL:ENSBTAP00000006074;P49747-2;P49747;P49746-2;P49746;P35443	NSDPGLAVGY	_NSDPGLAVGY_.2	_NSDPGLAVGY_	1.55294e+06	1.56258e+06	1.61507e+06	3661402	6.00875e+06	2.21834e-55	7.90902e-75	2.64054e-15	0.00965115	Filtered	75.1277	74.9993	75.1104	72.3605	Filtered
Non Numérique		CON__ENSEMBL:ENSBTAP00000032840	KEGFFPDSVNKAL	_KEGFFPDSVNKAL_.3	_KEGFFPDSVNKAL_	Non Numérique	Non Numérique	Non Numérique	75770	76045.9	Filtered	Filtered	Filtered	3.58666e-11	9.67385e-33	Filtered	Filtered	Filtered	80.0628	80.0972
Non Numérique		CON__ENSEMBL:ENSBTAP00000032840	KEGFFPDSVNKAL	_KEGFFPDSVNKAL_.2	_KEGFFPDSVNKAL_	Non Numérique	Non Numérique	Non Numérique	75770	76045.9	Filtered	Filtered	Filtered	2.85428e-20	4.21113e-42	Filtered	Filtered	Filtered	80.0588	80.1085
Non Numérique		CON__ENSEMBL:ENSBTAP00000032840	MSKYDLKLAVPEGKQ	_M[Oxidation (M)]SKYDLKLAVPEGKQ_.3	_M[Oxidation (M)]SKYDLKLAVPEGKQ_	Non Numérique	Non Numérique	Non Numérique	24174.7	21114	Filtered	Filtered	Filtered	1.41996e-13	2.71959e-30	Filtered	Filtered	Filtered	61.3467	61.4004
Non Numérique		CON__ENSEMBL:ENSBTAP00000032840|P04114	FPDSVNKAL	_FPDSVNKAL_.2	_FPDSVNKAL_	Non Numérique	Non Numérique	Non Numérique	281262	280331	Filtered	Filtered	Filtered	5.95171e-06	1.27605e-13	Filtered	Filtered	Filtered	65.951	65.928
Non Numérique		CON__P00735;P00734	YGFYTHVFR	_YGFYTHVFR_.3	_YGFYTHVFR_	Non Numérique	Non Numérique	Non Numérique	19347.6	19810.6	Filtered	Filtered	Filtered	4.08105e-12	1.58852e-23	Filtered	Filtered	Filtered	70.1729	70.2112
Non Numérique		CON__P01966	LPSDFTPAV	_LPSDFTPAV_.1	_LPSDFTPAV_	12209.9	11531.6	Non Numérique	203097	213165	0.00572393	0.000970202	Filtered	1.71794e-06	5.48668e-20	93.932	94.0335	Filtered	91.6614	91.6168
Non Numérique		CON__P01966	HAAEYGAEAL	_HAAEYGAEAL_.2	_HAAEYGAEAL_	Non Numérique	Non Numérique	Non Numérique	243864	235272	Filtered	Filtered	Filtered	2.16549e-20	4.00363e-44	Filtered	Filtered	Filtered	50.3324	50.3351
Non Numérique		CON__P01966	HAAEYGAEAL	_HAAEYGAEAL_.1	_HAAEYGAEAL_	Non Numérique	Non Numérique	Non Numérique	243864	235272	Filtered	Filtered	Filtered	2.39347e-12	4.69984e-23	Filtered	Filtered	Filtered	50.3278	50.3511
Non Numérique		CON__P01966	SHLPSDFTPAV	_SHLPSDFTPAV_.2	_SHLPSDFTPAV_	Non Numérique	Non Numérique	Non Numérique	152815	155425	Filtered	Filtered	Filtered	6.79431e-09	1.87185e-18	Filtered	Filtered	Filtered	78.9215	78.9556
Non Numérique		CON__P01966	ELSDLHAHK	_ELSDLHAHK_.2	_ELSDLHAHK_	Non Numérique	Non Numérique	Non Numérique	116189	103956	Filtered	Filtered	Filtered	1.40802e-20	2.62872e-34	Filtered	Filtered	Filtered	23.9306	23.6183
Non Numérique		CON__P01966	KLLSHSLLVTL	_KLLSHSLLVTL_.2	_KLLSHSLLVTL_	Non Numérique	Non Numérique	Non Numérique	14070.3	Non Numérique	Filtered	Filtered	Filtered	0.00900574	Filtered	Filtered	Filtered	Filtered	93.3088	Filtered
Non Numérique		CON__P01966|P69905	FPHFDLSHGSA	_FPHFDLSHGSA_.2	_FPHFDLSHGSA_	Non Numérique	Non Numérique	Non Numérique	75195	70488	Filtered	Filtered	Filtered	1.38957e-17	1.64849e-09	Filtered	Filtered	Filtered	73.0663	73.096
Non Numérique		CON__P01966|P69905	FPHFDLSHGSA	_FPHFDLSHGSA_.3	_FPHFDLSHGSA_	Non Numérique	Non Numérique	Non Numérique	75195	70488	Filtered	Filtered	Filtered	1.99653e-21	2.32041e-40	Filtered	Filtered	Filtered	73.0613	73.091
Non Numérique		CON__P01966|P69905	FPHFDLSHGSAQV	_FPHFDLSHGSAQV_.2	_FPHFDLSHGSAQV_	Non Numérique	Non Numérique	Non Numérique	22236.1	22986.2	Filtered	Filtered	Filtered	1.41959e-13	2.71264e-24	Filtered	Filtered	Filtered	82.1915	82.1921
Non Numérique		CON__P02672	HTFPSRGNLDDFFHR	_HTFPSRGNLDDFFHR_.4	_HTFPSRGNLDDFFHR_	Non Numérique	Non Numérique	Non Numérique	56206.9	57998	Filtered	Filtered	Filtered	2.09704e-14	5.415e-28	Filtered	Filtered	Filtered	70.3145	70.3579
Non Numérique		CON__P02672	HTFPSRGNLDDFFHR	_HTFPSRGNLDDFFHR_.3	_HTFPSRGNLDDFFHR_	Non Numérique	Non Numérique	Non Numérique	56206.9	57998	Filtered	Filtered	Filtered	9.36418e-12	8.17044e-23	Filtered	Filtered	Filtered	70.3275	70.3556
Non Numérique		CON__P02769	HLVDEPQNLIK	_HLVDEPQNLIK_.2	_HLVDEPQNLIK_	247407	209067	182047	3860.61	Non Numérique	8.8376e-53	8.77662e-73	8.2864e-14	0.00103154	Filtered	64.9852	64.9757	65.133	64.8022	Filtered
Non Numérique		CON__P02769	DAIPENLPPLTADFAEDK	_DAIPENLPPLTADFAEDK_.3	_DAIPENLPPLTADFAEDK_	65896.2	33938.8	26758.2	9049.24	1705.08	2.82312e-47	2.14217e-35	5.29164e-06	4.51678e-05	3.23925e-05	112.807	112.88	112.682	111.263	111.078
Non Numérique		CON__P02769	DAIPENLPPLTADFAEDK	_DAIPENLPPLTADFAEDK_.2	_DAIPENLPPLTADFAEDK_	65896.2	33938.8	26758.2	9049.24	1705.08	1.73123e-22	5.40065e-43	0.00013453	0.0016684	Filtered	112.822	112.926	112.68	111.2	Filtered
Non Numérique		CON__P02769	TPTLVEVSRSLGK	_TPTLVEVSRSLGK_.3	_TPTLVEVSRSLGK_	Non Numérique	Non Numérique	Non Numérique	52490.3	52226.4	Filtered	Filtered	Filtered	9.13148e-22	2.01867e-32	Filtered	Filtered	Filtered	71.893	71.9068
Non Numérique		CON__P02769	DTHKSEIAHRFK	_DTHKSEIAHRFK_.3	_DTHKSEIAHRFK_	Non Numérique	Non Numérique	Non Numérique	9570.39	10780.9	Filtered	Filtered	Filtered	7.58687e-05	7.49915e-07	Filtered	Filtered	Filtered	21.082	20.6026
Non Numérique		CON__P02769	RFKDLGEEHF	_RFKDLGEEHF_.3	_RFKDLGEEHF_	7217.29	6097.01	Non Numérique	Non Numérique	Non Numérique	0.000186825	0.00121767	Filtered	Filtered	Filtered	49.8153	49.6334	Filtered	Filtered	Filtered
Non Numérique		CON__P02769	STVFDKLKHLVDEPQ	_STVFDKLKHLVDEPQ_.3	_STVFDKLKHLVDEPQ_	Non Numérique	Non Numérique	Non Numérique	5918.73	4724.6	Filtered	Filtered	Filtered	4.25783e-06	4.44085e-11	Filtered	Filtered	Filtered	97.041	96.8935
Non Numérique		CON__P04258	GIAGLTGAR	_GIAGLTGAR_.2	_GIAGLTGAR_	Non Numérique	Non Numérique	Non Numérique	56734.4	56174.5	Filtered	Filtered	Filtered	6.3766e-09	7.67066e-17	Filtered	Filtered	Filtered	45.1913	45.2037
Non Numérique		CON__P04258	GIAGLTGAR	_GIAGLTGAR_.1	_GIAGLTGAR_	Non Numérique	Non Numérique	Non Numérique	56734.4	56174.5	Filtered	Filtered	Filtered	2.30382e-12	4.45695e-24	Filtered	Filtered	Filtered	45.1991	45.1854
Non Numérique		CON__P04264;P04264	GSGGGSYGSGGGGGGHGSY	_GSGGGSYGSGGGGGGHGSY_.2	_GSGGGSYGSGGGGGGHGSY_	46635.5	45725.9	47489.5	17598.1	19501.1	6.85943e-58	7.57987e-83	8.18012e-16	1.52152e-20	8.00035e-43	25.859	25.7027	25.7317	25.3803	25.0061
Non Numérique		CON__P04264;P04264	SIGGRGSSSGGVKSSGGSS	_SIGGRGSSSGGVKSSGGSS_.3	_SIGGRGSSSGGVKSSGGSS_	6131.73	5729.29	5046.84	26770	21154	5.21481e-07	5.67819e-28	4.86293e-07	2.37126e-17	1.70852e-14	17.0902	17.0442	17.088	17.2647	16.9147
Non Numérique		CON__P04264;P04264	SSGGSIGGRGSSSGGVKSSGGSS	_SSGGSIGGRGSSSGGVKSSGGSS_.3	_SSGGSIGGRGSSSGGVKSSGGSS_	5183.78	4192.65	4533.14	19845.2	19241.1	4.70397e-29	3.24018e-45	3.68433e-10	8.52633e-22	6.69725e-40	18.7784	18.5753	18.5932	19.4855	18.7971
Non Numérique		CON__P04264;P04264	SIGGRGSSSGGVKSSGGSSS	_SIGGRGSSSGGVKSSGGSSS_.3	_SIGGRGSSSGGVKSSGGSSS_	4637.55	4095.02	3503.45	18146.9	14589	3.37484e-08	1.14775e-55	4.30912e-06	2.09633e-20	4.80151e-35	17.1175	17.0662	17.1205	17.2293	16.8845
Non Numérique		CON__P04264;P04264	SSGGSIGGRGSSSGGVKSSGGSSS	_SSGGSIGGRGSSSGGVKSSGGSSS_.3	_SSGGSIGGRGSSSGGVKSSGGSSS_	5892.52	4710.44	4799.26	13642.8	12891.1	4.12201e-38	3.63005e-55	6.69052e-13	1.32581e-18	9.7734e-43	18.7638	18.5451	18.5472	19.3927	18.7043
Non Numérique		CON__P04264;P04264	GGSSGGSIGGRGSSSGGVKSSGGSS	_GGSSGGSIGGRGSSSGGVKSSGGSS_.3	_GGSSGGSIGGRGSSSGGVKSSGGSS_	4994.21	4203.75	4281.86	12427.4	15140.2	4.14721e-40	2.54587e-59	3.63268e-14	5.64439e-20	4.91962e-41	19.3194	19.1111	19.2338	20.1458	19.4888
Non Numérique		CON__P04264;P04264	GSSGGSIGGRGSSSGGVKSSGGSSS	_GSSGGSIGGRGSSSGGVKSSGGSSS_.3	_GSSGGSIGGRGSSSGGVKSSGGSSS_	5100.38	4052.78	4154.14	11685.4	10899.3	1.14297e-48	6.87017e-54	3.27887e-08	1.18249e-19	1.21023e-42	19.0161	18.792	18.8413	19.7646	19.0501
Non Numérique		CON__P04264;P04264	GSIGGRGSSSGGVKSSGGSS	_GSIGGRGSSSGGVKSSGGSS_.3	_GSIGGRGSSSGGVKSSGGSS_	2631.26	2347.06	Non Numérique	7036.1	6420.35	3.46975e-05	0.00320953	Filtered	1.14842e-10	3.42093e-13	17.5773	17.4266	Filtered	17.7619	17.3439
Non Numérique		CON__P04264;P04264	SFGAGGGFG	_SFGAGGGFG_.1	_SFGAGGGFG_	Non Numérique	Non Numérique	Non Numérique	63459.2	62562.6	Filtered	Filtered	Filtered	3.0609e-10	1.30084e-21	Filtered	Filtered	Filtered	64.1248	64.1618
Non Numérique		CON__P04264;P04264	SRQFSSRSGYRSGGGFSSGSAGIIN	_[Acetyl (Protein N-term)]SRQFSSRSGYRSGGGFSSGSAGIIN_.3	_[Acetyl (Protein N-term)]SRQFSSRSGYRSGGGFSSGSAGIIN_	Non Numérique	Non Numérique	Non Numérique	5449.12	5341.79	Filtered	Filtered	Filtered	2.51723e-10	4.2171e-24	Filtered	Filtered	Filtered	65.0448	65.0723
Non Numérique		CON__P04264;P04264	SRQFSSRSG	_[Acetyl (Protein N-term)]SRQFSSRSG_.2	_[Acetyl (Protein N-term)]SRQFSSRSG_	7822.35	Non Numérique	Non Numérique	Non Numérique	2764.26	0.00477334	Filtered	Filtered	Filtered	0.00696561	26.2567	Filtered	Filtered	Filtered	25.7426
Non Numérique		CON__P04264;P04264	SRQFSSRSGYRSGGGFSSGSAGII	_[Acetyl (Protein N-term)]SRQFSSRSGYRSGGGFSSGSAGII_.3	_[Acetyl (Protein N-term)]SRQFSSRSGYRSGGGFSSGSAGII_	Non Numérique	Non Numérique	Non Numérique	3713.04	3390.78	Filtered	Filtered	Filtered	9.50866e-08	9.80947e-07	Filtered	Filtered	Filtered	71.6138	71.5914
Non Numérique		CON__P04264;P04264	SRQFSSRSGYRSGGGFSSGSAG	_[Acetyl (Protein N-term)]SRQFSSRSGYRSGGGFSSGSAG_.3	_[Acetyl (Protein N-term)]SRQFSSRSGYRSGGGFSSGSAG_	Non Numérique	Non Numérique	Non Numérique	3152.33	2087.63	Filtered	Filtered	Filtered	1.56462e-12	5.80019e-08	Filtered	Filtered	Filtered	45.1606	45.1675
Non Numérique		CON__P04264;P04264|CON__P13645;P13645	GFGGGGFGG	_GFGGGGFGG_.1	_GFGGGGFGG_	Non Numérique	Non Numérique	Non Numérique	55332.9	48643.9	Filtered	Filtered	Filtered	1.69605e-12	8.91817e-34	Filtered	Filtered	Filtered	60.1167	60.0804
Non Numérique		CON__P04264;P04264|CON__P13645;P13645	FGGGGFGGG	_FGGGGFGGG_.1	_FGGGGFGGG_	Non Numérique	Non Numérique	Non Numérique	37256.2	34121.9	Filtered	Filtered	Filtered	1.04035e-12	2.9331e-14	Filtered	Filtered	Filtered	53.4703	53.3795
Non Numérique		CON__P04264;P04264|CON__P13645;P13645	GFGGGGFGGG	_GFGGGGFGGG_.1	_GFGGGGFGGG_	Non Numérique	Non Numérique	Non Numérique	31081.8	21599.3	Filtered	Filtered	Filtered	1.10803e-16	1.17432e-22	Filtered	Filtered	Filtered	58.7828	58.7997
Non Numérique		CON__P04264;P04264|CON__P13645;P13645	GGFGGGGFGGG	_GGFGGGGFGGG_.1	_GGFGGGGFGGG_	Non Numérique	Non Numérique	Non Numérique	19958.4	18342.8	Filtered	Filtered	Filtered	0.000771918	6.27757e-11	Filtered	Filtered	Filtered	60.0128	59.9095
Non Numérique		CON__P06868	EAHLPVIENK	_EAHLPVIENK_.3	_EAHLPVIENK_	Non Numérique	Non Numérique	Non Numérique	693263	647400	Filtered	Filtered	Filtered	1.06449e-14	3.54938e-29	Filtered	Filtered	Filtered	54.5972	54.6318
Non Numérique		CON__P06868	EAHLPVIENK	_EAHLPVIENK_.2	_EAHLPVIENK_	Non Numérique	Non Numérique	Non Numérique	693263	647400	Filtered	Filtered	Filtered	2.58773e-19	8.16168e-36	Filtered	Filtered	Filtered	54.6175	54.6574
Non Numérique		CON__P06868	EPSQADIAL	_EPSQADIAL_.1	_EPSQADIAL_	Non Numérique	Non Numérique	Non Numérique	401083	389363	Filtered	Filtered	Filtered	8.38526e-19	1.23796e-32	Filtered	Filtered	Filtered	74.4963	74.5271
Non Numérique		CON__P06868	FREPSQADIAL	_FREPSQADIAL_.2	_FREPSQADIAL_	Non Numérique	Non Numérique	Non Numérique	146262	174437	Filtered	Filtered	Filtered	6.89987e-21	7.46956e-45	Filtered	Filtered	Filtered	77.4333	77.4972
Non Numérique		CON__P06868	YVPWIEETMR	_YVPWIEETMR_.2	_YVPWIEETMR_	Non Numérique	Non Numérique	Non Numérique	57077.2	70087.3	Filtered	Filtered	Filtered	1.52425e-12	1.58663e-30	Filtered	Filtered	Filtered	95.7245	95.6229
Non Numérique		CON__P06868	EPHQHSIFTPETNPQSG	_EPHQHSIFTPETNPQSG_.3	_EPHQHSIFTPETNPQSG_	Non Numérique	Non Numérique	Non Numérique	8113.72	15941.1	Filtered	Filtered	Filtered	5.92925e-10	1.9225e-35	Filtered	Filtered	Filtered	54.0941	54.178
Non Numérique		CON__P06868	EPHQHSIFTPETNPQSGLE	_EPHQHSIFTPETNPQSGLE_.3	_EPHQHSIFTPETNPQSGLE_	Non Numérique	Non Numérique	Non Numérique	9276.95	7743.82	Filtered	Filtered	Filtered	7.38395e-10	3.37739e-21	Filtered	Filtered	Filtered	69.2717	69.2736
Non Numérique		CON__P12763	HTFSGVASVESSSGEAFHVGK	_HTFSGVASVESSSGEAFHVGK_.3	_HTFSGVASVESSSGEAFHVGK_	2298.96	1209.82	Non Numérique	575783	556402	0.00152994	0.00507408	Filtered	3.33639e-22	3.63014e-41	67.0984	67.1657	Filtered	67.144	67.1382
Non Numérique		CON__P12763	HTFSGVASVESSSGEAFHVGK	_HTFSGVASVESSSGEAFHVGK_.4	_HTFSGVASVESSSGEAFHVGK_	2298.96	1209.82	Non Numérique	575783	556402	Filtered	Filtered	Filtered	2.84079e-19	1.72695e-34	Filtered	Filtered	Filtered	67.1361	67.1456
Non Numérique		CON__P12763	HTFSGVASVESSSGEAFHVGK	_HTFSGVASVESSSGEAFHVGK_.2	_HTFSGVASVESSSGEAFHVGK_	2298.96	1209.82	Non Numérique	575783	556402	Filtered	Filtered	Filtered	4.106e-17	3.28266e-29	Filtered	Filtered	Filtered	67.1579	67.1419
Non Numérique		CON__P12763	SVVAVPLPLHR	_SVVAVPLPLHR_.3	_SVVAVPLPLHR_	Non Numérique	Non Numérique	Non Numérique	578225	555653	Filtered	Filtered	Filtered	1.30852e-22	1.28234e-44	Filtered	Filtered	Filtered	84.9574	84.9981
Non Numérique		CON__P12763	SVVAVPLPLHR	_SVVAVPLPLHR_.2	_SVVAVPLPLHR_	Non Numérique	Non Numérique	Non Numérique	578225	555653	Filtered	Filtered	Filtered	3.41797e-22	4.37976e-39	Filtered	Filtered	Filtered	84.9368	84.9773
Non Numérique		CON__P12763	HTFSGVASVESSSGEAFHVG	_HTFSGVASVESSSGEAFHVG_.3	_HTFSGVASVESSSGEAFHVG_	Non Numérique	Non Numérique	Non Numérique	80548.7	71898.7	Filtered	Filtered	Filtered	2.70467e-22	1.31364e-41	Filtered	Filtered	Filtered	76.6672	76.7045
Non Numérique		CON__P12763	HTFSGVASVESSSGEAFHVG	_HTFSGVASVESSSGEAFHVG_.2	_HTFSGVASVESSSGEAFHVG_	Non Numérique	Non Numérique	Non Numérique	80548.7	71898.7	Filtered	Filtered	Filtered	0.000768606	0.00248485	Filtered	Filtered	Filtered	76.6651	76.7023
Non Numérique		CON__P12763	HTLNQIDSVKVWPR	_HTLNQIDSVKVWPR_.3	_HTLNQIDSVKVWPR_	Non Numérique	Non Numérique	Non Numérique	74768.6	73580.6	Filtered	Filtered	Filtered	1.50866e-09	5.92643e-05	Filtered	Filtered	Filtered	69.9352	69.9221
Non Numérique		CON__P13645;P13645	SSSSGSVGESSSKGP	_SSSSGSVGESSSKGP_.2	_SSSSGSVGESSSKGP_	10369.3	8151.47	8617.64	15003.6	15542	1.04501e-51	2.97666e-76	2.69244e-15	4.85813e-22	3.34443e-44	20.9355	20.6905	20.6979	21.3052	20.8049
Non Numérique		CON__P13645;P13645	SSSKGSLGGGFSSGGFSGG	_SSSKGSLGGGFSSGGFSGG_.2	_SSSKGSLGGGFSSGGFSGG_	2879.84	2662.11	2521.31	10975.8	10048.5	1.24769e-32	7.93545e-53	1.04664e-09	8.97707e-16	5.80771e-33	63.3973	63.3048	63.4884	62.5212	62.5423
Non Numérique		CON__P13645;P13645	SSGSVGESSSKGP	_SSGSVGESSSKGP_.2	_SSGSVGESSSKGP_	Non Numérique	Non Numérique	14078.4	16958	19635.8	Filtered	Filtered	0.00367152	9.51798e-08	1.7055e-22	Filtered	Filtered	19.3704	20.1152	19.4582
Non Numérique		CON__P13645;P13645	SFGGGSFGG	_SFGGGSFGG_.1	_SFGGGSFGG_	Non Numérique	Non Numérique	Non Numérique	39464.8	30470.9	Filtered	Filtered	Filtered	3.65957e-15	2.12083e-19	Filtered	Filtered	Filtered	58.5061	58.5524
Non Numérique		CON__P13645;P13645	SFGGGSFGGG	_SFGGGSFGGG_.1	_SFGGGSFGGG_	Non Numérique	Non Numérique	Non Numérique	30173	24978	Filtered	Filtered	Filtered	6.55486e-16	3.85048e-27	Filtered	Filtered	Filtered	57.3401	57.2547
Non Numérique		CON__P13645;P13645	SSSKGSLGGGFSSG	_SSSKGSLGGGFSSG_.2	_SSSKGSLGGGFSSG_	Non Numérique	Non Numérique	Non Numérique	9810.42	9417.18	Filtered	Filtered	Filtered	5.39737e-08	8.20364e-25	Filtered	Filtered	Filtered	40.4557	40.3842
Non Numérique		CON__P13645;P13645	SSSGGHKSSSSGSVGESSSKGP	_SSSGGHKSSSSGSVGESSSKGP_.3	_SSSGGHKSSSSGSVGESSSKGP_	Non Numérique	Non Numérique	Non Numérique	7044.14	4836.39	Filtered	Filtered	Filtered	7.00425e-13	4.13735e-31	Filtered	Filtered	Filtered	14.2473	12.6278
Non Numérique		CON__P13645;P13645	SSGGGGRGGGSFGGG	_SSGGGGRGGGSFGGG_.2	_SSGGGGRGGGSFGGG_	Non Numérique	Non Numérique	Non Numérique	2827.43	3764.34	Filtered	Filtered	Filtered	3.52786e-07	1.39467e-15	Filtered	Filtered	Filtered	20.2196	19.5783
Non Numérique		CON__P13645;P13645	NLNDRLASYLDKVRAL	_NLNDRLASYLDKVRAL_.3	_NLNDRLASYLDKVRAL_	Non Numérique	Non Numérique	Non Numérique	2951.11	2703.31	Filtered	Filtered	Filtered	0.000497793	0.000403832	Filtered	Filtered	Filtered	103.472	103.296
Non Numérique		CON__P15497	YHAKASEQL	_YHAKASEQL_.2	_YHAKASEQL_	Non Numérique	Non Numérique	Non Numérique	17440.9	16262.3	Filtered	Filtered	Filtered	1.95168e-08	9.27978e-13	Filtered	Filtered	Filtered	26.9148	26.6291
Non Numérique		CON__P28800	FILEDSTSL	_FILEDSTSL_.1	_FILEDSTSL_	Non Numérique	Non Numérique	Non Numérique	8188.79	Non Numérique	Filtered	Filtered	Filtered	0.0060747	Filtered	Filtered	Filtered	Filtered	99.1831	Filtered
Non Numérique		CON__P34955	HKAALTIDEKGTEAVG	_HKAALTIDEKGTEAVG_.3	_HKAALTIDEKGTEAVG_	Non Numérique	Non Numérique	Non Numérique	27858.4	32406.1	Filtered	Filtered	Filtered	0.000525774	0.00188344	Filtered	Filtered	Filtered	46.1471	46.2566
Non Numérique		CON__P34955	KAALTIDEKGTEAVG	_KAALTIDEKGTEAVG_.2	_KAALTIDEKGTEAVG_	Non Numérique	Non Numérique	Non Numérique	14534.9	14356.7	Filtered	Filtered	Filtered	1.53695e-07	5.76518e-12	Filtered	Filtered	Filtered	52.6625	52.7068
Non Numérique		CON__P34955	ISETYDLKSVLGDVG	_ISETYDLKSVLGDVG_.2	_ISETYDLKSVLGDVG_	Non Numérique	Non Numérique	Non Numérique	7940.85	6997.76	Filtered	Filtered	Filtered	6.45253e-05	9.15953e-08	Filtered	Filtered	Filtered	103.724	103.558
Non Numérique		CON__P34955	VKNLYHSEAFSINFRDA	_VKNLYHSEAFSINFRDA_.3	_VKNLYHSEAFSINFRDA_	Non Numérique	Non Numérique	Non Numérique	8115.16	6453.19	Filtered	Filtered	Filtered	1.61396e-13	6.29565e-28	Filtered	Filtered	Filtered	77.2867	77.3557
Non Numérique		CON__P34955	KAALTIDEKGTEA	_KAALTIDEKGTEA_.2	_KAALTIDEKGTEA_	Non Numérique	Non Numérique	Non Numérique	3483.04	3651.08	Filtered	Filtered	Filtered	2.22899e-15	9.19836e-32	Filtered	Filtered	Filtered	43.8998	43.9055
Non Numérique		CON__P81644	AYFEKTQEELTPF	_AYFEKTQEELTPF_.2	_AYFEKTQEELTPF_	78716.4	66928.2	72905.2	Non Numérique	Non Numérique	1.11666e-48	7.30293e-65	1.04845e-13	Filtered	Filtered	91.8687	92.0012	91.9712	Filtered	Filtered
Non Numérique		CON__Q14CN4-1;Q14CN4-3;Q14CN4-2;Q14CN4	TNAGAGGAGFSMGFG	_TNAGAGGAGFSMGFG_.2	_TNAGAGGAGFSMGFG_	Non Numérique	Non Numérique	Non Numérique	19101.4	17345.9	Filtered	Filtered	Filtered	1.70844e-07	9.09769e-12	Filtered	Filtered	Filtered	47.3151	47.3721
Non Numérique		CON__Q1A7A4;P01031	LSEEQRYGGGFY	_LSEEQRYGGGFY_.2	_LSEEQRYGGGFY_	13491.1	13821.2	13726.3	Non Numérique	Non Numérique	2.60837e-45	1.90676e-71	3.20281e-15	Filtered	Filtered	63.5401	63.4111	63.6103	Filtered	Filtered
Non Numérique		CON__Q29443;CON__Q0IIK2	DVAFVKDQTVIQNTD	_DVAFVKDQTVIQNTD_.2	_DVAFVKDQTVIQNTD_	Non Numérique	Non Numérique	Non Numérique	348396	354809	Filtered	Filtered	Filtered	6.34663e-24	5.01473e-48	Filtered	Filtered	Filtered	77.3491	77.3202
Non Numérique		CON__Q29443;CON__Q0IIK2	THYYAVAVVKKDTDFK	_THYYAVAVVKKDTDFK_.3	_THYYAVAVVKKDTDFK_	Non Numérique	Non Numérique	Non Numérique	141436	113548	Filtered	Filtered	Filtered	1.34472e-21	1.09158e-44	Filtered	Filtered	Filtered	53.8782	53.9347
Non Numérique		CON__Q29443;CON__Q0IIK2	DVAFVKDQTVIQNTDG	_DVAFVKDQTVIQNTDG_.2	_DVAFVKDQTVIQNTDG_	Non Numérique	Non Numérique	Non Numérique	111086	105539	Filtered	Filtered	Filtered	3.0377e-23	1.84301e-46	Filtered	Filtered	Filtered	77.0726	77.0489
Non Numérique		CON__Q29443;CON__Q0IIK2	GDVAFVKDQTVIQNTDG	_GDVAFVKDQTVIQNTDG_.2	_GDVAFVKDQTVIQNTDG_	Non Numérique	Non Numérique	Non Numérique	67558	74606.5	Filtered	Filtered	Filtered	2.52326e-20	9.88427e-46	Filtered	Filtered	Filtered	72.5558	72.4979
Non Numérique		CON__Q29443;CON__Q0IIK2	GDVAFVKDQTVIQNTDGN	_GDVAFVKDQTVIQNTDGN_.2	_GDVAFVKDQTVIQNTDGN_	Non Numérique	Non Numérique	Non Numérique	63266.6	67539	Filtered	Filtered	Filtered	0.00157752	6.88563e-17	Filtered	Filtered	Filtered	71.3656	71.3479
Non Numérique		CON__Q29443;CON__Q0IIK2	DVAFVKDQTVIQNTDGN	_DVAFVKDQTVIQNTDGN_.2	_DVAFVKDQTVIQNTDGN_	Non Numérique	Non Numérique	Non Numérique	62093.6	57581.4	Filtered	Filtered	Filtered	2.32054e-18	2.15698e-36	Filtered	Filtered	Filtered	75.5701	75.5557
Non Numérique		CON__Q29443;CON__Q0IIK2	GDVAFVKDQTVIQNTD	_GDVAFVKDQTVIQNTD_.2	_GDVAFVKDQTVIQNTD_	Non Numérique	Non Numérique	Non Numérique	49296.8	53863.3	Filtered	Filtered	Filtered	2.2296e-20	9.24897e-44	Filtered	Filtered	Filtered	72.907	72.8651
Non Numérique		CON__Q29443;CON__Q0IIK2	NPQTHYYAVAVVKKDTDFK	_NPQTHYYAVAVVKKDTDFK_.3	_NPQTHYYAVAVVKKDTDFK_	Non Numérique	Non Numérique	Non Numérique	41733.5	35672.6	Filtered	Filtered	Filtered	4.31192e-22	3.76235e-45	Filtered	Filtered	Filtered	57.4604	57.5443
Non Numérique		CON__Q29443;CON__Q0IIK2	DVAFVKDQTVIQN	_DVAFVKDQTVIQN_.2	_DVAFVKDQTVIQN_	Non Numérique	Non Numérique	Non Numérique	20179.6	17884.8	Filtered	Filtered	Filtered	9.36036e-20	1.40328e-34	Filtered	Filtered	Filtered	75.2175	75.2287
Non Numérique		CON__Q29443;CON__Q0IIK2	DNPQTHYYAVAVVKKDTDFK	_DNPQTHYYAVAVVKKDTDFK_.3	_DNPQTHYYAVAVVKKDTDFK_	Non Numérique	Non Numérique	Non Numérique	16328.4	19146.3	Filtered	Filtered	Filtered	4.04629e-13	1.161e-24	Filtered	Filtered	Filtered	64.3093	64.3103
Non Numérique		CON__Q29443;CON__Q0IIK2	DVAFVKDQTVIQNT	_DVAFVKDQTVIQNT_.2	_DVAFVKDQTVIQNT_	Non Numérique	Non Numérique	Non Numérique	16061.5	15704	Filtered	Filtered	Filtered	4.31496e-09	4.6484e-24	Filtered	Filtered	Filtered	78.3411	78.3337
Non Numérique		CON__Q29443;CON__Q0IIK2	DVAFVKDQTVIQ	_DVAFVKDQTVIQ_.2	_DVAFVKDQTVIQ_	Non Numérique	Non Numérique	Non Numérique	13438.6	13127.3	Filtered	Filtered	Filtered	1.05744e-11	1.93461e-25	Filtered	Filtered	Filtered	79.4643	79.5085
Non Numérique		CON__Q29443;CON__Q0IIK2	GDVAFVKDQTVIQN	_GDVAFVKDQTVIQN_.2	_GDVAFVKDQTVIQN_	Non Numérique	Non Numérique	Non Numérique	8910.93	9564.88	Filtered	Filtered	Filtered	5.69618e-07	3.83042e-08	Filtered	Filtered	Filtered	70.7015	70.6988
Non Numérique		CON__Q29443;CON__Q0IIK2	NPQTHYYAVAVVKKDTD	_NPQTHYYAVAVVKKDTD_.3	_NPQTHYYAVAVVKKDTD_	Non Numérique	Non Numérique	Non Numérique	6905.08	7129.89	Filtered	Filtered	Filtered	5.81496e-14	4.10546e-35	Filtered	Filtered	Filtered	49.9011	50.0003
Non Numérique		CON__Q29443;CON__Q0IIK2	GDVAFVKDQTVIQ	_GDVAFVKDQTVIQ_.2	_GDVAFVKDQTVIQ_	Non Numérique	Non Numérique	Non Numérique	5804.56	5930.58	Filtered	Filtered	Filtered	4.63587e-14	7.76656e-31	Filtered	Filtered	Filtered	74.4956	74.5263
Non Numérique		CON__Q29443;CON__Q0IIK2	NPQTHYYAVAVVKKDTDFKL	_NPQTHYYAVAVVKKDTDFKL_.3	_NPQTHYYAVAVVKKDTDFKL_	Non Numérique	Non Numérique	Non Numérique	3328.08	2414.73	Filtered	Filtered	Filtered	1.56794e-07	0.00262552	Filtered	Filtered	Filtered	75.2238	75.3272
Non Numérique		CON__Q2KJC7;Q15063-7;Q15063-6;Q15063-4;Q15063-2;Q15063-3;Q15063-5;Q15063	DTLSMDQRLL	_DTLSMDQRLL_.2	_DTLSMDQRLL_	Non Numérique	Non Numérique	Non Numérique	957345	1.037e+06	Filtered	Filtered	Filtered	1.12494e-19	2.90068e-36	Filtered	Filtered	Filtered	76.9098	76.9423
Non Numérique		CON__Q2M2I5;Q2M2I5	NYLDKVRAL	_NYLDKVRAL_.3	_NYLDKVRAL_	154904	162878	162148	Non Numérique	Non Numérique	1.90668e-57	2.95592e-70	1.07824e-15	Filtered	Filtered	66.3773	66.3088	66.4666	Filtered	Filtered
Non Numérique		CON__Q2M2I5;Q2M2I5	NYLDKVRAL	_NYLDKVRAL_.2	_NYLDKVRAL_	154904	162878	162148	Non Numérique	Non Numérique	1.97752e-38	7.4968e-10	1.31399e-07	Filtered	Filtered	66.3539	66.3167	66.4954	Filtered	Filtered
Non Numérique		CON__Q2M2I5;Q2M2I5	SGTGFGGGSSFG	_SGTGFGGGSSFG_.1	_SGTGFGGGSSFG_	14907.8	13769.3	11143.7	Non Numérique	Non Numérique	2.316e-28	1.15635e-22	4.07426e-06	Filtered	Filtered	48.0644	47.7987	48.0004	Filtered	Filtered
Non Numérique		CON__Q2UVX4	ETKENERFTVK	_ETKENERFTVK_.3	_ETKENERFTVK_	Non Numérique	Non Numérique	Non Numérique	18076.7	20527.7	Filtered	Filtered	Filtered	3.65897e-07	3.5466e-08	Filtered	Filtered	Filtered	28.1479	27.9152
Non Numérique		CON__Q3KNV1;CON__P08729;CON__Q61726;CON__O43790;CON__Q6NT21;CON__P78385;CON__Q14533;CON__P78386;CON__Q9NSB2;CON__Q6ISB0;P08729;O43790;P78385;Q14533;P78386;Q9NSB2	RFLEQQNKL	_RFLEQQNKL_.2	_RFLEQQNKL_	257133	274222	277150	Non Numérique	Non Numérique	1.87883e-55	3.89541e-85	7.70345e-16	Filtered	Filtered	44.9158	44.9171	45.0348	Filtered	Filtered
Non Numérique		CON__Q3MHN5;CON__ENSEMBL:ENSBTAP00000018229	DFTSLSMVL	_DFTSLSMVL_.2	_DFTSLSMVL_	Non Numérique	Non Numérique	Non Numérique	812536	830342	Filtered	Filtered	Filtered	0.000116001	7.87764e-05	Filtered	Filtered	Filtered	73.8522	73.9319
Non Numérique		CON__Q3SX09	ESFGDLSSADAILGNPK	_ESFGDLSSADAILGNPK_.2	_ESFGDLSSADAILGNPK_	Non Numérique	Non Numérique	Non Numérique	1.23031e+06	1.09896e+06	Filtered	Filtered	Filtered	1.21888e-23	1.42381e-44	Filtered	Filtered	Filtered	97.7047	97.5737
Non Numérique		CON__Q3SX09	ESFGDLSSADAILGNPK	_ESFGDLSSADAILGNPK_.3	_ESFGDLSSADAILGNPK_	Non Numérique	Non Numérique	Non Numérique	1.23031e+06	1.09896e+06	Filtered	Filtered	Filtered	3.43446e-20	2.15665e-43	Filtered	Filtered	Filtered	97.6995	97.5583
Non Numérique		CON__Q3SX09	LVVYPWTQR	_LVVYPWTQR_.2	_LVVYPWTQR_	Non Numérique	Non Numérique	Non Numérique	1.26417e+06	1.37554e+06	Filtered	Filtered	Filtered	2.80024e-23	3.60912e-44	Filtered	Filtered	Filtered	85.1512	85.1612
Non Numérique		CON__Q3SX09	ESFGDLSSADAILGNPKVK	_ESFGDLSSADAILGNPKVK_.3	_ESFGDLSSADAILGNPKVK_	Non Numérique	Non Numérique	Non Numérique	116986	118819	Filtered	Filtered	Filtered	1.40221e-23	8.41209e-48	Filtered	Filtered	Filtered	92.4852	92.3951
Non Numérique		CON__Q3SX09	ESFGDLSSADAILGNPKVK	_ESFGDLSSADAILGNPKVK_.2	_ESFGDLSSADAILGNPKVK_	Non Numérique	Non Numérique	Non Numérique	116986	118819	Filtered	Filtered	Filtered	3.42407e-19	1.27381e-36	Filtered	Filtered	Filtered	92.4945	92.3838
Non Numérique		CON__Q3SX09	GVANALAHR	_GVANALAHR_.2	_GVANALAHR_	Non Numérique	Non Numérique	Non Numérique	235792	225080	Filtered	Filtered	Filtered	3.43428e-19	1.50315e-40	Filtered	Filtered	Filtered	32.4552	32.2418
Non Numérique		CON__Q3SX09	SSADAILGNPK	_SSADAILGNPK_.2	_SSADAILGNPK_	Non Numérique	Non Numérique	Non Numérique	117242	113675	Filtered	Filtered	Filtered	2.52439e-11	1.8012e-22	Filtered	Filtered	Filtered	51.7231	51.7731
Non Numérique		CON__Q3SX09	FGSEFSPEL	_FGSEFSPEL_.1	_FGSEFSPEL_	Non Numérique	Non Numérique	Non Numérique	33372.7	29518.9	Filtered	Filtered	Filtered	1.1356e-20	9.37551e-41	Filtered	Filtered	Filtered	96.8367	96.7457
Non Numérique		CON__Q3SX09	AAVTSLFAK	_AAVTSLFAK_.2	_AAVTSLFAK_	Non Numérique	Non Numérique	Non Numérique	27016.4	26435.9	Filtered	Filtered	Filtered	0.000165204	7.95322e-09	Filtered	Filtered	Filtered	72.4607	72.4644
Non Numérique		CON__Q3SX09	ESFGDLSSADAILGNPKVKAHGK	_ESFGDLSSADAILGNPKVKAHGK_.4	_ESFGDLSSADAILGNPKVKAHGK_	Non Numérique	Non Numérique	Non Numérique	18516.7	11973.6	Filtered	Filtered	Filtered	2.07966e-05	1.26311e-06	Filtered	Filtered	Filtered	76.1817	76.2648
Non Numérique		CON__Q3SX09	VVTGVANAL	_VVTGVANAL_.1	_VVTGVANAL_	Non Numérique	Non Numérique	Non Numérique	Non Numérique	17247.2	Filtered	Filtered	Filtered	Filtered	0.00693452	Filtered	Filtered	Filtered	Filtered	72.9878
Non Numérique		CON__Q3SY84;CON__Q9R0H5;Q3SY84	SPVSISIIS	_SPVSISIIS_.1	_SPVSISIIS_	20221.3	21960.1	22662.7	Non Numérique	Non Numérique	1.18712e-32	1.38869e-44	2.67446e-10	Filtered	Filtered	90.8886	90.9692	90.9026	Filtered	Filtered
C11orf98	E9PRG8	CK098_HUMAN	AVIDQGLITR	_AVIDQGLITR_.2	_AVIDQGLITR_	Non Numérique	Non Numérique	Non Numérique	2.50407e+06	2.25933e+06	Filtered	Filtered	Filtered	3.24351e-20	4.29114e-45	Filtered	Filtered	Filtered	69.7191	69.6546
C11orf98	E9PRG8	CK098_HUMAN	AVIDQGLITR	_AVIDQGLITR_.1	_AVIDQGLITR_	Non Numérique	Non Numérique	Non Numérique	2.50407e+06	2.25933e+06	Filtered	Filtered	Filtered	1.17715e-20	8.84374e-31	Filtered	Filtered	Filtered	69.6438	69.6407
UBAP1L	F5GYI3	UBA1L_HUMAN	RPRALLHGL	_RPRALLHGL_.2	_RPRALLHGL_	3845.25	4508.94	4657.18	Non Numérique	Non Numérique	0.000185333	3.20289e-19	0.000169077	Filtered	Filtered	43.3094	43.3104	43.3651	Filtered	Filtered
UBAP1L	F5GYI3	UBA1L_HUMAN	SPASPGPGRRL	_SPASPGPGRRL_.2	_SPASPGPGRRL_	Non Numérique	2174.54	1488.08	Non Numérique	Non Numérique	Filtered	1.49684e-18	5.75701e-05	Filtered	Filtered	Filtered	29.5053	29.487	Filtered	Filtered
TGFBR3L	H3BV60	TGR3L_HUMAN	APHAPGPPA	_APHAPGPPA_.1	_APHAPGPPA_	Non Numérique	Non Numérique	Non Numérique	159380	146581	Filtered	Filtered	Filtered	4.27755e-23	1.04979e-43	Filtered	Filtered	Filtered	34.1111	33.9002
DNASE2	O00115-2;O00115	DNS2A_HUMAN	FPGPAGPSF	_FPGPAGPSF_.2	_FPGPAGPSF_	Non Numérique	Non Numérique	Non Numérique	826773	817701	Filtered	Filtered	Filtered	1.17655e-18	1.33902e-41	Filtered	Filtered	Filtered	91.1743	91.1344
DNASE2	O00115-2;O00115	DNS2A_HUMAN	FPGPAGPSF	_FPGPAGPSF_.1	_FPGPAGPSF_	Non Numérique	Non Numérique	Non Numérique	826773	817701	Filtered	Filtered	Filtered	1.20971e-14	1.33661e-35	Filtered	Filtered	Filtered	91.1964	91.1772
AGPS	O00116	ADAS_HUMAN	KQFQFGHAL	_KQFQFGHAL_.2	_KQFQFGHAL_	42541.1	47437.9	42587	Non Numérique	Non Numérique	0.000647881	0.00274388	0.0066048	Filtered	Filtered	59.0547	58.9838	59.1772	Filtered	Filtered
AGPS	O00116	ADAS_HUMAN	IPIGGGTSV	_IPIGGGTSV_.1	_IPIGGGTSV_	7507.87	6996.46	7253.65	Non Numérique	Non Numérique	1.01425e-14	5.00634e-45	8.45301e-06	Filtered	Filtered	69.7534	69.6269	69.7795	Filtered	Filtered
AGPS	O00116	ADAS_HUMAN	STVGGWVSTR	_STVGGWVSTR_.2	_STVGGWVSTR_	Non Numérique	Non Numérique	Non Numérique	1739973	805544	Filtered	Filtered	Filtered	3.25933e-24	5.68747e-47	Filtered	Filtered	Filtered	55.6995	55.7045
AGPS	O00116	ADAS_HUMAN	STVGGWVSTR	_STVGGWVSTR_.1	_STVGGWVSTR_	Non Numérique	Non Numérique	Non Numérique	1739973	805544	Filtered	Filtered	Filtered	Filtered	0.00584938	Filtered	Filtered	Filtered	Filtered	55.7298
AGPS	O00116	ADAS_HUMAN	ESISDVGFGMLK	_ESISDVGFGMLK_.2	_ESISDVGFGMLK_	Non Numérique	Non Numérique	Non Numérique	12225.1	13683.7	Filtered	Filtered	Filtered	5.50171e-10	0.000494388	Filtered	Filtered	Filtered	98.1377	97.9965
KIF2A	O00139-5;O00139;O00139-4;O00139-2;O00139-1	KIF2A_HUMAN	RYLENQTFRF	_RYLENQTFRF_.3	_RYLENQTFRF_	80899.2	70456.3	76828	Non Numérique	Non Numérique	5.33946e-55	5.13876e-85	5.19734e-15	Filtered	Filtered	70.6984	70.7224	70.8283	Filtered	Filtered
KIF2A	O00139-5;O00139;O00139-4;O00139-2;O00139-1	KIF2A_HUMAN	IHQAMVTSL	_IHQAMVTSL_.2	_IHQAMVTSL_	Non Numérique	Non Numérique	Non Numérique	779788	581590	Filtered	Filtered	Filtered	1.49666e-21	3.70207e-40	Filtered	Filtered	Filtered	63.876	63.9271
KIF2A	O00139-5;O00139;O00139-4;O00139-2;O00139-1	KIF2A_HUMAN	IHQAMVTSL	_IHQAMVTSL_.1	_IHQAMVTSL_	Non Numérique	Non Numérique	Non Numérique	779788	581590	Filtered	Filtered	Filtered	1.28393e-14	1.085e-29	Filtered	Filtered	Filtered	63.8931	63.913
KIF2A	O00139-5;O00139;O00139-4;O00139-2;O00139-1	KIF2A_HUMAN	IHQAMVTSL	_IHQAM[Oxidation (M)]VTSL_.2	_IHQAM[Oxidation (M)]VTSL_	Non Numérique	Non Numérique	Non Numérique	779788	581590	Filtered	Filtered	Filtered	8.23941e-24	3.40307e-45	Filtered	Filtered	Filtered	51.2816	51.3771
KIF2A	O00139-5;O00139;O00139-4;O00139-2;O00139-1	KIF2A_HUMAN	DSAPNEMVYR	_DSAPNEMVYR_.2	_DSAPNEMVYR_	Non Numérique	Non Numérique	Non Numérique	141681	145296	Filtered	Filtered	Filtered	2.97096e-20	1.43661e-42	Filtered	Filtered	Filtered	49.7122	49.7222
KIF2A	O00139-5;O00139;O00139-4;O00139-2;O00139-1	KIF2A_HUMAN	HTMGGDFSGK	_HTMGGDFSGK_.2	_HTMGGDFSGK_	Non Numérique	Non Numérique	Non Numérique	15342.1	14211.4	Filtered	Filtered	Filtered	3.09391e-14	1.18378e-19	Filtered	Filtered	Filtered	27.3429	26.9894
KIF2A	O00139-5;O00139;O00139-4;O00139-2;O00139-1	KIF2A_HUMAN	HTMGGDFSGK	_HTM[Oxidation (M)]GGDFSGK_.2	_HTM[Oxidation (M)]GGDFSGK_	Non Numérique	Non Numérique	Non Numérique	15342.1	14211.4	Filtered	Filtered	Filtered	2.4384e-10	1.53648e-11	Filtered	Filtered	Filtered	16.6331	16.1212
KIF2A;KIF2A;KIF2A;KIF2A;KIF2A;KIF2C;KIF2C	O00139-5;O00139;O00139-4;O00139-2;O00139-1;Q99661-2;Q99661	KIF2A_HUMAN;KIF2A_HUMAN;KIF2A_HUMAN;KIF2A_HUMAN;KIF2A_HUMAN;KIF2C_HUMAN;KIF2C_HUMAN	DSFIGENSR	_DSFIGENSR_.2	_DSFIGENSR_	Non Numérique	Non Numérique	Non Numérique	567965	561747	Filtered	Filtered	Filtered	4.59512e-24	4.88525e-47	Filtered	Filtered	Filtered	45.1607	45.1158
KIF2A;KIF2A;KIF2A;KIF2A;KIF2A;KIF2C;KIF2C	O00139-5;O00139;O00139-4;O00139-2;O00139-1;Q99661-2;Q99661	KIF2A_HUMAN;KIF2A_HUMAN;KIF2A_HUMAN;KIF2A_HUMAN;KIF2A_HUMAN;KIF2C_HUMAN;KIF2C_HUMAN	DSFIGENSR	_DSFIGENSR_.1	_DSFIGENSR_	Non Numérique	Non Numérique	Non Numérique	567965	561747	Filtered	Filtered	Filtered	6.08178e-13	1.05157e-28	Filtered	Filtered	Filtered	45.1768	45.1318
SGK1	O00141;O00141-4;O00141-3;O00141-5;O00141-2	SGK1_HUMAN	SALGYLHSL	_SALGYLHSL_.2	_SALGYLHSL_	14704	15637.7	15772.4	240771	243721	3.70434e-35	2.09332e-49	4.07646e-10	1.12501e-20	1.31426e-36	77.9758	77.9924	78.0097	78.1482	78.2278
SGK1	O00141;O00141-4;O00141-3;O00141-5;O00141-2	SGK1_HUMAN	SALGYLHSL	_SALGYLHSL_.1	_SALGYLHSL_	14704	15637.7	15772.4	240771	243721	Filtered	Filtered	Filtered	2.23055e-12	3.71125e-23	Filtered	Filtered	Filtered	78.151	78.2306
SGK1	O00141;O00141-4;O00141-3;O00141-5;O00141-2	SGK1_HUMAN	SVKEAAEAF	_SVKEAAEAF_.2	_SVKEAAEAF_	24554	21665.4	24884	Non Numérique	63189.4	1.76083e-42	2.1717e-23	8.05838e-08	Filtered	0.00705908	49.2689	49.0452	49.2416	Filtered	50.3383
SGK1	O00141;O00141-4;O00141-3;O00141-5;O00141-2	SGK1_HUMAN	SYAPPTDSF	_SYAPPTDSF_.1	_SYAPPTDSF_	920479	885523	906953	Non Numérique	Non Numérique	1.82392e-56	6.12764e-83	3.80527e-16	Filtered	Filtered	74.7264	74.6034	74.7302	Filtered	Filtered
SGK1	O00141;O00141-4;O00141-3;O00141-5;O00141-2	SGK1_HUMAN	SYAPPTDSF	_SYAPPTDSF_.2	_SYAPPTDSF_	920479	885523	906953	Non Numérique	Non Numérique	3.96098e-59	1.6023e-84	3.92578e-16	Filtered	Filtered	74.7145	74.6176	74.713	Filtered	Filtered
SGK1	O00141;O00141-4;O00141-3;O00141-5;O00141-2	SGK1_HUMAN	KTEAAKGTLTY	_KTEAAKGTLTY_.2	_KTEAAKGTLTY_	12565.1	12034.8	11417.3	Non Numérique	Non Numérique	6.70084e-37	7.88645e-64	5.75907e-13	Filtered	Filtered	34.1643	34.0402	34.0848	Filtered	Filtered
SGK1	O00141;O00141-4;O00141-3;O00141-5;O00141-2	SGK1_HUMAN	YLHSLNIVY	_YLHSLNIVY_.2	_YLHSLNIVY_	21106.9	Non Numérique	Non Numérique	31985.8	Non Numérique	1.54949e-06	Filtered	Filtered	0.00214155	Filtered	86.8763	Filtered	Filtered	90.2158	Filtered
DDX39A	O00148;O00148-3;O00148-2	DX39A_HUMAN	QVIIFVKSVQR	_QVIIFVKSVQR_.3	_QVIIFVKSVQR_	Non Numérique	Non Numérique	Non Numérique	369756	373426	Filtered	Filtered	Filtered	6.63475e-23	2.78852e-42	Filtered	Filtered	Filtered	72.389	72.3976
DDX39A	O00148;O00148-3;O00148-2	DX39A_HUMAN	QVIIFVKSVQR	_QVIIFVKSVQR_.2	_QVIIFVKSVQR_	Non Numérique	Non Numérique	Non Numérique	369756	373426	Filtered	Filtered	Filtered	2.87035e-24	3.37317e-43	Filtered	Filtered	Filtered	72.3786	72.418
DDX39A	O00148;O00148-3;O00148-2	DX39A_HUMAN	EIFRLTPHEK	_EIFRLTPHEK_.3	_EIFRLTPHEK_	Non Numérique	Non Numérique	Non Numérique	83039.4	87589.2	Filtered	Filtered	Filtered	7.3546e-15	1.5673e-30	Filtered	Filtered	Filtered	50.9696	51.0745
DDX39A;DDX39A;DDX39A;DDX39B;DDX39B	O00148;O00148-3;O00148-2;Q13838;Q13838-2	DX39A_HUMAN;DX39A_HUMAN;DX39A_HUMAN;DX39B_HUMAN;DX39B_HUMAN	AFQISKEY	_AFQISKEY_.1	_AFQISKEY_	13143.8	11853.4	10817.5	Non Numérique	Non Numérique	9.33809e-28	1.72458e-39	8.49724e-07	Filtered	Filtered	60.6309	60.4759	60.6698	Filtered	Filtered
DDX39A;DDX39A;DDX39A;DDX39B;DDX39B	O00148;O00148-3;O00148-2;Q13838;Q13838-2	DX39A_HUMAN;DX39A_HUMAN;DX39A_HUMAN;DX39B_HUMAN;DX39B_HUMAN	MPEDSDTYL	_MPEDSDTYL_.1	_MPEDSDTYL_	Non Numérique	Non Numérique	Non Numérique	443802	429431	Filtered	Filtered	Filtered	4.21776e-24	7.28318e-47	Filtered	Filtered	Filtered	71.158	71.2066
DDX39A;DDX39A;DDX39A;DDX39B;DDX39B	O00148;O00148-3;O00148-2;Q13838;Q13838-2	DX39A_HUMAN;DX39A_HUMAN;DX39A_HUMAN;DX39B_HUMAN;DX39B_HUMAN	MPEDSDTYL	_M[Oxidation (M)]PEDSDTYL_.1	_M[Oxidation (M)]PEDSDTYL_	Non Numérique	Non Numérique	Non Numérique	443802	429431	Filtered	Filtered	Filtered	1.34686e-17	7.41705e-47	Filtered	Filtered	Filtered	60.1102	60.0944
DDX39A;DDX39A;DDX39A;DDX39B;DDX39B	O00148;O00148-3;O00148-2;Q13838;Q13838-2	DX39A_HUMAN;DX39A_HUMAN;DX39A_HUMAN;DX39B_HUMAN;DX39B_HUMAN	MPEDSDTYL	_M[Oxidation (M)]PEDSDTYL_.2	_M[Oxidation (M)]PEDSDTYL_	Non Numérique	Non Numérique	Non Numérique	443802	429431	Filtered	Filtered	Filtered	4.1935e-17	4.43154e-33	Filtered	Filtered	Filtered	60.1037	59.7386
PDLIM1	O00151	PDLI1_HUMAN	EVLHIGSAHNR	_EVLHIGSAHNR_.3	_EVLHIGSAHNR_	Non Numérique	Non Numérique	Non Numérique	662255	622167	Filtered	Filtered	Filtered	2.37532e-24	9.24349e-47	Filtered	Filtered	Filtered	33.9377	33.7895
PDLIM1	O00151	PDLI1_HUMAN	EVLHIGSAHNR	_EVLHIGSAHNR_.2	_EVLHIGSAHNR_	Non Numérique	Non Numérique	Non Numérique	662255	622167	Filtered	Filtered	Filtered	1.8759e-23	5.15088e-44	Filtered	Filtered	Filtered	33.9335	33.8007
PDLIM1	O00151	PDLI1_HUMAN	TASPASSTTAR	_TASPASSTTAR_.2	_TASPASSTTAR_	Non Numérique	Non Numérique	Non Numérique	297688	277000	Filtered	Filtered	Filtered	8.27964e-23	1.04874e-44	Filtered	Filtered	Filtered	19.3557	18.6986
PDLIM1	O00151	PDLI1_HUMAN	DHAQPPSSL	_DHAQPPSSL_.2	_DHAQPPSSL_	Non Numérique	Non Numérique	Non Numérique	216127	227712	Filtered	Filtered	Filtered	4.71183e-14	4.2526e-26	Filtered	Filtered	Filtered	43.8999	43.8172
PDLIM1	O00151	PDLI1_HUMAN	THLEAQNRI	_THLEAQNRI_.2	_THLEAQNRI_	Non Numérique	Non Numérique	Non Numérique	199687	228160	Filtered	Filtered	Filtered	1.72389e-12	1.61124e-14	Filtered	Filtered	Filtered	33.8513	33.7499
PDLIM1	O00151	PDLI1_HUMAN	FTASPASSTTAR	_FTASPASSTTAR_.2	_FTASPASSTTAR_	Non Numérique	Non Numérique	Non Numérique	116852	121151	Filtered	Filtered	Filtered	3.38461e-22	3.4857e-41	Filtered	Filtered	Filtered	37.0082	36.862
PDLIM1	O00151	PDLI1_HUMAN	MPFTASPASSTTAR	_MPFTASPASSTTAR_.2	_MPFTASPASSTTAR_	Non Numérique	Non Numérique	Non Numérique	53828.9	55463.2	Filtered	Filtered	Filtered	9.26336e-21	1.00919e-42	Filtered	Filtered	Filtered	59.7946	59.8802
PDLIM1	O00151	PDLI1_HUMAN	TAASGVEANSR	_TAASGVEANSR_.2	_TAASGVEANSR_	Non Numérique	Non Numérique	Non Numérique	31440	32200.1	Filtered	Filtered	Filtered	2.43954e-13	1.21979e-26	Filtered	Filtered	Filtered	20.1599	19.5029
ACOT7	O00154-6;O00154-4;O00154-5;O00154-7;O00154;O00154-2;O00154-3	BACH_HUMAN	VVDSSQKRY	_VVDSSQKRY_.3	_VVDSSQKRY_	29472.2	27308.6	27556.4	Non Numérique	Non Numérique	1.56626e-23	1.77784e-44	1.13296e-11	Filtered	Filtered	17.9396	17.7365	17.8485	Filtered	Filtered
ACOT7	O00154-6;O00154-4;O00154-5;O00154-7;O00154;O00154-2;O00154-3	BACH_HUMAN	VVDSSQKRY	_VVDSSQKRY_.2	_VVDSSQKRY_	29472.2	27308.6	27556.4	Non Numérique	Non Numérique	0.000780582	2.4932e-13	1.61035e-05	Filtered	Filtered	17.9317	17.7757	17.8668	Filtered	Filtered
ACOT7	O00154-6;O00154-4;O00154-5;O00154-7;O00154;O00154-2;O00154-3	BACH_HUMAN	EVAGIVAAR	_EVAGIVAAR_.2	_EVAGIVAAR_	Non Numérique	Non Numérique	Non Numérique	497110	490036	Filtered	Filtered	Filtered	2.9831e-23	3.3167e-43	Filtered	Filtered	Filtered	50.1386	50.2076
ACOT7	O00154-6;O00154-4;O00154-5;O00154-7;O00154;O00154-2;O00154-3	BACH_HUMAN	EVAGIVAAR	_EVAGIVAAR_.1	_EVAGIVAAR_	Non Numérique	Non Numérique	Non Numérique	497110	490036	Filtered	Filtered	Filtered	5.79461e-14	1.09926e-18	Filtered	Filtered	Filtered	50.1311	50.2103
ACOT7	O00154-6;O00154-4;O00154-5;O00154-7;O00154;O00154-2;O00154-3	BACH_HUMAN	EAGAIISTR	_EAGAIISTR_.2	_EAGAIISTR_	Non Numérique	Non Numérique	Non Numérique	668006	726296	Filtered	Filtered	Filtered	9.02293e-21	1.10116e-39	Filtered	Filtered	Filtered	43.9247	43.8057
ACOT7	O00154-6;O00154-4;O00154-5;O00154-7;O00154;O00154-2;O00154-3	BACH_HUMAN	KLMDEVAGIVA	_KLMDEVAGIVA_.2	_KLMDEVAGIVA_	Non Numérique	Non Numérique	Non Numérique	267073	204918	Filtered	Filtered	Filtered	2.25596e-21	1.09834e-44	Filtered	Filtered	Filtered	90.5673	90.5157
ACOT7	O00154-6;O00154-4;O00154-5;O00154-7;O00154;O00154-2;O00154-3	BACH_HUMAN	KLMDEVAGI	_KLMDEVAGI_.1	_KLMDEVAGI_	Non Numérique	Non Numérique	Non Numérique	93653.6	76182.8	Filtered	Filtered	Filtered	4.24897e-11	1.66007e-25	Filtered	Filtered	Filtered	77.5307	77.5383
ACOT7	O00154-6;O00154-4;O00154-5;O00154-7;O00154;O00154-2;O00154-3	BACH_HUMAN	EVAGIVAARH	_EVAGIVAARH_.2	_EVAGIVAARH_	Non Numérique	Non Numérique	Non Numérique	24424	26645.6	Filtered	Filtered	Filtered	5.06427e-05	0.000658728	Filtered	Filtered	Filtered	40.8541	40.7994
MYO1C	O00159-2;O00159-3;O00159	MYO1C_HUMAN	SPSWRSTTV	_SPSWRSTTV_.2	_SPSWRSTTV_	52393.3	68426.2	65711.8	Non Numérique	Non Numérique	2.04344e-23	3.32294e-36	1.00682e-10	Filtered	Filtered	50.4622	50.2216	50.4918	Filtered	Filtered
MYO1C	O00159-2;O00159-3;O00159	MYO1C_HUMAN	ASEIFKGKKDNY	_ASEIFKGKKDNY_.3	_ASEIFKGKKDNY_	9140.96	9465.33	11399.3	Non Numérique	Non Numérique	2.37628e-29	9.88675e-60	1.26205e-10	Filtered	Filtered	31.35	31.1944	31.2286	Filtered	Filtered
MYO1C	O00159-2;O00159-3;O00159	MYO1C_HUMAN	EAAFIENLRR	_EAAFIENLRR_.3	_EAAFIENLRR_	Non Numérique	Non Numérique	Non Numérique	478541	379136	Filtered	Filtered	Filtered	4.35702e-23	1.74836e-44	Filtered	Filtered	Filtered	63.2871	63.3344
MYO1C	O00159-2;O00159-3;O00159	MYO1C_HUMAN	EAAFIENLRR	_EAAFIENLRR_.2	_EAAFIENLRR_	Non Numérique	Non Numérique	Non Numérique	478541	379136	Filtered	Filtered	Filtered	1.33937e-15	1.1168e-28	Filtered	Filtered	Filtered	63.2972	63.3445
MYO1C	O00159-2;O00159-3;O00159	MYO1C_HUMAN	ETCPAPERGGAVR	_ETCPAPERGGAVR_.3	_ETCPAPERGGAVR_	Non Numérique	Non Numérique	Non Numérique	113722	113493	Filtered	Filtered	Filtered	2.9684e-21	3.14315e-39	Filtered	Filtered	Filtered	31.8645	31.6509
MYO1C	O00159-2;O00159-3;O00159	MYO1C_HUMAN	ETCPAPERGGAVR	_ETCPAPERGGAVR_.2	_ETCPAPERGGAVR_	Non Numérique	Non Numérique	Non Numérique	113722	113493	Filtered	Filtered	Filtered	2.67072e-12	4.76422e-17	Filtered	Filtered	Filtered	31.8653	31.6517
MYO1C	O00159-2;O00159-3;O00159	MYO1C_HUMAN	EATDLTFLEK	_EATDLTFLEK_.2	_EATDLTFLEK_	Non Numérique	Non Numérique	Non Numérique	115913	97465.8	Filtered	Filtered	Filtered	1.1369e-22	1.58864e-42	Filtered	Filtered	Filtered	81.2386	81.2737
MYO1C	O00159-2;O00159-3;O00159	MYO1C_HUMAN	HPHFLTHKL	_HPHFLTHKL_.3	_HPHFLTHKL_	Non Numérique	Non Numérique	Non Numérique	46602.9	51136.4	Filtered	Filtered	Filtered	8.50267e-08	8.58174e-06	Filtered	Filtered	Filtered	36.0755	36.0367
MYO1C	O00159-2;O00159-3;O00159	MYO1C_HUMAN	AVADTVYRALR	_AVADTVYRALR_.2	_AVADTVYRALR_	Non Numérique	Non Numérique	Non Numérique	17350.4	14170.1	Filtered	Filtered	Filtered	5.49242e-10	2.02273e-24	Filtered	Filtered	Filtered	65.9066	65.8988
MYO1C	O00159-2;O00159-3;O00159	MYO1C_HUMAN	FTWLVGKINR	_FTWLVGKINR_.3	_FTWLVGKINR_	Non Numérique	Non Numérique	Non Numérique	14806.6	15266.9	Filtered	Filtered	Filtered	4.70632e-17	9.92997e-36	Filtered	Filtered	Filtered	84.0944	84.1279
MYO1C	O00159-2;O00159-3;O00159	MYO1C_HUMAN	EVFQHNSFEQF	_EVFQHNSFEQF_.2	_EVFQHNSFEQF_	Non Numérique	Non Numérique	Non Numérique	8895.21	9772.66	Filtered	Filtered	Filtered	3.18369e-15	3.74251e-31	Filtered	Filtered	Filtered	79.1013	79.1558
MYO1C	O00159-2;O00159-3;O00159	MYO1C_HUMAN	RLLQSNPVL	_RLLQSNPVL_.2	_RLLQSNPVL_	Non Numérique	Non Numérique	Non Numérique	2448909	2310843	Filtered	Filtered	Filtered	4.72742e-21	9.3299e-41	Filtered	Filtered	Filtered	73.7417	73.8028
MYO1C	O00159-2;O00159-3;O00159	MYO1C_HUMAN	EAAFIENLR	_EAAFIENLR_.2	_EAAFIENLR_	Non Numérique	Non Numérique	Non Numérique	Non Numérique	67759.1	Filtered	Filtered	Filtered	Filtered	0.00404351	Filtered	Filtered	Filtered	Filtered	73.763
SNAP23	O00161-2;O00161	SNP23_HUMAN	QRAHQITDESL	_QRAHQITDESL_.3	_QRAHQITDESL_	Non Numérique	Non Numérique	Non Numérique	67083.6	64980.5	Filtered	Filtered	Filtered	5.14096e-12	1.12593e-19	Filtered	Filtered	Filtered	40.0982	40.0776
SNAP23	O00161-2;O00161	SNP23_HUMAN	QRAHQITDESL	_QRAHQITDESL_.2	_QRAHQITDESL_	Non Numérique	Non Numérique	Non Numérique	67083.6	64980.5	Filtered	Filtered	Filtered	9.10129e-17	1.32704e-38	Filtered	Filtered	Filtered	40.1094	40.0732
SNAP23	O00161-2;O00161	SNP23_HUMAN	DAQNPQIKR	_DAQNPQIKR_.3	_DAQNPQIKR_	Non Numérique	Non Numérique	Non Numérique	24693.3	24749.4	Filtered	Filtered	Filtered	0.000265384	4.39141e-07	Filtered	Filtered	Filtered	21.7136	21.2447
SNAP23	O00161-2;O00161	SNP23_HUMAN	DAQNPQIKR	_DAQNPQIKR_.2	_DAQNPQIKR_	Non Numérique	Non Numérique	Non Numérique	24693.3	24749.4	Filtered	Filtered	Filtered	1.54815e-19	6.95225e-41	Filtered	Filtered	Filtered	21.6744	21.2316
HAX1	O00165-5;O00165-3;O00165;O00165-2	HAX1_HUMAN	TVVDSEGRTETTVTR	_TVVDSEGRTETTVTR_.3	_TVVDSEGRTETTVTR_	Non Numérique	Non Numérique	Non Numérique	135622	135288	Filtered	Filtered	Filtered	1.51466e-14	2.22238e-16	Filtered	Filtered	Filtered	36.8268	36.6266
HAX1	O00165-5;O00165-3;O00165;O00165-2	HAX1_HUMAN	TVVDSEGRTETTVTR	_TVVDSEGRTETTVTR_.2	_TVVDSEGRTETTVTR_	Non Numérique	Non Numérique	Non Numérique	135622	135288	Filtered	Filtered	Filtered	2.93878e-07	1.41771e-08	Filtered	Filtered	Filtered	36.819	36.6525
AIP	O00170	AIP_HUMAN	ELDPALAPVVSR	_ELDPALAPVVSR_.2	_ELDPALAPVVSR_	Non Numérique	Non Numérique	Non Numérique	367200	417435	Filtered	Filtered	Filtered	1.82582e-22	2.59355e-41	Filtered	Filtered	Filtered	82.29	82.3163
AIP	O00170	AIP_HUMAN	PALAPVVSR	_PALAPVVSR_.2	_PALAPVVSR_	Non Numérique	Non Numérique	Non Numérique	354588	323874	Filtered	Filtered	Filtered	1.54077e-16	2.11752e-33	Filtered	Filtered	Filtered	58.2459	58.353
AIP	O00170	AIP_HUMAN	LELDPALAPVVSR	_LELDPALAPVVSR_.2	_LELDPALAPVVSR_	Non Numérique	Non Numérique	Non Numérique	123930	120952	Filtered	Filtered	Filtered	5.22638e-16	3.36347e-27	Filtered	Filtered	Filtered	100.257	100.098
AIP	O00170	AIP_HUMAN	VLELDPALAPVVSR	_VLELDPALAPVVSR_.2	_VLELDPALAPVVSR_	Non Numérique	Non Numérique	Non Numérique	53918.7	48923.7	Filtered	Filtered	Filtered	2.75485e-17	9.17528e-42	Filtered	Filtered	Filtered	106.927	106.701
KCNK1	O00180	KCNK1_HUMAN	LPYEDLLRQEL	_LPYEDLLRQEL_.2	_LPYEDLLRQEL_	Non Numérique	Non Numérique	Non Numérique	9058.88	8417.09	Filtered	Filtered	Filtered	7.78043e-06	2.69746e-07	Filtered	Filtered	Filtered	108.593	108.341
LGALS9	O00182-6	LEG9_HUMAN	KTQTVIHTV	_KTQTVIHTV_.2	_KTQTVIHTV_	Non Numérique	Non Numérique	Non Numérique	96868.2	105512	Filtered	Filtered	Filtered	1.801e-11	2.12771e-31	Filtered	Filtered	Filtered	36.5531	36.4525
STXBP3	O00186	STXB3_HUMAN	TLDENPGVRY	_TLDENPGVRY_.2	_TLDENPGVRY_	1.20951e+06	1.27084e+06	1.27187e+06	Non Numérique	Non Numérique	6.08957e-50	3.60715e-68	4.73109e-15	Filtered	Filtered	55.0744	54.8852	55.1035	Filtered	Filtered
STXBP3	O00186	STXB3_HUMAN	KPLDNASKL	_KPLDNASKL_.2	_KPLDNASKL_	54413.1	47387.7	45809.5	Non Numérique	Non Numérique	3.10602e-14	6.5826e-36	0.000337269	Filtered	Filtered	35.8614	35.7635	35.7191	Filtered	Filtered
STXBP3	O00186	STXB3_HUMAN	KPKDKVSLI	_KPKDKVSLI_.2	_KPKDKVSLI_	24037	18122.5	20204.8	Non Numérique	Non Numérique	5.18203e-16	6.1219e-26	1.46895e-06	Filtered	Filtered	36.8871	36.8413	36.8963	Filtered	Filtered
STXBP3	O00186	STXB3_HUMAN	ESDMIRNWSY	_ESDMIRNWSY_.2	_ESDMIRNWSY_	2162.6	2946.47	2686.93	Non Numérique	Non Numérique	0.00134969	4.10871e-18	3.53058e-05	Filtered	Filtered	77.9116	77.8602	77.8985	Filtered	Filtered
STXBP3	O00186	STXB3_HUMAN	NAKGKDAIM	_NAKGKDAIM[Oxidation (M)]_.2	_NAKGKDAIM[Oxidation (M)]_	Non Numérique	Non Numérique	Non Numérique	13727.8	23169.3	Filtered	Filtered	Filtered	7.209e-18	8.9226e-17	Filtered	Filtered	Filtered	12.3995	11.611
AP4M1	O00189	AP4M1_HUMAN	SFLPSGSEM	_SFLPSGSEM[Oxidation (M)]_.1	_SFLPSGSEM[Oxidation (M)]_	60996.4	54836.8	56701.4	Non Numérique	Non Numérique	8.20114e-17	7.28395e-60	5.79467e-09	Filtered	Filtered	70.6186	70.5015	70.6649	Filtered	Filtered
AP4M1	O00189	AP4M1_HUMAN	SFLPSGSEM	_SFLPSGSEM_.1	_SFLPSGSEM_	60996.4	54836.8	56701.4	Non Numérique	Non Numérique	1.78935e-34	1.49689e-42	3.44806e-09	Filtered	Filtered	87.9474	87.9501	87.8973	Filtered	Filtered
SMAP	O00193	SMAP_HUMAN	KINEELESQY	_KINEELESQY_.2	_KINEELESQY_	11394.2	19083.2	20623.9	Non Numérique	Non Numérique	0.000341922	6.13758e-19	2.7791e-07	Filtered	Filtered	53.2005	52.9646	53.1776	Filtered	Filtered
SMAP	O00193	SMAP_HUMAN	EAADLGNEER	_EAADLGNEER_.2	_EAADLGNEER_	Non Numérique	Non Numérique	Non Numérique	279362	338810	Filtered	Filtered	Filtered	5.67923e-19	2.99439e-33	Filtered	Filtered	Filtered	29.3173	28.9701
AP3B1	O00203-3;O00203	AP3B1_HUMAN	TVIGSVLLR	_TVIGSVLLR_.2	_TVIGSVLLR_	Non Numérique	Non Numérique	Non Numérique	90350.1	73293.4	Filtered	Filtered	Filtered	3.93996e-07	3.42339e-06	Filtered	Filtered	Filtered	86.4558	86.4741
AP3B1	O00203-3;O00203	AP3B1_HUMAN	DSITVPVAR	_DSITVPVAR_.1	_DSITVPVAR_	Non Numérique	Non Numérique	Non Numérique	24440	15990.4	Filtered	Filtered	Filtered	3.39954e-12	3.93566e-30	Filtered	Filtered	Filtered	62.9606	63.0004
LGALS8	O00214;O00214-2	LEG8_HUMAN	TPMGPGRTV	_TPMGPGRTV_.2	_TPMGPGRTV_	547617	504609	490832	Non Numérique	Non Numérique	1.5785e-55	3.53227e-69	3.7706e-15	Filtered	Filtered	40.7087	40.6472	40.7388	Filtered	Filtered
LGALS8	O00214;O00214-2	LEG8_HUMAN	ITYDTPFKR	_ITYDTPFKR_.3	_ITYDTPFKR_	Non Numérique	Non Numérique	Non Numérique	171181	178176	Filtered	Filtered	Filtered	3.06797e-19	1.09469e-38	Filtered	Filtered	Filtered	55.1396	55.1875
PSMD11	O00231;O00231-2	PSD11_HUMAN	EHISSLIKL	_EHISSLIKL_.2	_EHISSLIKL_	Non Numérique	Non Numérique	Non Numérique	257793	255440	Filtered	Filtered	Filtered	1.9874e-19	3.65337e-37	Filtered	Filtered	Filtered	78.3196	78.4147
PSMD11	O00231;O00231-2	PSD11_HUMAN	KTYEAALETI	_KTYEAALETI_.2	_KTYEAALETI_	Non Numérique	Non Numérique	Non Numérique	191893	204041	Filtered	Filtered	Filtered	1.58684e-13	1.6251e-28	Filtered	Filtered	Filtered	72.6415	72.6711
PSMD12	O00232-2;O00232	PSD12_HUMAN	NTEKLKLKY	_NTEKLKLKY_.2	_NTEKLKLKY_	15329.9	16551	19255.3	Non Numérique	Non Numérique	1.02226e-22	3.40585e-36	1.80524e-07	Filtered	Filtered	38.124	38.0884	38.0702	Filtered	Filtered
RNF103	O00237	RN103_HUMAN	PYLDSFYEY	_PYLDSFYEY_.1	_PYLDSFYEY_	172033	160133	178357	Non Numérique	Non Numérique	1.64906e-47	5.23253e-74	1.91341e-15	Filtered	Filtered	106.018	106.128	105.909	Filtered	Filtered
ATOX1	O00244	ATOX1_HUMAN	TLKKTGKTVSY	_TLKKTGKTVSY_.3	_TLKKTGKTVSY_	54171.7	54667.8	57196.4	Non Numérique	Non Numérique	5.21025e-55	1.23984e-79	6.29561e-16	Filtered	Filtered	21.1993	21.0381	20.9775	Filtered	Filtered
ATOX1	O00244	ATOX1_HUMAN	TLKKTGKTVSY	_TLKKTGKTVSY_.2	_TLKKTGKTVSY_	54171.7	54667.8	57196.4	Non Numérique	Non Numérique	6.66502e-53	2.87149e-80	3.15063e-15	Filtered	Filtered	21.178	21.0325	20.9563	Filtered	Filtered
ATOX1	O00244	ATOX1_HUMAN	EAVSRVLNK	_EAVSRVLNK_.2	_EAVSRVLNK_	Non Numérique	Non Numérique	Non Numérique	55434.5	53600.7	Filtered	Filtered	Filtered	1.63791e-10	1.27932e-17	Filtered	Filtered	Filtered	33.7619	33.6091
ATOX1	O00244	ATOX1_HUMAN	HSMDTLLATLK	_HSMDTLLATLK_.2	_HSMDTLLATLK_	Non Numérique	Non Numérique	Non Numérique	29211.5	25804.8	Filtered	Filtered	Filtered	3.66662e-21	6.02392e-43	Filtered	Filtered	Filtered	81.96	82.0118
CBX4	O00257	CBX4_HUMAN	KLSPTKEAF	_KLSPTKEAF_.2	_KLSPTKEAF_	85070.3	80045.8	88784.4	Non Numérique	1.45325e+06	2.24477e-39	6.98944e-57	1.41388e-14	Filtered	0.00484316	40.8061	40.7446	40.8048	Filtered	41.1049
CBX4	O00257	CBX4_HUMAN	HPYQPDPKM	_HPYQPDPKM[Oxidation (M)]_.2	_HPYQPDPKM[Oxidation (M)]_	Non Numérique	Non Numérique	Non Numérique	1.35591e+06	1.3775e+06	Filtered	Filtered	Filtered	1.62316e-22	1.23204e-42	Filtered	Filtered	Filtered	24.3075	23.9638
SUPT5H	O00267-2;O00267	SPT5H_HUMAN	VAPEHVKGY	_VAPEHVKGY_.2	_VAPEHVKGY_	83132.1	79974.5	78493.9	Non Numérique	Non Numérique	7.04558e-20	2.08521e-73	5.98046e-15	Filtered	Filtered	29.7779	29.5594	29.5255	Filtered	Filtered
SUPT5H	O00267-2;O00267	SPT5H_HUMAN	EVVTESTGK	_EVVTESTGK_.2	_EVVTESTGK_	Non Numérique	Non Numérique	Non Numérique	119000	112764	Filtered	Filtered	Filtered	2.5863e-18	1.62328e-42	Filtered	Filtered	Filtered	23.5512	23.1763
SUPT5H	O00267-2;O00267	SPT5H_HUMAN	EVVTESTGK	_EVVTESTGK_.1	_EVVTESTGK_	Non Numérique	Non Numérique	Non Numérique	119000	112764	Filtered	Filtered	Filtered	1.8283e-07	1.6702e-07	Filtered	Filtered	Filtered	23.5735	23.162
SUPT5H	O00267-2;O00267	SPT5H_HUMAN	QVVGQTGVIR	_QVVGQTGVIR_.2	_QVVGQTGVIR_	Non Numérique	Non Numérique	Non Numérique	172314	188800	Filtered	Filtered	Filtered	1.49978e-17	1.38528e-39	Filtered	Filtered	Filtered	48.4995	48.5048
SUPT5H	O00267-2;O00267	SPT5H_HUMAN	EVVTESTGKER	_EVVTESTGKER_.3	_EVVTESTGKER_	Non Numérique	Non Numérique	Non Numérique	39603.1	41106.4	Filtered	Filtered	Filtered	1.8203e-13	6.84781e-28	Filtered	Filtered	Filtered	21.8087	21.3711
SUPT5H	O00267-2;O00267	SPT5H_HUMAN	EVVTESTGKER	_EVVTESTGKER_.2	_EVVTESTGKER_	Non Numérique	Non Numérique	Non Numérique	39603.1	41106.4	Filtered	Filtered	Filtered	6.80461e-23	1.53764e-43	Filtered	Filtered	Filtered	21.8043	21.3667
SUPT5H	O00267-2;O00267	SPT5H_HUMAN	YPDPSSPQV	_YPDPSSPQV_.1	_YPDPSSPQV_	Non Numérique	Non Numérique	Non Numérique	83270	59170.7	Filtered	Filtered	Filtered	1.68658e-17	1.26241e-40	Filtered	Filtered	Filtered	58.9621	58.9548
SUPT5H	O00267-2;O00267	SPT5H_HUMAN	EAYKQTHVK	_EAYKQTHVK_.3	_EAYKQTHVK_	Non Numérique	Non Numérique	Non Numérique	17209.7	13391.8	Filtered	Filtered	Filtered	4.76085e-09	3.38191e-09	Filtered	Filtered	Filtered	12.489	11.7266
SUPT5H	O00267-2;O00267	SPT5H_HUMAN	EAYKQTHVK	_EAYKQTHVK_.2	_EAYKQTHVK_	Non Numérique	Non Numérique	Non Numérique	17209.7	13391.8	Filtered	Filtered	Filtered	2.27867e-20	8.39574e-36	Filtered	Filtered	Filtered	12.4666	11.7147
SUPT5H	O00267-2;O00267	SPT5H_HUMAN	QTISVDRQR	_QTISVDRQR_.2	_QTISVDRQR_	Non Numérique	Non Numérique	Non Numérique	9412.42	9541.51	Filtered	Filtered	Filtered	0.000553434	0.000343266	Filtered	Filtered	Filtered	27.3191	27.0438
TAF4	O00268	TAF4_HUMAN	HLAPRTPEV	_HLAPRTPEV_.2	_HLAPRTPEV_	Non Numérique	Non Numérique	Non Numérique	603964	632433	Filtered	Filtered	Filtered	5.2833e-21	2.74309e-41	Filtered	Filtered	Filtered	44.0785	44.1465
TAF4	O00268	TAF4_HUMAN	TTVQPSATLQR	_TTVQPSATLQR_.2	_TTVQPSATLQR_	Non Numérique	Non Numérique	Non Numérique	90637.6	95188.7	Filtered	Filtered	Filtered	8.64197e-22	1.16749e-39	Filtered	Filtered	Filtered	45.0721	44.985
TAF4	O00268	TAF4_HUMAN	AHAQPQTTM	_AHAQPQTTM[Oxidation (M)]_.2	_AHAQPQTTM[Oxidation (M)]_	Non Numérique	Non Numérique	Non Numérique	33398.7	37229	Filtered	Filtered	Filtered	2.00263e-08	2.59064e-30	Filtered	Filtered	Filtered	15.1484	14.1923
RFXAP	O00287	RFXAP_HUMAN	ETTSQVAKQR	_ETTSQVAKQR_.3	_ETTSQVAKQR_	Non Numérique	Non Numérique	Non Numérique	24982.1	36922.8	Filtered	Filtered	Filtered	2.93454e-07	3.07116e-25	Filtered	Filtered	Filtered	15.3517	14.5889
RFXAP	O00287	RFXAP_HUMAN	ETTSQVAKQR	_ETTSQVAKQR_.2	_ETTSQVAKQR_	Non Numérique	Non Numérique	Non Numérique	24982.1	36922.8	Filtered	Filtered	Filtered	7.55272e-20	6.01642e-44	Filtered	Filtered	Filtered	15.3514	14.5833
CLIC1	O00299	CLIC1_HUMAN	NVTTVDTKR	_NVTTVDTKR_.2	_NVTTVDTKR_	Non Numérique	Non Numérique	Non Numérique	2.91724e+06	2.79363e+06	Filtered	Filtered	Filtered	1.11228e-23	7.64484e-42	Filtered	Filtered	Filtered	21.736	21.2671
CLIC1	O00299	CLIC1_HUMAN	NVTTVDTKRR	_NVTTVDTKRR_.3	_NVTTVDTKRR_	Non Numérique	Non Numérique	Non Numérique	400216	385826	Filtered	Filtered	Filtered	9.37203e-23	8.53666e-44	Filtered	Filtered	Filtered	17.9704	17.5639
CLIC1	O00299	CLIC1_HUMAN	NVTTVDTKRR	_NVTTVDTKRR_.2	_NVTTVDTKRR_	Non Numérique	Non Numérique	Non Numérique	400216	385826	Filtered	Filtered	Filtered	3.30747e-16	7.63826e-40	Filtered	Filtered	Filtered	17.9649	17.5479
CLIC1	O00299	CLIC1_HUMAN	EAFRGVHRY	_EAFRGVHRY_.3	_EAFRGVHRY_	Non Numérique	Non Numérique	Non Numérique	117306	136245	Filtered	Filtered	Filtered	1.34913e-14	5.28451e-37	Filtered	Filtered	Filtered	29.7782	29.593
CLIC1	O00299	CLIC1_HUMAN	RRTETVQKL	_RRTETVQKL_.3	_RRTETVQKL_	Non Numérique	Non Numérique	Non Numérique	120497	132311	Filtered	Filtered	Filtered	9.12369e-10	1.7904e-22	Filtered	Filtered	Filtered	21.7971	21.417
CLIC1	O00299	CLIC1_HUMAN	FLDGNELTL	_FLDGNELTL_.1	_FLDGNELTL_	Non Numérique	Non Numérique	Non Numérique	41943	27555.2	Filtered	Filtered	Filtered	0.00252493	0.00255982	Filtered	Filtered	Filtered	108.082	107.825
CLIC1	O00299	CLIC1_HUMAN	KIEEFLEAV	_KIEEFLEAV_.2	_KIEEFLEAV_	Non Numérique	Non Numérique	Non Numérique	23276.6	21077.3	Filtered	Filtered	Filtered	0.000693831	0.00079067	Filtered	Filtered	Filtered	92.5362	92.472
EIF3F	O00303	EIF3F_HUMAN	APALPGPAL	_APALPGPAL_.1	_APALPGPAL_	18880.4	16949.9	18073.5	300006	290113	1.60039e-33	6.1214e-33	1.37056e-07	3.72625e-21	3.59206e-45	94.2279	94.324	94.231	92.4602	92.4162
EIF3F	O00303	EIF3F_HUMAN	APALPGPAL	_APALPGPAL_.2	_APALPGPAL_	18880.4	16949.9	18073.5	300006	290113	5.46784e-30	2.94284e-35	1.24593e-05	4.55375e-18	1.51427e-35	94.1941	94.2934	94.2506	92.4482	92.429
EIF3F	O00303	EIF3F_HUMAN	VSADNTVGR	_VSADNTVGR_.2	_VSADNTVGR_	Non Numérique	Non Numérique	Non Numérique	32436.6	28199.4	Filtered	Filtered	Filtered	9.24125e-12	2.77288e-24	Filtered	Filtered	Filtered	23.6859	23.3005
CDC7	O00311	CDC7_HUMAN	HPFFKDMSL	_HPFFKDMSL_.2	_HPFFKDMSL_	Non Numérique	Non Numérique	Non Numérique	1.33226e+06	1.26954e+06	Filtered	Filtered	Filtered	1.30936e-21	1.50518e-39	Filtered	Filtered	Filtered	79.1357	79.1747
CDC7	O00311	CDC7_HUMAN	HPFFKDMSL	_HPFFKDM[Oxidation (M)]SL_.2	_HPFFKDM[Oxidation (M)]SL_	Non Numérique	Non Numérique	Non Numérique	1.33226e+06	1.26954e+06	Filtered	Filtered	Filtered	1.92809e-23	1.21081e-42	Filtered	Filtered	Filtered	60.4739	60.5519
CDC7	O00311	CDC7_HUMAN	MPYLEHESF	_MPYLEHESF_.2	_MPYLEHESF_	Non Numérique	Non Numérique	Non Numérique	194500	194755	Filtered	Filtered	Filtered	3.7276e-22	1.07379e-43	Filtered	Filtered	Filtered	77.4311	77.4949
CDC7	O00311	CDC7_HUMAN	MPYLEHESF	_M[Oxidation (M)]PYLEHESF_.2	_M[Oxidation (M)]PYLEHESF_	Non Numérique	Non Numérique	Non Numérique	194500	194755	Filtered	Filtered	Filtered	5.10221e-08	3.6712e-20	Filtered	Filtered	Filtered	63.1632	63.3845
PIK3CD	O00329	PK3CD_HUMAN	KSKNPGEAL	_KSKNPGEAL_.2	_KSKNPGEAL_	27658.4	24075.9	26281.8	10584.4	Non Numérique	4.79815e-43	7.17601e-74	4.55606e-16	0.00485083	Filtered	20.3654	20.1935	20.3163	21.3368	Filtered
PIK3CD	O00329	PK3CD_HUMAN	AYLEALSHL	_AYLEALSHL_.2	_AYLEALSHL_	102078	87417.8	93344.6	Non Numérique	Non Numérique	1.51168e-28	2.17207e-52	3.05888e-13	Filtered	Filtered	94.0427	94.2174	94.1243	Filtered	Filtered
PIK3CD	O00329	PK3CD_HUMAN	HFLGNFKTKF	_HFLGNFKTKF_.3	_HFLGNFKTKF_	84882.5	73219	76509.8	Non Numérique	Non Numérique	8.53784e-41	3.0419e-59	5.58142e-13	Filtered	Filtered	65.5952	65.5749	65.7794	Filtered	Filtered
PIK3CD	O00329	PK3CD_HUMAN	TPKPQTKEL	_TPKPQTKEL_.2	_TPKPQTKEL_	8726.75	8584.16	8584.69	Non Numérique	Non Numérique	4.86894e-21	1.74692e-28	4.39025e-07	Filtered	Filtered	28.0752	27.9714	27.9165	Filtered	Filtered
PIK3CD	O00329	PK3CD_HUMAN	MRAAGLPEL	_MRAAGLPEL_.2	_MRAAGLPEL_	Non Numérique	Non Numérique	Non Numérique	998507	846373	Filtered	Filtered	Filtered	6.16348e-21	1.17057e-39	Filtered	Filtered	Filtered	78.9006	78.9654
PIK3CD	O00329	PK3CD_HUMAN	MRAAGLPEL	_MRAAGLPEL_.1	_MRAAGLPEL_	Non Numérique	Non Numérique	Non Numérique	998507	846373	Filtered	Filtered	Filtered	0.00277842	0.00325648	Filtered	Filtered	Filtered	78.9393	79.0194
PIK3CD	O00329	PK3CD_HUMAN	VHSSSILAM	_VHSSSILAM_.2	_VHSSSILAM_	Non Numérique	Non Numérique	Non Numérique	425567	361489	Filtered	Filtered	Filtered	4.39939e-16	5.11815e-29	Filtered	Filtered	Filtered	68.5379	68.5532
PIK3CD	O00329	PK3CD_HUMAN	VHSSSILAM	_VHSSSILAM[Oxidation (M)]_.2	_VHSSSILAM[Oxidation (M)]_	Non Numérique	Non Numérique	Non Numérique	425567	361489	Filtered	Filtered	Filtered	7.95983e-13	1.01598e-20	Filtered	Filtered	Filtered	46.441	46.4896
PIK3CD	O00329	PK3CD_HUMAN	RLPNRALLVNV	_RLPNRALLVNV_.3	_RLPNRALLVNV_	Non Numérique	Non Numérique	Non Numérique	295723	334523	Filtered	Filtered	Filtered	8.14885e-22	5.17113e-40	Filtered	Filtered	Filtered	74.5742	74.743
PIK3CD	O00329	PK3CD_HUMAN	DTIANIQLNK	_DTIANIQLNK_.2	_DTIANIQLNK_	Non Numérique	Non Numérique	Non Numérique	93902.1	82339.4	Filtered	Filtered	Filtered	2.77788e-10	2.78816e-27	Filtered	Filtered	Filtered	67.1985	67.2132
PIK3CD	O00329	PK3CD_HUMAN	KLINSQISL	_KLINSQISL_.1	_KLINSQISL_	Non Numérique	Non Numérique	Non Numérique	29347.3	23848.9	Filtered	Filtered	Filtered	6.47005e-12	7.59844e-30	Filtered	Filtered	Filtered	78.7244	78.7634
	O00370	LORF2_HUMAN	PITGSEIVAI	_PITGSEIVAI_.2	_PITGSEIVAI_	53750.3	47459.9	52677.7	8393948	8381329	3.99026e-22	1.951e-27	1.18483e-09	6.55696e-22	8.74379e-41	66.4613	66.4242	66.5558	66.0534	66.0202
	O00370	LORF2_HUMAN	DHSAIKLEL	_DHSAIKLEL_.2	_DHSAIKLEL_	Non Numérique	Non Numérique	Non Numérique	15938.8	12340.2	Filtered	Filtered	Filtered	1.79154e-14	6.65335e-15	Filtered	Filtered	Filtered	75.4736	75.5562
QSOX1	O00391-2;O00391	QSOX1_HUMAN	KGGSYLGREVALDLSQH	_KGGSYLGREVALDLSQH_.3	_KGGSYLGREVALDLSQH_	Non Numérique	Non Numérique	Non Numérique	14400.3	13224.8	Filtered	Filtered	Filtered	5.54124e-06	1.71849e-08	Filtered	Filtered	Filtered	68.7909	68.833
QSOX1	O00391-2;O00391	QSOX1_HUMAN	GGSYLGREVALDLSQ	_GGSYLGREVALDLSQ_.2	_GGSYLGREVALDLSQ_	Non Numérique	Non Numérique	Non Numérique	10542.5	10575.4	Filtered	Filtered	Filtered	5.53897e-16	1.41731e-36	Filtered	Filtered	Filtered	87.4161	87.3931
P2RY10	O00398	P2Y10_HUMAN	HHWPFQRAL	_HHWPFQRAL_.3	_HHWPFQRAL_	Non Numérique	Non Numérique	Non Numérique	481214	433401	Filtered	Filtered	Filtered	2.4445e-21	1.04753e-43	Filtered	Filtered	Filtered	62.0983	62.2923
P2RY10	O00398	P2Y10_HUMAN	HHWPFQRAL	_HHWPFQRAL_.2	_HHWPFQRAL_	Non Numérique	Non Numérique	Non Numérique	481214	433401	Filtered	Filtered	Filtered	4.13794e-14	2.16013e-17	Filtered	Filtered	Filtered	62.0879	62.3076
P2RY10	O00398	P2Y10_HUMAN	FPILRSTDL	_FPILRSTDL_.2	_FPILRSTDL_	Non Numérique	Non Numérique	Non Numérique	316441	321354	Filtered	Filtered	Filtered	7.23885e-05	4.62157e-08	Filtered	Filtered	Filtered	91.7092	91.6594
P2RY10	O00398	P2Y10_HUMAN	MAFQGISER	_MAFQGISER_.2	_MAFQGISER_	Non Numérique	Non Numérique	Non Numérique	130079	106645	Filtered	Filtered	Filtered	3.92278e-08	4.64573e-24	Filtered	Filtered	Filtered	60.6035	60.7028
DCTN6	O00399	DCTN6_HUMAN	NVIESKAYVGR	_NVIESKAYVGR_.2	_NVIESKAYVGR_	Non Numérique	Non Numérique	Non Numérique	630528	589450	Filtered	Filtered	Filtered	2.56798e-24	5.95301e-46	Filtered	Filtered	Filtered	42.8708	42.847
SLC33A1	O00400	ACATN_HUMAN	VSDPLIGGTY	_VSDPLIGGTY_.1	_VSDPLIGGTY_	197347	180907	195262	29667.1	Non Numérique	7.08651e-35	2.69786e-51	1.59738e-11	0.00903911	Filtered	89.8753	89.9401	89.8736	89.892	Filtered
FOXN3	O00409-2;O00409	FOXN3_HUMAN	PYHPHPHVF	_PYHPHPHVF_.3	_PYHPHPHVF_	106078	94815.2	117415	Non Numérique	Non Numérique	1.66848e-36	7.64692e-51	5.86625e-12	Filtered	Filtered	38.2132	38.094	38.1228	Filtered	Filtered
FOXN3	O00409-2;O00409	FOXN3_HUMAN	PYHPHPHVF	_PYHPHPHVF_.2	_PYHPHPHVF_	106078	94815.2	117415	Non Numérique	Non Numérique	7.81695e-28	3.74531e-21	2.196e-08	Filtered	Filtered	38.2065	38.0977	38.1266	Filtered	Filtered
IPO5	O00410-2;O00410;O00410-3	IPO5_HUMAN	LPSDVQTAI	_LPSDVQTAI_.1	_LPSDVQTAI_	Non Numérique	Non Numérique	Non Numérique	61895.5	59263.5	Filtered	Filtered	Filtered	0.00149323	0.00267258	Filtered	Filtered	Filtered	76.2545	76.3018
IPO5	O00410-2;O00410;O00410-3	IPO5_HUMAN	NAVAGESAL	_NAVAGESAL_.1	_NAVAGESAL_	Non Numérique	Non Numérique	Non Numérique	58682.9	44551.8	Filtered	Filtered	Filtered	4.12981e-15	3.16981e-29	Filtered	Filtered	Filtered	52.8347	52.8233
IPO5	O00410-2;O00410;O00410-3	IPO5_HUMAN	QTMEDQGNQR	_QTMEDQGNQR_.2	_QTMEDQGNQR_	Non Numérique	Non Numérique	Non Numérique	20262.7	16057.8	Filtered	Filtered	Filtered	1.92146e-13	5.05294e-33	Filtered	Filtered	Filtered	16.5477	16.0724
IPO5	O00410-2;O00410;O00410-3	IPO5_HUMAN	EHFKNQEL	_EHFKNQEL_.1	_EHFKNQEL_	Non Numérique	Non Numérique	Non Numérique	19818.5	11869.3	Filtered	Filtered	Filtered	2.87849e-08	1.98709e-15	Filtered	Filtered	Filtered	31.3414	31.1746
IPO5	O00410-2;O00410;O00410-3	IPO5_HUMAN	KILGKEFQQYL	_KILGKEFQQYL_.2	_KILGKEFQQYL_	Non Numérique	Non Numérique	Non Numérique	8291.32	7882.71	Filtered	Filtered	Filtered	6.7812e-15	3.42787e-29	Filtered	Filtered	Filtered	77.7072	77.8176
IPO5	O00410-2;O00410;O00410-3	IPO5_HUMAN	ARATAAFIL	_ARATAAFIL_.1	_ARATAAFIL_	Non Numérique	Non Numérique	Non Numérique	3077.54	Non Numérique	Filtered	Filtered	Filtered	0.00617297	Filtered	Filtered	Filtered	Filtered	85.7941	Filtered
POLRMT	O00411	RPOM_HUMAN	SVSEVVVNR	_SVSEVVVNR_.2	_SVSEVVVNR_	Non Numérique	Non Numérique	Non Numérique	315211	316094	Filtered	Filtered	Filtered	3.37163e-20	1.4032e-39	Filtered	Filtered	Filtered	44.0876	44.042
POLRMT	O00411	RPOM_HUMAN	ESVSEVVVNR	_ESVSEVVVNR_.2	_ESVSEVVVNR_	Non Numérique	Non Numérique	Non Numérique	107516	105137	Filtered	Filtered	Filtered	3.15334e-20	1.31043e-43	Filtered	Filtered	Filtered	51.5602	51.6356
POLRMT	O00411	RPOM_HUMAN	AESVSEVVVNR	_AESVSEVVVNR_.2	_AESVSEVVVNR_	Non Numérique	Non Numérique	Non Numérique	50550	56981.4	Filtered	Filtered	Filtered	1.60613e-20	3.62914e-40	Filtered	Filtered	Filtered	52.9504	52.9402
EEF2K	O00418	EF2K_HUMAN	FHLEHAANL	_FHLEHAANL_.2	_FHLEHAANL_	Non Numérique	Non Numérique	Non Numérique	49654.7	46036.7	Filtered	Filtered	Filtered	4.80283e-14	1.26989e-24	Filtered	Filtered	Filtered	57.9424	58.0176
EEF2K	O00418	EF2K_HUMAN	HHILADVSL	_HHILADVSL_.1	_HHILADVSL_	Non Numérique	Non Numérique	Non Numérique	39888.8	41309.9	Filtered	Filtered	Filtered	4.3518e-07	4.10399e-10	Filtered	Filtered	Filtered	73.2977	73.3582
EEF2K	O00418	EF2K_HUMAN	EGVDGGQSPR	_EGVDGGQSPR_.2	_EGVDGGQSPR_	Non Numérique	Non Numérique	Non Numérique	20833.4	20826.1	Filtered	Filtered	Filtered	3.29906e-07	1.28135e-05	Filtered	Filtered	Filtered	20.5963	19.9498
EEF2K	O00418	EF2K_HUMAN	GASNYVAKR	_GASNYVAKR_.2	_GASNYVAKR_	Non Numérique	Non Numérique	Non Numérique	14831.9	15862.1	Filtered	Filtered	Filtered	1.19881e-18	1.51823e-38	Filtered	Filtered	Filtered	19.3848	18.7591
SAP18	O00422	SAP18_HUMAN	RVKEIGSTM	_RVKEIGSTM[Oxidation (M)]_.2	_RVKEIGSTM[Oxidation (M)]_	26796.1	22581.8	24929	Non Numérique	Non Numérique	6.23926e-30	7.1377e-63	1.12303e-15	Filtered	Filtered	18.7937	18.5906	18.6974	Filtered	Filtered
SAP18	O00422	SAP18_HUMAN	EVYPEARKK	_EVYPEARKK_.3	_EVYPEARKK_	Non Numérique	Non Numérique	Non Numérique	8187538	8828580	Filtered	Filtered	Filtered	7.39784e-23	1.09349e-39	Filtered	Filtered	Filtered	18.2513	17.8134
SAP18	O00422	SAP18_HUMAN	EVYPEARKK	_EVYPEARKK_.2	_EVYPEARKK_	Non Numérique	Non Numérique	Non Numérique	8187538	8828580	Filtered	Filtered	Filtered	3.37217e-24	4.45849e-43	Filtered	Filtered	Filtered	18.2603	17.8223
SAP18	O00422	SAP18_HUMAN	YRVKEIGSTM	_YRVKEIGSTM[Oxidation (M)]_.2	_YRVKEIGSTM[Oxidation (M)]_	Non Numérique	Non Numérique	Non Numérique	22798.5	21649	Filtered	Filtered	Filtered	6.69197e-11	7.30847e-24	Filtered	Filtered	Filtered	35.8466	35.6932
IGF2BP3	O00425;O00425-2	IF2B3_HUMAN	KIQEILTQV	_KIQEILTQV_.2	_KIQEILTQV_	Non Numérique	Non Numérique	Non Numérique	1.32809e+06	1.21565e+06	Filtered	Filtered	Filtered	9.89936e-21	5.99465e-37	Filtered	Filtered	Filtered	77.7312	77.8005
IGF2BP3	O00425;O00425-2	IF2B3_HUMAN	KIQEILTQV	_KIQEILTQV_.1	_KIQEILTQV_	Non Numérique	Non Numérique	Non Numérique	1.32809e+06	1.21565e+06	Filtered	Filtered	Filtered	3.2019e-22	6.25233e-44	Filtered	Filtered	Filtered	77.7837	77.802
IGF2BP3	O00425;O00425-2	IF2B3_HUMAN	EVEHSVPKRQR	_EVEHSVPKRQR_.3	_EVEHSVPKRQR_	Non Numérique	Non Numérique	Non Numérique	17542.4	24012.6	Filtered	Filtered	Filtered	2.41955e-20	8.01276e-34	Filtered	Filtered	Filtered	15.47	14.9734
DNM1L	O00429-7;O00429-4;O00429-5;O00429-3;O00429-2;O00429;O00429-8;O00429-6	DNM1L_HUMAN	QSELVGQLY	_QSELVGQLY_.2	_QSELVGQLY_	275681	273228	290025	Non Numérique	Non Numérique	4.52766e-52	1.13647e-75	3.6728e-16	Filtered	Filtered	86.9524	86.9395	86.9101	Filtered	Filtered
DNM1L	O00429-7;O00429-4;O00429-5;O00429-3;O00429-2;O00429;O00429-8;O00429-6	DNM1L_HUMAN	QSELVGQLY	_QSELVGQLY_.1	_QSELVGQLY_	275681	273228	290025	Non Numérique	Non Numérique	1.63659e-35	8.12927e-55	2.5903e-12	Filtered	Filtered	86.9632	86.9451	86.9261	Filtered	Filtered
DNM1L	O00429-7;O00429-4;O00429-5;O00429-3;O00429-2;O00429;O00429-8;O00429-6	DNM1L_HUMAN	VTDSIRDEY	_VTDSIRDEY_.2	_VTDSIRDEY_	2.16902e+06	2.22815e+06	2.13334e+06	Non Numérique	Non Numérique	8.86329e-54	5.53293e-80	3.92519e-16	Filtered	Filtered	46.7022	46.4523	46.701	Filtered	Filtered
RTCA	O00442;O00442-2	RTCA_HUMAN	VFKPIVEKF	_VFKPIVEKF_.2	_VFKPIVEKF_	153217	156344	178377	Non Numérique	Non Numérique	6.95225e-48	5.30349e-67	6.9894e-16	Filtered	Filtered	71.9008	71.9141	72.114	Filtered	Filtered
PIK3C2A	O00443	P3C2A_HUMAN	FPSTEPIYL	_FPSTEPIYL_.2	_FPSTEPIYL_	6952.95	Non Numérique	Non Numérique	29689.2	30776.8	0.00721152	Filtered	Filtered	1.24112e-10	1.13831e-21	106.571	Filtered	Filtered	110.311	110.018
PIK3C2A	O00443	P3C2A_HUMAN	GQIEPSFVF	_GQIEPSFVF_.2	_GQIEPSFVF_	7588.21	7373.43	6262.31	Non Numérique	Non Numérique	2.835e-15	1.46854e-24	7.32704e-06	Filtered	Filtered	115.887	115.997	115.757	Filtered	Filtered
PIK3C2A	O00443	P3C2A_HUMAN	LPSNDEPIL	_LPSNDEPIL_.1	_LPSNDEPIL_	Non Numérique	Non Numérique	Non Numérique	846315	783790	Filtered	Filtered	Filtered	3.63616e-13	3.03587e-19	Filtered	Filtered	Filtered	85.6266	85.6122
PIK3C2A	O00443	P3C2A_HUMAN	HTNSVPGTVTK	_HTNSVPGTVTK_.2	_HTNSVPGTVTK_	Non Numérique	Non Numérique	Non Numérique	145923	137768	Filtered	Filtered	Filtered	2.21908e-21	4.14575e-43	Filtered	Filtered	Filtered	26.0617	25.7188
PLK4	O00444-3;O00444-2;O00444	PLK4_HUMAN	MPHEKHYTL	_M[Oxidation (M)]PHEKHYTL_.2	_M[Oxidation (M)]PHEKHYTL_	Non Numérique	Non Numérique	Non Numérique	174873	113689	Filtered	Filtered	Filtered	3.129e-18	3.16555e-37	Filtered	Filtered	Filtered	25.9259	25.6874
IFRD1	O00458-2;O00458	IFRD1_HUMAN	ATDDITELY	_ATDDITELY_.1	_ATDDITELY_	83829.7	81252.9	80799.6	Non Numérique	Non Numérique	6.95649e-41	8.51334e-58	7.47308e-12	Filtered	Filtered	86.1842	86.14	86.1055	Filtered	Filtered
IFRD1	O00458-2;O00458	IFRD1_HUMAN	ATDDITELY	_ATDDITELY_.2	_ATDDITELY_	83829.7	81252.9	80799.6	Non Numérique	Non Numérique	2.58121e-53	1.90284e-74	4.51308e-15	Filtered	Filtered	86.1839	86.124	86.0947	Filtered	Filtered
IFRD1	O00458-2;O00458	IFRD1_HUMAN	MRIAAGESL	_MRIAAGESL_.2	_MRIAAGESL_	Non Numérique	Non Numérique	Non Numérique	160531	148104	Filtered	Filtered	Filtered	8.06372e-13	2.45177e-23	Filtered	Filtered	Filtered	61.8345	61.8822
PIK3R2	O00459	P85B_HUMAN	VVDLINHY	_VVDLINHY_.2	_VVDLINHY_	19260.2	17119.1	19207.7	Non Numérique	Non Numérique	7.39559e-20	7.22314e-44	2.35167e-08	Filtered	Filtered	72.9481	72.9349	73.0616	Filtered	Filtered
PIK3R2	O00459	P85B_HUMAN	EPSPDFPAL	_EPSPDFPAL_.2	_EPSPDFPAL_	Non Numérique	Non Numérique	Non Numérique	53946.2	26495.7	Filtered	Filtered	Filtered	0.000102135	2.14726e-10	Filtered	Filtered	Filtered	99.521	99.4383
PIK3R2	O00459	P85B_HUMAN	EPSPDFPAL	_EPSPDFPAL_.1	_EPSPDFPAL_	Non Numérique	Non Numérique	Non Numérique	53946.2	26495.7	Filtered	Filtered	Filtered	0.000247167	Filtered	Filtered	Filtered	Filtered	99.5535	Filtered
MANBA	O00462	MANBA_HUMAN	ETDNMFNRY	_ETDNMFNRY_.2	_ETDNMFNRY_	103968	111139	99562.9	Non Numérique	Non Numérique	2.10772e-32	1.40567e-46	2.69873e-11	Filtered	Filtered	60.5566	60.3651	60.5851	Filtered	Filtered
MANBA	O00462	MANBA_HUMAN	FNRYSFDITNVVRDVN	_FNRYSFDITNVVRDVN_.3	_FNRYSFDITNVVRDVN_	Non Numérique	Non Numérique	Non Numérique	10403.9	10879.1	Filtered	Filtered	Filtered	6.96746e-12	2.08745e-28	Filtered	Filtered	Filtered	98.1274	97.9966
TRAF5	O00463-3;O00463;O00463-2	TRAF5_HUMAN	HDTHINIHK	_HDTHINIHK_.2	_HDTHINIHK_	Non Numérique	Non Numérique	Non Numérique	6891.44	7147.68	Filtered	Filtered	Filtered	2.40153e-15	3.78592e-30	Filtered	Filtered	Filtered	20.4848	19.8905
AGRN	O00468-6;O00468-7;O00468-3;O00468-5;O00468-4;O00468;O00468-2	AGRIN_HUMAN	NVDPVQHTY	_NVDPVQHTY_.2	_NVDPVQHTY_	4.83401e+06	4570560	5.09962e+06	Non Numérique	Non Numérique	5.94526e-55	8.02671e-71	1.92267e-14	Filtered	Filtered	45.8855	45.7298	45.947	Filtered	Filtered
AGRN	O00468-6;O00468-7;O00468-3;O00468-5;O00468-4;O00468;O00468-2	AGRIN_HUMAN	NVDPVQHTY	_NVDPVQHTY_.1	_NVDPVQHTY_	4.83401e+06	4570560	5.09962e+06	Non Numérique	Non Numérique	2.76885e-43	5.76459e-65	2.56908e-13	Filtered	Filtered	45.8873	45.7159	45.9488	Filtered	Filtered
AGRN	O00468-6;O00468-7;O00468-3;O00468-5;O00468-4;O00468;O00468-2	AGRIN_HUMAN	APDVARALL	_APDVARALL_.2	_APDVARALL_	34495.4	34052.1	35514.3	Non Numérique	Non Numérique	2.14541e-17	3.97326e-61	1.36448e-14	Filtered	Filtered	80.1232	80.2164	80.203	Filtered	Filtered
AGRN	O00468-6;O00468-7;O00468-3;O00468-5;O00468-4;O00468;O00468-2	AGRIN_HUMAN	KVFQGVLEL	_KVFQGVLEL_.2	_KVFQGVLEL_	Non Numérique	Non Numérique	Non Numérique	46526.9	34457.7	Filtered	Filtered	Filtered	5.8294e-06	6.13816e-25	Filtered	Filtered	Filtered	97.5326	97.4015
AGRN	O00468-6;O00468-7;O00468-3;O00468-5;O00468-4;O00468;O00468-2	AGRIN_HUMAN	KGKDLVARESLLDGGN	_KGKDLVARESLLDGGN_.3	_KGKDLVARESLLDGGN_	Non Numérique	Non Numérique	Non Numérique	38151.6	33652.9	Filtered	Filtered	Filtered	1.00826e-20	2.3092e-41	Filtered	Filtered	Filtered	54.2462	54.2681
AGRN	O00468-6;O00468-7;O00468-3;O00468-5;O00468-4;O00468;O00468-2	AGRIN_HUMAN	SPVPHTVL	_SPVPHTVL_.2	_SPVPHTVL_	20277.6	Non Numérique	22000.9	Non Numérique	Non Numérique	0.00795181	Filtered	0.000718801	Filtered	Filtered	61.1642	Filtered	61.271	Filtered	Filtered
AGRN	O00468-6;O00468-7;O00468-3;O00468-5;O00468-4;O00468;O00468-2	AGRIN_HUMAN	TTAAPTTRR	_TTAAPTTRR_.2	_TTAAPTTRR_	Non Numérique	Non Numérique	Non Numérique	4323.48	7700.36	Filtered	Filtered	Filtered	0.000217428	2.78038e-16	Filtered	Filtered	Filtered	15.2163	14.3803
AGRN	O00468-6;O00468-7;O00468-3;O00468-5;O00468-4;O00468;O00468-2	AGRIN_HUMAN	STVPVNTNR	_STVPVNTNR_.2	_STVPVNTNR_	Non Numérique	Non Numérique	Non Numérique	2.87796e+06	2.43358e+06	Filtered	Filtered	Filtered	2.44549e-15	5.78544e-28	Filtered	Filtered	Filtered	33.0492	32.835
EXOC5	O00471	EXOC5_HUMAN	EAADIIQKL	_EAADIIQKL_.2	_EAADIIQKL_	Non Numérique	Non Numérique	Non Numérique	170383	163263	Filtered	Filtered	Filtered	2.11025e-21	3.50976e-40	Filtered	Filtered	Filtered	79.1785	79.2432
EXOC5	O00471	EXOC5_HUMAN	EAADIIQKL	_EAADIIQKL_.1	_EAADIIQKL_	Non Numérique	Non Numérique	Non Numérique	170383	163263	Filtered	Filtered	Filtered	1.17208e-07	4.81703e-17	Filtered	Filtered	Filtered	79.1597	79.2347
EXOC5	O00471	EXOC5_HUMAN	NPETVLAKL	_NPETVLAKL_.2	_NPETVLAKL_	Non Numérique	Non Numérique	Non Numérique	166997	159251	Filtered	Filtered	Filtered	4.37853e-18	8.4744e-36	Filtered	Filtered	Filtered	80.2822	80.3829
EXOC5	O00471	EXOC5_HUMAN	EVKSKIASK	_EVKSKIASK_.2	_EVKSKIASK_	Non Numérique	Non Numérique	Non Numérique	4507.39	Non Numérique	Filtered	Filtered	Filtered	3.26053e-08	Filtered	Filtered	Filtered	Filtered	11.4919	Filtered
ELL2	O00472	ELL2_HUMAN	HSSSTISQR	_HSSSTISQR_.2	_HSSSTISQR_	Non Numérique	Non Numérique	Non Numérique	429387	385102	Filtered	Filtered	Filtered	2.11734e-20	1.22388e-27	Filtered	Filtered	Filtered	10.9596	7.48245
ELL2	O00472	ELL2_HUMAN	YRDRVIHLL	_YRDRVIHLL_.2	_YRDRVIHLL_	Non Numérique	Non Numérique	Non Numérique	53452.6	34967.3	Filtered	Filtered	Filtered	2.62294e-16	3.08385e-23	Filtered	Filtered	Filtered	60.7512	60.8613
ELL2	O00472	ELL2_HUMAN	DAVSSPQKR	_DAVSSPQKR_.2	_DAVSSPQKR_	Non Numérique	Non Numérique	Non Numérique	24380.6	29211.7	Filtered	Filtered	Filtered	2.12386e-15	4.16829e-19	Filtered	Filtered	Filtered	15.6445	14.9966
BTN3A3;BTN3A3;BTN3A1;BTN3A1;BTN3A1;BTN3A1	O00478-2;O00478;O00481-2;O00481-3;O00481-4;O00481	BT3A3_HUMAN;BT3A3_HUMAN;BT3A1_HUMAN;BT3A1_HUMAN;BT3A1_HUMAN;BT3A1_HUMAN	EPQAEVTSL	_EPQAEVTSL_.1	_EPQAEVTSL_	Non Numérique	Non Numérique	Non Numérique	645548	630589	Filtered	Filtered	Filtered	0.00258967	0.00061466	Filtered	Filtered	Filtered	65.5946	65.6124
BTN3A3;BTN3A3;BTN3A1;BTN3A1;BTN3A1;BTN3A1	O00478-2;O00478;O00481-2;O00481-3;O00481-4;O00481	BT3A3_HUMAN;BT3A3_HUMAN;BT3A1_HUMAN;BT3A1_HUMAN;BT3A1_HUMAN;BT3A1_HUMAN	AVAASVIMR	_AVAASVIMR_.2	_AVAASVIMR_	Non Numérique	Non Numérique	Non Numérique	146659	121576	Filtered	Filtered	Filtered	0.000746623	7.03385e-10	Filtered	Filtered	Filtered	60.1554	60.2373
BTN3A3;BTN3A3;BTN3A1;BTN3A1;BTN3A1;BTN3A1	O00478-2;O00478;O00481-2;O00481-3;O00481-4;O00481	BT3A3_HUMAN;BT3A3_HUMAN;BT3A1_HUMAN;BT3A1_HUMAN;BT3A1_HUMAN;BT3A1_HUMAN	AVAASVIMR	_AVAASVIM[Oxidation (M)]R_.2	_AVAASVIM[Oxidation (M)]R_	Non Numérique	Non Numérique	Non Numérique	146659	121576	Filtered	Filtered	Filtered	1.64175e-05	6.8655e-05	Filtered	Filtered	Filtered	47.2803	47.3164
PSMD14	O00487	PSDE_HUMAN	MPQSGTGVSV	_MPQSGTGVSV_.1	_MPQSGTGVSV_	35414.9	27691.1	28124.1	216207	178548	3.58681e-31	8.88034e-62	3.68416e-12	2.54768e-16	4.82764e-31	59.8472	59.6662	59.8447	57.4714	57.4786
PSMD14	O00487	PSDE_HUMAN	MPQSGTGVSV	_M[Oxidation (M)]PQSGTGVSV_.1	_M[Oxidation (M)]PQSGTGVSV_	35414.9	27691.1	28124.1	216207	178548	1.20806e-27	1.94602e-42	2.34306e-08	9.35889e-14	3.5101e-29	48.7539	48.577	48.7317	46.6136	46.5542
PSMD14	O00487	PSDE_HUMAN	EPRQTTSNL	_EPRQTTSNL_.2	_EPRQTTSNL_	170701	153608	169189	Non Numérique	Non Numérique	9.5549e-48	4.70025e-71	3.95746e-15	Filtered	Filtered	28.8277	28.7031	28.6377	Filtered	Filtered
PSMD14	O00487	PSDE_HUMAN	NRHYYSITI	_NRHYYSITI_.3	_NRHYYSITI_	Non Numérique	Non Numérique	Non Numérique	641472	608527	Filtered	Filtered	Filtered	2.37105e-24	6.61439e-47	Filtered	Filtered	Filtered	63.3486	63.3961
ZNF593	O00488	ZN593_HUMAN	YFIDSTNLKTHF	_YFIDSTNLKTHF_.3	_YFIDSTNLKTHF_	233816	214069	209214	Non Numérique	Non Numérique	8.65774e-51	7.2021e-77	1.93195e-15	Filtered	Filtered	83.8146	83.8495	83.8049	Filtered	Filtered
ZNF593	O00488	ZN593_HUMAN	YFIDSTNLKTHF	_YFIDSTNLKTHF_.2	_YFIDSTNLKTHF_	233816	214069	209214	Non Numérique	Non Numérique	1.96626e-56	1.09993e-79	4.90945e-16	Filtered	Filtered	83.8259	83.8608	83.8162	Filtered	Filtered
KPNA3	O00505	IMA4_HUMAN	HRNEVTVEL	_HRNEVTVEL_.2	_HRNEVTVEL_	Non Numérique	Non Numérique	Non Numérique	5544189	4584352	Filtered	Filtered	Filtered	1.65546e-23	3.94318e-44	Filtered	Filtered	Filtered	53.0097	53.1545
KPNA3	O00505	IMA4_HUMAN	HRNEVTVEL	_HRNEVTVEL_.1	_HRNEVTVEL_	Non Numérique	Non Numérique	Non Numérique	5544189	4584352	Filtered	Filtered	Filtered	6.0094e-17	2.73428e-30	Filtered	Filtered	Filtered	53.0819	53.1396
KRIT1	O00522-2;O00522-3;O00522	KRIT1_HUMAN	APDAKLITL	_APDAKLITL_.2	_APDAKLITL_	25528.4	28419.5	29827.4	Non Numérique	Non Numérique	1.0512e-39	5.0277e-65	8.42023e-12	Filtered	Filtered	83.1025	83.122	83.1242	Filtered	Filtered
KRIT1	O00522-2;O00522-3;O00522	KRIT1_HUMAN	GHAEIVQIL	_GHAEIVQIL_.2	_GHAEIVQIL_	Non Numérique	Non Numérique	Non Numérique	30870.1	27036.4	Filtered	Filtered	Filtered	4.99159e-05	3.51632e-13	Filtered	Filtered	Filtered	86.8382	86.9226
CHL1	O00533;O00533-2	NCHL1_HUMAN	FSEDGSFIGAY	_FSEDGSFIGAY_.1	_FSEDGSFIGAY_	136185	105881	133736	Non Numérique	Non Numérique	3.90105e-55	2.01712e-79	4.65655e-16	Filtered	Filtered	96.7897	96.9016	96.7662	Filtered	Filtered
CHL1	O00533;O00533-2	NCHL1_HUMAN	HPFAGDVVF	_HPFAGDVVF_.2	_HPFAGDVVF_	Non Numérique	Non Numérique	Non Numérique	126304	204244	Filtered	Filtered	Filtered	0.00013655	1.52603e-05	Filtered	Filtered	Filtered	86.6844	86.6905
CHL1	O00533;O00533-2	NCHL1_HUMAN	HPFAGDVVF	_HPFAGDVVF_.1	_HPFAGDVVF_	Non Numérique	Non Numérique	Non Numérique	126304	204244	Filtered	Filtered	Filtered	0.0073351	Filtered	Filtered	Filtered	Filtered	86.7221	Filtered
CHL1	O00533;O00533-2	NCHL1_HUMAN	SHLKHSLKL	_SHLKHSLKL_.3	_SHLKHSLKL_	Non Numérique	Non Numérique	Non Numérique	45344.3	49414.8	Filtered	Filtered	Filtered	3.38148e-07	4.249e-26	Filtered	Filtered	Filtered	28.1707	28.0267
CHL1	O00533;O00533-2	NCHL1_HUMAN	SHLKHSLKL	_SHLKHSLKL_.2	_SHLKHSLKL_	Non Numérique	Non Numérique	Non Numérique	45344.3	49414.8	Filtered	Filtered	Filtered	8.59041e-16	4.95695e-17	Filtered	Filtered	Filtered	28.1681	28.0084
CHL1	O00533;O00533-2	NCHL1_HUMAN	QPTESADSL	_QPTESADSL_.1	_QPTESADSL_	Non Numérique	Non Numérique	Non Numérique	47572.4	43847.2	Filtered	Filtered	Filtered	0.000104531	7.68246e-14	Filtered	Filtered	Filtered	44.4017	44.369
CHL1	O00533;O00533-2	NCHL1_HUMAN	QPTESADSL	_QPTESADSL_.2	_QPTESADSL_	Non Numérique	Non Numérique	Non Numérique	47572.4	43847.2	Filtered	Filtered	Filtered	7.61491e-08	6.16369e-18	Filtered	Filtered	Filtered	44.4464	44.3571
CHL1	O00533;O00533-2	NCHL1_HUMAN	STVPKDRVHGR	_STVPKDRVHGR_.3	_STVPKDRVHGR_	Non Numérique	Non Numérique	Non Numérique	23715	33179.1	Filtered	Filtered	Filtered	4.88183e-08	5.41064e-15	Filtered	Filtered	Filtered	15.1555	14.3195
PES1	O00541-2;O00541	PESC_HUMAN	HPTDVDYRV	_HPTDVDYRV_.2	_HPTDVDYRV_	Non Numérique	Non Numérique	Non Numérique	4894367	5.11297e+06	Filtered	Filtered	Filtered	1.68396e-23	1.52663e-42	Filtered	Filtered	Filtered	41.7213	41.6601
PES1	O00541-2;O00541	PESC_HUMAN	HPTDVDYRVM	_HPTDVDYRVM_.2	_HPTDVDYRVM_	Non Numérique	Non Numérique	Non Numérique	65449.7	59451.6	Filtered	Filtered	Filtered	4.10021e-22	7.49122e-40	Filtered	Filtered	Filtered	51.9692	52.0095
PES1	O00541-2;O00541	PESC_HUMAN	EVPREALAFIIR	_EVPREALAFIIR_.3	_EVPREALAFIIR_	Non Numérique	Non Numérique	Non Numérique	33219.7	29719.5	Filtered	Filtered	Filtered	8.21248e-06	2.2931e-17	Filtered	Filtered	Filtered	99.9581	99.8452
SDCBP	O00560-2;O00560;O00560-3	SDCB1_HUMAN	LYPRLYPEL	_LYPRLYPEL_.2	_LYPRLYPEL_	7155452	6765087	6.88616e+06	Non Numérique	Non Numérique	2.36292e-58	3.33129e-80	3.79522e-16	Filtered	Filtered	96.6492	96.824	96.7305	Filtered	Filtered
SDCBP	O00560-2;O00560;O00560-3	SDCB1_HUMAN	VQANSPASL	_VQANSPASL_.2	_VQANSPASL_	12718.5	11652.8	10974.4	Non Numérique	Non Numérique	3.51587e-16	9.54988e-25	4.19246e-06	Filtered	Filtered	55.3394	55.1605	55.3476	Filtered	Filtered
SDCBP	O00560-2;O00560;O00560-3	SDCB1_HUMAN	VQANSPASL	_VQANSPASL_.1	_VQANSPASL_	12718.5	11652.8	10974.4	Non Numérique	Non Numérique	2.79505e-05	3.30013e-07	0.000263615	Filtered	Filtered	55.3471	55.1422	55.3397	Filtered	Filtered
SDCBP	O00560-2;O00560;O00560-3	SDCB1_HUMAN	LMDHTIPEV	_LM[Oxidation (M)]DHTIPEV_.2	_LM[Oxidation (M)]DHTIPEV_	Non Numérique	Non Numérique	Non Numérique	491072	209814	Filtered	Filtered	Filtered	2.98488e-21	3.286e-38	Filtered	Filtered	Filtered	64.0685	64.131
SDCBP	O00560-2;O00560;O00560-3	SDCB1_HUMAN	LMDHTIPEV	_LMDHTIPEV_.2	_LMDHTIPEV_	Non Numérique	Non Numérique	Non Numérique	491072	209814	Filtered	Filtered	Filtered	Filtered	0.00436553	Filtered	Filtered	Filtered	Filtered	74.313
SDCBP	O00560-2;O00560;O00560-3	SDCB1_HUMAN	FIFEHIIKR	_FIFEHIIKR_.3	_FIFEHIIKR_	Non Numérique	Non Numérique	Non Numérique	288338	307630	Filtered	Filtered	Filtered	4.57033e-23	3.29268e-41	Filtered	Filtered	Filtered	74.2908	74.2909
SDCBP	O00560-2;O00560;O00560-3	SDCB1_HUMAN	KVIQAQTAF	_KVIQAQTAF_.2	_KVIQAQTAF_	158720	71710.1	159453	Non Numérique	Non Numérique	1.92767e-58	2.2607e-83	4.31352e-16	Filtered	Filtered	56.6487	56.4897	56.6674	Filtered	Filtered
SDCBP	O00560-2;O00560;O00560-3	SDCB1_HUMAN	KVIQAQTAF	_KVIQAQTAF_.1	_KVIQAQTAF_	158720	71710.1	159453	Non Numérique	Non Numérique	Filtered	2.45245e-10	Filtered	Filtered	Filtered	Filtered	56.4964	Filtered	Filtered	Filtered
SDCBP	O00560-2;O00560;O00560-3	SDCB1_HUMAN	MVAPVTGNDVGIRR	_M[Oxidation (M)]VAPVTGNDVGIRR_.3	_M[Oxidation (M)]VAPVTGNDVGIRR_	Non Numérique	Non Numérique	Non Numérique	214861	206922	Filtered	Filtered	Filtered	0.000228134	0.000255183	Filtered	Filtered	Filtered	50.973	51.083
SDCBP	O00560-2;O00560;O00560-3	SDCB1_HUMAN	SLMDHTIPEV	_SLMDHTIPEV_.2	_SLMDHTIPEV_	Non Numérique	Non Numérique	Non Numérique	61280.3	61717.8	Filtered	Filtered	Filtered	1.52906e-08	8.36312e-19	Filtered	Filtered	Filtered	86.5352	86.5473
PITPNM1;PITPNM1;PITPNM2;PITPNM2	O00562-2;O00562;Q9BZ72-2;Q9BZ72	PITM1_HUMAN;PITM1_HUMAN;PITM2_HUMAN;PITM2_HUMAN	NAYPYTRTR	_NAYPYTRTR_.2	_NAYPYTRTR_	21281.9	21673	22130.7	15124.9	17007.1	2.50479e-44	1.83573e-83	1.66616e-15	6.05302e-17	5.39482e-36	28.3398	28.1785	28.1289	28.4837	28.2248
PITPNM1;PITPNM1;PITPNM2;PITPNM2	O00562-2;O00562;Q9BZ72-2;Q9BZ72	PITM1_HUMAN;PITM1_HUMAN;PITM2_HUMAN;PITM2_HUMAN	YTDGPGGSGQY	_YTDGPGGSGQY_.2	_YTDGPGGSGQY_	62471.6	66519.1	65526.6	Non Numérique	Non Numérique	3.99325e-59	3.55543e-86	3.17305e-16	Filtered	Filtered	42.9405	42.7532	42.8185	Filtered	Filtered
PITPNM1;PITPNM1;PITPNM2;PITPNM2	O00562-2;O00562;Q9BZ72-2;Q9BZ72	PITM1_HUMAN;PITM1_HUMAN;PITM2_HUMAN;PITM2_HUMAN	YTDGPGGSGQY	_YTDGPGGSGQY_.1	_YTDGPGGSGQY_	62471.6	66519.1	65526.6	Non Numérique	Non Numérique	1.63671e-35	1.33429e-49	7.65824e-11	Filtered	Filtered	42.9568	42.7539	42.8087	Filtered	Filtered
PITPNM1;PITPNM1;PITPNM2;PITPNM2	O00562-2;O00562;Q9BZ72-2;Q9BZ72	PITM1_HUMAN;PITM1_HUMAN;PITM2_HUMAN;PITM2_HUMAN	FPEALGHVAL	_FPEALGHVAL_.2	_FPEALGHVAL_	Non Numérique	Non Numérique	Non Numérique	225842	188074	Filtered	Filtered	Filtered	3.41776e-18	2.09965e-25	Filtered	Filtered	Filtered	95.6013	95.5149
MPHOSPH10	O00566	MPP10_HUMAN	KVVSNLPAI	_KVVSNLPAI_.2	_KVVSNLPAI_	Non Numérique	Non Numérique	Non Numérique	365325	358901	Filtered	Filtered	Filtered	2.49168e-19	4.31074e-36	Filtered	Filtered	Filtered	74.8167	74.8785
MPHOSPH10	O00566	MPP10_HUMAN	KVVSNLPAI	_KVVSNLPAI_.1	_KVVSNLPAI_	Non Numérique	Non Numérique	Non Numérique	365325	358901	Filtered	Filtered	Filtered	1.13667e-09	9.04078e-23	Filtered	Filtered	Filtered	74.8389	74.9007
MPHOSPH10	O00566	MPP10_HUMAN	DHEKSKLSL	_DHEKSKLSL_.3	_DHEKSKLSL_	Non Numérique	Non Numérique	Non Numérique	82514.9	79303.3	Filtered	Filtered	Filtered	2.98467e-06	8.25779e-12	Filtered	Filtered	Filtered	34.2954	34.2252
MPHOSPH10	O00566	MPP10_HUMAN	EVKSSFEKR	_EVKSSFEKR_.3	_EVKSSFEKR_	Non Numérique	Non Numérique	Non Numérique	27659.9	31603.1	Filtered	Filtered	Filtered	8.89445e-07	1.35562e-10	Filtered	Filtered	Filtered	18.1782	17.7507
NOP56	O00567	NOP56_HUMAN	YPASTVQIL	_YPASTVQIL_.2	_YPASTVQIL_	9503.23	8015.22	9323.74	4740680	4.49537e+06	1.68647e-13	3.77528e-12	2.07414e-07	4.40028e-22	1.24028e-40	96.0745	96.1865	96.1035	94.3626	94.2906
NOP56	O00567	NOP56_HUMAN	YPASTVQIL	_YPASTVQIL_.1	_YPASTVQIL_	9503.23	8015.22	9323.74	4740680	4.49537e+06	Filtered	Filtered	Filtered	1.1549e-20	6.05281e-39	Filtered	Filtered	Filtered	94.3798	94.3077
NOP56	O00567	NOP56_HUMAN	ETAGSTSIPKR	_ETAGSTSIPKR_.3	_ETAGSTSIPKR_	Non Numérique	Non Numérique	Non Numérique	1.09658e+06	1088611	Filtered	Filtered	Filtered	2.427e-24	1.11631e-45	Filtered	Filtered	Filtered	26.4224	26.0534
NOP56	O00567	NOP56_HUMAN	ETAGSTSIPKR	_ETAGSTSIPKR_.2	_ETAGSTSIPKR_	Non Numérique	Non Numérique	Non Numérique	1.09658e+06	1088611	Filtered	Filtered	Filtered	2.79274e-24	2.43953e-47	Filtered	Filtered	Filtered	26.4064	26.0634
NOP56	O00567	NOP56_HUMAN	VLFEHAVGY	_VLFEHAVGY_.2	_VLFEHAVGY_	498396	487228	543630	Non Numérique	Non Numérique	4.06596e-51	7.90466e-74	6.32405e-15	Filtered	Filtered	77.6696	77.6601	77.7559	Filtered	Filtered
NOP56	O00567	NOP56_HUMAN	KMSQVAPSL	_KMSQVAPSL_.2	_KMSQVAPSL_	Non Numérique	Non Numérique	Non Numérique	686104	571272	Filtered	Filtered	Filtered	3.24837e-22	1.1045e-38	Filtered	Filtered	Filtered	58.4006	58.5082
NOP56	O00567	NOP56_HUMAN	EHAVGYAL	_EHAVGYAL_.1	_EHAVGYAL_	Non Numérique	Non Numérique	Non Numérique	149207	127698	Filtered	Filtered	Filtered	1.41853e-16	2.81918e-30	Filtered	Filtered	Filtered	55.8969	55.9642
NOP56	O00567	NOP56_HUMAN	EHAVGYALL	_EHAVGYALL_.2	_EHAVGYALL_	Non Numérique	Non Numérique	Non Numérique	96914.2	98156.1	Filtered	Filtered	Filtered	0.00224805	0.00275964	Filtered	Filtered	Filtered	79.5269	79.6225
NOP56	O00567	NOP56_HUMAN	AHAGSLTNL	_AHAGSLTNL_.2	_AHAGSLTNL_	Non Numérique	Non Numérique	Non Numérique	86299.8	87468.7	Filtered	Filtered	Filtered	3.33144e-09	9.79107e-23	Filtered	Filtered	Filtered	50.3135	50.4151
NOP56	O00567	NOP56_HUMAN	STFIGRAAAK	_STFIGRAAAK_.2	_STFIGRAAAK_	Non Numérique	Non Numérique	Non Numérique	56297.3	60162.5	Filtered	Filtered	Filtered	5.48699e-20	3.41574e-41	Filtered	Filtered	Filtered	35.3773	35.271
NOP56	O00567	NOP56_HUMAN	TAGSTSIPKR	_TAGSTSIPKR_.2	_TAGSTSIPKR_	Non Numérique	Non Numérique	Non Numérique	49459.7	61130.3	Filtered	Filtered	Filtered	0.000350537	2.67232e-10	Filtered	Filtered	Filtered	26.4239	26.0653
NOP56	O00567	NOP56_HUMAN	ETAGSTSIPK	_ETAGSTSIPK_.1	_ETAGSTSIPK_	Non Numérique	Non Numérique	Non Numérique	46980.3	34845.4	Filtered	Filtered	Filtered	3.70513e-17	1.61354e-21	Filtered	Filtered	Filtered	33.617	33.4233
NOP56	O00567	NOP56_HUMAN	YHFPELVKI	_YHFPELVKI_.3	_YHFPELVKI_	Non Numérique	Non Numérique	Non Numérique	41544.6	35112.6	Filtered	Filtered	Filtered	7.78135e-19	2.90266e-44	Filtered	Filtered	Filtered	94.7563	94.6844
NOP56	O00567	NOP56_HUMAN	TVNDPEEAGHR	_TVNDPEEAGHR_.3	_TVNDPEEAGHR_	Non Numérique	Non Numérique	Non Numérique	35463.3	35857.5	Filtered	Filtered	Filtered	0.00103122	1.13974e-16	Filtered	Filtered	Filtered	20.7067	20.0394
NOP56	O00567	NOP56_HUMAN	LIFHSTFIGR	_LIFHSTFIGR_.3	_LIFHSTFIGR_	Non Numérique	Non Numérique	Non Numérique	32686	33963.7	Filtered	Filtered	Filtered	3.64015e-17	1.47806e-29	Filtered	Filtered	Filtered	78.1962	78.2655
NOP56;NOP58	O00567;Q9Y2X3	NOP56_HUMAN;NOP58_HUMAN	STVQILGAEK	_STVQILGAEK_.2	_STVQILGAEK_	Non Numérique	Non Numérique	Non Numérique	113022	91722	Filtered	Filtered	Filtered	1.62072e-08	1.00821e-16	Filtered	Filtered	Filtered	58.3517	58.4592
DDX3X	O00571-2;O00571	DDX3X_HUMAN	NSDGYGGNY	_NSDGYGGNY_.1	_NSDGYGGNY_	120062	130253	126448	Non Numérique	Non Numérique	5.22726e-41	1.393e-55	6.88547e-13	Filtered	Filtered	39.1543	38.9096	38.9386	Filtered	Filtered
DDX3X	O00571-2;O00571	DDX3X_HUMAN	STSENITQK	_STSENITQK_.2	_STSENITQK_	Non Numérique	Non Numérique	Non Numérique	652092	609706	Filtered	Filtered	Filtered	1.79169e-22	1.56812e-41	Filtered	Filtered	Filtered	20.7321	20.0752
DDX3X	O00571-2;O00571	DDX3X_HUMAN	STSENITQK	_STSENITQK_.1	_STSENITQK_	Non Numérique	Non Numérique	Non Numérique	652092	609706	Filtered	Filtered	Filtered	1.88036e-22	3.54046e-42	Filtered	Filtered	Filtered	20.7179	20.0871
DDX3X	O00571-2;O00571	DDX3X_HUMAN	SSSSFSSSR	_SSSSFSSSR_.2	_SSSSFSSSR_	Non Numérique	Non Numérique	Non Numérique	309135	298746	Filtered	Filtered	Filtered	4.79598e-24	7.59733e-43	Filtered	Filtered	Filtered	17.9738	17.3806
DDX3X	O00571-2;O00571	DDX3X_HUMAN	SSSSFSSSR	_SSSSFSSSR_.1	_SSSSFSSSR_	Non Numérique	Non Numérique	Non Numérique	309135	298746	Filtered	Filtered	Filtered	3.06748e-07	6.37262e-05	Filtered	Filtered	Filtered	17.9596	17.3874
DDX3X	O00571-2;O00571	DDX3X_HUMAN	SHVAVENAL	_[Acetyl (Protein N-term)]SHVAVENAL_.2	_[Acetyl (Protein N-term)]SHVAVENAL_	Non Numérique	Non Numérique	Non Numérique	120062	109170	Filtered	Filtered	Filtered	1.75945e-17	5.88722e-30	Filtered	Filtered	Filtered	72.6371	72.636
DDX3X	O00571-2;O00571	DDX3X_HUMAN	SHVAVENAL	_[Acetyl (Protein N-term)]SHVAVENAL_.1	_[Acetyl (Protein N-term)]SHVAVENAL_	Non Numérique	Non Numérique	Non Numérique	120062	109170	Filtered	Filtered	Filtered	2.73735e-10	3.29883e-14	Filtered	Filtered	Filtered	72.6133	72.6378
DDX3X	O00571-2;O00571	DDX3X_HUMAN	DTMPPKGVR	_DTM[Oxidation (M)]PPKGVR_.2	_DTM[Oxidation (M)]PPKGVR_	Non Numérique	Non Numérique	Non Numérique	197547	198331	Filtered	Filtered	Filtered	1.43047e-22	7.02137e-42	Filtered	Filtered	Filtered	22.8014	22.463
DDX3X	O00571-2;O00571	DDX3X_HUMAN	HAIPIIKEK	_HAIPIIKEK_.3	_HAIPIIKEK_	Non Numérique	Non Numérique	Non Numérique	103256	103619	Filtered	Filtered	Filtered	0.000194895	3.75442e-06	Filtered	Filtered	Filtered	41.4578	41.4527
DDX3X	O00571-2;O00571	DDX3X_HUMAN	HAIPIIKEKR	_HAIPIIKEKR_.3	_HAIPIIKEKR_	Non Numérique	Non Numérique	Non Numérique	53099.6	52497.3	Filtered	Filtered	Filtered	1.64835e-12	9.72104e-23	Filtered	Filtered	Filtered	33.8809	33.7792
DDX3X	O00571-2;O00571	DDX3X_HUMAN	SSFGSRSDSR	_SSFGSRSDSR_.2	_SSFGSRSDSR_	Non Numérique	Non Numérique	Non Numérique	40980.3	61697.9	Filtered	Filtered	Filtered	1.42892e-19	9.56333e-46	Filtered	Filtered	Filtered	15.5371	14.8161
DDX3X	O00571-2;O00571	DDX3X_HUMAN	TSIHGDRSQR	_TSIHGDRSQR_.3	_TSIHGDRSQR_	Non Numérique	Non Numérique	Non Numérique	Non Numérique	67314	Filtered	Filtered	Filtered	Filtered	9.92548e-24	Filtered	Filtered	Filtered	Filtered	0.372052
MFNG	O00587-2;O00587	MFNG_HUMAN	DVYVGRPSLNR	_DVYVGRPSLNR_.3	_DVYVGRPSLNR_	Non Numérique	Non Numérique	Non Numérique	95712.2	91025.7	Filtered	Filtered	Filtered	1.03072e-21	7.81344e-40	Filtered	Filtered	Filtered	51.8924	51.9374
MFNG	O00587-2;O00587	MFNG_HUMAN	DVYVGRPSLNR	_DVYVGRPSLNR_.2	_DVYVGRPSLNR_	Non Numérique	Non Numérique	Non Numérique	95712.2	91025.7	Filtered	Filtered	Filtered	4.77847e-19	7.05931e-35	Filtered	Filtered	Filtered	51.8726	51.9435
MFNG	O00587-2;O00587	MFNG_HUMAN	SHLETLQLL	_SHLETLQLL_.2	_SHLETLQLL_	Non Numérique	Non Numérique	Non Numérique	87287.3	84461.2	Filtered	Filtered	Filtered	1.74497e-21	5.34076e-44	Filtered	Filtered	Filtered	95.4161	95.3141
KPNA4	O00629	IMA3_HUMAN	QRNEVVVEL	_QRNEVVVEL_.2	_QRNEVVVEL_	160049	Non Numérique	Non Numérique	2.90367e+06	2.69019e+06	0.00683242	Filtered	Filtered	2.53939e-21	3.70232e-43	69.4419	Filtered	Filtered	71.9887	72.115
KPNA4	O00629	IMA3_HUMAN	QRNEVVVEL	_QRNEVVVEL_.1	_QRNEVVVEL_	160049	Non Numérique	Non Numérique	2.90367e+06	2.69019e+06	Filtered	Filtered	Filtered	1.12988e-20	3.93366e-34	Filtered	Filtered	Filtered	71.9799	72.0959
KPNA4	O00629	IMA3_HUMAN	HHTDVNILV	_HHTDVNILV_.1	_HHTDVNILV_	Non Numérique	Non Numérique	Non Numérique	16963.7	14796.3	Filtered	Filtered	Filtered	3.04821e-05	0.000233175	Filtered	Filtered	Filtered	63.058	63.1609
TRIM38	O00635	TRI38_HUMAN	SHQVSVTL	_SHQVSVTL_.1	_SHQVSVTL_	Non Numérique	Non Numérique	Non Numérique	91496.3	56958.3	Filtered	Filtered	Filtered	4.54581e-15	3.89586e-22	Filtered	Filtered	Filtered	56.3577	56.459
TRIM38	O00635	TRI38_HUMAN	SLMTNPVSI	_SLMTNPVSI_.1	_SLMTNPVSI_	Non Numérique	Non Numérique	Non Numérique	26235.6	30087.6	Filtered	Filtered	Filtered	5.25705e-05	0.00016166	Filtered	Filtered	Filtered	96.9141	96.8181
TRIM38	O00635	TRI38_HUMAN	SLMTNPVSI	_SLMTNPVSI_.2	_SLMTNPVSI_	Non Numérique	Non Numérique	Non Numérique	26235.6	30087.6	Filtered	Filtered	Filtered	2.02315e-12	1.62182e-24	Filtered	Filtered	Filtered	96.8855	96.7843
TRIM38	O00635	TRI38_HUMAN	KLQKAVTKL	_KLQKAVTKL_.2	_KLQKAVTKL_	Non Numérique	Non Numérique	Non Numérique	13444.1	23917.2	Filtered	Filtered	Filtered	6.23519e-13	1.69326e-27	Filtered	Filtered	Filtered	28.9339	28.7903
E2F3	O00716-2;O00716	E2F3_HUMAN	NQRLAYVTY	_NQRLAYVTY_.2	_NQRLAYVTY_	23830	26576	26168.3	Non Numérique	Non Numérique	0.00344772	0.00121469	1.28069e-09	Filtered	Filtered	64.3591	64.2715	64.4812	Filtered	Filtered
PPP6C	O00743-2;O00743;O00743-3	PPP6_HUMAN	KYLPENDLKRL	_KYLPENDLKRL_.3	_KYLPENDLKRL_	574587	588139	610084	Non Numérique	Non Numérique	1.26156e-57	2.73518e-79	9.17909e-15	Filtered	Filtered	54.8806	54.7855	54.894	Filtered	Filtered
PPP6C	O00743-2;O00743;O00743-3	PPP6_HUMAN	KYLPENDLKRL	_KYLPENDLKRL_.2	_KYLPENDLKRL_	574587	588139	610084	Non Numérique	Non Numérique	3.00652e-57	1.43359e-84	9.52146e-16	Filtered	Filtered	54.8919	54.8229	54.9	Filtered	Filtered
PPP6C	O00743-2;O00743;O00743-3	PPP6_HUMAN	HQLVHEGY	_HQLVHEGY_.2	_HQLVHEGY_	27931.8	33003.7	36052.5	Non Numérique	Non Numérique	2.5885e-17	9.94217e-23	1.46797e-06	Filtered	Filtered	31.5393	31.415	31.4283	Filtered	Filtered
PPP6C	O00743-2;O00743;O00743-3	PPP6_HUMAN	KWPDRITLL	_KWPDRITLL_.2	_KWPDRITLL_	Non Numérique	Non Numérique	Non Numérique	319395	321209	Filtered	Filtered	Filtered	3.67564e-19	3.31071e-43	Filtered	Filtered	Filtered	91.7422	91.6976
NME4	O00746-2;O00746	NDKM_HUMAN	MVWEGYNVVR	_MVWEGYNVVR_.2	_MVWEGYNVVR_	Non Numérique	Non Numérique	Non Numérique	31178.9	35791.2	Filtered	Filtered	Filtered	8.98753e-14	6.07558e-33	Filtered	Filtered	Filtered	80.9949	80.999
NME4	O00746-2;O00746	NDKM_HUMAN	GQHSSIHPA	_GQHSSIHPA_.2	_GQHSSIHPA_	5194.17	Non Numérique	6943.43	Non Numérique	Non Numérique	0.00276599	Filtered	0.00886717	Filtered	Filtered	12.8123	Filtered	12.7945	Filtered	Filtered
PIK3C2B	O00750	P3C2B_HUMAN	DTSGKPVAR	_DTSGKPVAR_.2	_DTSGKPVAR_	Non Numérique	Non Numérique	Non Numérique	909439	869449	Filtered	Filtered	Filtered	3.82253e-21	3.82093e-47	Filtered	Filtered	Filtered	12.7442	11.8042
PIK3C2B	O00750	P3C2B_HUMAN	KLAQQVREA	_KLAQQVREA_.2	_KLAQQVREA_	Non Numérique	Non Numérique	Non Numérique	45039.9	47976.6	Filtered	Filtered	Filtered	0.00155331	0.000360215	Filtered	Filtered	Filtered	24.6587	24.2481
PIK3C2B	O00750	P3C2B_HUMAN	FHQPDSVIL	_FHQPDSVIL_.1	_FHQPDSVIL_	Non Numérique	Non Numérique	Non Numérique	36096.3	32794.2	Filtered	Filtered	Filtered	8.22737e-12	5.64832e-13	Filtered	Filtered	Filtered	78.3049	78.3692
MAN2B1	O00754-2;O00754	MA2B1_HUMAN	DSAGPWTMSR	_DSAGPWTMSR_.2	_DSAGPWTMSR_	Non Numérique	Non Numérique	Non Numérique	177806	177384	Filtered	Filtered	Filtered	1.42659e-18	6.55208e-40	Filtered	Filtered	Filtered	60.1355	60.1813
MAN2B1	O00754-2;O00754	MA2B1_HUMAN	QVPRWKPQAR	_QVPRWKPQAR_.3	_QVPRWKPQAR_	Non Numérique	Non Numérique	Non Numérique	150520	150552	Filtered	Filtered	Filtered	6.37906e-16	8.45923e-33	Filtered	Filtered	Filtered	34.7306	34.6451
MAN2B1	O00754-2;O00754	MA2B1_HUMAN	STYSVAQVPR	_STYSVAQVPR_.2	_STYSVAQVPR_	Non Numérique	Non Numérique	Non Numérique	135924	125414	Filtered	Filtered	Filtered	6.87736e-22	3.79968e-41	Filtered	Filtered	Filtered	52.7008	52.7508
MAN2B1	O00754-2;O00754	MA2B1_HUMAN	FPYADGPHQF	_FPYADGPHQF_.2	_FPYADGPHQF_	Non Numérique	Non Numérique	Non Numérique	128915	121387	Filtered	Filtered	Filtered	4.01835e-20	6.3803e-38	Filtered	Filtered	Filtered	73.7145	73.7448
MAN2B1	O00754-2;O00754	MA2B1_HUMAN	VPSDVVIFPSSDSQAHPP	_VPSDVVIFPSSDSQAHPP_.2	_VPSDVVIFPSSDSQAHPP_	Non Numérique	Non Numérique	Non Numérique	55199.6	55039.8	Filtered	Filtered	Filtered	2.92066e-11	6.49291e-30	Filtered	Filtered	Filtered	91.5947	91.5552
MAN2B1	O00754-2;O00754	MA2B1_HUMAN	NVATAQGRYYR	_NVATAQGRYYR_.3	_NVATAQGRYYR_	Non Numérique	Non Numérique	Non Numérique	35901.5	44369.6	Filtered	Filtered	Filtered	0.00046633	6.95476e-08	Filtered	Filtered	Filtered	31.8634	31.6707
MAN2B1	O00754-2;O00754	MA2B1_HUMAN	TKGRFYTDSNGREIL	_TKGRFYTDSNGREIL_.3	_TKGRFYTDSNGREIL_	Non Numérique	Non Numérique	Non Numérique	35727.4	35639.9	Filtered	Filtered	Filtered	3.79761e-17	5.35374e-25	Filtered	Filtered	Filtered	53.3821	53.4259
MAN2B1	O00754-2;O00754	MA2B1_HUMAN	ETKGRFYTDSNGREIL	_ETKGRFYTDSNGREIL_.3	_ETKGRFYTDSNGREIL_	Non Numérique	Non Numérique	Non Numérique	16965.7	17195.4	Filtered	Filtered	Filtered	1.13005e-05	0.000173263	Filtered	Filtered	Filtered	56.1342	56.2021
MAN2B1	O00754-2;O00754	MA2B1_HUMAN	VDQYFYGIKNDIQHAG	_VDQYFYGIKNDIQHAG_.3	_VDQYFYGIKNDIQHAG_	Non Numérique	Non Numérique	Non Numérique	5389.27	4571.95	Filtered	Filtered	Filtered	1.48998e-17	7.35762e-29	Filtered	Filtered	Filtered	78.2484	78.3024
MAN2B1	O00754-2;O00754	MA2B1_HUMAN	ETKGRFYTDSNGREILE	_ETKGRFYTDSNGREILE_.3	_ETKGRFYTDSNGREILE_	Non Numérique	Non Numérique	Non Numérique	4040.78	3632.72	Filtered	Filtered	Filtered	4.06168e-13	4.49823e-26	Filtered	Filtered	Filtered	53.1385	53.1757
UBE2C	O00762;O00762-3;O00762-4	UBE2C_HUMAN	GTVYEDLRY	_GTVYEDLRY_.2	_GTVYEDLRY_	7287280	7.10399e+06	7.32481e+06	Non Numérique	287793	7.64529e-53	1.98683e-80	1.30043e-15	Filtered	0.00519405	69.396	69.327	69.4224	Filtered	71.1603
UBE2C	O00762;O00762-3;O00762-4	UBE2C_HUMAN	GTVYEDLRY	_GTVYEDLRY_.1	_GTVYEDLRY_	7287280	7.10399e+06	7.32481e+06	Non Numérique	287793	6.32662e-46	2.62521e-78	1.11728e-14	Filtered	Filtered	69.4123	69.3427	69.4699	Filtered	Filtered
UBE2C	O00762;O00762-3;O00762-4	UBE2C_HUMAN	NRDPAATSV	_NRDPAATSV_.2	_NRDPAATSV_	Non Numérique	Non Numérique	Non Numérique	191208	189821	Filtered	Filtered	Filtered	1.66981e-22	1.01902e-40	Filtered	Filtered	Filtered	29.1562	28.9343
UBE2C	O00762;O00762-3;O00762-4	UBE2C_HUMAN	NRDPAATSV	_NRDPAATSV_.1	_NRDPAATSV_	Non Numérique	Non Numérique	Non Numérique	191208	189821	Filtered	Filtered	Filtered	1.67892e-10	2.15426e-11	Filtered	Filtered	Filtered	29.1837	28.9357
UBE2C	O00762;O00762-3;O00762-4	UBE2C_HUMAN	AATSVAAAR	_AATSVAAAR_.2	_AATSVAAAR_	Non Numérique	Non Numérique	Non Numérique	69133.2	133330	Filtered	Filtered	Filtered	8.59429e-22	1.89232e-33	Filtered	Filtered	Filtered	23.1405	22.7656
UBE2C	O00762;O00762-3;O00762-4	UBE2C_HUMAN	AATSVAAAR	_AATSVAAAR_.1	_AATSVAAAR_	Non Numérique	Non Numérique	Non Numérique	69133.2	133330	Filtered	Filtered	Filtered	0.000775628	Filtered	Filtered	Filtered	Filtered	23.1011	Filtered
UBE2C	O00762;O00762-3;O00762-4	UBE2C_HUMAN	RLQQELMTL	_RLQQELMTL_.2	_RLQQELMTL_	Non Numérique	Non Numérique	Non Numérique	70526.3	64261.8	Filtered	Filtered	Filtered	9.08929e-14	1.58621e-31	Filtered	Filtered	Filtered	82.3124	82.354
PDXK	O00764;O00764-3;O00764-2	PDXK_HUMAN	VFVGTGDLF	_VFVGTGDLF_.1	_VFVGTGDLF_	78605.5	83789.9	96541.3	Non Numérique	Non Numérique	6.43405e-46	1.21801e-66	2.02107e-13	Filtered	Filtered	115.483	115.593	115.343	Filtered	Filtered
PDXK	O00764;O00764-3;O00764-2	PDXK_HUMAN	NSDELQELY	_NSDELQELY_.2	_NSDELQELY_	31956	36001.5	34976	Non Numérique	Non Numérique	3.59092e-45	8.57051e-56	1.84528e-12	Filtered	Filtered	82.344	82.3063	82.2719	Filtered	Filtered
PDXK	O00764;O00764-3;O00764-2	PDXK_HUMAN	NSDELQELY	_NSDELQELY_.1	_NSDELQELY_	31956	36001.5	34976	Non Numérique	Non Numérique	3.28829e-28	2.1998e-38	8.7681e-10	Filtered	Filtered	82.3342	82.3017	82.2569	Filtered	Filtered
PDXK	O00764;O00764-3;O00764-2	PDXK_HUMAN	KQQNPRLVY	_KQQNPRLVY_.2	_KQQNPRLVY_	44994.8	46708.9	54262.5	Non Numérique	Non Numérique	8.84848e-20	6.62126e-28	0.000262511	Filtered	Filtered	40.2766	40.2097	40.2752	Filtered	Filtered
PDXK	O00764;O00764-3;O00764-2	PDXK_HUMAN	HVIRGYVGNR	_HVIRGYVGNR_.3	_HVIRGYVGNR_	Non Numérique	Non Numérique	Non Numérique	369981	348565	Filtered	Filtered	Filtered	6.68469e-17	7.28731e-32	Filtered	Filtered	Filtered	27.2172	26.9315
PDXK	O00764;O00764-3;O00764-2	PDXK_HUMAN	MVVDIVQEL	_M[Oxidation (M)]VVDIVQEL_.2	_M[Oxidation (M)]VVDIVQEL_	Non Numérique	Non Numérique	Non Numérique	57904.8	49427.2	Filtered	Filtered	Filtered	2.04781e-20	3.0765e-41	Filtered	Filtered	Filtered	107.308	107.113
PDXK	O00764;O00764-3;O00764-2	PDXK_HUMAN	MVVDIVQEL	_M[Oxidation (M)]VVDIVQEL_.1	_M[Oxidation (M)]VVDIVQEL_	Non Numérique	Non Numérique	Non Numérique	57904.8	49427.2	Filtered	Filtered	Filtered	1.403e-07	3.0051e-08	Filtered	Filtered	Filtered	107.349	107.145
PDXK	O00764;O00764-3;O00764-2	PDXK_HUMAN	TPNQFEAEL	_TPNQFEAEL_.1	_TPNQFEAEL_	Non Numérique	Non Numérique	Non Numérique	30832.3	25220.8	Filtered	Filtered	Filtered	0.00151673	0.000407422	Filtered	Filtered	Filtered	80.1616	80.1959
SCD	O00767	ACOD_HUMAN	AVGEGFHNY	_AVGEGFHNY_.2	_AVGEGFHNY_	33831.7	31788.5	33386	Non Numérique	Non Numérique	4.6256e-21	1.69402e-22	2.64226e-05	Filtered	Filtered	47.556	47.3425	47.5861	Filtered	Filtered
SCD	O00767	ACOD_HUMAN	HSFPYDYSASEY	_HSFPYDYSASEY_.2	_HSFPYDYSASEY_	22059.3	24501.3	22869.3	Non Numérique	Non Numérique	4.73679e-38	8.07412e-70	3.92965e-14	Filtered	Filtered	73.9471	73.8975	73.9718	Filtered	Filtered
SCD	O00767	ACOD_HUMAN	TTITAPPSR	_TTITAPPSR_.2	_TTITAPPSR_	Non Numérique	Non Numérique	Non Numérique	7.19933e+06	6.95375e+06	Filtered	Filtered	Filtered	5.88834e-21	3.68224e-41	Filtered	Filtered	Filtered	38.7619	38.6257
SCD	O00767	ACOD_HUMAN	TTITAPPSR	_TTITAPPSR_.1	_TTITAPPSR_	Non Numérique	Non Numérique	Non Numérique	7.19933e+06	6.95375e+06	Filtered	Filtered	Filtered	3.85779e-08	6.95516e-11	Filtered	Filtered	Filtered	38.8201	38.6945
SCD	O00767	ACOD_HUMAN	RPYDKNISPR	_RPYDKNISPR_.3	_RPYDKNISPR_	Non Numérique	Non Numérique	Non Numérique	104949	116427	Filtered	Filtered	Filtered	4.8787e-23	1.1599e-39	Filtered	Filtered	Filtered	25.3331	24.9903
SCD	O00767	ACOD_HUMAN	LAYDRKKVSK	_LAYDRKKVSK_.3	_LAYDRKKVSK_	Non Numérique	Non Numérique	Non Numérique	34644.5	39925.1	Filtered	Filtered	Filtered	5.05854e-18	4.51699e-32	Filtered	Filtered	Filtered	17.7279	17.3152
DLGAP1	O14490-7;O14490	DLGP1_HUMAN	FHDNLENSL	_FHDNLENSL_.2	_FHDNLENSL_	Non Numérique	Non Numérique	Non Numérique	60754.3	41981.1	Filtered	Filtered	Filtered	3.43332e-09	4.07738e-22	Filtered	Filtered	Filtered	63.4882	63.5518
DLGAP1	O14490-7;O14490	DLGP1_HUMAN	NTISEQAVKASR	_NTISEQAVKASR_.2	_NTISEQAVKASR_	Non Numérique	Non Numérique	Non Numérique	14792.8	16099.4	Filtered	Filtered	Filtered	9.68009e-21	1.07069e-33	Filtered	Filtered	Filtered	33.7167	33.5536
DLGAP1	O14490-7;O14490	DLGP1_HUMAN	LPVSLDTPL	_LPVSLDTPL_.1	_LPVSLDTPL_	Non Numérique	Non Numérique	Non Numérique	18293.5	11340.5	Filtered	Filtered	Filtered	5.42735e-05	5.57298e-07	Filtered	Filtered	Filtered	110.91	110.674
SH2B2	O14492	SH2B2_HUMAN	HPIPLESGGSADITL	_HPIPLESGGSADITL_.2	_HPIPLESGGSADITL_	Non Numérique	Non Numérique	Non Numérique	17825.1	20131.7	Filtered	Filtered	Filtered	4.90069e-14	2.50823e-34	Filtered	Filtered	Filtered	91.1581	91.0823
ARID1A	O14497;O14497-2;O14497-3	ARI1A_HUMAN	APAPVQPPM	_APAPVQPPM_.2	_APAPVQPPM_	52175.2	39590	41318.7	1.37926e+06	1.50745e+06	2.7616e-35	3.79241e-43	1.87906e-08	3.01126e-15	1.01264e-23	73.3379	73.3174	73.4566	70.8324	70.8483
ARID1A	O14497;O14497-2;O14497-3	ARI1A_HUMAN	APAPVQPPM	_APAPVQPPM[Oxidation (M)]_.2	_APAPVQPPM[Oxidation (M)]_	52175.2	39590	41318.7	1.37926e+06	1.50745e+06	0.000740012	0.00122605	0.00105509	6.13163e-12	8.04609e-28	56.3734	56.3374	56.4637	53.3351	53.5552
ARID1A	O14497;O14497-2;O14497-3	ARI1A_HUMAN	APAPVQPPM	_APAPVQPPM_.1	_APAPVQPPM_	52175.2	39590	41318.7	1.37926e+06	1.50745e+06	Filtered	Filtered	Filtered	5.22164e-13	1.1321e-28	Filtered	Filtered	Filtered	70.869	70.8973
ARID1A	O14497;O14497-2;O14497-3	ARI1A_HUMAN	APAPVQPPM	_APAPVQPPM[Oxidation (M)]_.1	_APAPVQPPM[Oxidation (M)]_	52175.2	39590	41318.7	1.37926e+06	1.50745e+06	Filtered	Filtered	Filtered	3.32147e-16	3.81926e-21	Filtered	Filtered	Filtered	53.3004	53.4786
ARID1A	O14497;O14497-2;O14497-3	ARI1A_HUMAN	SPRGGTPGSGAAAA	_SPRGGTPGSGAAAA_.2	_SPRGGTPGSGAAAA_	168820	142424	161875	Non Numérique	Non Numérique	8.75178e-56	8.7705e-78	6.70405e-16	Filtered	Filtered	23.4358	23.2429	23.2141	Filtered	Filtered
ARID1A	O14497;O14497-2;O14497-3	ARI1A_HUMAN	NTSDMMGRMSY	_NTSDMMGRMSY_.2	_NTSDMMGRMSY_	24925.5	24372.3	25223.5	Non Numérique	Non Numérique	4.91511e-54	8.49876e-75	4.95035e-15	Filtered	Filtered	63.4752	63.3461	63.5349	Filtered	Filtered
ARID1A	O14497;O14497-2;O14497-3	ARI1A_HUMAN	NTSDMMGRMSY	_NTSDMM[Oxidation (M)]GRMSY_.2	_NTSDMM[Oxidation (M)]GRMSY_	24925.5	24372.3	25223.5	Non Numérique	Non Numérique	5.74168e-20	2.08777e-14	Filtered	Filtered	Filtered	47.3285	46.8697	Filtered	Filtered	Filtered
ARID1A	O14497;O14497-2;O14497-3	ARI1A_HUMAN	YPQPQSQQSQQTAY	_YPQPQSQQSQQTAY_.2	_YPQPQSQQSQQTAY_	7441.52	7031.27	6792.36	Non Numérique	Non Numérique	2.5354e-33	3.17055e-45	2.28834e-12	Filtered	Filtered	51.9685	51.6075	51.93	Filtered	Filtered
ARID1A	O14497;O14497-2;O14497-3	ARI1A_HUMAN	THFESKTEL	_THFESKTEL_.2	_THFESKTEL_	Non Numérique	Non Numérique	Non Numérique	120999	100643	Filtered	Filtered	Filtered	1.78945e-19	6.32993e-32	Filtered	Filtered	Filtered	37.9042	37.8266
ARID1A	O14497;O14497-2;O14497-3	ARI1A_HUMAN	THFESKTEL	_THFESKTEL_.3	_THFESKTEL_	Non Numérique	Non Numérique	Non Numérique	120999	100643	Filtered	Filtered	Filtered	1.01112e-05	6.15912e-09	Filtered	Filtered	Filtered	37.9014	37.8238
ARID1A	O14497;O14497-2;O14497-3	ARI1A_HUMAN	NAYPATATAATER	_NAYPATATAATER_.2	_NAYPATATAATER_	Non Numérique	Non Numérique	Non Numérique	136214	131501	Filtered	Filtered	Filtered	2.46709e-21	3.0306e-41	Filtered	Filtered	Filtered	40.8828	40.7917
ARID1A	O14497;O14497-2;O14497-3	ARI1A_HUMAN	YPNRSAYPPPAPAYAL	_YPNRSAYPPPAPAYAL_.2	_YPNRSAYPPPAPAYAL_	Non Numérique	Non Numérique	Non Numérique	78453.5	83814.4	Filtered	Filtered	Filtered	8.48067e-19	2.51284e-36	Filtered	Filtered	Filtered	84.3598	84.3989
ARID1A	O14497;O14497-2;O14497-3	ARI1A_HUMAN	SSSSFAQQR	_SSSSFAQQR_.2	_SSSSFAQQR_	Non Numérique	Non Numérique	Non Numérique	49977.3	51413.3	Filtered	Filtered	Filtered	1.54425e-08	1.16879e-09	Filtered	Filtered	Filtered	23.2181	22.8484
ARID1A	O14497;O14497-2;O14497-3	ARI1A_HUMAN	SPASVAQSR	_SPASVAQSR_.2	_SPASVAQSR_	Non Numérique	Non Numérique	Non Numérique	15294.3	14593.5	Filtered	Filtered	Filtered	6.05484e-08	1.94006e-05	Filtered	Filtered	Filtered	22.422	21.9844
ARID1A;ARID1A;ARID1A;ARID1B;ARID1B;ARID1B	O14497;O14497-2;O14497-3;Q8NFD5;Q8NFD5-2;Q8NFD5-3	ARI1A_HUMAN;ARI1A_HUMAN;ARI1A_HUMAN;ARI1B_HUMAN;ARI1B_HUMAN;ARI1B_HUMAN	AASSLKKQY	_AASSLKKQY_.2	_AASSLKKQY_	Non Numérique	6506.43	5590.96	Non Numérique	Non Numérique	Filtered	1.19776e-13	0.000691725	Filtered	Filtered	Filtered	18.5215	18.5183	Filtered	Filtered
BHLHE40	O14503	BHE40_HUMAN	HPSVDSSVL	_HPSVDSSVL_.2	_HPSVDSSVL_	Non Numérique	9054.06	Non Numérique	828134	780920	Filtered	0.00965778	Filtered	1.9838e-22	6.34888e-45	Filtered	58.1707	Filtered	54.8337	54.9323
BHLHE40	O14503	BHE40_HUMAN	HPSVDSSVL	_HPSVDSSVL_.1	_HPSVDSSVL_	Non Numérique	9054.06	Non Numérique	828134	780920	Filtered	Filtered	Filtered	1.33296e-08	3.89666e-13	Filtered	Filtered	Filtered	54.8197	54.8712
BHLHE40	O14503	BHE40_HUMAN	TRDLKSSQL	_TRDLKSSQL_.2	_TRDLKSSQL_	Non Numérique	Non Numérique	Non Numérique	116761	110557	Filtered	Filtered	Filtered	0.00155284	0.00433615	Filtered	Filtered	Filtered	30.7848	30.5199
NEMP1	O14524-2;O14524	NEMP1_HUMAN	TVSRIQSPK	_TVSRIQSPK_.2	_TVSRIQSPK_	Non Numérique	Non Numérique	Non Numérique	82628.5	88168.3	Filtered	Filtered	Filtered	2.44981e-22	6.05428e-42	Filtered	Filtered	Filtered	24.7736	24.3995
FCHO1	O14526-2;O14526;O14526-3	FCHO1_HUMAN	ELADFIRER	_ELADFIRER_.3	_ELADFIRER_	Non Numérique	Non Numérique	Non Numérique	150971	148714	Filtered	Filtered	Filtered	2.92918e-07	1.44725e-14	Filtered	Filtered	Filtered	69.1537	69.2169
FCHO1	O14526-2;O14526;O14526-3	FCHO1_HUMAN	ELADFIRER	_ELADFIRER_.2	_ELADFIRER_	Non Numérique	Non Numérique	Non Numérique	150971	148714	Filtered	Filtered	Filtered	6.64197e-12	1.06101e-09	Filtered	Filtered	Filtered	69.1587	69.2014
FCHO1	O14526-2;O14526;O14526-3	FCHO1_HUMAN	MPAPADPTA	_MPAPADPTA_.1	_MPAPADPTA_	Non Numérique	Non Numérique	Non Numérique	276934	228874	Filtered	Filtered	Filtered	1.00931e-16	5.72592e-30	Filtered	Filtered	Filtered	52.9904	52.8557
FCHO1	O14526-2;O14526;O14526-3	FCHO1_HUMAN	SAASTALER	_SAASTALER_.2	_SAASTALER_	Non Numérique	Non Numérique	Non Numérique	93851.8	88582.6	Filtered	Filtered	Filtered	3.59857e-08	1.35198e-26	Filtered	Filtered	Filtered	30.5288	30.2819
TXNDC9	O14530-2;O14530	TXND9_HUMAN	GSSDILNYR	_GSSDILNYR_.2	_GSSDILNYR_	Non Numérique	Non Numérique	Non Numérique	206956	193549	Filtered	Filtered	Filtered	1.59522e-14	8.80328e-27	Filtered	Filtered	Filtered	57.6952	57.754
TXNDC9	O14530-2;O14530	TXND9_HUMAN	LLKDGKTQDY	_LLKDGKTQDY_.2	_LLKDGKTQDY_	Non Numérique	4654.39	6079.56	Non Numérique	Non Numérique	Filtered	2.57048e-13	0.000380553	Filtered	Filtered	Filtered	32.519	32.5479	Filtered	Filtered
DPYSL4	O14531	DPYL4_HUMAN	FPDTGVSLL	_FPDTGVSLL_.1	_FPDTGVSLL_	Non Numérique	Non Numérique	Non Numérique	55975.9	45365.3	Filtered	Filtered	Filtered	3.25047e-13	1.87043e-23	Filtered	Filtered	Filtered	112.781	112.534
DPYSL4	O14531	DPYL4_HUMAN	DAIAQAKRR	_DAIAQAKRR_.2	_DAIAQAKRR_	Non Numérique	Non Numérique	Non Numérique	3179.67	3555.7	Filtered	Filtered	Filtered	0.000296754	0.000494341	Filtered	Filtered	Filtered	17.0132	16.6527
SOCS3	O14543	SOCS3_HUMAN	KTFSSKSEY	_KTFSSKSEY_.2	_KTFSSKSEY_	Non Numérique	Non Numérique	2024.09	96629.6	91847.2	Filtered	Filtered	0.00035237	0.00380187	0.000523504	Filtered	Filtered	22.0665	22.416	22.0046
SOCS6	O14544	SOCS6_HUMAN	TRIDLIQKL	_TRIDLIQKL_.3	_TRIDLIQKL_	Non Numérique	Non Numérique	Non Numérique	217816	210066	Filtered	Filtered	Filtered	3.83157e-09	7.22456e-16	Filtered	Filtered	Filtered	77.1012	77.1093
SOCS6	O14544	SOCS6_HUMAN	EHVPVVIGL	_EHVPVVIGL_.2	_EHVPVVIGL_	Non Numérique	Non Numérique	Non Numérique	201610	192445	Filtered	Filtered	Filtered	4.61342e-13	6.12536e-22	Filtered	Filtered	Filtered	95.8996	95.7981
TRAFD1	O14545	TRAD1_HUMAN	YPENIVPSF	_YPENIVPSF_.2	_YPENIVPSF_	Non Numérique	Non Numérique	Non Numérique	270733	261148	Filtered	Filtered	Filtered	4.63648e-23	5.55444e-41	Filtered	Filtered	Filtered	105.287	105.081
TRAFD1	O14545	TRAD1_HUMAN	YPENIVPSF	_YPENIVPSF_.1	_YPENIVPSF_	Non Numérique	Non Numérique	Non Numérique	270733	261148	Filtered	Filtered	Filtered	3.38753e-24	1.68214e-47	Filtered	Filtered	Filtered	105.289	105.077
TRAFD1	O14545	TRAD1_HUMAN	DVFHNRTTNQR	_DVFHNRTTNQR_.3	_DVFHNRTTNQR_	Non Numérique	Non Numérique	Non Numérique	153538	148905	Filtered	Filtered	Filtered	1.32142e-21	4.07632e-45	Filtered	Filtered	Filtered	25.7741	25.4311
TRAFD1	O14545	TRAD1_HUMAN	DVFHNRTTNQR	_DVFHNRTTNQR_.2	_DVFHNRTTNQR_	Non Numérique	Non Numérique	Non Numérique	153538	148905	Filtered	Filtered	Filtered	4.83326e-14	1.43914e-23	Filtered	Filtered	Filtered	25.7801	25.4529
TRAFD1	O14545	TRAD1_HUMAN	TIHEIHCQR	_TIHEIHCQR_.3	_TIHEIHCQR_	Non Numérique	Non Numérique	Non Numérique	133447	116854	Filtered	Filtered	Filtered	8.97668e-12	1.29253e-25	Filtered	Filtered	Filtered	24.0951	23.7879
TRAFD1	O14545	TRAD1_HUMAN	NPSRALPSL	_NPSRALPSL_.2	_NPSRALPSL_	Non Numérique	Non Numérique	Non Numérique	123631	117301	Filtered	Filtered	Filtered	1.50841e-08	2.10688e-20	Filtered	Filtered	Filtered	65.4123	65.4503
TRAFD1	O14545	TRAD1_HUMAN	ETSPELPRR	_ETSPELPRR_.2	_ETSPELPRR_	Non Numérique	Non Numérique	Non Numérique	111995	103099	Filtered	Filtered	Filtered	8.25588e-15	8.07148e-33	Filtered	Filtered	Filtered	34.9607	34.7917
TRAFD1	O14545	TRAD1_HUMAN	QPQETSPEL	_QPQETSPEL_.1	_QPQETSPEL_	Non Numérique	Non Numérique	Non Numérique	46604.9	35298.3	Filtered	Filtered	Filtered	2.17983e-17	8.51766e-38	Filtered	Filtered	Filtered	53.276	53.3188
COX7A2L	O14548	COX7R_HUMAN	SPQGLKPVV	_SPQGLKPVV_.2	_SPQGLKPVV_	15508	14682.4	14327.4	Non Numérique	Non Numérique	7.00096e-43	2.31908e-37	1.81225e-10	Filtered	Filtered	57.4575	57.3506	57.5544	Filtered	Filtered
COX7A2L	O14548	COX7R_HUMAN	KADGVPVYL	_KADGVPVYL_.2	_KADGVPVYL_	Non Numérique	Non Numérique	Non Numérique	1.11586e+06	1125757	Filtered	Filtered	Filtered	2.70193e-23	1.78319e-42	Filtered	Filtered	Filtered	77.8863	78.0123
COX7A2L	O14548	COX7R_HUMAN	KADGVPVYL	_KADGVPVYL_.1	_KADGVPVYL_	Non Numérique	Non Numérique	Non Numérique	1.11586e+06	1125757	Filtered	Filtered	Filtered	4.32576e-16	1.04856e-34	Filtered	Filtered	Filtered	77.9045	78.0408
UBFD1	O14562	UBFD1_HUMAN	FPLDSTGSEL	_FPLDSTGSEL_.1	_FPLDSTGSEL_	Non Numérique	Non Numérique	4807.03	361363	323564	Filtered	Filtered	0.00475932	1.18322e-21	1.33053e-42	Filtered	Filtered	87.4359	93.4817	93.3778
CIT	O14578;O14578-4;O14578-3	CTRO_HUMAN	YLDIPNPRY	_YLDIPNPRY_.2	_YLDIPNPRY_	3.02704e+06	3.0229e+06	3075778	Non Numérique	Non Numérique	8.95225e-60	8.29074e-80	3.17305e-16	Filtered	Filtered	80.5254	80.6396	80.6104	Filtered	Filtered
CIT	O14578;O14578-4;O14578-3	CTRO_HUMAN	KTERSDLEY	_KTERSDLEY_.2	_KTERSDLEY_	589274	656132	720243	Non Numérique	Non Numérique	6.0283e-52	3.06868e-75	9.09666e-15	Filtered	Filtered	31.1202	30.9959	30.9725	Filtered	Filtered
CIT	O14578;O14578-4;O14578-3	CTRO_HUMAN	KYSDTIAEL	_KYSDTIAEL_.2	_KYSDTIAEL_	51602.7	50205	56725	Non Numérique	Non Numérique	1.08281e-20	6.12763e-56	1.1685e-10	Filtered	Filtered	69.0489	69.0273	69.1276	Filtered	Filtered
CIT	O14578;O14578-4;O14578-3	CTRO_HUMAN	TPATARQQI	_TPATARQQI_.2	_TPATARQQI_	33661.8	31509	33276.2	Non Numérique	Non Numérique	7.04946e-56	2.33121e-76	5.05078e-12	Filtered	Filtered	32.1513	31.9957	32.0456	Filtered	Filtered
CIT	O14578;O14578-4;O14578-3	CTRO_HUMAN	LPFSDQVVL	_LPFSDQVVL_.2	_LPFSDQVVL_	Non Numérique	Non Numérique	Non Numérique	176006	174949	Filtered	Filtered	Filtered	1.88105e-17	2.45865e-35	Filtered	Filtered	Filtered	116.031	115.781
CIT	O14578;O14578-4;O14578-3	CTRO_HUMAN	LPFSDQVVL	_LPFSDQVVL_.1	_LPFSDQVVL_	Non Numérique	Non Numérique	Non Numérique	176006	174949	Filtered	Filtered	Filtered	7.81791e-06	2.65623e-12	Filtered	Filtered	Filtered	116.021	115.792
CIT	O14578;O14578-4;O14578-3	CTRO_HUMAN	GHFAEVQVV	_GHFAEVQVV_.2	_GHFAEVQVV_	Non Numérique	Non Numérique	Non Numérique	184828	183754	Filtered	Filtered	Filtered	9.51497e-12	8.42582e-21	Filtered	Filtered	Filtered	67.4255	67.4197
CIT	O14578;O14578-4;O14578-3	CTRO_HUMAN	RLLELETRL	_RLLELETRL_.3	_RLLELETRL_	Non Numérique	Non Numérique	Non Numérique	44257.8	36104.7	Filtered	Filtered	Filtered	1.01447e-15	1.19344e-33	Filtered	Filtered	Filtered	78.1591	78.2542
CIT	O14578;O14578-4;O14578-3	CTRO_HUMAN	QLENIQVLY	_QLENIQVLY_.2	_QLENIQVLY_	Non Numérique	8242.09	Non Numérique	Non Numérique	Non Numérique	Filtered	0.0017355	Filtered	Filtered	Filtered	Filtered	101.57	Filtered	Filtered	Filtered
COPE	O14579-3;O14579	COPE_HUMAN	SIYLHDQNPDAALR	_SIYLHDQNPDAALR_.3	_SIYLHDQNPDAALR_	Non Numérique	Non Numérique	Non Numérique	166583	135206	Filtered	Filtered	Filtered	2.16109e-16	3.09586e-31	Filtered	Filtered	Filtered	60.0424	60.0571
COPE	O14579-3;O14579	COPE_HUMAN	SIYLHDQNPDAALR	_SIYLHDQNPDAALR_.2	_SIYLHDQNPDAALR_	Non Numérique	Non Numérique	Non Numérique	166583	135206	Filtered	Filtered	Filtered	2.63525e-21	2.49928e-43	Filtered	Filtered	Filtered	60.0435	60.0685
COPE	O14579-3;O14579	COPE_HUMAN	RLDLARKEL	_RLDLARKEL_.3	_RLDLARKEL_	Non Numérique	87247.2	103738	Non Numérique	Non Numérique	Filtered	0.00213859	0.00790484	Filtered	Filtered	Filtered	46.3441	46.5039	Filtered	Filtered
COPE	O14579-3;O14579	COPE_HUMAN	IVAELDREMSR	_IVAELDREMSR_.3	_IVAELDREMSR_	Non Numérique	Non Numérique	Non Numérique	64714.6	63251	Filtered	Filtered	Filtered	3.12922e-18	3.33448e-34	Filtered	Filtered	Filtered	55.5092	55.5439
COPE	O14579-3;O14579	COPE_HUMAN	RRDSIVAEL	_RRDSIVAEL_.1	_RRDSIVAEL_	Non Numérique	Non Numérique	Non Numérique	58163.3	27585.2	Filtered	Filtered	Filtered	4.01058e-15	2.92192e-26	Filtered	Filtered	Filtered	60.2022	60.3664
COPE	O14579-3;O14579	COPE_HUMAN	YPETLVNL	_YPETLVNL_.1	_YPETLVNL_	Non Numérique	Non Numérique	Non Numérique	44390.6	39583.5	Filtered	Filtered	Filtered	1.18781e-07	3.49628e-19	Filtered	Filtered	Filtered	100.288	100.13
RFXANK	O14593-3;O14593;O14593-2	RFXK_HUMAN	SPQAGSSL	_SPQAGSSL_.1	_SPQAGSSL_	13064	11772.6	11791.3	Non Numérique	Non Numérique	2.50976e-56	6.88379e-70	5.23068e-13	Filtered	Filtered	37.3832	37.2381	37.2252	Filtered	Filtered
RFXANK	O14593-3;O14593;O14593-2	RFXK_HUMAN	STTLTNRQR	_STTLTNRQR_.3	_STTLTNRQR_	Non Numérique	Non Numérique	Non Numérique	85541.4	74332.7	Filtered	Filtered	Filtered	2.52197e-15	1.18992e-37	Filtered	Filtered	Filtered	16.4686	16.0246
RFXANK	O14593-3;O14593;O14593-2	RFXK_HUMAN	STTLTNRQR	_STTLTNRQR_.2	_STTLTNRQR_	Non Numérique	Non Numérique	Non Numérique	85541.4	74332.7	Filtered	Filtered	Filtered	4.66622e-15	3.63417e-23	Filtered	Filtered	Filtered	16.4764	16.0116
RFXANK	O14593-3;O14593;O14593-2	RFXK_HUMAN	TPMDLAVAL	_TPMDLAVAL_.1	_TPMDLAVAL_	Non Numérique	Non Numérique	Non Numérique	60784.9	45322.7	Filtered	Filtered	Filtered	3.36214e-12	6.18479e-20	Filtered	Filtered	Filtered	114.512	114.279
RFXANK	O14593-3;O14593;O14593-2	RFXK_HUMAN	TPMDLAVAL	_TPM[Oxidation (M)]DLAVAL_.1	_TPM[Oxidation (M)]DLAVAL_	Non Numérique	Non Numérique	Non Numérique	60784.9	45322.7	Filtered	Filtered	Filtered	0.000161487	0.000279535	Filtered	Filtered	Filtered	95.6866	95.585
RFXANK	O14593-3;O14593;O14593-2	RFXK_HUMAN	TPMDLAVAL	_TPMDLAVAL_.2	_TPMDLAVAL_	Non Numérique	Non Numérique	Non Numérique	60784.9	45322.7	Filtered	Filtered	Filtered	1.77946e-17	1.4369e-32	Filtered	Filtered	Filtered	114.485	114.272
RFXANK	O14593-3;O14593;O14593-2	RFXK_HUMAN	HSTTLTNRQR	_HSTTLTNRQR_.3	_HSTTLTNRQR_	Non Numérique	Non Numérique	Non Numérique	88436.5	81607.1	Filtered	Filtered	Filtered	2.1035e-14	3.61319e-27	Filtered	Filtered	Filtered	12.1819	11.6129
RFXANK	O14593-3;O14593;O14593-2	RFXK_HUMAN	NHVKCVEAL	_NHVKCVEAL_.2	_NHVKCVEAL_	Non Numérique	Non Numérique	Non Numérique	Non Numérique	13026.6	Filtered	Filtered	Filtered	Filtered	0.000501668	Filtered	Filtered	Filtered	Filtered	42.7126
CTDSP2;CTDSP1;CTDSP1;CTDSP1	O14595;Q9GZU7-3;Q9GZU7-2;Q9GZU7	CTDS2_HUMAN;CTDS1_HUMAN;CTDS1_HUMAN;CTDS1_HUMAN	ILDNSPASY	_ILDNSPASY_.1	_ILDNSPASY_	97296.3	96452.4	97654.3	Non Numérique	Non Numérique	4.11654e-44	1.1086e-60	1.58237e-09	Filtered	Filtered	64.8325	64.6507	64.8604	Filtered	Filtered
CTDSP2;CTDSP1;CTDSP1;CTDSP1	O14595;Q9GZU7-3;Q9GZU7-2;Q9GZU7	CTDS2_HUMAN;CTDS1_HUMAN;CTDS1_HUMAN;CTDS1_HUMAN	DVYTSLGQLR	_DVYTSLGQLR_.2	_DVYTSLGQLR_	Non Numérique	Non Numérique	Non Numérique	91615.5	91813.2	Filtered	Filtered	Filtered	2.66721e-13	2.10967e-26	Filtered	Filtered	Filtered	78.7118	78.7661
AP3D1	O14617-3;O14617-4;O14617-2;O14617;O14617-5	AP3D1_HUMAN	HVDKAEGTTY	_HVDKAEGTTY_.2	_HVDKAEGTTY_	340031	354082	377658	Non Numérique	Non Numérique	5.08933e-56	2.07008e-74	8.7233e-16	Filtered	Filtered	20.7152	20.5173	20.5144	Filtered	Filtered
AP3D1	O14617-3;O14617-4;O14617-2;O14617;O14617-5	AP3D1_HUMAN	LIEDSDQNLKY	_LIEDSDQNLKY_.2	_LIEDSDQNLKY_	75085.5	66037.4	70236.6	Non Numérique	Non Numérique	1.98646e-34	4.21682e-56	2.17505e-11	Filtered	Filtered	62.6296	62.5005	62.6894	Filtered	Filtered
AP3D1	O14617-3;O14617-4;O14617-2;O14617;O14617-5	AP3D1_HUMAN	SASKFTFKR	_SASKFTFKR_.3	_SASKFTFKR_	Non Numérique	Non Numérique	Non Numérique	194895	192239	Filtered	Filtered	Filtered	3.48192e-09	5.76665e-19	Filtered	Filtered	Filtered	30.9987	30.9246
AP3D1	O14617-3;O14617-4;O14617-2;O14617;O14617-5	AP3D1_HUMAN	LPMSDQYVKL	_LPMSDQYVKL_.2	_LPMSDQYVKL_	Non Numérique	Non Numérique	Non Numérique	74143.8	64596	Filtered	Filtered	Filtered	1.5385e-17	8.8254e-40	Filtered	Filtered	Filtered	85.5588	85.5956
CCS	O14618	CCS_HUMAN	LPSQEVQAL	_LPSQEVQAL_.2	_LPSQEVQAL_	Non Numérique	Non Numérique	Non Numérique	510264	473064	Filtered	Filtered	Filtered	6.95953e-20	4.84417e-36	Filtered	Filtered	Filtered	73.2243	73.2541
CCS	O14618	CCS_HUMAN	LPSQEVQAL	_LPSQEVQAL_.1	_LPSQEVQAL_	Non Numérique	Non Numérique	Non Numérique	510264	473064	Filtered	Filtered	Filtered	2.21973e-18	5.30272e-36	Filtered	Filtered	Filtered	73.2364	73.261
ZNF195	O14628-4;O14628-7;O14628-5;O14628-6;O14628	ZN195_HUMAN	DAFPKRILR	_DAFPKRILR_.3	_DAFPKRILR_	Non Numérique	Non Numérique	Non Numérique	3.0653e+06	2.87636e+06	Filtered	Filtered	Filtered	1.75174e-22	5.80556e-40	Filtered	Filtered	Filtered	52.352	52.4311
ZNF195	O14628-4;O14628-7;O14628-5;O14628-6;O14628	ZN195_HUMAN	DAFPKRILR	_DAFPKRILR_.2	_DAFPKRILR_	Non Numérique	Non Numérique	Non Numérique	3.0653e+06	2.87636e+06	Filtered	Filtered	Filtered	5.14464e-24	4.34244e-42	Filtered	Filtered	Filtered	52.3301	52.4401
DVL2	O14641	DVL2_HUMAN	ETESVVSLR	_ETESVVSLR_.1	_ETESVVSLR_	Non Numérique	Non Numérique	Non Numérique	1886.98	1497.13	Filtered	Filtered	Filtered	0.00102338	0.000760963	Filtered	Filtered	Filtered	54.471	54.4581
CHD1	O14646-2;O14646	CHD1_HUMAN	LTDDLHKQY	_LTDDLHKQY_.2	_LTDDLHKQY_	4385.81	5150.96	5058.7	Non Numérique	Non Numérique	1.29383e-05	1.73919e-11	3.9655e-06	Filtered	Filtered	37.8668	37.7372	37.7347	Filtered	Filtered
CHD1	O14646-2;O14646	CHD1_HUMAN	ETLKQQNVR	_ETLKQQNVR_.3	_ETLKQQNVR_	Non Numérique	Non Numérique	Non Numérique	136456	131082	Filtered	Filtered	Filtered	5.09953e-19	4.85389e-36	Filtered	Filtered	Filtered	20.9667	20.3829
CHD1	O14646-2;O14646	CHD1_HUMAN	ETLKQQNVR	_ETLKQQNVR_.2	_ETLKQQNVR_	Non Numérique	Non Numérique	Non Numérique	136456	131082	Filtered	Filtered	Filtered	2.86283e-20	1.95545e-35	Filtered	Filtered	Filtered	20.9757	20.371
CHD1	O14646-2;O14646	CHD1_HUMAN	SHEEELIPL	_SHEEELIPL_.2	_SHEEELIPL_	Non Numérique	Non Numérique	Non Numérique	89744.5	78224.5	Filtered	Filtered	Filtered	2.87758e-16	1.84558e-35	Filtered	Filtered	Filtered	90.7668	90.7371
CHD1	O14646-2;O14646	CHD1_HUMAN	DAIARDAEL	_DAIARDAEL_.1	_DAIARDAEL_	Non Numérique	Non Numérique	Non Numérique	19312.4	7236.77	Filtered	Filtered	Filtered	0.00131214	0.00026713	Filtered	Filtered	Filtered	56.3858	56.4041
CHD1;CHD1;CHD2;CHD2	O14646-2;O14646;O14647-2;O14647	CHD1_HUMAN;CHD1_HUMAN;CHD2_HUMAN;CHD2_HUMAN	HRLKNDDSL	_HRLKNDDSL_.2	_HRLKNDDSL_	Non Numérique	Non Numérique	Non Numérique	8630.97	8372.6	Filtered	Filtered	Filtered	3.28152e-10	7.72761e-22	Filtered	Filtered	Filtered	20.5579	19.9532
CHD2	O14647-2;O14647	CHD2_HUMAN	ETIEKVLDSR	_ETIEKVLDSR_.2	_ETIEKVLDSR_	Non Numérique	Non Numérique	Non Numérique	31432.5	32399.4	Filtered	Filtered	Filtered	9.3214e-06	2.099e-10	Filtered	Filtered	Filtered	54.9027	54.9338
GOSR2	O14653;O14653-2	GOSR2_HUMAN	TVMRLIEKR	_TVMRLIEKR_.3	_TVMRLIEKR_	Non Numérique	Non Numérique	Non Numérique	230802	192885	Filtered	Filtered	Filtered	1.76403e-05	0.000282114	Filtered	Filtered	Filtered	43.1755	43.2394
TOR1A	O14656-2;O14656	TOR1A_HUMAN	FPHASNITL	_FPHASNITL_.2	_FPHASNITL_	Non Numérique	Non Numérique	Non Numérique	225344	212628	Filtered	Filtered	Filtered	2.89748e-12	4.72536e-17	Filtered	Filtered	Filtered	75.9218	75.9844
STX16	O14662-3;O14662-6;O14662-2;O14662-4;O14662-5;O14662	STX16_HUMAN	EAAIGVTKR	_EAAIGVTKR_.2	_EAAIGVTKR_	Non Numérique	Non Numérique	Non Numérique	391848	404398	Filtered	Filtered	Filtered	3.30691e-23	5.41449e-45	Filtered	Filtered	Filtered	27.904	27.6239
ADAM10	O14672	ADA10_HUMAN	QTDHLFFKY	_QTDHLFFKY_.2	_QTDHLFFKY_	56674.6	66191	68945.1	Non Numérique	Non Numérique	6.7183e-44	8.29539e-58	7.10987e-12	Filtered	Filtered	72.3418	72.3655	72.5236	Filtered	Filtered
ADAM10	O14672	ADA10_HUMAN	GQYGNPLNKYIRH	_GQYGNPLNKYIRH_.3	_GQYGNPLNKYIRH_	26303.4	34031.1	32222.3	Non Numérique	Non Numérique	4.96553e-24	1.54095e-37	1.69943e-09	Filtered	Filtered	58.2905	58.1573	58.3819	Filtered	Filtered
ADAM10	O14672	ADA10_HUMAN	RHFSGRTITL	_RHFSGRTITL_.3	_RHFSGRTITL_	Non Numérique	Non Numérique	Non Numérique	368342	367141	Filtered	Filtered	Filtered	3.57727e-24	1.2291e-47	Filtered	Filtered	Filtered	44.5669	44.6807
ADAM10	O14672	ADA10_HUMAN	EHAANGPEL	_EHAANGPEL_.2	_EHAANGPEL_	Non Numérique	Non Numérique	Non Numérique	38099.6	37589.8	Filtered	Filtered	Filtered	0.000176059	2.18522e-09	Filtered	Filtered	Filtered	38.3098	38.2381
ADAM10	O14672	ADA10_HUMAN	GQYGNPLNKY	_GQYGNPLNKY_.1	_GQYGNPLNKY_	16361.2	Non Numérique	Non Numérique	Non Numérique	Non Numérique	0.00035873	Filtered	Filtered	Filtered	Filtered	56.5233	Filtered	Filtered	Filtered	Filtered
EI24	O14681-3;O14681	EI24_HUMAN	RLFHKTVYL	_RLFHKTVYL_.2	_RLFHKTVYL_	Non Numérique	Non Numérique	Non Numérique	53732.2	53926.3	Filtered	Filtered	Filtered	3.03442e-20	9.50878e-41	Filtered	Filtered	Filtered	51.9619	52.0688
ENC1	O14682-2;O14682	ENC1_HUMAN	LPASPSVSL	_LPASPSVSL_.1	_LPASPSVSL_	2946.61	2481.03	2884.62	610105	593187	0.00148115	5.93493e-16	0.000219188	2.77539e-20	5.68225e-39	87.7866	87.8313	87.8177	85.7623	85.7582
ENC1	O14682-2;O14682	ENC1_HUMAN	LPASPSVSL	_LPASPSVSL_.2	_LPASPSVSL_	2946.61	2481.03	2884.62	610105	593187	0.000110308	0.00358032	0.00855132	2.93602e-21	7.38039e-38	87.805	87.855	87.7734	85.7441	85.7094
ENC1	O14682-2;O14682	ENC1_HUMAN	LPQDMVVQL	_LPQDMVVQL_.2	_LPQDMVVQL_	Non Numérique	Non Numérique	Non Numérique	63942.4	55514.2	Filtered	Filtered	Filtered	6.77305e-05	5.34818e-05	Filtered	Filtered	Filtered	106.212	105.995
KMT2D	O14686;O14686-3	KMT2D_HUMAN	LPHEGSSPSL	_LPHEGSSPSL_.2	_LPHEGSSPSL_	Non Numérique	7072.1	7822.9	20385.5	22539.5	Filtered	0.00657787	0.00028847	0.00114758	0.00064702	Filtered	51.5219	51.7504	51.2099	51.2948
KMT2D	O14686;O14686-3	KMT2D_HUMAN	FPSTPGPEL	_FPSTPGPEL_.1	_FPSTPGPEL_	Non Numérique	Non Numérique	Non Numérique	457758	410248	Filtered	Filtered	Filtered	3.78591e-06	1.09134e-11	Filtered	Filtered	Filtered	87.1851	87.2057
KMT2D	O14686;O14686-3	KMT2D_HUMAN	FPSTPGPEL	_FPSTPGPEL_.2	_FPSTPGPEL_	Non Numérique	Non Numérique	Non Numérique	457758	410248	Filtered	Filtered	Filtered	3.27461e-23	2.59039e-42	Filtered	Filtered	Filtered	87.2735	87.2608
KMT2D	O14686;O14686-3	KMT2D_HUMAN	FPEADAEKL	_FPEADAEKL_.2	_FPEADAEKL_	Non Numérique	Non Numérique	Non Numérique	878890	736491	Filtered	Filtered	Filtered	1.05308e-11	2.5372e-25	Filtered	Filtered	Filtered	63.349	63.3811
KMT2D	O14686;O14686-3	KMT2D_HUMAN	THYKRPHTL	_THYKRPHTL_.3	_THYKRPHTL_	Non Numérique	Non Numérique	Non Numérique	53531.5	63436.1	Filtered	Filtered	Filtered	2.9648e-09	4.17404e-38	Filtered	Filtered	Filtered	17.9432	17.5732
KMT2D	O14686;O14686-3	KMT2D_HUMAN	THYKRPHTL	_THYKRPHTL_.2	_THYKRPHTL_	Non Numérique	Non Numérique	Non Numérique	53531.5	63436.1	Filtered	Filtered	Filtered	2.4662e-13	1.4361e-33	Filtered	Filtered	Filtered	17.917	17.5989
KMT2D	O14686;O14686-3	KMT2D_HUMAN	LPLPEEPQL	_LPLPEEPQL_.1	_LPLPEEPQL_	Non Numérique	Non Numérique	Non Numérique	70137.9	61668.3	Filtered	Filtered	Filtered	5.76609e-05	1.13735e-05	Filtered	Filtered	Filtered	103.717	103.511
KMT2D	O14686;O14686-3	KMT2D_HUMAN	SHFGPGPTL	_SHFGPGPTL_.2	_SHFGPGPTL_	Non Numérique	Non Numérique	Non Numérique	54089.8	41912	Filtered	Filtered	Filtered	2.8559e-16	1.24048e-33	Filtered	Filtered	Filtered	63.7142	63.7951
KMT2D	O14686;O14686-3	KMT2D_HUMAN	DTALTARKR	_DTALTARKR_.2	_DTALTARKR_	Non Numérique	Non Numérique	Non Numérique	4097.93	6904.27	Filtered	Filtered	Filtered	1.50399e-06	1.04324e-09	Filtered	Filtered	Filtered	17.0027	16.6005
KMT2D	O14686;O14686-3	KMT2D_HUMAN	QHSGGAGSL	_QHSGGAGSL_.2	_QHSGGAGSL_	Non Numérique	Non Numérique	Non Numérique	6850.79	3289.64	Filtered	Filtered	Filtered	0.000126577	1.27113e-05	Filtered	Filtered	Filtered	19.6414	18.8851
ZNF197	O14709	ZN197_HUMAN	TRENVAHNAL	_TRENVAHNAL_.2	_TRENVAHNAL_	Non Numérique	Non Numérique	Non Numérique	773931	748367	Filtered	Filtered	Filtered	3.86548e-23	6.54343e-46	Filtered	Filtered	Filtered	28.7326	28.5368
ZNF197	O14709	ZN197_HUMAN	TRENVAHNAL	_TRENVAHNAL_.3	_TRENVAHNAL_	Non Numérique	Non Numérique	Non Numérique	773931	748367	Filtered	Filtered	Filtered	2.35436e-24	4.99169e-47	Filtered	Filtered	Filtered	28.7444	28.533
ZNF197	O14709	ZN197_HUMAN	EVTSKPSSSQR	_EVTSKPSSSQR_.3	_EVTSKPSSSQR_	Non Numérique	Non Numérique	Non Numérique	27847.5	22712.8	Filtered	Filtered	Filtered	2.50491e-10	5.9903e-10	Filtered	Filtered	Filtered	13.07	11.8948
ZNF197	O14709	ZN197_HUMAN	EVTSKPSSSQR	_EVTSKPSSSQR_.2	_EVTSKPSSSQR_	Non Numérique	Non Numérique	Non Numérique	27847.5	22712.8	Filtered	Filtered	Filtered	1.42743e-21	1.57024e-41	Filtered	Filtered	Filtered	13.0644	11.8893
ITGB1BP1	O14713;O14713-2	ITBP1_HUMAN	KYVGAIEKL	_KYVGAIEKL_.2	_KYVGAIEKL_	97274.4	119856	117019	Non Numérique	Non Numérique	1.99367e-50	5.92558e-65	1.17165e-13	Filtered	Filtered	52.7193	52.5932	52.7487	Filtered	Filtered
ITGB1BP1	O14713;O14713-2	ITBP1_HUMAN	TTDASNEEY	_TTDASNEEY_.2	_TTDASNEEY_	42104.9	39015.6	39462.8	Non Numérique	Non Numérique	4.37293e-24	7.30006e-70	1.50933e-12	Filtered	Filtered	31.211	30.9612	30.9273	Filtered	Filtered
ITGB1BP1	O14713;O14713-2	ITBP1_HUMAN	TTDASNEEY	_TTDASNEEY_.1	_TTDASNEEY_	42104.9	39015.6	39462.8	Non Numérique	Non Numérique	8.79061e-10	3.61074e-41	1.97955e-07	Filtered	Filtered	31.1957	30.9668	30.9329	Filtered	Filtered
ITGB1BP1	O14713;O14713-2	ITBP1_HUMAN	SRSSTVASL	_SRSSTVASL_.1	_SRSSTVASL_	Non Numérique	Non Numérique	Non Numérique	2284.26	1445.16	Filtered	Filtered	Filtered	0.00140786	0.00286553	Filtered	Filtered	Filtered	41.1318	41.0676
APAF1	O14727-5;O14727-3;O14727-4;O14727-2;O14727	APAF_HUMAN	QRYHQPHTL	_QRYHQPHTL_.3	_QRYHQPHTL_	Non Numérique	Non Numérique	Non Numérique	398364	421686	Filtered	Filtered	Filtered	7.98067e-24	2.87707e-44	Filtered	Filtered	Filtered	24.3618	24.0497
APAF1	O14727-5;O14727-3;O14727-4;O14727-2;O14727	APAF_HUMAN	QRYHQPHTL	_QRYHQPHTL_.2	_QRYHQPHTL_	Non Numérique	Non Numérique	Non Numérique	398364	421686	Filtered	Filtered	Filtered	1.13365e-19	9.13865e-44	Filtered	Filtered	Filtered	24.3708	24.0587
RIOK3	O14730-2;O14730	RIOK3_HUMAN	KYIKDDFRF	_KYIKDDFRF_.3	_KYIKDDFRF_	3.95484e+06	4.19209e+06	4.10452e+06	Non Numérique	Non Numérique	4.79846e-57	3.81164e-74	8.3188e-14	Filtered	Filtered	59.7635	59.6341	59.823	Filtered	Filtered
RIOK3	O14730-2;O14730	RIOK3_HUMAN	KYIKDDFRF	_KYIKDDFRF_.2	_KYIKDDFRF_	3.95484e+06	4.19209e+06	4.10452e+06	Non Numérique	Non Numérique	8.49129e-58	8.36702e-79	1.25258e-14	Filtered	Filtered	59.7748	59.6092	59.8033	Filtered	Filtered
RIOK3	O14730-2;O14730	RIOK3_HUMAN	KMVNSGMLETI	_KM[Oxidation (M)]VNSGMLETI_.2	_KM[Oxidation (M)]VNSGMLETI_	Non Numérique	Non Numérique	Non Numérique	244575	233566	Filtered	Filtered	Filtered	2.45422e-12	8.91708e-32	Filtered	Filtered	Filtered	71.1253	71.1637
RIOK3	O14730-2;O14730	RIOK3_HUMAN	KMVNSGMLETI	_KMVNSGMLETI_.2	_KMVNSGMLETI_	Non Numérique	Non Numérique	Non Numérique	244575	233566	Filtered	Filtered	Filtered	1.06425e-20	7.9109e-41	Filtered	Filtered	Filtered	79.5223	79.6179
RIOK3	O14730-2;O14730	RIOK3_HUMAN	KMVNSGMLETI	_KMVNSGM[Oxidation (M)]LETI_.2	_KMVNSGM[Oxidation (M)]LETI_	Non Numérique	Non Numérique	Non Numérique	244575	233566	Filtered	Filtered	Filtered	1.62732e-16	1.62612e-36	Filtered	Filtered	Filtered	63.636	63.6848
RIOK3	O14730-2;O14730	RIOK3_HUMAN	KMVNSGMLETI	_KM[Oxidation (M)]VNSGM[Oxidation (M)]LETI_.2	_KM[Oxidation (M)]VNSGM[Oxidation (M)]LETI_	Non Numérique	Non Numérique	Non Numérique	244575	233566	Filtered	Filtered	Filtered	4.01923e-06	3.3441e-08	Filtered	Filtered	Filtered	54.12	54.2767
RIOK3	O14730-2;O14730	RIOK3_HUMAN	NSEEMKEAYY	_NSEEMKEAYY_.2	_NSEEMKEAYY_	141828	152929	149272	Non Numérique	Non Numérique	4.15757e-55	3.78586e-81	3.47175e-16	Filtered	Filtered	47.4267	47.1455	47.3994	Filtered	Filtered
RIOK3	O14730-2;O14730	RIOK3_HUMAN	NSEEMKEAYY	_NSEEM[Oxidation (M)]KEAYY_.2	_NSEEM[Oxidation (M)]KEAYY_	141828	152929	149272	Non Numérique	Non Numérique	2.00702e-55	1.28494e-77	4.08462e-15	Filtered	Filtered	36.4234	36.2052	36.1399	Filtered	Filtered
CDIPT	O14735-2;O14735	CDIPT_HUMAN	DAFDGHAAR	_DAFDGHAAR_.2	_DAFDGHAAR_	Non Numérique	Non Numérique	Non Numérique	72336.4	69872.9	Filtered	Filtered	Filtered	2.76048e-20	1.09844e-36	Filtered	Filtered	Filtered	25.9621	25.5513
PDCD5	O14737	PDCD5_HUMAN	KTTTVKFNR	_KTTTVKFNR_.3	_KTTTVKFNR_	Non Numérique	Non Numérique	Non Numérique	81610	78818.8	Filtered	Filtered	Filtered	2.10329e-06	3.86085e-08	Filtered	Filtered	Filtered	23.3535	23.083
PRMT5	O14744-4;O14744-3;O14744-5;O14744-2;O14744	ANM5_HUMAN	FPVEVNTVL	_FPVEVNTVL_.2	_FPVEVNTVL_	Non Numérique	Non Numérique	Non Numérique	2.2373e+06	1.94024e+06	Filtered	Filtered	Filtered	1.64059e-20	1.23643e-37	Filtered	Filtered	Filtered	112.435	112.251
PRMT5	O14744-4;O14744-3;O14744-5;O14744-2;O14744	ANM5_HUMAN	FPVEVNTVL	_FPVEVNTVL_.1	_FPVEVNTVL_	Non Numérique	Non Numérique	Non Numérique	2.2373e+06	1.94024e+06	Filtered	Filtered	Filtered	1.18628e-20	6.97164e-38	Filtered	Filtered	Filtered	112.513	112.267
PRMT5	O14744-4;O14744-3;O14744-5;O14744-2;O14744	ANM5_HUMAN	FPIKQPITV	_FPIKQPITV_.2	_FPIKQPITV_	Non Numérique	Non Numérique	Non Numérique	24739.5	27080.9	Filtered	Filtered	Filtered	1.06126e-10	5.1271e-15	Filtered	Filtered	Filtered	85.5748	85.6218
SLC9A3R1	O14745	NHRF1_HUMAN	QHGDVVSAI	_QHGDVVSAI_.2	_QHGDVVSAI_	Non Numérique	Non Numérique	Non Numérique	277731	269610	Filtered	Filtered	Filtered	2.34761e-22	5.89319e-35	Filtered	Filtered	Filtered	53.4127	53.3369
SLC9A3R1	O14745	NHRF1_HUMAN	QHGDVVSAI	_QHGDVVSAI_.1	_QHGDVVSAI_	Non Numérique	Non Numérique	Non Numérique	277731	269610	Filtered	Filtered	Filtered	5.44531e-18	8.83137e-30	Filtered	Filtered	Filtered	53.4246	53.328
SLC9A3R1	O14745	NHRF1_HUMAN	GLLAGDRLVEV	_GLLAGDRLVEV_.2	_GLLAGDRLVEV_	Non Numérique	Non Numérique	Non Numérique	179473	168542	Filtered	Filtered	Filtered	4.25491e-21	3.6193e-45	Filtered	Filtered	Filtered	93.4004	93.3067
SLC9A3R1	O14745	NHRF1_HUMAN	ETHQQVVSR	_ETHQQVVSR_.2	_ETHQQVVSR_	Non Numérique	Non Numérique	Non Numérique	185505	156739	Filtered	Filtered	Filtered	2.45297e-19	2.92072e-38	Filtered	Filtered	Filtered	16.8211	16.445
SLC9A3R1	O14745	NHRF1_HUMAN	EVQGAGNENEPR	_EVQGAGNENEPR_.2	_EVQGAGNENEPR_	Non Numérique	Non Numérique	Non Numérique	58362.1	59994.9	Filtered	Filtered	Filtered	4.25196e-23	4.95712e-44	Filtered	Filtered	Filtered	22.3381	21.9632
SLC9A3R1	O14745	NHRF1_HUMAN	EVNGENVEK	_EVNGENVEK_.2	_EVNGENVEK_	Non Numérique	Non Numérique	Non Numérique	22451.5	23418	Filtered	Filtered	Filtered	9.17599e-06	2.56616e-31	Filtered	Filtered	Filtered	21.6472	21.1104
CHEK1	O14757-3;O14757;O14757-2	CHK1_HUMAN	ASSEENVKY	_ASSEENVKY_.2	_ASSEENVKY_	21456.4	20136.6	19983.1	Non Numérique	Non Numérique	2.45996e-10	1.08426e-28	3.45091e-05	Filtered	Filtered	31.4149	31.2593	31.2622	Filtered	Filtered
CHEK1	O14757-3;O14757;O14757-2	CHK1_HUMAN	NVVKFYGHRR	_NVVKFYGHRR_.3	_NVVKFYGHRR_	Non Numérique	Non Numérique	Non Numérique	201900	242242	Filtered	Filtered	Filtered	1.47798e-23	1.28722e-44	Filtered	Filtered	Filtered	25.3175	25.0216
CHEK1	O14757-3;O14757;O14757-2	CHK1_HUMAN	YVAPELLKR	_YVAPELLKR_.3	_YVAPELLKR_	Non Numérique	Non Numérique	Non Numérique	132920	101802	Filtered	Filtered	Filtered	2.85913e-11	1.60868e-23	Filtered	Filtered	Filtered	59.9068	59.9878
CHEK1	O14757-3;O14757;O14757-2	CHK1_HUMAN	MPEPDAQRFF	_MPEPDAQRFF_.2	_MPEPDAQRFF_	Non Numérique	Non Numérique	Non Numérique	91380.7	84872.7	Filtered	Filtered	Filtered	1.2526e-22	1.25815e-44	Filtered	Filtered	Filtered	85.4416	85.4787
MEIS2	O14770-5;O14770-7;O14770-8;O14770-3;O14770-2;O14770-4;O14770	MEIS2_HUMAN	AHAPHPNVM	_AHAPHPNVM_.2	_AHAPHPNVM_	Non Numérique	Non Numérique	Non Numérique	147537	123579	Filtered	Filtered	Filtered	5.51537e-20	1.5532e-31	Filtered	Filtered	Filtered	33.5066	33.3235
MEIS2	O14770-5;O14770-7;O14770-8;O14770-3;O14770-2;O14770-4;O14770	MEIS2_HUMAN	AHAPHPNVM	_AHAPHPNVM[Oxidation (M)]_.2	_AHAPHPNVM[Oxidation (M)]_	Non Numérique	Non Numérique	Non Numérique	147537	123579	Filtered	Filtered	Filtered	1.31104e-05	6.00179e-10	Filtered	Filtered	Filtered	23.0927	22.7074
ZNF213	O14771-2;O14771	ZN213_HUMAN	AYLADHQRI	_AYLADHQRI_.2	_AYLADHQRI_	62879.7	61370.9	71372.4	Non Numérique	Non Numérique	4.77071e-45	3.05726e-52	6.38341e-11	Filtered	Filtered	42.3326	42.2919	42.3729	Filtered	Filtered
TPP1	O14773	TPP1_HUMAN	VSDPSSPQY	_VSDPSSPQY_.1	_VSDPSSPQY_	2.37686e+06	2271573	2.247e+06	Non Numérique	Non Numérique	4.91034e-59	1.8016e-83	3.17305e-16	Filtered	Filtered	45.775	45.588	45.7739	Filtered	Filtered
TPP1	O14773	TPP1_HUMAN	VSDPSSPQY	_VSDPSSPQY_.2	_VSDPSSPQY_	2.37686e+06	2271573	2.247e+06	Non Numérique	Non Numérique	2.96352e-56	1.16348e-82	7.83444e-16	Filtered	Filtered	45.7892	45.5708	45.7672	Filtered	Filtered
TPP1	O14773	TPP1_HUMAN	VSDPSSPQYGKY	_VSDPSSPQYGKY_.2	_VSDPSSPQYGKY_	513043	536977	506447	Non Numérique	Non Numérique	5.09269e-56	3.77983e-80	9.9374e-16	Filtered	Filtered	46.8281	46.5207	46.8321	Filtered	Filtered
TPP1	O14773	TPP1_HUMAN	VSDPSSPQYGKYL	_VSDPSSPQYGKYL_.2	_VSDPSSPQYGKYL_	31596	33371.9	33195.4	Non Numérique	Non Numérique	2.01176e-52	3.50171e-83	4.08816e-15	Filtered	Filtered	68.5784	68.4994	68.6571	Filtered	Filtered
GNB5	O14775-3;O14775-2;O14775	GBB5_HUMAN	ESDINSVRY	_ESDINSVRY_.2	_ESDINSVRY_	745105	691999	717768	Non Numérique	Non Numérique	2.12144e-56	8.22096e-75	1.47518e-15	Filtered	Filtered	49.1782	48.9598	49.1457	Filtered	Filtered
GNB5	O14775-3;O14775-2;O14775	GBB5_HUMAN	ESDINSVRY	_ESDINSVRY_.1	_ESDINSVRY_	745105	691999	717768	Non Numérique	Non Numérique	4.69548e-14	2.87643e-41	9.2774e-11	Filtered	Filtered	49.1643	48.9459	49.1631	Filtered	Filtered
GNB5	O14775-3;O14775-2;O14775	GBB5_HUMAN	KLHDVELHQV	_KLHDVELHQV_.3	_KLHDVELHQV_	Non Numérique	Non Numérique	Non Numérique	135020	143336	Filtered	Filtered	Filtered	1.73459e-21	5.13318e-41	Filtered	Filtered	Filtered	42.2477	42.299
GNB5	O14775-3;O14775-2;O14775	GBB5_HUMAN	KLHDVELHQV	_KLHDVELHQV_.2	_KLHDVELHQV_	Non Numérique	Non Numérique	Non Numérique	135020	143336	Filtered	Filtered	Filtered	2.74787e-21	2.41856e-38	Filtered	Filtered	Filtered	42.2733	42.2623
GNB5	O14775-3;O14775-2;O14775	GBB5_HUMAN	ETHESDINSVR	_ETHESDINSVR_.3	_ETHESDINSVR_	Non Numérique	Non Numérique	Non Numérique	66968.7	69736.1	Filtered	Filtered	Filtered	4.56558e-23	2.13248e-43	Filtered	Filtered	Filtered	27.1191	26.8073
GNB5	O14775-3;O14775-2;O14775	GBB5_HUMAN	ETHESDINSVR	_ETHESDINSVR_.2	_ETHESDINSVR_	Non Numérique	Non Numérique	Non Numérique	66968.7	69736.1	Filtered	Filtered	Filtered	6.95119e-23	2.85837e-43	Filtered	Filtered	Filtered	27.1199	26.7873
TCERG1	O14776-2;O14776	TCRG1_HUMAN	VPQPHPQTL	_VPQPHPQTL_.2	_VPQPHPQTL_	71133.8	66999.3	69588.4	36038.4	37884.4	5.97096e-09	1.79669e-24	6.3485e-06	2.09036e-05	3.37486e-08	50.3317	50.1329	50.3718	50.0544	50.1021
TCERG1	O14776-2;O14776	TCRG1_HUMAN	KLFNEHIEAL	_KLFNEHIEAL_.2	_KLFNEHIEAL_	Non Numérique	Non Numérique	Non Numérique	42651	39007.4	Filtered	Filtered	Filtered	3.25264e-19	2.33279e-32	Filtered	Filtered	Filtered	72.9489	72.9836
NDC80	O14777	NDC80_HUMAN	ELDAVQREY	_ELDAVQREY_.2	_ELDAVQREY_	437046	481189	502204	Non Numérique	Non Numérique	4.00884e-50	9.5818e-73	4.76165e-15	Filtered	Filtered	52.9305	52.7051	52.9024	Filtered	Filtered
NDC80	O14777	NDC80_HUMAN	RINHERNEL	_RINHERNEL_.3	_RINHERNEL_	196249	156348	162301	Non Numérique	Non Numérique	1.40476e-52	2.27152e-81	3.49359e-16	Filtered	Filtered	16.7229	16.6402	16.663	Filtered	Filtered
NDC80	O14777	NDC80_HUMAN	ETIKQENTRL	_ETIKQENTRL_.3	_ETIKQENTRL_	Non Numérique	Non Numérique	Non Numérique	48391.3	45645.5	Filtered	Filtered	Filtered	3.27305e-17	1.3974e-27	Filtered	Filtered	Filtered	34.6567	34.5082
NDC80	O14777	NDC80_HUMAN	ETIKQENTRL	_ETIKQENTRL_.2	_ETIKQENTRL_	Non Numérique	Non Numérique	Non Numérique	48391.3	45645.5	Filtered	Filtered	Filtered	6.92472e-20	2.72865e-27	Filtered	Filtered	Filtered	34.6627	34.5195
NDC80	O14777	NDC80_HUMAN	EREKEPNRL	_EREKEPNRL_.3	_EREKEPNRL_	Non Numérique	Non Numérique	Non Numérique	45680.4	42715.2	Filtered	Filtered	Filtered	1.29532e-06	1.66995e-15	Filtered	Filtered	Filtered	18.5395	18.0652
NDC80	O14777	NDC80_HUMAN	AHNVSMKSL	_AHNVSMKSL_.2	_AHNVSMKSL_	Non Numérique	Non Numérique	Non Numérique	38379.9	38601.5	Filtered	Filtered	Filtered	7.2584e-08	3.30896e-10	Filtered	Filtered	Filtered	37.7888	37.7364
NDC80	O14777	NDC80_HUMAN	ETIKQENTR	_ETIKQENTR_.3	_ETIKQENTR_	Non Numérique	Non Numérique	Non Numérique	18788	19404.9	Filtered	Filtered	Filtered	3.77038e-14	1.78557e-30	Filtered	Filtered	Filtered	15.3988	14.6202
NDC80	O14777	NDC80_HUMAN	ETIKQENTR	_ETIKQENTR_.2	_ETIKQENTR_	Non Numérique	Non Numérique	Non Numérique	18788	19404.9	Filtered	Filtered	Filtered	4.92474e-17	1.86556e-41	Filtered	Filtered	Filtered	15.3816	14.6083
NDC80	O14777	NDC80_HUMAN	ETEDGIMHNK	_ETEDGIMHNK_.2	_ETEDGIMHNK_	Non Numérique	Non Numérique	Non Numérique	14996.4	14082.9	Filtered	Filtered	Filtered	2.69797e-15	1.15455e-29	Filtered	Filtered	Filtered	27.4351	27.1232
NDC80	O14777	NDC80_HUMAN	SFMSGADSF	_SFMSGADSF_.1	_SFMSGADSF_	12498.2	10941	Non Numérique	Non Numérique	Non Numérique	0.00490817	0.00230154	Filtered	Filtered	Filtered	87.9709	87.9213	Filtered	Filtered	Filtered
KIF3C	O14782	KIF3C_HUMAN	TLGPASHSY	_TLGPASHSY_.2	_TLGPASHSY_	30502.1	29496.6	31779.9	Non Numérique	Non Numérique	5.00248e-40	9.42084e-51	5.3574e-06	Filtered	Filtered	40.9866	40.9251	40.9801	Filtered	Filtered
KIF3C	O14782	KIF3C_HUMAN	ATELLAAKY	_ATELLAAKY_.2	_ATELLAAKY_	115074	67530.5	121468	Non Numérique	Non Numérique	8.65358e-57	1.2501e-80	6.29333e-16	Filtered	Filtered	66.0957	66.0276	66.1904	Filtered	Filtered
KIF3C	O14782	KIF3C_HUMAN	ATELLAAKY	_ATELLAAKY_.1	_ATELLAAKY_	115074	67530.5	121468	Non Numérique	Non Numérique	Filtered	0.00329463	Filtered	Filtered	Filtered	Filtered	66.0291	Filtered	Filtered	Filtered
KIF3C;KIF3B	O14782;O15066	KIF3C_HUMAN;KIF3B_HUMAN	GQTGTGKTY	_GQTGTGKTY_.2	_GQTGTGKTY_	294691	279380	282737	Non Numérique	Non Numérique	5.61909e-33	2.41855e-51	1.37128e-11	Filtered	Filtered	14.7048	14.2282	14.3622	Filtered	Filtered
TNFSF11	O14788-2;O14788-3;O14788	TNF11_HUMAN	DPDQDATYFGAFKVRDID	_DPDQDATYFGAFKVRDID_.3	_DPDQDATYFGAFKVRDID_	Non Numérique	Non Numérique	Non Numérique	11454.7	2941.92	Filtered	Filtered	Filtered	0.000201353	0.00900037	Filtered	Filtered	Filtered	95.9824	95.8963
APOL1	O14791-3;O14791;O14791-2	APOL1_HUMAN	ERVNEPSIL	_ERVNEPSIL_.2	_ERVNEPSIL_	Non Numérique	Non Numérique	Non Numérique	1.25222e+06	1.25941e+06	Filtered	Filtered	Filtered	9.7457e-22	3.78801e-43	Filtered	Filtered	Filtered	66.6752	66.7351
APOL1	O14791-3;O14791;O14791-2	APOL1_HUMAN	AHDLVIKSL	_AHDLVIKSL_.2	_AHDLVIKSL_	Non Numérique	Non Numérique	Non Numérique	539562	455180	Filtered	Filtered	Filtered	1.35235e-23	1.50043e-44	Filtered	Filtered	Filtered	63.4758	63.5547
APOL1	O14791-3;O14791;O14791-2	APOL1_HUMAN	ALADGVQKV	_ALADGVQKV_.2	_ALADGVQKV_	Non Numérique	Non Numérique	Non Numérique	349489	341070	Filtered	Filtered	Filtered	3.5305e-12	1.59715e-23	Filtered	Filtered	Filtered	48.156	48.2276
APOL1	O14791-3;O14791;O14791-2	APOL1_HUMAN	LPRNEADEL	_LPRNEADEL_.2	_LPRNEADEL_	Non Numérique	Non Numérique	Non Numérique	267944	276205	Filtered	Filtered	Filtered	5.60618e-18	1.48248e-33	Filtered	Filtered	Filtered	48.6594	48.7586
APOL1	O14791-3;O14791;O14791-2	APOL1_HUMAN	SVPHASASRPR	_SVPHASASRPR_.3	_SVPHASASRPR_	Non Numérique	Non Numérique	Non Numérique	177125	163843	Filtered	Filtered	Filtered	3.49089e-19	5.43019e-41	Filtered	Filtered	Filtered	18.8842	18.2532
APOL1	O14791-3;O14791;O14791-2	APOL1_HUMAN	KSLDKLKEV	_KSLDKLKEV_.2	_KSLDKLKEV_	Non Numérique	Non Numérique	Non Numérique	115238	112779	Filtered	Filtered	Filtered	1.8441e-15	1.05981e-32	Filtered	Filtered	Filtered	34.8041	34.7029
APOL1	O14791-3;O14791;O14791-2	APOL1_HUMAN	DAIKYFKEK	_DAIKYFKEK_.3	_DAIKYFKEK_	Non Numérique	Non Numérique	Non Numérique	9104.46	7997.01	Filtered	Filtered	Filtered	0.00201352	0.00291922	Filtered	Filtered	Filtered	41.9042	41.9435
POLR3A	O14802	RPC1_HUMAN	HIDEQSGKEKY	_HIDEQSGKEKY_.3	_HIDEQSGKEKY_	59335.5	58760.5	67640.5	Non Numérique	Non Numérique	8.49739e-47	7.27013e-70	1.15289e-11	Filtered	Filtered	18.4713	18.2526	18.2808	Filtered	Filtered
POLR3A	O14802	RPC1_HUMAN	HIDEQSGKEKY	_HIDEQSGKEKY_.2	_HIDEQSGKEKY_	59335.5	58760.5	67640.5	Non Numérique	Non Numérique	3.98711e-55	1.04043e-66	1.11526e-10	Filtered	Filtered	18.4616	18.2534	18.2921	Filtered	Filtered
POLR3A	O14802	RPC1_HUMAN	YSQDNQHAPLLY	_YSQDNQHAPLLY_.2	_YSQDNQHAPLLY_	11889.6	10649.1	11866.8	Non Numérique	Non Numérique	0.00470416	2.23684e-29	0.000279747	Filtered	Filtered	70.5762	70.5218	70.6799	Filtered	Filtered
TSPAN4	O14817	TSN4_HUMAN	YTDKIDRY	_YTDKIDRY_.2	_YTDKIDRY_	7146011	7.88611e+06	8989303	Non Numérique	Non Numérique	9.27496e-55	3.56181e-79	4.50025e-16	Filtered	Filtered	35.5084	35.3792	35.3192	Filtered	Filtered
TSPAN4	O14817	TSN4_HUMAN	YTDKIDRY	_YTDKIDRY_.1	_YTDKIDRY_	7146011	7.88611e+06	8989303	Non Numérique	Non Numérique	1.35251e-29	1.49702e-47	3.90376e-11	Filtered	Filtered	35.4945	35.3601	35.3261	Filtered	Filtered
TSPAN4	O14817	TSN4_HUMAN	AYTDKIDRY	_AYTDKIDRY_.3	_AYTDKIDRY_	596969	579942	639978	Non Numérique	Non Numérique	2.24106e-51	3.91266e-75	1.7856e-15	Filtered	Filtered	43.104	42.9638	42.9924	Filtered	Filtered
PSMA7;PSMA7;PSMA8;PSMA8;PSMA8	O14818;O14818-2;Q8TAA3-2;Q8TAA3-5;Q8TAA3	PSA7_HUMAN;PSA7_HUMAN;PSA7L_HUMAN;PSA7L_HUMAN;PSA7L_HUMAN	ILNPEEIEKY	_ILNPEEIEKY_.2	_ILNPEEIEKY_	219935	214090	233989	Non Numérique	Non Numérique	5.18486e-57	2.76184e-69	3.92028e-15	Filtered	Filtered	80.3395	80.4538	80.388	Filtered	Filtered
PSMA7;PSMA7;PSMA8;PSMA8;PSMA8	O14818;O14818-2;Q8TAA3-2;Q8TAA3-5;Q8TAA3	PSA7_HUMAN;PSA7_HUMAN;PSA7L_HUMAN;PSA7L_HUMAN;PSA7L_HUMAN	RLYQTDPSGTY	_RLYQTDPSGTY_.2	_RLYQTDPSGTY_	44418.1	52578.3	50704.9	Non Numérique	Non Numérique	4.53798e-58	1.47372e-78	4.49806e-14	Filtered	Filtered	50.7927	50.4477	50.6969	Filtered	Filtered
PSMA7;PSMA7;PSMA8;PSMA8;PSMA8	O14818;O14818-2;Q8TAA3-2;Q8TAA3-5;Q8TAA3	PSA7_HUMAN;PSA7_HUMAN;PSA7L_HUMAN;PSA7L_HUMAN;PSA7L_HUMAN	TVEDPVTVEY	_TVEDPVTVEY_.2	_TVEDPVTVEY_	17900.9	17593.3	19991.2	Non Numérique	Non Numérique	1.05825e-19	1.1374e-60	1.24435e-10	Filtered	Filtered	82.157	82.156	82.1216	Filtered	Filtered
PSMA7;PSMA7;PSMA8;PSMA8;PSMA8	O14818;O14818-2;Q8TAA3-2;Q8TAA3-5;Q8TAA3	PSA7_HUMAN;PSA7_HUMAN;PSA7L_HUMAN;PSA7L_HUMAN;PSA7L_HUMAN	TVEDPVTVEY	_TVEDPVTVEY_.1	_TVEDPVTVEY_	17900.9	17593.3	19991.2	Non Numérique	Non Numérique	0.00109339	2.36335e-20	0.000946844	Filtered	Filtered	82.1409	82.1347	82.1002	Filtered	Filtered
PSMA7;PSMA7;PSMA8;PSMA8;PSMA8	O14818;O14818-2;Q8TAA3-2;Q8TAA3-5;Q8TAA3	PSA7_HUMAN;PSA7_HUMAN;PSA7L_HUMAN;PSA7L_HUMAN;PSA7L_HUMAN	YQTDPSGTY	_YQTDPSGTY_.2	_YQTDPSGTY_	26549.1	31521.7	42470.3	62526.3	Non Numérique	2.11686e-11	1.60348e-32	0.000189371	0.00414031	Filtered	46.747	46.4135	46.6882	45.1401	Filtered
PSMA7;PSMA7;PSMA8;PSMA8;PSMA8	O14818;O14818-2;Q8TAA3-2;Q8TAA3-5;Q8TAA3	PSA7_HUMAN;PSA7_HUMAN;PSA7L_HUMAN;PSA7L_HUMAN;PSA7L_HUMAN	YQTDPSGTY	_YQTDPSGTY_.1	_YQTDPSGTY_	26549.1	31521.7	42470.3	62526.3	Non Numérique	0.00139646	Filtered	Filtered	Filtered	Filtered	46.7578	Filtered	Filtered	Filtered	Filtered
PSMA7;PSMA7;PSMA8;PSMA8;PSMA8	O14818;O14818-2;Q8TAA3-2;Q8TAA3-5;Q8TAA3	PSA7_HUMAN;PSA7_HUMAN;PSA7L_HUMAN;PSA7L_HUMAN;PSA7L_HUMAN	STAVGVRGR	_STAVGVRGR_.2	_STAVGVRGR_	Non Numérique	Non Numérique	Non Numérique	6163.65	5190.24	Filtered	Filtered	Filtered	6.49095e-05	5.8766e-09	Filtered	Filtered	Filtered	19.2938	18.6785
PSMA7;PSMA7;PSMA8;PSMA8;PSMA8	O14818;O14818-2;Q8TAA3-2;Q8TAA3-5;Q8TAA3	PSA7_HUMAN;PSA7_HUMAN;PSA7L_HUMAN;PSA7L_HUMAN;PSA7L_HUMAN	AVMRRDQSL	_AVMRRDQSL_.2	_AVMRRDQSL_	12304.8	Non Numérique	Non Numérique	Non Numérique	Non Numérique	1.85243e-05	Filtered	Filtered	Filtered	Filtered	30.1145	Filtered	Filtered	Filtered	Filtered
SCAMP3	O14828-2;O14828	SCAM3_HUMAN	HAALGGTATR	_HAALGGTATR_.2	_HAALGGTATR_	Non Numérique	Non Numérique	Non Numérique	109943	102529	Filtered	Filtered	Filtered	2.8783e-06	3.67766e-10	Filtered	Filtered	Filtered	19.6291	18.9721
SCAMP3	O14828-2;O14828	SCAM3_HUMAN	KQEELNRKAEELDRRER	_KQEELNRKAEELDRRER_.3	_KQEELNRKAEELDRRER_	Non Numérique	Non Numérique	Non Numérique	5327.99	4754.88	Filtered	Filtered	Filtered	2.07629e-19	4.45884e-35	Filtered	Filtered	Filtered	26.2356	25.9293
PHYH	O14832-2;O14832	PAHX_HUMAN	KFFGAENSVNL	_KFFGAENSVNL_.2	_KFFGAENSVNL_	112414	105415	108432	Non Numérique	Non Numérique	1.05926e-07	3.74435e-12	3.6742e-05	Filtered	Filtered	80.8926	80.9808	80.9307	Filtered	Filtered
AIM2	O14862	AIM2_HUMAN	ESIREGFQKR	_ESIREGFQKR_.3	_ESIREGFQKR_	Non Numérique	Non Numérique	Non Numérique	114694	64798.5	Filtered	Filtered	Filtered	6.70149e-21	1.08331e-40	Filtered	Filtered	Filtered	27.9641	27.7209
AIM2	O14862	AIM2_HUMAN	ESIREGFQKR	_ESIREGFQKR_.2	_ESIREGFQKR_	Non Numérique	Non Numérique	Non Numérique	114694	64798.5	Filtered	Filtered	Filtered	Filtered	0.00431618	Filtered	Filtered	Filtered	Filtered	27.7206
IFIT3	O14879	IFIT3_HUMAN	RLSDAQIYV	_RLSDAQIYV_.1	_RLSDAQIYV_	Non Numérique	Non Numérique	Non Numérique	160482	153490	Filtered	Filtered	Filtered	6.04204e-16	4.76915e-31	Filtered	Filtered	Filtered	68.4453	68.5015
IFIT3	O14879	IFIT3_HUMAN	NTEFKATMY	_NTEFKATMY_.2	_NTEFKATMY_	40370.2	12288.7	Non Numérique	Non Numérique	Non Numérique	0.00692561	Filtered	Filtered	Filtered	Filtered	60.7634	Filtered	Filtered	Filtered	Filtered
IFIT3	O14879	IFIT3_HUMAN	NTEFKATMY	_NTEFKATM[Oxidation (M)]Y_.2	_NTEFKATM[Oxidation (M)]Y_	40370.2	12288.7	Non Numérique	Non Numérique	Non Numérique	Filtered	0.00121849	Filtered	Filtered	Filtered	Filtered	47.5341	Filtered	Filtered	Filtered
MGST3	O14880	MGST3_HUMAN	YKVEYPIMY	_YKVEYPIMY_.2	_YKVEYPIMY_	Non Numérique	Non Numérique	Non Numérique	135970	152245	Filtered	Filtered	Filtered	1.48532e-22	8.9482e-42	Filtered	Filtered	Filtered	89.4297	89.3786
MGST3	O14880	MGST3_HUMAN	YKVEYPIMY	_YKVEYPIM[Oxidation (M)]Y_.2	_YKVEYPIM[Oxidation (M)]Y_	Non Numérique	Non Numérique	Non Numérique	135970	152245	Filtered	Filtered	Filtered	3.24139e-22	1.34983e-44	Filtered	Filtered	Filtered	78.6771	78.7263
MGST3	O14880	MGST3_HUMAN	YAYGYYTGEPSKR	_YAYGYYTGEPSKR_.3	_YAYGYYTGEPSKR_	Non Numérique	Non Numérique	Non Numérique	73335.2	69813.9	Filtered	Filtered	Filtered	3.45312e-06	1.9483e-14	Filtered	Filtered	Filtered	46.6132	46.6939
MGST3	O14880	MGST3_HUMAN	YAYGYYTGEPSKR	_YAYGYYTGEPSKR_.2	_YAYGYYTGEPSKR_	Non Numérique	Non Numérique	Non Numérique	73335.2	69813.9	Filtered	Filtered	Filtered	3.10046e-06	2.84458e-22	Filtered	Filtered	Filtered	46.6141	46.7209
MGST3	O14880	MGST3_HUMAN	LAINVSKAR	_LAINVSKAR_.2	_LAINVSKAR_	Non Numérique	Non Numérique	Non Numérique	39524.3	42947.7	Filtered	Filtered	Filtered	5.78204e-10	6.04103e-16	Filtered	Filtered	Filtered	43.5167	43.5366
IRF6	O14896-2;O14896	IRF6_HUMAN	APSLVAPNL	_APSLVAPNL_.2	_APSLVAPNL_	Non Numérique	Non Numérique	Non Numérique	69803.8	80155	Filtered	Filtered	Filtered	9.55013e-09	4.16322e-13	Filtered	Filtered	Filtered	86.4158	86.392
TAX1BP3	O14907	TX1B3_HUMAN	EVVRLLVTR	_EVVRLLVTR_.3	_EVVRLLVTR_	Non Numérique	Non Numérique	Non Numérique	1.12008e+06	1.1093e+06	Filtered	Filtered	Filtered	2.2384e-24	7.81091e-46	Filtered	Filtered	Filtered	66.2679	66.3222
TAX1BP3	O14907	TX1B3_HUMAN	EVVRLLVTR	_EVVRLLVTR_.2	_EVVRLLVTR_	Non Numérique	Non Numérique	Non Numérique	1.12008e+06	1.1093e+06	Filtered	Filtered	Filtered	2.65821e-21	7.64672e-44	Filtered	Filtered	Filtered	66.2553	66.3095
IKBKB	O14920-4;O14920-2;O14920	IKKB_HUMAN	LSDIASALRY	_LSDIASALRY_.2	_LSDIASALRY_	375714	357745	374713	Non Numérique	Non Numérique	1.05249e-42	6.00919e-74	3.28565e-15	Filtered	Filtered	84.6948	84.6822	84.653	Filtered	Filtered
IKBKB	O14920-4;O14920-2;O14920	IKKB_HUMAN	YPVTEDESL	_YPVTEDESL_.1	_YPVTEDESL_	Non Numérique	Non Numérique	Non Numérique	84990.2	100673	Filtered	Filtered	Filtered	4.5569e-14	4.22602e-22	Filtered	Filtered	Filtered	67.5454	67.4727
IKBKB	O14920-4;O14920-2;O14920	IKKB_HUMAN	SPRPQPESV	_SPRPQPESV_.2	_SPRPQPESV_	84647.8	77692.5	Non Numérique	Non Numérique	Non Numérique	1.33246e-48	1.99244e-56	Filtered	Filtered	Filtered	33.8136	33.6895	Filtered	Filtered	Filtered
IKBKB	O14920-4;O14920-2;O14920	IKKB_HUMAN	KLVHILNMV	_KLVHILNMV_.2	_KLVHILNMV_	Non Numérique	Non Numérique	Non Numérique	36487.5	39400.4	Filtered	Filtered	Filtered	8.10803e-21	5.0295e-40	Filtered	Filtered	Filtered	81.6412	81.6718
TIMM23;TIMM23B	O14925;Q5SRD1	TIM23_HUMAN;TI23B_HUMAN	SHADLAGVPL	_SHADLAGVPL_.2	_SHADLAGVPL_	Non Numérique	Non Numérique	Non Numérique	311308	316090	Filtered	Filtered	Filtered	6.93141e-19	1.45473e-35	Filtered	Filtered	Filtered	79.2607	79.3047
TIMM23;TIMM23B	O14925;Q5SRD1	TIM23_HUMAN;TI23B_HUMAN	SHADLAGVPL	_SHADLAGVPL_.1	_SHADLAGVPL_	Non Numérique	Non Numérique	Non Numérique	311308	316090	Filtered	Filtered	Filtered	1.8495e-14	1.05759e-22	Filtered	Filtered	Filtered	79.2625	79.3065
HAT1	O14929;O14929-2	HAT1_HUMAN	YYTEFPTVL	_YYTEFPTVL_.2	_YYTEFPTVL_	10129.1	8187.79	11058.1	29590.5	30707.3	6.10124e-45	2.30516e-64	1.2268e-13	1.43817e-18	3.98031e-40	118.528	118.658	118.36	117.522	117.33
HAT1	O14929;O14929-2	HAT1_HUMAN	YYTEFPTVL	_YYTEFPTVL_.1	_YYTEFPTVL_	10129.1	8187.79	11058.1	29590.5	30707.3	1.33886e-32	1.16405e-49	4.19221e-12	Filtered	Filtered	118.523	118.649	118.371	Filtered	Filtered
HAT1	O14929;O14929-2	HAT1_HUMAN	VYPDKTRPR	_VYPDKTRPR_.3	_VYPDKTRPR_	446117	390760	416836	Non Numérique	Non Numérique	2.37969e-34	3.42352e-53	7.33932e-11	Filtered	Filtered	18.133	17.8881	17.9949	Filtered	Filtered
HAT1	O14929;O14929-2	HAT1_HUMAN	FIDVDDERWHY	_FIDVDDERWHY_.2	_FIDVDDERWHY_	37008.1	23714.7	19521.2	Non Numérique	Non Numérique	4.29328e-54	3.32773e-59	2.49778e-12	Filtered	Filtered	80.7675	80.9081	80.8579	Filtered	Filtered
HAT1	O14929;O14929-2	HAT1_HUMAN	VTDMSDAEQY	_VTDMSDAEQY_.1	_VTDMSDAEQY_	3502.03	4331.48	2814.31	Non Numérique	Non Numérique	0.00117226	3.26045e-42	0.000325825	Filtered	Filtered	54.7341	54.3986	54.6117	Filtered	Filtered
HAT1	O14929;O14929-2	HAT1_HUMAN	YVYPDKTRPR	_YVYPDKTRPR_.3	_YVYPDKTRPR_	Non Numérique	Non Numérique	Non Numérique	394825	405931	Filtered	Filtered	Filtered	7.17989e-21	1.5213e-39	Filtered	Filtered	Filtered	29.4045	29.1565
HAT1	O14929;O14929-2	HAT1_HUMAN	YVYPDKTRPR	_YVYPDKTRPR_.2	_YVYPDKTRPR_	Non Numérique	Non Numérique	Non Numérique	394825	405931	Filtered	Filtered	Filtered	1.45361e-18	1.18907e-35	Filtered	Filtered	Filtered	29.4053	29.1521
HAT1	O14929;O14929-2	HAT1_HUMAN	ETAFGYKGLK	_ETAFGYKGLK_.2	_ETAFGYKGLK_	Non Numérique	Non Numérique	Non Numérique	233302	273462	Filtered	Filtered	Filtered	1.7796e-22	2.10149e-45	Filtered	Filtered	Filtered	51.1609	51.266
UBE2L6	O14933-2;O14933	UB2L6_HUMAN	EALNVLVNR	_EALNVLVNR_.2	_EALNVLVNR_	Non Numérique	Non Numérique	Non Numérique	493554	473816	Filtered	Filtered	Filtered	2.08106e-22	1.46629e-46	Filtered	Filtered	Filtered	69.1195	69.1929
CASK	O14936-3;O14936-4;O14936-6;O14936-2;O14936	CSKP_HUMAN	YSEAVASHY	_YSEAVASHY_.2	_YSEAVASHY_	33534.5	33025.8	33030.9	Non Numérique	Non Numérique	2.62295e-49	5.87575e-71	5.92743e-15	Filtered	Filtered	41.9027	41.8098	41.8752	Filtered	Filtered
CASK	O14936-3;O14936-4;O14936-6;O14936-2;O14936	CSKP_HUMAN	EVIGKGPFSVVR	_EVIGKGPFSVVR_.3	_EVIGKGPFSVVR_	Non Numérique	Non Numérique	Non Numérique	47841.4	47057.6	Filtered	Filtered	Filtered	5.02237e-20	4.29482e-37	Filtered	Filtered	Filtered	70.3123	70.3608
CASK	O14936-3;O14936-4;O14936-6;O14936-2;O14936	CSKP_HUMAN	EVIGKGPFSVVR	_EVIGKGPFSVVR_.2	_EVIGKGPFSVVR_	Non Numérique	Non Numérique	Non Numérique	47841.4	47057.6	Filtered	Filtered	Filtered	1.30467e-13	5.78005e-24	Filtered	Filtered	Filtered	70.3235	70.3874
PLD2	O14939-3;O14939-4;O14939	PLD2_HUMAN	VTAQVVGTERY	_VTAQVVGTERY_.2	_VTAQVVGTERY_	234437	236230	240392	Non Numérique	Non Numérique	2.14266e-56	1.12213e-82	5.30634e-16	Filtered	Filtered	53.6651	53.4763	53.7258	Filtered	Filtered
UQCRQ	O14949	QCR8_HUMAN	YTWGTEEFERSKR	_YTWGTEEFERSKR_.3	_YTWGTEEFERSKR_	Non Numérique	Non Numérique	Non Numérique	180812	205189	Filtered	Filtered	Filtered	4.25507e-11	1.41406e-17	Filtered	Filtered	Filtered	53.4224	53.539
UQCRQ	O14949	QCR8_HUMAN	YTWGTEEFERSKR	_YTWGTEEFERSKR_.4	_YTWGTEEFERSKR_	Non Numérique	Non Numérique	Non Numérique	180812	205189	Filtered	Filtered	Filtered	6.86763e-22	5.40734e-46	Filtered	Filtered	Filtered	53.4053	53.5271
UQCRQ	O14949	QCR8_HUMAN	FTKGIPNVLR	_FTKGIPNVLR_.2	_FTKGIPNVLR_	Non Numérique	Non Numérique	Non Numérique	173936	170763	Filtered	Filtered	Filtered	1.43573e-10	1.79923e-25	Filtered	Filtered	Filtered	66.0939	66.1017
UQCRQ	O14949	QCR8_HUMAN	HVFTKGIPNVLR	_HVFTKGIPNVLR_.3	_HVFTKGIPNVLR_	Non Numérique	Non Numérique	Non Numérique	124205	131557	Filtered	Filtered	Filtered	1.77139e-06	1.02399e-16	Filtered	Filtered	Filtered	66.215	66.2846
UQCRQ	O14949	QCR8_HUMAN	MRHVISYSL	_M[Oxidation (M)]RHVISYSL_.2	_M[Oxidation (M)]RHVISYSL_	Non Numérique	Non Numérique	Non Numérique	31153.7	25900.2	Filtered	Filtered	Filtered	2.19135e-11	8.07003e-22	Filtered	Filtered	Filtered	55.68	55.7782
UQCRQ	O14949	QCR8_HUMAN	MRHVISYSL	_MRHVISYSL_.2	_MRHVISYSL_	Non Numérique	Non Numérique	Non Numérique	31153.7	25900.2	Filtered	Filtered	Filtered	4.4077e-15	3.01791e-18	Filtered	Filtered	Filtered	60.995	61.0556
UQCRQ	O14949	QCR8_HUMAN	YTWGTEEFER	_YTWGTEEFER_.2	_YTWGTEEFER_	Non Numérique	Non Numérique	Non Numérique	32952.6	40098.4	Filtered	Filtered	Filtered	4.82246e-13	3.54835e-35	Filtered	Filtered	Filtered	71.6546	71.6631
HGS	O14964;O14964-2	HGS_HUMAN	QLDERRLYY	_QLDERRLYY_.2	_QLDERRLYY_	61496.3	76574.2	73535.4	Non Numérique	Non Numérique	2.32331e-33	8.35384e-48	5.98161e-11	Filtered	Filtered	54.7159	54.5372	54.7293	Filtered	Filtered
HGS	O14964;O14964-2	HGS_HUMAN	YSSPVNSSA	_YSSPVNSSA_.1	_YSSPVNSSA_	50676.4	47637	47049.1	Non Numérique	Non Numérique	1.38222e-49	1.75102e-69	2.26222e-11	Filtered	Filtered	43.3137	43.1421	43.2126	Filtered	Filtered
HGS	O14964;O14964-2	HGS_HUMAN	RQGDTQAKY	_RQGDTQAKY_.2	_RQGDTQAKY_	7712.46	8573.96	8879.59	Non Numérique	Non Numérique	0.00659542	6.85381e-12	0.00521371	Filtered	Filtered	12.9619	12.9039	12.9545	Filtered	Filtered
HGS	O14964;O14964-2	HGS_HUMAN	EVQRQLAIQR	_EVQRQLAIQR_.3	_EVQRQLAIQR_	Non Numérique	Non Numérique	Non Numérique	32335.5	31433.6	Filtered	Filtered	Filtered	3.24665e-06	5.42451e-18	Filtered	Filtered	Filtered	40.0035	39.9407
HGS	O14964;O14964-2	HGS_HUMAN	EVQRQLAIQR	_EVQRQLAIQR_.2	_EVQRQLAIQR_	Non Numérique	Non Numérique	Non Numérique	32335.5	31433.6	Filtered	Filtered	Filtered	7.11779e-17	3.53125e-28	Filtered	Filtered	Filtered	40.0043	39.9415
HGS	O14964;O14964-2	HGS_HUMAN	YQPTPTAGY	_YQPTPTAGY_.1	_YQPTPTAGY_	13248.6	Non Numérique	Non Numérique	Non Numérique	Non Numérique	0.00519221	Filtered	Filtered	Filtered	Filtered	57.1674	Filtered	Filtered	Filtered	Filtered
RAB29	O14966-3;O14966-2;O14966	RAB7L_HUMAN	DLSPWAVSR	_DLSPWAVSR_.2	_DLSPWAVSR_	Non Numérique	Non Numérique	Non Numérique	99760.5	136825	Filtered	Filtered	Filtered	2.74702e-05	2.34199e-10	Filtered	Filtered	Filtered	76.0506	76.0826
DSCR3	O14972-2;O14972	DSCR3_HUMAN	TYHGVFVNI	_TYHGVFVNI_.2	_TYHGVFVNI_	376161	319279	326480	Non Numérique	Non Numérique	6.53329e-54	2.71619e-81	5.19695e-16	Filtered	Filtered	86.9117	86.972	86.9426	Filtered	Filtered
DSCR3	O14972-2;O14972	DSCR3_HUMAN	TPSPVDFTI	_TPSPVDFTI_.1	_TPSPVDFTI_	Non Numérique	Non Numérique	Non Numérique	113734	111830	Filtered	Filtered	Filtered	3.04107e-18	4.88412e-41	Filtered	Filtered	Filtered	107.144	106.917
DSCR3	O14972-2;O14972	DSCR3_HUMAN	QHQGVSLTM	_QHQGVSLTM_.2	_QHQGVSLTM_	Non Numérique	Non Numérique	Non Numérique	43283.9	39071.4	Filtered	Filtered	Filtered	4.93429e-09	1.9187e-17	Filtered	Filtered	Filtered	58.1558	58.2574
DSCR3	O14972-2;O14972	DSCR3_HUMAN	QHQGVSLTM	_QHQGVSLTM[Oxidation (M)]_.2	_QHQGVSLTM[Oxidation (M)]_	Non Numérique	Non Numérique	Non Numérique	43283.9	39071.4	Filtered	Filtered	Filtered	4.52274e-08	7.3811e-14	Filtered	Filtered	Filtered	38.2967	38.1993
DSCR3	O14972-2;O14972	DSCR3_HUMAN	ETLQNVKER	_ETLQNVKER_.2	_ETLQNVKER_	Non Numérique	Non Numérique	Non Numérique	85397.1	72620.5	Filtered	Filtered	Filtered	5.83081e-16	9.9977e-33	Filtered	Filtered	Filtered	26.0292	25.655
PPP1R12A	O14974-3;O14974-2;O14974;O14974-4	MYPT1_HUMAN	TDLEPPVVKR	_TDLEPPVVKR_.3	_TDLEPPVVKR_	Non Numérique	Non Numérique	Non Numérique	8452345	8106219	Filtered	Filtered	Filtered	5.3683e-17	3.85434e-30	Filtered	Filtered	Filtered	53.5889	53.6317
PPP1R12A	O14974-3;O14974-2;O14974;O14974-4	MYPT1_HUMAN	TDLEPPVVKR	_TDLEPPVVKR_.2	_TDLEPPVVKR_	Non Numérique	Non Numérique	Non Numérique	8452345	8106219	Filtered	Filtered	Filtered	2.2384e-24	8.31067e-48	Filtered	Filtered	Filtered	53.568	53.623
PPP1R12A	O14974-3;O14974-2;O14974;O14974-4	MYPT1_HUMAN	DLEPPVVKR	_DLEPPVVKR_.2	_DLEPPVVKR_	Non Numérique	Non Numérique	Non Numérique	6.5655e+06	6716765	Filtered	Filtered	Filtered	5.41128e-19	2.49762e-35	Filtered	Filtered	Filtered	53.8921	53.9487
PPP1R12A	O14974-3;O14974-2;O14974;O14974-4	MYPT1_HUMAN	ETDLEPPVVKR	_ETDLEPPVVKR_.3	_ETDLEPPVVKR_	Non Numérique	Non Numérique	Non Numérique	412489	429646	Filtered	Filtered	Filtered	4.89419e-23	9.41219e-46	Filtered	Filtered	Filtered	55.3374	55.3867
PPP1R12A	O14974-3;O14974-2;O14974;O14974-4	MYPT1_HUMAN	ETDLEPPVVKR	_ETDLEPPVVKR_.2	_ETDLEPPVVKR_	Non Numérique	Non Numérique	Non Numérique	412489	429646	Filtered	Filtered	Filtered	2.73016e-20	1.44894e-39	Filtered	Filtered	Filtered	55.3435	55.3666
PPP1R12A	O14974-3;O14974-2;O14974;O14974-4	MYPT1_HUMAN	TVSSTTEVR	_TVSSTTEVR_.2	_TVSSTTEVR_	Non Numérique	Non Numérique	Non Numérique	657226	644620	Filtered	Filtered	Filtered	7.024e-18	5.40815e-39	Filtered	Filtered	Filtered	25.1735	24.7054
PPP1R12A	O14974-3;O14974-2;O14974;O14974-4	MYPT1_HUMAN	IGSETDLEPPVVKR	_IGSETDLEPPVVKR_.3	_IGSETDLEPPVVKR_	Non Numérique	Non Numérique	Non Numérique	611271	493567	Filtered	Filtered	Filtered	3.58328e-16	5.94896e-35	Filtered	Filtered	Filtered	63.8977	63.9282
PPP1R12A	O14974-3;O14974-2;O14974;O14974-4	MYPT1_HUMAN	KFDDGAVFL	_KFDDGAVFL_.1	_KFDDGAVFL_	Non Numérique	Non Numérique	Non Numérique	497413	478730	Filtered	Filtered	Filtered	4.24746e-21	1.17809e-40	Filtered	Filtered	Filtered	91.0243	90.9997
PPP1R12A	O14974-3;O14974-2;O14974;O14974-4	MYPT1_HUMAN	WIGSETDLEPPVVKR	_WIGSETDLEPPVVKR_.3	_WIGSETDLEPPVVKR_	Non Numérique	Non Numérique	Non Numérique	227905	206739	Filtered	Filtered	Filtered	1.26524e-12	8.59224e-26	Filtered	Filtered	Filtered	81.7878	81.7929
PPP1R12A	O14974-3;O14974-2;O14974;O14974-4	MYPT1_HUMAN	WIGSETDLEPPVVKR	_WIGSETDLEPPVVKR_.2	_WIGSETDLEPPVVKR_	Non Numérique	Non Numérique	Non Numérique	227905	206739	Filtered	Filtered	Filtered	5.59246e-15	2.58944e-12	Filtered	Filtered	Filtered	81.7723	81.7567
PPP1R12A	O14974-3;O14974-2;O14974;O14974-4	MYPT1_HUMAN	ETQTDSISR	_ETQTDSISR_.2	_ETQTDSISR_	Non Numérique	Non Numérique	Non Numérique	167020	152952	Filtered	Filtered	Filtered	7.52941e-22	2.03082e-41	Filtered	Filtered	Filtered	23.3028	22.8913
PPP1R12A	O14974-3;O14974-2;O14974;O14974-4	MYPT1_HUMAN	KRWIGSETDLEPPVVKR	_KRWIGSETDLEPPVVKR_.3	_KRWIGSETDLEPPVVKR_	Non Numérique	Non Numérique	Non Numérique	145976	106442	Filtered	Filtered	Filtered	1.34068e-20	1.99786e-38	Filtered	Filtered	Filtered	63.7306	63.7441
PPP1R12A	O14974-3;O14974-2;O14974;O14974-4	MYPT1_HUMAN	ERFADRSLL	_ERFADRSLL_.3	_ERFADRSLL_	Non Numérique	Non Numérique	Non Numérique	105383	82790.6	Filtered	Filtered	Filtered	4.65577e-15	9.31624e-27	Filtered	Filtered	Filtered	60.1929	60.2699
PPP1R12A	O14974-3;O14974-2;O14974;O14974-4	MYPT1_HUMAN	TVSSTTEVRER	_TVSSTTEVRER_.3	_TVSSTTEVRER_	Non Numérique	Non Numérique	Non Numérique	33043.5	36796	Filtered	Filtered	Filtered	2.07806e-09	1.43573e-23	Filtered	Filtered	Filtered	23.4863	23.2054
PPP1R12A	O14974-3;O14974-2;O14974;O14974-4	MYPT1_HUMAN	TVSSTTEVRER	_TVSSTTEVRER_.2	_TVSSTTEVRER_	Non Numérique	Non Numérique	Non Numérique	33043.5	36796	Filtered	Filtered	Filtered	3.08099e-09	1.08801e-07	Filtered	Filtered	Filtered	23.4807	23.1789
PPP1R12A	O14974-3;O14974-2;O14974;O14974-4	MYPT1_HUMAN	GSETDLEPPVVKR	_GSETDLEPPVVKR_.2	_GSETDLEPPVVKR_	Non Numérique	Non Numérique	Non Numérique	33522.3	34524.6	Filtered	Filtered	Filtered	2.56229e-19	5.32615e-44	Filtered	Filtered	Filtered	56.158	56.185
PPP1R12A	O14974-3;O14974-2;O14974;O14974-4	MYPT1_HUMAN	RTYDETYQRY	_RTYDETYQRY_.3	_RTYDETYQRY_	Non Numérique	37606.5	Non Numérique	Non Numérique	Non Numérique	Filtered	7.32355e-09	Filtered	Filtered	Filtered	Filtered	36.8703	Filtered	Filtered	Filtered
GAK	O14976-2;O14976	GAK_HUMAN	KVIQSVANY	_KVIQSVANY_.2	_KVIQSVANY_	21494.7	22669.1	20739.7	Non Numérique	Non Numérique	4.57772e-23	3.27323e-34	6.92412e-08	Filtered	Filtered	50.9008	50.655	50.8834	Filtered	Filtered
GAK	O14976-2;O14976	GAK_HUMAN	RVASTSQEY	_RVASTSQEY_.2	_RVASTSQEY_	4491.44	4882.41	5180.47	Non Numérique	Non Numérique	0.00187469	5.93282e-37	1.55634e-05	Filtered	Filtered	25.5497	25.4197	25.4696	Filtered	Filtered
GAK	O14976-2;O14976	GAK_HUMAN	FPAEGVESAL	_FPAEGVESAL_.1	_FPAEGVESAL_	Non Numérique	Non Numérique	Non Numérique	2.24719e+06	1.96678e+06	Filtered	Filtered	Filtered	2.52561e-05	2.87322e-06	Filtered	Filtered	Filtered	88.2894	88.2375
GAK	O14976-2;O14976	GAK_HUMAN	FPAEGVESAL	_FPAEGVESAL_.2	_FPAEGVESAL_	Non Numérique	Non Numérique	Non Numérique	2.24719e+06	1.96678e+06	Filtered	Filtered	Filtered	3.50533e-13	2.26929e-29	Filtered	Filtered	Filtered	88.448	88.4165
GAK	O14976-2;O14976	GAK_HUMAN	HPFEDGAKL	_HPFEDGAKL_.2	_HPFEDGAKL_	Non Numérique	Non Numérique	Non Numérique	620479	566921	Filtered	Filtered	Filtered	2.55039e-13	3.52988e-26	Filtered	Filtered	Filtered	47.7686	47.8334
GAK	O14976-2;O14976	GAK_HUMAN	FPIGEKQDIWAL	_FPIGEKQDIWAL_.2	_FPIGEKQDIWAL_	Non Numérique	Non Numérique	Non Numérique	13079.9	14295.2	Filtered	Filtered	Filtered	2.49967e-10	5.31437e-18	Filtered	Filtered	Filtered	112.806	112.549
AZIN1	O14977	AZIN1_HUMAN	GSDEPAFMYY	_GSDEPAFM[Oxidation (M)]YY_.2	_GSDEPAFM[Oxidation (M)]YY_	156760	150257	159342	Non Numérique	Non Numérique	2.57132e-59	2.42188e-82	3.17305e-16	Filtered	Filtered	84.132	84.057	84.0905	Filtered	Filtered
AZIN1	O14977	AZIN1_HUMAN	GSDEPAFMYY	_GSDEPAFM[Oxidation (M)]YY_.1	_GSDEPAFM[Oxidation (M)]YY_	156760	150257	159342	Non Numérique	Non Numérique	5.6951e-40	4.28244e-53	1.11642e-11	Filtered	Filtered	84.1408	84.071	84.068	Filtered	Filtered
AZIN1	O14977	AZIN1_HUMAN	GSDEPAFMYY	_GSDEPAFMYY_.2	_GSDEPAFMYY_	156760	150257	159342	Non Numérique	Non Numérique	2.23816e-52	2.65143e-69	5.82597e-14	Filtered	Filtered	98.9731	99.0738	98.9069	Filtered	Filtered
AZIN1	O14977	AZIN1_HUMAN	VYGSFASKL	_VYGSFASKL_.2	_VYGSFASKL_	338096	313254	335101	Non Numérique	Non Numérique	1.0032e-57	1.25013e-82	4.12463e-16	Filtered	Filtered	68.9328	68.9165	69.0429	Filtered	Filtered
AZIN1	O14977	AZIN1_HUMAN	NHVISPLL	_NHVISPLL_.2	_NHVISPLL_	Non Numérique	Non Numérique	Non Numérique	1.39112e+06	1.56898e+06	Filtered	Filtered	Filtered	3.46549e-22	6.02271e-40	Filtered	Filtered	Filtered	81.9767	82.039
AZIN1	O14977	AZIN1_HUMAN	NHVISPLL	_NHVISPLL_.1	_NHVISPLL_	Non Numérique	Non Numérique	Non Numérique	1.39112e+06	1.56898e+06	Filtered	Filtered	Filtered	1.99931e-16	1.45021e-35	Filtered	Filtered	Filtered	81.9898	82.0572
ZNF263	O14978	ZN263_HUMAN	DSFSHSSNR	_DSFSHSSNR_.2	_DSFSHSSNR_	Non Numérique	Non Numérique	Non Numérique	20303.1	23799.4	Filtered	Filtered	Filtered	2.6474e-07	9.44788e-08	Filtered	Filtered	Filtered	14.1152	12.7464
HNRNPDL	O14979-2;O14979;O14979-3	HNRDL_HUMAN	YADYSGQQSTY	_YADYSGQQSTY_.2	_YADYSGQQSTY_	241581	245438	232520	Non Numérique	Non Numérique	8.69743e-53	3.57907e-75	4.55651e-16	Filtered	Filtered	50.0931	49.7126	50.0609	Filtered	Filtered
HNRNPDL	O14979-2;O14979;O14979-3	HNRDL_HUMAN	YADYSGQQSTY	_YADYSGQQSTY_.1	_YADYSGQQSTY_	241581	245438	232520	Non Numérique	Non Numérique	5.70661e-23	5.25889e-39	4.0567e-09	Filtered	Filtered	50.0736	49.6982	50.0675	Filtered	Filtered
HNRNPDL	O14979-2;O14979;O14979-3	HNRDL_HUMAN	EGSKINASK	_EGSKINASK_.2	_EGSKINASK_	Non Numérique	Non Numérique	Non Numérique	28391	4065.18	Filtered	Filtered	Filtered	2.96466e-12	6.32934e-07	Filtered	Filtered	Filtered	10.7966	7.36113
HNRNPDL;HNRNPDL;HNRNPDL;HNRNPAB;HNRNPAB;HNRNPAB;HNRNPAB	O14979-2;O14979;O14979-3;Q99729-3;Q99729-4;Q99729-2;Q99729	HNRDL_HUMAN;HNRDL_HUMAN;HNRDL_HUMAN;ROAA_HUMAN;ROAA_HUMAN;ROAA_HUMAN;ROAA_HUMAN	KVAQPKEVY	_KVAQPKEVY_.2	_KVAQPKEVY_	116467	127825	134139	Non Numérique	Non Numérique	6.08814e-55	1.065e-75	4.93997e-15	Filtered	Filtered	31.484	31.3493	31.3992	Filtered	Filtered
XPO1	O14980	XPO1_HUMAN	KAVGHPFVI	_KAVGHPFVI_.2	_KAVGHPFVI_	975729	933170	894130	769457	581688	1.83617e-55	3.35523e-84	3.49153e-16	0.00014063	0.000366802	59.3607	59.2794	59.4833	62.8411	62.9266
XPO1	O14980	XPO1_HUMAN	QYEEQFVTL	_QYEEQFVTL_.2	_QYEEQFVTL_	305361	302170	307696	Non Numérique	Non Numérique	4.25408e-52	6.92807e-74	8.16288e-15	Filtered	Filtered	98.9679	99.0581	98.9174	Filtered	Filtered
XPO1	O14980	XPO1_HUMAN	TVKQLGSIL	_TVKQLGSIL_.2	_TVKQLGSIL_	73041.3	75924.2	71249.3	Non Numérique	Non Numérique	5.05459e-34	6.61252e-55	5.4743e-13	Filtered	Filtered	77.6098	77.6057	77.6857	Filtered	Filtered
XPO1	O14980	XPO1_HUMAN	LPLNTNIRL	_LPLNTNIRL_.2	_LPLNTNIRL_	Non Numérique	Non Numérique	Non Numérique	293387	333848	Filtered	Filtered	Filtered	6.22914e-06	3.77936e-09	Filtered	Filtered	Filtered	93.3776	93.2838
XPO1	O14980	XPO1_HUMAN	EVFDFSSGQITQVK	_EVFDFSSGQITQVK_.2	_EVFDFSSGQITQVK_	Non Numérique	Non Numérique	Non Numérique	24642.5	25510.4	Filtered	Filtered	Filtered	1.40418e-14	1.57262e-36	Filtered	Filtered	Filtered	89.3815	89.3303
XPO1	O14980	XPO1_HUMAN	KLFEFMHET	_KLFEFMHET_.2	_KLFEFMHET_	Non Numérique	Non Numérique	Non Numérique	22030.3	18441	Filtered	Filtered	Filtered	1.91105e-06	4.6177e-09	Filtered	Filtered	Filtered	74.7825	74.8085
XPO1	O14980	XPO1_HUMAN	SQNMNTKYY	_SQNMNTKYY_.2	_SQNMNTKYY_	7080.83	6922.4	6178.64	Non Numérique	Non Numérique	3.30375e-11	3.83005e-15	3.95088e-08	Filtered	Filtered	40.0886	39.9382	40.0246	Filtered	Filtered
BTAF1	O14981	BTAF1_HUMAN	IPVPINAEL	_IPVPINAEL_.1	_IPVPINAEL_	Non Numérique	Non Numérique	Non Numérique	1.5103e+06	1.42997e+06	Filtered	Filtered	Filtered	5.10514e-22	9.00526e-43	Filtered	Filtered	Filtered	108.974	108.732
BTAF1	O14981	BTAF1_HUMAN	IPVPINAEL	_IPVPINAEL_.2	_IPVPINAEL_	Non Numérique	Non Numérique	Non Numérique	1.5103e+06	1.42997e+06	Filtered	Filtered	Filtered	3.49377e-23	1.92982e-42	Filtered	Filtered	Filtered	108.988	108.741
BTAF1	O14981	BTAF1_HUMAN	EAQKPYLVQR	_EAQKPYLVQR_.2	_EAQKPYLVQR_	Non Numérique	Non Numérique	Non Numérique	28549.6	27303.4	Filtered	Filtered	Filtered	2.83816e-20	3.5622e-36	Filtered	Filtered	Filtered	37.7852	37.7068
BTAF1	O14981	BTAF1_HUMAN	EVRHGAGTGLR	_EVRHGAGTGLR_.3	_EVRHGAGTGLR_	Non Numérique	Non Numérique	Non Numérique	36486.7	17725.9	Filtered	Filtered	Filtered	0.00327421	0.00355704	Filtered	Filtered	Filtered	17.3508	16.9695
PIP5K1B	O14986	PI51B_HUMAN	LPSSSTFTL	_LPSSSTFTL_.1	_LPSSSTFTL_	79840.5	61666.3	58012.9	Non Numérique	17839.1	0.000477079	0.00155385	0.00854658	Filtered	0.00795801	92.9175	92.9455	92.8787	Filtered	95.4926
ARHGEF10	O15013-7;O15013-4;O15013-5;O15013-6;O15013	ARHGA_HUMAN	DSEPQKVIK	_DSEPQKVIK_.2	_DSEPQKVIK_	Non Numérique	Non Numérique	Non Numérique	8924.59	8909.23	Filtered	Filtered	Filtered	3.27004e-11	4.04725e-20	Filtered	Filtered	Filtered	19.2606	18.6349
ZNF609	O15014	ZN609_HUMAN	PGSYLPSSYSF	_PGSYLPSSYSF_.2	_PGSYLPSSYSF_	155288	143879	141402	Non Numérique	Non Numérique	3.49456e-52	2.00523e-72	2.74533e-15	Filtered	Filtered	100.446	100.557	100.343	Filtered	Filtered
ZNF609	O15014	ZN609_HUMAN	STPSLYPPPRR	_STPSLYPPPRR_.3	_STPSLYPPPRR_	Non Numérique	Non Numérique	Non Numérique	242315	247610	Filtered	Filtered	Filtered	5.69637e-14	1.17111e-26	Filtered	Filtered	Filtered	49.2256	49.2964
ZNF609	O15014	ZN609_HUMAN	STPSLYPPPRR	_STPSLYPPPRR_.2	_STPSLYPPPRR_	Non Numérique	Non Numérique	Non Numérique	242315	247610	Filtered	Filtered	Filtered	6.78507e-08	7.79656e-14	Filtered	Filtered	Filtered	49.1585	49.2909
ZNF609	O15014	ZN609_HUMAN	HHHHHLGYSL	_HHHHHLGYSL_.3	_HHHHHLGYSL_	Non Numérique	Non Numérique	Non Numérique	85730.7	100485	Filtered	Filtered	Filtered	1.85654e-05	7.15785e-05	Filtered	Filtered	Filtered	27.937	27.7093
ZNF609	O15014	ZN609_HUMAN	QSYDPNHPSYR	_QSYDPNHPSYR_.3	_QSYDPNHPSYR_	Non Numérique	Non Numérique	Non Numérique	28907.4	30156.3	Filtered	Filtered	Filtered	1.884e-10	1.12555e-29	Filtered	Filtered	Filtered	32.021	31.7813
ZNF609	O15014	ZN609_HUMAN	DVKASPSSANKR	_DVKASPSSANKR_.3	_DVKASPSSANKR_	Non Numérique	Non Numérique	Non Numérique	4963.11	14978.7	Filtered	Filtered	Filtered	0.000539171	0.00507267	Filtered	Filtered	Filtered	15.051	14.1472
SEC16A	O15027-2;O15027-4;O15027-3;O15027;O15027-5	SC16A_HUMAN	ETERFRELLLY	_ETERFRELLLY_.3	_ETERFRELLLY_	43561.2	38815	37436.9	Non Numérique	Non Numérique	4.22503e-09	1.52222e-60	6.68459e-12	Filtered	Filtered	89.4765	89.6561	89.5948	Filtered	Filtered
SEC16A	O15027-2;O15027-4;O15027-3;O15027;O15027-5	SC16A_HUMAN	GPAAAASSL	_GPAAAASSL_.1	_GPAAAASSL_	33625.4	30726	32051.8	Non Numérique	Non Numérique	6.75877e-34	5.49896e-33	4.67779e-11	Filtered	Filtered	51.7259	51.4903	51.677	Filtered	Filtered
SEC16A	O15027-2;O15027-4;O15027-3;O15027;O15027-5	SC16A_HUMAN	GPTQPPLSL	_GPTQPPLSL_.2	_GPTQPPLSL_	29903.1	28697.5	32245.1	Non Numérique	Non Numérique	1.42612e-48	3.00877e-72	8.74049e-16	Filtered	Filtered	90.1176	90.2034	90.1368	Filtered	Filtered
SEC16A	O15027-2;O15027-4;O15027-3;O15027;O15027-5	SC16A_HUMAN	QSDYYASYY	_QSDYYASYY_.1	_QSDYYASYY_	32117.8	24190.4	23542.9	Non Numérique	Non Numérique	6.19656e-30	3.44658e-60	1.07957e-10	Filtered	Filtered	70.8562	70.7182	70.8711	Filtered	Filtered
SEC16A	O15027-2;O15027-4;O15027-3;O15027;O15027-5	SC16A_HUMAN	LPSEGQPAL	_LPSEGQPAL_.1	_LPSEGQPAL_	Non Numérique	Non Numérique	Non Numérique	661460	638294	Filtered	Filtered	Filtered	9.72259e-19	6.2983e-30	Filtered	Filtered	Filtered	67.6422	67.698
SEC16A	O15027-2;O15027-4;O15027-3;O15027;O15027-5	SC16A_HUMAN	LPSEGQPAL	_LPSEGQPAL_.2	_LPSEGQPAL_	Non Numérique	Non Numérique	Non Numérique	661460	638294	Filtered	Filtered	Filtered	3.14699e-15	2.75723e-35	Filtered	Filtered	Filtered	67.6651	67.7004
SEC16A	O15027-2;O15027-4;O15027-3;O15027;O15027-5	SC16A_HUMAN	PHFPTPSIL	_PHFPTPSIL_.2	_PHFPTPSIL_	Non Numérique	Non Numérique	Non Numérique	723996	723418	Filtered	Filtered	Filtered	5.76673e-22	4.70581e-44	Filtered	Filtered	Filtered	95.7791	95.6775
SEC16A	O15027-2;O15027-4;O15027-3;O15027;O15027-5	SC16A_HUMAN	LPDFGGNVL	_LPDFGGNVL_.1	_LPDFGGNVL_	Non Numérique	Non Numérique	Non Numérique	150633	130343	Filtered	Filtered	Filtered	2.39209e-14	1.11924e-25	Filtered	Filtered	Filtered	106.648	106.432
SEC16A	O15027-2;O15027-4;O15027-3;O15027;O15027-5	SC16A_HUMAN	MPFYNPAQL	_MPFYNPAQL_.1	_MPFYNPAQL_	Non Numérique	Non Numérique	Non Numérique	57825.1	52386.8	Filtered	Filtered	Filtered	1.61296e-20	2.40637e-38	Filtered	Filtered	Filtered	106.966	106.76
SEC16A	O15027-2;O15027-4;O15027-3;O15027;O15027-5	SC16A_HUMAN	MPFYNPAQL	_M[Oxidation (M)]PFYNPAQL_.1	_M[Oxidation (M)]PFYNPAQL_	Non Numérique	Non Numérique	Non Numérique	57825.1	52386.8	Filtered	Filtered	Filtered	0.000262892	0.00023197	Filtered	Filtered	Filtered	92.1946	92.1557
SEC16A	O15027-2;O15027-4;O15027-3;O15027;O15027-5	SC16A_HUMAN	QPINFSVSL	_QPINFSVSL_.1	_QPINFSVSL_	Non Numérique	Non Numérique	Non Numérique	64484.7	35083.4	Filtered	Filtered	Filtered	7.33372e-06	0.000337426	Filtered	Filtered	Filtered	110.827	110.606
SEC16A	O15027-2;O15027-4;O15027-3;O15027;O15027-5	SC16A_HUMAN	YPADTVWPAM	_YPADTVWPAM_.2	_YPADTVWPAM_	Non Numérique	Non Numérique	Non Numérique	34326.4	35665.8	Filtered	Filtered	Filtered	2.64529e-15	2.73416e-38	Filtered	Filtered	Filtered	106.642	106.421
SEC16A	O15027-2;O15027-4;O15027-3;O15027;O15027-5	SC16A_HUMAN	DVYSLYEPRYR	_DVYSLYEPRYR_.2	_DVYSLYEPRYR_	Non Numérique	Non Numérique	Non Numérique	31665.6	35593.6	Filtered	Filtered	Filtered	2.10507e-12	1.93697e-26	Filtered	Filtered	Filtered	69.8204	69.8532
SEC16A	O15027-2;O15027-4;O15027-3;O15027;O15027-5	SC16A_HUMAN	SAFGDRPEKR	_SAFGDRPEKR_.2	_SAFGDRPEKR_	Non Numérique	Non Numérique	Non Numérique	30901.7	33902.4	Filtered	Filtered	Filtered	4.87606e-23	8.10809e-43	Filtered	Filtered	Filtered	20.11	19.4843
SEC16A	O15027-2;O15027-4;O15027-3;O15027;O15027-5	SC16A_HUMAN	RTLENPVNV	_RTLENPVNV_.1	_RTLENPVNV_	Non Numérique	Non Numérique	Non Numérique	4034.9	Non Numérique	Filtered	Filtered	Filtered	0.0051186	Filtered	Filtered	Filtered	Filtered	58.1368	Filtered
PLXNB2	O15031	PLXB2_HUMAN	HTDSLNTLV	_HTDSLNTLV_.2	_HTDSLNTLV_	13843	13470.2	Non Numérique	75338.4	Non Numérique	2.38993e-08	1.08616e-15	Filtered	0.00882692	Filtered	67.4121	67.401	Filtered	67.3896	Filtered
PLXNB2	O15031	PLXB2_HUMAN	YTDHATYKA	_YTDHATYKA_.2	_YTDHATYKA_	2238.75	1941.46	1950.71	Non Numérique	Non Numérique	0.00699867	0.00121506	0.000440194	Filtered	Filtered	22.8065	22.5821	22.4852	Filtered	Filtered
PLXNB2	O15031	PLXB2_HUMAN	YYTDIMHTL	_YYTDIMHTL_.2	_YYTDIMHTL_	215095	174523	354822	Non Numérique	Non Numérique	3.25053e-50	1.17438e-71	1.01149e-14	Filtered	Filtered	92.32	92.4319	92.3442	Filtered	Filtered
PLXNB2	O15031	PLXB2_HUMAN	YYTDIMHTL	_YYTDIMHTL_.1	_YYTDIMHTL_	215095	174523	354822	Non Numérique	Non Numérique	0.00107231	0.00927488	Filtered	Filtered	Filtered	92.3194	92.4471	Filtered	Filtered	Filtered
PLXNB2	O15031	PLXB2_HUMAN	IFDVHVHEV	_IFDVHVHEV_.2	_IFDVHVHEV_	Non Numérique	Non Numérique	Non Numérique	103572	113357	Filtered	Filtered	Filtered	2.42988e-08	5.95398e-17	Filtered	Filtered	Filtered	67.9322	67.947
PLXNB2	O15031	PLXB2_HUMAN	EAFVGAER	_EAFVGAER_.2	_EAFVGAER_	Non Numérique	Non Numérique	Non Numérique	64782.9	55436.9	Filtered	Filtered	Filtered	2.83554e-06	1.08228e-09	Filtered	Filtered	Filtered	39.9306	39.8501
PLXNB2	O15031	PLXB2_HUMAN	VRDGATLIL	_VRDGATLIL_.1	_VRDGATLIL_	Non Numérique	Non Numérique	Non Numérique	46675	29398.3	Filtered	Filtered	Filtered	0.000120172	3.3995e-12	Filtered	Filtered	Filtered	79.0673	79.2347
PLXNB2	O15031	PLXB2_HUMAN	DTISQVKEK	_DTISQVKEK_.2	_DTISQVKEK_	Non Numérique	Non Numérique	Non Numérique	22776.3	20301.1	Filtered	Filtered	Filtered	0.00127163	0.000413595	Filtered	Filtered	Filtered	26.7477	26.3994
PLXNB2	O15031	PLXB2_HUMAN	YYDEIINAL	_YYDEIINAL_.2	_YYDEIINAL_	Non Numérique	Non Numérique	Non Numérique	9678.53	9191.87	Filtered	Filtered	Filtered	2.9914e-13	2.53934e-28	Filtered	Filtered	Filtered	109.877	109.661
AREL1	O15033-2;O15033	AREL1_HUMAN	LFDTTNQLF	_LFDTTNQLF_.2	_LFDTTNQLF_	17959.1	18043.1	18067	9966.73	9173.65	7.65607e-06	0.0012147	0.000448983	6.59296e-09	5.51226e-16	109.482	109.524	109.283	111.826	111.601
AREL1	O15033-2;O15033	AREL1_HUMAN	LRDEHNYTL	_LRDEHNYTL_.2	_LRDEHNYTL_	Non Numérique	Non Numérique	Non Numérique	475833	521656	Filtered	Filtered	Filtered	6.82705e-24	1.78538e-42	Filtered	Filtered	Filtered	42.4988	42.4727
KHNYN	O15037	KHNYN_HUMAN	HRDITVFVP	_HRDITVFVP_.2	_HRDITVFVP_	Non Numérique	Non Numérique	Non Numérique	321272	276736	Filtered	Filtered	Filtered	1.25694e-20	5.36413e-40	Filtered	Filtered	Filtered	75.4235	75.4654
TECPR2	O15040;O15040-2	TCPR2_HUMAN	LTEQRALLY	_LTEQRALLY_.2	_LTEQRALLY_	533440	502568	535797	Non Numérique	Non Numérique	6.57705e-57	4.5688e-84	3.4656e-16	Filtered	Filtered	67.9275	67.8852	68.1057	Filtered	Filtered
TECPR2	O15040;O15040-2	TCPR2_HUMAN	VTDKNPAGDY	_VTDKNPAGDY_.2	_VTDKNPAGDY_	39141.8	34259.9	39142.7	Non Numérique	Non Numérique	6.12754e-09	1.04411e-12	8.07934e-05	Filtered	Filtered	34.579	34.4341	34.4212	Filtered	Filtered
TECPR2	O15040;O15040-2	TCPR2_HUMAN	VAAGTASGR	_VAAGTASGR_.1	_VAAGTASGR_	Non Numérique	Non Numérique	Non Numérique	1591.24	1475.03	Filtered	Filtered	Filtered	2.77269e-18	2.55071e-15	Filtered	Filtered	Filtered	18.144	17.6173
U2SURP	O15042-2;O15042;O15042-3	SR140_HUMAN	RPKKPGQSF	_RPKKPGQSF_.2	_RPKKPGQSF_	807135	716131	804132	Non Numérique	Non Numérique	8.51199e-54	1.26477e-77	6.0166e-16	Filtered	Filtered	13.3894	13.0438	13.3662	Filtered	Filtered
U2SURP	O15042-2;O15042;O15042-3	SR140_HUMAN	MTESKFSKY	_MTESKFSKY_.2	_MTESKFSKY_	26093.1	22437.8	23787.6	Non Numérique	Non Numérique	8.66708e-33	3.86064e-62	5.38017e-10	Filtered	Filtered	34.5384	34.3934	34.4066	Filtered	Filtered
U2SURP	O15042-2;O15042;O15042-3	SR140_HUMAN	MTESKFSKY	_M[Oxidation (M)]TESKFSKY_.2	_M[Oxidation (M)]TESKFSKY_	26093.1	22437.8	23787.6	Non Numérique	Non Numérique	1.36806e-38	5.42097e-57	1.0669e-11	Filtered	Filtered	27.8223	27.7446	27.6741	Filtered	Filtered
U2SURP	O15042-2;O15042;O15042-3	SR140_HUMAN	ETKKPPLKK	_ETKKPPLKK_.3	_ETKKPPLKK_	Non Numérique	Non Numérique	Non Numérique	140305	113269	Filtered	Filtered	Filtered	9.52662e-23	3.29759e-41	Filtered	Filtered	Filtered	11.3296	11.2367
U2SURP	O15042-2;O15042;O15042-3	SR140_HUMAN	ETKKPPLKK	_ETKKPPLKK_.2	_ETKKPPLKK_	Non Numérique	Non Numérique	Non Numérique	140305	113269	Filtered	Filtered	Filtered	2.37348e-16	4.58341e-23	Filtered	Filtered	Filtered	11.3061	11.2446
U2SURP	O15042-2;O15042;O15042-3	SR140_HUMAN	LPFNAQPRER	_LPFNAQPRER_.3	_LPFNAQPRER_	Non Numérique	Non Numérique	Non Numérique	44514.3	50467.3	Filtered	Filtered	Filtered	9.94206e-11	7.99068e-21	Filtered	Filtered	Filtered	47.8144	47.9211
SETD1A	O15047	SET1A_HUMAN	TTSTSFKPR	_TTSTSFKPR_.2	_TTSTSFKPR_	Non Numérique	Non Numérique	Non Numérique	73358.6	71926.1	Filtered	Filtered	Filtered	5.61729e-20	2.41926e-38	Filtered	Filtered	Filtered	25.8076	25.4386
SETD1A	O15047	SET1A_HUMAN	ILLEHNYAL	_ILLEHNYAL_.2	_ILLEHNYAL_	Non Numérique	Non Numérique	Non Numérique	12536.2	11308.9	Filtered	Filtered	Filtered	8.42103e-06	0.000480266	Filtered	Filtered	Filtered	83.05	83.0773
N4BP3	O15049	N4BP3_HUMAN	RLYVERLHEV	_RLYVERLHEV_.3	_RLYVERLHEV_	Non Numérique	Non Numérique	Non Numérique	83998.4	89718.7	Filtered	Filtered	Filtered	3.80943e-14	1.71861e-24	Filtered	Filtered	Filtered	51.9244	52.021
TRANK1	O15050	TRNK1_HUMAN	YPEEFEKLL	_YPEEFEKLL_.2	_YPEEFEKLL_	Non Numérique	Non Numérique	Non Numérique	222925	212352	Filtered	Filtered	Filtered	7.49297e-20	2.65814e-37	Filtered	Filtered	Filtered	97.3925	97.3074
TRANK1	O15050	TRNK1_HUMAN	HLHQIFVTK	_HLHQIFVTK_.3	_HLHQIFVTK_	Non Numérique	Non Numérique	Non Numérique	231801	145932	Filtered	Filtered	Filtered	0.00203791	0.000261451	Filtered	Filtered	Filtered	43.2779	43.4579
TRANK1	O15050	TRNK1_HUMAN	YVVSGEAER	_YVVSGEAER_.2	_YVVSGEAER_	Non Numérique	Non Numérique	Non Numérique	152678	132116	Filtered	Filtered	Filtered	0.000230754	7.4996e-12	Filtered	Filtered	Filtered	34.2865	34.0753
TRANK1	O15050	TRNK1_HUMAN	KLADSIKAI	_KLADSIKAI_.2	_KLADSIKAI_	Non Numérique	Non Numérique	Non Numérique	62056.3	63845.3	Filtered	Filtered	Filtered	6.09768e-12	1.09398e-23	Filtered	Filtered	Filtered	58.2675	58.3748
TRANK1	O15050	TRNK1_HUMAN	KLLNGELKQL	_KLLNGELKQL_.2	_KLLNGELKQL_	Non Numérique	Non Numérique	Non Numérique	14455.7	9752.19	Filtered	Filtered	Filtered	8.41703e-11	7.78061e-05	Filtered	Filtered	Filtered	64.5888	64.6212
TRANK1	O15050	TRNK1_HUMAN	HRIKKNDSL	_HRIKKNDSL_.2	_HRIKKNDSL_	Non Numérique	Non Numérique	Non Numérique	7112.8	6685.41	Filtered	Filtered	Filtered	2.03465e-06	3.01005e-17	Filtered	Filtered	Filtered	11.4064	11.2457
KDM6B	O15054;O15054-1	KDM6B_HUMAN	TLAPASTSR	_TLAPASTSR_.2	_TLAPASTSR_	Non Numérique	Non Numérique	Non Numérique	537137	526028	Filtered	Filtered	Filtered	5.3006e-24	1.84828e-45	Filtered	Filtered	Filtered	29.5936	29.3143
KDM6B	O15054;O15054-1	KDM6B_HUMAN	STSGGPWAR	_STSGGPWAR_.2	_STSGGPWAR_	Non Numérique	Non Numérique	Non Numérique	122644	130526	Filtered	Filtered	Filtered	7.73405e-19	1.1797e-26	Filtered	Filtered	Filtered	37.3021	37.1883
KDM6B	O15054;O15054-1	KDM6B_HUMAN	YASNIPVYRF	_YASNIPVYRF_.2	_YASNIPVYRF_	Non Numérique	Non Numérique	Non Numérique	64618.9	67045	Filtered	Filtered	Filtered	4.19763e-17	1.66463e-24	Filtered	Filtered	Filtered	86.5067	86.5598
KDM6B	O15054;O15054-1	KDM6B_HUMAN	LPDGLANIM	_LPDGLANIM_.1	_LPDGLANIM_	Non Numérique	Non Numérique	Non Numérique	14049.5	12051.5	Filtered	Filtered	Filtered	4.9247e-06	7.92077e-13	Filtered	Filtered	Filtered	108.667	108.467
SYNJ2	O15056-3;O15056-2;O15056	SYNJ2_HUMAN	FPEDLRTEL	_FPEDLRTEL_.2	_FPEDLRTEL_	Non Numérique	Non Numérique	Non Numérique	1.11133e+06	1.16868e+06	Filtered	Filtered	Filtered	5.55885e-22	2.49719e-38	Filtered	Filtered	Filtered	83.5485	83.5403
KIAA0355	O15063	K0355_HUMAN	GSDPEFARY	_GSDPEFARY_.2	_GSDPEFARY_	477466	472529	497826	Non Numérique	Non Numérique	5.32193e-43	2.77268e-67	8.86213e-13	Filtered	Filtered	53.5979	53.3724	53.6272	Filtered	Filtered
KIAA0355	O15063	K0355_HUMAN	AQIENKEAY	_AQIENKEAY_.2	_AQIENKEAY_	7907.26	8441.66	8000.3	Non Numérique	Non Numérique	2.68516e-07	0.0012149	0.00638047	Filtered	Filtered	33.5807	33.4618	33.4698	Filtered	Filtered
KIF3B	O15066	KIF3B_HUMAN	VYVKDLSSF	_VYVKDLSSF_.2	_VYVKDLSSF_	306022	301773	314273	Non Numérique	Non Numérique	8.29397e-46	1.16505e-63	5.87476e-15	Filtered	Filtered	77.8432	77.818	77.8876	Filtered	Filtered
PFAS	O15067	PUR4_HUMAN	VRVGPGPAL	_VRVGPGPAL_.2	_VRVGPGPAL_	Non Numérique	Non Numérique	Non Numérique	775565	576438	Filtered	Filtered	Filtered	1.35255e-23	3.12053e-44	Filtered	Filtered	Filtered	62.1199	62.1902
PFAS	O15067	PUR4_HUMAN	VRVGPGPAL	_VRVGPGPAL_.1	_VRVGPGPAL_	Non Numérique	Non Numérique	Non Numérique	775565	576438	Filtered	Filtered	Filtered	1.84646e-06	0.000284722	Filtered	Filtered	Filtered	62.1175	62.198
PFAS	O15067	PUR4_HUMAN	VPVPRVDVL	_VPVPRVDVL_.2	_VPVPRVDVL_	Non Numérique	Non Numérique	Non Numérique	1.30144e+06	1.20717e+06	Filtered	Filtered	Filtered	8.35945e-23	8.54951e-46	Filtered	Filtered	Filtered	90.9662	90.8798
PFAS	O15067	PUR4_HUMAN	EVVKVGGPVYR	_EVVKVGGPVYR_.3	_EVVKVGGPVYR_	Non Numérique	Non Numérique	Non Numérique	341721	354171	Filtered	Filtered	Filtered	8.01895e-23	1.423e-40	Filtered	Filtered	Filtered	50.7533	50.8272
PFAS	O15067	PUR4_HUMAN	EVVKVGGPVYR	_EVVKVGGPVYR_.2	_EVVKVGGPVYR_	Non Numérique	Non Numérique	Non Numérique	341721	354171	Filtered	Filtered	Filtered	2.66777e-23	2.2016e-43	Filtered	Filtered	Filtered	50.7634	50.8373
PFAS	O15067	PUR4_HUMAN	KLQGKLPEL	_KLQGKLPEL_.2	_KLQGKLPEL_	Non Numérique	Non Numérique	Non Numérique	283191	186255	Filtered	Filtered	Filtered	1.36514e-17	3.83807e-42	Filtered	Filtered	Filtered	63.042	63.0985
PFAS	O15067	PUR4_HUMAN	HPPSAEVEAIAL	_HPPSAEVEAIAL_.2	_HPPSAEVEAIAL_	Non Numérique	Non Numérique	Non Numérique	48488.8	45642.3	Filtered	Filtered	Filtered	1.58941e-10	1.71966e-13	Filtered	Filtered	Filtered	83.1726	83.2256
NACAD	O15069	NACAD_HUMAN	RAELLLPEA	_RAELLLPEA_.2	_RAELLLPEA_	Non Numérique	Non Numérique	Non Numérique	122158	110090	Filtered	Filtered	Filtered	7.04327e-12	1.81215e-28	Filtered	Filtered	Filtered	58.0283	58.1139
CEP290	O15078;O15078-2	CE290_HUMAN	THMKIQSTL	_THMKIQSTL_.2	_THMKIQSTL_	Non Numérique	Non Numérique	Non Numérique	40339.6	35885.6	Filtered	Filtered	Filtered	0.00109653	6.50444e-08	Filtered	Filtered	Filtered	45.7354	45.7972
CEP290	O15078;O15078-2	CE290_HUMAN	EVQRKLGHVR	_EVQRKLGHVR_.3	_EVQRKLGHVR_	Non Numérique	Non Numérique	Non Numérique	10102.4	10729.5	Filtered	Filtered	Filtered	2.50043e-12	9.20804e-25	Filtered	Filtered	Filtered	17.54	17.2265
ANKRD28	O15084-2;O15084;O15084-4;O15084-1	ANR28_HUMAN	SHNAQVNSV	_SHNAQVNSV_.2	_SHNAQVNSV_	6700.29	Non Numérique	Non Numérique	24230.3	20023.8	0.00200381	Filtered	Filtered	1.37944e-12	1.27626e-33	25.1134	Filtered	Filtered	23.8646	23.4687
ANKRD28	O15084-2;O15084;O15084-4;O15084-1	ANR28_HUMAN	ITSGADTAKR	_ITSGADTAKR_.2	_ITSGADTAKR_	Non Numérique	Non Numérique	Non Numérique	40441.4	54859.7	Filtered	Filtered	Filtered	4.07124e-20	7.47293e-47	Filtered	Filtered	Filtered	14.878	13.7809
ANKRD28	O15084-2;O15084;O15084-4;O15084-1	ANR28_HUMAN	TSGADTAKR	_TSGADTAKR_.2	_TSGADTAKR_	Non Numérique	Non Numérique	Non Numérique	8433.2	11494	Filtered	Filtered	Filtered	9.04914e-09	2.57578e-06	Filtered	Filtered	Filtered	14.8746	13.8141
KIAA0391	O15091-3;O15091-4;O15091-2;O15091	MRRP3_HUMAN	DVIDGGDQYR	_DVIDGGDQYR_.2	_DVIDGGDQYR_	Non Numérique	Non Numérique	Non Numérique	79269.1	106627	Filtered	Filtered	Filtered	7.04956e-05	0.000563691	Filtered	Filtered	Filtered	45.6286	45.5295
CHUK	O15111	IKKA_HUMAN	LSDIGSGIRYL	_LSDIGSGIRYL_.2	_LSDIGSGIRYL_	393893	331803	392793	Non Numérique	Non Numérique	1.89668e-57	1.49852e-81	3.47249e-16	Filtered	Filtered	88.7769	88.8579	88.7658	Filtered	Filtered
CHUK	O15111	IKKA_HUMAN	LSDIGSGIRY	_LSDIGSGIRY_.2	_LSDIGSGIRY_	1.55322e+06	1.55597e+06	3.24551e+06	Non Numérique	Non Numérique	7.28505e-54	4.47612e-77	1.03966e-15	Filtered	Filtered	68.4543	68.4171	68.5749	Filtered	Filtered
CHUK	O15111	IKKA_HUMAN	LSDIGSGIRY	_LSDIGSGIRY_.1	_LSDIGSGIRY_	1.55322e+06	1.55597e+06	3.24551e+06	Non Numérique	Non Numérique	7.15775e-07	5.9415e-41	Filtered	Filtered	Filtered	68.4718	68.3927	Filtered	Filtered	Filtered
LSM1	O15116	LSM1_HUMAN	QRVEQQTKL	_QRVEQQTKL_.2	_QRVEQQTKL_	Non Numérique	Non Numérique	Non Numérique	59178.7	59964.4	Filtered	Filtered	Filtered	4.49965e-15	5.61499e-31	Filtered	Filtered	Filtered	26.9066	26.6261
LSM1	O15116	LSM1_HUMAN	QRVEQQTKL	_QRVEQQTKL_.3	_QRVEQQTKL_	Non Numérique	Non Numérique	Non Numérique	59178.7	59964.4	Filtered	Filtered	Filtered	1.08531e-05	6.21233e-07	Filtered	Filtered	Filtered	26.9237	26.6172
NPC1	O15118-2;O15118	NPC1_HUMAN	SVMPAVHTF	_SVMPAVHTF_.2	_SVMPAVHTF_	25791.4	24802.3	25659	Non Numérique	Non Numérique	1.75954e-14	1.63664e-24	1.87325e-07	Filtered	Filtered	76.1782	76.1121	76.2127	Filtered	Filtered
NPC1	O15118-2;O15118	NPC1_HUMAN	SHITRAFTV	_SHITRAFTV_.2	_SHITRAFTV_	Non Numérique	Non Numérique	Non Numérique	218550	229653	Filtered	Filtered	Filtered	2.8622e-24	7.67981e-47	Filtered	Filtered	Filtered	51.2508	51.3566
NPC1	O15118-2;O15118	NPC1_HUMAN	TPIDSNIAF	_TPIDSNIAF_.1	_TPIDSNIAF_	Non Numérique	Non Numérique	Non Numérique	88288.6	79455.2	Filtered	Filtered	Filtered	4.97745e-08	2.2472e-13	Filtered	Filtered	Filtered	92.3716	92.2815
NPC1	O15118-2;O15118	NPC1_HUMAN	VYADYHTHF	_VYADYHTHF_.3	_VYADYHTHF_	22778.3	20633.3	18005.1	Non Numérique	Non Numérique	5.89652e-35	3.25608e-70	5.31701e-13	Filtered	Filtered	51.709	51.4682	51.7019	Filtered	Filtered
NPC1	O15118-2;O15118	NPC1_HUMAN	VYADYHTHF	_VYADYHTHF_.2	_VYADYHTHF_	22778.3	20633.3	18005.1	Non Numérique	Non Numérique	Filtered	0.00570723	0.00204263	Filtered	Filtered	Filtered	51.4992	51.7172	Filtered	Filtered
DEGS1	O15121	DEGS1_HUMAN	FPNIPGKSL	_FPNIPGKSL_.2	_FPNIPGKSL_	4.62066e+06	4736624	5.10716e+06	11030584	10677034	4.83279e-58	7.13368e-88	3.17305e-16	6.02002e-24	4.38304e-44	77.6371	77.6852	77.7861	77.6521	77.7368
DEGS1	O15121	DEGS1_HUMAN	HFIAEHYMF	_HFIAEHYM[Oxidation (M)]F_.2	_HFIAEHYM[Oxidation (M)]F_	1.21383e+06	1.12547e+06	1.24227e+06	Non Numérique	Non Numérique	1.39626e-45	4.50118e-70	8.08423e-14	Filtered	Filtered	67.9559	67.7725	67.9826	Filtered	Filtered
DEGS1	O15121	DEGS1_HUMAN	HFIAEHYMF	_HFIAEHYMF_.2	_HFIAEHYMF_	1.21383e+06	1.12547e+06	1.24227e+06	Non Numérique	Non Numérique	1.16373e-52	7.4625e-73	1.10023e-14	Filtered	Filtered	78.8822	78.9805	79.0138	Filtered	Filtered
DEGS1	O15121	DEGS1_HUMAN	VMDDTISPY	_VMDDTISPY_.1	_VMDDTISPY_	22865.4	20617.3	18987.8	Non Numérique	Non Numérique	4.47455e-27	2.39541e-29	8.71601e-07	Filtered	Filtered	76.9378	76.7979	76.9302	Filtered	Filtered
DEGS1	O15121	DEGS1_HUMAN	FVMDDTISPYSR	_FVMDDTISPYSR_.2	_FVMDDTISPYSR_	Non Numérique	Non Numérique	Non Numérique	20643	23315.9	Filtered	Filtered	Filtered	8.64046e-21	5.80869e-38	Filtered	Filtered	Filtered	80.5989	80.5874
DEGS1	O15121	DEGS1_HUMAN	YTDQPHADR	_YTDQPHADR_.3	_YTDQPHADR_	Non Numérique	Non Numérique	Non Numérique	Non Numérique	28336.1	Filtered	Filtered	Filtered	Filtered	0.00172008	Filtered	Filtered	Filtered	Filtered	16.6251
SCAMP2	O15127	SCAM2_HUMAN	NHSLAISVI	_NHSLAISVI_.2	_NHSLAISVI_	Non Numérique	Non Numérique	Non Numérique	64191.2	64397.2	Filtered	Filtered	Filtered	1.27389e-17	5.88066e-31	Filtered	Filtered	Filtered	84.6418	84.6928
SCAMP2	O15127	SCAM2_HUMAN	SSRTFHRAASSAAQGAFQ	_SSRTFHRAASSAAQGAFQ_.3	_SSRTFHRAASSAAQGAFQ_	Non Numérique	Non Numérique	Non Numérique	29991	28925.6	Filtered	Filtered	Filtered	7.14765e-19	3.17845e-37	Filtered	Filtered	Filtered	35.7015	35.5534
ARPC1B	O15143	ARC1B_HUMAN	DRNAYVWTL	_DRNAYVWTL_.2	_DRNAYVWTL_	Non Numérique	Non Numérique	Non Numérique	78576.4	96250.1	Filtered	Filtered	Filtered	2.05198e-10	9.74889e-25	Filtered	Filtered	Filtered	96.7778	96.6662
ARPC1B	O15143	ARC1B_HUMAN	SHDSTVCLA	_SHDSTVCLA_.2	_SHDSTVCLA_	Non Numérique	Non Numérique	Non Numérique	11192.3	11887.1	Filtered	Filtered	Filtered	2.18683e-11	9.08502e-09	Filtered	Filtered	Filtered	46.0565	46.1042
ARPC2	O15144	ARPC2_HUMAN	NTINLIHTF	_NTINLIHTF_.2	_NTINLIHTF_	37179.7	31378.2	34058.6	Non Numérique	28297.8	5.01898e-16	1.52558e-37	1.89959e-08	Filtered	0.00857072	91.7114	91.8016	91.7978	Filtered	93.2322
ARPC2	O15144	ARPC2_HUMAN	RPDAEKKEM	_RPDAEKKEM_.3	_RPDAEKKEM_	171232	157057	150042	Non Numérique	Non Numérique	5.59286e-37	1.89758e-49	3.96364e-11	Filtered	Filtered	12.7242	12.7238	12.8161	Filtered	Filtered
ARPC2	O15144	ARPC2_HUMAN	RPDAEKKEM	_RPDAEKKEM_.2	_RPDAEKKEM_	171232	157057	150042	Non Numérique	Non Numérique	1.28694e-20	7.61708e-42	1.28583e-09	Filtered	Filtered	12.7332	12.7327	12.8251	Filtered	Filtered
ARPC2	O15144	ARPC2_HUMAN	FRDYLHYHI	_FRDYLHYHI_.3	_FRDYLHYHI_	Non Numérique	Non Numérique	Non Numérique	9984.87	14442.2	Filtered	Filtered	Filtered	0.00287257	0.00239732	Filtered	Filtered	Filtered	66.4648	66.5091
ARPC2	O15144	ARPC2_HUMAN	NTINLIHTFR	_NTINLIHTFR_.3	_NTINLIHTFR_	Non Numérique	Non Numérique	Non Numérique	Non Numérique	9793.82	Filtered	Filtered	Filtered	Filtered	0.00697098	Filtered	Filtered	Filtered	Filtered	72.6621
ARPC3	O15145	ARPC3_HUMAN	FPIPGEPGF	_FPIPGEPGF_.1	_FPIPGEPGF_	Non Numérique	Non Numérique	Non Numérique	2.46295e+06	2.34146e+06	Filtered	Filtered	Filtered	6.87944e-19	4.22254e-35	Filtered	Filtered	Filtered	112.855	112.639
ARPC3	O15145	ARPC3_HUMAN	FPIPGEPGF	_FPIPGEPGF_.2	_FPIPGEPGF_	Non Numérique	Non Numérique	Non Numérique	2.46295e+06	2.34146e+06	Filtered	Filtered	Filtered	6.01796e-21	1.34148e-37	Filtered	Filtered	Filtered	112.836	112.651
BET1	O15155-2;O15155	BET1_HUMAN	SQFDSTTGF	_SQFDSTTGF_.1	_SQFDSTTGF_	20093.7	19277.5	18660.4	Non Numérique	Non Numérique	1.44123e-46	8.10922e-69	5.38538e-12	Filtered	Filtered	72.8449	72.6959	72.8279	Filtered	Filtered
POLR1C	O15160-2;O15160	RPAC1_HUMAN	TTDFPGNYSGY	_TTDFPGNYSGY_.1	_TTDFPGNYSGY_	237128	226518	238062	Non Numérique	Non Numérique	2.43802e-43	5.14703e-61	1.81419e-12	Filtered	Filtered	77.8345	77.7466	77.8057	Filtered	Filtered
POLR1C	O15160-2;O15160	RPAC1_HUMAN	DAAIANAFR	_DAAIANAFR_.2	_DAAIANAFR_	Non Numérique	Non Numérique	Non Numérique	177657	111402	Filtered	Filtered	Filtered	7.40978e-05	5.28543e-09	Filtered	Filtered	Filtered	63.7883	63.8263
POLR1C	O15160-2;O15160	RPAC1_HUMAN	EVQEVQGKKVAR	_EVQEVQGKKVAR_.3	_EVQEVQGKKVAR_	Non Numérique	Non Numérique	Non Numérique	30000.2	28945.2	Filtered	Filtered	Filtered	3.59182e-20	4.54816e-42	Filtered	Filtered	Filtered	21.1999	20.731
POLR1C	O15160-2;O15160	RPAC1_HUMAN	EVQGKKVAR	_EVQGKKVAR_.2	_EVQGKKVAR_	Non Numérique	Non Numérique	Non Numérique	Non Numérique	14923.9	Filtered	Filtered	Filtered	Filtered	6.04738e-27	Filtered	Filtered	Filtered	Filtered	2.24421
TRIM24	O15164-2;O15164	TIF1A_HUMAN	KLMQQQQEV	_KLMQQQQEV_.2	_KLMQQQQEV_	Non Numérique	4529.67	4271.27	75908.1	60832.9	Filtered	1.52773e-09	0.0088144	8.45033e-06	2.79156e-08	Filtered	40.0101	40.0704	37.8849	37.8021
TRIM24	O15164-2;O15164	TIF1A_HUMAN	KLMQQQQEV	_KLM[Oxidation (M)]QQQQEV_.2	_KLM[Oxidation (M)]QQQQEV_	Non Numérique	4529.67	4271.27	75908.1	60832.9	Filtered	Filtered	Filtered	7.55723e-19	3.65977e-39	Filtered	Filtered	Filtered	27.3097	27.1806
TRIM24	O15164-2;O15164	TIF1A_HUMAN	SPKPNGPVL	_SPKPNGPVL_.2	_SPKPNGPVL_	31003.9	31240.9	33970.2	Non Numérique	Non Numérique	4.6306e-14	3.37835e-30	4.62664e-08	Filtered	Filtered	49.4924	49.3679	49.5696	Filtered	Filtered
TRIM24	O15164-2;O15164	TIF1A_HUMAN	FQDPVPLTV	_FQDPVPLTV_.1	_FQDPVPLTV_	Non Numérique	Non Numérique	Non Numérique	44523.7	34898	Filtered	Filtered	Filtered	0.00023121	0.000476025	Filtered	Filtered	Filtered	108.886	108.665
AXIN1	O15169-2;O15169	AXIN1_HUMAN	YSEGREFRY	_YSEGREFRY_.2	_YSEGREFRY_	23919.9	23846.8	26416.4	Non Numérique	Non Numérique	2.67674e-44	6.84913e-73	5.6303e-14	Filtered	Filtered	42.7283	42.6875	42.6953	Filtered	Filtered
AXIN1	O15169-2;O15169	AXIN1_HUMAN	ILDEHVQRV	_ILDEHVQRV_.2	_ILDEHVQRV_	Non Numérique	Non Numérique	Non Numérique	20452.8	28777.3	Filtered	Filtered	Filtered	5.77705e-09	2.2499e-19	Filtered	Filtered	Filtered	45.8859	45.9225
CETN3	O15182	CETN3_HUMAN	ERDPHEEIL	_ERDPHEEIL_.2	_ERDPHEEIL_	Non Numérique	Non Numérique	Non Numérique	1.85535e+06	1.89804e+06	Filtered	Filtered	Filtered	9.53187e-24	1.62148e-45	Filtered	Filtered	Filtered	45.815	45.8357
CETN3	O15182	CETN3_HUMAN	ERDPHEEIL	_ERDPHEEIL_.1	_ERDPHEEIL_	Non Numérique	Non Numérique	Non Numérique	1.85535e+06	1.89804e+06	Filtered	Filtered	Filtered	9.29304e-13	2.06824e-18	Filtered	Filtered	Filtered	45.7989	45.8299
CETN3	O15182	CETN3_HUMAN	KLFDDDDSGKISL	_KLFDDDDSGKISL_.2	_KLFDDDDSGKISL_	Non Numérique	Non Numérique	Non Numérique	440292	383843	Filtered	Filtered	Filtered	4.77521e-18	3.42596e-40	Filtered	Filtered	Filtered	79.5893	79.6543
CETN3	O15182	CETN3_HUMAN	KLFDDDDSGKISL	_KLFDDDDSGKISL_.3	_KLFDDDDSGKISL_	Non Numérique	Non Numérique	Non Numérique	440292	383843	Filtered	Filtered	Filtered	1.72985e-19	5.04486e-33	Filtered	Filtered	Filtered	79.6086	79.6481
PFDN6	O15212	PFD6_HUMAN	RLDYITAEI	_RLDYITAEI_.2	_RLDYITAEI_	Non Numérique	Non Numérique	Non Numérique	127599	116768	Filtered	Filtered	Filtered	3.83159e-22	1.76343e-44	Filtered	Filtered	Filtered	86.8404	86.8583
PFDN6	O15212	PFD6_HUMAN	RLDYITAEI	_RLDYITAEI_.1	_RLDYITAEI_	Non Numérique	Non Numérique	Non Numérique	127599	116768	Filtered	Filtered	Filtered	2.39612e-05	0.000157852	Filtered	Filtered	Filtered	86.8317	86.8392
WDR46	O15213	WDR46_HUMAN	ASETGFLTY	_ASETGFLTY_.1	_ASETGFLTY_	3.00198e+06	2.8304e+06	2.91851e+06	Non Numérique	Non Numérique	9.20688e-43	1.38383e-66	5.41364e-14	Filtered	Filtered	89.9486	90.0029	89.9363	Filtered	Filtered
WDR46	O15213	WDR46_HUMAN	HFDLNLRQF	_HFDLNLRQF_.2	_HFDLNLRQF_	Non Numérique	Non Numérique	Non Numérique	320396	299600	Filtered	Filtered	Filtered	1.24386e-23	1.37843e-44	Filtered	Filtered	Filtered	87.9037	87.9694
WDR46	O15213	WDR46_HUMAN	HFDLNLRQF	_HFDLNLRQF_.3	_HFDLNLRQF_	Non Numérique	Non Numérique	Non Numérique	320396	299600	Filtered	Filtered	Filtered	1.9034e-23	5.41138e-47	Filtered	Filtered	Filtered	87.914	87.9593
WDR46	O15213	WDR46_HUMAN	HRDKVRQSL	_HRDKVRQSL_.3	_HRDKVRQSL_	Non Numérique	Non Numérique	Non Numérique	114825	112820	Filtered	Filtered	Filtered	4.35078e-22	1.49718e-41	Filtered	Filtered	Filtered	15.0801	14.1501
WDR46	O15213	WDR46_HUMAN	HRDKVRQSL	_HRDKVRQSL_.2	_HRDKVRQSL_	Non Numérique	Non Numérique	Non Numérique	114825	112820	Filtered	Filtered	Filtered	1.29724e-20	1.93907e-43	Filtered	Filtered	Filtered	15.085	14.155
WDR46	O15213	WDR46_HUMAN	STASLVKRK	_STASLVKRK_.2	_STASLVKRK_	Non Numérique	Non Numérique	Non Numérique	23224.5	19325.3	Filtered	Filtered	Filtered	2.89838e-21	8.50387e-43	Filtered	Filtered	Filtered	16.8136	16.4114
GSTA4	O15217	GSTA4_HUMAN	HYIADKHNLF	_HYIADKHNLF_.2	_HYIADKHNLF_	19805.2	22826.3	20305	Non Numérique	Non Numérique	7.13932e-22	2.83238e-50	4.31135e-10	Filtered	Filtered	51.0056	50.812	51.0405	Filtered	Filtered
NKRF	O15226;O15226-2	NKRF_HUMAN	GSDKINYTY	_GSDKINYTY_.2	_GSDKINYTY_	349658	371555	390550	Non Numérique	Non Numérique	1.22619e-53	1.05295e-74	5.29326e-16	Filtered	Filtered	49.3976	49.1164	49.365	Filtered	Filtered
NKRF	O15226;O15226-2	NKRF_HUMAN	GSDKINYTY	_GSDKINYTY_.1	_GSDKINYTY_	349658	371555	390550	Non Numérique	Non Numérique	3.94715e-22	5.2129e-52	8.39876e-08	Filtered	Filtered	49.3994	49.1286	49.3825	Filtered	Filtered
NKRF	O15226;O15226-2	NKRF_HUMAN	DVISRNEIQGR	_DVISRNEIQGR_.3	_DVISRNEIQGR_	Non Numérique	Non Numérique	Non Numérique	207623	194021	Filtered	Filtered	Filtered	2.29022e-15	5.12542e-12	Filtered	Filtered	Filtered	42.9472	42.837
NKRF	O15226;O15226-2	NKRF_HUMAN	DVISRNEIQGR	_DVISRNEIQGR_.2	_DVISRNEIQGR_	Non Numérique	Non Numérique	Non Numérique	207623	194021	Filtered	Filtered	Filtered	9.03713e-21	1.28206e-30	Filtered	Filtered	Filtered	42.9285	42.843
NKRF	O15226;O15226-2	NKRF_HUMAN	EAAGEAVKTLK	_EAAGEAVKTLK_.2	_EAAGEAVKTLK_	Non Numérique	Non Numérique	Non Numérique	38240.9	40485	Filtered	Filtered	Filtered	3.64981e-13	9.75764e-24	Filtered	Filtered	Filtered	34.8209	34.6727
NKRF	O15226;O15226-2	NKRF_HUMAN	EAVGVKKTVK	_EAVGVKKTVK_.3	_EAVGVKKTVK_	Non Numérique	Non Numérique	Non Numérique	12480.3	10207.5	Filtered	Filtered	Filtered	0.0016561	0.0015318	Filtered	Filtered	Filtered	18.4914	17.9962
GNPAT	O15228-2;O15228	GNPAT_HUMAN	VYFGDPVSL	_VYFGDPVSL_.1	_VYFGDPVSL_	409421	439513	478481	Non Numérique	Non Numérique	8.85404e-54	1.00839e-77	1.95128e-14	Filtered	Filtered	110.879	110.968	110.743	Filtered	Filtered
GNPAT	O15228-2;O15228	GNPAT_HUMAN	LQNRPSMDF	_LQNRPSMDF_.2	_LQNRPSMDF_	18657.3	11356.8	15411	Non Numérique	Non Numérique	8.34224e-10	1.17732e-09	0.00436751	Filtered	Filtered	62.3312	62.197	62.4486	Filtered	Filtered
GNPAT	O15228-2;O15228	GNPAT_HUMAN	AVRKFTSQL	_AVRKFTSQL_.2	_AVRKFTSQL_	8628.78	8611.09	10372.5	Non Numérique	Non Numérique	1.87854e-09	7.43691e-23	3.05481e-06	Filtered	Filtered	42.0345	41.9991	42.054	Filtered	Filtered
GNPAT	O15228-2;O15228	GNPAT_HUMAN	FVTEVAYKM	_FVTEVAYKM_.2	_FVTEVAYKM_	Non Numérique	Non Numérique	Non Numérique	141350	122114	Filtered	Filtered	Filtered	2.15416e-05	1.01833e-08	Filtered	Filtered	Filtered	75.7607	75.7976
KMO	O15229-3;O15229-2;O15229	KMO_HUMAN	MPFEEFEKL	_MPFEEFEKL_.2	_MPFEEFEKL_	Non Numérique	Non Numérique	Non Numérique	64548.4	58519.3	Filtered	Filtered	Filtered	1.71245e-18	6.14913e-44	Filtered	Filtered	Filtered	100.837	100.678
KMO	O15229-3;O15229-2;O15229	KMO_HUMAN	MPFEEFEKL	_M[Oxidation (M)]PFEEFEKL_.2	_M[Oxidation (M)]PFEEFEKL_	Non Numérique	Non Numérique	Non Numérique	64548.4	58519.3	Filtered	Filtered	Filtered	7.9396e-07	4.74228e-08	Filtered	Filtered	Filtered	88.6835	88.6577
LAMA5	O15230	LAMA5_HUMAN	HYLPDLHHL	_HYLPDLHHL_.3	_HYLPDLHHL_	1.23297e+06	1.21026e+06	1.13132e+06	Non Numérique	Non Numérique	9.77178e-42	7.28219e-61	3.34824e-14	Filtered	Filtered	65.1234	65.119	65.2764	Filtered	Filtered
LAMA5	O15230	LAMA5_HUMAN	SYSPLLREF	_SYSPLLREF_.2	_SYSPLLREF_	179058	194286	204986	Non Numérique	Non Numérique	1.92399e-58	3.47235e-81	6.22423e-16	Filtered	Filtered	90.4999	90.6432	90.5661	Filtered	Filtered
LAMA5	O15230	LAMA5_HUMAN	SSYGGTLRY	_SSYGGTLRY_.2	_SSYGGTLRY_	47730.8	50072.6	47966.2	Non Numérique	Non Numérique	3.04487e-21	2.28153e-23	6.3894e-07	Filtered	Filtered	51.8608	51.6566	51.9007	Filtered	Filtered
CASC3	O15234	CASC3_HUMAN	TYFSAPGVMNF	_TYFSAPGVMNF_.2	_TYFSAPGVMNF_	28382	23975.4	22316.1	Non Numérique	Non Numérique	3.21529e-50	5.04843e-76	2.05977e-15	Filtered	Filtered	117.945	118.102	117.82	Filtered	Filtered
CASC3	O15234	CASC3_HUMAN	ETVKHEISYR	_ETVKHEISYR_.3	_ETVKHEISYR_	Non Numérique	Non Numérique	Non Numérique	19757.7	21100.7	Filtered	Filtered	Filtered	5.54725e-20	9.39418e-29	Filtered	Filtered	Filtered	28.434	28.1961
NDUFA1	O15239	NDUA1_HUMAN	RISGVDRYY	_RISGVDRYY_.3	_RISGVDRYY_	429406	497111	528641	Non Numérique	Non Numérique	3.44226e-51	3.48007e-77	9.36835e-15	Filtered	Filtered	45.5329	45.3772	45.5944	Filtered	Filtered
NDUFA1	O15239	NDUA1_HUMAN	RISGVDRYY	_RISGVDRYY_.2	_RISGVDRYY_	429406	497111	528641	Non Numérique	Non Numérique	1.48866e-50	1.85147e-79	5.4127e-16	Filtered	Filtered	45.5418	45.3861	45.6034	Filtered	Filtered
NDUFA1	O15239	NDUA1_HUMAN	AHFGYHWSL	_AHFGYHWSL_.2	_AHFGYHWSL_	Non Numérique	Non Numérique	Non Numérique	385711	457485	Filtered	Filtered	Filtered	4.36024e-18	1.38057e-33	Filtered	Filtered	Filtered	77.2657	77.3861
LEPROT	O15243	OBRG_HUMAN	SPIPHFIAKRVTYDSDAT	_SPIPHFIAKRVTYDSDAT_.3	_SPIPHFIAKRVTYDSDAT_	Non Numérique	Non Numérique	Non Numérique	14200.1	12807.2	Filtered	Filtered	Filtered	4.94481e-05	7.37718e-06	Filtered	Filtered	Filtered	67.3832	67.3825
LEPROT	O15243	OBRG_HUMAN	SPIPHFIAKRVTYDSDA	_SPIPHFIAKRVTYDSDA_.3	_SPIPHFIAKRVTYDSDA_	Non Numérique	Non Numérique	Non Numérique	11955.7	12037	Filtered	Filtered	Filtered	1.25521e-08	7.63614e-27	Filtered	Filtered	Filtered	66.9933	67.023
ACOX3	O15254-2;O15254	ACOX3_HUMAN	TYIQKIFRM	_TYIQKIFRM_.3	_TYIQKIFRM_	166944	147198	132977	Non Numérique	Non Numérique	1.49315e-55	8.25097e-75	2.15273e-15	Filtered	Filtered	80.2034	80.4112	80.3506	Filtered	Filtered
ACOX3	O15254-2;O15254	ACOX3_HUMAN	TYIQKIFRM	_TYIQKIFRM_.2	_TYIQKIFRM_	166944	147198	132977	Non Numérique	Non Numérique	4.47672e-19	1.85659e-32	5.13327e-11	Filtered	Filtered	80.2448	80.4057	80.3451	Filtered	Filtered
ACOX3	O15254-2;O15254	ACOX3_HUMAN	THAVVFAKL	_THAVVFAKL_.2	_THAVVFAKL_	Non Numérique	Non Numérique	Non Numérique	529124	462115	Filtered	Filtered	Filtered	5.24281e-22	6.24375e-43	Filtered	Filtered	Filtered	64.9224	65.0678
ACOX3	O15254-2;O15254	ACOX3_HUMAN	HYDPATEEF	_HYDPATEEF_.2	_HYDPATEEF_	Non Numérique	Non Numérique	Non Numérique	159189	150103	Filtered	Filtered	Filtered	1.98538e-21	1.90689e-43	Filtered	Filtered	Filtered	55.7316	55.7679
ACOX3	O15254-2;O15254	ACOX3_HUMAN	HYDPATEEF	_HYDPATEEF_.1	_HYDPATEEF_	Non Numérique	Non Numérique	Non Numérique	159189	150103	Filtered	Filtered	Filtered	5.16413e-21	1.11758e-39	Filtered	Filtered	Filtered	55.7217	55.7839
ACOX3	O15254-2;O15254	ACOX3_HUMAN	ETYQKLNQEK	_ETYQKLNQEK_.3	_ETYQKLNQEK_	Non Numérique	Non Numérique	Non Numérique	62764.9	63063.2	Filtered	Filtered	Filtered	5.51412e-22	2.0986e-42	Filtered	Filtered	Filtered	25.0354	24.677
ACOX3	O15254-2;O15254	ACOX3_HUMAN	ETYQKLNQEK	_ETYQKLNQEK_.2	_ETYQKLNQEK_	Non Numérique	Non Numérique	Non Numérique	62764.9	63063.2	Filtered	Filtered	Filtered	2.70955e-22	1.91137e-45	Filtered	Filtered	Filtered	25.031	24.6882
RER1	O15258	RER1_HUMAN	SVHGKPSVV	_SVHGKPSVV_.2	_SVHGKPSVV_	20065.4	19282	20429.2	Non Numérique	Non Numérique	1.97082e-54	7.57441e-78	1.19751e-14	Filtered	Filtered	24.6576	24.5904	24.6296	Filtered	Filtered
SPTLC2	O15270	SPTC2_HUMAN	LYLDEAHSI	_LYLDEAHSI_.2	_LYLDEAHSI_	359426	314315	324084	Non Numérique	Non Numérique	1.8439e-48	1.40262e-65	5.0312e-14	Filtered	Filtered	74.5496	74.4945	74.6213	Filtered	Filtered
SPTLC2	O15270	SPTC2_HUMAN	IVYGQPRTR	_IVYGQPRTR_.3	_IVYGQPRTR_	Non Numérique	Non Numérique	Non Numérique	434033	485577	Filtered	Filtered	Filtered	2.37568e-06	1.71997e-34	Filtered	Filtered	Filtered	30.4946	30.2167
FANCG	O15287	FANCG_HUMAN	TQSQTKHIL	_TQSQTKHIL_.2	_TQSQTKHIL_	Non Numérique	Non Numérique	Non Numérique	485248	457349	Filtered	Filtered	Filtered	9.17168e-24	9.2041e-46	Filtered	Filtered	Filtered	29.0029	28.8176
OGT	O15294;O15294-3;O15294-2	OGT1_HUMAN	AAYLRALSL	_AAYLRALSL_.2	_AAYLRALSL_	11320.6	10113.1	9264.71	Non Numérique	Non Numérique	6.19918e-10	7.73891e-19	0.00438442	Filtered	Filtered	90.5332	90.666	90.6046	Filtered	Filtered
OGT	O15294;O15294-3;O15294-2	OGT1_HUMAN	EVPRTIIVTTR	_EVPRTIIVTTR_.3	_EVPRTIIVTTR_	Non Numérique	Non Numérique	Non Numérique	5796545	5219065	Filtered	Filtered	Filtered	9.22277e-22	4.51328e-39	Filtered	Filtered	Filtered	59.4997	59.5891
OGT	O15294;O15294-3;O15294-2	OGT1_HUMAN	EVPRTIIVTTR	_EVPRTIIVTTR_.2	_EVPRTIIVTTR_	Non Numérique	Non Numérique	Non Numérique	5796545	5219065	Filtered	Filtered	Filtered	2.28032e-24	5.18169e-47	Filtered	Filtered	Filtered	59.5416	59.5951
OGT	O15294;O15294-3;O15294-2	OGT1_HUMAN	AHSNLASVL	_AHSNLASVL_.2	_AHSNLASVL_	Non Numérique	Non Numérique	Non Numérique	2.69586e+06	2.47367e+06	Filtered	Filtered	Filtered	2.48421e-22	1.59934e-39	Filtered	Filtered	Filtered	66.8859	66.941
OGT	O15294;O15294-3;O15294-2	OGT1_HUMAN	AHSNLASVL	_AHSNLASVL_.1	_AHSNLASVL_	Non Numérique	Non Numérique	Non Numérique	2.69586e+06	2.47367e+06	Filtered	Filtered	Filtered	7.9936e-21	2.38644e-38	Filtered	Filtered	Filtered	66.9041	66.954
OGT	O15294;O15294-3;O15294-2	OGT1_HUMAN	IHQDGIHIL	_IHQDGIHIL_.2	_IHQDGIHIL_	Non Numérique	Non Numérique	Non Numérique	788822	706079	Filtered	Filtered	Filtered	4.414e-22	4.87129e-44	Filtered	Filtered	Filtered	65.9777	66.0213
OGT	O15294;O15294-3;O15294-2	OGT1_HUMAN	IHQDGIHIL	_IHQDGIHIL_.1	_IHQDGIHIL_	Non Numérique	Non Numérique	Non Numérique	788822	706079	Filtered	Filtered	Filtered	8.81442e-07	9.81113e-09	Filtered	Filtered	Filtered	65.9733	66.0117
OGT	O15294;O15294-3;O15294-2	OGT1_HUMAN	EHYRHALRL	_EHYRHALRL_.3	_EHYRHALRL_	Non Numérique	Non Numérique	Non Numérique	191161	199473	Filtered	Filtered	Filtered	1.11268e-22	9.25817e-45	Filtered	Filtered	Filtered	32.2991	32.1163
OGT	O15294;O15294-3;O15294-2	OGT1_HUMAN	THADSLNNL	_THADSLNNL_.2	_THADSLNNL_	Non Numérique	Non Numérique	Non Numérique	129155	134154	Filtered	Filtered	Filtered	5.60532e-11	2.20372e-20	Filtered	Filtered	Filtered	47.0025	47.0264
OGT	O15294;O15294-3;O15294-2	OGT1_HUMAN	PRTIIVTTR	_PRTIIVTTR_.2	_PRTIIVTTR_	Non Numérique	Non Numérique	Non Numérique	123608	100693	Filtered	Filtered	Filtered	6.32291e-12	1.42028e-23	Filtered	Filtered	Filtered	59.5258	59.5998
OGT	O15294;O15294-3;O15294-2	OGT1_HUMAN	NADSSNTAL	_NADSSNTAL_.1	_NADSSNTAL_	Non Numérique	Non Numérique	Non Numérique	116133	96946.2	Filtered	Filtered	Filtered	8.31757e-16	5.37419e-32	Filtered	Filtered	Filtered	34.5206	34.2102
OGT	O15294;O15294-3;O15294-2	OGT1_HUMAN	NVADSTEPTK	_NVADSTEPTK_.2	_NVADSTEPTK_	Non Numérique	Non Numérique	Non Numérique	99328.4	99351.9	Filtered	Filtered	Filtered	8.31455e-11	4.5224e-20	Filtered	Filtered	Filtered	23.5285	23.1483
OGT	O15294;O15294-3;O15294-2	OGT1_HUMAN	NVADSTEPTKR	_NVADSTEPTKR_.2	_NVADSTEPTKR_	Non Numérique	Non Numérique	Non Numérique	36337.3	37225.4	Filtered	Filtered	Filtered	5.27293e-16	9.6817e-31	Filtered	Filtered	Filtered	20.5811	19.9554
OGT	O15294;O15294-3;O15294-2	OGT1_HUMAN	NVADSTEPTKR	_NVADSTEPTKR_.3	_NVADSTEPTKR_	Non Numérique	Non Numérique	Non Numérique	36337.3	37225.4	Filtered	Filtered	Filtered	6.80217e-13	5.95365e-19	Filtered	Filtered	Filtered	20.6023	19.9558
OGT	O15294;O15294-3;O15294-2	OGT1_HUMAN	HHFEKAVTL	_HHFEKAVTL_.2	_HHFEKAVTL_	Non Numérique	Non Numérique	Non Numérique	48747.2	47746.5	Filtered	Filtered	Filtered	2.43723e-07	2.79446e-30	Filtered	Filtered	Filtered	42.3113	42.2849
OGT	O15294;O15294-3;O15294-2	OGT1_HUMAN	KLQEALMHY	_KLQEALMHY_.2	_KLQEALMHY_	6555.43	Non Numérique	Non Numérique	Non Numérique	Non Numérique	0.00370537	Filtered	Filtered	Filtered	Filtered	57.5509	Filtered	Filtered	Filtered	Filtered
PPM1D	O15297-2;O15297	PPM1D_HUMAN	FSDQGGRKY	_FSDQGGRKY_.2	_FSDQGGRKY_	18041.6	19433.3	24433.9	Non Numérique	Non Numérique	8.744e-05	1.1591e-24	0.000182883	Filtered	Filtered	21.5037	21.4104	21.2559	Filtered	Filtered
PPM1D	O15297-2;O15297	PPM1D_HUMAN	TTASVVIIR	_TTASVVIIR_.2	_TTASVVIIR_	Non Numérique	Non Numérique	Non Numérique	2867401	2.61294e+06	Filtered	Filtered	Filtered	3.5108e-24	5.47245e-44	Filtered	Filtered	Filtered	65.2282	65.2505
PPM1D	O15297-2;O15297	PPM1D_HUMAN	TTASVVIIR	_TTASVVIIR_.1	_TTASVVIIR_	Non Numérique	Non Numérique	Non Numérique	2867401	2.61294e+06	Filtered	Filtered	Filtered	1.86102e-07	7.74997e-16	Filtered	Filtered	Filtered	65.2515	65.2535
PPM1D	O15297-2;O15297	PPM1D_HUMAN	LTHNGPVRR	_LTHNGPVRR_.3	_LTHNGPVRR_	Non Numérique	Non Numérique	Non Numérique	43927.4	40800	Filtered	Filtered	Filtered	3.04838e-10	8.51977e-13	Filtered	Filtered	Filtered	14.8765	13.701
RAD51B	O15315-2;O15315-1;O15315-4;O15315	RA51B_HUMAN	TAYGIKAQR	_TAYGIKAQR_.2	_TAYGIKAQR_	Non Numérique	Non Numérique	Non Numérique	89069.2	114413	Filtered	Filtered	Filtered	5.58e-10	1.26983e-12	Filtered	Filtered	Filtered	28.7085	28.5021
INPP4B	O15327	INP4B_HUMAN	APAAHFQGF	_APAAHFQGF_.2	_APAAHFQGF_	132139	120753	137704	Non Numérique	Non Numérique	3.88872e-52	2.52595e-83	1.13798e-15	Filtered	Filtered	64.5584	64.4917	64.7014	Filtered	Filtered
INPP4B	O15327	INP4B_HUMAN	ETERRNTGY	_ETERRNTGY_.2	_ETERRNTGY_	70305.1	86119.8	86146.5	Non Numérique	Non Numérique	7.13809e-25	3.25677e-51	8.31534e-10	Filtered	Filtered	12.8428	12.8267	12.8773	Filtered	Filtered
INPP4B	O15327	INP4B_HUMAN	HTVGLIVQY	_HTVGLIVQY_.2	_HTVGLIVQY_	Non Numérique	Non Numérique	12494.3	Non Numérique	Non Numérique	Filtered	Filtered	0.000240316	Filtered	Filtered	Filtered	Filtered	81.2504	Filtered	Filtered
HMGB3	O15347	HMGB3_HUMAN	APKRPPSGF	_APKRPPSGF_.2	_APKRPPSGF_	42021.7	36456.2	39767.6	Non Numérique	Non Numérique	5.34809e-34	1.62618e-50	6.28501e-09	Filtered	Filtered	32.4013	32.3032	32.3635	Filtered	Filtered
TP73	O15350-12;O15350-4;O15350-10;O15350-9;O15350-3;O15350-2;O15350-6;O15350-5;O15350-13;O15350-11;O15350-8;O15350	P73_HUMAN	GTEFTTILY	_GTEFTTILY_.2	_GTEFTTILY_	25796.6	23986.6	26187.6	Non Numérique	Non Numérique	2.34102e-57	2.52892e-77	6.22704e-16	Filtered	Filtered	108.789	108.826	108.648	Filtered	Filtered
TP73	O15350-12;O15350-4;O15350-10;O15350-9;O15350-3;O15350-2;O15350-6;O15350-5;O15350-13;O15350-11;O15350-8;O15350	P73_HUMAN	DHYREQQAL	_DHYREQQAL_.2	_DHYREQQAL_	Non Numérique	Non Numérique	Non Numérique	240937	228457	Filtered	Filtered	Filtered	4.53904e-22	8.11641e-44	Filtered	Filtered	Filtered	32.1844	31.9447
PPM1G	O15355	PPM1G_HUMAN	EVVDFIQSKISQR	_EVVDFIQSKISQR_.3	_EVVDFIQSKISQR_	Non Numérique	Non Numérique	Non Numérique	163100	177701	Filtered	Filtered	Filtered	1.65927e-22	3.71979e-45	Filtered	Filtered	Filtered	79.4257	79.4596
PPM1G	O15355	PPM1G_HUMAN	EVVDFIQSKISQR	_EVVDFIQSKISQR_.2	_EVVDFIQSKISQR_	Non Numérique	Non Numérique	Non Numérique	163100	177701	Filtered	Filtered	Filtered	9.15071e-18	3.03014e-43	Filtered	Filtered	Filtered	79.4217	79.4709
PPM1G	O15355	PPM1G_HUMAN	TTAVVALIR	_TTAVVALIR_.2	_TTAVVALIR_	Non Numérique	Non Numérique	Non Numérique	156231	149794	Filtered	Filtered	Filtered	5.15874e-14	5.01943e-36	Filtered	Filtered	Filtered	78.5321	78.6273
PPM1G	O15355	PPM1G_HUMAN	ETPSQENGPTAK	_ETPSQENGPTAK_.2	_ETPSQENGPTAK_	Non Numérique	Non Numérique	Non Numérique	70166.5	69841.5	Filtered	Filtered	Filtered	1.34784e-22	1.16564e-45	Filtered	Filtered	Filtered	21.4282	20.928
FANCA	O15360-3;O15360	FANCA_HUMAN	SVISTDPLKR	_SVISTDPLKR_.2	_SVISTDPLKR_	Non Numérique	Non Numérique	Non Numérique	117063	119086	Filtered	Filtered	Filtered	6.44505e-21	1.19019e-39	Filtered	Filtered	Filtered	54.5548	54.6149
EIF3D	O15371;O15371-3;O15371-2	EIF3D_HUMAN	SQFGGGSQY	_SQFGGGSQY_.1	_SQFGGGSQY_	1.06939e+06	981594	986035	Non Numérique	Non Numérique	8.35846e-48	8.36525e-63	3.16821e-14	Filtered	Filtered	47.5615	47.2801	47.4974	Filtered	Filtered
EIF3D	O15371;O15371-3;O15371-2	EIF3D_HUMAN	ATELKNNSY	_ATELKNNSY_.2	_ATELKNNSY_	334274	333834	346124	Non Numérique	Non Numérique	6.10503e-51	1.18752e-63	1.10733e-13	Filtered	Filtered	31.2163	31.0867	31.1157	Filtered	Filtered
EIF3D	O15371;O15371-3;O15371-2	EIF3D_HUMAN	ATELKNNSY	_ATELKNNSY_.1	_ATELKNNSY_	334274	333834	346124	Non Numérique	Non Numérique	9.35732e-20	2.18137e-13	0.00801065	Filtered	Filtered	31.2584	31.0609	31.0532	Filtered	Filtered
EIF3D	O15371;O15371-3;O15371-2	EIF3D_HUMAN	GSEYLKLGY	_GSEYLKLGY_.2	_GSEYLKLGY_	120976	114032	103576	Non Numérique	Non Numérique	2.47883e-47	1.12275e-66	1.4342e-14	Filtered	Filtered	74.5955	74.5769	74.7037	Filtered	Filtered
EIF3D	O15371;O15371-3;O15371-2	EIF3D_HUMAN	KPRDSSVEV	_KPRDSSVEV_.2	_KPRDSSVEV_	58013.3	55634.8	57137.5	Non Numérique	Non Numérique	7.61951e-33	1.65789e-47	8.237e-11	Filtered	Filtered	23.1712	23.0514	22.986	Filtered	Filtered
EIF3D	O15371;O15371-3;O15371-2	EIF3D_HUMAN	NKYSSQFGGGSQY	_NKYSSQFGGGSQY_.2	_NKYSSQFGGGSQY_	21853.3	21509.2	23321.4	Non Numérique	Non Numérique	6.9035e-47	1.06315e-66	1.50228e-13	Filtered	Filtered	47.8379	47.5722	47.8105	Filtered	Filtered
EIF3D	O15371;O15371-3;O15371-2	EIF3D_HUMAN	SSQFGGGSQY	_SSQFGGGSQY_.1	_SSQFGGGSQY_	24353.4	22401.3	18278.2	Non Numérique	Non Numérique	9.89542e-46	1.65255e-41	2.38315e-10	Filtered	Filtered	48.0644	47.783	48.0004	Filtered	Filtered
EIF3D	O15371;O15371-3;O15371-2	EIF3D_HUMAN	KYSSQFGGGSQY	_KYSSQFGGGSQY_.2	_KYSSQFGGGSQY_	19028.4	23112.2	21534.8	Non Numérique	Non Numérique	1.65952e-58	4.288e-77	1.58563e-15	Filtered	Filtered	46.0426	45.8295	46.0519	Filtered	Filtered
EIF3D	O15371;O15371-3;O15371-2	EIF3D_HUMAN	YTNKYSSQFGGGSQY	_YTNKYSSQFGGGSQY_.2	_YTNKYSSQFGGGSQY_	6900.33	7056.32	6151.87	Non Numérique	Non Numérique	3.961e-22	7.6515e-39	1.35867e-05	Filtered	Filtered	54.954	54.7178	54.9099	Filtered	Filtered
EIF3D	O15371;O15371-3;O15371-2	EIF3D_HUMAN	TNKYSSQFGGGSQY	_TNKYSSQFGGGSQY_.2	_TNKYSSQFGGGSQY_	3152.68	3186.1	3209.09	Non Numérique	Non Numérique	2.59522e-35	2.47201e-49	9.57331e-14	Filtered	Filtered	48.948	48.6717	48.9205	Filtered	Filtered
EIF3D	O15371;O15371-3;O15371-2	EIF3D_HUMAN	HTVTTTDDPVIRK	_HTVTTTDDPVIRK_.3	_HTVTTTDDPVIRK_	Non Numérique	Non Numérique	Non Numérique	621572	619038	Filtered	Filtered	Filtered	9.29636e-24	1.91004e-43	Filtered	Filtered	Filtered	35.1935	35.0767
EIF3D	O15371;O15371-3;O15371-2	EIF3D_HUMAN	HTVTTTDDPVIRK	_HTVTTTDDPVIRK_.2	_HTVTTTDDPVIRK_	Non Numérique	Non Numérique	Non Numérique	621572	619038	Filtered	Filtered	Filtered	7.02962e-19	1.98058e-41	Filtered	Filtered	Filtered	35.2152	35.0776
EIF3D	O15371;O15371-3;O15371-2	EIF3D_HUMAN	MPYQPFSKGDRL	_MPYQPFSKGDRL_.3	_MPYQPFSKGDRL_	Non Numérique	Non Numérique	Non Numérique	312014	314102	Filtered	Filtered	Filtered	3.96163e-22	4.03989e-44	Filtered	Filtered	Filtered	67.1634	67.1576
EIF3D	O15371;O15371-3;O15371-2	EIF3D_HUMAN	NVFATDAIL	_NVFATDAIL_.1	_NVFATDAIL_	Non Numérique	Non Numérique	Non Numérique	97588.1	84926.2	Filtered	Filtered	Filtered	3.42956e-16	6.70523e-33	Filtered	Filtered	Filtered	109.937	109.721
EIF3D	O15371;O15371-3;O15371-2	EIF3D_HUMAN	NVFATDAIL	_NVFATDAIL_.2	_NVFATDAIL_	Non Numérique	Non Numérique	Non Numérique	97588.1	84926.2	Filtered	Filtered	Filtered	6.42635e-18	5.34447e-33	Filtered	Filtered	Filtered	109.95	109.734
EIF3D	O15371;O15371-3;O15371-2	EIF3D_HUMAN	YSWDIVVQR	_YSWDIVVQR_.2	_YSWDIVVQR_	Non Numérique	Non Numérique	Non Numérique	128876	123338	Filtered	Filtered	Filtered	3.12444e-22	1.25532e-44	Filtered	Filtered	Filtered	86.5659	86.6088
EIF3D	O15371;O15371-3;O15371-2	EIF3D_HUMAN	SVYSWDIVVQR	_SVYSWDIVVQR_.2	_SVYSWDIVVQR_	Non Numérique	Non Numérique	Non Numérique	77078.6	72950.7	Filtered	Filtered	Filtered	5.81395e-22	4.67794e-43	Filtered	Filtered	Filtered	93.9079	93.8042
EIF3D	O15371;O15371-3;O15371-2	EIF3D_HUMAN	DTARTQKTAYQR	_DTARTQKTAYQR_.3	_DTARTQKTAYQR_	Non Numérique	Non Numérique	Non Numérique	7991.63	10885.7	Filtered	Filtered	Filtered	2.13724e-12	4.09472e-16	Filtered	Filtered	Filtered	16.0032	15.6587
EIF3H	O15372	EIF3H_HUMAN	STYYGSFVTR	_STYYGSFVTR_.2	_STYYGSFVTR_	Non Numérique	Non Numérique	Non Numérique	1.90103e+06	1.69492e+06	Filtered	Filtered	Filtered	2.70877e-23	5.1627e-47	Filtered	Filtered	Filtered	63.5223	63.5449
EIF3H	O15372	EIF3H_HUMAN	STYYGSFVTR	_STYYGSFVTR_.1	_STYYGSFVTR_	Non Numérique	Non Numérique	Non Numérique	1.90103e+06	1.69492e+06	Filtered	Filtered	Filtered	0.0040105	0.000664991	Filtered	Filtered	Filtered	63.5102	63.5174
EIF3H	O15372	EIF3H_HUMAN	HAIEESVVL	_HAIEESVVL_.1	_HAIEESVVL_	Non Numérique	Non Numérique	Non Numérique	1.81021e+06	1.41188e+06	Filtered	Filtered	Filtered	1.32497e-21	6.50071e-38	Filtered	Filtered	Filtered	71.5761	71.6052
EIF3H	O15372	EIF3H_HUMAN	NHLGKNLQL	_NHLGKNLQL_.2	_NHLGKNLQL_	Non Numérique	Non Numérique	Non Numérique	268035	273434	Filtered	Filtered	Filtered	2.65906e-23	4.01367e-41	Filtered	Filtered	Filtered	49.029	49.1244
SLC16A4	O15374-4;O15374-2;O15374-5;O15374	MOT5_HUMAN	GPNRNRLLL	_GPNRNRLLL_.3	_GPNRNRLLL_	13279	56364.4	55519.6	Non Numérique	Non Numérique	5.73079e-05	7.70831e-49	7.64445e-15	Filtered	Filtered	51.1604	51.019	51.2788	Filtered	Filtered
HDAC3	O15379;O15379-2	HDAC3_HUMAN	NHAPSVQI	_NHAPSVQI_.1	_NHAPSVQI_	Non Numérique	Non Numérique	Non Numérique	124099	96272.7	Filtered	Filtered	Filtered	5.35339e-11	2.69481e-18	Filtered	Filtered	Filtered	51.0134	51.1388
HDAC3	O15379;O15379-2	HDAC3_HUMAN	KMLNHAPSV	_KMLNHAPSV_.2	_KMLNHAPSV_	Non Numérique	Non Numérique	Non Numérique	85176.2	76500.8	Filtered	Filtered	Filtered	1.80633e-09	0.000264944	Filtered	Filtered	Filtered	39.5403	39.5693
HDAC3	O15379;O15379-2	HDAC3_HUMAN	FYDPDVGNF	_FYDPDVGNF_.1	_FYDPDVGNF_	Non Numérique	Non Numérique	Non Numérique	12906	12372.3	Filtered	Filtered	Filtered	8.09289e-07	2.09956e-11	Filtered	Filtered	Filtered	91.3812	91.2693
NVL	O15381;O15381-2;O15381-5	NVL_HUMAN	KPRPAGFVDNKL	_KPRPAGFVDNKL_.3	_KPRPAGFVDNKL_	12944.7	11912	12200.7	Non Numérique	Non Numérique	0.00157381	4.5091e-13	0.000388249	Filtered	Filtered	44.2033	44.1889	44.3066	Filtered	Filtered
NVL	O15381;O15381-2;O15381-5	NVL_HUMAN	YPDPQSANHM	_YPDPQSANHM_.2	_YPDPQSANHM_	Non Numérique	Non Numérique	Non Numérique	95456.4	102739	Filtered	Filtered	Filtered	9.23079e-10	2.22625e-24	Filtered	Filtered	Filtered	44.2822	44.2538
YY2	O15391	TYY2_HUMAN	NPAGSSSSL	_NPAGSSSSL_.1	_NPAGSSSSL_	Non Numérique	Non Numérique	505.452	Non Numérique	Non Numérique	Filtered	Filtered	0.000779313	Filtered	Filtered	Filtered	Filtered	35.5917	Filtered	Filtered
IPO8	O15397-2;O15397	IPO8_HUMAN	TALQEVYTL	_TALQEVYTL_.1	_TALQEVYTL_	112616	Non Numérique	Non Numérique	66058.8	62991.4	0.00018427	Filtered	Filtered	1.59934e-06	2.94518e-13	91.7315	Filtered	Filtered	96.543	96.4933
IPO8	O15397-2;O15397	IPO8_HUMAN	TALQEVYTL	_TALQEVYTL_.2	_TALQEVYTL_	112616	Non Numérique	Non Numérique	66058.8	62991.4	Filtered	Filtered	Filtered	3.45315e-18	1.07013e-41	Filtered	Filtered	Filtered	96.5785	96.4773
IPO8	O15397-2;O15397	IPO8_HUMAN	HTIDTILTV	_HTIDTILTV_.2	_HTIDTILTV_	Non Numérique	Non Numérique	Non Numérique	47382.5	45819.6	Filtered	Filtered	Filtered	0.00608334	0.00421642	Filtered	Filtered	Filtered	89.1189	89.1085
SLC16A6	O15403	MOT7_HUMAN	FSQEVSHMY	_FSQEVSHMY_.2	_FSQEVSHMY_	18055.7	19222.3	18305.8	Non Numérique	Non Numérique	1.98985e-40	1.26558e-36	3.2019e-13	Filtered	Filtered	57.4829	57.2767	57.5066	Filtered	Filtered
TNRC18	O15417-2;O15417	TNC18_HUMAN	HPYGLGPPSL	_HPYGLGPPSL_.2	_HPYGLGPPSL_	105011	90472.8	96855	Non Numérique	Non Numérique	1.50126e-25	1.15867e-51	1.64454e-10	Filtered	Filtered	79.6967	79.7588	79.7767	Filtered	Filtered
TNRC18	O15417-2;O15417	TNC18_HUMAN	STAPATKTSR	_STAPATKTSR_.2	_STAPATKTSR_	Non Numérique	Non Numérique	Non Numérique	34729.1	38105.8	Filtered	Filtered	Filtered	1.89586e-17	2.46778e-25	Filtered	Filtered	Filtered	11.3676	11.1808
TNRC18	O15417-2;O15417	TNC18_HUMAN	QLFSQQHFL	_QLFSQQHFL_.2	_QLFSQQHFL_	Non Numérique	Non Numérique	Non Numérique	34918.7	30343.9	Filtered	Filtered	Filtered	0.000193196	1.1052e-05	Filtered	Filtered	Filtered	88.8207	88.8871
TNRC18	O15417-2;O15417	TNC18_HUMAN	LPSPTVGPSL	_LPSPTVGPSL_.1	_LPSPTVGPSL_	Non Numérique	Non Numérique	Non Numérique	15019.7	14747.5	Filtered	Filtered	Filtered	7.77535e-05	2.0476e-07	Filtered	Filtered	Filtered	90.5233	90.483
SLC16A3	O15427	MOT4_HUMAN	KLLDATHVYM	_KLLDATHVYM_.2	_KLLDATHVYM_	Non Numérique	Non Numérique	Non Numérique	24858	30614.1	Filtered	Filtered	Filtered	1.98905e-16	1.37925e-29	Filtered	Filtered	Filtered	72.5814	72.6058
ABCC4	O15439-4;O15439-3;O15439;O15439-2	MRP4_HUMAN	TAAQVAYVL	_TAAQVAYVL_.1	_TAAQVAYVL_	Non Numérique	Non Numérique	Non Numérique	619833	661217	Filtered	Filtered	Filtered	8.93528e-22	2.93328e-40	Filtered	Filtered	Filtered	89.6859	89.6707
ABCC4	O15439-4;O15439-3;O15439;O15439-2	MRP4_HUMAN	TAAQVAYVL	_TAAQVAYVL_.2	_TAAQVAYVL_	Non Numérique	Non Numérique	Non Numérique	619833	661217	Filtered	Filtered	Filtered	1.44061e-18	7.736e-41	Filtered	Filtered	Filtered	89.6688	89.6844
ABCC4	O15439-4;O15439-3;O15439;O15439-2	MRP4_HUMAN	DAQKPSLTR	_DAQKPSLTR_.2	_DAQKPSLTR_	Non Numérique	Non Numérique	Non Numérique	759541	694108	Filtered	Filtered	Filtered	1.14941e-23	1.12257e-46	Filtered	Filtered	Filtered	27.1184	26.7805
ABCC4	O15439-4;O15439-3;O15439;O15439-2	MRP4_HUMAN	KFDQVTVFL	_KFDQVTVFL_.2	_KFDQVTVFL_	Non Numérique	Non Numérique	Non Numérique	12247.8	9183.27	Filtered	Filtered	Filtered	9.16554e-06	3.28098e-17	Filtered	Filtered	Filtered	104.162	103.976
ABCC5	O15440-5;O15440	MRP5_HUMAN	LPSSDLTEI	_LPSSDLTEI_.1	_LPSSDLTEI_	30076.4	31963.3	37813.1	64027.6	44428.4	0.000159528	0.00148987	0.00232058	0.000180339	0.000876404	90.8585	90.9286	90.8516	94.6614	94.5229
P4HA2	O15460-2;O15460	P4HA2_HUMAN	DTYRLDPGTISR	_DTYRLDPGTISR_.3	_DTYRLDPGTISR_	Non Numérique	Non Numérique	Non Numérique	101387	99702.9	Filtered	Filtered	Filtered	2.45819e-17	1.20876e-31	Filtered	Filtered	Filtered	60.407	60.382
TEX28	O15482	TEX28_HUMAN	ESYHSLKER	_ESYHSLKER_.2	_ESYHSLKER_	Non Numérique	Non Numérique	Non Numérique	82026.8	88412.6	Filtered	Filtered	Filtered	1.00247e-21	2.00078e-44	Filtered	Filtered	Filtered	36.2107	36.0725
CAPN5	O15484	CAN5_HUMAN	RYVIIPTTF	_RYVIIPTTF_.2	_RYVIIPTTF_	155933	147911	165364	Non Numérique	Non Numérique	1.20037e-57	1.47016e-81	4.94965e-16	Filtered	Filtered	100.883	101.088	100.932	Filtered	Filtered
GYG2	O15488-5;O15488-4;O15488-3;O15488-6;O15488-2;O15488	GLYG2_HUMAN	TYSPAFKQF	_TYSPAFKQF_.2	_TYSPAFKQF_	2.78591e+06	2576060	2.59616e+06	Non Numérique	Non Numérique	2.90107e-50	6.83454e-73	6.81664e-15	Filtered	Filtered	70.8649	70.7948	70.9998	Filtered	Filtered
GYG2	O15488-5;O15488-4;O15488-3;O15488-6;O15488-2;O15488	GLYG2_HUMAN	TYSPAFKQF	_TYSPAFKQF_.1	_TYSPAFKQF_	2.78591e+06	2576060	2.59616e+06	Non Numérique	Non Numérique	4.01969e-13	6.89913e-40	1.50463e-09	Filtered	Filtered	70.8562	70.8122	70.9964	Filtered	Filtered
RGS16	O15492	RGS16_HUMAN	QASAASATL	_QASAASATL_.1	_QASAASATL_	Non Numérique	Non Numérique	Non Numérique	17139.4	15709.6	Filtered	Filtered	Filtered	6.36197e-19	7.74903e-37	Filtered	Filtered	Filtered	44.7393	44.6936
YKT6	O15498-2;O15498	YKT6_HUMAN	FTSQLIVER	_FTSQLIVER_.2	_FTSQLIVER_	Non Numérique	Non Numérique	Non Numérique	350479	321522	Filtered	Filtered	Filtered	3.24773e-14	9.68386e-27	Filtered	Filtered	Filtered	67.7775	67.8126
YKT6	O15498-2;O15498	YKT6_HUMAN	YPSRVAFTL	_YPSRVAFTL_.2	_YPSRVAFTL_	Non Numérique	Non Numérique	Non Numérique	47171.4	50045.4	Filtered	Filtered	Filtered	6.46536e-16	2.11592e-12	Filtered	Filtered	Filtered	87.706	87.7356
YKT6	O15498-2;O15498	YKT6_HUMAN	MTFTSQLIVER	_M[Oxidation (M)]TFTSQLIVER_.2	_M[Oxidation (M)]TFTSQLIVER_	Non Numérique	Non Numérique	Non Numérique	21512.2	19269.8	Filtered	Filtered	Filtered	4.20483e-12	2.18764e-27	Filtered	Filtered	Filtered	77.3742	77.4175
YKT6	O15498-2;O15498	YKT6_HUMAN	MTFTSQLIVER	_MTFTSQLIVER_.2	_MTFTSQLIVER_	Non Numérique	Non Numérique	Non Numérique	21512.2	19269.8	Filtered	Filtered	Filtered	1.01717e-11	6.48849e-17	Filtered	Filtered	Filtered	88.3108	88.3154
INSIG1	O15503;O15503-2	INSI1_HUMAN	FPEEVIATI	_FPEEVIATI_.1	_FPEEVIATI_	Non Numérique	Non Numérique	Non Numérique	559521	411331	Filtered	Filtered	Filtered	0.000164347	6.78463e-08	Filtered	Filtered	Filtered	110.93	110.679
INSIG1	O15503;O15503-2	INSI1_HUMAN	FANNVQLSL	_FANNVQLSL_.2	_FANNVQLSL_	Non Numérique	Non Numérique	Non Numérique	93565	73916.3	Filtered	Filtered	Filtered	3.12503e-23	2.96093e-45	Filtered	Filtered	Filtered	96.6084	96.5227
INSIG1	O15503;O15503-2	INSI1_HUMAN	FANNVQLSL	_FANNVQLSL_.1	_FANNVQLSL_	Non Numérique	Non Numérique	Non Numérique	93565	73916.3	Filtered	Filtered	Filtered	1.85951e-16	2.05856e-26	Filtered	Filtered	Filtered	96.6203	96.5244
NUPL2	O15504-2;O15504	NUPL2_HUMAN	SYLNSVQRL	_SYLNSVQRL_.2	_SYLNSVQRL_	1.37674e+06	1.36522e+06	1372516	Non Numérique	87878.9	2.40511e-55	7.37761e-79	2.15809e-15	Filtered	0.00280455	69.1807	69.1696	69.2646	Filtered	70.9499
ARPC5	O15511;O15511-2	ARPC5_HUMAN	NTVSSARFR	_NTVSSARFR_.2	_NTVSSARFR_	Non Numérique	Non Numérique	Non Numérique	125897	132288	Filtered	Filtered	Filtered	3.3607e-11	6.52634e-27	Filtered	Filtered	Filtered	28.6576	28.3988
ARPC5	O15511;O15511-2	ARPC5_HUMAN	FRKVDVDEY	_FRKVDVDEY_.2	_FRKVDVDEY_	Non Numérique	Non Numérique	Non Numérique	105239	129528	Filtered	Filtered	Filtered	2.08492e-20	1.07165e-30	Filtered	Filtered	Filtered	47.7668	47.8575
POLR2D	O15514	RPB4_HUMAN	NYTARFSRF	_NYTARFSRF_.2	_NYTARFSRF_	86625	Non Numérique	98943.3	Non Numérique	Non Numérique	3.20716e-10	Filtered	1.3754e-06	Filtered	Filtered	54.6196	Filtered	54.6226	Filtered	Filtered
POLR2D	O15514	RPB4_HUMAN	EVHMLLEHR	_EVHMLLEHR_.3	_EVHMLLEHR_	Non Numérique	Non Numérique	Non Numérique	61842.3	63657.1	Filtered	Filtered	Filtered	3.9852e-20	2.36388e-38	Filtered	Filtered	Filtered	45.2069	45.24
CFLAR	O15519-14;O15519-6;O15519-8;O15519-5;O15519-11;O15519;O15519-13;O15519-2;O15519-9;O15519-12;O15519-10;O15519-7;O15519-3;O15519-15	CFLAR_HUMAN	SVQGAGTSY	_SVQGAGTSY_.1	_SVQGAGTSY_	3121.03	3395.95	3473.03	Non Numérique	Non Numérique	6.83912e-26	2.32209e-67	4.55937e-11	Filtered	Filtered	37.6377	37.4664	37.4796	Filtered	Filtered
CFLAR	O15519-14;O15519-6;O15519-8;O15519-5;O15519-11;O15519;O15519-13;O15519-2;O15519-9;O15519-12;O15519-10;O15519-7;O15519-3;O15519-15	CFLAR_HUMAN	YRVRRFDLL	_YRVRRFDLL_.3	_YRVRRFDLL_	Non Numérique	Non Numérique	Non Numérique	1.8043e+06	1.80947e+06	Filtered	Filtered	Filtered	4.14349e-14	3.706e-26	Filtered	Filtered	Filtered	66.2445	66.2496
CFLAR	O15519-14;O15519-6;O15519-8;O15519-5;O15519-11;O15519;O15519-13;O15519-2;O15519-9;O15519-12;O15519-10;O15519-7;O15519-3;O15519-15	CFLAR_HUMAN	SVQGAGTSYR	_SVQGAGTSYR_.2	_SVQGAGTSYR_	Non Numérique	Non Numérique	Non Numérique	369294	414717	Filtered	Filtered	Filtered	6.28357e-24	5.76659e-47	Filtered	Filtered	Filtered	26.1524	25.7885
CFLAR	O15519-14;O15519-6;O15519-8;O15519-5;O15519-11;O15519;O15519-13;O15519-2;O15519-9;O15519-12;O15519-10;O15519-7;O15519-3;O15519-15	CFLAR_HUMAN	HRIDLKTKI	_HRIDLKTKI_.2	_HRIDLKTKI_	Non Numérique	Non Numérique	Non Numérique	55729.4	34656.7	Filtered	Filtered	Filtered	3.13629e-16	9.98713e-39	Filtered	Filtered	Filtered	39.6994	39.6615
CFLAR	O15519-14;O15519-6;O15519-8;O15519-5;O15519-11;O15519;O15519-13;O15519-2;O15519-9;O15519-12;O15519-10;O15519-7;O15519-3;O15519-15	CFLAR_HUMAN	SHSSPSLYL	_SHSSPSLYL_.2	_SHSSPSLYL_	Non Numérique	Non Numérique	Non Numérique	32392.3	42025	Filtered	Filtered	Filtered	5.53671e-06	9.47045e-05	Filtered	Filtered	Filtered	68.5287	68.5594
SOCS1	O15524	SOCS1_HUMAN	ARIPLNPVL	_ARIPLNPVL_.1	_ARIPLNPVL_	Non Numérique	Non Numérique	Non Numérique	16696.5	16471.5	Filtered	Filtered	Filtered	1.05843e-07	7.34758e-07	Filtered	Filtered	Filtered	92.3562	92.2764
PDPK1	O15530-3;O15530;O15530-4;O15530-5;O15530-2	PDPK1_HUMAN	VPIQSSVVL	_VPIQSSVVL_.1	_VPIQSSVVL_	4938.27	5501.21	6546.85	846942	886489	1.46066e-05	0.00429649	9.06768e-05	3.06984e-20	1.02088e-38	94.8295	94.9147	94.8319	93.2675	93.2254
PDPK1	O15530-3;O15530;O15530-4;O15530-5;O15530-2	PDPK1_HUMAN	VPIQSSVVL	_VPIQSSVVL_.2	_VPIQSSVVL_	4938.27	5501.21	6546.85	846942	886489	6.84037e-09	8.38637e-12	0.00076168	8.36932e-22	4.31786e-45	94.8281	94.9289	94.8568	93.2505	93.2393
PDPK1	O15530-3;O15530;O15530-4;O15530-5;O15530-2	PDPK1_HUMAN	LTEGPHLYY	_LTEGPHLYY_.2	_LTEGPHLYY_	83635.5	90472.4	94501.4	Non Numérique	Non Numérique	1.3818e-28	6.21291e-44	1.33107e-09	Filtered	Filtered	70.5515	70.5441	70.6865	Filtered	Filtered
PDPK1	O15530-3;O15530;O15530-4;O15530-5;O15530-2	PDPK1_HUMAN	VPYVTRERDVM	_VPYVTRERDVM_.3	_VPYVTRERDVM_	Non Numérique	Non Numérique	Non Numérique	359990	308912	Filtered	Filtered	Filtered	4.23799e-22	9.29019e-45	Filtered	Filtered	Filtered	54.2406	54.2677
PDPK1	O15530-3;O15530;O15530-4;O15530-5;O15530-2	PDPK1_HUMAN	VPYVTRERDVM	_VPYVTRERDVM_.2	_VPYVTRERDVM_	Non Numérique	Non Numérique	Non Numérique	359990	308912	Filtered	Filtered	Filtered	1.12375e-19	1.44831e-39	Filtered	Filtered	Filtered	54.2467	54.2686
PDPK1	O15530-3;O15530;O15530-4;O15530-5;O15530-2	PDPK1_HUMAN	VPYVTRERDVM	_VPYVTRERDVM[Oxidation (M)]_.2	_VPYVTRERDVM[Oxidation (M)]_	Non Numérique	Non Numérique	Non Numérique	359990	308912	Filtered	Filtered	Filtered	2.44133e-10	4.58219e-12	Filtered	Filtered	Filtered	42.4274	42.3755
TAPBP	O15533-2;O15533;O15533-3;O15533-4	TPSN_HUMAN	TTEQHGARY	_TTEQHGARY_.3	_TTEQHGARY_	216655	210304	243256	Non Numérique	Non Numérique	1.00039e-35	2.23655e-63	5.46488e-10	Filtered	Filtered	12.8182	12.7603	12.7848	Filtered	Filtered
TAPBP	O15533-2;O15533;O15533-3;O15533-4	TPSN_HUMAN	TTEQHGARY	_TTEQHGARY_.2	_TTEQHGARY_	216655	210304	243256	Non Numérique	Non Numérique	1.6644e-34	5.56339e-60	3.07428e-13	Filtered	Filtered	12.8104	12.7838	12.8135	Filtered	Filtered
TAPBP	O15533-2;O15533;O15533-3;O15533-4	TPSN_HUMAN	AYMPPTSEA	_AYM[Oxidation (M)]PPTSEA_.1	_AYM[Oxidation (M)]PPTSEA_	174769	151063	161031	Non Numérique	Non Numérique	4.50979e-50	6.33803e-66	4.23442e-05	Filtered	Filtered	47.0818	46.8006	47.1015	Filtered	Filtered
TAPBP	O15533-2;O15533;O15533-3;O15533-4	TPSN_HUMAN	LSGHLQPPP	_LSGHLQPPP_.2	_LSGHLQPPP_	14957.3	13814.1	16023.8	Non Numérique	Non Numérique	9.67783e-23	2.16877e-76	8.15759e-14	Filtered	Filtered	13.288	13.0416	13.2648	Filtered	Filtered
TAPBP	O15533-2;O15533;O15533-3;O15533-4	TPSN_HUMAN	HHSDGSVSL	_HHSDGSVSL_.2	_HHSDGSVSL_	Non Numérique	Non Numérique	Non Numérique	51440764	51609000	Filtered	Filtered	Filtered	1.68548e-18	6.26787e-26	Filtered	Filtered	Filtered	29.8762	29.7324
TAPBP	O15533-2;O15533;O15533-3;O15533-4	TPSN_HUMAN	HHSDGSVSL	_HHSDGSVSL_.1	_HHSDGSVSL_	Non Numérique	Non Numérique	Non Numérique	51440764	51609000	Filtered	Filtered	Filtered	9.42303e-19	9.33068e-26	Filtered	Filtered	Filtered	29.9605	29.6457
TAPBP	O15533-2;O15533;O15533-3;O15533-4	TPSN_HUMAN	DPAGALQAAFR	_DPAGALQAAFR_.2	_DPAGALQAAFR_	Non Numérique	Non Numérique	Non Numérique	502263	485569	Filtered	Filtered	Filtered	3.00292e-24	5.54456e-47	Filtered	Filtered	Filtered	82.7791	82.7546
TAPBP	O15533-2;O15533;O15533-3;O15533-4	TPSN_HUMAN	DASGKGLAKR	_DASGKGLAKR_.2	_DASGKGLAKR_	Non Numérique	Non Numérique	Non Numérique	210148	120555	Filtered	Filtered	Filtered	2.53135e-22	1.06991e-26	Filtered	Filtered	Filtered	11.6485	11.3362
TAPBP	O15533-2;O15533;O15533-3;O15533-4	TPSN_HUMAN	RHHSDGSVSL	_RHHSDGSVSL_.3	_RHHSDGSVSL_	Non Numérique	Non Numérique	Non Numérique	86024.8	87477.2	Filtered	Filtered	Filtered	1.51639e-19	3.61283e-42	Filtered	Filtered	Filtered	23.2647	22.9316
TAPBP	O15533-2;O15533;O15533-3;O15533-4	TPSN_HUMAN	SGKGLAKR	_SGKGLAKR_.2	_SGKGLAKR_	Non Numérique	Non Numérique	Non Numérique	83876.9	53098.4	Filtered	Filtered	Filtered	6.14589e-21	4.45118e-24	Filtered	Filtered	Filtered	11.644	11.3317
TAPBP	O15533-2;O15533;O15533-3;O15533-4	TPSN_HUMAN	MVSISSPVL	_MVSISSPVL_.1	_MVSISSPVL_	Non Numérique	Non Numérique	Non Numérique	62580.4	53793.7	Filtered	Filtered	Filtered	8.30529e-11	1.69302e-25	Filtered	Filtered	Filtered	102.758	102.576
TAPBP	O15533-2;O15533;O15533-3;O15533-4	TPSN_HUMAN	SVHDPAGALQAAFR	_SVHDPAGALQAAFR_.2	_SVHDPAGALQAAFR_	Non Numérique	Non Numérique	Non Numérique	36981.4	65685.3	Filtered	Filtered	Filtered	9.58465e-07	1.43468e-14	Filtered	Filtered	Filtered	75.0386	75.0546
TAPBP	O15533-2;O15533;O15533-3;O15533-4	TPSN_HUMAN	ASGKGLAKR	_ASGKGLAKR_.2	_ASGKGLAKR_	Non Numérique	Non Numérique	Non Numérique	39913.3	21380	Filtered	Filtered	Filtered	2.62245e-21	1.79992e-29	Filtered	Filtered	Filtered	11.6463	11.3339
PER1	O15534;O15534-4	PER1_HUMAN	EHITSEYTL	_EHITSEYTL_.2	_EHITSEYTL_	Non Numérique	Non Numérique	Non Numérique	350436	315501	Filtered	Filtered	Filtered	1.51133e-10	8.53496e-20	Filtered	Filtered	Filtered	62.0538	62.0256
PER1	O15534;O15534-4	PER1_HUMAN	EHITSEYTL	_EHITSEYTL_.1	_EHITSEYTL_	Non Numérique	Non Numérique	Non Numérique	350436	315501	Filtered	Filtered	Filtered	5.5741e-23	5.86547e-41	Filtered	Filtered	Filtered	62.0604	62.0581
PER1	O15534;O15534-4	PER1_HUMAN	SPSPSLPAL	_SPSPSLPAL_.1	_SPSPSLPAL_	Non Numérique	Non Numérique	Non Numérique	138879	141072	Filtered	Filtered	Filtered	1.7933e-15	3.25157e-31	Filtered	Filtered	Filtered	93.3747	93.317
PER1	O15534;O15534-4	PER1_HUMAN	SPSPSLPAL	_SPSPSLPAL_.2	_SPSPSLPAL_	Non Numérique	Non Numérique	Non Numérique	138879	141072	Filtered	Filtered	Filtered	3.31841e-18	4.53457e-39	Filtered	Filtered	Filtered	93.3668	93.3091
RNF113A	O15541	R113A_HUMAN	THNPMIQKT	_THNPMIQKT_.2	_THNPMIQKT_	Non Numérique	Non Numérique	Non Numérique	49017.9	49119.9	Filtered	Filtered	Filtered	2.56864e-07	3.30024e-09	Filtered	Filtered	Filtered	27.3493	27.0636
RNF113A	O15541	R113A_HUMAN	THNPMIQKT	_THNPM[Oxidation (M)]IQKT_.2	_THNPM[Oxidation (M)]IQKT_	Non Numérique	Non Numérique	Non Numérique	49017.9	49119.9	Filtered	Filtered	Filtered	5.03522e-08	9.58583e-18	Filtered	Filtered	Filtered	19.3035	18.6882
RNF113A	O15541	R113A_HUMAN	TVVRPEKKR	_TVVRPEKKR_.3	_TVVRPEKKR_	Non Numérique	Non Numérique	Non Numérique	6401.11	Non Numérique	Filtered	Filtered	Filtered	7.89833e-07	Filtered	Filtered	Filtered	Filtered	10.0794	Filtered
DHX15	O43143	DHX15_HUMAN	SSAKTILKY	_SSAKTILKY_.2	_SSAKTILKY_	66915.4	71613.6	69054.5	Non Numérique	Non Numérique	1.67839e-43	1.82227e-72	3.42946e-11	Filtered	Filtered	44.3007	44.2862	44.3831	Filtered	Filtered
DHX15	O43143	DHX15_HUMAN	STDFTSRDYY	_STDFTSRDYY_.2	_STDFTSRDYY_	58149.5	51057.9	51882.7	Non Numérique	Non Numérique	7.34802e-31	1.76067e-61	9.08209e-13	Filtered	Filtered	58.6724	58.4084	58.6749	Filtered	Filtered
DHX15	O43143	DHX15_HUMAN	THAGHAGHTSL	_THAGHAGHTSL_.3	_THAGHAGHTSL_	Non Numérique	Non Numérique	Non Numérique	323740	312323	Filtered	Filtered	Filtered	2.96359e-16	5.84009e-32	Filtered	Filtered	Filtered	12.2383	11.6744
DHX15	O43143	DHX15_HUMAN	THAGHAGHTSL	_THAGHAGHTSL_.2	_THAGHAGHTSL_	Non Numérique	Non Numérique	Non Numérique	323740	312323	Filtered	Filtered	Filtered	2.16488e-23	1.29632e-43	Filtered	Filtered	Filtered	12.2775	11.6822
DHX15	O43143	DHX15_HUMAN	FVIDPGFAKQK	_FVIDPGFAKQK_.3	_FVIDPGFAKQK_	Non Numérique	Non Numérique	Non Numérique	159486	156140	Filtered	Filtered	Filtered	2.27549e-24	4.25534e-47	Filtered	Filtered	Filtered	72.475	72.4786
DHX15	O43143	DHX15_HUMAN	FVIDPGFAKQK	_FVIDPGFAKQK_.2	_FVIDPGFAKQK_	Non Numérique	Non Numérique	Non Numérique	159486	156140	Filtered	Filtered	Filtered	1.08e-18	4.42291e-37	Filtered	Filtered	Filtered	72.4595	72.4887
DHX15	O43143	DHX15_HUMAN	TAISKASAQQR	_TAISKASAQQR_.3	_TAISKASAQQR_	Non Numérique	Non Numérique	Non Numérique	107137	88881.8	Filtered	Filtered	Filtered	3.16083e-11	1.32464e-18	Filtered	Filtered	Filtered	18.7014	18.1383
DHX15	O43143	DHX15_HUMAN	TAISKASAQQR	_TAISKASAQQR_.2	_TAISKASAQQR_	Non Numérique	Non Numérique	Non Numérique	107137	88881.8	Filtered	Filtered	Filtered	3.22294e-21	3.50739e-41	Filtered	Filtered	Filtered	18.6686	18.1368
DHX15	O43143	DHX15_HUMAN	AHIDGDHLTL	_AHIDGDHLTL_.2	_AHIDGDHLTL_	Non Numérique	Non Numérique	Non Numérique	Non Numérique	32889.3	Filtered	Filtered	Filtered	Filtered	0.000595463	Filtered	Filtered	Filtered	Filtered	60.8117
DHX15	O43143	DHX15_HUMAN	HAGHAGHTSL	_HAGHAGHTSL_.2	_HAGHAGHTSL_	Non Numérique	Non Numérique	Non Numérique	Non Numérique	31226.6	Filtered	Filtered	Filtered	Filtered	0.000272486	Filtered	Filtered	Filtered	Filtered	11.6696
DHX15	O43143	DHX15_HUMAN	ERTLATDIL	_ERTLATDIL_.1	_ERTLATDIL_	Non Numérique	Non Numérique	Non Numérique	Non Numérique	26574.2	Filtered	Filtered	Filtered	Filtered	0.00455921	Filtered	Filtered	Filtered	Filtered	80.7532
SGSM2	O43147-5;O43147;O43147-2	SGSM2_HUMAN	SSIDSHVQR	_SSIDSHVQR_.2	_SSIDSHVQR_	Non Numérique	Non Numérique	Non Numérique	12782.5	13411.9	Filtered	Filtered	Filtered	8.15857e-13	2.9973e-27	Filtered	Filtered	Filtered	22.7387	22.4004
SGSM2	O43147-5;O43147;O43147-2	SGSM2_HUMAN	TLDNDQLAY	_TLDNDQLAY_.1	_TLDNDQLAY_	Non Numérique	112205	Non Numérique	Non Numérique	Non Numérique	Filtered	1.7903e-10	Filtered	Filtered	Filtered	Filtered	70.5172	Filtered	Filtered	Filtered
RNMT	O43148;O43148-2	MCES_HUMAN	QVRLPLGTL	_QVRLPLGTL_.2	_QVRLPLGTL_	5658.05	5196.19	5884.02	Non Numérique	Non Numérique	1.79064e-33	1.19643e-60	2.60761e-10	Filtered	Filtered	95.9541	96.1551	96.0773	Filtered	Filtered
RNMT	O43148;O43148-2	MCES_HUMAN	TTASGTGLSEK	_TTASGTGLSEK_.2	_TTASGTGLSEK_	Non Numérique	Non Numérique	Non Numérique	85745.7	70478.9	Filtered	Filtered	Filtered	0.000235905	0.000444301	Filtered	Filtered	Filtered	24.9627	24.5886
RNMT	O43148;O43148-2	MCES_HUMAN	ESYEQADMMLR	_ESYEQADMMLR_.2	_ESYEQADMMLR_	Non Numérique	Non Numérique	Non Numérique	34986.3	32999.9	Filtered	Filtered	Filtered	8.56387e-19	8.49179e-31	Filtered	Filtered	Filtered	68.1584	68.1523
ZZEF1	O43149	ZZEF1_HUMAN	SHNEWGYKF	_SHNEWGYKF_.2	_SHNEWGYKF_	Non Numérique	Non Numérique	Non Numérique	12775.4	16376.6	Filtered	Filtered	Filtered	0.00399643	0.000723995	Filtered	Filtered	Filtered	59.6405	59.7408
ZZEF1	O43149	ZZEF1_HUMAN	QRLKAIHLL	_QRLKAIHLL_.3	_QRLKAIHLL_	Non Numérique	Non Numérique	Non Numérique	85959.7	Non Numérique	Filtered	Filtered	Filtered	0.000918619	Filtered	Filtered	Filtered	Filtered	58.3603	Filtered
ASAP2	O43150-2;O43150	ASAP2_HUMAN	EYLLKVNEI	_EYLLKVNEI_.2	_EYLLKVNEI_	152765	64014.7	68140.2	Non Numérique	Non Numérique	5.04768e-48	1.763e-72	2.30313e-15	Filtered	Filtered	88.7746	89.3721	89.2899	Filtered	Filtered
TET3	O43151-3;O43151-2;O43151	TET3_HUMAN	FPAPSEPSA	_FPAPSEPSA_.1	_FPAPSEPSA_	Non Numérique	Non Numérique	102198	204049	149835	Filtered	Filtered	0.00854412	1.04279e-15	2.89863e-26	Filtered	Filtered	59.8331	62.3238	62.3231
TET3	O43151-3;O43151-2;O43151	TET3_HUMAN	THQKAQTAL	_THQKAQTAL_.2	_THQKAQTAL_	Non Numérique	Non Numérique	Non Numérique	79060.1	93761.2	Filtered	Filtered	Filtered	6.49162e-12	2.16475e-25	Filtered	Filtered	Filtered	18.8834	18.289
TTI1	O43156	TTI1_HUMAN	GHSIVVSSL	_GHSIVVSSL_.2	_GHSIVVSSL_	34069.1	37116	35185.8	188427	190953	0.00179243	0.00242553	0.00806706	4.12043e-18	1.99533e-37	67.2114	67.2421	67.3791	66.5324	66.628
TTI1	O43156	TTI1_HUMAN	KLLGPKINFV	_KLLGPKINFV_.2	_KLLGPKINFV_	Non Numérique	Non Numérique	Non Numérique	134994	133607	Filtered	Filtered	Filtered	3.8402e-18	1.66472e-26	Filtered	Filtered	Filtered	82.2711	82.2718
RRP8	O43159	RRP8_HUMAN	RVLKPGGLLKV	_RVLKPGGLLKV_.3	_RVLKPGGLLKV_	Non Numérique	Non Numérique	Non Numérique	322051	269738	Filtered	Filtered	Filtered	1.13201e-23	1.08846e-46	Filtered	Filtered	Filtered	59.1043	59.2938
PJA2	O43164-2;O43164	PJA2_HUMAN	YVDPQFLTY	_YVDPQFLTY_.1	_YVDPQFLTY_	1708344	1849767	1.90216e+06	Non Numérique	Non Numérique	1.36097e-48	1.70036e-72	7.59297e-15	Filtered	Filtered	105.045	105.166	104.978	Filtered	Filtered
PJA2	O43164-2;O43164	PJA2_HUMAN	RYQESLGNTVF	_RYQESLGNTVF_.2	_RYQESLGNTVF_	893264	880350	927290	Non Numérique	Non Numérique	2.23538e-53	1.65048e-78	1.81937e-15	Filtered	Filtered	74.0063	73.9983	74.1198	Filtered	Filtered
PJA2	O43164-2;O43164	PJA2_HUMAN	EVANPPASK	_EVANPPASK_.2	_EVANPPASK_	Non Numérique	Non Numérique	Non Numérique	1.48307e+06	1413725	Filtered	Filtered	Filtered	3.80413e-24	6.50995e-47	Filtered	Filtered	Filtered	23.2367	22.8618
PJA2	O43164-2;O43164	PJA2_HUMAN	HHSEEGRDTL	_HHSEEGRDTL_.3	_HHSEEGRDTL_	Non Numérique	Non Numérique	Non Numérique	270385	224088	Filtered	Filtered	Filtered	6.82612e-22	1.00266e-44	Filtered	Filtered	Filtered	16.877	16.4696
PJA2	O43164-2;O43164	PJA2_HUMAN	HHSEEGRDTL	_HHSEEGRDTL_.2	_HHSEEGRDTL_	Non Numérique	Non Numérique	Non Numérique	270385	224088	Filtered	Filtered	Filtered	6.3412e-24	6.70424e-45	Filtered	Filtered	Filtered	16.8871	16.4797
PJA2	O43164-2;O43164	PJA2_HUMAN	FVHQNSQEIQR	_FVHQNSQEIQR_.3	_FVHQNSQEIQR_	Non Numérique	Non Numérique	Non Numérique	30091.6	33896.9	Filtered	Filtered	Filtered	7.28923e-07	6.4006e-11	Filtered	Filtered	Filtered	28.8011	28.548
SIPA1L1	O43166-3;O43166-2;O43166	SI1L1_HUMAN	DVIDGPISQR	_DVIDGPISQR_.2	_DVIDGPISQR_	Non Numérique	Non Numérique	Non Numérique	1.6635e+06	1.38389e+06	Filtered	Filtered	Filtered	1.52147e-22	1.4192e-43	Filtered	Filtered	Filtered	59.4142	59.4407
SIPA1L1	O43166-3;O43166-2;O43166	SI1L1_HUMAN	DTGSVGGTYR	_DTGSVGGTYR_.2	_DTGSVGGTYR_	Non Numérique	Non Numérique	Non Numérique	121264	103061	Filtered	Filtered	Filtered	1.85675e-20	1.59969e-41	Filtered	Filtered	Filtered	29.4456	29.0984
SIPA1L1	O43166-3;O43166-2;O43166	SI1L1_HUMAN	ETGDSSIFR	_ETGDSSIFR_.2	_ETGDSSIFR_	Non Numérique	Non Numérique	Non Numérique	44312.2	44946.6	Filtered	Filtered	Filtered	2.47336e-07	1.2112e-08	Filtered	Filtered	Filtered	50.0029	50.0192
SIPA1L1	O43166-3;O43166-2;O43166	SI1L1_HUMAN	DAAKAYEVQR	_DAAKAYEVQR_.3	_DAAKAYEVQR_	Non Numérique	Non Numérique	Non Numérique	21629	28629.7	Filtered	Filtered	Filtered	0.000120943	2.9462e-15	Filtered	Filtered	Filtered	30.0118	29.7486
SIPA1L1	O43166-3;O43166-2;O43166	SI1L1_HUMAN	SHYSSHSSSNTL	_SHYSSHSSSNTL_.3	_SHYSSHSSSNTL_	Non Numérique	Non Numérique	Non Numérique	3157.99	2589.97	Filtered	Filtered	Filtered	1.34368e-07	9.16024e-22	Filtered	Filtered	Filtered	21.6062	21.1477
SIPA1L1;SIPA1L1;SIPA1L1;SIPA1L3;SIPA1;SIPA1L2	O43166-3;O43166-2;O43166;O60292;Q96FS4;Q9P2F8	SI1L1_HUMAN;SI1L1_HUMAN;SI1L1_HUMAN;SI1L3_HUMAN;SIPA1_HUMAN;SI1L2_HUMAN	KTDSTGTHSLY	_KTDSTGTHSLY_.2	_KTDSTGTHSLY_	1576738	1.44194e+06	1.65807e+06	Non Numérique	Non Numérique	2.59081e-44	8.76528e-65	2.24109e-13	Filtered	Filtered	30.8234	30.652	30.6495	Filtered	Filtered
PRPF4	O43172-2;O43172	PRP4_HUMAN	SQIGDDRPISY	_SQIGDDRPISY_.2	_SQIGDDRPISY_	118897	119457	122633	Non Numérique	Non Numérique	2.89317e-36	3.89685e-46	8.84221e-10	Filtered	Filtered	58.9286	58.7376	58.9936	Filtered	Filtered
PRPF4	O43172-2;O43172	PRP4_HUMAN	GPAERRERL	_GPAERRERL_.3	_GPAERRERL_	64932.3	55638.6	55828.7	Non Numérique	Non Numérique	2.32184e-23	1.82992e-55	4.4912e-12	Filtered	Filtered	16.3345	15.9948	16.1749	Filtered	Filtered
PRPF4	O43172-2;O43172	PRP4_HUMAN	TRTSQMQEL	_TRTSQMQEL_.2	_TRTSQMQEL_	Non Numérique	Non Numérique	Non Numérique	171056	181306	Filtered	Filtered	Filtered	2.10081e-19	6.57813e-35	Filtered	Filtered	Filtered	41.1594	41.1269
PRPF4	O43172-2;O43172	PRP4_HUMAN	TRTSQMQEL	_TRTSQMQEL_.1	_TRTSQMQEL_	Non Numérique	Non Numérique	Non Numérique	171056	181306	Filtered	Filtered	Filtered	6.51305e-09	1.71468e-17	Filtered	Filtered	Filtered	41.1404	41.1338
PHGDH	O43175	SERA_HUMAN	NAAEKLQVVGR	_NAAEKLQVVGR_.3	_NAAEKLQVVGR_	Non Numérique	Non Numérique	Non Numérique	81523.2	72541.1	Filtered	Filtered	Filtered	7.33329e-12	1.8104e-24	Filtered	Filtered	Filtered	42.8904	42.9028
PHGDH	O43175	SERA_HUMAN	NAAEKLQVVGR	_NAAEKLQVVGR_.2	_NAAEKLQVVGR_	Non Numérique	Non Numérique	Non Numérique	81523.2	72541.1	Filtered	Filtered	Filtered	7.66155e-17	1.5629e-40	Filtered	Filtered	Filtered	42.9057	42.9078
PHGDH	O43175	SERA_HUMAN	KILQDGGLQVV	_KILQDGGLQVV_.2	_KILQDGGLQVV_	Non Numérique	Non Numérique	Non Numérique	38094.9	35631	Filtered	Filtered	Filtered	1.85801e-05	9.61105e-12	Filtered	Filtered	Filtered	79.1933	79.1759
PHGDH	O43175	SERA_HUMAN	DVINAAEKLQVVGR	_DVINAAEKLQVVGR_.2	_DVINAAEKLQVVGR_	Non Numérique	Non Numérique	Non Numérique	15581.8	12946.9	Filtered	Filtered	Filtered	4.36709e-21	3.53589e-39	Filtered	Filtered	Filtered	79.2526	79.2864
ARHGAP6	O43182-5;O43182-2;O43182-4;O43182;O43182-3	RHG06_HUMAN	NNSPVLSER	_NNSPVLSER_.2	_NNSPVLSER_	Non Numérique	Non Numérique	Non Numérique	116357	117117	Filtered	Filtered	Filtered	1.07225e-14	3.17666e-14	Filtered	Filtered	Filtered	36.8375	36.6709
ARHGAP6	O43182-5;O43182-2;O43182-4;O43182;O43182-3	RHG06_HUMAN	MPDPLLTREL	_MPDPLLTREL_.2	_MPDPLLTREL_	Non Numérique	Non Numérique	Non Numérique	111405	111205	Filtered	Filtered	Filtered	5.56572e-23	5.21165e-43	Filtered	Filtered	Filtered	96.7532	96.6313
ARHGAP6	O43182-5;O43182-2;O43182-4;O43182;O43182-3	RHG06_HUMAN	TIFGPNLLHK	_TIFGPNLLHK_.3	_TIFGPNLLHK_	Non Numérique	Non Numérique	Non Numérique	26001.8	23823.4	Filtered	Filtered	Filtered	8.97628e-18	4.19082e-37	Filtered	Filtered	Filtered	78.0665	78.1308
IRAK2	O43187	IRAK2_HUMAN	YVITDLTQLR	_YVITDLTQLR_.2	_YVITDLTQLR_	Non Numérique	Non Numérique	Non Numérique	271163	284628	Filtered	Filtered	Filtered	2.26571e-11	2.10543e-21	Filtered	Filtered	Filtered	93.3655	93.2666
PHF1	O43189	PHF1_HUMAN	TSFPSGQGPGGGVSR	_TSFPSGQGPGGGVSR_.2	_TSFPSGQGPGGGVSR_	Non Numérique	Non Numérique	Non Numérique	4.18028e+06	4.38209e+06	Filtered	Filtered	Filtered	1.26961e-23	6.6093e-47	Filtered	Filtered	Filtered	47.1215	47.1561
DYNC1LI2	O43237-2;O43237	DC1L2_HUMAN	FHFTTPAL	_FHFTTPAL_.2	_FHFTTPAL_	Non Numérique	Non Numérique	Non Numérique	15275.4	133489	Filtered	Filtered	Filtered	1.40219e-10	2.23803e-14	Filtered	Filtered	Filtered	92.6619	92.7272
DYNC1LI2	O43237-2;O43237	DC1L2_HUMAN	LLGPNGPAV	_LLGPNGPAV_.1	_LLGPNGPAV_	Non Numérique	Non Numérique	Non Numérique	70443.6	70957.4	Filtered	Filtered	Filtered	1.06966e-11	2.56044e-14	Filtered	Filtered	Filtered	77.3696	77.3563
DYNC1LI2;DYNC1LI2;DYNC1LI1	O43237-2;O43237;Q9Y6G9	DC1L2_HUMAN;DC1L2_HUMAN;DC1L1_HUMAN	THNLGIPVL	_THNLGIPVL_.2	_THNLGIPVL_	Non Numérique	Non Numérique	Non Numérique	400625	377542	Filtered	Filtered	Filtered	2.70538e-20	9.57033e-39	Filtered	Filtered	Filtered	96.4834	96.382
PSMD3	O43242-2;O43242	PSMD3_HUMAN	DVVRSFLHAR	_DVVRSFLHAR_.3	_DVVRSFLHAR_	Non Numérique	Non Numérique	Non Numérique	289973	244059	Filtered	Filtered	Filtered	1.49042e-23	1.49662e-45	Filtered	Filtered	Filtered	63.3281	63.3653
PSMD3	O43242-2;O43242	PSMD3_HUMAN	DVVRSFLHAR	_DVVRSFLHAR_.2	_DVVRSFLHAR_	Non Numérique	Non Numérique	Non Numérique	289973	244059	Filtered	Filtered	Filtered	0.000216568	0.00013202	Filtered	Filtered	Filtered	63.3689	63.4062
RBFOX2	O43251-3;O43251-5;O43251-10;O43251-2;O43251;O43251-6;O43251-8	RFOX2_HUMAN	YSDGYGRVY	_YSDGYGRVY_.2	_YSDGYGRVY_	2.43113e+06	2846876	2729408	Non Numérique	Non Numérique	2.06332e-56	2.8353e-82	1.44375e-15	Filtered	Filtered	48.7076	48.3948	48.7064	Filtered	Filtered
RBFOX2	O43251-3;O43251-5;O43251-10;O43251-2;O43251;O43251-6;O43251-8	RFOX2_HUMAN	SPSTQNGSL	_SPSTQNGSL_.2	_SPSTQNGSL_	17114.5	Non Numérique	16089.3	Non Numérique	Non Numérique	0.000635457	Filtered	0.00431012	Filtered	Filtered	34.9244	Filtered	34.7456	Filtered	Filtered
PAPSS1	O43252	PAPS1_HUMAN	NPVHNGHAL	_NPVHNGHAL_.2	_NPVHNGHAL_	19289	18054.9	19445.9	23143.3	66342.6	5.51817e-29	6.94733e-43	1.48783e-08	1.85803e-07	1.9032e-17	22.1021	21.9353	21.8225	23.7462	23.5366
PAPSS1	O43252	PAPS1_HUMAN	RVYWNDGLDQY	_RVYWNDGLDQY_.2	_RVYWNDGLDQY_	13086	14161.5	13553.7	Non Numérique	Non Numérique	8.4502e-48	2.08109e-81	5.78106e-14	Filtered	Filtered	78.7193	78.7775	78.7477	Filtered	Filtered
PAPSS1	O43252	PAPS1_HUMAN	DTHKQLLER	_DTHKQLLER_.3	_DTHKQLLER_	Non Numérique	Non Numérique	Non Numérique	109564	115688	Filtered	Filtered	Filtered	1.20535e-08	9.11163e-17	Filtered	Filtered	Filtered	27.4041	27.1236
PAPSS1	O43252	PAPS1_HUMAN	DTHKQLLER	_DTHKQLLER_.2	_DTHKQLLER_	Non Numérique	Non Numérique	Non Numérique	109564	115688	Filtered	Filtered	Filtered	7.40993e-21	5.0468e-39	Filtered	Filtered	Filtered	27.4403	27.1337
SIAH2	O43255	SIAH2_HUMAN	VFDTAIAHL	_VFDTAIAHL_.2	_VFDTAIAHL_	Non Numérique	Non Numérique	Non Numérique	904657	925647	Filtered	Filtered	Filtered	8.61807e-21	2.61907e-37	Filtered	Filtered	Filtered	89.2402	89.2554
SIAH2	O43255	SIAH2_HUMAN	VFDTAIAHL	_VFDTAIAHL_.1	_VFDTAIAHL_	Non Numérique	Non Numérique	Non Numérique	904657	925647	Filtered	Filtered	Filtered	0.000132315	0.000972863	Filtered	Filtered	Filtered	89.2267	89.2623
SPINT1	O43278-2;O43278	SPIT1_HUMAN	IPIPSTGSVEM	_IPIPSTGSVEM_.1	_IPIPSTGSVEM_	Non Numérique	Non Numérique	Non Numérique	13866.4	10548.4	Filtered	Filtered	Filtered	0.000360383	1.43037e-07	Filtered	Filtered	Filtered	94.8935	94.7603
MAP3K13	O43283-5;O43283-4;O43283	M3K13_HUMAN	SHSDFAAIL	_SHSDFAAIL_.2	_SHSDFAAIL_	Non Numérique	Non Numérique	Non Numérique	62317.6	58988.4	Filtered	Filtered	Filtered	1.77991e-10	6.66204e-32	Filtered	Filtered	Filtered	85.7464	85.7423
SART1	O43290	SNUT1_HUMAN	KLGLKPLEV	_KLGLKPLEV_.2	_KLGLKPLEV_	Non Numérique	Non Numérique	Non Numérique	3.17177e+06	2.94831e+06	Filtered	Filtered	Filtered	6.87112e-18	6.93951e-36	Filtered	Filtered	Filtered	71.6519	71.6501
SART1	O43290	SNUT1_HUMAN	DVINPMALR	_DVINPMALR_.2	_DVINPMALR_	Non Numérique	Non Numérique	Non Numérique	728250	679006	Filtered	Filtered	Filtered	6.18759e-15	2.4307e-25	Filtered	Filtered	Filtered	84.1308	84.1746
SART1	O43290	SNUT1_HUMAN	DVINPMALR	_DVINPMALR_.1	_DVINPMALR_	Non Numérique	Non Numérique	Non Numérique	728250	679006	Filtered	Filtered	Filtered	0.00035096	0.000645526	Filtered	Filtered	Filtered	84.1314	84.165
SART1	O43290	SNUT1_HUMAN	GGATEQPPR	_GGATEQPPR_.2	_GGATEQPPR_	Non Numérique	Non Numérique	Non Numérique	229542	228656	Filtered	Filtered	Filtered	1.00734e-23	2.88131e-42	Filtered	Filtered	Filtered	20.3852	19.7596
SART1	O43290	SNUT1_HUMAN	DPWLDDTAA	_DPWLDDTAA_.1	_DPWLDDTAA_	Non Numérique	Non Numérique	Non Numérique	39670.9	40963.4	Filtered	Filtered	Filtered	0.000394643	0.000174569	Filtered	Filtered	Filtered	81.0514	81.0197
SART1	O43290	SNUT1_HUMAN	ETTVQKVAR	_ETTVQKVAR_.2	_ETTVQKVAR_	Non Numérique	Non Numérique	Non Numérique	42183.1	37154.9	Filtered	Filtered	Filtered	3.83461e-20	1.19993e-39	Filtered	Filtered	Filtered	22.8327	22.5205
GPAA1	O43292-2;O43292	GPAA1_HUMAN	GQHVATQHF	_GQHVATQHF_.2	_GQHVATQHF_	23939	21034.7	28355.2	Non Numérique	Non Numérique	7.03866e-42	9.8571e-73	3.083e-14	Filtered	Filtered	26.5691	26.418	26.4104	Filtered	Filtered
ZNF264;ZNF805	O43296;Q5CZA5	ZN264_HUMAN;ZN805_HUMAN	SYLTQHQRI	_SYLTQHQRI_.2	_SYLTQHQRI_	46440	51520.4	55577.3	Non Numérique	Non Numérique	6.46154e-37	1.58388e-48	7.53451e-12	Filtered	Filtered	41.3159	41.2702	41.3095	Filtered	Filtered
ZNF264;ZNF805	O43296;Q5CZA5	ZN264_HUMAN;ZN805_HUMAN	ESAALIHHY	_ESAALIHHY_.2	_ESAALIHHY_	Non Numérique	Non Numérique	Non Numérique	396264	423509	Filtered	Filtered	Filtered	8.8678e-13	6.61012e-26	Filtered	Filtered	Filtered	41.4958	41.4386
ZNF264;ZNF805	O43296;Q5CZA5	ZN264_HUMAN;ZN805_HUMAN	TFDDVAVTF	_TFDDVAVTF_.1	_TFDDVAVTF_	Non Numérique	Non Numérique	Non Numérique	212345	160033	Filtered	Filtered	Filtered	1.68011e-12	2.53835e-24	Filtered	Filtered	Filtered	104.946	104.755
ZBTB43	O43298	ZBT43_HUMAN	GSDHQSPSSSSY	_GSDHQSPSSSSY_.2	_GSDHQSPSSSSY_	97092.6	97350.1	100131	Non Numérique	Non Numérique	3.13092e-56	5.67606e-80	5.87124e-16	Filtered	Filtered	22.9678	22.7748	22.678	Filtered	Filtered
ZBTB43	O43298	ZBT43_HUMAN	HQSPSSSSY	_HQSPSSSSY_.2	_HQSPSSSSY_	12964.6	13676.4	13592.6	Non Numérique	Non Numérique	8.55837e-27	2.26956e-68	6.18449e-14	Filtered	Filtered	18.7873	18.6313	18.6492	Filtered	Filtered
AP5Z1	O43299;O43299-2;O43299-3	AP5Z1_HUMAN	YAAGVHSVL	_YAAGVHSVL_.2	_YAAGVHSVL_	411842	406305	408474	77226	76950	2.05968e-45	1.80482e-57	3.75179e-13	9.97767e-07	4.15591e-09	60.2667	60.138	60.3423	59.9561	60.0475
AP5Z1	O43299;O43299-2;O43299-3	AP5Z1_HUMAN	VYQHLFTRI	_VYQHLFTRI_.2	_VYQHLFTRI_	1.24637e+06	1.18088e+06	1082406	Non Numérique	Non Numérique	1.12764e-51	4.49252e-75	4.31921e-16	Filtered	Filtered	67.1711	67.1653	67.3858	Filtered	Filtered
AP5Z1	O43299;O43299-2;O43299-3	AP5Z1_HUMAN	RPKASGATERL	_RPKASGATERL_.3	_RPKASGATERL_	15183.1	13023.1	14518.4	Non Numérique	Non Numérique	1.79857e-39	1.49157e-59	2.10822e-13	Filtered	Filtered	18.8822	18.6896	18.7232	Filtered	Filtered
AP5Z1	O43299;O43299-2;O43299-3	AP5Z1_HUMAN	NTALPLALR	_NTALPLALR_.2	_NTALPLALR_	Non Numérique	Non Numérique	Non Numérique	982337	1.00823e+06	Filtered	Filtered	Filtered	7.64538e-22	5.23402e-43	Filtered	Filtered	Filtered	82.5296	82.5512
AP5Z1	O43299;O43299-2;O43299-3	AP5Z1_HUMAN	NTALPLALR	_NTALPLALR_.1	_NTALPLALR_	Non Numérique	Non Numérique	Non Numérique	982337	1.00823e+06	Filtered	Filtered	Filtered	2.05442e-11	4.0737e-15	Filtered	Filtered	Filtered	82.5262	82.5632
AP5Z1	O43299;O43299-2;O43299-3	AP5Z1_HUMAN	HLFSGHLSTL	_HLFSGHLSTL_.2	_HLFSGHLSTL_	Non Numérique	Non Numérique	Non Numérique	788588	732050	Filtered	Filtered	Filtered	6.5065e-20	8.01131e-42	Filtered	Filtered	Filtered	72.1793	72.27
AP5Z1	O43299;O43299-2;O43299-3	AP5Z1_HUMAN	EVRAVGQGVLR	_EVRAVGQGVLR_.3	_EVRAVGQGVLR_	Non Numérique	Non Numérique	Non Numérique	56853.3	68214.1	Filtered	Filtered	Filtered	1.53507e-07	7.67979e-22	Filtered	Filtered	Filtered	46.9355	46.9957
ADCY6;ADCY6;ADCY5;ADCY5	O43306-2;O43306;O95622-2;O95622	ADCY6_HUMAN;ADCY6_HUMAN;ADCY5_HUMAN;ADCY5_HUMAN	EVTGVNVNMR	_EVTGVNVNMR_.2	_EVTGVNVNMR_	Non Numérique	Non Numérique	Non Numérique	482122	405085	Filtered	Filtered	Filtered	4.72279e-24	5.70175e-47	Filtered	Filtered	Filtered	53.9671	53.9622
ADCY6;ADCY6;ADCY5;ADCY5	O43306-2;O43306;O95622-2;O95622	ADCY6_HUMAN;ADCY6_HUMAN;ADCY5_HUMAN;ADCY5_HUMAN	EVTGVNVNMR	_EVTGVNVNM[Oxidation (M)]R_.2	_EVTGVNVNM[Oxidation (M)]R_	Non Numérique	Non Numérique	Non Numérique	482122	405085	Filtered	Filtered	Filtered	1.43982e-13	7.88617e-36	Filtered	Filtered	Filtered	40.1685	39.5999
ADCY6;ADCY6;ADCY5;ADCY5	O43306-2;O43306;O95622-2;O95622	ADCY6_HUMAN;ADCY6_HUMAN;ADCY5_HUMAN;ADCY5_HUMAN	EVAPDAVPRSGR	_EVAPDAVPRSGR_.3	_EVAPDAVPRSGR_	Non Numérique	Non Numérique	Non Numérique	97462	112483	Filtered	Filtered	Filtered	2.03065e-21	6.67399e-35	Filtered	Filtered	Filtered	36.5642	36.3857
ADCY6;ADCY6;ADCY5;ADCY5	O43306-2;O43306;O95622-2;O95622	ADCY6_HUMAN;ADCY6_HUMAN;ADCY5_HUMAN;ADCY5_HUMAN	EVEPGRGGER	_EVEPGRGGER_.2	_EVEPGRGGER_	Non Numérique	Non Numérique	Non Numérique	31892.5	35251.4	Filtered	Filtered	Filtered	9.58886e-08	1.12593e-35	Filtered	Filtered	Filtered	16.0693	15.6255
ARHGEF9	O43307-3;O43307-2;O43307	ARHG9_HUMAN	NVTQQINER	_NVTQQINER_.2	_NVTQQINER_	Non Numérique	Non Numérique	Non Numérique	42285.9	35242.2	Filtered	Filtered	Filtered	2.97678e-09	7.81102e-10	Filtered	Filtered	Filtered	33.0474	32.8537
MTSS1	O43312-2;O43312-4;O43312;O43312-5	MTSS1_HUMAN	EHSPESPSV	_EHSPESPSV_.2	_EHSPESPSV_	Non Numérique	Non Numérique	Non Numérique	23363.3	21975.8	Filtered	Filtered	Filtered	4.08343e-06	1.95792e-06	Filtered	Filtered	Filtered	33.4292	33.2152
PPIP5K2	O43314-2;O43314	VIP2_HUMAN	KILPTPPATL	_KILPTPPATL_.2	_KILPTPPATL_	Non Numérique	Non Numérique	Non Numérique	87276.9	86439.3	Filtered	Filtered	Filtered	1.60724e-22	4.13218e-40	Filtered	Filtered	Filtered	86.9941	87.0068
PPIP5K2	O43314-2;O43314	VIP2_HUMAN	EVFQKPFVEK	_EVFQKPFVEK_.2	_EVFQKPFVEK_	Non Numérique	Non Numérique	Non Numérique	25609.7	24290.4	Filtered	Filtered	Filtered	6.05028e-07	1.74838e-17	Filtered	Filtered	Filtered	56.6112	56.6988
MAP3K7	O43318-2;O43318	M3K7_HUMAN	LLDENKSLSTYY	_LLDENKSLSTYY_.2	_LLDENKSLSTYY_	20451.4	18706.4	19927.2	Non Numérique	Non Numérique	3.33772e-53	1.99805e-80	9.93736e-16	Filtered	Filtered	77.0261	76.9803	77.0446	Filtered	Filtered
MAP3K7	O43318-2;O43318	M3K7_HUMAN	EVIRSQQQK	_EVIRSQQQK_.2	_EVIRSQQQK_	Non Numérique	Non Numérique	Non Numérique	57486.7	52708	Filtered	Filtered	Filtered	1.05195e-23	6.97825e-45	Filtered	Filtered	Filtered	15.6897	15.0365
MAP3K7	O43318-2;O43318	M3K7_HUMAN	EVIRSQQQKR	_EVIRSQQQKR_.3	_EVIRSQQQKR_	Non Numérique	Non Numérique	Non Numérique	39543.7	51157.9	Filtered	Filtered	Filtered	1.66001e-17	3.68485e-30	Filtered	Filtered	Filtered	12.2405	11.6453
HNRNPR	O43390;O43390-2;O43390-4;O43390-3	HNRPR_HUMAN	KVWGNVVTV	_KVWGNVVTV_.2	_KVWGNVVTV_	Non Numérique	Non Numérique	Non Numérique	1.59278e+06	1.81459e+06	Filtered	Filtered	Filtered	1.26503e-23	5.29555e-44	Filtered	Filtered	Filtered	75.7687	75.8925
HNRNPR	O43390;O43390-2;O43390-4;O43390-3	HNRPR_HUMAN	DTSSVTHTEH	_DTSSVTHTEH_.2	_DTSSVTHTEH_	Non Numérique	Non Numérique	Non Numérique	19219.6	16665.9	Filtered	Filtered	Filtered	3.88156e-20	2.51723e-38	Filtered	Filtered	Filtered	16.5089	15.9762
HNRNPR	O43390;O43390-2;O43390-4;O43390-3	HNRPR_HUMAN	DTSSVTHTEH	_DTSSVTHTEH_.3	_DTSSVTHTEH_	Non Numérique	Non Numérique	Non Numérique	19219.6	16665.9	Filtered	Filtered	Filtered	9.175e-05	1.07675e-19	Filtered	Filtered	Filtered	16.5156	15.9881
HNRNPR;HNRNPR;HNRNPR;HNRNPR;RBM47;RBM47;RBM46;RBM46;RBM46	O43390;O43390-2;O43390-4;O43390-3;A0AV96-2;A0AV96;Q8TBY0-2;Q8TBY0-3;Q8TBY0	HNRPR_HUMAN;HNRPR_HUMAN;HNRPR_HUMAN;HNRPR_HUMAN;RBM47_HUMAN;RBM47_HUMAN;RBM46_HUMAN;RBM46_HUMAN;RBM46_HUMAN	EVFVGKIPR	_EVFVGKIPR_.2	_EVFVGKIPR_	Non Numérique	Non Numérique	Non Numérique	419180	333005	Filtered	Filtered	Filtered	2.36405e-21	2.30071e-36	Filtered	Filtered	Filtered	58.9563	59.0219
PRPF3	O43395;O43395-3	PRPF3_HUMAN	EPTVVTAAL	_EPTVVTAAL_.1	_EPTVVTAAL_	Non Numérique	Non Numérique	Non Numérique	290069	267730	Filtered	Filtered	Filtered	4.07372e-15	3.67273e-18	Filtered	Filtered	Filtered	86.4545	86.4358
PRPF3	O43395;O43395-3	PRPF3_HUMAN	EAATRQIEER	_EAATRQIEER_.2	_EAATRQIEER_	Non Numérique	Non Numérique	Non Numérique	13040.3	10975.9	Filtered	Filtered	Filtered	1.15204e-13	2.85877e-23	Filtered	Filtered	Filtered	23.6676	23.3397
PRPF3	O43395;O43395-3	PRPF3_HUMAN	SIAPSQRQR	_SIAPSQRQR_.2	_SIAPSQRQR_	Non Numérique	Non Numérique	Non Numérique	8670.56	9436.51	Filtered	Filtered	Filtered	2.60089e-09	3.34085e-08	Filtered	Filtered	Filtered	17.7597	17.3469
PRPF3	O43395;O43395-3	PRPF3_HUMAN	EAVEEGRSSR	_EAVEEGRSSR_.2	_EAVEEGRSSR_	Non Numérique	Non Numérique	Non Numérique	3241.37	3824.35	Filtered	Filtered	Filtered	1.72749e-14	1.07996e-14	Filtered	Filtered	Filtered	12.9055	11.8713
TXNL1	O43396	TXNL1_HUMAN	KFQNVNSV	_KFQNVNSV_.2	_KFQNVNSV_	434132	383885	484905	Non Numérique	Non Numérique	0.00919631	0.00676574	0.00740114	Filtered	Filtered	40.1352	40.0474	40.1286	Filtered	Filtered
TXNL1	O43396	TXNL1_HUMAN	ERSEPTQAL	_ERSEPTQAL_.1	_ERSEPTQAL_	Non Numérique	Non Numérique	Non Numérique	8301.47	5475.72	Filtered	Filtered	Filtered	0.000663555	8.98302e-07	Filtered	Filtered	Filtered	38.5226	38.4518
TPD52L2	O43399-6;O43399-2;O43399-4;O43399-3;O43399;O43399-5;O43399-7	TPD54_HUMAN	AYKKTQETL	_AYKKTQETL_.2	_AYKKTQETL_	43627.7	41798.1	44454.4	Non Numérique	Non Numérique	5.91123e-44	2.79652e-65	3.4175e-14	Filtered	Filtered	22.5239	22.3677	22.2656	Filtered	Filtered
TPD52L2	O43399-6;O43399-2;O43399-4;O43399-3;O43399;O43399-5;O43399-7	TPD54_HUMAN	STVGSAISR	_STVGSAISR_.2	_STVGSAISR_	Non Numérique	Non Numérique	Non Numérique	656220	660483	Filtered	Filtered	Filtered	3.90411e-23	1.45189e-44	Filtered	Filtered	Filtered	32.4243	32.18
TPD52L2	O43399-6;O43399-2;O43399-4;O43399-3;O43399;O43399-5;O43399-7	TPD54_HUMAN	STVGSAISR	_STVGSAISR_.1	_STVGSAISR_	Non Numérique	Non Numérique	Non Numérique	656220	660483	Filtered	Filtered	Filtered	2.18349e-09	7.37639e-26	Filtered	Filtered	Filtered	32.431	32.1662
EMC8	O43402;O43402-2	EMC8_HUMAN	LVAEKQKPR	_LVAEKQKPR_.3	_LVAEKQKPR_	Non Numérique	Non Numérique	Non Numérique	147868	150054	Filtered	Filtered	Filtered	2.86341e-20	9.89705e-45	Filtered	Filtered	Filtered	15.4823	14.9335
EMC8	O43402;O43402-2	EMC8_HUMAN	QVAEKVASR	_QVAEKVASR_.2	_QVAEKVASR_	Non Numérique	Non Numérique	Non Numérique	110666	99897.8	Filtered	Filtered	Filtered	1.42928e-13	3.12169e-27	Filtered	Filtered	Filtered	18.8364	18.2525
EMC8	O43402;O43402-2	EMC8_HUMAN	MVDNTKFTM	_MVDNTKFTM[Oxidation (M)]_.2	_MVDNTKFTM[Oxidation (M)]_	Non Numérique	Non Numérique	Non Numérique	9525.63	7966.91	Filtered	Filtered	Filtered	9.44944e-15	1.84618e-24	Filtered	Filtered	Filtered	45.0179	45.0139
COCH	O43405-2;O43405	COCH_HUMAN	IGQRRFNLQKNFVGKVA	_IGQRRFNLQKNFVGKVA_.3	_IGQRRFNLQKNFVGKVA_	Non Numérique	Non Numérique	Non Numérique	17662.6	11217.4	Filtered	Filtered	Filtered	3.40567e-12	2.63488e-21	Filtered	Filtered	Filtered	57.6407	57.7249
ERI3	O43414-3;O43414-2;O43414	ERI3_HUMAN	LLDPNVKSIFV	_LLDPNVKSIFV_.2	_LLDPNVKSIFV_	Non Numérique	Non Numérique	Non Numérique	31438.8	25825.4	Filtered	Filtered	Filtered	3.25718e-16	1.56984e-31	Filtered	Filtered	Filtered	107.457	107.215
FIBP	O43427-2;O43427	FIBP_HUMAN	VTDAVALRV	_VTDAVALRV_.2	_VTDAVALRV_	224173	209131	194545	Non Numérique	Non Numérique	5.89981e-55	6.27898e-65	1.35914e-12	Filtered	Filtered	70.6421	70.6348	70.772	Filtered	Filtered
FIBP	O43427-2;O43427	FIBP_HUMAN	QHFLLSDRL	_QHFLLSDRL_.3	_QHFLLSDRL_	Non Numérique	Non Numérique	Non Numérique	376805	380191	Filtered	Filtered	Filtered	2.43923e-23	1.2016e-42	Filtered	Filtered	Filtered	74.9349	74.9968
FIBP	O43427-2;O43427	FIBP_HUMAN	QHFLLSDRL	_QHFLLSDRL_.2	_QHFLLSDRL_	Non Numérique	Non Numérique	Non Numérique	376805	380191	Filtered	Filtered	Filtered	2.55341e-22	1.04176e-39	Filtered	Filtered	Filtered	74.9438	75.0058
FIBP	O43427-2;O43427	FIBP_HUMAN	DHYRTFHML	_DHYRTFHML_.3	_DHYRTFHML_	Non Numérique	Non Numérique	Non Numérique	68656.2	59109	Filtered	Filtered	Filtered	7.6408e-20	1.34123e-42	Filtered	Filtered	Filtered	58.3665	58.4741
FIBP	O43427-2;O43427	FIBP_HUMAN	DHYRTFHML	_DHYRTFHML_.2	_DHYRTFHML_	Non Numérique	Non Numérique	Non Numérique	68656.2	59109	Filtered	Filtered	Filtered	4.6276e-15	1.67695e-26	Filtered	Filtered	Filtered	58.3766	58.4842
FIBP	O43427-2;O43427	FIBP_HUMAN	YAFDEAFVR	_YAFDEAFVR_.2	_YAFDEAFVR_	Non Numérique	Non Numérique	Non Numérique	124704	119757	Filtered	Filtered	Filtered	3.22984e-10	9.38452e-16	Filtered	Filtered	Filtered	83.3126	83.294
EIF4G3	O43432;O43432-3;O43432-2;O43432-4	IF4G3_HUMAN	IAAPTSSAL	_IAAPTSSAL_.1	_IAAPTSSAL_	94415.2	90456.1	91757.4	208304	189608	4.04534e-29	7.04477e-73	1.4077e-14	1.28643e-11	4.09779e-19	69.5105	69.4293	69.5618	67.1474	67.1365
EIF4G3	O43432;O43432-3;O43432-2;O43432-4	IF4G3_HUMAN	DTEKELQALY	_DTEKELQALY_.2	_DTEKELQALY_	779224	371210	392071	35838.5	40617.4	5.22637e-37	4.27427e-61	2.60429e-13	0.00347819	0.007048	78.4271	78.4174	78.4243	77.4833	77.5216
EIF4G3	O43432;O43432-3;O43432-2;O43432-4	IF4G3_HUMAN	DTEKELQALY	_DTEKELQALY_.1	_DTEKELQALY_	779224	371210	392071	35838.5	40617.4	Filtered	0.00121481	4.17378e-06	Filtered	Filtered	Filtered	78.4367	78.4279	Filtered	Filtered
EIF4G3	O43432;O43432-3;O43432-2;O43432-4	IF4G3_HUMAN	LPVGRAGVL	_LPVGRAGVL_.2	_LPVGRAGVL_	Non Numérique	Non Numérique	Non Numérique	113717	113702	Filtered	Filtered	Filtered	6.60593e-20	8.53692e-42	Filtered	Filtered	Filtered	77.8621	77.9728
EIF4G3	O43432;O43432-3;O43432-2;O43432-4	IF4G3_HUMAN	EILDSQNLNSR	_EILDSQNLNSR_.2	_EILDSQNLNSR_	Non Numérique	Non Numérique	Non Numérique	21599.8	24259.6	Filtered	Filtered	Filtered	2.24282e-18	1.62041e-32	Filtered	Filtered	Filtered	53.3855	53.3876
CBFA2T2	O43439-2;O43439-5;O43439;O43439-4	MTG8R_HUMAN	ESDREELNY	_ESDREELNY_.2	_ESDREELNY_	57711.2	61679.3	60184.2	Non Numérique	Non Numérique	3.34698e-45	1.12794e-69	7.52309e-14	Filtered	Filtered	44.9158	44.7916	44.8833	Filtered	Filtered
MBTPS2	O43462	MBTP2_HUMAN	SPAIGPRGL	_SPAIGPRGL_.2	_SPAIGPRGL_	76580	68137.2	70883.1	Non Numérique	452.096	6.47226e-41	2.2778e-46	5.39167e-08	Filtered	0.00879573	59.7749	59.6822	59.8502	Filtered	59.6714
MBTPS2	O43462	MBTP2_HUMAN	QLSFPVRAY	_QLSFPVRAY_.2	_QLSFPVRAY_	64435.9	61998	64510.6	Non Numérique	Non Numérique	5.02989e-31	1.07729e-33	0.00438037	Filtered	Filtered	85.4837	85.539	85.5306	Filtered	Filtered
MBTPS2	O43462	MBTP2_HUMAN	MADSPSSY	_MADSPSSY_.1	_MADSPSSY_	17924.6	21203.8	20707.6	Non Numérique	Non Numérique	2.41289e-27	1.3877e-32	4.98873e-07	Filtered	Filtered	44.539	44.3469	44.4595	Filtered	Filtered
SUV39H1	O43463;O43463-2	SUV91_HUMAN	AYYGNISHF	_AYYGNISHF_.2	_AYYGNISHF_	1.64673e+06	1.64525e+06	1.73469e+06	Non Numérique	Non Numérique	1.163e-43	1.24767e-67	1.44916e-13	Filtered	Filtered	68.7365	68.6052	68.8257	Filtered	Filtered
SUV39H1	O43463;O43463-2	SUV91_HUMAN	AYYGNISHF	_AYYGNISHF_.1	_AYYGNISHF_	1.64673e+06	1.64525e+06	1.73469e+06	Non Numérique	Non Numérique	1.26237e-46	1.72829e-73	5.96875e-14	Filtered	Filtered	68.7174	68.6227	68.8118	Filtered	Filtered
SUV39H1	O43463;O43463-2	SUV91_HUMAN	TRMDSNFGL	_TRM[Oxidation (M)]DSNFGL_.2	_TRM[Oxidation (M)]DSNFGL_	Non Numérique	Non Numérique	Non Numérique	252668	256483	Filtered	Filtered	Filtered	5.00601e-17	2.88229e-11	Filtered	Filtered	Filtered	58.3682	58.4449
SUV39H1	O43463;O43463-2	SUV91_HUMAN	YRVGEGITL	_YRVGEGITL_.2	_YRVGEGITL_	Non Numérique	Non Numérique	Non Numérique	328410	315415	Filtered	Filtered	Filtered	1.64905e-19	2.90152e-33	Filtered	Filtered	Filtered	78.3492	78.4135
HTRA2	O43464-2;O43464-3;O43464;O43464-4	HTRA2_HUMAN	SSSGISGSQR	_SSSGISGSQR_.2	_SSSGISGSQR_	Non Numérique	Non Numérique	Non Numérique	387064	576671	Filtered	Filtered	Filtered	1.0489e-23	6.30714e-45	Filtered	Filtered	Filtered	14.9395	13.7484
HTRA2	O43464-2;O43464-3;O43464;O43464-4	HTRA2_HUMAN	DPVADIATL	_DPVADIATL_.1	_DPVADIATL_	Non Numérique	Non Numérique	Non Numérique	132086	124147	Filtered	Filtered	Filtered	9.22939e-17	1.56079e-31	Filtered	Filtered	Filtered	98.4866	98.3503
OIP5	O43482	MS18B_HUMAN	SRVTNNVVL	_SRVTNNVVL_.1	_SRVTNNVVL_	Non Numérique	Non Numérique	Non Numérique	40332.3	31887.1	Filtered	Filtered	Filtered	0.00387048	0.00334121	Filtered	Filtered	Filtered	56.0577	56.1202
AKR7A2	O43488	ARK72_HUMAN	EHHFEAIAL	_EHHFEAIAL_.3	_EHHFEAIAL_	Non Numérique	Non Numérique	Non Numérique	32698.6	30580.6	Filtered	Filtered	Filtered	1.70095e-13	3.91844e-24	Filtered	Filtered	Filtered	70.8116	70.8808
EPB41L2	O43491-3;O43491-4;O43491;O43491-2	E41L2_HUMAN	LVSPEQPPK	_LVSPEQPPK_.2	_LVSPEQPPK_	Non Numérique	Non Numérique	Non Numérique	1.40834e+06	1.28128e+06	Filtered	Filtered	Filtered	1.27334e-20	8.13834e-39	Filtered	Filtered	Filtered	42.1848	42.1629
EPB41L2	O43491-3;O43491-4;O43491;O43491-2	E41L2_HUMAN	THALLGSYTL	_THALLGSYTL_.2	_THALLGSYTL_	Non Numérique	Non Numérique	Non Numérique	198693	187599	Filtered	Filtered	Filtered	3.6115e-21	1.0772e-36	Filtered	Filtered	Filtered	86.6867	86.7092
EPB41L2	O43491-3;O43491-4;O43491;O43491-2	E41L2_HUMAN	THALLGSYTL	_THALLGSYTL_.1	_THALLGSYTL_	Non Numérique	Non Numérique	Non Numérique	198693	187599	Filtered	Filtered	Filtered	1.21278e-08	5.14332e-19	Filtered	Filtered	Filtered	86.6728	86.7159
EPB41L2	O43491-3;O43491-4;O43491;O43491-2	E41L2_HUMAN	VTISDASQR	_VTISDASQR_.2	_VTISDASQR_	Non Numérique	Non Numérique	Non Numérique	63480.3	59592.4	Filtered	Filtered	Filtered	4.11597e-05	1.03979e-05	Filtered	Filtered	Filtered	33.424	33.2204
EPB41L2	O43491-3;O43491-4;O43491;O43491-2	E41L2_HUMAN	ETSESRGISR	_ETSESRGISR_.2	_ETSESRGISR_	Non Numérique	Non Numérique	Non Numérique	33349.4	33294	Filtered	Filtered	Filtered	4.27287e-12	1.20531e-30	Filtered	Filtered	Filtered	16.6603	16.2842
EPB41L2;EPB41L2;EPB41L2;EPB41L2;EPB41L3;EPB41L3;EPB41L3	O43491-3;O43491-4;O43491;O43491-2;Q9Y2J2-2;Q9Y2J2-4;Q9Y2J2	E41L2_HUMAN;E41L2_HUMAN;E41L2_HUMAN;E41L2_HUMAN;E41L3_HUMAN;E41L3_HUMAN;E41L3_HUMAN	STIGFKLPNHR	_STIGFKLPNHR_.3	_STIGFKLPNHR_	Non Numérique	Non Numérique	Non Numérique	416853	392577	Filtered	Filtered	Filtered	8.25867e-22	1.23425e-40	Filtered	Filtered	Filtered	56.1548	56.2229
EPB41L2;EPB41L2;EPB41L2;EPB41L2;EPB41L3;EPB41L3;EPB41L3	O43491-3;O43491-4;O43491;O43491-2;Q9Y2J2-2;Q9Y2J2-4;Q9Y2J2	E41L2_HUMAN;E41L2_HUMAN;E41L2_HUMAN;E41L2_HUMAN;E41L3_HUMAN;E41L3_HUMAN;E41L3_HUMAN	STIGFKLPNHR	_STIGFKLPNHR_.2	_STIGFKLPNHR_	Non Numérique	Non Numérique	Non Numérique	416853	392577	Filtered	Filtered	Filtered	8.03642e-16	4.5592e-31	Filtered	Filtered	Filtered	56.1342	56.2124
EPB41L2;EPB41L2;EPB41L2;EPB41L2;EPB41L3;EPB41L3;EPB41L3	O43491-3;O43491-4;O43491;O43491-2;Q9Y2J2-2;Q9Y2J2-4;Q9Y2J2	E41L2_HUMAN;E41L2_HUMAN;E41L2_HUMAN;E41L2_HUMAN;E41L3_HUMAN;E41L3_HUMAN;E41L3_HUMAN	TTTHITKTVK	_TTTHITKTVK_.3	_TTTHITKTVK_	Non Numérique	Non Numérique	Non Numérique	182396	187167	Filtered	Filtered	Filtered	4.82196e-23	2.17195e-44	Filtered	Filtered	Filtered	17.4396	17.0948
EPB41L2;EPB41L2;EPB41L2;EPB41L2;EPB41L3;EPB41L3;EPB41L3	O43491-3;O43491-4;O43491;O43491-2;Q9Y2J2-2;Q9Y2J2-4;Q9Y2J2	E41L2_HUMAN;E41L2_HUMAN;E41L2_HUMAN;E41L2_HUMAN;E41L3_HUMAN;E41L3_HUMAN;E41L3_HUMAN	TTTHITKTVK	_TTTHITKTVK_.2	_TTTHITKTVK_	Non Numérique	Non Numérique	Non Numérique	182396	187167	Filtered	Filtered	Filtered	6.95792e-19	1.12848e-36	Filtered	Filtered	Filtered	17.4486	17.1038
EPB41L2;EPB41L2;EPB41L2;EPB41L2;EPB41L3;EPB41L3;EPB41L3	O43491-3;O43491-4;O43491;O43491-2;Q9Y2J2-2;Q9Y2J2-4;Q9Y2J2	E41L2_HUMAN;E41L2_HUMAN;E41L2_HUMAN;E41L2_HUMAN;E41L3_HUMAN;E41L3_HUMAN;E41L3_HUMAN	TTHITKTVK	_TTHITKTVK_.2	_TTHITKTVK_	Non Numérique	Non Numérique	Non Numérique	21443.6	20553.8	Filtered	Filtered	Filtered	2.39302e-18	1.09982e-36	Filtered	Filtered	Filtered	15.16	14.3188
TGOLN2	O43493-6;O43493-4;O43493-2;O43493-5;O43493-3;O43493	TGON2_HUMAN	GPIDGPSKSGAEEQTSKDSPN	_GPIDGPSKSGAEEQTSKDSPN_.3	_GPIDGPSKSGAEEQTSKDSPN_	Non Numérique	Non Numérique	Non Numérique	44010.2	36538.8	Filtered	Filtered	Filtered	1.15786e-23	8.47683e-42	Filtered	Filtered	Filtered	34.1181	33.9278
TGOLN2	O43493-6;O43493-4;O43493-2;O43493-5;O43493-3;O43493	TGON2_HUMAN	GPSKSGAEEQTSKDSPN	_GPSKSGAEEQTSKDSPN_.3	_GPSKSGAEEQTSKDSPN_	Non Numérique	Non Numérique	Non Numérique	13312	13707.9	Filtered	Filtered	Filtered	3.73816e-11	4.86234e-29	Filtered	Filtered	Filtered	16.3325	16.04
TGOLN2	O43493-6;O43493-4;O43493-2;O43493-5;O43493-3;O43493	TGON2_HUMAN	GPSKSGAEEQTSKD	_GPSKSGAEEQTSKD_.3	_GPSKSGAEEQTSKD_	Non Numérique	Non Numérique	Non Numérique	10108.5	8462.59	Filtered	Filtered	Filtered	4.71889e-14	2.23889e-21	Filtered	Filtered	Filtered	11.2401	10.907
RAD51C	O43502	RA51C_HUMAN	YTELLAQVY	_YTELLAQVY_.2	_YTELLAQVY_	30074.8	27963.9	22217.2	Non Numérique	Non Numérique	4.43969e-56	6.70039e-77	8.59045e-16	Filtered	Filtered	103.277	103.383	103.226	Filtered	Filtered
RAD51C	O43502	RA51C_HUMAN	YTELLAQVY	_YTELLAQVY_.1	_YTELLAQVY_	30074.8	27963.9	22217.2	Non Numérique	Non Numérique	2.00646e-26	7.06066e-49	1.51472e-08	Filtered	Filtered	103.299	103.399	103.206	Filtered	Filtered
RAD51C	O43502	RA51C_HUMAN	EHSKVRLVI	_EHSKVRLVI_.2	_EHSKVRLVI_	Non Numérique	Non Numérique	Non Numérique	737266	647651	Filtered	Filtered	Filtered	4.64383e-23	6.07473e-43	Filtered	Filtered	Filtered	50.5546	50.7097
LAMTOR5	O43504	LTOR5_HUMAN	EHAGVISVL	_EHAGVISVL_.2	_EHAGVISVL_	Non Numérique	Non Numérique	Non Numérique	77658384	97405816	Filtered	Filtered	Filtered	3.69876e-16	1.72848e-33	Filtered	Filtered	Filtered	79.9443	79.7338
LAMTOR5	O43504	LTOR5_HUMAN	EHAGVISVL	_EHAGVISVL_.1	_EHAGVISVL_	Non Numérique	Non Numérique	Non Numérique	77658384	97405816	Filtered	Filtered	Filtered	2.90913e-13	3.63277e-30	Filtered	Filtered	Filtered	79.7472	79.9039
LAMTOR5	O43504	LTOR5_HUMAN	KHDGITVAV	_KHDGITVAV_.1	_KHDGITVAV_	Non Numérique	Non Numérique	Non Numérique	94904.9	56579.4	Filtered	Filtered	Filtered	9.13848e-17	7.1936e-34	Filtered	Filtered	Filtered	49.7587	49.9144
WIPF1	O43516-2;O43516;O43516-3	WIPF1_HUMAN	TPRLPQRNL	_TPRLPQRNL_.3	_TPRLPQRNL_	1.08676e+06	1.06855e+06	1.11972e+06	Non Numérique	Non Numérique	1.56555e-59	6.079e-87	3.17305e-16	Filtered	Filtered	45.0624	45.0323	45.197	Filtered	Filtered
WIPF1	O43516-2;O43516;O43516-3	WIPF1_HUMAN	TPRLPQRNL	_TPRLPQRNL_.2	_TPRLPQRNL_	1.08676e+06	1.06855e+06	1.11972e+06	Non Numérique	Non Numérique	4.755e-54	4.2789e-73	1.93989e-15	Filtered	Filtered	45.087	45.0361	45.1695	Filtered	Filtered
WIPF1	O43516-2;O43516;O43516-3	WIPF1_HUMAN	TPRLPQRNLSL	_TPRLPQRNLSL_.3	_TPRLPQRNLSL_	22309.3	22898	23629.7	Non Numérique	Non Numérique	2.95168e-10	5.86676e-25	9.95292e-05	Filtered	Filtered	63.6416	63.6431	63.7744	Filtered	Filtered
WIPF1	O43516-2;O43516;O43516-3	WIPF1_HUMAN	GFGGGGGFG	_GFGGGGGFG_.1	_GFGGGGGFG_	Non Numérique	Non Numérique	Non Numérique	58449.8	34376.1	Filtered	Filtered	Filtered	1.33018e-16	1.27031e-33	Filtered	Filtered	Filtered	63.0562	63.04
BCL2L11	O43521-20;O43521-18;O43521-3;O43521-2;O43521-19;O43521-12;O43521	B2L11_HUMAN	RLLRYIVRL	_RLLRYIVRL_.3	_RLLRYIVRL_	Non Numérique	Non Numérique	Non Numérique	11042	12841.5	Filtered	Filtered	Filtered	8.95445e-09	4.406e-21	Filtered	Filtered	Filtered	71.9102	71.9752
FOXO3	O43524	FOXO3_HUMAN	SPDKRLTL	_SPDKRLTL_.2	_SPDKRLTL_	27429.5	27850.3	30916.5	Non Numérique	Non Numérique	9.73154e-19	1.22413e-43	1.21973e-11	Filtered	Filtered	42.7948	42.7644	42.814	Filtered	Filtered
FOXO3	O43524	FOXO3_HUMAN	ESSPDKRLT	_ESSPDKRLT_.2	_ESSPDKRLT_	Non Numérique	Non Numérique	Non Numérique	101162	86117.7	Filtered	Filtered	Filtered	1.06354e-13	2.43394e-23	Filtered	Filtered	Filtered	16.8983	16.5065
LAT	O43561-4;O43561-2;O43561-5;O43561;O43561-3	LAT_HUMAN	TAAPSAPAL	_TAAPSAPAL_.1	_TAAPSAPAL_	Non Numérique	Non Numérique	Non Numérique	752958	678418	Filtered	Filtered	Filtered	2.76681e-16	1.00207e-31	Filtered	Filtered	Filtered	65.9032	65.8187
RNF13	O43567-2;O43567	RNF13_HUMAN	IPSVFIGESSANSLK	_IPSVFIGESSANSLK_.2	_IPSVFIGESSANSLK_	Non Numérique	Non Numérique	Non Numérique	23389.3	21159.6	Filtered	Filtered	Filtered	5.91634e-19	2.61251e-37	Filtered	Filtered	Filtered	90.2351	90.1895
RNF13	O43567-2;O43567	RNF13_HUMAN	IPSVFIGESSANSLKDE	_IPSVFIGESSANSLKDE_.2	_IPSVFIGESSANSLKDE_	Non Numérique	Non Numérique	Non Numérique	11396.6	9487.62	Filtered	Filtered	Filtered	2.09736e-18	1.43053e-26	Filtered	Filtered	Filtered	90.4912	90.4405
AKAP10	O43572	AKA10_HUMAN	SPASPLKEL	_SPASPLKEL_.2	_SPASPLKEL_	18713.1	18897.5	19249.2	Non Numérique	Non Numérique	1.24349e-46	5.34441e-72	3.61745e-12	Filtered	Filtered	66.4445	66.4021	66.5599	Filtered	Filtered
DENR	O43583	DENR_HUMAN	FPNEFAKLTV	_FPNEFAKLTV_.2	_FPNEFAKLTV_	Non Numérique	Non Numérique	Non Numérique	12662.3	15158.8	Filtered	Filtered	Filtered	1.25497e-08	8.82623e-13	Filtered	Filtered	Filtered	97.3309	97.2818
XPOT	O43592	XPOT_HUMAN	DVVHTSEEARR	_DVVHTSEEARR_.3	_DVVHTSEEARR_	Non Numérique	Non Numérique	Non Numérique	81982.5	76555.5	Filtered	Filtered	Filtered	5.93092e-23	4.49527e-43	Filtered	Filtered	Filtered	22.9223	22.6727
XPOT	O43592	XPOT_HUMAN	DVVHTSEEARR	_DVVHTSEEARR_.2	_DVVHTSEEARR_	Non Numérique	Non Numérique	Non Numérique	81982.5	76555.5	Filtered	Filtered	Filtered	3.51287e-19	1.15174e-37	Filtered	Filtered	Filtered	22.9335	22.6735
XPOT	O43592	XPOT_HUMAN	EVIANQGAENVER	_EVIANQGAENVER_.2	_EVIANQGAENVER_	Non Numérique	Non Numérique	Non Numérique	17368	17630.6	Filtered	Filtered	Filtered	1.93442e-21	2.17748e-39	Filtered	Filtered	Filtered	42.2675	42.1992
TRAPPC3	O43617;O43617-2	TPPC3_HUMAN	FVELPDNHSSLIY	_FVELPDNHSSLIY_.2	_FVELPDNHSSLIY_	200376	247692	258364	Non Numérique	Non Numérique	3.94174e-55	3.63855e-82	4.29978e-16	Filtered	Filtered	98.0058	98.211	98.0549	Filtered	Filtered
TRAPPC3	O43617;O43617-2	TPPC3_HUMAN	SSELFTLTY	_SSELFTLTY_.1	_SSELFTLTY_	180670	182482	199746	Non Numérique	Non Numérique	3.03058e-50	1.12795e-77	3.17305e-16	Filtered	Filtered	112.845	112.944	112.672	Filtered	Filtered
TRAPPC3	O43617;O43617-2	TPPC3_HUMAN	ETADVIAKV	_ETADVIAKV_.2	_ETADVIAKV_	Non Numérique	Non Numérique	Non Numérique	459493	349864	Filtered	Filtered	Filtered	7.2972e-24	4.9161e-45	Filtered	Filtered	Filtered	60.8724	60.8546
TRAPPC3	O43617;O43617-2	TPPC3_HUMAN	ETADVIAKV	_ETADVIAKV_.1	_ETADVIAKV_	Non Numérique	Non Numérique	Non Numérique	459493	349864	Filtered	Filtered	Filtered	1.63046e-11	1.76671e-29	Filtered	Filtered	Filtered	60.8997	60.8408
CHMP2A	O43633	CHM2A_HUMAN	MRANIQAVSL	_M[Oxidation (M)]RANIQAVSL_.2	_M[Oxidation (M)]RANIQAVSL_	Non Numérique	Non Numérique	Non Numérique	322034	334418	Filtered	Filtered	Filtered	3.27018e-20	1.24143e-37	Filtered	Filtered	Filtered	65.0487	65.1018
NCK2	O43639	NCK2_HUMAN	TMDELVEHY	_TM[Oxidation (M)]DELVEHY_.2	_TM[Oxidation (M)]DELVEHY_	186363	183458	179942	Non Numérique	Non Numérique	1.06675e-35	1.88501e-50	5.92897e-13	Filtered	Filtered	55.3096	55.0733	55.2968	Filtered	Filtered
NCK2	O43639	NCK2_HUMAN	TMDELVEHY	_TMDELVEHY_.2	_TMDELVEHY_	186363	183458	179942	Non Numérique	Non Numérique	4.66584e-17	0.00122259	0.000427795	Filtered	Filtered	70.0316	69.9311	70.068	Filtered	Filtered
NCK2	O43639	NCK2_HUMAN	SPSDFSVSL	_SPSDFSVSL_.1	_SPSDFSVSL_	Non Numérique	Non Numérique	Non Numérique	84518.8	73070.8	Filtered	Filtered	Filtered	3.12892e-17	2.79228e-32	Filtered	Filtered	Filtered	93.417	93.3439
NCK2	O43639	NCK2_HUMAN	YPFSSVTEEEL	_YPFSSVTEEEL_.2	_YPFSSVTEEEL_	Non Numérique	Non Numérique	Non Numérique	16490.9	14581.3	Filtered	Filtered	Filtered	1.72295e-17	4.23471e-34	Filtered	Filtered	Filtered	97.7846	97.628
PLRG1	O43660-2;O43660	PLRG1_HUMAN	HTNAVATVR	_HTNAVATVR_.2	_HTNAVATVR_	Non Numérique	Non Numérique	Non Numérique	653889	737918	Filtered	Filtered	Filtered	2.11223e-21	3.23255e-42	Filtered	Filtered	Filtered	21.8602	21.4539
PLRG1	O43660-2;O43660	PLRG1_HUMAN	DSTARIWDVR	_DSTARIWDVR_.3	_DSTARIWDVR_	Non Numérique	Non Numérique	Non Numérique	33655.2	34668.5	Filtered	Filtered	Filtered	6.57349e-09	5.47599e-18	Filtered	Filtered	Filtered	63.2411	63.2368
PRC1	O43663;O43663-3	PRC1_HUMAN	DSSTVGLQR	_DSSTVGLQR_.2	_DSSTVGLQR_	Non Numérique	Non Numérique	Non Numérique	169218	161881	Filtered	Filtered	Filtered	1.04785e-22	5.22197e-41	Filtered	Filtered	Filtered	35.6936	35.4515
PRC1	O43663;O43663-3;O43663-4;O43663-2	PRC1_HUMAN	YSQEQRQAF	_YSQEQRQAF_.2	_YSQEQRQAF_	34563.6	30872.2	34961.5	Non Numérique	Non Numérique	2.74646e-57	1.52642e-79	1.09389e-15	Filtered	Filtered	36.9218	36.7767	36.7952	Filtered	Filtered
PRC1	O43663;O43663-3;O43663-4;O43663-2	PRC1_HUMAN	AFMVNGQKF	_AFMVNGQKF_.2	_AFMVNGQKF_	27024.1	24787.5	24888.8	Non Numérique	Non Numérique	1.03628e-46	4.55388e-61	2.07021e-12	Filtered	Filtered	71.6527	71.6454	71.8087	Filtered	Filtered
PRC1	O43663;O43663-3;O43663-4;O43663-2	PRC1_HUMAN	EAVATIMSGSK	_EAVATIMSGSK_.2	_EAVATIMSGSK_	Non Numérique	Non Numérique	Non Numérique	288635	208806	Filtered	Filtered	Filtered	0.00269127	0.000407554	Filtered	Filtered	Filtered	54.3994	54.4018
PRC1	O43663;O43663-3;O43663-4;O43663-2	PRC1_HUMAN	TVYHSPVSR	_TVYHSPVSR_.2	_TVYHSPVSR_	Non Numérique	Non Numérique	Non Numérique	166290	174895	Filtered	Filtered	Filtered	2.99778e-21	4.27051e-35	Filtered	Filtered	Filtered	32.2124	32.0039
PRC1	O43663;O43663-3;O43663-4;O43663-2	PRC1_HUMAN	NHLREIWEL	_NHLREIWEL_.2	_NHLREIWEL_	Non Numérique	Non Numérique	Non Numérique	73016.3	66705.6	Filtered	Filtered	Filtered	1.06314e-20	3.68807e-39	Filtered	Filtered	Filtered	83.1817	83.2501
PRC1	O43663;O43663-3;O43663-4;O43663-2	PRC1_HUMAN	NHLREIWEL	_NHLREIWEL_.3	_NHLREIWEL_	Non Numérique	Non Numérique	Non Numérique	73016.3	66705.6	Filtered	Filtered	Filtered	0.000215443	0.000178313	Filtered	Filtered	Filtered	83.1818	83.24
PRC1	O43663;O43663-3;O43663-4;O43663-2	PRC1_HUMAN	KLQKMLPKL	_KLQKMLPKL_.3	_KLQKMLPKL_	Non Numérique	Non Numérique	Non Numérique	92405.6	145758	Filtered	Filtered	Filtered	0.00548669	0.00716301	Filtered	Filtered	Filtered	55.2682	55.4365
PRC1	O43663;O43663-3;O43663-4;O43663-2	PRC1_HUMAN	HDAEIVRLK	_HDAEIVRLK_.3	_HDAEIVRLK_	Non Numérique	Non Numérique	Non Numérique	38954.3	32471.5	Filtered	Filtered	Filtered	3.39689e-09	2.57355e-13	Filtered	Filtered	Filtered	40.0336	39.9918
PRC1	O43663-4;O43663-2	PRC1_HUMAN	TYSEFAREL	_TYSEFAREL_.1	_TYSEFAREL_	Non Numérique	Non Numérique	3928.27	Non Numérique	Non Numérique	Filtered	Filtered	0.00300576	Filtered	Filtered	Filtered	Filtered	72.1408	Filtered	Filtered
RGS10	O43665-2;O43665;O43665-3	RGS10_HUMAN	KLQDQIFNL	_KLQDQIFNL_.2	_KLQDQIFNL_	Non Numérique	Non Numérique	Non Numérique	695184	667475	Filtered	Filtered	Filtered	5.88482e-24	1.04264e-44	Filtered	Filtered	Filtered	94.8574	94.7855
RGS10	O43665-2;O43665;O43665-3	RGS10_HUMAN	KLQDQIFNL	_KLQDQIFNL_.1	_KLQDQIFNL_	Non Numérique	Non Numérique	Non Numérique	695184	667475	Filtered	Filtered	Filtered	1.65991e-20	1.84147e-39	Filtered	Filtered	Filtered	94.8679	94.8115
RGS10	O43665-2;O43665;O43665-3	RGS10_HUMAN	DLPDAQTAAKR	_DLPDAQTAAKR_.3	_DLPDAQTAAKR_	Non Numérique	Non Numérique	Non Numérique	59073.9	72252.8	Filtered	Filtered	Filtered	4.3533e-18	1.21161e-40	Filtered	Filtered	Filtered	35.7895	35.6048
ZNF207	O43670-3;O43670-2;O43670;O43670-4	ZN207_HUMAN	VQGPVGTDF	_VQGPVGTDF_.1	_VQGPVGTDF_	5.6941e+06	5.22089e+06	5.0885e+06	Non Numérique	Non Numérique	7.94307e-48	2.3793e-71	4.74357e-14	Filtered	Filtered	76.053	75.9504	76.0457	Filtered	Filtered
ZNF207	O43670-3;O43670-2;O43670;O43670-4	ZN207_HUMAN	KLIHPDEDISL	_KLIHPDEDISL_.2	_KLIHPDEDISL_	Non Numérique	Non Numérique	Non Numérique	123889	134830	Filtered	Filtered	Filtered	4.24269e-17	1.46455e-38	Filtered	Filtered	Filtered	69.6581	69.6909
NDUFB5	O43674-2;O43674	NDUB5_HUMAN	ETIDKELIDHSPK	_ETIDKELIDHSPK_.3	_ETIDKELIDHSPK_	Non Numérique	Non Numérique	Non Numérique	70338.7	63058.4	Filtered	Filtered	Filtered	5.96315e-16	7.96111e-25	Filtered	Filtered	Filtered	54.9553	54.9606
NDUFB5	O43674-2;O43674	NDUB5_HUMAN	ETIDKELIDHSPK	_ETIDKELIDHSPK_.2	_ETIDKELIDHSPK_	Non Numérique	Non Numérique	Non Numérique	70338.7	63058.4	Filtered	Filtered	Filtered	5.81995e-16	1.53898e-35	Filtered	Filtered	Filtered	54.9356	54.9563
NDUFB3	O43676	NDUB3_HUMAN	RYMGGFAKSVSF	_RYMGGFAKSVSF_.3	_RYMGGFAKSVSF_	55145.4	55278.9	57326	Non Numérique	Non Numérique	1.41995e-26	6.05504e-35	1.10779e-07	Filtered	Filtered	70.3693	70.362	70.4731	Filtered	Filtered
TCF21;MSC	O43680;O60682	TCF21_HUMAN;MUSC_HUMAN	ASSYIAHLR	_ASSYIAHLR_.2	_ASSYIAHLR_	Non Numérique	Non Numérique	Non Numérique	42971.4	50765.7	Filtered	Filtered	Filtered	2.07711e-16	1.10914e-27	Filtered	Filtered	Filtered	44.2942	44.3387
ASNA1	O43681	ASNA_HUMAN	THNIIVNQL	_THNIIVNQL_.2	_THNIIVNQL_	Non Numérique	Non Numérique	Non Numérique	6.39338e+06	6573743	Filtered	Filtered	Filtered	1.79273e-23	1.11196e-42	Filtered	Filtered	Filtered	70.6095	70.6375
ASNA1	O43681	ASNA_HUMAN	THNIIVNQL	_THNIIVNQL_.1	_THNIIVNQL_	Non Numérique	Non Numérique	Non Numérique	6.39338e+06	6573743	Filtered	Filtered	Filtered	5.81609e-15	1.09938e-31	Filtered	Filtered	Filtered	70.6193	70.6575
ASNA1	O43681	ASNA_HUMAN	FPDPEKPCKMC	_FPDPEKPCKM[Oxidation (M)]C_.3	_FPDPEKPCKM[Oxidation (M)]C_	Non Numérique	Non Numérique	Non Numérique	2.35044e+06	2295825	Filtered	Filtered	Filtered	6.1787e-24	1.85722e-40	Filtered	Filtered	Filtered	47.3554	47.4126
ASNA1	O43681	ASNA_HUMAN	FPDPEKPCKMC	_FPDPEKPCKM[Oxidation (M)]C_.2	_FPDPEKPCKM[Oxidation (M)]C_	Non Numérique	Non Numérique	Non Numérique	2.35044e+06	2295825	Filtered	Filtered	Filtered	1.81818e-22	7.30747e-43	Filtered	Filtered	Filtered	47.3667	47.4342
ASNA1	O43681	ASNA_HUMAN	DTAPTGHTLR	_DTAPTGHTLR_.2	_DTAPTGHTLR_	Non Numérique	Non Numérique	Non Numérique	347585	361534	Filtered	Filtered	Filtered	3.07158e-22	2.4649e-42	Filtered	Filtered	Filtered	27.5321	27.2202
ASNA1	O43681	ASNA_HUMAN	DTAPTGHTLR	_DTAPTGHTLR_.3	_DTAPTGHTLR_	Non Numérique	Non Numérique	Non Numérique	347585	361534	Filtered	Filtered	Filtered	1.6333e-19	4.22756e-37	Filtered	Filtered	Filtered	27.5242	27.2228
ASNA1	O43681	ASNA_HUMAN	TLSNIIEQR	_TLSNIIEQR_.2	_TLSNIIEQR_	Non Numérique	Non Numérique	Non Numérique	599079	482871	Filtered	Filtered	Filtered	3.60242e-17	3.45252e-38	Filtered	Filtered	Filtered	62.7769	62.8209
ASNA1	O43681	ASNA_HUMAN	FAMEIDPSL	_FAM[Oxidation (M)]EIDPSL_.1	_FAM[Oxidation (M)]EIDPSL_	Non Numérique	Non Numérique	Non Numérique	94012.6	91625.4	Filtered	Filtered	Filtered	0.00182862	0.00143223	Filtered	Filtered	Filtered	88.5153	88.5766
ASNA1	O43681	ASNA_HUMAN	FAMEIDPSL	_FAM[Oxidation (M)]EIDPSL_.2	_FAM[Oxidation (M)]EIDPSL_	Non Numérique	Non Numérique	Non Numérique	94012.6	91625.4	Filtered	Filtered	Filtered	3.31827e-05	3.02714e-09	Filtered	Filtered	Filtered	88.4016	88.5966
ASNA1	O43681	ASNA_HUMAN	FAMEIDPSL	_FAMEIDPSL_.1	_FAMEIDPSL_	Non Numérique	Non Numérique	Non Numérique	94012.6	91625.4	Filtered	Filtered	Filtered	1.46916e-12	2.0275e-15	Filtered	Filtered	Filtered	111.799	111.552
BUB1	O43683-2;O43683-3;O43683	BUB1_HUMAN	GLSKPVSSY	_GLSKPVSSY_.2	_GLSKPVSSY_	58343.6	56761.9	61525.3	Non Numérique	Non Numérique	1.07632e-39	2.6499e-63	1.0271e-13	Filtered	Filtered	44.4343	44.3414	44.4592	Filtered	Filtered
BUB1	O43683-2;O43683-3;O43683	BUB1_HUMAN	EYNSDLHQF	_EYNSDLHQF_.1	_EYNSDLHQF_	19914.3	30801.1	19128.6	Non Numérique	Non Numérique	8.36133e-35	9.84547e-38	1.03765e-05	Filtered	Filtered	58.1313	57.9304	58.1288	Filtered	Filtered
BUB1	O43683-2;O43683-3;O43683	BUB1_HUMAN	EPLHNVQVL	_EPLHNVQVL_.2	_EPLHNVQVL_	Non Numérique	Non Numérique	Non Numérique	1.74406e+06	1.59429e+06	Filtered	Filtered	Filtered	2.51551e-21	2.68852e-37	Filtered	Filtered	Filtered	71.1055	71.1388
BUB1	O43683-2;O43683-3;O43683	BUB1_HUMAN	EPLHNVQVL	_EPLHNVQVL_.1	_EPLHNVQVL_	Non Numérique	Non Numérique	Non Numérique	1.74406e+06	1.59429e+06	Filtered	Filtered	Filtered	3.06228e-19	4.34706e-35	Filtered	Filtered	Filtered	71.1153	71.1741
BUB1	O43683-2;O43683-3;O43683	BUB1_HUMAN	FHTTPNTSL	_FHTTPNTSL_.2	_FHTTPNTSL_	Non Numérique	Non Numérique	Non Numérique	913001	804949	Filtered	Filtered	Filtered	1.10148e-23	1.90468e-43	Filtered	Filtered	Filtered	51.7732	51.8183
BUB1	O43683-2;O43683-3;O43683	BUB1_HUMAN	FHTTPNTSL	_FHTTPNTSL_.1	_FHTTPNTSL_	Non Numérique	Non Numérique	Non Numérique	913001	804949	Filtered	Filtered	Filtered	4.77921e-21	2.99432e-44	Filtered	Filtered	Filtered	51.7892	51.8394
BUB1	O43683-2;O43683-3;O43683	BUB1_HUMAN	ETHLPAQAR	_ETHLPAQAR_.2	_ETHLPAQAR_	Non Numérique	Non Numérique	Non Numérique	1364649	1.10314e+06	Filtered	Filtered	Filtered	2.61853e-24	6.29096e-46	Filtered	Filtered	Filtered	28.0061	27.7515
BUB1	O43683-2;O43683-3;O43683	BUB1_HUMAN	DAFEAQFQKNVR	_DAFEAQFQKNVR_.3	_DAFEAQFQKNVR_	Non Numérique	Non Numérique	Non Numérique	518731	441433	Filtered	Filtered	Filtered	4.54574e-13	4.67032e-27	Filtered	Filtered	Filtered	60.0657	60.0549
BUB1	O43683-2;O43683-3;O43683	BUB1_HUMAN	DAFEAQFQKNVR	_DAFEAQFQKNVR_.2	_DAFEAQFQKNVR_	Non Numérique	Non Numérique	Non Numérique	518731	441433	Filtered	Filtered	Filtered	1.35756e-23	1.76151e-45	Filtered	Filtered	Filtered	60.0616	60.0662
BUB1	O43683-2;O43683-3;O43683	BUB1_HUMAN	KLFPKGTIFTA	_KLFPKGTIFTA_.2	_KLFPKGTIFTA_	Non Numérique	Non Numérique	Non Numérique	477118	515176	Filtered	Filtered	Filtered	2.93988e-24	8.10585e-45	Filtered	Filtered	Filtered	78.9892	79.0335
BUB1	O43683-2;O43683-3;O43683	BUB1_HUMAN	EAQFQKNVR	_EAQFQKNVR_.2	_EAQFQKNVR_	Non Numérique	Non Numérique	Non Numérique	12714.6	11139.3	Filtered	Filtered	Filtered	1.63731e-12	1.28478e-22	Filtered	Filtered	Filtered	25.6271	25.2372
BUB3	O43684-2;O43684	BUB3_HUMAN	FPNKQGYVL	_FPNKQGYVL_.2	_FPNKQGYVL_	85630.7	70339.6	73640.3	6249926	6206294	4.55752e-07	0.00212105	0.00405809	3.86158e-21	1.88953e-37	69.233	69.232	69.4056	69.1053	69.1941
BUB3	O43684-2;O43684	BUB3_HUMAN	FPNKQGYVL	_FPNKQGYVL_.1	_FPNKQGYVL_	85630.7	70339.6	73640.3	6249926	6206294	Filtered	Filtered	Filtered	1.12149e-19	1.16477e-39	Filtered	Filtered	Filtered	69.301	69.3847
BUB3	O43684-2;O43684	BUB3_HUMAN	RAFPNKQGY	_RAFPNKQGY_.2	_RAFPNKQGY_	4.15704e+06	4241207	4.55848e+06	Non Numérique	Non Numérique	2.34586e-50	1.67327e-73	8.06868e-15	Filtered	Filtered	29.9891	29.7393	29.7054	Filtered	Filtered
BUB3	O43684-2;O43684	BUB3_HUMAN	SFHNIHNTF	_SFHNIHNTF_.2	_SFHNIHNTF_	1.37755e+06	1.37822e+06	1.41597e+06	Non Numérique	Non Numérique	4.37497e-53	6.21913e-80	1.78416e-15	Filtered	Filtered	45.5732	45.4802	45.6661	Filtered	Filtered
BUB3	O43684-2;O43684	BUB3_HUMAN	SFHNIHNTF	_SFHNIHNTF_.1	_SFHNIHNTF_	1.37755e+06	1.37822e+06	1.41597e+06	Non Numérique	Non Numérique	4.80951e-43	8.303e-55	1.01652e-10	Filtered	Filtered	45.5634	45.4965	45.7033	Filtered	Filtered
BUB3	O43684-2;O43684	BUB3_HUMAN	LYDVPANSM	_LYDVPANSM_.1	_LYDVPANSM_	Non Numérique	Non Numérique	Non Numérique	404186	398097	Filtered	Filtered	Filtered	3.31927e-10	4.34982e-20	Filtered	Filtered	Filtered	74.1375	74.122
BUB3	O43684-2;O43684	BUB3_HUMAN	LYDVPANSM	_LYDVPANSM[Oxidation (M)]_.1	_LYDVPANSM[Oxidation (M)]_	Non Numérique	Non Numérique	Non Numérique	404186	398097	Filtered	Filtered	Filtered	3.24105e-05	1.60997e-07	Filtered	Filtered	Filtered	56.8416	56.868
BUB3	O43684-2;O43684	BUB3_HUMAN	LYDVPANSM	_LYDVPANSM_.2	_LYDVPANSM_	Non Numérique	Non Numérique	Non Numérique	404186	398097	Filtered	Filtered	Filtered	1.24046e-05	6.55015e-07	Filtered	Filtered	Filtered	74.1472	74.0493
ACTN4	O43707;O43707-2;O43707-3	ACTN4_HUMAN	AIDQLHLEY	_AIDQLHLEY_.2	_AIDQLHLEY_	645269	745667	738676	Non Numérique	Non Numérique	2.84556e-54	2.80962e-72	9.62557e-15	Filtered	Filtered	82.9293	82.9437	82.9041	Filtered	Filtered
ACTN4	O43707;O43707-2;O43707-3	ACTN4_HUMAN	AIDQLHLEY	_AIDQLHLEY_.1	_AIDQLHLEY_	645269	745667	738676	Non Numérique	Non Numérique	8.80727e-29	7.0582e-76	7.40957e-13	Filtered	Filtered	82.9195	82.9704	82.9308	Filtered	Filtered
ACTN4	O43707;O43707-2;O43707-3	ACTN4_HUMAN	KQYERSIVDY	_KQYERSIVDY_.2	_KQYERSIVDY_	22716.8	25406.5	25697.9	Non Numérique	Non Numérique	5.15224e-46	5.58446e-71	4.45889e-14	Filtered	Filtered	47.8043	47.6169	47.8448	Filtered	Filtered
ACTN4	O43707;O43707-2;O43707-3	ACTN4_HUMAN	PYTTVTPQI	_PYTTVTPQI_.2	_PYTTVTPQI_	23629	21601.2	23283.5	Non Numérique	Non Numérique	2.15064e-25	7.68034e-66	2.27335e-13	Filtered	Filtered	83.089	83.0511	83.0585	Filtered	Filtered
ACTN4	O43707;O43707-2;O43707-3	ACTN4_HUMAN	PELIEYDKL	_PELIEYDKL_.3	_PELIEYDKL_	Non Numérique	Non Numérique	Non Numérique	3128453	2.65078e+06	Filtered	Filtered	Filtered	8.26202e-09	3.93522e-14	Filtered	Filtered	Filtered	65.3464	65.3689
ACTN4	O43707;O43707-2;O43707-3	ACTN4_HUMAN	HRDYETATL	_HRDYETATL_.2	_HRDYETATL_	Non Numérique	Non Numérique	Non Numérique	864465	800141	Filtered	Filtered	Filtered	2.28094e-21	9.88789e-40	Filtered	Filtered	Filtered	39.1659	39.0354
ACTN4	O43707;O43707-2;O43707-3	ACTN4_HUMAN	QHQLIQEAL	_QHQLIQEAL_.2	_QHQLIQEAL_	Non Numérique	Non Numérique	Non Numérique	242747	226889	Filtered	Filtered	Filtered	6.41167e-17	5.18564e-32	Filtered	Filtered	Filtered	68.2694	68.2994
ACTN4	O43707;O43707-2;O43707-3	ACTN4_HUMAN	KMLDAEDIVNTA	_KMLDAEDIVNTA_.2	_KMLDAEDIVNTA_	Non Numérique	Non Numérique	Non Numérique	40520.9	36427.9	Filtered	Filtered	Filtered	2.99295e-19	2.34857e-38	Filtered	Filtered	Filtered	79.4069	79.4049
ACTN4	O43707;O43707-2;O43707-3	ACTN4_HUMAN	ETATLSDIKALIR	_ETATLSDIKALIR_.3	_ETATLSDIKALIR_	Non Numérique	Non Numérique	Non Numérique	18718.1	16940.7	Filtered	Filtered	Filtered	3.43739e-18	1.13172e-36	Filtered	Filtered	Filtered	92.6309	92.5255
ACTN4	O43707;O43707-2;O43707-3	ACTN4_HUMAN	ETATLSDIKALIR	_ETATLSDIKALIR_.2	_ETATLSDIKALIR_	Non Numérique	Non Numérique	Non Numérique	18718.1	16940.7	Filtered	Filtered	Filtered	2.79943e-07	1.85025e-13	Filtered	Filtered	Filtered	92.6266	92.5367
ACTN4;ACTN4;ACTN4;ACTN1;ACTN1;ACTN1;ACTN1	O43707;O43707-2;O43707-3;P12814-2;P12814;P12814-3;P12814-4	ACTN4_HUMAN;ACTN4_HUMAN;ACTN4_HUMAN;ACTN1_HUMAN;ACTN1_HUMAN;ACTN1_HUMAN;ACTN1_HUMAN	LIFDNKHTNY	_LIFDNKHTNY_.3	_LIFDNKHTNY_	77499	77614.8	82223.2	Non Numérique	Non Numérique	8.68972e-54	9.42929e-82	4.33256e-16	Filtered	Filtered	58.2442	58.1058	58.3304	Filtered	Filtered
ACTN4;ACTN4;ACTN4;ACTN1;ACTN1;ACTN1;ACTN1	O43707;O43707-2;O43707-3;P12814-2;P12814;P12814-3;P12814-4	ACTN4_HUMAN;ACTN4_HUMAN;ACTN4_HUMAN;ACTN1_HUMAN;ACTN1_HUMAN;ACTN1_HUMAN;ACTN1_HUMAN	LIFDNKHTNY	_LIFDNKHTNY_.2	_LIFDNKHTNY_	77499	77614.8	82223.2	Non Numérique	Non Numérique	3.08972e-23	2.21246e-59	2.0613e-12	Filtered	Filtered	58.2438	58.1002	58.3144	Filtered	Filtered
WBSCR22	O43709;O43709-3	WBS22_HUMAN	SVFTNERFPLR	_SVFTNERFPLR_.3	_SVFTNERFPLR_	Non Numérique	Non Numérique	Non Numérique	204670	193231	Filtered	Filtered	Filtered	5.26059e-23	1.80238e-42	Filtered	Filtered	Filtered	74.2314	74.2314
WBSCR22	O43709;O43709-3	WBS22_HUMAN	VRKSRAWVL	_VRKSRAWVL_.2	_VRKSRAWVL_	Non Numérique	Non Numérique	Non Numérique	22688.6	17296.7	Filtered	Filtered	Filtered	1.58854e-18	3.01413e-21	Filtered	Filtered	Filtered	46.1226	46.2167
HTATSF1	O43719	HTSF1_HUMAN	IMRDPQTEEF	_IMRDPQTEEF_.2	_IMRDPQTEEF_	9370.99	9198.96	9063.55	Non Numérique	Non Numérique	1.67961e-21	1.39226e-36	3.86912e-06	Filtered	Filtered	58.4633	58.283	58.5287	Filtered	Filtered
HTATSF1	O43719	HTSF1_HUMAN	KLLDEDEIRGYKL	_KLLDEDEIRGYKL_.3	_KLLDEDEIRGYKL_	Non Numérique	Non Numérique	Non Numérique	206421	202419	Filtered	Filtered	Filtered	6.02829e-21	8.70574e-31	Filtered	Filtered	Filtered	74.6105	74.6564
HTATSF1	O43719	HTSF1_HUMAN	KLLDEDEIRGYKL	_KLLDEDEIRGYKL_.2	_KLLDEDEIRGYKL_	Non Numérique	Non Numérique	Non Numérique	206421	202419	Filtered	Filtered	Filtered	3.48722e-20	9.70857e-41	Filtered	Filtered	Filtered	74.6167	74.6576
HTATSF1	O43719	HTSF1_HUMAN	HPMDFEDDPLVL	_HPMDFEDDPLVL_.2	_HPMDFEDDPLVL_	Non Numérique	Non Numérique	Non Numérique	17295.6	14304.4	Filtered	Filtered	Filtered	2.59164e-05	3.15275e-17	Filtered	Filtered	Filtered	110.138	109.87
HTATSF1	O43719	HTSF1_HUMAN	EAFLNAPEANR	_EAFLNAPEANR_.2	_EAFLNAPEANR_	Non Numérique	Non Numérique	Non Numérique	Non Numérique	31903.5	Filtered	Filtered	Filtered	Filtered	7.50303e-13	Filtered	Filtered	Filtered	Filtered	60.1846
TRAF3IP2	O43734-5;O43734-2;O43734	CIKS_HUMAN	YPQDLPRPL	_YPQDLPRPL_.2	_YPQDLPRPL_	31090.9	29088.5	33749.5	369000	363848	5.48942e-05	1.21299e-12	5.2282e-05	1.47781e-23	1.46559e-42	78.5346	78.598	78.6624	78.096	78.1706
TRAF3IP2	O43734-5;O43734-2;O43734	CIKS_HUMAN	APPRGPLPTL	_APPRGPLPTL_.2	_APPRGPLPTL_	212190	211894	211194	Non Numérique	Non Numérique	3.0146e-56	9.47474e-84	5.62925e-16	Filtered	Filtered	78.6789	78.7894	78.8224	Filtered	Filtered
TRAF3IP2	O43734-5;O43734-2;O43734	CIKS_HUMAN	LPNASADSL	_LPNASADSL_.1	_LPNASADSL_	Non Numérique	Non Numérique	Non Numérique	77775.7	72684.3	Filtered	Filtered	Filtered	4.28224e-11	1.08363e-23	Filtered	Filtered	Filtered	64.1694	64.1602
TRAF3IP2	O43734-5;O43734-2;O43734	CIKS_HUMAN	LPNASADSL	_LPNASADSL_.2	_LPNASADSL_	Non Numérique	Non Numérique	Non Numérique	77775.7	72684.3	Filtered	Filtered	Filtered	7.38464e-08	1.60772e-12	Filtered	Filtered	Filtered	64.1665	64.1522
ITM2A	O43736-2;O43736	ITM2A_HUMAN	FPNEFIVET	_FPNEFIVET_.2	_FPNEFIVET_	Non Numérique	Non Numérique	Non Numérique	170394	136853	Filtered	Filtered	Filtered	9.88672e-24	1.9141e-46	Filtered	Filtered	Filtered	103.295	103.129
ITM2A	O43736-2;O43736	ITM2A_HUMAN	FPNEFIVET	_FPNEFIVET_.1	_FPNEFIVET_	Non Numérique	Non Numérique	Non Numérique	170394	136853	Filtered	Filtered	Filtered	1.42759e-12	2.29693e-17	Filtered	Filtered	Filtered	103.362	103.211
ITM2A	O43736-2;O43736	ITM2A_HUMAN	MPLNTSIVM	_MPLNTSIVM_.1	_MPLNTSIVM_	Non Numérique	Non Numérique	Non Numérique	31183	160773	Filtered	Filtered	Filtered	0.000265788	0.000337125	Filtered	Filtered	Filtered	103.304	102.193
ITM2A	O43736-2;O43736	ITM2A_HUMAN	LPQTYVVREDLVAVE	_LPQTYVVREDLVAVE_.2	_LPQTYVVREDLVAVE_	Non Numérique	Non Numérique	Non Numérique	13092.3	12578.3	Filtered	Filtered	Filtered	3.88903e-18	8.69861e-38	Filtered	Filtered	Filtered	95.8439	95.7116
AP1G1	O43747;O43747-2	AP1G1_HUMAN	AGIPSITAY	_AGIPSITAY_.1	_AGIPSITAY_	256914	251825	282875	Non Numérique	Non Numérique	2.17866e-51	1.39869e-68	9.37039e-15	Filtered	Filtered	92.6348	92.6944	92.6328	Filtered	Filtered
AP1G1	O43747;O43747-2	AP1G1_HUMAN	QTDHNAVQR	_QTDHNAVQR_.2	_QTDHNAVQR_	Non Numérique	Non Numérique	Non Numérique	6090.61	Non Numérique	Filtered	Filtered	Filtered	1.58172e-09	Filtered	Filtered	Filtered	Filtered	9.49298	Filtered
STX6	O43752	STX6_HUMAN	NPRKFNLDATELSIRK	_NPRKFNLDATELSIRK_.4	_NPRKFNLDATELSIRK_	Non Numérique	Non Numérique	Non Numérique	417490	362541	Filtered	Filtered	Filtered	5.01486e-24	1.1424e-43	Filtered	Filtered	Filtered	62.3682	62.4092
STX6	O43752	STX6_HUMAN	NPRKFNLDATELSIRK	_NPRKFNLDATELSIRK_.3	_NPRKFNLDATELSIRK_	Non Numérique	Non Numérique	Non Numérique	417490	362541	Filtered	Filtered	Filtered	4.69332e-24	2.48422e-45	Filtered	Filtered	Filtered	62.3453	62.3862
STX6	O43752	STX6_HUMAN	NPRKFNLDATELSIRKA	_NPRKFNLDATELSIRKA_.4	_NPRKFNLDATELSIRKA_	Non Numérique	Non Numérique	Non Numérique	74102.8	75310.1	Filtered	Filtered	Filtered	6.7335e-13	1.45898e-21	Filtered	Filtered	Filtered	64.348	64.4158
STX6	O43752	STX6_HUMAN	NPRKFNLDATELSIR	_NPRKFNLDATELSIR_.3	_NPRKFNLDATELSIR_	Non Numérique	Non Numérique	Non Numérique	28365.3	25975.7	Filtered	Filtered	Filtered	4.1849e-21	1.6252e-43	Filtered	Filtered	Filtered	72.0279	72.0262
SGTA	O43765	SGTA_HUMAN	ELDPDNETY	_ELDPDNETY_.1	_ELDPDNETY_	271107	232977	241935	Non Numérique	Non Numérique	3.23141e-42	5.22376e-65	3.94882e-13	Filtered	Filtered	58.3456	58.0661	58.3064	Filtered	Filtered
ENSA;ENSA;ENSA;ENSA;ENSA;ENSA;ENSA;ENSA;ARPP19;ENSA;ARPP19	O43768-6;O43768-5;O43768-2;O43768;O43768-9;O43768-7;O43768-3;O43768-4;P56211-2;O43768-8;P56211	ENSA_HUMAN;ENSA_HUMAN;ENSA_HUMAN;ENSA_HUMAN;ENSA_HUMAN;ENSA_HUMAN;ENSA_HUMAN;ENSA_HUMAN;ARP19_HUMAN;ENSA_HUMAN;ARP19_HUMAN	GQKPGGSDF	_GQKPGGSDF_.2	_GQKPGGSDF_	8.1118e+06	6653749	7182312	Non Numérique	Non Numérique	3.07541e-55	4.70603e-74	1.9728e-15	Filtered	Filtered	28.1032	28.0203	27.9445	Filtered	Filtered
ENSA;ENSA;ENSA;ENSA;ENSA;ENSA;ENSA;ENSA;ARPP19;ENSA;ARPP19	O43768-6;O43768-5;O43768-2;O43768;O43768-9;O43768-7;O43768-3;O43768-4;P56211-2;O43768-8;P56211	ENSA_HUMAN;ENSA_HUMAN;ENSA_HUMAN;ENSA_HUMAN;ENSA_HUMAN;ENSA_HUMAN;ENSA_HUMAN;ENSA_HUMAN;ARP19_HUMAN;ENSA_HUMAN;ARP19_HUMAN	GQKPGGSDF	_GQKPGGSDF_.1	_GQKPGGSDF_	8.1118e+06	6653749	7182312	Non Numérique	Non Numérique	3.96527e-59	3.30687e-85	3.17305e-16	Filtered	Filtered	28.1214	28.0071	27.9732	Filtered	Filtered
ENSA;ENSA;ENSA;ENSA;ENSA;ENSA;ENSA;ENSA;ARPP19;ENSA;ARPP19	O43768-6;O43768-5;O43768-2;O43768;O43768-9;O43768-7;O43768-3;O43768-4;P56211-2;O43768-8;P56211	ENSA_HUMAN;ENSA_HUMAN;ENSA_HUMAN;ENSA_HUMAN;ENSA_HUMAN;ENSA_HUMAN;ENSA_HUMAN;ENSA_HUMAN;ARP19_HUMAN;ENSA_HUMAN;ARP19_HUMAN	YFDSGDYNM	_YFDSGDYNM_.1	_YFDSGDYNM_	Non Numérique	Non Numérique	Non Numérique	147761	151003	Filtered	Filtered	Filtered	3.06379e-20	2.37912e-40	Filtered	Filtered	Filtered	72.1027	72.009
ENSA;ENSA;ENSA;ENSA;ENSA;ENSA;ENSA;ENSA;ARPP19;ENSA;ARPP19	O43768-6;O43768-5;O43768-2;O43768;O43768-9;O43768-7;O43768-3;O43768-4;P56211-2;O43768-8;P56211	ENSA_HUMAN;ENSA_HUMAN;ENSA_HUMAN;ENSA_HUMAN;ENSA_HUMAN;ENSA_HUMAN;ENSA_HUMAN;ENSA_HUMAN;ARP19_HUMAN;ENSA_HUMAN;ARP19_HUMAN	YFDSGDYNM	_YFDSGDYNM[Oxidation (M)]_.1	_YFDSGDYNM[Oxidation (M)]_	Non Numérique	Non Numérique	Non Numérique	147761	151003	Filtered	Filtered	Filtered	3.73581e-22	1.98591e-42	Filtered	Filtered	Filtered	52.7064	52.6269
ENSA;ENSA;ENSA;ENSA;ENSA;ENSA;ENSA;ENSA;ARPP19;ENSA;ARPP19	O43768-6;O43768-5;O43768-2;O43768;O43768-9;O43768-7;O43768-3;O43768-4;P56211-2;O43768-8;P56211	ENSA_HUMAN;ENSA_HUMAN;ENSA_HUMAN;ENSA_HUMAN;ENSA_HUMAN;ENSA_HUMAN;ENSA_HUMAN;ENSA_HUMAN;ARP19_HUMAN;ENSA_HUMAN;ARP19_HUMAN	YPSLGQKPGGSDFLM	_YPSLGQKPGGSDFLM_.2	_YPSLGQKPGGSDFLM_	Non Numérique	Non Numérique	Non Numérique	11257.5	11629.1	Filtered	Filtered	Filtered	2.43953e-11	1.12675e-22	Filtered	Filtered	Filtered	94.8625	94.7446
NARS	O43776	SYNC_HUMAN	STESSVAVY	_STESSVAVY_.1	_STESSVAVY_	1364367	1.29532e+06	1.29599e+06	Non Numérique	71060.8	4.38698e-45	2.53893e-65	5.33629e-12	Filtered	0.00600354	57.6837	57.4513	57.6499	Filtered	55.3124
NARS	O43776	SYNC_HUMAN	STESSVAVY	_STESSVAVY_.2	_STESSVAVY_	1364367	1.29532e+06	1.29599e+06	Non Numérique	71060.8	3.51791e-55	9.33798e-77	2.17654e-14	Filtered	Filtered	57.6667	57.4604	57.638	Filtered	Filtered
NARS	O43776	SYNC_HUMAN	KQAPGGHEL	_KQAPGGHEL_.2	_KQAPGGHEL_	7050.84	5677.51	7300.95	Non Numérique	Non Numérique	2.09063e-20	1.68169e-31	3.84625e-12	Filtered	Filtered	19.053	18.944	19.0039	Filtered	Filtered
NARS	O43776	SYNC_HUMAN	FPVEIKSFYM	_FPVEIKSFYM_.2	_FPVEIKSFYM_	Non Numérique	Non Numérique	Non Numérique	23576.6	22516.2	Filtered	Filtered	Filtered	7.20772e-21	9.61045e-45	Filtered	Filtered	Filtered	110.672	110.441
NARS	O43776	SYNC_HUMAN	FPVEIKSFYM	_FPVEIKSFYM[Oxidation (M)]_.2	_FPVEIKSFYM[Oxidation (M)]_	Non Numérique	Non Numérique	Non Numérique	23576.6	22516.2	Filtered	Filtered	Filtered	4.93251e-18	8.11271e-35	Filtered	Filtered	Filtered	97.7284	97.5974
NARS	O43776	SYNC_HUMAN	TQVEGGATL	_TQVEGGATL_.1	_TQVEGGATL_	Non Numérique	Non Numérique	Non Numérique	Non Numérique	1.35376e+06	Filtered	Filtered	Filtered	Filtered	0.000941968	Filtered	Filtered	Filtered	Filtered	51.2775
SPOP;SPOPL	O43791;Q6IQ16	SPOP_HUMAN;SPOPL_HUMAN	ETKAMESQR	_ETKAMESQR_.2	_ETKAMESQR_	Non Numérique	Non Numérique	Non Numérique	52618.2	23029.2	Filtered	Filtered	Filtered	1.10478e-10	4.12633e-23	Filtered	Filtered	Filtered	11.6247	11.2707
MYO1B	O43795-2;O43795	MYO1B_HUMAN	IFIRNPRTLF	_IFIRNPRTLF_.3	_IFIRNPRTLF_	4.37997e+06	3.93288e+06	4.2135e+06	Non Numérique	2227.28	2.00389e-57	1.7007e-79	4.54093e-16	Filtered	0.00615455	84.1543	84.2047	84.2069	Filtered	86.7303
MYO1B	O43795-2;O43795	MYO1B_HUMAN	FTDQQKLIY	_FTDQQKLIY_.2	_FTDQQKLIY_	718248	722997	755342	Non Numérique	Non Numérique	8.44603e-45	2.06859e-70	2.18947e-14	Filtered	Filtered	67.9547	67.8863	68.0755	Filtered	Filtered
MYO1B	O43795-2;O43795	MYO1B_HUMAN	FTDQQKLIY	_FTDQQKLIY_.1	_FTDQQKLIY_	718248	722997	755342	Non Numérique	Non Numérique	8.83382e-24	2.00873e-12	2.99362e-08	Filtered	Filtered	67.949	67.8545	68.0855	Filtered	Filtered
MYO1B	O43795-2;O43795	MYO1B_HUMAN	FVDKNNDLLY	_FVDKNNDLLY_.1	_FVDKNNDLLY_	10932.9	10758.8	9780.85	Non Numérique	Non Numérique	3.5673e-17	1.04393e-52	8.21019e-09	Filtered	Filtered	73.433	73.4252	73.5413	Filtered	Filtered
MYO1B	O43795-2;O43795	MYO1B_HUMAN	ASELFKDKKALY	_ASELFKDKKALY_.2	_ASELFKDKKALY_	2799.43	2455.46	2507.9	Non Numérique	Non Numérique	0.00654558	2.47998e-10	0.00029025	Filtered	Filtered	53.2719	53.1511	53.3327	Filtered	Filtered
MYO1B	O43795-2;O43795	MYO1B_HUMAN	YRNRNFYEL	_YRNRNFYEL_.2	_YRNRNFYEL_	Non Numérique	Non Numérique	Non Numérique	6316.38	3976.18	Filtered	Filtered	Filtered	8.14676e-06	0.00700105	Filtered	Filtered	Filtered	57.4876	57.6226
SSNA1	O43805	SSNA1_HUMAN	KLARVNENL	_KLARVNENL_.2	_KLARVNENL_	Non Numérique	Non Numérique	Non Numérique	63080.5	60858.2	Filtered	Filtered	Filtered	1.28602e-15	5.98546e-37	Filtered	Filtered	Filtered	39.7761	39.7804
SLC25A17	O43808	PM34_HUMAN	KAIATTVTY	_KAIATTVTY_.2	_KAIATTVTY_	187014	189761	191039	41886.2	Non Numérique	8.48094e-56	2.36419e-78	3.54814e-16	0.00310861	Filtered	52.7182	52.4981	52.7476	52.0598	Filtered
SLC25A17	O43808	PM34_HUMAN	KAIATTVTY	_KAIATTVTY_.1	_KAIATTVTY_	187014	189761	191039	41886.2	Non Numérique	1.0626e-18	1.59607e-35	8.34408e-09	Filtered	Filtered	52.7039	52.51	52.7647	Filtered	Filtered
SLC25A17	O43808	PM34_HUMAN	TVFFPLDTAR	_TVFFPLDTAR_.2	_TVFFPLDTAR_	Non Numérique	Non Numérique	Non Numérique	81777.6	82676.1	Filtered	Filtered	Filtered	7.10662e-16	1.60692e-34	Filtered	Filtered	Filtered	99.3306	99.2274
NUDT21	O43809	CPSF5_HUMAN	ALFAVPKNY	_ALFAVPKNY_.2	_ALFAVPKNY_	13294.2	11659.6	13907	Non Numérique	Non Numérique	8.61967e-19	9.3338e-67	5.38842e-13	Filtered	Filtered	82.5143	82.5915	82.5415	Filtered	Filtered
NUDT21	O43809	CPSF5_HUMAN	DSSVAARFQR	_DSSVAARFQR_.2	_DSSVAARFQR_	Non Numérique	Non Numérique	Non Numérique	31329	34177.3	Filtered	Filtered	Filtered	1.49867e-12	6.87954e-17	Filtered	Filtered	Filtered	40.4597	40.3988
LANCL1	O43813	LANC1_HUMAN	FTAKSPLMY	_FTAKSPLM[Oxidation (M)]Y_.2	_FTAKSPLM[Oxidation (M)]Y_	830424	805988	889030	Non Numérique	38343.8	2.53617e-36	5.89067e-58	9.40715e-13	Filtered	0.00221486	68.7156	68.6105	68.8257	Filtered	68.5565
LANCL1	O43813	LANC1_HUMAN	KIDPHAPNEMLY	_KIDPHAPNEMLY_.2	_KIDPHAPNEMLY_	11667	12301.2	10870.1	Non Numérique	Non Numérique	3.28811e-13	1.58041e-24	1.86668e-07	Filtered	Filtered	66.1737	66.0896	66.31	Filtered	Filtered
LANCL1	O43813	LANC1_HUMAN	KIDPHAPNEMLY	_KIDPHAPNEM[Oxidation (M)]LY_.2	_KIDPHAPNEM[Oxidation (M)]LY_	11667	12301.2	10870.1	Non Numérique	Non Numérique	6.04144e-15	1.19906e-45	3.39315e-09	Filtered	Filtered	56.0222	55.8641	56.0511	Filtered	Filtered
LANCL1	O43813	LANC1_HUMAN	ETILTSGENLAR	_ETILTSGENLAR_.2	_ETILTSGENLAR_	Non Numérique	Non Numérique	Non Numérique	332755	339934	Filtered	Filtered	Filtered	1.61819e-22	7.89359e-38	Filtered	Filtered	Filtered	66.6091	66.5512
LANCL1	O43813	LANC1_HUMAN	ETILTSGENLARKR	_ETILTSGENLARKR_.3	_ETILTSGENLARKR_	Non Numérique	Non Numérique	Non Numérique	188885	182119	Filtered	Filtered	Filtered	1.26836e-20	1.0121e-38	Filtered	Filtered	Filtered	52.3702	52.4442
STRN	O43815-2;O43815	STRN_HUMAN	APAKKSTSL	_APAKKSTSL_.2	_APAKKSTSL_	22675.8	25398.5	27129.9	Non Numérique	Non Numérique	0.00300062	6.4448e-25	4.89638e-09	Filtered	Filtered	12.8895	12.8472	12.9761	Filtered	Filtered
STRN	O43815-2;O43815	STRN_HUMAN	AHLEAVTSL	_AHLEAVTSL_.2	_AHLEAVTSL_	Non Numérique	Non Numérique	Non Numérique	224021	216270	Filtered	Filtered	Filtered	1.50407e-17	2.53467e-35	Filtered	Filtered	Filtered	66.7948	66.86
STRN	O43815-2;O43815	STRN_HUMAN	DTSTIVRKK	_DTSTIVRKK_.2	_DTSTIVRKK_	Non Numérique	Non Numérique	Non Numérique	94692.2	84337	Filtered	Filtered	Filtered	9.49346e-24	2.63151e-45	Filtered	Filtered	Filtered	18.1014	17.6321
STRN	O43815-2;O43815	STRN_HUMAN	SVIDTSTIVRK	_SVIDTSTIVRK_.3	_SVIDTSTIVRK_	Non Numérique	Non Numérique	Non Numérique	30548.9	25523.1	Filtered	Filtered	Filtered	1.68226e-19	3.3984e-27	Filtered	Filtered	Filtered	56.8302	56.8669
STRN	O43815-2;O43815	STRN_HUMAN	SVIDTSTIVRK	_SVIDTSTIVRK_.2	_SVIDTSTIVRK_	Non Numérique	Non Numérique	Non Numérique	30548.9	25523.1	Filtered	Filtered	Filtered	1.19097e-14	3.04809e-32	Filtered	Filtered	Filtered	56.8352	56.8513
RRP9	O43818	U3IP2_HUMAN	DAVSGLAFR	_DAVSGLAFR_.2	_DAVSGLAFR_	Non Numérique	Non Numérique	Non Numérique	97391.2	84753.6	Filtered	Filtered	Filtered	6.94569e-18	1.01711e-32	Filtered	Filtered	Filtered	71.2318	71.26
AKAP8	O43823	AKAP8_HUMAN	HVAKSVLNNR	_HVAKSVLNNR_.3	_HVAKSVLNNR_	Non Numérique	Non Numérique	Non Numérique	65196.7	65619	Filtered	Filtered	Filtered	3.32387e-07	4.24074e-12	Filtered	Filtered	Filtered	21.6666	21.2185
GTPBP6	O43824	GTPB6_HUMAN	AHSDLILHV	_AHSDLILHV_.2	_AHSDLILHV_	Non Numérique	Non Numérique	Non Numérique	2.50436e+06	2442912	Filtered	Filtered	Filtered	7.06174e-09	9.50457e-13	Filtered	Filtered	Filtered	68.621	68.6831
GTPBP6	O43824	GTPB6_HUMAN	AHSDLILHV	_AHSDLILHV_.1	_AHSDLILHV_	Non Numérique	Non Numérique	Non Numérique	2.50436e+06	2442912	Filtered	Filtered	Filtered	0.00150931	0.00433252	Filtered	Filtered	Filtered	68.6125	68.7982
NRDC	O43847;O43847-2	NRDC_HUMAN	PSDPKQYRY	_PSDPKQYRY_.3	_PSDPKQYRY_	7577342	7619480	7957428	Non Numérique	Non Numérique	1.54266e-51	7.85831e-72	1.77563e-15	Filtered	Filtered	30.4517	30.2646	30.2046	Filtered	Filtered
NRDC	O43847;O43847-2	NRDC_HUMAN	PSDPKQYRY	_PSDPKQYRY_.2	_PSDPKQYRY_	7577342	7619480	7957428	Non Numérique	Non Numérique	3.06472e-57	8.49858e-83	3.17305e-16	Filtered	Filtered	30.4305	30.2434	30.2095	Filtered	Filtered
NRDC	O43847;O43847-2	NRDC_HUMAN	TYLPTSPLL	_TYLPTSPLL_.1	_TYLPTSPLL_	2.61771e+06	2.59488e+06	2.88752e+06	Non Numérique	Non Numérique	1.30184e-46	8.67536e-67	1.46517e-12	Filtered	Filtered	115.563	115.699	115.454	Filtered	Filtered
NRDC	O43847;O43847-2	NRDC_HUMAN	TYLPTSPLL	_TYLPTSPLL_.2	_TYLPTSPLL_	2.61771e+06	2.59488e+06	2.88752e+06	Non Numérique	Non Numérique	1.35519e-52	6.29667e-76	1.10042e-14	Filtered	Filtered	115.546	115.708	115.436	Filtered	Filtered
NRDC	O43847;O43847-2	NRDC_HUMAN	ALPPQQQHY	_ALPPQQQHY_.2	_ALPPQQQHY_	695891	408640	625124	Non Numérique	Non Numérique	3.73189e-05	0.00121551	0.00303496	Filtered	Filtered	40.8887	40.8961	40.5927	Filtered	Filtered
NRDC	O43847;O43847-2	NRDC_HUMAN	KYIATDFTL	_KYIATDFTL_.2	_KYIATDFTL_	422828	334997	337197	Non Numérique	Non Numérique	4.33869e-32	4.30868e-68	3.73137e-13	Filtered	Filtered	89.1754	89.2666	89.2	Filtered	Filtered
NRDC	O43847;O43847-2	NRDC_HUMAN	LTDEGYEHFY	_LTDEGYEHFY_.2	_LTDEGYEHFY_	70868.9	71470.9	70584.6	Non Numérique	Non Numérique	5.38193e-40	4.04455e-51	2.62438e-11	Filtered	Filtered	70.6082	70.5434	70.6753	Filtered	Filtered
NRDC	O43847;O43847-2	NRDC_HUMAN	STESMDFLKY	_STESMDFLKY_.2	_STESMDFLKY_	35400.9	30018.3	28519.3	Non Numérique	Non Numérique	5.82999e-10	7.23264e-20	1.11928e-05	Filtered	Filtered	87.2548	87.3047	87.2754	Filtered	Filtered
NRDC	O43847;O43847-2	NRDC_HUMAN	EAVDSEYQLAR	_EAVDSEYQLAR_.2	_EAVDSEYQLAR_	Non Numérique	Non Numérique	Non Numérique	28978.5	28301.9	Filtered	Filtered	Filtered	9.99216e-11	3.07552e-23	Filtered	Filtered	Filtered	53.1014	53.0867
NRDC	O43847;O43847-2	NRDC_HUMAN	YPDENGFDAF	_YPDENGFDAF_.1	_YPDENGFDAF_	Non Numérique	Non Numérique	Non Numérique	21114.2	17559.5	Filtered	Filtered	Filtered	1.44936e-07	9.85176e-14	Filtered	Filtered	Filtered	92.4657	92.3808
NRDC	O43847;O43847-2	NRDC_HUMAN	EADVAQLEY	_EADVAQLEY_.1	_EADVAQLEY_	10859.6	10957.5	Non Numérique	Non Numérique	Non Numérique	0.00453865	0.00726186	Filtered	Filtered	Filtered	76.6031	76.4789	Filtered	Filtered	Filtered
CALU	O43852-12;O43852-13;O43852-14;O43852-9;O43852-7;O43852-11;O43852-8;O43852-10;O43852-5;O43852-6;O43852-2;O43852;O43852-4;O43852-3	CALU_HUMAN	TAFALSKPTEK	_TAFALSKPTEK_.2	_TAFALSKPTEK_	Non Numérique	Non Numérique	Non Numérique	20115.6	15751.3	Filtered	Filtered	Filtered	9.92887e-16	1.13227e-32	Filtered	Filtered	Filtered	48.0047	48.1071
AHCYL1	O43865;O43865-2	SAHH2_HUMAN	KYPNVFKKI	_KYPNVFKKI_.3	_KYPNVFKKI_	18518852	17787344	18030850	Non Numérique	Non Numérique	4.80864e-58	3.00741e-82	9.57671e-16	Filtered	Filtered	50.3824	50.1473	50.3598	Filtered	Filtered
AHCYL1	O43865;O43865-2	SAHH2_HUMAN	VYKKYPNVF	_VYKKYPNVF_.2	_VYKKYPNVF_	582774	601892	562779	Non Numérique	Non Numérique	4.15318e-31	1.50177e-55	2.74271e-12	Filtered	Filtered	55.273	55.1359	55.3543	Filtered	Filtered
AHCYL1	O43865;O43865-2	SAHH2_HUMAN	KEIEDAEKY	_KEIEDAEKY_.2	_KEIEDAEKY_	5274.17	5403.08	6391.44	Non Numérique	Non Numérique	2.24477e-48	8.38459e-71	7.97827e-13	Filtered	Filtered	30.9152	30.7177	30.6786	Filtered	Filtered
AHCYL1	O43865;O43865-2	SAHH2_HUMAN	MPLPGVGEEL	_MPLPGVGEEL_.1	_MPLPGVGEEL_	Non Numérique	Non Numérique	Non Numérique	124139	113482	Filtered	Filtered	Filtered	1.15716e-16	4.76886e-34	Filtered	Filtered	Filtered	107.167	106.92
AHCYL1	O43865;O43865-2	SAHH2_HUMAN	MPLPGVGEEL	_MPLPGVGEEL_.2	_MPLPGVGEEL_	Non Numérique	Non Numérique	Non Numérique	124139	113482	Filtered	Filtered	Filtered	5.63087e-17	7.11666e-34	Filtered	Filtered	Filtered	107.158	106.963
AHCYL1	O43865;O43865-2	SAHH2_HUMAN	LPSFDAHLTEL	_LPSFDAHLTEL_.2	_LPSFDAHLTEL_	Non Numérique	Non Numérique	Non Numérique	248735	211834	Filtered	Filtered	Filtered	1.11113e-22	3.62844e-42	Filtered	Filtered	Filtered	103.149	102.972
AHCYL1	O43865;O43865-2	SAHH2_HUMAN	SFDAHLTEL	_SFDAHLTEL_.2	_SFDAHLTEL_	Non Numérique	Non Numérique	Non Numérique	127031	93479.4	Filtered	Filtered	Filtered	4.21517e-14	9.78346e-16	Filtered	Filtered	Filtered	81.8359	81.805
AHCYL1;AHCYL1;AHCYL2;AHCYL2;AHCYL2;AHCYL2	O43865;O43865-2;Q96HN2-4;Q96HN2-3;Q96HN2-2;Q96HN2	SAHH2_HUMAN;SAHH2_HUMAN;SAHH3_HUMAN;SAHH3_HUMAN;SAHH3_HUMAN;SAHH3_HUMAN	THITAQTAV	_THITAQTAV_.2	_THITAQTAV_	Non Numérique	Non Numérique	Non Numérique	136116	151666	Filtered	Filtered	Filtered	1.86333e-21	3.66869e-42	Filtered	Filtered	Filtered	41.4053	41.3424
AHCYL1;AHCYL1;AHCYL2;AHCYL2;AHCYL2;AHCYL2	O43865;O43865-2;Q96HN2-4;Q96HN2-3;Q96HN2-2;Q96HN2	SAHH2_HUMAN;SAHH2_HUMAN;SAHH3_HUMAN;SAHH3_HUMAN;SAHH3_HUMAN;SAHH3_HUMAN	ELYNAPEGR	_ELYNAPEGR_.2	_ELYNAPEGR_	Non Numérique	Non Numérique	Non Numérique	96113.1	113457	Filtered	Filtered	Filtered	6.94297e-09	1.08756e-06	Filtered	Filtered	Filtered	41.1905	41.0382
CREB3	O43889-3;O43889-2;O43889	CREB3_HUMAN	LPSEDPYQL	_LPSEDPYQL_.1	_LPSEDPYQL_	Non Numérique	Non Numérique	Non Numérique	171084	149361	Filtered	Filtered	Filtered	3.75521e-14	2.24734e-35	Filtered	Filtered	Filtered	82.7077	82.6165
CREB3	O43889-3;O43889-2;O43889	CREB3_HUMAN	VHHDHTYSL	_VHHDHTYSL_.2	_VHHDHTYSL_	Non Numérique	Non Numérique	Non Numérique	96243.4	113619	Filtered	Filtered	Filtered	4.09569e-20	4.72416e-40	Filtered	Filtered	Filtered	28.91	28.6621
KIF1C	O43896	KIF1C_HUMAN	TTVQTIVKR	_TTVQTIVKR_.2	_TTVQTIVKR_	Non Numérique	Non Numérique	Non Numérique	588965	547143	Filtered	Filtered	Filtered	6.23448e-24	4.64601e-45	Filtered	Filtered	Filtered	37.7487	37.6699
EXTL3	O43909	EXTL3_HUMAN	SPKLPSEDL	_SPKLPSEDL_.2	_SPKLPSEDL_	4746.63	Non Numérique	6969.32	Non Numérique	Non Numérique	0.00028555	Filtered	0.00662075	Filtered	Filtered	62.8924	Filtered	62.9887	Filtered	Filtered
EXTL3	O43909	EXTL3_HUMAN	FPHTPFDPVL	_FPHTPFDPVL_.2	_FPHTPFDPVL_	Non Numérique	Non Numérique	Non Numérique	4957.02	4514.79	Filtered	Filtered	Filtered	1.17811e-10	2.18633e-25	Filtered	Filtered	Filtered	109.205	108.953
ORC5	O43913;O43913-2	ORC5_HUMAN	KTLELPHVFV	_KTLELPHVFV_.3	_KTLELPHVFV_	Non Numérique	Non Numérique	Non Numérique	13575.5	13000.5	Filtered	Filtered	Filtered	3.12817e-18	1.76131e-40	Filtered	Filtered	Filtered	94.8955	94.793
ORC5	O43913;O43913-2	ORC5_HUMAN	SQITSLVTL	_SQITSLVTL_.2	_SQITSLVTL_	1716.06	1604.56	Non Numérique	Non Numérique	Non Numérique	0.00296407	0.00928886	Filtered	Filtered	Filtered	110.043	110.117	Filtered	Filtered	Filtered
NDUFS5	O43920	NDUS5_HUMAN	PFLDIQKRF	_PFLDIQKRF_.3	_PFLDIQKRF_	31117116	29917324	30634462	Non Numérique	Non Numérique	2.23962e-54	1.57985e-85	3.20133e-16	Filtered	Filtered	79.3251	79.4397	79.4105	Filtered	Filtered
NDUFS5	O43920	NDUS5_HUMAN	PFLDIQKRF	_PFLDIQKRF_.2	_PFLDIQKRF_	31117116	29917324	30634462	Non Numérique	Non Numérique	3.17042e-45	1.08855e-70	1.48477e-14	Filtered	Filtered	79.2714	79.4382	79.4195	Filtered	Filtered
NDUFS5	O43920	NDUS5_HUMAN	KYTPPPHHI	_KYTPPPHHI_.2	_KYTPPPHHI_	1.9536e+06	1.76059e+06	2.02449e+06	Non Numérique	Non Numérique	1.49223e-56	1.36009e-74	3.11513e-15	Filtered	Filtered	26.4762	26.2886	26.3176	Filtered	Filtered
ORC4	O43929;O43929-2;O43929-3	ORC4_HUMAN	IYEEEPFNF	_IYEEEPFNF_.2	_IYEEEPFNF_	1169953	1.0846e+06	1.09268e+06	Non Numérique	Non Numérique	1.81128e-57	1.5086e-78	7.92053e-16	Filtered	Filtered	107.604	107.715	107.496	Filtered	Filtered
ORC4	O43929;O43929-2;O43929-3	ORC4_HUMAN	HPFMTAVDL	_HPFMTAVDL_.2	_HPFMTAVDL_	Non Numérique	Non Numérique	Non Numérique	134006	126954	Filtered	Filtered	Filtered	1.47048e-13	1.07891e-26	Filtered	Filtered	Filtered	90.2238	90.2295
ORC4	O43929;O43929-2;O43929-3	ORC4_HUMAN	NSVLIIGPR	_NSVLIIGPR_.2	_NSVLIIGPR_	Non Numérique	Non Numérique	Non Numérique	112945	112077	Filtered	Filtered	Filtered	1.05948e-09	3.0252e-17	Filtered	Filtered	Filtered	75.3497	75.412
ORC4	O43929;O43929-2;O43929-3	ORC4_HUMAN	FPQYVKIFK	_FPQYVKIFK_.3	_FPQYVKIFK_	Non Numérique	Non Numérique	Non Numérique	22086.3	24816.6	Filtered	Filtered	Filtered	1.48868e-08	1.7206e-13	Filtered	Filtered	Filtered	81.2552	81.2493
PRKY;PRKX	O43930;P51817	PRKY_HUMAN;PRKX_HUMAN	EVIQSKGHGR	_EVIQSKGHGR_.3	_EVIQSKGHGR_	Non Numérique	Non Numérique	Non Numérique	90951.6	Non Numérique	Filtered	Filtered	Filtered	0.000236726	Filtered	Filtered	Filtered	Filtered	11.6168	Filtered
PEX1	O43933-2;O43933	PEX1_HUMAN	GADLKALLY	_GADLKALLY_.2	_GADLKALLY_	Non Numérique	3294.18	3104.73	Non Numérique	Non Numérique	Filtered	0.00121474	0.000175625	Filtered	Filtered	Filtered	90.6648	90.6349	Filtered	Filtered
RAD21	O60216	RAD21_HUMAN	SVESIISPK	_SVESIISPK_.1	_SVESIISPK_	Non Numérique	Non Numérique	Non Numérique	86711.5	60811.3	Filtered	Filtered	Filtered	8.90326e-21	1.41412e-40	Filtered	Filtered	Filtered	61.2148	61.2881
RAD21	O60216	RAD21_HUMAN	RLQESVMEA	_RLQESVMEA_.1	_RLQESVMEA_	Non Numérique	Non Numérique	Non Numérique	11003.1	8545.57	Filtered	Filtered	Filtered	1.22576e-06	9.81639e-13	Filtered	Filtered	Filtered	49.3352	49.4219
TIMM8A	O60220	TIM8A_HUMAN	DTSQFILNR	_DTSQFILNR_.2	_DTSQFILNR_	Non Numérique	Non Numérique	Non Numérique	120386	120787	Filtered	Filtered	Filtered	1.6541e-15	5.76995e-25	Filtered	Filtered	Filtered	68.09	68.0943
KALRN	O60229-2;O60229	KALRN_HUMAN	FPVDVEGSRRL	_FPVDVEGSRRL_.3	_FPVDVEGSRRL_	Non Numérique	Non Numérique	Non Numérique	438634	414367	Filtered	Filtered	Filtered	2.09368e-11	6.30956e-29	Filtered	Filtered	Filtered	65.7174	65.725
DHX16	O60231	DHX16_HUMAN	TSERTVLRY	_TSERTVLRY_.3	_TSERTVLRY_	9824781	9046117	9598027	Non Numérique	Non Numérique	5.5022e-59	1.19997e-77	5.8745e-16	Filtered	Filtered	42.0423	41.9912	42.0514	Filtered	Filtered
DHX16	O60231	DHX16_HUMAN	NPRTGMESL	_NPRTGM[Oxidation (M)]ESL_.2	_NPRTGM[Oxidation (M)]ESL_	32375	31151.9	31136.3	Non Numérique	Non Numérique	1.68534e-47	5.06745e-64	1.59418e-12	Filtered	Filtered	31.211	31.0553	31.0738	Filtered	Filtered
DHX16	O60231	DHX16_HUMAN	NPRTGMESL	_NPRTGMESL_.2	_NPRTGMESL_	32375	31151.9	31136.3	Non Numérique	Non Numérique	1.30467e-25	3.89885e-28	5.6315e-11	Filtered	Filtered	46.6674	46.5012	46.6819	Filtered	Filtered
DHX16	O60231	DHX16_HUMAN	SVNNSIFYR	_SVNNSIFYR_.2	_SVNNSIFYR_	Non Numérique	Non Numérique	Non Numérique	101888	87659.7	Filtered	Filtered	Filtered	2.69828e-12	2.01216e-25	Filtered	Filtered	Filtered	60.9128	60.9157
DHX16	O60231	DHX16_HUMAN	ESSEETVSR	_ESSEETVSR_.2	_ESSEETVSR_	Non Numérique	Non Numérique	Non Numérique	49103.1	52886	Filtered	Filtered	Filtered	1.41949e-17	4.16946e-38	Filtered	Filtered	Filtered	17.6552	17.1329
BNIP3L	O60238-2;O60238	BNI3L_HUMAN	EHVPSSSSI	_EHVPSSSSI_.2	_EHVPSSSSI_	Non Numérique	Non Numérique	Non Numérique	367893	301469	Filtered	Filtered	Filtered	6.88811e-23	5.70302e-44	Filtered	Filtered	Filtered	40.3502	40.2835
BNIP3L	O60238-2;O60238	BNI3L_HUMAN	EHVPSSSSI	_EHVPSSSSI_.1	_EHVPSSSSI_	Non Numérique	Non Numérique	Non Numérique	367893	301469	Filtered	Filtered	Filtered	5.946e-16	1.3068e-35	Filtered	Filtered	Filtered	40.3206	40.3006
SH3BP5	O60239;O60239-2	3BP5_HUMAN	ETISLAEQRL	_ETISLAEQRL_.2	_ETISLAEQRL_	Non Numérique	Non Numérique	Non Numérique	127853	123937	Filtered	Filtered	Filtered	1.72689e-16	6.74691e-33	Filtered	Filtered	Filtered	73.2544	73.2791
SH3BP5	O60239;O60239-2	3BP5_HUMAN	MISDEIHER	_M[Oxidation (M)]ISDEIHER_.2	_M[Oxidation (M)]ISDEIHER_	Non Numérique	Non Numérique	Non Numérique	15139.1	14855.2	Filtered	Filtered	Filtered	5.26811e-14	2.08754e-27	Filtered	Filtered	Filtered	35.1666	34.9976
MED14	O60244	MED14_HUMAN	QRIIQQETL	_QRIIQQETL_.2	_QRIIQQETL_	Non Numérique	Non Numérique	Non Numérique	606653	598910	Filtered	Filtered	Filtered	3.52791e-24	2.50919e-46	Filtered	Filtered	Filtered	56.2282	56.2914
MED14	O60244	MED14_HUMAN	QRIIQQETL	_QRIIQQETL_.1	_QRIIQQETL_	Non Numérique	Non Numérique	Non Numérique	606653	598910	Filtered	Filtered	Filtered	1.77979e-09	1.64457e-10	Filtered	Filtered	Filtered	56.2286	56.3075
MED14	O60244	MED14_HUMAN	IHQKFHISL	_IHQKFHISL_.2	_IHQKFHISL_	Non Numérique	Non Numérique	Non Numérique	1.70304e+06	483817	Filtered	Filtered	Filtered	2.80457e-20	2.79994e-20	Filtered	Filtered	Filtered	58.4051	58.6152
MED14	O60244	MED14_HUMAN	TTQQADIPR	_TTQQADIPR_.2	_TTQQADIPR_	Non Numérique	Non Numérique	Non Numérique	400730	393141	Filtered	Filtered	Filtered	3.49763e-18	2.38863e-36	Filtered	Filtered	Filtered	34.5788	34.3625
MED14	O60244	MED14_HUMAN	HAASSPSGALR	_HAASSPSGALR_.2	_HAASSPSGALR_	Non Numérique	Non Numérique	Non Numérique	74588	67588.8	Filtered	Filtered	Filtered	1.41507e-18	7.29883e-34	Filtered	Filtered	Filtered	23.3352	23.023
MED14	O60244	MED14_HUMAN	LPTISSETL	_LPTISSETL_.1	_LPTISSETL_	Non Numérique	Non Numérique	Non Numérique	72856.4	62237.8	Filtered	Filtered	Filtered	2.53542e-17	1.18969e-32	Filtered	Filtered	Filtered	89.846	89.8256
GNG7	O60262	GBG7_HUMAN	ATNNIAQAR	_ATNNIAQAR_.2	_ATNNIAQAR_	Non Numérique	Non Numérique	Non Numérique	42562.9	41418.5	Filtered	Filtered	Filtered	1.87889e-09	1.21892e-14	Filtered	Filtered	Filtered	23.9272	23.5836
SMARCA5	O60264	SMCA5_HUMAN	ALDTKIGRY	_ALDTKIGRY_.2	_ALDTKIGRY_	251718	276398	272912	Non Numérique	Non Numérique	4.22596e-35	2.58812e-57	2.07093e-11	Filtered	Filtered	47.6407	47.5005	47.6918	Filtered	Filtered
SMARCA5	O60264	SMCA5_HUMAN	APSKPAASI	_APSKPAASI_.2	_APSKPAASI_	113107	107903	117825	Non Numérique	Non Numérique	6.98466e-55	4.1577e-81	5.18909e-16	Filtered	Filtered	37.6038	37.5371	37.5712	Filtered	Filtered
SMARCA5	O60264	SMCA5_HUMAN	TMDTESSVY	_TM[Oxidation (M)]DTESSVY_.2	_TM[Oxidation (M)]DTESSVY_	29913.6	29005.8	28864.2	Non Numérique	Non Numérique	8.72185e-57	2.63725e-75	7.02834e-16	Filtered	Filtered	43.3209	43.1598	43.2459	Filtered	Filtered
SMARCA5	O60264	SMCA5_HUMAN	TMDTESSVY	_TM[Oxidation (M)]DTESSVY_.1	_TM[Oxidation (M)]DTESSVY_	29913.6	29005.8	28864.2	Non Numérique	Non Numérique	7.99344e-37	9.58056e-32	1.57474e-07	Filtered	Filtered	43.3097	43.1433	43.1982	Filtered	Filtered
SMARCA5	O60264	SMCA5_HUMAN	TMDTESSVY	_TMDTESSVY_.1	_TMDTESSVY_	29913.6	29005.8	28864.2	Non Numérique	Non Numérique	5.18369e-23	2.48529e-57	6.26294e-10	Filtered	Filtered	54.9668	54.6574	54.8652	Filtered	Filtered
SMARCA5	O60264	SMCA5_HUMAN	SAGPADAEM	_SAGPADAEM_.1	_SAGPADAEM_	Non Numérique	Non Numérique	Non Numérique	3.02702e+06	2902807	Filtered	Filtered	Filtered	3.26047e-20	4.08722e-35	Filtered	Filtered	Filtered	42.6013	42.5035
SMARCA5	O60264	SMCA5_HUMAN	SAGPADAEM	_SAGPADAEM[Oxidation (M)]_.1	_SAGPADAEM[Oxidation (M)]_	Non Numérique	Non Numérique	Non Numérique	3.02702e+06	2902807	Filtered	Filtered	Filtered	1.20489e-15	1.99728e-25	Filtered	Filtered	Filtered	23.9745	23.5682
SMARCA5	O60264	SMCA5_HUMAN	SAGPADAEM	_SAGPADAEM[Oxidation (M)]_.2	_SAGPADAEM[Oxidation (M)]_	Non Numérique	Non Numérique	Non Numérique	3.02702e+06	2902807	Filtered	Filtered	Filtered	9.84603e-19	6.44974e-40	Filtered	Filtered	Filtered	23.9877	23.5448
SMARCA5	O60264	SMCA5_HUMAN	KLVERLHMV	_KLVERLHMV_.2	_KLVERLHMV_	Non Numérique	Non Numérique	Non Numérique	62001.2	66835.5	Filtered	Filtered	Filtered	1.58267e-12	5.4184e-27	Filtered	Filtered	Filtered	51.0071	51.1582
SMARCA5;SMARCA1;SMARCA1	O60264;P28370-2;P28370	SMCA5_HUMAN;SMCA1_HUMAN;SMCA1_HUMAN	DSIVIQQGR	_DSIVIQQGR_.2	_DSIVIQQGR_	Non Numérique	Non Numérique	Non Numérique	428918	434958	Filtered	Filtered	Filtered	2.63871e-21	1.57081e-43	Filtered	Filtered	Filtered	46.274	46.2964
SMARCA5;SMARCA1;SMARCA1	O60264;P28370-2;P28370	SMCA5_HUMAN;SMCA1_HUMAN;SMCA1_HUMAN	HRIKNEKSKL	_HRIKNEKSKL_.3	_HRIKNEKSKL_	Non Numérique	Non Numérique	Non Numérique	8002.82	Non Numérique	Filtered	Filtered	Filtered	2.03464e-14	Filtered	Filtered	Filtered	Filtered	10.5487	Filtered
ADCY3	O60266-2;O60266	ADCY3_HUMAN	FMDPEMETRY	_FM[Oxidation (M)]DPEM[Oxidation (M)]ETRY_.2	_FM[Oxidation (M)]DPEM[Oxidation (M)]ETRY_	391386	394653	398827	Non Numérique	Non Numérique	1.53434e-56	1.3439e-81	3.68686e-16	Filtered	Filtered	51.7236	51.3731	51.7009	Filtered	Filtered
ADCY3	O60266-2;O60266	ADCY3_HUMAN	FMDPEMETRY	_FM[Oxidation (M)]DPEMETRY_.2	_FM[Oxidation (M)]DPEMETRY_	391386	394653	398827	Non Numérique	Non Numérique	1.165e-58	5.86947e-82	3.17305e-16	Filtered	Filtered	62.4362	62.281	62.5379	Filtered	Filtered
ADCY3	O60266-2;O60266	ADCY3_HUMAN	FMDPEMETRY	_FMDPEM[Oxidation (M)]ETRY_.2	_FMDPEM[Oxidation (M)]ETRY_	391386	394653	398827	Non Numérique	Non Numérique	8.65946e-59	8.16103e-82	4.27924e-16	Filtered	Filtered	62.8805	62.7096	62.9403	Filtered	Filtered
ADCY3	O60266-2;O60266	ADCY3_HUMAN	FMDPEMETRY	_FMDPEMETRY_.2	_FMDPEMETRY_	391386	394653	398827	Non Numérique	Non Numérique	5.0811e-55	1.94217e-76	3.49805e-16	Filtered	Filtered	72.7571	72.7128	72.8447	Filtered	Filtered
ADCY3	O60266-2;O60266	ADCY3_HUMAN	FPNGPSVTL	_FPNGPSVTL_.1	_FPNGPSVTL_	Non Numérique	Non Numérique	Non Numérique	161516	157424	Filtered	Filtered	Filtered	7.68456e-07	1.51725e-08	Filtered	Filtered	Filtered	93.1491	93.0393
ADCY3	O60266-2;O60266	ADCY3_HUMAN	FPNGPSVTL	_FPNGPSVTL_.2	_FPNGPSVTL_	Non Numérique	Non Numérique	Non Numérique	161516	157424	Filtered	Filtered	Filtered	3.34993e-16	5.83865e-32	Filtered	Filtered	Filtered	93.0908	93.0224
ADCY3	O60266-2;O60266	ADCY3_HUMAN	ESAQVVKKR	_ESAQVVKKR_.2	_ESAQVVKKR_	Non Numérique	Non Numérique	Non Numérique	122918	80047.4	Filtered	Filtered	Filtered	5.09789e-20	1.70358e-39	Filtered	Filtered	Filtered	11.4617	11.306
ADCY3	O60266-2;O60266	ADCY3_HUMAN	EHDLPMVAL	_EHDLPMVAL_.2	_EHDLPMVAL_	Non Numérique	Non Numérique	Non Numérique	72208.8	73422.6	Filtered	Filtered	Filtered	2.01237e-16	9.13245e-35	Filtered	Filtered	Filtered	95.7791	95.6775
ADCY3;ADCY3;ADCY7;ADCY6;ADCY6;ADCY5;ADCY5	O60266-2;O60266;P51828;O43306-2;O43306;O95622-2;O95622	ADCY3_HUMAN;ADCY3_HUMAN;ADCY7_HUMAN;ADCY6_HUMAN;ADCY6_HUMAN;ADCY5_HUMAN;ADCY5_HUMAN	KIKTIGSTY	_KIKTIGSTY_.2	_KIKTIGSTY_	5392.36	6198.67	5743.12	Non Numérique	Non Numérique	4.04942e-30	3.66863e-38	2.92671e-10	Filtered	Filtered	36.1291	36.0103	36.0181	Filtered	Filtered
SPAG9	O60271-9;O60271-4;O60271-2;O60271;O60271-5;O60271-3	JIP4_HUMAN	THSATKVLI	_THSATKVLI_.2	_THSATKVLI_	Non Numérique	Non Numérique	Non Numérique	24747.3	34217.3	Filtered	Filtered	Filtered	0.00221254	0.00303226	Filtered	Filtered	Filtered	45.0249	45.1199
SPAG9	O60271-9;O60271-4;O60271-2;O60271;O60271-5;O60271-3	JIP4_HUMAN	DAYKDQISV	_DAYKDQISV_.2	_DAYKDQISV_	Non Numérique	Non Numérique	Non Numérique	26816.4	25583.5	Filtered	Filtered	Filtered	0.000244797	2.5405e-09	Filtered	Filtered	Filtered	57.3021	57.3654
SPAG9	O60271-9;O60271-4;O60271-2;O60271;O60271-5;O60271-3	JIP4_HUMAN	HVTPSVKKR	_HVTPSVKKR_.3	_HVTPSVKKR_	Non Numérique	Non Numérique	Non Numérique	25551.3	26333.6	Filtered	Filtered	Filtered	3.53342e-07	5.22505e-19	Filtered	Filtered	Filtered	11.3818	11.2992
ZNF292	O60281-2;O60281	ZN292_HUMAN	SVISGPQNTR	_SVISGPQNTR_.2	_SVISGPQNTR_	Non Numérique	Non Numérique	Non Numérique	1.72372e+06	1.63412e+06	Filtered	Filtered	Filtered	2.08104e-23	2.27794e-44	Filtered	Filtered	Filtered	36.2908	36.1113
ZNF292	O60281-2;O60281	ZN292_HUMAN	ETAGIPSTF	_ETAGIPSTF_.1	_ETAGIPSTF_	Non Numérique	Non Numérique	Non Numérique	123762	109971	Filtered	Filtered	Filtered	1.758e-14	2.47277e-19	Filtered	Filtered	Filtered	82.5764	82.6133
ZNF292	O60281-2;O60281	ZN292_HUMAN	NTAENIEKER	_NTAENIEKER_.2	_NTAENIEKER_	Non Numérique	Non Numérique	Non Numérique	25797.3	26120.3	Filtered	Filtered	Filtered	2.69824e-14	4.96914e-37	Filtered	Filtered	Filtered	24.0907	23.7469
ZNF292	O60281-2;O60281	ZN292_HUMAN	FPSPADSGTNSVF	_FPSPADSGTNSVF_.2	_FPSPADSGTNSVF_	Non Numérique	Non Numérique	Non Numérique	13565.1	18656.8	Filtered	Filtered	Filtered	8.99025e-05	4.60768e-09	Filtered	Filtered	Filtered	93.3059	93.1966
URB1	O60287	NPA1P_HUMAN	ESDAPGPVY	_ESDAPGPVY_.1	_ESDAPGPVY_	165903	162495	156089	18079.2	1734.19	1.15706e-56	5.17059e-82	4.7068e-15	0.00304285	0.0092301	58.0545	57.7752	58.0259	54.7992	55.0485
URB1	O60287	NPA1P_HUMAN	YYSHLEGARF	_YYSHLEGARF_.2	_YYSHLEGARF_	237280	286306	263867	Non Numérique	Non Numérique	3.49696e-16	2.70264e-56	2.30661e-11	Filtered	Filtered	55.3849	55.1695	55.367	Filtered	Filtered
URB1	O60287	NPA1P_HUMAN	GTLDSVLRY	_GTLDSVLRY_.2	_GTLDSVLRY_	26538.2	27681.9	31978.1	Non Numérique	Non Numérique	0.000503123	8.3657e-16	0.000413448	Filtered	Filtered	84.1902	84.1674	84.1644	Filtered	Filtered
URB1	O60287	NPA1P_HUMAN	VLMDRLPSL	_VLMDRLPSL_.2	_VLMDRLPSL_	Non Numérique	Non Numérique	Non Numérique	619927	597510	Filtered	Filtered	Filtered	1.21333e-20	1.7204e-40	Filtered	Filtered	Filtered	98.3725	98.2575
URB1	O60287	NPA1P_HUMAN	VLMDRLPSL	_VLM[Oxidation (M)]DRLPSL_.2	_VLM[Oxidation (M)]DRLPSL_	Non Numérique	Non Numérique	Non Numérique	619927	597510	Filtered	Filtered	Filtered	2.88663e-09	3.08913e-20	Filtered	Filtered	Filtered	83.7988	83.8522
URB1	O60287	NPA1P_HUMAN	HVVGTNIVK	_HVVGTNIVK_.2	_HVVGTNIVK_	Non Numérique	Non Numérique	Non Numérique	337164	330437	Filtered	Filtered	Filtered	3.96675e-19	4.65633e-37	Filtered	Filtered	Filtered	37.8404	37.7627
URB1	O60287	NPA1P_HUMAN	KILPDLNTV	_KILPDLNTV_.2	_KILPDLNTV_	Non Numérique	Non Numérique	Non Numérique	163594	156652	Filtered	Filtered	Filtered	3.04766e-23	5.05833e-44	Filtered	Filtered	Filtered	85.5799	85.5911
URB1	O60287	NPA1P_HUMAN	KILPDLNTV	_KILPDLNTV_.1	_KILPDLNTV_	Non Numérique	Non Numérique	Non Numérique	163594	156652	Filtered	Filtered	Filtered	3.31818e-07	4.15827e-24	Filtered	Filtered	Filtered	85.5908	85.6174
URB1	O60287	NPA1P_HUMAN	SSAVIPVLR	_SSAVIPVLR_.2	_SSAVIPVLR_	Non Numérique	Non Numérique	Non Numérique	190186	181677	Filtered	Filtered	Filtered	4.07508e-08	1.59155e-16	Filtered	Filtered	Filtered	79.1312	79.2113
URB1	O60287	NPA1P_HUMAN	HVVGTNIVKK	_HVVGTNIVKK_.3	_HVVGTNIVKK_	Non Numérique	Non Numérique	Non Numérique	78744.5	87133.8	Filtered	Filtered	Filtered	1.24968e-13	2.33187e-20	Filtered	Filtered	Filtered	29.5276	29.264
URB1	O60287	NPA1P_HUMAN	HVVGTNIVKK	_HVVGTNIVKK_.2	_HVVGTNIVKK_	Non Numérique	Non Numérique	Non Numérique	78744.5	87133.8	Filtered	Filtered	Filtered	2.66956e-20	1.3013e-33	Filtered	Filtered	Filtered	29.5366	29.2834
URB1	O60287	NPA1P_HUMAN	THFSAGVLQL	_THFSAGVLQL_.2	_THFSAGVLQL_	Non Numérique	Non Numérique	Non Numérique	136057	140491	Filtered	Filtered	Filtered	6.05283e-12	2.70671e-27	Filtered	Filtered	Filtered	93.3105	93.2375
URB1	O60287	NPA1P_HUMAN	STVENFGQLGR	_STVENFGQLGR_.2	_STVENFGQLGR_	Non Numérique	Non Numérique	Non Numérique	107514	98622	Filtered	Filtered	Filtered	2.2203e-21	6.79674e-41	Filtered	Filtered	Filtered	62.0367	62.1063
URB1	O60287	NPA1P_HUMAN	SRFNRYYSL	_SRFNRYYSL_.2	_SRFNRYYSL_	Non Numérique	Non Numérique	Non Numérique	64864.1	64617.2	Filtered	Filtered	Filtered	2.36092e-14	4.2189e-33	Filtered	Filtered	Filtered	55.8519	55.9602
URB1	O60287	NPA1P_HUMAN	FRYQDHTFL	_FRYQDHTFL_.2	_FRYQDHTFL_	Non Numérique	Non Numérique	Non Numérique	45138.9	42998.4	Filtered	Filtered	Filtered	8.4356e-18	6.17276e-30	Filtered	Filtered	Filtered	69.8772	69.9665
URB1	O60287	NPA1P_HUMAN	QHSLFLPTL	_QHSLFLPTL_.2	_QHSLFLPTL_	Non Numérique	Non Numérique	Non Numérique	8366.48	7851.35	Filtered	Filtered	Filtered	2.53545e-08	1.61864e-20	Filtered	Filtered	Filtered	108.466	108.229
MGRN1	O60291-4;O60291;O60291-3;O60291-2	MGRN1_HUMAN	RYPPKSGNYF	_RYPPKSGNYF_.2	_RYPPKSGNYF_	1.68167e+06	1.91413e+06	1.95428e+06	Non Numérique	Non Numérique	2.65213e-49	4.25217e-70	3.58116e-15	Filtered	Filtered	44.9181	44.7364	45.0005	Filtered	Filtered
MGRN1	O60291-4;O60291;O60291-3;O60291-2	MGRN1_HUMAN	RPQSKAPDSTL	_RPQSKAPDSTL_.2	_RPQSKAPDSTL_	16717.3	14176.6	14088.7	Non Numérique	Non Numérique	3.50265e-40	5.15926e-61	2.90172e-14	Filtered	Filtered	27.5148	27.4527	27.3876	Filtered	Filtered
MGRN1	O60291-4;O60291;O60291-3;O60291-2	MGRN1_HUMAN	SPVSFSPVL	_SPVSFSPVL_.1	_SPVSFSPVL_	Non Numérique	Non Numérique	Non Numérique	181292	154403	Filtered	Filtered	Filtered	9.36681e-15	1.44858e-28	Filtered	Filtered	Filtered	107.512	107.297
SIPA1L3	O60292	SI1L3_HUMAN	YFVGKEHANYF	_YFVGKEHANYF_.2	_YFVGKEHANYF_	19876.4	20292.1	21046.5	Non Numérique	Non Numérique	4.00063e-24	7.27439e-43	1.76178e-08	Filtered	Filtered	62.5093	62.3803	62.6476	Filtered	Filtered
SIPA1L3	O60292	SI1L3_HUMAN	AHSPVHSHL	_AHSPVHSHL_.2	_AHSPVHSHL_	Non Numérique	Non Numérique	Non Numérique	68872.9	63572.9	Filtered	Filtered	Filtered	2.27556e-08	5.8873e-08	Filtered	Filtered	Filtered	19.9488	19.3701
SIPA1L3	O60292	SI1L3_HUMAN	NVFGQPRLR	_NVFGQPRLR_.2	_NVFGQPRLR_	Non Numérique	Non Numérique	Non Numérique	21492.5	20370.3	Filtered	Filtered	Filtered	2.14909e-08	4.89254e-23	Filtered	Filtered	Filtered	52.3805	52.4546
SIPA1L3	O60292	SI1L3_HUMAN	ESQPLHSKR	_ESQPLHSKR_.2	_ESQPLHSKR_	Non Numérique	Non Numérique	Non Numérique	14125.9	14795.7	Filtered	Filtered	Filtered	3.10726e-12	1.03638e-27	Filtered	Filtered	Filtered	11.1808	8.82358
ZFC3H1	O60293-2;O60293	ZC3H1_HUMAN	TPAPASSGL	_TPAPASSGL_.1	_TPAPASSGL_	61272.4	56044.2	52621.3	Non Numérique	Non Numérique	2.37448e-50	1.15809e-85	8.27021e-16	Filtered	Filtered	53.0924	52.8617	53.0747	Filtered	Filtered
ZFC3H1	O60293-2;O60293	ZC3H1_HUMAN	KLQEQIHRV	_KLQEQIHRV_.3	_KLQEQIHRV_	Non Numérique	Non Numérique	Non Numérique	518926	479291	Filtered	Filtered	Filtered	2.21161e-19	2.95663e-43	Filtered	Filtered	Filtered	29.6529	29.4677
ZFC3H1	O60293-2;O60293	ZC3H1_HUMAN	KLQEQIHRV	_KLQEQIHRV_.2	_KLQEQIHRV_	Non Numérique	Non Numérique	Non Numérique	518926	479291	Filtered	Filtered	Filtered	7.9107e-22	1.8484e-45	Filtered	Filtered	Filtered	29.663	29.4778
ZFC3H1	O60293-2;O60293	ZC3H1_HUMAN	DSSPVSSPR	_DSSPVSSPR_.2	_DSSPVSSPR_	Non Numérique	Non Numérique	Non Numérique	398575	444605	Filtered	Filtered	Filtered	5.15242e-21	4.55061e-36	Filtered	Filtered	Filtered	28.3109	27.9685
ZFC3H1	O60293-2;O60293	ZC3H1_HUMAN	MPANSGLAL	_MPANSGLAL_.1	_MPANSGLAL_	Non Numérique	Non Numérique	Non Numérique	285353	253560	Filtered	Filtered	Filtered	1.85112e-14	1.34486e-30	Filtered	Filtered	Filtered	82.5136	82.5762
ZFC3H1	O60293-2;O60293	ZC3H1_HUMAN	EAALGVAMR	_EAALGVAMR_.2	_EAALGVAMR_	Non Numérique	Non Numérique	Non Numérique	138875	126864	Filtered	Filtered	Filtered	4.518e-09	2.85185e-18	Filtered	Filtered	Filtered	57.8198	57.8634
LCMT2	O60294	TYW4_HUMAN	NTNDSSALSKR	_NTNDSSALSKR_.3	_NTNDSSALSKR_	Non Numérique	Non Numérique	Non Numérique	16167.1	14737	Filtered	Filtered	Filtered	5.15132e-08	1.02982e-10	Filtered	Filtered	Filtered	18.1062	17.6422
LCMT2	O60294	TYW4_HUMAN	NTNDSSALSKR	_NTNDSSALSKR_.2	_NTNDSSALSKR_	Non Numérique	Non Numérique	Non Numérique	16167.1	14737	Filtered	Filtered	Filtered	5.70232e-21	3.49384e-28	Filtered	Filtered	Filtered	18.1007	17.6366
TRAK2	O60296	TRAK2_HUMAN	HIKTETVTY	_HIKTETVTY_.2	_HIKTETVTY_	28233.8	27146.4	29827.4	Non Numérique	Non Numérique	3.38318e-31	4.39235e-63	3.00334e-10	Filtered	Filtered	37.85	37.7361	37.7649	Filtered	Filtered
TRAK2	O60296	TRAK2_HUMAN	AVNSPALSY	_AVNSPALSY_.1	_AVNSPALSY_	44257.8	20995.5	40831.7	Non Numérique	Non Numérique	8.42926e-40	1.94812e-79	2.06929e-14	Filtered	Filtered	69.7453	69.6188	69.7923	Filtered	Filtered
TRAK2	O60296	TRAK2_HUMAN	AVNSPALSY	_AVNSPALSY_.2	_AVNSPALSY_	44257.8	20995.5	40831.7	Non Numérique	Non Numérique	Filtered	0.00500742	Filtered	Filtered	Filtered	Filtered	69.6267	Filtered	Filtered	Filtered
TRAK2	O60296	TRAK2_HUMAN	KPLEGSQTL	_KPLEGSQTL_.2	_KPLEGSQTL_	Non Numérique	23367.8	24246.1	Non Numérique	Non Numérique	Filtered	0.00121561	0.00132801	Filtered	Filtered	Filtered	43.581	43.6359	Filtered	Filtered
AQR	O60306	AQR_HUMAN	KYSNMEQSLF	_KYSNMEQSLF_.2	_KYSNMEQSLF_	25141.3	25116.7	24021.1	Non Numérique	Non Numérique	5.07744e-06	0.00081157	0.00150058	Filtered	Filtered	75.5734	75.5283	75.6551	Filtered	Filtered
AQR	O60306	AQR_HUMAN	RPTKPYGTKF	_RPTKPYGTKF_.3	_RPTKPYGTKF_	4893.18	5244.6	5043.77	Non Numérique	Non Numérique	0.000436355	1.47549e-12	0.000146253	Filtered	Filtered	27.9964	27.9397	27.8168	Filtered	Filtered
AQR	O60306	AQR_HUMAN	IHYDRITSL	_IHYDRITSL_.2	_IHYDRITSL_	Non Numérique	Non Numérique	Non Numérique	554084	397880	Filtered	Filtered	Filtered	1.80067e-23	8.35798e-46	Filtered	Filtered	Filtered	61.6954	61.7937
AQR	O60306	AQR_HUMAN	IHYDRITSL	_IHYDRITSL_.1	_IHYDRITSL_	Non Numérique	Non Numérique	Non Numérique	554084	397880	Filtered	Filtered	Filtered	2.63875e-09	1.05258e-09	Filtered	Filtered	Filtered	61.6958	61.7838
AQR	O60306	AQR_HUMAN	ETFNIIMRR	_ETFNIIMRR_.3	_ETFNIIMRR_	Non Numérique	Non Numérique	Non Numérique	63215.7	72148.1	Filtered	Filtered	Filtered	1.84265e-17	8.98352e-35	Filtered	Filtered	Filtered	68.7346	68.7868
AQR	O60306	AQR_HUMAN	ETFNIIMRR	_ETFNIIMRR_.2	_ETFNIIMRR_	Non Numérique	Non Numérique	Non Numérique	63215.7	72148.1	Filtered	Filtered	Filtered	0.000977846	0.00142287	Filtered	Filtered	Filtered	68.7538	68.7958
AQR	O60306	AQR_HUMAN	STLPDVTEV	_STLPDVTEV_.1	_STLPDVTEV_	Non Numérique	Non Numérique	Non Numérique	58543.7	47659.7	Filtered	Filtered	Filtered	1.35372e-05	7.19198e-13	Filtered	Filtered	Filtered	83.2137	83.1694
AQR	O60306	AQR_HUMAN	DTFLSIEHLK	_DTFLSIEHLK_.2	_DTFLSIEHLK_	Non Numérique	Non Numérique	Non Numérique	30487.3	26328	Filtered	Filtered	Filtered	7.87036e-10	2.22695e-26	Filtered	Filtered	Filtered	83.6586	83.6606
MAST3	O60307	MAST3_HUMAN	DTAALSHARLR	_DTAALSHARLR_.3	_DTAALSHARLR_	Non Numérique	Non Numérique	Non Numérique	525353	508909	Filtered	Filtered	Filtered	2.68442e-20	9.44969e-46	Filtered	Filtered	Filtered	38.2808	38.2193
MAST3	O60307	MAST3_HUMAN	THINGESVL	_THINGESVL_.2	_THINGESVL_	Non Numérique	Non Numérique	Non Numérique	158874	156017	Filtered	Filtered	Filtered	7.47641e-11	1.13983e-22	Filtered	Filtered	Filtered	53.7843	53.8509
MAST3	O60307	MAST3_HUMAN	THINGESVL	_THINGESVL_.1	_THINGESVL_	Non Numérique	Non Numérique	Non Numérique	158874	156017	Filtered	Filtered	Filtered	1.64335e-08	3.43546e-13	Filtered	Filtered	Filtered	53.7963	53.8527
MAST3	O60307	MAST3_HUMAN	DTAALSHARL	_DTAALSHARL_.2	_DTAALSHARL_	Non Numérique	Non Numérique	Non Numérique	217520	205742	Filtered	Filtered	Filtered	2.52136e-13	8.97137e-23	Filtered	Filtered	Filtered	50.9188	51.0031
MAST3	O60307	MAST3_HUMAN	DTAALSHAR	_DTAALSHAR_.2	_DTAALSHAR_	Non Numérique	Non Numérique	Non Numérique	66314.9	55881.1	Filtered	Filtered	Filtered	1.77432e-17	2.03694e-34	Filtered	Filtered	Filtered	23.1073	22.7376
CEP104	O60308	CE104_HUMAN	FTEEGLDLHY	_FTEEGLDLHY_.2	_FTEEGLDLHY_	18438.8	12270.5	Non Numérique	Non Numérique	Non Numérique	0.00320075	0.00859372	Filtered	Filtered	Filtered	84.1476	84.198	Filtered	Filtered	Filtered
OPA1	O60313;O60313-2	OPA1_HUMAN	IYLPAAQTM	_IYLPAAQTM[Oxidation (M)]_.2	_IYLPAAQTM[Oxidation (M)]_	93105.2	87926.6	96698	Non Numérique	Non Numérique	4.68442e-39	7.39999e-67	1.92055e-13	Filtered	Filtered	78.1089	78.0364	78.1322	Filtered	Filtered
OPA1	O60313;O60313-2	OPA1_HUMAN	IYLPAAQTM	_IYLPAAQTM_.2	_IYLPAAQTM_	93105.2	87926.6	96698	Non Numérique	Non Numérique	1.20653e-51	2.41432e-72	2.61158e-13	Filtered	Filtered	94.4289	94.4989	94.4476	Filtered	Filtered
OPA1	O60313;O60313-2	OPA1_HUMAN	TRSPVKVTL	_TRSPVKVTL_.2	_TRSPVKVTL_	Non Numérique	Non Numérique	Non Numérique	8.22865e+06	7703656	Filtered	Filtered	Filtered	1.11367e-22	5.45199e-44	Filtered	Filtered	Filtered	52.852	53.0275
OPA1	O60313;O60313-2	OPA1_HUMAN	TRSPVKVTL	_TRSPVKVTL_.1	_TRSPVKVTL_	Non Numérique	Non Numérique	Non Numérique	8.22865e+06	7703656	Filtered	Filtered	Filtered	4.57662e-07	0.000100427	Filtered	Filtered	Filtered	52.8588	53.0549
OPA1	O60313;O60313-2	OPA1_HUMAN	NVKGPGLQR	_NVKGPGLQR_.2	_NVKGPGLQR_	Non Numérique	Non Numérique	Non Numérique	1.1439e+06	1.19923e+06	Filtered	Filtered	Filtered	9.54348e-21	7.25315e-41	Filtered	Filtered	Filtered	27.0703	26.7846
OPA1	O60313;O60313-2	OPA1_HUMAN	EVISLSQVTPK	_EVISLSQVTPK_.2	_EVISLSQVTPK_	Non Numérique	Non Numérique	Non Numérique	498865	523907	Filtered	Filtered	Filtered	5.60381e-23	3.59179e-45	Filtered	Filtered	Filtered	77.2321	77.2802
OPA1	O60313;O60313-2	OPA1_HUMAN	ETISLNVKGPGLQR	_ETISLNVKGPGLQR_.2	_ETISLNVKGPGLQR_	Non Numérique	Non Numérique	Non Numérique	151290	134341	Filtered	Filtered	Filtered	1.02568e-19	6.1627e-37	Filtered	Filtered	Filtered	69.7293	69.7416
OPA1	O60313;O60313-2	OPA1_HUMAN	FTSGSPEETAFR	_FTSGSPEETAFR_.2	_FTSGSPEETAFR_	Non Numérique	Non Numérique	Non Numérique	84039.3	84695.4	Filtered	Filtered	Filtered	2.05698e-21	2.80969e-43	Filtered	Filtered	Filtered	55.4272	55.4408
OPA1	O60313;O60313-2	OPA1_HUMAN	EAVKEESIKR	_EAVKEESIKR_.3	_EAVKEESIKR_	Non Numérique	Non Numérique	Non Numérique	51477.1	49414.4	Filtered	Filtered	Filtered	2.58366e-18	9.41439e-37	Filtered	Filtered	Filtered	21.3387	20.9168
OPA1	O60313;O60313-2	OPA1_HUMAN	DFFTSGSPEETAFR	_DFFTSGSPEETAFR_.2	_DFFTSGSPEETAFR_	Non Numérique	Non Numérique	Non Numérique	49427.2	47668.4	Filtered	Filtered	Filtered	4.22799e-22	3.21118e-39	Filtered	Filtered	Filtered	90.0215	89.9602
OPA1	O60313;O60313-2	OPA1_HUMAN	YHSHHPTL	_YHSHHPTL_.2	_YHSHHPTL_	Non Numérique	Non Numérique	Non Numérique	33100.7	29779.3	Filtered	Filtered	Filtered	3.75877e-17	6.52397e-32	Filtered	Filtered	Filtered	20.7948	20.258
OPA1	O60313;O60313-2	OPA1_HUMAN	ETKNELEKMLK	_ETKNELEKMLK_.3	_ETKNELEKMLK_	Non Numérique	Non Numérique	Non Numérique	21317.5	18041.9	Filtered	Filtered	Filtered	8.50497e-07	3.72037e-12	Filtered	Filtered	Filtered	52.0371	52.1133
ZEB2	O60315-2;O60315	ZEB2_HUMAN	TYPTGAATF	_TYPTGAATF_.1	_TYPTGAATF_	2.5366e+06	2.30776e+06	2.46487e+06	Non Numérique	Non Numérique	4.30557e-49	2.56955e-72	9.17948e-15	Filtered	Filtered	73.0424	72.9456	73.1246	Filtered	Filtered
MCM3AP	O60318	GANP_HUMAN	KPVSSNNSL	_KPVSSNNSL_.2	_KPVSSNNSL_	45546.9	38872	43130.9	17142.4	Non Numérique	1.56453e-50	1.31607e-73	1.09344e-14	0.00178334	Filtered	26.1173	25.9401	25.9795	25.9725	Filtered
MCM3AP	O60318	GANP_HUMAN	SFPASSGVSH	_SFPASSGVSH_.2	_SFPASSGVSH_	1.27056e+06	1.14916e+06	1.21937e+06	Non Numérique	Non Numérique	1.40275e-41	3.94925e-50	3.1725e-09	Filtered	Filtered	42.0479	41.8767	41.9734	Filtered	Filtered
MCM3AP	O60318	GANP_HUMAN	NRSESTDSL	_NRSESTDSL_.2	_NRSESTDSL_	Non Numérique	Non Numérique	Non Numérique	1483510	1.42247e+06	Filtered	Filtered	Filtered	6.7716e-20	4.75294e-40	Filtered	Filtered	Filtered	25.9017	25.517
MCM3AP	O60318	GANP_HUMAN	NRSESTDSL	_NRSESTDSL_.1	_NRSESTDSL_	Non Numérique	Non Numérique	Non Numérique	1483510	1.42247e+06	Filtered	Filtered	Filtered	6.30534e-24	4.508e-47	Filtered	Filtered	Filtered	25.9177	25.5121
MCM3AP	O60318	GANP_HUMAN	DVFKSNKEVGR	_DVFKSNKEVGR_.3	_DVFKSNKEVGR_	Non Numérique	Non Numérique	Non Numérique	230030	250800	Filtered	Filtered	Filtered	2.8877e-18	3.11284e-31	Filtered	Filtered	Filtered	30.6828	30.4217
MCM3AP	O60318	GANP_HUMAN	DVFKSNKEVGR	_DVFKSNKEVGR_.2	_DVFKSNKEVGR_	Non Numérique	Non Numérique	Non Numérique	230030	250800	Filtered	Filtered	Filtered	8.06158e-14	1.05074e-37	Filtered	Filtered	Filtered	30.6941	30.4486
MCM3AP	O60318	GANP_HUMAN	SQVEPLPSL	_SQVEPLPSL_.1	_SQVEPLPSL_	Non Numérique	Non Numérique	Non Numérique	106460	96618.2	Filtered	Filtered	Filtered	3.15021e-14	1.5212e-27	Filtered	Filtered	Filtered	94.0908	93.9977
[truncated: 23,708 more rows]

## Sheet: Combined_0D5P+JY
PG.Genes	PG.UniProtIds	PG.ProteinNames	PEP.StrippedSequence	EG.PrecursorId	EG.ModifiedSequence	[1] 20201007_DIA_INT001-00341-HLAIp_R01.raw.PEP.Quantity	[2] 20201007_DIA_INT001-00341-HLAIp_R02.raw.PEP.Quantity	[3] 20201007_DIA_INT001-00341-HLAIp_R03.raw.PEP.Quantity	[4] 20190613_QE_HFX_LC2_SA_HLApI_JY_DIA_R01.raw.PEP.Quantity	[5] 20190613_QE_HFX_LC2_SA_HLApI_JY_DIA_R02.raw.PEP.Quantity	[6] 20190613_QE_HFX_LC2_SA_HLApI_JY_DIA_R03.raw.PEP.Quantity	[1] 20201007_DIA_INT001-00341-HLAIp_R01.raw.EG.Qvalue	[2] 20201007_DIA_INT001-00341-HLAIp_R02.raw.EG.Qvalue	[3] 20201007_DIA_INT001-00341-HLAIp_R03.raw.EG.Qvalue	[4] 20190613_QE_HFX_LC2_SA_HLApI_JY_DIA_R01.raw.EG.Qvalue	[5] 20190613_QE_HFX_LC2_SA_HLApI_JY_DIA_R02.raw.EG.Qvalue	[6] 20190613_QE_HFX_LC2_SA_HLApI_JY_DIA_R03.raw.EG.Qvalue	[1] 20201007_DIA_INT001-00341-HLAIp_R01.raw.EG.ApexRT	[2] 20201007_DIA_INT001-00341-HLAIp_R02.raw.EG.ApexRT	[3] 20201007_DIA_INT001-00341-HLAIp_R03.raw.EG.ApexRT	[4] 20190613_QE_HFX_LC2_SA_HLApI_JY_DIA_R01.raw.EG.ApexRT	[5] 20190613_QE_HFX_LC2_SA_HLApI_JY_DIA_R02.raw.EG.ApexRT	[6] 20190613_QE_HFX_LC2_SA_HLApI_JY_DIA_R03.raw.EG.ApexRT
[truncated: 11,535 more rows]

[truncated: 1 more sheets: Combined_RA957+JY]
