# Supplementary material for: Sensitive Immunopeptidomics by Leveraging Available Large-Scale Multi-HLA Spectral Libraries, Data-Independent Acquisition, and MS/MS Prediction
Source: Mol Cell Proteomics. 2021 Apr 9;20:100080. doi: 10.1016/j.mcpro.2021.100080 (PMC8724634; doi:10.1016/j.mcpro.2021.100080)
Supplement: Supplemental Table S6 [file mmc6.xlsx]

## Sheet: Mixed library
PG.Genes	PG.UniProtIds	PG.ProteinNames	PEP.StrippedSequence	EG.PrecursorId	EG.ModifiedSequence	[1] 20201007_DIA_INT001-00341-HLAIp_R01.raw.PEP.Quantity	[2] 20201007_DIA_INT001-00341-HLAIp_R02.raw.PEP.Quantity	[3] 20201007_DIA_INT001-00341-HLAIp_R03.raw.PEP.Quantity	[4] 20190613_QE_HFX_LC2_SA_HLApI_JY_DIA_R01.raw.PEP.Quantity	[5] 20190613_QE_HFX_LC2_SA_HLApI_JY_DIA_R02.raw.PEP.Quantity	[6] 20190613_QE_HFX_LC2_SA_HLApI_JY_DIA_R03.raw.PEP.Quantity	[7] 20200317_QE_HFX2_LC3_DIA_RA957_R01.raw.PEP.Quantity	[8] 20200317_QE_HFX2_LC3_DIA_RA957_R02.raw.PEP.Quantity	[1] 20201007_DIA_INT001-00341-HLAIp_R01.raw.EG.Qvalue	[2] 20201007_DIA_INT001-00341-HLAIp_R02.raw.EG.Qvalue	[3] 20201007_DIA_INT001-00341-HLAIp_R03.raw.EG.Qvalue	[4] 20190613_QE_HFX_LC2_SA_HLApI_JY_DIA_R01.raw.EG.Qvalue	[5] 20190613_QE_HFX_LC2_SA_HLApI_JY_DIA_R02.raw.EG.Qvalue	[6] 20190613_QE_HFX_LC2_SA_HLApI_JY_DIA_R03.raw.EG.Qvalue	[7] 20200317_QE_HFX2_LC3_DIA_RA957_R01.raw.EG.Qvalue	[8] 20200317_QE_HFX2_LC3_DIA_RA957_R02.raw.EG.Qvalue	[1] 20201007_DIA_INT001-00341-HLAIp_R01.raw.EG.ApexRT	[2] 20201007_DIA_INT001-00341-HLAIp_R02.raw.EG.ApexRT	[3] 20201007_DIA_INT001-00341-HLAIp_R03.raw.EG.ApexRT	[4] 20190613_QE_HFX_LC2_SA_HLApI_JY_DIA_R01.raw.EG.ApexRT	[5] 20190613_QE_HFX_LC2_SA_HLApI_JY_DIA_R02.raw.EG.ApexRT	[6] 20190613_QE_HFX_LC2_SA_HLApI_JY_DIA_R03.raw.EG.ApexRT	[7] 20200317_QE_HFX2_LC3_DIA_RA957_R01.raw.EG.ApexRT	[8] 20200317_QE_HFX2_LC3_DIA_RA957_R02.raw.EG.ApexRT
NBPF19;NBPF7;NBPF11;NBPF15;NBPF10;NBPF10;NBPF11;NBPF9;NBPF8;NBPF26;NBPF14;NBPF20;NBPF1	A0A087WUL8;P0C2Y1;Q86T75-2;Q8N660;Q6P3W6-2;Q6P3W6;Q86T75;Q3BBW0;Q3BBV2;B4DH59;Q5TI25;Q3BBV1;Q3BBV0	NBPFJ_HUMAN;NBPF7_HUMAN;NBPFB_HUMAN;NBPFF_HUMAN;NBPFA_HUMAN;NBPFA_HUMAN;NBPFB_HUMAN;NBPF9_HUMAN;NBPF8_HUMAN;NBPFP_HUMAN;NBPFE_HUMAN;NBPFK_HUMAN;NBPF1_HUMAN	KQAEELRQY	_KQAEELRQY_.2	_KQAEELRQY_	10914.3	12984	14194.6	Non Numérique	Non Numérique	Non Numérique	Non Numérique	Non Numérique	2.71508e-13	2.67117e-20	0.000148108	Filtered	Filtered	Filtered	Filtered	Filtered	29.1395	29.0307	28.9863	Filtered	Filtered	Filtered	Filtered	Filtered
IGKV3D-11;IGKV3-11;IGKV3D-15;IGKV3D-20;IGKV3D-7;IGKV3-15	A0A0A0MRZ8;P04433;A0A087WSY6;A0A0C4DH25;A0A0C4DH55;P01624	KVD11_HUMAN;KV311_HUMAN;KVD15_HUMAN;KVD20_HUMAN;KVD07_HUMAN;KV315_HUMAN	KPGQAPRLLIYDASNRATG	_KPGQAPRLLIYDASNRATG_.3	_KPGQAPRLLIYDASNRATG_	Non Numérique	Non Numérique	Non Numérique	7593.96	7488.06	8274.94	Non Numérique	Non Numérique	Filtered	Filtered	Filtered	2.92048e-16	0.000545951	1.79056e-11	Filtered	Filtered	Filtered	Filtered	Filtered	46.8579	46.755	46.7462	Filtered	Filtered
IGKV3D-11;IGKV3-11;IGKV3D-15;IGKV3D-20;IGKV3D-7;IGKV3-15;IGKV3-20	A0A0A0MRZ8;P04433;A0A087WSY6;A0A0C4DH25;A0A0C4DH55;P01624;P01619	KVD11_HUMAN;KV311_HUMAN;KVD15_HUMAN;KVD20_HUMAN;KVD07_HUMAN;KV315_HUMAN;KV320_HUMAN	SPGERATL	_SPGERATL_.2	_SPGERATL_	Non Numérique	Non Numérique	Non Numérique	43422976	45138792	48194228	Non Numérique	Non Numérique	Filtered	Filtered	Filtered	7.4916e-73	1.43505e-10	3.0569e-44	Filtered	Filtered	Filtered	Filtered	Filtered	27.4551	27.4763	27.4553	Filtered	Filtered
IGHV3-21;IGHV3-7;IGHV3-48;IGHV3-11;IGHV3-9	A0A0B4J1V1;P01780;P01763;P01762;P01782	HV321_HUMAN;HV307_HUMAN;HV348_HUMAN;HV311_HUMAN;HV309_HUMAN	NSLYLQMNSLRAEDTA	_NSLYLQMNSLRAEDTA_.2	_NSLYLQMNSLRAEDTA_	Non Numérique	Non Numérique	Non Numérique	Non Numérique	Non Numérique	Non Numérique	188235	179430	Filtered	Filtered	Filtered	Filtered	Filtered	Filtered	4.97513e-13	6.80779e-08	Filtered	Filtered	Filtered	Filtered	Filtered	Filtered	86.8849	86.8771
IGHV3-21;IGHV3-7;IGHV3-48;IGHV3-11;IGHV3-9	A0A0B4J1V1;P01780;P01763;P01762;P01782	HV321_HUMAN;HV307_HUMAN;HV348_HUMAN;HV311_HUMAN;HV309_HUMAN	NSLYLQMNSLRAEDT	_NSLYLQMNSLRAEDT_.2	_NSLYLQMNSLRAEDT_	Non Numérique	Non Numérique	Non Numérique	Non Numérique	Non Numérique	Non Numérique	103132	108138	Filtered	Filtered	Filtered	Filtered	Filtered	Filtered	1.19355e-22	5.86358e-20	Filtered	Filtered	Filtered	Filtered	Filtered	Filtered	85.8798	85.8912
IGHV3-66;IGHV3-64;IGHV3-53;IGHV3-23;IGHV3-43	A0A0C4DH42;A0A075B6Q5;P01767;P01764;A0A0B4J1X8	HV366_HUMAN;HV364_HUMAN;HV353_HUMAN;HV323_HUMAN;HV343_HUMAN	STYYADSVKGR	_STYYADSVKGR_.3	_STYYADSVKGR_	Non Numérique	Non Numérique	Non Numérique	Non Numérique	Non Numérique	Non Numérique	113009	91427.2	Filtered	Filtered	Filtered	Filtered	Filtered	Filtered	5.69499e-25	5.94359e-06	Filtered	Filtered	Filtered	Filtered	Filtered	Filtered	32.3719	32.1583
IGKV1-6;IGKV1D-13;IGKV1-27;IGKV1D-39;IGKV1-16;IGKV1D-16;IGKV1-17;IGKV1-39;IGKV1-33;IGKV1D-33	A0A0C4DH72;A0A0B4J2D9;A0A075B6S5;P04432;P04430;P01601;P01599;P01597;P01594;P01593	KV106_HUMAN;KVD13_HUMAN;KV127_HUMAN;KVD39_HUMAN;KV116_HUMAN;KVD16_HUMAN;KV117_HUMAN;KV139_HUMAN;KV133_HUMAN;KVD33_HUMAN	TQSPSSLSA	_TQSPSSLSA_.1	_TQSPSSLSA_	Non Numérique	Non Numérique	Non Numérique	Non Numérique	Non Numérique	Non Numérique	151014	126681	Filtered	Filtered	Filtered	Filtered	Filtered	Filtered	1.03304e-20	3.72292e-14	Filtered	Filtered	Filtered	Filtered	Filtered	Filtered	40.8007	40.6108
NBDY	A0A0U1RRE5	NBDY_HUMAN	TPNGGSTTL	_TPNGGSTTL_.1	_TPNGGSTTL_	534387	446349	438438	1383356	1.31331e+06	1.41514e+06	Non Numérique	Non Numérique	2.74207e-35	2.37317e-50	4.06793e-05	1.99383e-66	7.99633e-11	6.0378e-48	Filtered	Filtered	42.1045	42.0116	42.0247	32.8002	32.7971	32.7686	Filtered	Filtered
NBDY	A0A0U1RRE5	NBDY_HUMAN	YPEGTPNGGSTTL	_YPEGTPNGGSTTL_.2	_YPEGTPNGGSTTL_	Non Numérique	Non Numérique	Non Numérique	Non Numérique	Non Numérique	Non Numérique	70358.6	66466.5	Filtered	Filtered	Filtered	Filtered	Filtered	Filtered	1.0964e-22	7.06702e-24	Filtered	Filtered	Filtered	Filtered	Filtered	Filtered	61.3604	61.3413
KANSL1L	A0AUZ9;A0AUZ9-2;A0AUZ9-3	KAL1L_HUMAN	SPRTVDEKL	_SPRTVDEKL_.2	_SPRTVDEKL_	26482	24790.7	23253.6	58376.2	56926.8	67487.7	Non Numérique	Non Numérique	1.29052e-17	7.75239e-19	0.000160213	1.12365e-23	0.000117506	1.86702e-20	Filtered	Filtered	33.1457	33.0843	33.1132	27.6215	27.6448	27.6164	Filtered	Filtered
KANSL1L	A0AUZ9;A0AUZ9-2;A0AUZ9-3	KAL1L_HUMAN	LPSDVPLHF	_LPSDVPLHF_.2	_LPSDVPLHF_	Non Numérique	Non Numérique	Non Numérique	Non Numérique	Non Numérique	Non Numérique	207095	187400	Filtered	Filtered	Filtered	Filtered	Filtered	Filtered	5.83163e-21	1.69269e-19	Filtered	Filtered	Filtered	Filtered	Filtered	Filtered	97.3481	97.2219
KANSL1L	A0AUZ9;A0AUZ9-2;A0AUZ9-3	KAL1L_HUMAN	EHNSESYLL	_EHNSESYLL_.2	_EHNSESYLL_	Non Numérique	Non Numérique	Non Numérique	Non Numérique	Non Numérique	Non Numérique	163685	179237	Filtered	Filtered	Filtered	Filtered	Filtered	Filtered	1.48065e-05	6.3744e-06	Filtered	Filtered	Filtered	Filtered	Filtered	Filtered	64.4169	64.5159
KANSL1L	A0AUZ9;A0AUZ9-2;A0AUZ9-3	KAL1L_HUMAN	KTFGLGLTNV	_KTFGLGLTNV_.2	_KTFGLGLTNV_	Non Numérique	Non Numérique	Non Numérique	Non Numérique	Non Numérique	Non Numérique	102504	103815	Filtered	Filtered	Filtered	Filtered	Filtered	Filtered	8.09682e-12	1.98487e-05	Filtered	Filtered	Filtered	Filtered	Filtered	Filtered	87.2976	87.3416
KANSL1L	A0AUZ9;A0AUZ9-2;A0AUZ9-3	KAL1L_HUMAN	SPSPVHSTL	_SPSPVHSTL_.2	_SPSPVHSTL_	Non Numérique	Non Numérique	Non Numérique	Non Numérique	Non Numérique	Non Numérique	94074.1	91578.3	Filtered	Filtered	Filtered	Filtered	Filtered	Filtered	1.12226e-06	2.82835e-06	Filtered	Filtered	Filtered	Filtered	Filtered	Filtered	44.7246	44.772
SLC12A8	A0AV02-5;A0AV02-4;A0AV02-3;A0AV02;A0AV02-2	S12A8_HUMAN	FPVEISDRL	_FPVEISDRL_.2	_FPVEISDRL_	Non Numérique	Non Numérique	Non Numérique	Non Numérique	Non Numérique	Non Numérique	1.40278e+06	1.40473e+06	Filtered	Filtered	Filtered	Filtered	Filtered	Filtered	4.3161e-33	5.67316e-32	Filtered	Filtered	Filtered	Filtered	Filtered	Filtered	91.6221	91.5723
RBM47	A0AV96-2;A0AV96	RBM47_HUMAN	AAAAVIPTV	_AAAAVIPTV_.2	_AAAAVIPTV_	Non Numérique	Non Numérique	Non Numérique	17372.2	14986.1	13480.4	Non Numérique	Non Numérique	Filtered	Filtered	Filtered	4.28626e-44	1.7497e-05	1.68066e-18	Filtered	Filtered	Filtered	Filtered	Filtered	62.2099	62.0626	62.0432	Filtered	Filtered
RBM47	A0AV96-2;A0AV96	RBM47_HUMAN	ESHRAAAMARR	_ESHRAAAMARR_.3	_ESHRAAAMARR_	Non Numérique	Non Numérique	Non Numérique	Non Numérique	Non Numérique	Non Numérique	Non Numérique	6078.16	Filtered	Filtered	Filtered	Filtered	Filtered	Filtered	Filtered	2.58739e-06	Filtered	Filtered	Filtered	Filtered	Filtered	Filtered	Filtered	11.1711
TTC26	A0AVF1-2;A0AVF1-3;A0AVF1	IFT56_HUMAN	EAAGFKASK	_EAAGFKASK_.2	_EAAGFKASK_	Non Numérique	Non Numérique	Non Numérique	Non Numérique	Non Numérique	Non Numérique	42024.6	38411.7	Filtered	Filtered	Filtered	Filtered	Filtered	Filtered	6.50666e-18	4.26072e-13	Filtered	Filtered	Filtered	Filtered	Filtered	Filtered	19.6019	18.9448
TMEM129	A0AVI4	TM129_HUMAN	AASEKRLHAL	_AASEKRLHAL_.2	_AASEKRLHAL_	Non Numérique	Non Numérique	Non Numérique	27343.1	25832.2	30492.1	Non Numérique	Non Numérique	Filtered	Filtered	Filtered	2.64529e-43	2.66027e-08	8.20004e-27	Filtered	Filtered	Filtered	Filtered	Filtered	22.9457	23.0219	22.9898	Filtered	Filtered
TMEM129	A0AVI4	TM129_HUMAN	SLVEVNPAYSV	_SLVEVNPAYSV_.2	_SLVEVNPAYSV_	Non Numérique	Non Numérique	Non Numérique	2986.23	3173.9	3456.96	Non Numérique	Non Numérique	Filtered	Filtered	Filtered	6.20074e-08	0.000675452	9.59589e-05	Filtered	Filtered	Filtered	Filtered	Filtered	65.9352	65.8323	65.8024	Filtered	Filtered
TMEM129	A0AVI4	TM129_HUMAN	AHVVIHQSL	_AHVVIHQSL_.2	_AHVVIHQSL_	Non Numérique	Non Numérique	Non Numérique	Non Numérique	Non Numérique	Non Numérique	202448	214142	Filtered	Filtered	Filtered	Filtered	Filtered	Filtered	1.53931e-13	5.95007e-10	Filtered	Filtered	Filtered	Filtered	Filtered	Filtered	43.761	43.7767
E2F8	A0AVK6	E2F8_HUMAN	VPVGNSPAL	_VPVGNSPAL_.2	_VPVGNSPAL_	Non Numérique	Non Numérique	Non Numérique	190661	195790	204806	1443201	1.37752e+06	Filtered	Filtered	Filtered	1.03799e-49	3.2045e-09	2.97389e-36	2.37408e-14	6.65931e-17	Filtered	Filtered	Filtered	49.2896	49.197	49.2247	66.8233	66.8784
E2F8	A0AVK6	E2F8_HUMAN	VPVGNSPAL	_VPVGNSPAL_.1	_VPVGNSPAL_	Non Numérique	Non Numérique	Non Numérique	190661	195790	204806	1443201	1.37752e+06	Filtered	Filtered	Filtered	1.25038e-55	2.80601e-09	2.99663e-48	2.55339e-20	8.46533e-23	Filtered	Filtered	Filtered	49.3078	49.2203	49.2481	66.8568	66.8656
E2F8	A0AVK6	E2F8_HUMAN	FTPSDLEVRR	_FTPSDLEVRR_.3	_FTPSDLEVRR_	Non Numérique	Non Numérique	Non Numérique	Non Numérique	Non Numérique	Non Numérique	318785	277736	Filtered	Filtered	Filtered	Filtered	Filtered	Filtered	3.17029e-06	4.50306e-08	Filtered	Filtered	Filtered	Filtered	Filtered	Filtered	58.0125	58.1187
E2F8	A0AVK6	E2F8_HUMAN	EVAEELNVER	_EVAEELNVER_.2	_EVAEELNVER_	Non Numérique	Non Numérique	Non Numérique	Non Numérique	Non Numérique	Non Numérique	82589.4	78884.9	Filtered	Filtered	Filtered	Filtered	Filtered	Filtered	2.68881e-10	2.14739e-26	Filtered	Filtered	Filtered	Filtered	Filtered	Filtered	53.6001	53.6294
E2F8	A0AVK6	E2F8_HUMAN	PQAPSGPSY	_PQAPSGPSY_.1	_PQAPSGPSY_	23625.7	23916	19944.3	Non Numérique	Non Numérique	Non Numérique	Non Numérique	Non Numérique	1.05791e-06	0.00404647	0.000484625	Filtered	Filtered	Filtered	Filtered	Filtered	48.1363	47.8811	48.1718	Filtered	Filtered	Filtered	Filtered	Filtered
UBA6	A0AVT1;A0AVT1-2	UBA6_HUMAN	SPKRPPSPIKF	_SPKRPPSPIKF_.3	_SPKRPPSPIKF_	8972.06	10140.8	8735.49	43745.7	43149.5	50206.3	Non Numérique	Non Numérique	0.00337688	8.03848e-06	0.00035037	0.000621224	0.000460768	8.34821e-15	Filtered	Filtered	48.8642	48.7345	48.9728	38.3018	38.2308	38.202	Filtered	Filtered
UBA6	A0AVT1;A0AVT1-2	UBA6_HUMAN	KLQNLNIFL	_KLQNLNIFL_.2	_KLQNLNIFL_	Non Numérique	Non Numérique	Non Numérique	27870	30002.3	30083	243493	197776	Filtered	Filtered	Filtered	1.86157e-44	0.000262755	7.08888e-19	1.11988e-29	2.08386e-29	Filtered	Filtered	Filtered	75.2495	75.1182	75.0314	107.918	107.697
UBA6	A0AVT1;A0AVT1-2	UBA6_HUMAN	LATSISETL	_LATSISETL_.1	_LATSISETL_	Non Numérique	Non Numérique	Non Numérique	18075	Non Numérique	21082.9	334140	242868	Filtered	Filtered	Filtered	0.00120804	Filtered	0.00976573	2.1944e-23	7.97518e-19	Filtered	Filtered	Filtered	61.3162	Filtered	61.2198	81.8507	81.8405
UBA6	A0AVT1;A0AVT1-2	UBA6_HUMAN	ALDQFQEKY	_ALDQFQEKY_.2	_ALDQFQEKY_	140047	170430	158894	Non Numérique	Non Numérique	Non Numérique	Non Numérique	Non Numérique	1.00882e-17	4.46386e-17	0.000181886	Filtered	Filtered	Filtered	Filtered	Filtered	61.1094	60.9387	61.1588	Filtered	Filtered	Filtered	Filtered	Filtered
UBA6	A0AVT1;A0AVT1-2	UBA6_HUMAN	FPAAIEHTI	_FPAAIEHTI_.2	_FPAAIEHTI_	Non Numérique	Non Numérique	Non Numérique	Non Numérique	Non Numérique	Non Numérique	2.46698e+06	2256317	Filtered	Filtered	Filtered	Filtered	Filtered	Filtered	1.59188e-28	2.68829e-26	Filtered	Filtered	Filtered	Filtered	Filtered	Filtered	77.7033	77.747
UBA6	A0AVT1;A0AVT1-2	UBA6_HUMAN	FPAAIEHTI	_FPAAIEHTI_.1	_FPAAIEHTI_	Non Numérique	Non Numérique	Non Numérique	Non Numérique	Non Numérique	Non Numérique	2.46698e+06	2256317	Filtered	Filtered	Filtered	Filtered	Filtered	Filtered	0.00102987	0.000646204	Filtered	Filtered	Filtered	Filtered	Filtered	Filtered	77.6948	77.7795
ESYT2	A0FGR8-2;A0FGR8;A0FGR8-6;A0FGR8-5	ESYT2_HUMAN	ALLEDEERVVRL	_ALLEDEERVVRL_.3	_ALLEDEERVVRL_	Non Numérique	Non Numérique	Non Numérique	103551	100351	102196	Non Numérique	Non Numérique	Filtered	Filtered	Filtered	1.63467e-47	5.45361e-07	4.85346e-38	Filtered	Filtered	Filtered	Filtered	Filtered	59.5441	59.4203	59.406	Filtered	Filtered
ESYT2	A0FGR8-2;A0FGR8;A0FGR8-6;A0FGR8-5	ESYT2_HUMAN	ALLEDEERVVRL	_ALLEDEERVVRL_.2	_ALLEDEERVVRL_	Non Numérique	Non Numérique	Non Numérique	103551	100351	102196	Non Numérique	Non Numérique	Filtered	Filtered	Filtered	0.000152387	0.000513468	5.46026e-24	Filtered	Filtered	Filtered	Filtered	Filtered	59.5357	59.4327	59.4028	Filtered	Filtered
ESYT2	A0FGR8-2;A0FGR8;A0FGR8-6;A0FGR8-5	ESYT2_HUMAN	FSVSLPEVQR	_FSVSLPEVQR_.2	_FSVSLPEVQR_	Non Numérique	Non Numérique	Non Numérique	Non Numérique	Non Numérique	Non Numérique	321440	226421	Filtered	Filtered	Filtered	Filtered	Filtered	Filtered	2.37435e-22	3.39873e-12	Filtered	Filtered	Filtered	Filtered	Filtered	Filtered	86.7453	86.804
ESYT2	A0FGR8-2;A0FGR8;A0FGR8-6;A0FGR8-5	ESYT2_HUMAN	LPIATQEL	_LPIATQEL_.1	_LPIATQEL_	Non Numérique	Non Numérique	Non Numérique	Non Numérique	Non Numérique	Non Numérique	77238	64923.7	Filtered	Filtered	Filtered	Filtered	Filtered	Filtered	1.01667e-11	1.16698e-11	Filtered	Filtered	Filtered	Filtered	Filtered	Filtered	88.1498	88.1645
UHRF1BP1L	A0JNW5	UH1BL_HUMAN	HPVDQANTL	_HPVDQANTL_.1	_HPVDQANTL_	Non Numérique	Non Numérique	Non Numérique	Non Numérique	Non Numérique	Non Numérique	91224.8	79062.8	Filtered	Filtered	Filtered	Filtered	Filtered	Filtered	2.56951e-19	1.23996e-22	Filtered	Filtered	Filtered	Filtered	Filtered	Filtered	37.5175	37.265
UHRF1BP1L	A0JNW5	UH1BL_HUMAN	YTDSSSILNY	_YTDSSSILNY_.1	_YTDSSSILNY_	10489.3	Non Numérique	Non Numérique	Non Numérique	Non Numérique	Non Numérique	Non Numérique	Non Numérique	0.00592991	Filtered	Filtered	Filtered	Filtered	Filtered	Filtered	Filtered	83.7298	Filtered	Filtered	Filtered	Filtered	Filtered	Filtered	Filtered
DHRS12	A0PJE2-2;A0PJE2-3;A0PJE2	DHR12_HUMAN	EHDPRVITV	_EHDPRVITV_.2	_EHDPRVITV_	Non Numérique	Non Numérique	Non Numérique	Non Numérique	Non Numérique	Non Numérique	2.17099e+06	1.63168e+06	Filtered	Filtered	Filtered	Filtered	Filtered	Filtered	2.03842e-31	2.02896e-33	Filtered	Filtered	Filtered	Filtered	Filtered	Filtered	51.5974	51.6652
DHRS12	A0PJE2-2;A0PJE2-3;A0PJE2	DHR12_HUMAN	EHDPRVITV	_EHDPRVITV_.3	_EHDPRVITV_	Non Numérique	Non Numérique	Non Numérique	Non Numérique	Non Numérique	Non Numérique	2.17099e+06	1.63168e+06	Filtered	Filtered	Filtered	Filtered	Filtered	Filtered	1.34684e-09	0.000150352	Filtered	Filtered	Filtered	Filtered	Filtered	Filtered	51.6126	51.6677
ARHGAP10	A1A4S6	RHG10_HUMAN	SLIDKHLNL	_SLIDKHLNL_.2	_SLIDKHLNL_	Non Numérique	Non Numérique	Non Numérique	33880.1	32986.1	34982.3	Non Numérique	Non Numérique	Filtered	Filtered	Filtered	3.90341e-33	4.66954e-05	7.58253e-32	Filtered	Filtered	Filtered	Filtered	Filtered	53.0923	52.9683	52.9647	Filtered	Filtered
ARHGAP10	A1A4S6	RHG10_HUMAN	SLIDKHLNL	_SLIDKHLNL_.3	_SLIDKHLNL_	Non Numérique	Non Numérique	Non Numérique	33880.1	32986.1	34982.3	Non Numérique	Non Numérique	Filtered	Filtered	Filtered	7.23059e-07	0.000675445	4.55788e-07	Filtered	Filtered	Filtered	Filtered	Filtered	53.0635	52.9396	52.9464	Filtered	Filtered
ARHGAP10	A1A4S6	RHG10_HUMAN	ILVKHLTNV	_ILVKHLTNV_.2	_ILVKHLTNV_	Non Numérique	Non Numérique	Non Numérique	181024	383274	243391	Non Numérique	Non Numérique	Filtered	Filtered	Filtered	4.63835e-54	1.32213e-08	4.10649e-37	Filtered	Filtered	Filtered	Filtered	Filtered	40.4632	40.3816	40.3057	Filtered	Filtered
ARHGAP10	A1A4S6	RHG10_HUMAN	ILVKHLTNV	_ILVKHLTNV_.1	_ILVKHLTNV_	Non Numérique	Non Numérique	Non Numérique	181024	383274	243391	Non Numérique	Non Numérique	Filtered	Filtered	Filtered	0.00211153	Filtered	3.49251e-07	Filtered	Filtered	Filtered	Filtered	Filtered	40.474	Filtered	40.3113	Filtered	Filtered
CCDC189	A1A4V9-4;A1A4V9-2;A1A4V9	CC189_HUMAN	KYLDVHSMHQL	_KYLDVHSM[Oxidation (M)]HQL_.3	_KYLDVHSM[Oxidation (M)]HQL_	25597.6	34331.7	23519.9	Non Numérique	Non Numérique	Non Numérique	Non Numérique	Non Numérique	2.06249e-05	1.42022e-15	0.0002469	Filtered	Filtered	Filtered	Filtered	Filtered	43.2967	43.1773	43.2949	Filtered	Filtered	Filtered	Filtered	Filtered
CCDC189	A1A4V9-4;A1A4V9-2;A1A4V9	CC189_HUMAN	KYLDVHSMHQL	_KYLDVHSMHQL_.2	_KYLDVHSMHQL_	25597.6	34331.7	23519.9	Non Numérique	Non Numérique	Non Numérique	Non Numérique	Non Numérique	1.17635e-07	8.90869e-06	0.000315749	Filtered	Filtered	Filtered	Filtered	Filtered	56.5029	56.4361	56.572	Filtered	Filtered	Filtered	Filtered	Filtered
MEX3A	A1L020	MEX3A_HUMAN	RIQQQTNTY	_RIQQQTNTY_.2	_RIQQQTNTY_	12490.6	13518.9	11742.1	Non Numérique	Non Numérique	Non Numérique	Non Numérique	Non Numérique	1.4378e-20	1.17624e-35	6.85889e-05	Filtered	Filtered	Filtered	Filtered	Filtered	27.8119	27.708	27.6271	Filtered	Filtered	Filtered	Filtered	Filtered
ILVBL	A1L0T0	ILVBL_HUMAN	LPDNSILVV	_LPDNSILVV_.1	_LPDNSILVV_	Non Numérique	Non Numérique	Non Numérique	Non Numérique	Non Numérique	Non Numérique	620894	593875	Filtered	Filtered	Filtered	Filtered	Filtered	Filtered	2.29292e-06	2.73401e-08	Filtered	Filtered	Filtered	Filtered	Filtered	Filtered	108.891	108.649
ILVBL	A1L0T0	ILVBL_HUMAN	LPDNSILVV	_LPDNSILVV_.2	_LPDNSILVV_	Non Numérique	Non Numérique	Non Numérique	Non Numérique	Non Numérique	Non Numérique	620894	593875	Filtered	Filtered	Filtered	Filtered	Filtered	Filtered	0.000450868	0.000406248	Filtered	Filtered	Filtered	Filtered	Filtered	Filtered	108.853	108.617
ILVBL	A1L0T0	ILVBL_HUMAN	HRLGLFYQL	_HRLGLFYQL_.2	_HRLGLFYQL_	Non Numérique	Non Numérique	Non Numérique	Non Numérique	Non Numérique	Non Numérique	87352.6	79249.6	Filtered	Filtered	Filtered	Filtered	Filtered	Filtered	6.14696e-25	1.47323e-20	Filtered	Filtered	Filtered	Filtered	Filtered	Filtered	91.2478	91.203
PLEKHG3	A1L390-3;A1L390	PKHG3_HUMAN	APAKNGAGSL	_APAKNGAGSL_.2	_APAKNGAGSL_	127699	122524	121790	Non Numérique	Non Numérique	Non Numérique	Non Numérique	Non Numérique	5.33207e-23	1.49604e-13	5.87716e-05	Filtered	Filtered	Filtered	Filtered	Filtered	24.8197	24.7159	24.7342	Filtered	Filtered	Filtered	Filtered	Filtered
PLEKHG3	A1L390-3;A1L390	PKHG3_HUMAN	NYPNSVAAL	_NYPNSVAAL_.2	_NYPNSVAAL_	10764.6	8752.7	9400.16	Non Numérique	Non Numérique	Non Numérique	Non Numérique	Non Numérique	2.45055e-07	2.59644e-22	0.000357071	Filtered	Filtered	Filtered	Filtered	Filtered	77.4791	77.407	77.5132	Filtered	Filtered	Filtered	Filtered	Filtered
FAM92A1	A1XBS5-2;A1XBS5-4;A1XBS5-3;A1XBS5;A1XBS5-5	F92A1_HUMAN	KVVEPLKTY	_KVVEPLKTY_.2	_KVVEPLKTY_	90928.5	85789.1	85866.5	Non Numérique	Non Numérique	Non Numérique	Non Numérique	Non Numérique	0.000857963	0.00175168	0.000283652	Filtered	Filtered	Filtered	Filtered	Filtered	47.1871	47.0365	47.2747	Filtered	Filtered	Filtered	Filtered	Filtered
MACROD2	A1Z1Q3-6;A1Z1Q3-4;A1Z1Q3	MACD2_HUMAN	NTPGPDVEM	_NTPGPDVEM_.1	_NTPGPDVEM_	Non Numérique	Non Numérique	Non Numérique	Non Numérique	Non Numérique	Non Numérique	575549	368526	Filtered	Filtered	Filtered	Filtered	Filtered	Filtered	7.07891e-21	1.81995e-27	Filtered	Filtered	Filtered	Filtered	Filtered	Filtered	63.3088	63.2738
ZC3H12D	A2A288;A2A288-3	ZC12D_HUMAN	RPRDLHGDLL	_RPRDLHGDLL_.2	_RPRDLHGDLL_	Non Numérique	Non Numérique	Non Numérique	54460	55842.6	73598.9	Non Numérique	Non Numérique	Filtered	Filtered	Filtered	4.63623e-06	0.00313796	0.00129459	Filtered	Filtered	Filtered	Filtered	Filtered	35.6321	35.5351	35.5429	Filtered	Filtered
ZC3H12D	A2A288;A2A288-3;A2A288-4	ZC12D_HUMAN	TPIREQHVL	_TPIREQHVL_.2	_TPIREQHVL_	Non Numérique	Non Numérique	Non Numérique	41506	40914.3	49294.5	12047980	12324438	Filtered	Filtered	Filtered	8.34042e-07	0.000669095	1.33933e-12	1.3786e-31	4.94012e-32	Filtered	Filtered	Filtered	34.0045	33.8918	33.858	43.6119	43.6536
ZC3H12D	A2A288;A2A288-3;A2A288-4	ZC12D_HUMAN	TPIREQHVL	_TPIREQHVL_.1	_TPIREQHVL_	Non Numérique	Non Numérique	Non Numérique	41506	40914.3	49294.5	12047980	12324438	Filtered	Filtered	Filtered	Filtered	Filtered	Filtered	3.78245e-10	2.83503e-07	Filtered	Filtered	Filtered	Filtered	Filtered	Filtered	43.598	43.6397
ZC3H12D	A2A288-4	ZC12D_HUMAN	PASARPAAP	_PASARPAAP_.2	_PASARPAAP_	74706.5	78981.4	78239.9	168667	162520	178896	Non Numérique	Non Numérique	0.00590738	0.000283428	0.00129602	1.8479e-44	9.36807e-10	1.8586e-41	Filtered	Filtered	33.9618	33.8534	33.8456	26.5098	26.5227	26.5154	Filtered	Filtered
PIPSL;PSMD4;PSMD4	A2A3N6;P55036-2;P55036	PIPSL_HUMAN;PSMD4_HUMAN;PSMD4_HUMAN	TPDTGRILSKL	_TPDTGRILSKL_.2	_TPDTGRILSKL_	133559	165694	150154	2.43387e+06	2231839	2.37274e+06	Non Numérique	Non Numérique	6.44662e-35	8.10608e-42	4.06793e-05	2.48836e-60	2.37606e-09	2.61346e-42	Filtered	Filtered	68.9907	69.0161	69.1059	51.1215	51.0288	51.0513	Filtered	Filtered
PIPSL;PSMD4;PSMD4	A2A3N6;P55036-2;P55036	PIPSL_HUMAN;PSMD4_HUMAN;PSMD4_HUMAN	PDTGRILSKL	_PDTGRILSKL_.2	_PDTGRILSKL_	21880	23277	18645.8	128277	117688	132522	Non Numérique	Non Numérique	1.29901e-15	7.91679e-13	0.000121149	2.68036e-29	2.51431e-06	2.70779e-26	Filtered	Filtered	68.9989	68.993	69.0932	51.1297	51.0474	51.0491	Filtered	Filtered
PIPSL;PSMD4;PSMD4	A2A3N6;P55036-2;P55036	PIPSL_HUMAN;PSMD4_HUMAN;PSMD4_HUMAN	VMQDPEFLQSV	_VM[Oxidation (M)]QDPEFLQSV_.2	_VM[Oxidation (M)]QDPEFLQSV_	Non Numérique	Non Numérique	Non Numérique	63761.6	64984.6	65684.8	Non Numérique	Non Numérique	Filtered	Filtered	Filtered	2.21484e-68	5.66508e-11	1.15167e-50	Filtered	Filtered	Filtered	Filtered	Filtered	65.3484	65.2402	65.2521	Filtered	Filtered
PIPSL;PSMD4;PSMD4	A2A3N6;P55036-2;P55036	PIPSL_HUMAN;PSMD4_HUMAN;PSMD4_HUMAN	KLTAFVNTL	_KLTAFVNTL_.2	_KLTAFVNTL_	Non Numérique	Non Numérique	Non Numérique	62045.3	60870.1	67642	Non Numérique	Non Numérique	Filtered	Filtered	Filtered	6.59012e-37	4.325e-07	6.75681e-26	Filtered	Filtered	Filtered	Filtered	Filtered	62.17	62.0305	62.0164	Filtered	Filtered
PIPSL;PSMD4;PSMD4	A2A3N6;P55036-2;P55036	PIPSL_HUMAN;PSMD4_HUMAN;PSMD4_HUMAN	RILSKLHTV	_RILSKLHTV_.3	_RILSKLHTV_	Non Numérique	Non Numérique	Non Numérique	133309	Non Numérique	137110	Non Numérique	Non Numérique	Filtered	Filtered	Filtered	0.00613256	Filtered	9.20623e-05	Filtered	Filtered	Filtered	Filtered	Filtered	31.3696	Filtered	31.1921	Filtered	Filtered
PIPSL;PSMD4;PIP5K1A;PIP5K1A;PIP5K1A;PIP5K1A	A2A3N6;P55036-2;Q99755-4;Q99755;Q99755-3;Q99755-2	PIPSL_HUMAN;PSMD4_HUMAN;PI51A_HUMAN;PI51A_HUMAN;PI51A_HUMAN;PI51A_HUMAN	AQREPLSSETQY	_AQREPLSSETQY_.2	_AQREPLSSETQY_	16717.8	15747.8	15464.2	Non Numérique	Non Numérique	Non Numérique	Non Numérique	Non Numérique	2.0278e-33	1.39856e-44	4.06793e-05	Filtered	Filtered	Filtered	Filtered	Filtered	47.587	47.3684	47.5858	Filtered	Filtered	Filtered	Filtered	Filtered
PIPSL;PSMD4;PIP5K1A;PIP5K1A;PIP5K1A;PIP5K1A	A2A3N6;P55036-2;Q99755-4;Q99755;Q99755-3;Q99755-2	PIPSL_HUMAN;PSMD4_HUMAN;PI51A_HUMAN;PI51A_HUMAN;PI51A_HUMAN;PI51A_HUMAN	ESIQGEARR	_ESIQGEARR_.2	_ESIQGEARR_	Non Numérique	Non Numérique	Non Numérique	Non Numérique	Non Numérique	Non Numérique	402069	382128	Filtered	Filtered	Filtered	Filtered	Filtered	Filtered	3.85001e-31	1.15843e-33	Filtered	Filtered	Filtered	Filtered	Filtered	Filtered	20.0753	19.4235
PIPSL;PSMD4;PIP5K1A;PIP5K1A;PIP5K1A;PIP5K1A	A2A3N6;P55036-2;Q99755-4;Q99755;Q99755-3;Q99755-2	PIPSL_HUMAN;PSMD4_HUMAN;PI51A_HUMAN;PI51A_HUMAN;PI51A_HUMAN;PI51A_HUMAN	ETQYSVDTRR	_ETQYSVDTRR_.3	_ETQYSVDTRR_	Non Numérique	Non Numérique	Non Numérique	Non Numérique	Non Numérique	Non Numérique	113025	121063	Filtered	Filtered	Filtered	Filtered	Filtered	Filtered	1.9934e-21	4.17496e-18	Filtered	Filtered	Filtered	Filtered	Filtered	Filtered	28.1572	27.8984
PIPSL;PSMD4;PIP5K1A;PIP5K1A;PIP5K1A;PIP5K1A	A2A3N6;P55036-2;Q99755-4;Q99755;Q99755-3;Q99755-2	PIPSL_HUMAN;PSMD4_HUMAN;PI51A_HUMAN;PI51A_HUMAN;PI51A_HUMAN;PI51A_HUMAN	ETQYSVDTRR	_ETQYSVDTRR_.2	_ETQYSVDTRR_	Non Numérique	Non Numérique	Non Numérique	Non Numérique	Non Numérique	Non Numérique	113025	121063	Filtered	Filtered	Filtered	Filtered	Filtered	Filtered	2.29805e-07	7.09335e-15	Filtered	Filtered	Filtered	Filtered	Filtered	Filtered	28.1569	27.8981
CXorf23	A2AJT9-3;A2AJT9-2;A2AJT9	CX023_HUMAN	FSDGRTQKY	_FSDGRTQKY_.2	_FSDGRTQKY_	185354	187737	195734	Non Numérique	Non Numérique	Non Numérique	Non Numérique	Non Numérique	1.06454e-36	9.08823e-47	4.06793e-05	Filtered	Filtered	Filtered	Filtered	Filtered	24.3754	24.282	24.1851	Filtered	Filtered	Filtered	Filtered	Filtered
WDR27	A2RRH5-3;A2RRH5-2;A2RRH5;A2RRH5-4	WDR27_HUMAN	LSDIVIEKY	_LSDIVIEKY_.2	_LSDIVIEKY_	737755	830013	789160	Non Numérique	Non Numérique	Non Numérique	Non Numérique	Non Numérique	1.71182e-30	1.13281e-43	4.06793e-05	Filtered	Filtered	Filtered	Filtered	Filtered	76.0079	75.9523	76.0581	Filtered	Filtered	Filtered	Filtered	Filtered
WDR27	A2RRH5-3;A2RRH5-2;A2RRH5;A2RRH5-4	WDR27_HUMAN	LSDIVIEKY	_LSDIVIEKY_.1	_LSDIVIEKY_	737755	830013	789160	Non Numérique	Non Numérique	Non Numérique	Non Numérique	Non Numérique	3.5485e-05	4.37042e-08	0.000515918	Filtered	Filtered	Filtered	Filtered	Filtered	76.0096	75.9384	76.0442	Filtered	Filtered	Filtered	Filtered	Filtered
NBAS	A2RRP1-2;A2RRP1	NBAS_HUMAN	KILPLQVRL	_KILPLQVRL_.2	_KILPLQVRL_	Non Numérique	Non Numérique	Non Numérique	17128.7	Non Numérique	15817.4	458234	408761	Filtered	Filtered	Filtered	0.000129254	Filtered	3.90928e-05	3.93046e-30	1.00082e-30	Filtered	Filtered	Filtered	63.1541	Filtered	62.917	90.5496	90.4887
NBAS	A2RRP1-2;A2RRP1	NBAS_HUMAN	KILPLQVRL	_KILPLQVRL_.3	_KILPLQVRL_	Non Numérique	Non Numérique	Non Numérique	17128.7	Non Numérique	15817.4	458234	408761	Filtered	Filtered	Filtered	Filtered	Filtered	Filtered	6.64481e-27	2.59235e-29	Filtered	Filtered	Filtered	Filtered	Filtered	Filtered	90.5263	90.5118
NBAS	A2RRP1-2;A2RRP1	NBAS_HUMAN	NSEQETLQKY	_NSEQETLQKY_.2	_NSEQETLQKY_	33111.6	31766.7	35170.6	Non Numérique	Non Numérique	Non Numérique	Non Numérique	Non Numérique	5.26088e-24	5.1544e-30	9.39897e-05	Filtered	Filtered	Filtered	Filtered	Filtered	41.7307	41.6327	41.651	Filtered	Filtered	Filtered	Filtered	Filtered
NBAS	A2RRP1-2;A2RRP1	NBAS_HUMAN	NSEQETLQK	_NSEQETLQK_.2	_NSEQETLQK_	31679.2	29953.6	29435.9	Non Numérique	Non Numérique	Non Numérique	Non Numérique	Non Numérique	4.51684e-18	3.32483e-23	5.15043e-05	Filtered	Filtered	Filtered	Filtered	Filtered	21.9538	21.7976	21.6639	Filtered	Filtered	Filtered	Filtered	Filtered
NBAS	A2RRP1-2;A2RRP1	NBAS_HUMAN	THDGGFLSL	_THDGGFLSL_.2	_THDGGFLSL_	Non Numérique	Non Numérique	Non Numérique	29370.7	Non Numérique	Non Numérique	2172616	2.02666e+06	Filtered	Filtered	Filtered	0.00462839	Filtered	Filtered	9.78357e-27	1.60264e-30	Filtered	Filtered	Filtered	66.4157	Filtered	Filtered	86.791	86.8703
NBAS	A2RRP1-2;A2RRP1	NBAS_HUMAN	SRDEHLHEM	_SRDEHLHEM[Oxidation (M)]_.3	_SRDEHLHEM[Oxidation (M)]_	Non Numérique	Non Numérique	Non Numérique	Non Numérique	Non Numérique	Non Numérique	128957	179365	Filtered	Filtered	Filtered	Filtered	Filtered	Filtered	2.00765e-24	7.1227e-27	Filtered	Filtered	Filtered	Filtered	Filtered	Filtered	11.926	11.5346
NBAS	A2RRP1-2;A2RRP1	NBAS_HUMAN	SRDEHLHEM	_SRDEHLHEM_.2	_SRDEHLHEM_	Non Numérique	Non Numérique	Non Numérique	Non Numérique	Non Numérique	Non Numérique	128957	179365	Filtered	Filtered	Filtered	Filtered	Filtered	Filtered	9.68047e-22	1.23258e-17	Filtered	Filtered	Filtered	Filtered	Filtered	Filtered	21.8177	21.3958
NBAS	A2RRP1-2;A2RRP1	NBAS_HUMAN	LPNDMTLAL	_LPNDM[Oxidation (M)]TLAL_.2	_LPNDM[Oxidation (M)]TLAL_	Non Numérique	Non Numérique	Non Numérique	Non Numérique	Non Numérique	Non Numérique	181839	184314	Filtered	Filtered	Filtered	Filtered	Filtered	Filtered	6.93863e-23	2.63814e-13	Filtered	Filtered	Filtered	Filtered	Filtered	Filtered	90.9044	91.2965
TARSL2	A2RTX5-2;A2RTX5	SYTC2_HUMAN	LTDFIREEY	_LTDFIREEY_.2	_LTDFIREEY_	5213726	5979989	5.34199e+06	Non Numérique	Non Numérique	Non Numérique	Non Numérique	Non Numérique	2.05735e-28	1.48298e-47	4.06793e-05	Filtered	Filtered	Filtered	Filtered	Filtered	78.1762	78.135	78.168	Filtered	Filtered	Filtered	Filtered	Filtered
TARSL2	A2RTX5-2;A2RTX5	SYTC2_HUMAN	LTDFIREEY	_LTDFIREEY_.1	_LTDFIREEY_	5213726	5979989	5.34199e+06	Non Numérique	Non Numérique	Non Numérique	Non Numérique	Non Numérique	6.23984e-05	0.000401476	0.000892399	Filtered	Filtered	Filtered	Filtered	Filtered	78.1536	78.1543	78.1716	Filtered	Filtered	Filtered	Filtered	Filtered
TARSL2	A2RTX5-2;A2RTX5	SYTC2_HUMAN	FTEVLSPNMY	_FTEVLSPNMY_.2	_FTEVLSPNMY_	4625.84	5247.04	4069.21	Non Numérique	Non Numérique	Non Numérique	Non Numérique	Non Numérique	0.000209424	4.18041e-08	0.000880527	Filtered	Filtered	Filtered	Filtered	Filtered	100.572	100.683	100.516	Filtered	Filtered	Filtered	Filtered	Filtered
TESPA1	A2RU30-2;A2RU30-3;A2RU30	TESP1_HUMAN	SRFKQVQTL	_SRFKQVQTL_.2	_SRFKQVQTL_	Non Numérique	Non Numérique	Non Numérique	Non Numérique	Non Numérique	Non Numérique	561844	549452	Filtered	Filtered	Filtered	Filtered	Filtered	Filtered	5.60867e-26	2.76231e-31	Filtered	Filtered	Filtered	Filtered	Filtered	Filtered	42.9861	43.03
TESPA1	A2RU30-2;A2RU30-3;A2RU30	TESP1_HUMAN	RPRHPHHHQTF	_RPRHPHHHQTF_.3	_RPRHPHHHQTF_	Non Numérique	Non Numérique	Non Numérique	15678.8	14928.4	Non Numérique	Non Numérique	Non Numérique	Filtered	Filtered	Filtered	1.19526e-37	9.09968e-07	Filtered	Filtered	Filtered	Filtered	Filtered	Filtered	10.8505	10.8214	Filtered	Filtered	Filtered
FAM234B	A2RU67	F234B_HUMAN	NRDSSPPSL	_NRDSSPPSL_.2	_NRDSSPPSL_	Non Numérique	Non Numérique	Non Numérique	Non Numérique	Non Numérique	Non Numérique	415553	404794	Filtered	Filtered	Filtered	Filtered	Filtered	Filtered	1.52788e-27	3.55092e-27	Filtered	Filtered	Filtered	Filtered	Filtered	Filtered	41.0282	40.9687
CCDC66	A2RUB6-3;A2RUB6	CCD66_HUMAN	DSDEISGKMNTY	_DSDEISGKMNTY_.2	_DSDEISGKMNTY_	15714.9	16760.5	16127.9	Non Numérique	Non Numérique	Non Numérique	Non Numérique	Non Numérique	1.5953e-20	7.60952e-27	4.47489e-05	Filtered	Filtered	Filtered	Filtered	Filtered	55.7425	55.4851	55.6931	Filtered	Filtered	Filtered	Filtered	Filtered
CCDC66	A2RUB6-3;A2RUB6	CCD66_HUMAN	DSDEISGKMNTY	_DSDEISGKM[Oxidation (M)]NTY_.2	_DSDEISGKM[Oxidation (M)]NTY_	15714.9	16760.5	16127.9	Non Numérique	Non Numérique	Non Numérique	Non Numérique	Non Numérique	Filtered	1.06624e-09	0.000167956	Filtered	Filtered	Filtered	Filtered	Filtered	Filtered	40.5226	40.5515	Filtered	Filtered	Filtered	Filtered	Filtered
TYW5	A2RUC4	TYW5_HUMAN	YPQRKPLVL	_YPQRKPLVL_.2	_YPQRKPLVL_	Non Numérique	Non Numérique	Non Numérique	Non Numérique	Non Numérique	Non Numérique	41187.9	47448.8	Filtered	Filtered	Filtered	Filtered	Filtered	Filtered	0.00419596	0.00146178	Filtered	Filtered	Filtered	Filtered	Filtered	Filtered	55.3132	55.4299
DENND3	A2RUS2;A2RUS2-2	DEND3_HUMAN	YYRPLHDEY	_YYRPLHDEY_.2	_YYRPLHDEY_	Non Numérique	Non Numérique	Non Numérique	40584.1	39806.6	45863.8	222874	235329	Filtered	Filtered	Filtered	3.79976e-56	4.46076e-08	3.70711e-37	0.00017055	4.43258e-09	Filtered	Filtered	Filtered	35.8004	35.6772	35.7112	45.156	45.0798
DENND3	A2RUS2;A2RUS2-2	DEND3_HUMAN	FLLRRIPTL	_FLLRRIPTL_.3	_FLLRRIPTL_	Non Numérique	Non Numérique	Non Numérique	75487.3	76755.1	74967.8	Non Numérique	Non Numérique	Filtered	Filtered	Filtered	3.68169e-57	6.7688e-09	2.21592e-38	Filtered	Filtered	Filtered	Filtered	Filtered	63.7051	63.5447	63.4994	Filtered	Filtered
DENND3	A2RUS2;A2RUS2-2	DEND3_HUMAN	NIDHGSITY	_NIDHGSITY_.2	_NIDHGSITY_	32522.6	31143.3	29752.8	Non Numérique	Non Numérique	Non Numérique	Non Numérique	Non Numérique	4.56245e-05	2.07845e-15	0.000306002	Filtered	Filtered	Filtered	Filtered	Filtered	52.1338	51.898	52.0953	Filtered	Filtered	Filtered	Filtered	Filtered
DENND3	A2RUS2;A2RUS2-2	DEND3_HUMAN	KPHEASKL	_KPHEASKL_.2	_KPHEASKL_	Non Numérique	Non Numérique	Non Numérique	28034.7	26164.4	30448.5	Non Numérique	Non Numérique	Filtered	Filtered	Filtered	1.65446e-58	5.01073e-10	1.5153e-46	Filtered	Filtered	Filtered	Filtered	Filtered	12.196	12.1932	11.9039	Filtered	Filtered
DENND3	A2RUS2;A2RUS2-2	DEND3_HUMAN	SRFPYYNSL	_SRFPYYNSL_.2	_SRFPYYNSL_	Non Numérique	27941.6	Non Numérique	Non Numérique	Non Numérique	Non Numérique	3901558	3.88748e+06	Filtered	0.00460302	Filtered	Filtered	Filtered	Filtered	1.53926e-34	5.88614e-35	Filtered	79.2197	Filtered	Filtered	Filtered	Filtered	78.3537	78.418
DENND3	A2RUS2;A2RUS2-2	DEND3_HUMAN	SRFPYYNSL	_SRFPYYNSL_.1	_SRFPYYNSL_	Non Numérique	27941.6	Non Numérique	Non Numérique	Non Numérique	Non Numérique	3901558	3.88748e+06	Filtered	Filtered	Filtered	Filtered	Filtered	Filtered	1.54461e-17	2.94207e-12	Filtered	Filtered	Filtered	Filtered	Filtered	Filtered	78.3631	78.4428
DENND3	A2RUS2;A2RUS2-2	DEND3_HUMAN	MPNLQDIAM	_MPNLQDIAM_.1	_MPNLQDIAM_	Non Numérique	Non Numérique	Non Numérique	Non Numérique	Non Numérique	Non Numérique	329134	252724	Filtered	Filtered	Filtered	Filtered	Filtered	Filtered	0.0032962	0.00333437	Filtered	Filtered	Filtered	Filtered	Filtered	Filtered	104.484	104.319
DENND3	A2RUS2;A2RUS2-2	DEND3_HUMAN	MPNLQDIAM	_MPNLQDIAM[Oxidation (M)]_.1	_MPNLQDIAM[Oxidation (M)]_	Non Numérique	Non Numérique	Non Numérique	Non Numérique	Non Numérique	Non Numérique	329134	252724	Filtered	Filtered	Filtered	Filtered	Filtered	Filtered	0.00199806	0.0020997	Filtered	Filtered	Filtered	Filtered	Filtered	Filtered	86.3175	86.3344
DENND3	A2RUS2;A2RUS2-2	DEND3_HUMAN	HHELHAAHL	_HHELHAAHL_.3	_HHELHAAHL_	Non Numérique	Non Numérique	Non Numérique	Non Numérique	Non Numérique	Non Numérique	228718	207515	Filtered	Filtered	Filtered	Filtered	Filtered	Filtered	5.46148e-17	4.15606e-12	Filtered	Filtered	Filtered	Filtered	Filtered	Filtered	23.8705	23.5791
DENND3	A2RUS2;A2RUS2-2	DEND3_HUMAN	HHELHAAHL	_HHELHAAHL_.2	_HHELHAAHL_	Non Numérique	Non Numérique	Non Numérique	Non Numérique	Non Numérique	Non Numérique	228718	207515	Filtered	Filtered	Filtered	Filtered	Filtered	Filtered	8.05238e-11	2.06651e-10	Filtered	Filtered	Filtered	Filtered	Filtered	Filtered	23.8679	23.5817
DENND3	A2RUS2;A2RUS2-2	DEND3_HUMAN	AHMDTVRTL	_AHMDTVRTL_.2	_AHMDTVRTL_	Non Numérique	Non Numérique	Non Numérique	Non Numérique	Non Numérique	Non Numérique	326712	352928	Filtered	Filtered	Filtered	Filtered	Filtered	Filtered	5.72166e-23	3.07367e-21	Filtered	Filtered	Filtered	Filtered	Filtered	Filtered	42.5877	42.6428
DENND3	A2RUS2;A2RUS2-2	DEND3_HUMAN	MPMTLPETTL	_MPMTLPETTL_.2	_MPMTLPETTL_	Non Numérique	Non Numérique	Non Numérique	Non Numérique	Non Numérique	Non Numérique	54384.2	47810.4	Filtered	Filtered	Filtered	Filtered	Filtered	Filtered	2.50442e-22	3.48835e-24	Filtered	Filtered	Filtered	Filtered	Filtered	Filtered	109.167	108.931
FUOM	A2VDF0	FUCM_HUMAN	ETALYGNLILR	_ETALYGNLILR_.2	_ETALYGNLILR_	Non Numérique	Non Numérique	Non Numérique	Non Numérique	Non Numérique	Non Numérique	513973	509276	Filtered	Filtered	Filtered	Filtered	Filtered	Filtered	2.99054e-31	1.95907e-32	Filtered	Filtered	Filtered	Filtered	Filtered	Filtered	95.2608	95.1431
KIAA0922	A2VDJ0-6;A2VDJ0-3;A2VDJ0;A2VDJ0-5;A2VDJ0-2	T131L_HUMAN	FPSEAPISL	_FPSEAPISL_.1	_FPSEAPISL_	Non Numérique	Non Numérique	8116.42	16681	Non Numérique	Non Numérique	13382435	11250770	Filtered	Filtered	0.00379493	0.00898283	Filtered	Filtered	3.39518e-29	3.91138e-35	Filtered	Filtered	106.623	72.95	Filtered	Filtered	104.577	104.391
KIAA0922	A2VDJ0-6;A2VDJ0-3;A2VDJ0;A2VDJ0-5;A2VDJ0-2	T131L_HUMAN	FPSEAPISL	_FPSEAPISL_.2	_FPSEAPISL_	Non Numérique	Non Numérique	8116.42	16681	Non Numérique	Non Numérique	13382435	11250770	Filtered	Filtered	Filtered	Filtered	Filtered	Filtered	8.40129e-28	1.01371e-32	Filtered	Filtered	Filtered	Filtered	Filtered	Filtered	104.65	104.403
KIAA0922	A2VDJ0-6;A2VDJ0-3;A2VDJ0;A2VDJ0-5;A2VDJ0-2	T131L_HUMAN	LPKVQSIQL	_LPKVQSIQL_.2	_LPKVQSIQL_	Non Numérique	Non Numérique	Non Numérique	342912	365496	361108	Non Numérique	Non Numérique	Filtered	Filtered	Filtered	7.90843e-69	2.30686e-10	1.97804e-48	Filtered	Filtered	Filtered	Filtered	Filtered	60.1418	60.0285	60.0142	Filtered	Filtered
KIAA0922	A2VDJ0-6;A2VDJ0-3;A2VDJ0;A2VDJ0-5;A2VDJ0-2	T131L_HUMAN	NHFDRSVVL	_NHFDRSVVL_.2	_NHFDRSVVL_	Non Numérique	Non Numérique	Non Numérique	Non Numérique	Non Numérique	Non Numérique	26860172	23308948	Filtered	Filtered	Filtered	Filtered	Filtered	Filtered	1.17161e-25	6.72475e-31	Filtered	Filtered	Filtered	Filtered	Filtered	Filtered	56.5607	56.7251
KIAA0922	A2VDJ0-6;A2VDJ0-3;A2VDJ0;A2VDJ0-5;A2VDJ0-2	T131L_HUMAN	NHFDRSVVL	_NHFDRSVVL_.1	_NHFDRSVVL_	Non Numérique	Non Numérique	Non Numérique	Non Numérique	Non Numérique	Non Numérique	26860172	23308948	Filtered	Filtered	Filtered	Filtered	Filtered	Filtered	4.93095e-28	2.368e-20	Filtered	Filtered	Filtered	Filtered	Filtered	Filtered	56.5928	56.7164
KIAA0922	A2VDJ0-6;A2VDJ0-3;A2VDJ0;A2VDJ0-5;A2VDJ0-2	T131L_HUMAN	ESAPVHNSF	_ESAPVHNSF_.2	_ESAPVHNSF_	Non Numérique	Non Numérique	Non Numérique	Non Numérique	Non Numérique	Non Numérique	1.79627e+06	1.74964e+06	Filtered	Filtered	Filtered	Filtered	Filtered	Filtered	3.72224e-30	1.78012e-31	Filtered	Filtered	Filtered	Filtered	Filtered	Filtered	43.175	43.131
KIAA0922	A2VDJ0-6;A2VDJ0-3;A2VDJ0;A2VDJ0-5;A2VDJ0-2	T131L_HUMAN	ESAPVHNSF	_ESAPVHNSF_.1	_ESAPVHNSF_	Non Numérique	Non Numérique	Non Numérique	Non Numérique	Non Numérique	Non Numérique	1.79627e+06	1.74964e+06	Filtered	Filtered	Filtered	Filtered	Filtered	Filtered	5.25119e-29	3.86841e-26	Filtered	Filtered	Filtered	Filtered	Filtered	Filtered	43.1609	43.1429
KIAA0922	A2VDJ0-6;A2VDJ0-3;A2VDJ0;A2VDJ0-5;A2VDJ0-2	T131L_HUMAN	RHFSQRDAL	_RHFSQRDAL_.3	_RHFSQRDAL_	Non Numérique	Non Numérique	Non Numérique	Non Numérique	Non Numérique	Non Numérique	3.33165e+06	3.29589e+06	Filtered	Filtered	Filtered	Filtered	Filtered	Filtered	1.53904e-34	4.83101e-35	Filtered	Filtered	Filtered	Filtered	Filtered	Filtered	26.9811	26.8051
KIAA0922	A2VDJ0-6;A2VDJ0-3;A2VDJ0;A2VDJ0-5;A2VDJ0-2	T131L_HUMAN	EIASSLPAAQR	_EIASSLPAAQR_.2	_EIASSLPAAQR_	Non Numérique	Non Numérique	Non Numérique	Non Numérique	Non Numérique	Non Numérique	1.9225e+06	1.80836e+06	Filtered	Filtered	Filtered	Filtered	Filtered	Filtered	2.3006e-33	6.13472e-34	Filtered	Filtered	Filtered	Filtered	Filtered	Filtered	51.4384	51.5137
KIAA0922	A2VDJ0-6;A2VDJ0-3;A2VDJ0;A2VDJ0-5;A2VDJ0-2	T131L_HUMAN	HVSGIGTRR	_HVSGIGTRR_.2	_HVSGIGTRR_	Non Numérique	Non Numérique	Non Numérique	Non Numérique	Non Numérique	Non Numérique	1.27448e+06	1224150	Filtered	Filtered	Filtered	Filtered	Filtered	Filtered	2.09433e-31	2.87192e-28	Filtered	Filtered	Filtered	Filtered	Filtered	Filtered	15.6289	14.9757
KIAA0922	A2VDJ0-6;A2VDJ0-3;A2VDJ0;A2VDJ0-5;A2VDJ0-2	T131L_HUMAN	QRDALSLQF	_QRDALSLQF_.2	_QRDALSLQF_	Non Numérique	Non Numérique	Non Numérique	Non Numérique	Non Numérique	Non Numérique	586144	569508	Filtered	Filtered	Filtered	Filtered	Filtered	Filtered	3.38708e-18	8.67035e-20	Filtered	Filtered	Filtered	Filtered	Filtered	Filtered	87.1224	87.1868
KIAA0922	A2VDJ0-6;A2VDJ0-3;A2VDJ0;A2VDJ0-5;A2VDJ0-2	T131L_HUMAN	THMENQAVV	_THM[Oxidation (M)]ENQAVV_.2	_THM[Oxidation (M)]ENQAVV_	Non Numérique	Non Numérique	Non Numérique	Non Numérique	Non Numérique	Non Numérique	361665	315736	Filtered	Filtered	Filtered	Filtered	Filtered	Filtered	1.01819e-18	1.52948e-24	Filtered	Filtered	Filtered	Filtered	Filtered	Filtered	29.1845	28.9261
KIAA0922	A2VDJ0-6;A2VDJ0-3;A2VDJ0;A2VDJ0-5;A2VDJ0-2	T131L_HUMAN	DTYGPSDKGRGK	_DTYGPSDKGRGK_.3	_DTYGPSDKGRGK_	Non Numérique	Non Numérique	Non Numérique	Non Numérique	Non Numérique	Non Numérique	175622	278232	Filtered	Filtered	Filtered	Filtered	Filtered	Filtered	6.97346e-12	2.00313e-14	Filtered	Filtered	Filtered	Filtered	Filtered	Filtered	15.6046	15.0245
KIAA0922	A2VDJ0-6;A2VDJ0-3;A2VDJ0;A2VDJ0-5;A2VDJ0-2	T131L_HUMAN	VSGIGTRR	_VSGIGTRR_.2	_VSGIGTRR_	Non Numérique	Non Numérique	Non Numérique	Non Numérique	Non Numérique	Non Numérique	151389	178516	Filtered	Filtered	Filtered	Filtered	Filtered	Filtered	1.168e-27	1.33618e-27	Filtered	Filtered	Filtered	Filtered	Filtered	Filtered	15.6255	14.988
KIAA0922	A2VDJ0-6;A2VDJ0-3;A2VDJ0;A2VDJ0-5;A2VDJ0-2	T131L_HUMAN	HLLDHLSIVYV	_HLLDHLSIVYV_.2	_HLLDHLSIVYV_	Non Numérique	Non Numérique	Non Numérique	Non Numérique	Non Numérique	Non Numérique	50134.8	35853.4	Filtered	Filtered	Filtered	Filtered	Filtered	Filtered	4.73251e-10	4.72892e-07	Filtered	Filtered	Filtered	Filtered	Filtered	Filtered	108.425	108.178
KIAA0922	A2VDJ0-6;A2VDJ0-3;A2VDJ0;A2VDJ0-5;A2VDJ0-2	T131L_HUMAN	HLLDHLSIVYV	_HLLDHLSIVYV_.3	_HLLDHLSIVYV_	Non Numérique	Non Numérique	Non Numérique	Non Numérique	Non Numérique	Non Numérique	50134.8	35853.4	Filtered	Filtered	Filtered	Filtered	Filtered	Filtered	6.62929e-19	3.23918e-21	Filtered	Filtered	Filtered	Filtered	Filtered	Filtered	108.424	108.146
KIAA0922	A2VDJ0-6;A2VDJ0-3;A2VDJ0;A2VDJ0-5;A2VDJ0-2	T131L_HUMAN	DTYGPSDKGR	_DTYGPSDKGR_.2	_DTYGPSDKGR_	Non Numérique	Non Numérique	Non Numérique	Non Numérique	Non Numérique	Non Numérique	69056.2	65563.3	Filtered	Filtered	Filtered	Filtered	Filtered	Filtered	2.75163e-18	6.3396e-20	Filtered	Filtered	Filtered	Filtered	Filtered	Filtered	19.3516	18.6893
VWA8	A3KMH1-3;A3KMH1;A3KMH1-2	VWA8_HUMAN	KLLSFTHKL	_KLLSFTHKL_.3	_KLLSFTHKL_	Non Numérique	Non Numérique	Non Numérique	194275	205167	217205	583666	515650	Filtered	Filtered	Filtered	2.21289e-49	1.91414e-09	5.48398e-41	1.37813e-20	4.82008e-27	Filtered	Filtered	Filtered	43.0574	42.9651	42.9099	56.7011	56.8196
VWA8	A3KMH1-3;A3KMH1;A3KMH1-2	VWA8_HUMAN	KLLSFTHKL	_KLLSFTHKL_.2	_KLLSFTHKL_	Non Numérique	Non Numérique	Non Numérique	194275	205167	217205	583666	515650	Filtered	Filtered	Filtered	2.26798e-46	1.2569e-07	7.97574e-33	0.000710171	0.00136036	Filtered	Filtered	Filtered	43.0339	42.9625	42.9125	56.6936	56.8378
VWA8	A3KMH1-3;A3KMH1;A3KMH1-2	VWA8_HUMAN	GLSSVVRNV	_GLSSVVRNV_.2	_GLSSVVRNV_	Non Numérique	Non Numérique	Non Numérique	57336	57888.8	61456.6	Non Numérique	Non Numérique	Filtered	Filtered	Filtered	2.26862e-16	0.000221272	2.92818e-17	Filtered	Filtered	Filtered	Filtered	Filtered	46.8165	46.7083	46.7048	Filtered	Filtered
VWA8	A3KMH1-3;A3KMH1;A3KMH1-2	VWA8_HUMAN	LSDANLSRY	_LSDANLSRY_.2	_LSDANLSRY_	48418.5	61612.3	59812.3	Non Numérique	Non Numérique	Non Numérique	Non Numérique	Non Numérique	2.71308e-15	2.25352e-24	0.00014639	Filtered	Filtered	Filtered	Filtered	Filtered	52.3325	52.1594	52.3253	Filtered	Filtered	Filtered	Filtered	Filtered
VWA8	A3KMH1-3;A3KMH1;A3KMH1-2	VWA8_HUMAN	HRDTTVQTL	_HRDTTVQTL_.2	_HRDTTVQTL_	Non Numérique	Non Numérique	24791.5	Non Numérique	Non Numérique	Non Numérique	5367237	5217950	Filtered	Filtered	0.00792953	Filtered	Filtered	Filtered	2.47571e-30	2.13947e-34	Filtered	Filtered	37.4514	Filtered	Filtered	Filtered	33.2618	33.1662
VWA8	A3KMH1-3;A3KMH1;A3KMH1-2	VWA8_HUMAN	HRDTTVQTL	_HRDTTVQTL_.1	_HRDTTVQTL_	Non Numérique	Non Numérique	24791.5	Non Numérique	Non Numérique	Non Numérique	5367237	5217950	Filtered	Filtered	Filtered	Filtered	Filtered	Filtered	2.16257e-11	5.63237e-05	Filtered	Filtered	Filtered	Filtered	Filtered	Filtered	33.2889	33.1728
VWA8	A3KMH1-3;A3KMH1;A3KMH1-2	VWA8_HUMAN	TQDPTAQSL	_TQDPTAQSL_.1	_TQDPTAQSL_	Non Numérique	Non Numérique	Non Numérique	Non Numérique	Non Numérique	Non Numérique	304742	258147	Filtered	Filtered	Filtered	Filtered	Filtered	Filtered	7.11695e-29	6.01177e-22	Filtered	Filtered	Filtered	Filtered	Filtered	Filtered	48.2163	48.2111
VWA8	A3KMH1-3;A3KMH1;A3KMH1-2	VWA8_HUMAN	TQDPTAQSL	_TQDPTAQSL_.2	_TQDPTAQSL_	Non Numérique	Non Numérique	Non Numérique	Non Numérique	Non Numérique	Non Numérique	304742	258147	Filtered	Filtered	Filtered	Filtered	Filtered	Filtered	6.04087e-24	2.23032e-11	Filtered	Filtered	Filtered	Filtered	Filtered	Filtered	48.2237	48.1722
VWA8	A3KMH1-3;A3KMH1;A3KMH1-2	VWA8_HUMAN	SIFPIHPSFR	_SIFPIHPSFR_.3	_SIFPIHPSFR_	Non Numérique	Non Numérique	Non Numérique	Non Numérique	Non Numérique	Non Numérique	283305	257010	Filtered	Filtered	Filtered	Filtered	Filtered	Filtered	1.35975e-31	5.68384e-33	Filtered	Filtered	Filtered	Filtered	Filtered	Filtered	86.219	86.2307
SBNO1	A3KN83;A3KN83-3	SBNO1_HUMAN	RQQPPSTTTF	_RQQPPSTTTF_.2	_RQQPPSTTTF_	335908	335800	312739	Non Numérique	Non Numérique	Non Numérique	Non Numérique	Non Numérique	1.53324e-38	1.00243e-48	4.06793e-05	Filtered	Filtered	Filtered	Filtered	Filtered	45.4122	45.2619	45.4475	Filtered	Filtered	Filtered	Filtered	Filtered
SBNO1	A3KN83;A3KN83-3;A3KN83-2;A3KN83-4	SBNO1_HUMAN	ATPMPTPSV	_ATPMPTPSV_.1	_ATPMPTPSV_	Non Numérique	21064.8	21702.1	185419	189416	189833	Non Numérique	Non Numérique	Filtered	0.00790632	0.000925498	1.72569e-32	3.41191e-06	1.1624e-25	Filtered	Filtered	Filtered	69.1729	69.3096	53.0485	52.9611	52.9731	Filtered	Filtered
SBNO1	A3KN83;A3KN83-3;A3KN83-2;A3KN83-4	SBNO1_HUMAN	STSGHVELY	_STSGHVELY_.2	_STSGHVELY_	125328	138658	134500	Non Numérique	Non Numérique	Non Numérique	Non Numérique	Non Numérique	1.48275e-26	1.13781e-41	4.06793e-05	Filtered	Filtered	Filtered	Filtered	Filtered	49.8709	49.6786	49.9379	Filtered	Filtered	Filtered	Filtered	Filtered
SBNO1	A3KN83;A3KN83-3;A3KN83-2;A3KN83-4	SBNO1_HUMAN	ASEPRNMAY	_ASEPRNM[Oxidation (M)]AY_.2	_ASEPRNM[Oxidation (M)]AY_	113627	117256	126280	Non Numérique	Non Numérique	Non Numérique	Non Numérique	Non Numérique	7.50562e-26	2.16593e-33	6.33113e-05	Filtered	Filtered	Filtered	Filtered	Filtered	25.1586	25.0705	25.0626	Filtered	Filtered	Filtered	Filtered	Filtered
SBNO1;SBNO1;SBNO1;SBNO1;SBNO2;SBNO2	A3KN83;A3KN83-3;A3KN83-2;A3KN83-4;Q9Y2G9-3;Q9Y2G9	SBNO1_HUMAN;SBNO1_HUMAN;SBNO1_HUMAN;SBNO1_HUMAN;SBNO2_HUMAN;SBNO2_HUMAN	SATGASEPR	_SATGASEPR_.2	_SATGASEPR_	Non Numérique	Non Numérique	Non Numérique	Non Numérique	Non Numérique	Non Numérique	979816	1331162	Filtered	Filtered	Filtered	Filtered	Filtered	Filtered	1.43758e-31	4.88298e-31	Filtered	Filtered	Filtered	Filtered	Filtered	Filtered	15.1555	14.0532
SBNO1	A3KN83-2;A3KN83-4	SBNO1_HUMAN	RQPPSTTTF	_RQPPSTTTF_.2	_RQPPSTTTF_	1.48319e+06	1.39748e+06	1358426	Non Numérique	Non Numérique	Non Numérique	Non Numérique	Non Numérique	1.24559e-35	3.09478e-48	4.06793e-05	Filtered	Filtered	Filtered	Filtered	Filtered	43.116	43.0018	43.0933	Filtered	Filtered	Filtered	Filtered	Filtered
GTPBP10	A4D1E9-2;A4D1E9	GTPBA_HUMAN	QHIIPISAV	_QHIIPISAV_.2	_QHIIPISAV_	Non Numérique	Non Numérique	Non Numérique	Non Numérique	Non Numérique	Non Numérique	443770	402158	Filtered	Filtered	Filtered	Filtered	Filtered	Filtered	1.08855e-15	8.2126e-16	Filtered	Filtered	Filtered	Filtered	Filtered	Filtered	84.0733	84.1375
WDR91	A4D1P6-3;A4D1P6-2;A4D1P6	WDR91_HUMAN	RTDELVREY	_RTDELVREY_.3	_RTDELVREY_	416013	473441	446130	Non Numérique	Non Numérique	Non Numérique	Non Numérique	Non Numérique	8.05145e-38	7.29394e-51	4.06793e-05	Filtered	Filtered	Filtered	Filtered	Filtered	44.5354	44.4688	44.5918	Filtered	Filtered	Filtered	Filtered	Filtered
WDR91	A4D1P6-3;A4D1P6-2;A4D1P6	WDR91_HUMAN	RTDELVREY	_RTDELVREY_.2	_RTDELVREY_	416013	473441	446130	Non Numérique	Non Numérique	Non Numérique	Non Numérique	Non Numérique	1.69056e-39	1.0103e-48	4.06793e-05	Filtered	Filtered	Filtered	Filtered	Filtered	44.5508	44.4789	44.6019	Filtered	Filtered	Filtered	Filtered	Filtered
WDR91	A4D1P6-3;A4D1P6-2;A4D1P6	WDR91_HUMAN	PFLPSPDTNPTF	_PFLPSPDTNPTF_.2	_PFLPSPDTNPTF_	540179	536176	526713	Non Numérique	Non Numérique	Non Numérique	Non Numérique	Non Numérique	7.11457e-39	1.34989e-49	4.06793e-05	Filtered	Filtered	Filtered	Filtered	Filtered	111.442	111.551	111.331	Filtered	Filtered	Filtered	Filtered	Filtered
WDR91	A4D1P6-3;A4D1P6-2;A4D1P6	WDR91_HUMAN	RPTIHKLKTSL	_RPTIHKLKTSL_.3	_RPTIHKLKTSL_	Non Numérique	Non Numérique	Non Numérique	11358.7	11228.7	11231.5	Non Numérique	Non Numérique	Filtered	Filtered	Filtered	0.000988068	0.000374879	6.63711e-05	Filtered	Filtered	Filtered	Filtered	Filtered	28.6354	28.5856	28.5102	Filtered	Filtered
WDR91	A4D1P6-3;A4D1P6-2;A4D1P6	WDR91_HUMAN	ESFGGQGTK	_ESFGGQGTK_.2	_ESFGGQGTK_	Non Numérique	Non Numérique	Non Numérique	Non Numérique	Non Numérique	Non Numérique	468291	310026	Filtered	Filtered	Filtered	Filtered	Filtered	Filtered	1.28939e-30	4.09398e-31	Filtered	Filtered	Filtered	Filtered	Filtered	Filtered	22.8607	22.4231
LCHN	A4D1U4	LCHN_HUMAN	GLDPQGDRSFL	_GLDPQGDRSFL_.2	_GLDPQGDRSFL_	Non Numérique	Non Numérique	Non Numérique	443095	439660	472566	112480	112701	Filtered	Filtered	Filtered	7.70179e-65	6.81428e-11	1.18346e-45	6.55719e-12	1.13706e-05	Filtered	Filtered	Filtered	56.8246	56.7059	56.697	77.3039	77.3317
LCHN	A4D1U4	LCHN_HUMAN	HHDHLQPLL	_HHDHLQPLL_.3	_HHDHLQPLL_	Non Numérique	Non Numérique	Non Numérique	Non Numérique	Non Numérique	Non Numérique	6352365	5392837	Filtered	Filtered	Filtered	Filtered	Filtered	Filtered	6.9895e-33	4.87159e-29	Filtered	Filtered	Filtered	Filtered	Filtered	Filtered	54.118	54.2125
LCHN	A4D1U4	LCHN_HUMAN	HHDHLQPLL	_HHDHLQPLL_.2	_HHDHLQPLL_	Non Numérique	Non Numérique	Non Numérique	Non Numérique	Non Numérique	Non Numérique	6352365	5392837	Filtered	Filtered	Filtered	Filtered	Filtered	Filtered	2.5754e-33	2.38486e-30	Filtered	Filtered	Filtered	Filtered	Filtered	Filtered	54.1425	54.237
LCHN	A4D1U4	LCHN_HUMAN	KTLTAEHARGMGL	_KTLTAEHARGMGL_.3	_KTLTAEHARGMGL_	Non Numérique	Non Numérique	Non Numérique	Non Numérique	Non Numérique	Non Numérique	74572.1	75902.7	Filtered	Filtered	Filtered	Filtered	Filtered	Filtered	0.00039971	0.00048082	Filtered	Filtered	Filtered	Filtered	Filtered	Filtered	41.333	41.2697
GRID2IP	A4D2P6	GRD2I_HUMAN	GLAGPGGAR	_GLAGPGGAR_.2	_GLAGPGGAR_	Non Numérique	Non Numérique	Non Numérique	1616021	1.52439e+06	Non Numérique	1.4163e+06	1.25768e+06	Filtered	Filtered	Filtered	5.98166e-06	0.00203904	Filtered	2.45278e-11	4.81315e-15	Filtered	Filtered	Filtered	16.2911	16.4196	Filtered	18.8152	18.2129
EME2	A4GXA9	EME2_HUMAN	EAAARARDP	_EAAARARDP_.2	_EAAARARDP_	Non Numérique	Non Numérique	Non Numérique	Non Numérique	Non Numérique	Non Numérique	113717	110575	Filtered	Filtered	Filtered	Filtered	Filtered	Filtered	2.57701e-31	1.44969e-25	Filtered	Filtered	Filtered	Filtered	Filtered	Filtered	12.2741	11.6162
KRBA1	A5PL33-2;A5PL33;A5PL33-3	KRBA1_HUMAN	SPSEPGRAV	_SPSEPGRAV_.2	_SPSEPGRAV_	621184	572741	564529	434708	418401	460469	Non Numérique	Non Numérique	4.00077e-23	1.13657e-32	5.53812e-05	4.52237e-09	0.000854644	3.84555e-06	Filtered	Filtered	28.3351	28.1791	28.1326	23.6222	23.7068	23.6371	Filtered	Filtered
FAM149A	A5PLN7-4;A5PLN7-3;A5PLN7	F149A_HUMAN	AGPSSRPSGGAA	_AGPSSRPSGGAA_.2	_AGPSSRPSGGAA_	862803	792862	768792	1.70691e+06	1.37836e+06	1.39193e+06	Non Numérique	Non Numérique	1.78323e-36	1.54511e-44	4.06793e-05	3.95119e-59	4.65387e-10	1.93739e-43	Filtered	Filtered	17.9097	17.7223	17.8134	16.8384	16.9354	16.81	Filtered	Filtered
CNOT1	A5YKK6-2;A5YKK6;A5YKK6-3	CNOT1_HUMAN	RLAEVGQYEQV	_RLAEVGQYEQV_.2	_RLAEVGQYEQV_	Non Numérique	Non Numérique	Non Numérique	98337.2	97412.7	104219	85864.9	69123.6	Filtered	Filtered	Filtered	1.12067e-36	1.48021e-07	1.59209e-28	2.81786e-12	4.81436e-10	Filtered	Filtered	Filtered	45.525	45.464	45.4606	60.9327	60.9099
CNOT1	A5YKK6-2;A5YKK6;A5YKK6-3	CNOT1_HUMAN	YHDINVYSL	_YHDINVYSL_.2	_YHDINVYSL_	Non Numérique	1.3393e+06	2709680	Non Numérique	Non Numérique	Non Numérique	12822059	13142783	Filtered	0.00564381	0.00780324	Filtered	Filtered	Filtered	1.78745e-29	5.8368e-29	Filtered	79.2913	79.3246	Filtered	Filtered	Filtered	79.9182	79.9883
CNOT1	A5YKK6-2;A5YKK6;A5YKK6-3	CNOT1_HUMAN	YHDINVYSL	_YHDINVYSL_.1	_YHDINVYSL_	Non Numérique	1.3393e+06	2709680	Non Numérique	Non Numérique	Non Numérique	12822059	13142783	Filtered	0.00410011	Filtered	Filtered	Filtered	Filtered	4.8903e-24	3.56932e-26	Filtered	79.2711	Filtered	Filtered	Filtered	Filtered	79.9032	79.9375
CNOT1	A5YKK6-2;A5YKK6;A5YKK6-3	CNOT1_HUMAN	APFLRNVEL	_APFLRNVEL_.2	_APFLRNVEL_	502968	560776	588742	3.41518e+06	3.54298e+06	3.60964e+06	Non Numérique	Non Numérique	1.53482e-38	5.21287e-51	4.06793e-05	5.85527e-65	1.79619e-10	1.62556e-46	Filtered	Filtered	90.4988	90.642	90.5807	65.092	64.9682	64.9332	Filtered	Filtered
CNOT1	A5YKK6-2;A5YKK6;A5YKK6-3	CNOT1_HUMAN	APFLRNVEL	_APFLRNVEL_.1	_APFLRNVEL_	502968	560776	588742	3.41518e+06	3.54298e+06	3.60964e+06	Non Numérique	Non Numérique	Filtered	Filtered	Filtered	3.41206e-45	7.44653e-08	5.19692e-38	Filtered	Filtered	Filtered	Filtered	Filtered	65.1095	64.9647	64.9193	Filtered	Filtered
CNOT1	A5YKK6-2;A5YKK6;A5YKK6-3	CNOT1_HUMAN	RYPNSHTHYF	_RYPNSHTHYF_.3	_RYPNSHTHYF_	1.02807e+06	1201755	1208613	Non Numérique	Non Numérique	Non Numérique	Non Numérique	Non Numérique	1.31802e-38	1.25031e-48	4.06793e-05	Filtered	Filtered	Filtered	Filtered	Filtered	36.1205	35.9703	35.9416	Filtered	Filtered	Filtered	Filtered	Filtered
CNOT1	A5YKK6-2;A5YKK6;A5YKK6-3	CNOT1_HUMAN	KQLAVYEEF	_KQLAVYEEF_.2	_KQLAVYEEF_	191111	200037	204015	Non Numérique	Non Numérique	Non Numérique	Non Numérique	Non Numérique	3.84408e-33	2.48293e-49	4.06793e-05	Filtered	Filtered	Filtered	Filtered	Filtered	76.3592	76.3448	76.4405	Filtered	Filtered	Filtered	Filtered	Filtered
CNOT1	A5YKK6-2;A5YKK6;A5YKK6-3	CNOT1_HUMAN	QYEQVKQLF	_QYEQVKQLF_.2	_QYEQVKQLF_	167450	171810	169282	Non Numérique	Non Numérique	Non Numérique	Non Numérique	Non Numérique	4.19886e-19	9.17908e-20	0.000143179	Filtered	Filtered	Filtered	Filtered	Filtered	76.1211	76.102	76.1556	Filtered	Filtered	Filtered	Filtered	Filtered
CNOT1	A5YKK6-2;A5YKK6;A5YKK6-3	CNOT1_HUMAN	GLHNVVYGI	_GLHNVVYGI_.2	_GLHNVVYGI_	Non Numérique	Non Numérique	Non Numérique	156446	161542	152952	Non Numérique	Non Numérique	Filtered	Filtered	Filtered	7.7935e-31	1.99784e-06	0.000702666	Filtered	Filtered	Filtered	Filtered	Filtered	55.649	55.5461	55.511	Filtered	Filtered
CNOT1	A5YKK6-2;A5YKK6;A5YKK6-3	CNOT1_HUMAN	YAIDNPLHY	_YAIDNPLHY_.2	_YAIDNPLHY_	143310	150561	148197	Non Numérique	Non Numérique	Non Numérique	Non Numérique	Non Numérique	2.27391e-22	2.83386e-23	0.000121575	Filtered	Filtered	Filtered	Filtered	Filtered	81.199	81.261	81.2369	Filtered	Filtered	Filtered	Filtered	Filtered
CNOT1	A5YKK6-2;A5YKK6;A5YKK6-3	CNOT1_HUMAN	FRPPNPWTM	_FRPPNPWTM_.2	_FRPPNPWTM_	Non Numérique	Non Numérique	Non Numérique	111713	108304	109115	Non Numérique	Non Numérique	Filtered	Filtered	Filtered	4.55812e-49	2.46559e-07	2.36093e-32	Filtered	Filtered	Filtered	Filtered	Filtered	65.5904	65.477	65.4263	Filtered	Filtered
CNOT1	A5YKK6-2;A5YKK6;A5YKK6-3	CNOT1_HUMAN	FPQYPDKEL	_FPQYPDKEL_.2	_FPQYPDKEL_	Non Numérique	Non Numérique	Non Numérique	Non Numérique	Non Numérique	Non Numérique	14007963	14739731	Filtered	Filtered	Filtered	Filtered	Filtered	Filtered	4.53361e-30	1.97865e-28	Filtered	Filtered	Filtered	Filtered	Filtered	Filtered	69.9363	69.9949
CNOT1	A5YKK6-2;A5YKK6;A5YKK6-3	CNOT1_HUMAN	FPQYPDKEL	_FPQYPDKEL_.1	_FPQYPDKEL_	Non Numérique	Non Numérique	Non Numérique	Non Numérique	Non Numérique	Non Numérique	14007963	14739731	Filtered	Filtered	Filtered	Filtered	Filtered	Filtered	1.16778e-24	1.40943e-23	Filtered	Filtered	Filtered	Filtered	Filtered	Filtered	69.9867	70.0402
CNOT1	A5YKK6-2;A5YKK6;A5YKK6-3	CNOT1_HUMAN	HAIPPTLAM	_HAIPPTLAM[Oxidation (M)]_.2	_HAIPPTLAM[Oxidation (M)]_	Non Numérique	Non Numérique	Non Numérique	Non Numérique	Non Numérique	Non Numérique	994158	1436080	Filtered	Filtered	Filtered	Filtered	Filtered	Filtered	0.000702172	0.00115015	Filtered	Filtered	Filtered	Filtered	Filtered	Filtered	56.9321	56.953
CNOT1	A5YKK6-2;A5YKK6;A5YKK6-3	CNOT1_HUMAN	HAIPPTLAM	_HAIPPTLAM_.1	_HAIPPTLAM_	Non Numérique	Non Numérique	Non Numérique	Non Numérique	Non Numérique	Non Numérique	994158	1436080	Filtered	Filtered	Filtered	Filtered	Filtered	Filtered	9.38182e-05	0.00108103	Filtered	Filtered	Filtered	Filtered	Filtered	Filtered	74.8849	75.1924
CNOT1	A5YKK6-2;A5YKK6;A5YKK6-3	CNOT1_HUMAN	TVAKTVTVTR	_TVAKTVTVTR_.3	_TVAKTVTVTR_	Non Numérique	Non Numérique	Non Numérique	Non Numérique	Non Numérique	Non Numérique	892888	886615	Filtered	Filtered	Filtered	Filtered	Filtered	Filtered	0.00036239	0.000392865	Filtered	Filtered	Filtered	Filtered	Filtered	Filtered	30.6393	30.3985
CNOT1	A5YKK6-2;A5YKK6;A5YKK6-3	CNOT1_HUMAN	TVAKTVTVTR	_TVAKTVTVTR_.2	_TVAKTVTVTR_	Non Numérique	Non Numérique	Non Numérique	Non Numérique	Non Numérique	Non Numérique	892888	886615	Filtered	Filtered	Filtered	Filtered	Filtered	Filtered	2.34604e-30	4.87947e-29	Filtered	Filtered	Filtered	Filtered	Filtered	Filtered	30.6575	30.4116
CNOT1	A5YKK6-2;A5YKK6;A5YKK6-3	CNOT1_HUMAN	TTVAKTVTVTR	_TTVAKTVTVTR_.3	_TTVAKTVTVTR_	Non Numérique	Non Numérique	Non Numérique	Non Numérique	Non Numérique	Non Numérique	567592	631858	Filtered	Filtered	Filtered	Filtered	Filtered	Filtered	3.08031e-31	1.2239e-32	Filtered	Filtered	Filtered	Filtered	Filtered	Filtered	35.7059	35.5683
CNOT1	A5YKK6-2;A5YKK6;A5YKK6-3	CNOT1_HUMAN	TTVAKTVTVTR	_TTVAKTVTVTR_.2	_TTVAKTVTVTR_	Non Numérique	Non Numérique	Non Numérique	Non Numérique	Non Numérique	Non Numérique	567592	631858	Filtered	Filtered	Filtered	Filtered	Filtered	Filtered	5.58121e-22	1.7996e-16	Filtered	Filtered	Filtered	Filtered	Filtered	Filtered	35.6992	35.5511
CNOT1	A5YKK6-2;A5YKK6;A5YKK6-3	CNOT1_HUMAN	ERMPEQIRL	_ERMPEQIRL_.3	_ERMPEQIRL_	Non Numérique	Non Numérique	Non Numérique	Non Numérique	Non Numérique	Non Numérique	415428	312319	Filtered	Filtered	Filtered	Filtered	Filtered	Filtered	6.08254e-14	9.8837e-12	Filtered	Filtered	Filtered	Filtered	Filtered	Filtered	63.4202	63.4578
CNOT1	A5YKK6-2;A5YKK6;A5YKK6-3	CNOT1_HUMAN	ERMPEQIRL	_ERMPEQIRL_.2	_ERMPEQIRL_	Non Numérique	Non Numérique	Non Numérique	Non Numérique	Non Numérique	Non Numérique	415428	312319	Filtered	Filtered	Filtered	Filtered	Filtered	Filtered	5.82403e-16	2.37306e-06	Filtered	Filtered	Filtered	Filtered	Filtered	Filtered	63.424	63.4976
CNOT1	A5YKK6-2;A5YKK6;A5YKK6-3	CNOT1_HUMAN	LPDPFTPNLKV	_LPDPFTPNLKV_.2	_LPDPFTPNLKV_	Non Numérique	Non Numérique	Non Numérique	Non Numérique	Non Numérique	Non Numérique	662754	646113	Filtered	Filtered	Filtered	Filtered	Filtered	Filtered	4.14404e-32	6.40471e-33	Filtered	Filtered	Filtered	Filtered	Filtered	Filtered	105.954	105.716
CNOT1	A5YKK6-2;A5YKK6;A5YKK6-3	CNOT1_HUMAN	AIQEQITRV	_AIQEQITRV_.2	_AIQEQITRV_	Non Numérique	Non Numérique	Non Numérique	236006	243124	261355	Non Numérique	Non Numérique	Filtered	Filtered	Filtered	6.57189e-56	1.7438e-09	2.17138e-39	Filtered	Filtered	Filtered	Filtered	Filtered	42.9503	42.8842	42.8499	Filtered	Filtered
CNOT1	A5YKK6-2;A5YKK6;A5YKK6-3	CNOT1_HUMAN	EVTAAQVAR	_EVTAAQVAR_.2	_EVTAAQVAR_	Non Numérique	Non Numérique	Non Numérique	Non Numérique	Non Numérique	Non Numérique	362465	345781	Filtered	Filtered	Filtered	Filtered	Filtered	Filtered	0.000137092	1.51685e-08	Filtered	Filtered	Filtered	Filtered	Filtered	Filtered	34.66	34.4751
CNOT1	A5YKK6-2;A5YKK6;A5YKK6-3	CNOT1_HUMAN	EVFPVDLIYR	_EVFPVDLIYR_.2	_EVFPVDLIYR_	Non Numérique	Non Numérique	Non Numérique	Non Numérique	Non Numérique	Non Numérique	301326	297553	Filtered	Filtered	Filtered	Filtered	Filtered	Filtered	1.7576e-22	3.18479e-20	Filtered	Filtered	Filtered	Filtered	Filtered	Filtered	115.908	115.688
CNOT1	A5YKK6-2;A5YKK6;A5YKK6-3	CNOT1_HUMAN	ELIKNPAFK	_ELIKNPAFK_.2	_ELIKNPAFK_	Non Numérique	Non Numérique	Non Numérique	Non Numérique	Non Numérique	Non Numérique	245593	206929	Filtered	Filtered	Filtered	Filtered	Filtered	Filtered	7.68436e-26	4.89343e-29	Filtered	Filtered	Filtered	Filtered	Filtered	Filtered	55.0394	55.0661
CNOT1	A5YKK6-2;A5YKK6;A5YKK6-3	CNOT1_HUMAN	LPDPFTPNL	_LPDPFTPNL_.2	_LPDPFTPNL_	Non Numérique	Non Numérique	Non Numérique	Non Numérique	Non Numérique	Non Numérique	83500.1	74348.3	Filtered	Filtered	Filtered	Filtered	Filtered	Filtered	5.58795e-24	1.37714e-24	Filtered	Filtered	Filtered	Filtered	Filtered	Filtered	114.529	114.301
CNOT1	A5YKK6-2;A5YKK6;A5YKK6-3	CNOT1_HUMAN	QIVRKDFAL	_QIVRKDFAL_.2	_QIVRKDFAL_	Non Numérique	Non Numérique	Non Numérique	Non Numérique	Non Numérique	Non Numérique	69728.8	Non Numérique	Filtered	Filtered	Filtered	Filtered	Filtered	Filtered	5.30421e-05	Filtered	Filtered	Filtered	Filtered	Filtered	Filtered	Filtered	61.725	Filtered
CCDC88B	A6NC98-4;A6NC98;A6NC98-2	CC88B_HUMAN	SPEKAGRRSSL	_SPEKAGRRSSL_.2	_SPEKAGRRSSL_	Non Numérique	Non Numérique	Non Numérique	13270.6	12893.4	10809.1	Non Numérique	Non Numérique	Filtered	Filtered	Filtered	5.7275e-48	2.09147e-08	3.97407e-35	Filtered	Filtered	Filtered	Filtered	Filtered	14.9312	15.0596	15.279	Filtered	Filtered
CCDC88B	A6NC98-4;A6NC98;A6NC98-2	CC88B_HUMAN	EHDRAQMLL	_EHDRAQMLL_.2	_EHDRAQMLL_	Non Numérique	Non Numérique	Non Numérique	Non Numérique	Non Numérique	Non Numérique	1.15795e+06	958626	Filtered	Filtered	Filtered	Filtered	Filtered	Filtered	6.70686e-23	1.48287e-21	Filtered	Filtered	Filtered	Filtered	Filtered	Filtered	56.3515	56.4789
CCDC88B	A6NC98-4;A6NC98;A6NC98-2	CC88B_HUMAN	EHDRAQMLL	_EHDRAQM[Oxidation (M)]LL_.2	_EHDRAQM[Oxidation (M)]LL_	Non Numérique	Non Numérique	Non Numérique	Non Numérique	Non Numérique	Non Numérique	1.15795e+06	958626	Filtered	Filtered	Filtered	Filtered	Filtered	Filtered	1.2003e-10	1.57433e-05	Filtered	Filtered	Filtered	Filtered	Filtered	Filtered	43.9251	44.1905
CCDC88B	A6NC98-4;A6NC98;A6NC98-2	CC88B_HUMAN	EVQGLEAEIRR	_EVQGLEAEIRR_.3	_EVQGLEAEIRR_	Non Numérique	Non Numérique	Non Numérique	Non Numérique	Non Numérique	Non Numérique	364462	376842	Filtered	Filtered	Filtered	Filtered	Filtered	Filtered	5.15845e-26	1.69432e-21	Filtered	Filtered	Filtered	Filtered	Filtered	Filtered	53.8629	53.9246
CCDC88B	A6NC98-4;A6NC98;A6NC98-2	CC88B_HUMAN	ESFSPGDTPRQR	_ESFSPGDTPRQR_.3	_ESFSPGDTPRQR_	Non Numérique	Non Numérique	Non Numérique	Non Numérique	Non Numérique	Non Numérique	182161	194812	Filtered	Filtered	Filtered	Filtered	Filtered	Filtered	4.78459e-31	5.16414e-22	Filtered	Filtered	Filtered	Filtered	Filtered	Filtered	35.3322	35.1737
CCDC88B	A6NC98-4;A6NC98;A6NC98-2	CC88B_HUMAN	EAQALSGQAKR	_EAQALSGQAKR_.2	_EAQALSGQAKR_	Non Numérique	Non Numérique	Non Numérique	Non Numérique	Non Numérique	Non Numérique	37411.8	38330	Filtered	Filtered	Filtered	Filtered	Filtered	Filtered	5.14261e-20	4.17611e-19	Filtered	Filtered	Filtered	Filtered	Filtered	Filtered	19.9324	19.2963
FAM83G	A6ND36-2;A6ND36	FA83G_HUMAN	EPEPEPIVL	_EPEPEPIVL_.2	_EPEPEPIVL_	Non Numérique	Non Numérique	Non Numérique	Non Numérique	Non Numérique	Non Numérique	49029.4	46814.9	Filtered	Filtered	Filtered	Filtered	Filtered	Filtered	0.00188636	0.000696872	Filtered	Filtered	Filtered	Filtered	Filtered	Filtered	99.2756	99.1673
PGP	A6NDG6	PGP_HUMAN	GPAGPGASL	_GPAGPGASL_.1	_GPAGPGASL_	212644	218808	201951	480430	493762	486237	Non Numérique	Non Numérique	7.12148e-39	9.50536e-50	4.06793e-05	7.09655e-65	6.62567e-11	3.26281e-47	Filtered	Filtered	55.008	54.7979	54.9848	41.1783	41.1334	41.1304	Filtered	Filtered
RCCD1	A6NED2	RCCD1_HUMAN	SPRAPFYRPL	_SPRAPFYRPL_.2	_SPRAPFYRPL_	Non Numérique	Non Numérique	Non Numérique	24726.1	25310	29338.7	Non Numérique	Non Numérique	Filtered	Filtered	Filtered	1.63341e-26	1.16123e-07	5.59614e-11	Filtered	Filtered	Filtered	Filtered	Filtered	48.2175	48.1249	48.1265	Filtered	Filtered
RCCD1	A6NED2	RCCD1_HUMAN	DTTSLDRPR	_DTTSLDRPR_.3	_DTTSLDRPR_	Non Numérique	Non Numérique	Non Numérique	Non Numérique	Non Numérique	Non Numérique	496035	442522	Filtered	Filtered	Filtered	Filtered	Filtered	Filtered	2.57544e-24	2.88727e-26	Filtered	Filtered	Filtered	Filtered	Filtered	Filtered	27.2683	26.9304
RCCD1	A6NED2	RCCD1_HUMAN	DTTSLDRPR	_DTTSLDRPR_.2	_DTTSLDRPR_	Non Numérique	Non Numérique	Non Numérique	Non Numérique	Non Numérique	Non Numérique	496035	442522	Filtered	Filtered	Filtered	Filtered	Filtered	Filtered	8.04015e-18	1.16286e-15	Filtered	Filtered	Filtered	Filtered	Filtered	Filtered	27.2814	26.9383
ZNF316	A6NFI3	ZN316_HUMAN	APAPKPEAA	_APAPKPEAA_.2	_APAPKPEAA_	7.76978e+06	7365508	7242479	28177888	29181932	30445242	Non Numérique	Non Numérique	1.28916e-31	1.28088e-44	4.06793e-05	1.03528e-69	5.5437e-11	1.88025e-48	Filtered	Filtered	31.8969	31.7727	31.8017	24.8554	24.8899	24.8263	Filtered	Filtered
ZNF316	A6NFI3	ZN316_HUMAN	AVAPPAGRP	_AVAPPAGRP_.2	_AVAPPAGRP_	Non Numérique	Non Numérique	Non Numérique	Non Numérique	Non Numérique	Non Numérique	3.59493e+06	3.46406e+06	Filtered	Filtered	Filtered	Filtered	Filtered	Filtered	6.08839e-34	1.77688e-34	Filtered	Filtered	Filtered	Filtered	Filtered	Filtered	36.8744	36.6664
TCAF2	A6NFQ2-2;A6NFQ2;A6NFQ2-3	TCAF2_HUMAN	APVGVHPSL	_APVGVHPSL_.2	_APVGVHPSL_	Non Numérique	Non Numérique	Non Numérique	249497	249125	275480	302466	262214	Filtered	Filtered	Filtered	8.70709e-07	0.000235022	1.47077e-07	1.47358e-08	2.57323e-05	Filtered	Filtered	Filtered	44.6793	44.587	44.5522	59.8181	59.904
TCAF2	A6NFQ2-2;A6NFQ2;A6NFQ2-3	TCAF2_HUMAN	QLGPVPVTI	_QLGPVPVTI_.1	_QLGPVPVTI_	Non Numérique	Non Numérique	Non Numérique	77707.7	81172.7	75423.6	Non Numérique	Non Numérique	Filtered	Filtered	Filtered	4.26077e-17	0.000201845	7.97817e-20	Filtered	Filtered	Filtered	Filtered	Filtered	76.4005	76.2791	76.2185	Filtered	Filtered
TCAF2	A6NFQ2-2;A6NFQ2;A6NFQ2-3	TCAF2_HUMAN	FPVPTPEM	_FPVPTPEM_.1	_FPVPTPEM_	Non Numérique	Non Numérique	Non Numérique	Non Numérique	Non Numérique	Non Numérique	440397	432092	Filtered	Filtered	Filtered	Filtered	Filtered	Filtered	0.00131737	2.81608e-05	Filtered	Filtered	Filtered	Filtered	Filtered	Filtered	101.722	101.571
NEMP2	A6NFY4	NEMP2_HUMAN	EAAAAALSVRR	_EAAAAALSVRR_.2	_EAAAAALSVRR_	Non Numérique	Non Numérique	Non Numérique	Non Numérique	Non Numérique	Non Numérique	22226.4	21179.9	Filtered	Filtered	Filtered	Filtered	Filtered	Filtered	1.43743e-07	3.1341e-05	Filtered	Filtered	Filtered	Filtered	Filtered	Filtered	41.2488	41.1645
ZNF860	A6NHJ4	ZN860_HUMAN	RIHNEERSY	_RIHNEERSY_.3	_RIHNEERSY_	14441.6	19845.1	15791.2	Non Numérique	Non Numérique	Non Numérique	Non Numérique	Non Numérique	3.81966e-09	4.34257e-15	0.000223338	Filtered	Filtered	Filtered	Filtered	Filtered	12.9447	12.892	12.9687	Filtered	Filtered	Filtered	Filtered	Filtered
FBLL1	A6NHQ2	FBLL1_HUMAN	VSDIIGPDGLVY	_VSDIIGPDGLVY_.2	_VSDIIGPDGLVY_	6000.2	5724.41	7029.2	Non Numérique	Non Numérique	Non Numérique	Non Numérique	Non Numérique	5.55454e-09	1.53103e-11	0.00028143	Filtered	Filtered	Filtered	Filtered	Filtered	114.019	114.113	113.879	Filtered	Filtered	Filtered	Filtered	Filtered
SMCHD1	A6NHR9;A6NHR9-2	SMHD1_HUMAN	EQIDLLQQY	_EQIDLLQQY_.2	_EQIDLLQQY_	19007.2	19932.1	20323.5	Non Numérique	Non Numérique	Non Numérique	Non Numérique	Non Numérique	6.45144e-31	1.06947e-32	5.15441e-05	Filtered	Filtered	Filtered	Filtered	Filtered	99.3688	99.48	99.3314	Filtered	Filtered	Filtered	Filtered	Filtered
SMCHD1	A6NHR9;A6NHR9-2	SMHD1_HUMAN	FLYGDHDGEVY	_FLYGDHDGEVY_.2	_FLYGDHDGEVY_	16728.9	18519.1	18180.3	Non Numérique	Non Numérique	Non Numérique	Non Numérique	Non Numérique	4.13166e-05	2.05172e-12	0.000206335	Filtered	Filtered	Filtered	Filtered	Filtered	74.8165	74.7247	74.8672	Filtered	Filtered	Filtered	Filtered	Filtered
SMCHD1	A6NHR9;A6NHR9-2	SMHD1_HUMAN	ELIDNSLSATSR	_ELIDNSLSATSR_.2	_ELIDNSLSATSR_	Non Numérique	Non Numérique	Non Numérique	Non Numérique	Non Numérique	Non Numérique	3.44799e+06	2.84474e+06	Filtered	Filtered	Filtered	Filtered	Filtered	Filtered	3.54367e-34	8.19279e-35	Filtered	Filtered	Filtered	Filtered	Filtered	Filtered	62.1311	62.1086
SMCHD1	A6NHR9;A6NHR9-2	SMHD1_HUMAN	LVTDIQPVL	_LVTDIQPVL_.1	_LVTDIQPVL_	Non Numérique	Non Numérique	Non Numérique	Non Numérique	Non Numérique	Non Numérique	819466	731726	Filtered	Filtered	Filtered	Filtered	Filtered	Filtered	2.19593e-18	6.35259e-16	Filtered	Filtered	Filtered	Filtered	Filtered	Filtered	106.372	106.14
SMCHD1	A6NHR9;A6NHR9-2	SMHD1_HUMAN	ALYDEVRTV	_ALYDEVRTV_.2	_ALYDEVRTV_	Non Numérique	Non Numérique	Non Numérique	277628	130354	265215	Non Numérique	Non Numérique	Filtered	Filtered	Filtered	9.36931e-44	8.68971e-08	1.42486e-32	Filtered	Filtered	Filtered	Filtered	Filtered	51.1495	51.0568	51.0845	Filtered	Filtered
SMCHD1	A6NHR9;A6NHR9-2	SMHD1_HUMAN	ALYDEVRTV	_ALYDEVRTV_.1	_ALYDEVRTV_	Non Numérique	Non Numérique	Non Numérique	277628	130354	265215	Non Numérique	Non Numérique	Filtered	Filtered	Filtered	Filtered	0.00846269	Filtered	Filtered	Filtered	Filtered	Filtered	Filtered	Filtered	51.0376	Filtered	Filtered	Filtered
SMCHD1	A6NHR9;A6NHR9-2	SMHD1_HUMAN	EAIYSGYIRNR	_EAIYSGYIRNR_.3	_EAIYSGYIRNR_	Non Numérique	Non Numérique	Non Numérique	Non Numérique	Non Numérique	Non Numérique	119234	116782	Filtered	Filtered	Filtered	Filtered	Filtered	Filtered	1.84056e-29	3.65645e-26	Filtered	Filtered	Filtered	Filtered	Filtered	Filtered	53.9307	53.9925
SMCHD1	A6NHR9;A6NHR9-2	SMHD1_HUMAN	EAIYSGYIRNR	_EAIYSGYIRNR_.2	_EAIYSGYIRNR_	Non Numérique	Non Numérique	Non Numérique	Non Numérique	Non Numérique	Non Numérique	119234	116782	Filtered	Filtered	Filtered	Filtered	Filtered	Filtered	1.58202e-05	0.00039937	Filtered	Filtered	Filtered	Filtered	Filtered	Filtered	53.9266	53.9781
SMCHD1	A6NHR9;A6NHR9-2	SMHD1_HUMAN	TVAEKAVKK	_TVAEKAVKK_.2	_TVAEKAVKK_	Non Numérique	Non Numérique	Non Numérique	Non Numérique	Non Numérique	Non Numérique	205675	135860	Filtered	Filtered	Filtered	Filtered	Filtered	Filtered	3.84312e-28	5.44838e-08	Filtered	Filtered	Filtered	Filtered	Filtered	Filtered	11.7739	11.4298
SMCHD1	A6NHR9;A6NHR9-2	SMHD1_HUMAN	LPSSHVARL	_LPSSHVARL_.2	_LPSSHVARL_	Non Numérique	Non Numérique	Non Numérique	Non Numérique	Non Numérique	Non Numérique	150610	174192	Filtered	Filtered	Filtered	Filtered	Filtered	Filtered	8.27374e-16	1.12481e-12	Filtered	Filtered	Filtered	Filtered	Filtered	Filtered	45.0976	45.1354
SMCHD1	A6NHR9;A6NHR9-2	SMHD1_HUMAN	TTFQENTQSISVR	_TTFQENTQSISVR_.2	_TTFQENTQSISVR_	Non Numérique	Non Numérique	Non Numérique	Non Numérique	Non Numérique	Non Numérique	90950.2	93379.9	Filtered	Filtered	Filtered	Filtered	Filtered	Filtered	8.40387e-24	3.33081e-27	Filtered	Filtered	Filtered	Filtered	Filtered	Filtered	57.814	57.8729
SMCHD1	A6NHR9;A6NHR9-2	SMHD1_HUMAN	APVEKTIKL	_APVEKTIKL_.2	_APVEKTIKL_	Non Numérique	Non Numérique	Non Numérique	Non Numérique	17838.7	Non Numérique	Non Numérique	Non Numérique	Filtered	Filtered	Filtered	Filtered	0.00559804	Filtered	Filtered	Filtered	Filtered	Filtered	Filtered	Filtered	39.9104	Filtered	Filtered	Filtered
SMCHD1	A6NHR9;A6NHR9-2	SMHD1_HUMAN	SLFEASQQL	_SLFEASQQL_.1	_SLFEASQQL_	Non Numérique	Non Numérique	Non Numérique	7011.43	Non Numérique	Non Numérique	Non Numérique	Non Numérique	Filtered	Filtered	Filtered	0.00880387	Filtered	Filtered	Filtered	Filtered	Filtered	Filtered	Filtered	64.5583	Filtered	Filtered	Filtered	Filtered
ANKDD1B	A6NHY2	AKD1B_HUMAN	NHITVVNSL	_NHITVVNSL_.2	_NHITVVNSL_	Non Numérique	Non Numérique	Non Numérique	Non Numérique	Non Numérique	Non Numérique	207829	168739	Filtered	Filtered	Filtered	Filtered	Filtered	Filtered	7.81536e-12	1.20076e-13	Filtered	Filtered	Filtered	Filtered	Filtered	Filtered	65.7003	65.754
LRRC14B	A6NHZ5	LR14B_HUMAN	TPDGEDPLL	_TPDGEDPLL_.1	_TPDGEDPLL_	Non Numérique	Non Numérique	Non Numérique	Non Numérique	Non Numérique	Non Numérique	96140.1	87089.4	Filtered	Filtered	Filtered	Filtered	Filtered	Filtered	1.37343e-18	3.6737e-09	Filtered	Filtered	Filtered	Filtered	Filtered	Filtered	78.5606	78.6199
ARHGAP42	A6NI28	RHG42_HUMAN	ILIKHLVKV	_ILIKHLVKV_.2	_ILIKHLVKV_	Non Numérique	Non Numérique	Non Numérique	37526.8	42031.7	46899.4	Non Numérique	Non Numérique	Filtered	Filtered	Filtered	7.50032e-42	1.33248e-09	4.01906e-32	Filtered	Filtered	Filtered	Filtered	Filtered	43.2794	43.208	43.1423	Filtered	Filtered
ARHGAP42	A6NI28	RHG42_HUMAN	DTASSNGYQR	_DTASSNGYQR_.2	_DTASSNGYQR_	Non Numérique	Non Numérique	Non Numérique	Non Numérique	Non Numérique	Non Numérique	30196.1	Non Numérique	Filtered	Filtered	Filtered	Filtered	Filtered	Filtered	1.07436e-06	Filtered	Filtered	Filtered	Filtered	Filtered	Filtered	Filtered	17.5635	Filtered
UNC119B	A6NIH7	U119B_HUMAN	DTIRPEHVLR	_DTIRPEHVLR_.3	_DTIRPEHVLR_	Non Numérique	Non Numérique	Non Numérique	Non Numérique	Non Numérique	Non Numérique	2118001	2.02769e+06	Filtered	Filtered	Filtered	Filtered	Filtered	Filtered	7.7594e-32	1.79081e-34	Filtered	Filtered	Filtered	Filtered	Filtered	Filtered	43.108	43.1161
UNC119B	A6NIH7	U119B_HUMAN	DTIRPEHVLR	_DTIRPEHVLR_.2	_DTIRPEHVLR_	Non Numérique	Non Numérique	Non Numérique	Non Numérique	Non Numérique	Non Numérique	2118001	2.02769e+06	Filtered	Filtered	Filtered	Filtered	Filtered	Filtered	1.81412e-29	6.90619e-29	Filtered	Filtered	Filtered	Filtered	Filtered	Filtered	43.1192	43.1273
UNC119B	A6NIH7	U119B_HUMAN	DTIRPEHVLRL	_DTIRPEHVLRL_.3	_DTIRPEHVLRL_	Non Numérique	Non Numérique	Non Numérique	Non Numérique	Non Numérique	Non Numérique	100472	87551	Filtered	Filtered	Filtered	Filtered	Filtered	Filtered	2.25519e-21	4.49794e-13	Filtered	Filtered	Filtered	Filtered	Filtered	Filtered	67.7166	67.7261
WTIP	A6NIX2	WTIP_HUMAN	EAAPALGRR	_EAAPALGRR_.2	_EAAPALGRR_	Non Numérique	Non Numérique	Non Numérique	Non Numérique	Non Numérique	Non Numérique	1.51648e+06	1.35924e+06	Filtered	Filtered	Filtered	Filtered	Filtered	Filtered	1.63777e-31	4.14079e-31	Filtered	Filtered	Filtered	Filtered	Filtered	Filtered	21.8016	21.3901
METTL15;METTL15;METTL15P1;METTL15	A6NJ78-2;A6NJ78;P0C7V9;A6NJ78-4	MET15_HUMAN;MET15_HUMAN;ME15P_HUMAN;MET15_HUMAN	YPITRTQQL	_YPITRTQQL_.2	_YPITRTQQL_	Non Numérique	Non Numérique	Non Numérique	195970	198933	199967	1.79732e+06	1.82438e+06	Filtered	Filtered	Filtered	1.49033e-31	4.41184e-05	2.42636e-28	3.55356e-31	3.74871e-22	Filtered	Filtered	Filtered	42.2359	42.2117	42.1303	55.4836	55.5235
METTL15;METTL15;METTL15P1;METTL15	A6NJ78-2;A6NJ78;P0C7V9;A6NJ78-4	MET15_HUMAN;MET15_HUMAN;ME15P_HUMAN;MET15_HUMAN	DRDPTAYAL	_DRDPTAYAL_.2	_DRDPTAYAL_	Non Numérique	Non Numérique	Non Numérique	Non Numérique	Non Numérique	Non Numérique	4.93821e+06	3.93076e+06	Filtered	Filtered	Filtered	Filtered	Filtered	Filtered	2.95382e-31	6.32097e-32	Filtered	Filtered	Filtered	Filtered	Filtered	Filtered	62.2474	62.2875
METTL15;METTL15;METTL15P1;METTL15	A6NJ78-2;A6NJ78;P0C7V9;A6NJ78-4	MET15_HUMAN;MET15_HUMAN;ME15P_HUMAN;MET15_HUMAN	DRDPTAYAL	_DRDPTAYAL_.1	_DRDPTAYAL_	Non Numérique	Non Numérique	Non Numérique	Non Numérique	Non Numérique	Non Numérique	4.93821e+06	3.93076e+06	Filtered	Filtered	Filtered	Filtered	Filtered	Filtered	4.47661e-12	1.74358e-15	Filtered	Filtered	Filtered	Filtered	Filtered	Filtered	62.2737	62.3139
GLOD5	A6NK44	GLOD5_HUMAN	MTFKEDRKALC	_MTFKEDRKALC_.2	_MTFKEDRKALC_	Non Numérique	Non Numérique	Non Numérique	Non Numérique	Non Numérique	Non Numérique	309856	304023	Filtered	Filtered	Filtered	Filtered	Filtered	Filtered	7.63975e-31	4.61816e-33	Filtered	Filtered	Filtered	Filtered	Filtered	Filtered	95.6029	95.5319
SAC3D1	A6NKF1-2;A6NKF1	SAC31_HUMAN	KPRPPPSQL	_KPRPPPSQL_.2	_KPRPPPSQL_	486817	451769	470778	488081	449022	494900	Non Numérique	Non Numérique	8.44575e-38	2.578e-43	4.06793e-05	2.56223e-48	9.00941e-07	2.67567e-29	Filtered	Filtered	30.5212	30.3341	30.3368	25.4552	25.4897	25.4262	Filtered	Filtered
RGPD3;RGPD4	A6NKT7;Q7Z3J3	RGPD3_HUMAN;RGPD4_HUMAN	KILDDSDSNLSV	_KILDDSDSNLSV_.2	_KILDDSDSNLSV_	Non Numérique	Non Numérique	Non Numérique	4498.95	6075.93	Non Numérique	Non Numérique	Non Numérique	Filtered	Filtered	Filtered	0.00451347	0.000675709	Filtered	Filtered	Filtered	Filtered	Filtered	Filtered	48.3817	48.3256	Filtered	Filtered	Filtered
AQP7P3	A6NL99	AQP73_HUMAN	LPGTHALVI	_LPGTHALVI_.2	_LPGTHALVI_	23331	19687	20202.8	342824	347875	344754	319016	311312	4.21357e-28	1.31264e-42	5.03718e-05	4.16252e-49	6.16454e-08	4.13079e-37	6.65105e-18	2.09204e-12	81.4444	81.5116	81.5033	59.167	59.0432	59.008	82.2192	82.2404
C3orf70	A6NLC5	CC070_HUMAN	ISDLFIDNY	_ISDLFIDNY_.1	_ISDLFIDNY_	194221	222294	209101	Non Numérique	Non Numérique	Non Numérique	Non Numérique	Non Numérique	8.48631e-34	4.71103e-46	4.06793e-05	Filtered	Filtered	Filtered	Filtered	Filtered	108.734	108.776	108.604	Filtered	Filtered	Filtered	Filtered	Filtered
IFITM10	A6NMD0	IFM10_HUMAN	IPRPPAGSP	_IPRPPAGSP_.2	_IPRPPAGSP_	134245	138264	141392	Non Numérique	Non Numérique	Non Numérique	Non Numérique	Non Numérique	1.23026e-24	1.5779e-30	6.15478e-05	Filtered	Filtered	Filtered	Filtered	Filtered	47.768	47.5912	47.866	Filtered	Filtered	Filtered	Filtered	Filtered
C15orf61	A6NNL5	CO061_HUMAN	VTETVHTSY	_VTETVHTSY_.2	_VTETVHTSY_	299194	311210	297746	Non Numérique	Non Numérique	Non Numérique	Non Numérique	Non Numérique	4.95112e-15	8.13585e-27	8.29809e-05	Filtered	Filtered	Filtered	Filtered	Filtered	40.0539	39.9296	39.9899	Filtered	Filtered	Filtered	Filtered	Filtered
ZSWIM8	A7E2V4-5;A7E2V4;A7E2V4-3;A7E2V4-4;A7E2V4-2	ZSWM8_HUMAN	SPAHAHNHL	_SPAHAHNHL_.2	_SPAHAHNHL_	Non Numérique	Non Numérique	Non Numérique	14307.9	12130.4	12450.6	Non Numérique	Non Numérique	Filtered	Filtered	Filtered	2.10735e-51	1.39555e-09	2.85481e-49	Filtered	Filtered	Filtered	Filtered	Filtered	12.1407	12.138	11.7911	Filtered	Filtered
ZSWIM8	A7E2V4-5;A7E2V4;A7E2V4-3;A7E2V4-4;A7E2V4-2	ZSWM8_HUMAN	ALNPNEIQRA	_ALNPNEIQRA_.2	_ALNPNEIQRA_	Non Numérique	Non Numérique	Non Numérique	Non Numérique	Non Numérique	20357.8	Non Numérique	Non Numérique	Filtered	Filtered	Filtered	Filtered	Filtered	0.00743183	Filtered	Filtered	Filtered	Filtered	Filtered	Filtered	Filtered	38.6577	Filtered	Filtered
ARHGAP32	A7KAX9-2;A7KAX9	RHG32_HUMAN	SPSTKLLTL	_SPSTKLLTL_.2	_SPSTKLLTL_	35062	29574.4	30816.9	Non Numérique	Non Numérique	Non Numérique	Non Numérique	Non Numérique	0.000693535	0.000116869	0.00232502	Filtered	Filtered	Filtered	Filtered	Filtered	84.0521	84.1182	84.0942	Filtered	Filtered	Filtered	Filtered	Filtered
TBKBP1	A7MCY6	TBKB1_HUMAN	YSELAEGAAY	_YSELAEGAAY_.1	_YSELAEGAAY_	7492.36	4972.4	Non Numérique	Non Numérique	Non Numérique	Non Numérique	Non Numérique	Non Numérique	0.00558579	8.48592e-05	Filtered	Filtered	Filtered	Filtered	Filtered	Filtered	67.0766	66.9245	Filtered	Filtered	Filtered	Filtered	Filtered	Filtered
POM121C	A8CG34	P121C_HUMAN	TLPDRFVITPR	_TLPDRFVITPR_.3	_TLPDRFVITPR_	Non Numérique	Non Numérique	Non Numérique	Non Numérique	Non Numérique	Non Numérique	603024	602540	Filtered	Filtered	Filtered	Filtered	Filtered	Filtered	1.14843e-21	1.424e-19	Filtered	Filtered	Filtered	Filtered	Filtered	Filtered	75.2388	75.2766
EFCAB7	A8K855-2;A8K855	EFCB7_HUMAN	VYLTIKPLNL	_VYLTIKPLNL_.2	_VYLTIKPLNL_	Non Numérique	6029.09	6373.17	Non Numérique	Non Numérique	Non Numérique	Non Numérique	Non Numérique	Filtered	7.30568e-05	0.00091227	Filtered	Filtered	Filtered	Filtered	Filtered	Filtered	109.284	109.153	Filtered	Filtered	Filtered	Filtered	Filtered
SFI1	A8K8P3-10;A8K8P3-3;A8K8P3-9;A8K8P3-2;A8K8P3;A8K8P3-5;A8K8P3-4	SFI1_HUMAN	RPQKPQEHGL	_RPQKPQEHGL_.3	_RPQKPQEHGL_	11105.5	11286.7	15666.9	236489	218552	240092	Non Numérique	Non Numérique	7.16673e-05	7.69499e-08	0.00027997	2.86677e-15	0.000475915	7.69112e-05	Filtered	Filtered	18.7515	18.5222	18.5243	18.0236	18.1522	17.9012	Filtered	Filtered
SFI1	A8K8P3-10;A8K8P3-3;A8K8P3-9;A8K8P3-2;A8K8P3;A8K8P3-5;A8K8P3-4	SFI1_HUMAN	RIQALRQAL	_RIQALRQAL_.3	_RIQALRQAL_	Non Numérique	Non Numérique	Non Numérique	40899.9	40734.3	37721.9	Non Numérique	Non Numérique	Filtered	Filtered	Filtered	1.6816e-07	0.000539367	2.18728e-12	Filtered	Filtered	Filtered	Filtered	Filtered	39.7201	39.6281	39.5783	Filtered	Filtered
SFI1	A8K8P3-10;A8K8P3-3;A8K8P3-9;A8K8P3-2;A8K8P3;A8K8P3-5;A8K8P3-4	SFI1_HUMAN	ERFHHVTVL	_ERFHHVTVL_.2	_ERFHHVTVL_	Non Numérique	Non Numérique	Non Numérique	Non Numérique	Non Numérique	Non Numérique	2.32672e+06	2.23211e+06	Filtered	Filtered	Filtered	Filtered	Filtered	Filtered	4.02342e-32	8.77989e-32	Filtered	Filtered	Filtered	Filtered	Filtered	Filtered	47.2756	47.4257
SFI1	A8K8P3-10;A8K8P3-3;A8K8P3-9;A8K8P3-2;A8K8P3;A8K8P3-5;A8K8P3-4	SFI1_HUMAN	QHHHRQLLL	_QHHHRQLLL_.3	_QHHHRQLLL_	Non Numérique	Non Numérique	Non Numérique	Non Numérique	Non Numérique	Non Numérique	453086	488967	Filtered	Filtered	Filtered	Filtered	Filtered	Filtered	5.68625e-05	1.78542e-22	Filtered	Filtered	Filtered	Filtered	Filtered	Filtered	32.546	32.5039
SFI1	A8K8P3-10;A8K8P3-3;A8K8P3-9;A8K8P3-2;A8K8P3;A8K8P3-5;A8K8P3-4	SFI1_HUMAN	QHHHRQLLL	_QHHHRQLLL_.2	_QHHHRQLLL_	Non Numérique	Non Numérique	Non Numérique	Non Numérique	Non Numérique	Non Numérique	453086	488967	Filtered	Filtered	Filtered	Filtered	Filtered	Filtered	3.22877e-24	1.51761e-23	Filtered	Filtered	Filtered	Filtered	Filtered	Filtered	32.5561	32.5036
SFI1	A8K8P3-10;A8K8P3-3;A8K8P3-9;A8K8P3-2;A8K8P3;A8K8P3-5;A8K8P3-4	SFI1_HUMAN	ESAQGLRTER	_ESAQGLRTER_.2	_ESAQGLRTER_	Non Numérique	Non Numérique	Non Numérique	Non Numérique	Non Numérique	Non Numérique	156741	145915	Filtered	Filtered	Filtered	Filtered	Filtered	Filtered	2.13543e-24	1.20905e-28	Filtered	Filtered	Filtered	Filtered	Filtered	Filtered	21.9796	21.5838
SFI1	A8K8P3-10;A8K8P3-3;A8K8P3-9;A8K8P3-2;A8K8P3;A8K8P3-5;A8K8P3-4	SFI1_HUMAN	EVAARESQHNR	_EVAARESQHNR_.3	_EVAARESQHNR_	Non Numérique	Non Numérique	Non Numérique	Non Numérique	Non Numérique	Non Numérique	49865.3	Non Numérique	Filtered	Filtered	Filtered	Filtered	Filtered	Filtered	2.96238e-16	Filtered	Filtered	Filtered	Filtered	Filtered	Filtered	Filtered	6.9401	Filtered
SFI1	A8K8P3-10;A8K8P3-3;A8K8P3-9;A8K8P3-2;A8K8P3;A8K8P3-5;A8K8P3-4	SFI1_HUMAN	EVHDAKQKMR	_EVHDAKQKMR_.3	_EVHDAKQKMR_	Non Numérique	Non Numérique	Non Numérique	Non Numérique	Non Numérique	Non Numérique	49812.8	Non Numérique	Filtered	Filtered	Filtered	Filtered	Filtered	Filtered	0.000346071	Filtered	Filtered	Filtered	Filtered	Filtered	Filtered	Filtered	5.98715	Filtered
ZNF785	A8K8V0-2;A8K8V0	ZN785_HUMAN	GGKDPPVHFR	_GGKDPPVHFR_.3	_GGKDPPVHFR_	Non Numérique	Non Numérique	Non Numérique	Non Numérique	Non Numérique	Non Numérique	716271	775750	Filtered	Filtered	Filtered	Filtered	Filtered	Filtered	1.23431e-20	3.10135e-21	Filtered	Filtered	Filtered	Filtered	Filtered	Filtered	34.9685	34.8518
YDJC	A8MPS7-3;A8MPS7-2;A8MPS7	YDJC_HUMAN	FLAGAVTSV	_FLAGAVTSV_.1	_FLAGAVTSV_	Non Numérique	Non Numérique	Non Numérique	1.27302e+06	1.28546e+06	1.27345e+06	Non Numérique	Non Numérique	Filtered	Filtered	Filtered	3.27815e-64	5.5116e-10	2.97976e-41	Filtered	Filtered	Filtered	Filtered	Filtered	62.7854	62.6616	62.6423	Filtered	Filtered
YDJC	A8MPS7-3;A8MPS7-2;A8MPS7	YDJC_HUMAN	ESAAELARR	_ESAAELARR_.2	_ESAAELARR_	Non Numérique	Non Numérique	Non Numérique	Non Numérique	Non Numérique	Non Numérique	194855	156440	Filtered	Filtered	Filtered	Filtered	Filtered	Filtered	2.64695e-22	3.45602e-19	Filtered	Filtered	Filtered	Filtered	Filtered	Filtered	27.874	27.5991
PMS2P5;PMS2P1	A8MQ11;A4D2B8	PM2P5_HUMAN;PM2P1_HUMAN	TVFSSVKNGPGSSR	_TVFSSVKNGPGSSR_.3	_TVFSSVKNGPGSSR_	Non Numérique	Non Numérique	Non Numérique	Non Numérique	Non Numérique	Non Numérique	157334	160191	Filtered	Filtered	Filtered	Filtered	Filtered	Filtered	1.16408e-21	3.03327e-23	Filtered	Filtered	Filtered	Filtered	Filtered	Filtered	41.1509	41.0817
PMS2P5;PMS2P1	A8MQ11;A4D2B8	PM2P5_HUMAN;PM2P1_HUMAN	TVFSSVKNGPGSSR	_TVFSSVKNGPGSSR_.2	_TVFSSVKNGPGSSR_	Non Numérique	Non Numérique	Non Numérique	Non Numérique	Non Numérique	Non Numérique	157334	160191	Filtered	Filtered	Filtered	Filtered	Filtered	Filtered	5.81241e-23	5.81469e-24	Filtered	Filtered	Filtered	Filtered	Filtered	Filtered	41.1363	41.093
ZNF724	A8MTY0	ZN724_HUMAN	KYVKDFHKF	_KYVKDFHKF_.3	_KYVKDFHKF_	985623	964693	1.00463e+06	Non Numérique	Non Numérique	Non Numérique	Non Numérique	Non Numérique	7.83502e-29	1.12178e-42	4.07794e-05	Filtered	Filtered	Filtered	Filtered	Filtered	33.3074	33.246	33.2645	Filtered	Filtered	Filtered	Filtered	Filtered
ZNF724	A8MTY0	ZN724_HUMAN	KYVKDFHKF	_KYVKDFHKF_.2	_KYVKDFHKF_	985623	964693	1.00463e+06	Non Numérique	Non Numérique	Non Numérique	Non Numérique	Non Numérique	7.65974e-33	2.52419e-40	4.13918e-05	Filtered	Filtered	Filtered	Filtered	Filtered	33.2966	33.2248	33.2537	Filtered	Filtered	Filtered	Filtered	Filtered
HIDE1	A8MVS5	HIDE1_HUMAN	MPEEDPATL	_MPEEDPATL_.1	_MPEEDPATL_	Non Numérique	Non Numérique	Non Numérique	Non Numérique	Non Numérique	Non Numérique	537783	398088	Filtered	Filtered	Filtered	Filtered	Filtered	Filtered	2.48999e-15	5.15713e-27	Filtered	Filtered	Filtered	Filtered	Filtered	Filtered	69.1304	69.1218
PHF20L1	A8MW92	P20L1_HUMAN	NLLTHIENV	_NLLTHIENV_.2	_NLLTHIENV_	Non Numérique	Non Numérique	Non Numérique	78314.9	78359	86101.9	Non Numérique	51201.2	Filtered	Filtered	Filtered	8.64696e-28	0.000212848	1.13427e-14	Filtered	0.00307494	Filtered	Filtered	Filtered	59.5736	59.455	59.4355	Filtered	83.4007
PHF20L1	A8MW92	P20L1_HUMAN	FTEKTTTYQY	_FTEKTTTYQY_.2	_FTEKTTTYQY_	24168.1	23843.8	21089.2	Non Numérique	Non Numérique	Non Numérique	Non Numérique	Non Numérique	4.04731e-29	5.5946e-37	0.00010945	Filtered	Filtered	Filtered	Filtered	Filtered	49.7585	49.4408	49.7942	Filtered	Filtered	Filtered	Filtered	Filtered
PHF20L1	A8MW92	P20L1_HUMAN	YQYPRAILSV	_YQYPRAILSV_.2	_YQYPRAILSV_	Non Numérique	Non Numérique	Non Numérique	14024.3	14682.5	Non Numérique	Non Numérique	Non Numérique	Filtered	Filtered	Filtered	0.00703557	0.00353954	Filtered	Filtered	Filtered	Filtered	Filtered	Filtered	64.0402	63.9216	Filtered	Filtered	Filtered
	A8MXE2	YI036_HUMAN	TYLDSFKRF	_TYLDSFKRF_.3	_TYLDSFKRF_	257503	275150	271580	Non Numérique	Non Numérique	Non Numérique	Non Numérique	Non Numérique	5.71547e-40	5.55598e-50	4.06793e-05	Filtered	Filtered	Filtered	Filtered	Filtered	77.0993	77.0586	77.1543	Filtered	Filtered	Filtered	Filtered	Filtered
	A8MXE2	YI036_HUMAN	TYLDSFKRF	_TYLDSFKRF_.2	_TYLDSFKRF_	257503	275150	271580	Non Numérique	Non Numérique	Non Numérique	Non Numérique	Non Numérique	8.6606e-40	1.84207e-48	4.06793e-05	Filtered	Filtered	Filtered	Filtered	Filtered	77.1083	77.0676	77.1633	Filtered	Filtered	Filtered	Filtered	Filtered
NUDT19	A8MXV4	NUD19_HUMAN	KQFHRIVTY	_KQFHRIVTY_.2	_KQFHRIVTY_	51586.7	61013.4	66761.6	Non Numérique	Non Numérique	Non Numérique	Non Numérique	Non Numérique	2.14492e-23	7.10784e-44	4.63624e-05	Filtered	Filtered	Filtered	Filtered	Filtered	36.0081	35.952	35.8867	Filtered	Filtered	Filtered	Filtered	Filtered
NUDT19	A8MXV4	NUD19_HUMAN	HLYDIHVTV	_HLYDIHVTV_.2	_HLYDIHVTV_	Non Numérique	Non Numérique	Non Numérique	52877	54483.1	57645.9	Non Numérique	Non Numérique	Filtered	Filtered	Filtered	8.25203e-53	1.85957e-09	4.96251e-43	Filtered	Filtered	Filtered	Filtered	Filtered	55.7882	55.6747	55.6292	Filtered	Filtered
NUDT19	A8MXV4	NUD19_HUMAN	HVYPKNSVVR	_HVYPKNSVVR_.3	_HVYPKNSVVR_	Non Numérique	Non Numérique	Non Numérique	Non Numérique	Non Numérique	Non Numérique	2.14128e+06	2.15005e+06	Filtered	Filtered	Filtered	Filtered	Filtered	Filtered	1.65672e-28	3.08607e-33	Filtered	Filtered	Filtered	Filtered	Filtered	Filtered	26.9927	26.7436
NUDT19	A8MXV4	NUD19_HUMAN	HVYPKNSVVR	_HVYPKNSVVR_.2	_HVYPKNSVVR_	Non Numérique	Non Numérique	Non Numérique	Non Numérique	Non Numérique	Non Numérique	2.14128e+06	2.15005e+06	Filtered	Filtered	Filtered	Filtered	Filtered	Filtered	7.23359e-32	6.53291e-34	Filtered	Filtered	Filtered	Filtered	Filtered	Filtered	27.0341	26.7223
MIF4GD	A9UHW6;A9UHW6-2;A9UHW6-3	MI4GD_HUMAN	FRLAQPDSL	_FRLAQPDSL_.2	_FRLAQPDSL_	Non Numérique	Non Numérique	Non Numérique	Non Numérique	Non Numérique	Non Numérique	2.53028e+06	4628562	Filtered	Filtered	Filtered	Filtered	Filtered	Filtered	1.82219e-33	2.26089e-34	Filtered	Filtered	Filtered	Filtered	Filtered	Filtered	77.1202	77.1528
MIF4GD	A9UHW6;A9UHW6-2;A9UHW6-3	MI4GD_HUMAN	FRLAQPDSL	_FRLAQPDSL_.1	_FRLAQPDSL_	Non Numérique	Non Numérique	Non Numérique	Non Numérique	Non Numérique	Non Numérique	2.53028e+06	4628562	Filtered	Filtered	Filtered	Filtered	Filtered	Filtered	0.00788214	Filtered	Filtered	Filtered	Filtered	Filtered	Filtered	Filtered	77.1311	Filtered
UPK3BL	B0FP48	UPK3L_HUMAN	TRLQQAQAL	_TRLQQAQAL_.2	_TRLQQAQAL_	Non Numérique	Non Numérique	Non Numérique	Non Numérique	Non Numérique	Non Numérique	5307684	4.96358e+06	Filtered	Filtered	Filtered	Filtered	Filtered	Filtered	7.56106e-19	3.5482e-13	Filtered	Filtered	Filtered	Filtered	Filtered	Filtered	45.2744	45.2714
MYO1G	B0I1T2-4;B0I1T2;B0I1T2-3	MYO1G_HUMAN	TPRDLVLRSL	_TPRDLVLRSL_.3	_TPRDLVLRSL_	Non Numérique	Non Numérique	Non Numérique	2.06754e+06	2.14648e+06	2.18524e+06	Non Numérique	Non Numérique	Filtered	Filtered	Filtered	2.57049e-62	5.66641e-10	7.25702e-45	Filtered	Filtered	Filtered	Filtered	Filtered	54.527	54.403	54.3732	Filtered	Filtered
MYO1G	B0I1T2-4;B0I1T2;B0I1T2-3	MYO1G_HUMAN	TPRDLVLRSL	_TPRDLVLRSL_.2	_TPRDLVLRSL_	Non Numérique	Non Numérique	Non Numérique	2.06754e+06	2.14648e+06	2.18524e+06	Non Numérique	Non Numérique	Filtered	Filtered	Filtered	3.87626e-70	8.79949e-11	5.97727e-47	Filtered	Filtered	Filtered	Filtered	Filtered	54.5098	54.3806	54.377	Filtered	Filtered
MYO1G	B0I1T2-4;B0I1T2;B0I1T2-3	MYO1G_HUMAN	YLLEKSRVL	_YLLEKSRVL_.2	_YLLEKSRVL_	Non Numérique	Non Numérique	Non Numérique	201286	192257	186681	Non Numérique	Non Numérique	Filtered	Filtered	Filtered	1.28084e-63	1.88634e-10	5.71687e-48	Filtered	Filtered	Filtered	Filtered	Filtered	47.6409	47.5483	47.5448	Filtered	Filtered
MYO1G	B0I1T2-4;B0I1T2;B0I1T2-3	MYO1G_HUMAN	PRDLVLRSL	_PRDLVLRSL_.2	_PRDLVLRSL_	Non Numérique	Non Numérique	Non Numérique	27154.8	34608.7	37612.2	Non Numérique	Non Numérique	Filtered	Filtered	Filtered	3.32012e-06	0.000584435	2.06559e-05	Filtered	Filtered	Filtered	Filtered	Filtered	54.5233	54.4097	54.4008	Filtered	Filtered
MYO1G	B0I1T2-4;B0I1T2;B0I1T2-3	MYO1G_HUMAN	LLYNSTDPTL	_LLYNSTDPTL_.1	_LLYNSTDPTL_	Non Numérique	Non Numérique	Non Numérique	24162.5	24081.3	25054.3	Non Numérique	Non Numérique	Filtered	Filtered	Filtered	3.12652e-39	6.90713e-07	4.6613e-16	Filtered	Filtered	Filtered	Filtered	Filtered	63.5998	63.4812	63.4881	Filtered	Filtered
MYO1G	B0I1T2-4;B0I1T2;B0I1T2-3	MYO1G_HUMAN	EAFGNARTNR	_EAFGNARTNR_.3	_EAFGNARTNR_	Non Numérique	Non Numérique	Non Numérique	Non Numérique	Non Numérique	Non Numérique	666453	734198	Filtered	Filtered	Filtered	Filtered	Filtered	Filtered	3.99212e-21	3.10445e-19	Filtered	Filtered	Filtered	Filtered	Filtered	Filtered	22.5805	22.2578
MYO1G	B0I1T2-4;B0I1T2;B0I1T2-3	MYO1G_HUMAN	EAFGNARTNR	_EAFGNARTNR_.2	_EAFGNARTNR_	Non Numérique	Non Numérique	Non Numérique	Non Numérique	Non Numérique	Non Numérique	666453	734198	Filtered	Filtered	Filtered	Filtered	Filtered	Filtered	5.60288e-24	2.60704e-21	Filtered	Filtered	Filtered	Filtered	Filtered	Filtered	22.575	22.2679
MYO1G	B0I1T2-4;B0I1T2;B0I1T2-3	MYO1G_HUMAN	SSAGTITDR	_SSAGTITDR_.2	_SSAGTITDR_	Non Numérique	Non Numérique	Non Numérique	Non Numérique	Non Numérique	Non Numérique	1000828	935996	Filtered	Filtered	Filtered	Filtered	Filtered	Filtered	1.6416e-32	2.51797e-31	Filtered	Filtered	Filtered	Filtered	Filtered	Filtered	23.5814	23.1752
MYO1G	B0I1T2-4;B0I1T2;B0I1T2-3	MYO1G_HUMAN	FPVNSFEQF	_FPVNSFEQF_.2	_FPVNSFEQF_	Non Numérique	Non Numérique	Non Numérique	Non Numérique	Non Numérique	Non Numérique	145158	133432	Filtered	Filtered	Filtered	Filtered	Filtered	Filtered	1.16213e-27	4.39981e-28	Filtered	Filtered	Filtered	Filtered	Filtered	Filtered	106.719	106.492
HACD1	B0YJ81-2;B0YJ81	HACD1_HUMAN	YMEKGTHRGLY	_YMEKGTHRGLY_.3	_YMEKGTHRGLY_	11408	13036.5	12037.2	Non Numérique	Non Numérique	Non Numérique	Non Numérique	Non Numérique	2.155e-08	1.98121e-12	0.000288083	Filtered	Filtered	Filtered	Filtered	Filtered	31.6574	31.5227	31.5306	Filtered	Filtered	Filtered	Filtered	Filtered
TSPO	B1AH88	TSPOB_HUMAN	GQWGGGSHY	_GQWGGGSHY_.2	_GQWGGGSHY_	920246	1.55825e+06	1.5135e+06	Non Numérique	Non Numérique	Non Numérique	Non Numérique	Non Numérique	1.55861e-34	2.66305e-44	4.06793e-05	Filtered	Filtered	Filtered	Filtered	Filtered	37.0415	36.9174	36.9149	Filtered	Filtered	Filtered	Filtered	Filtered
TSPO	B1AH88	TSPOB_HUMAN	TAAARVSAR	_TAAARVSAR_.2	_TAAARVSAR_	Non Numérique	Non Numérique	Non Numérique	Non Numérique	Non Numérique	Non Numérique	Non Numérique	47452.8	Filtered	Filtered	Filtered	Filtered	Filtered	Filtered	Filtered	0.000184961	Filtered	Filtered	Filtered	Filtered	Filtered	Filtered	Filtered	15.621
MYO9A	B2RTY4-2;B2RTY4;B2RTY4-4;B2RTY4-5;B2RTY4-3	MYO9A_HUMAN	NPRTPLSDL	_NPRTPLSDL_.2	_NPRTPLSDL_	15504.2	Non Numérique	Non Numérique	111710	112690	111534	Non Numérique	Non Numérique	0.00593168	Filtered	Filtered	0.000753219	0.000675777	2.11833e-06	Filtered	Filtered	69.9708	Filtered	Filtered	52.7517	52.6225	52.645	Filtered	Filtered
MYO9A	B2RTY4-2;B2RTY4;B2RTY4-4;B2RTY4-5;B2RTY4-3	MYO9A_HUMAN	GTFNPEKGKQK	_GTFNPEKGKQK_.3	_GTFNPEKGKQK_	Non Numérique	Non Numérique	Non Numérique	Non Numérique	Non Numérique	Non Numérique	90842.4	90077.6	Filtered	Filtered	Filtered	Filtered	Filtered	Filtered	2.21043e-06	2.65716e-09	Filtered	Filtered	Filtered	Filtered	Filtered	Filtered	17.1535	16.814
MYO9A	B2RTY4-2;B2RTY4;B2RTY4-4;B2RTY4-5;B2RTY4-3	MYO9A_HUMAN	LPDLNEKTL	_LPDLNEKTL_.2	_LPDLNEKTL_	Non Numérique	Non Numérique	Non Numérique	Non Numérique	Non Numérique	Non Numérique	343264	Non Numérique	Filtered	Filtered	Filtered	Filtered	Filtered	Filtered	4.18189e-05	Filtered	Filtered	Filtered	Filtered	Filtered	Filtered	Filtered	73.1539	Filtered
TMEM229A	B2RXF0	T229A_HUMAN	AGGAPSQGL	_AGGAPSQGL_.1	_AGGAPSQGL_	324279	299419	297107	45741.5	46487.3	49601.7	Non Numérique	Non Numérique	4.23894e-37	1.68834e-47	4.06793e-05	1.26047e-59	4.97727e-09	9.2521e-50	Filtered	Filtered	42.7299	42.6368	42.6655	33.4141	33.3901	33.3668	Filtered	Filtered
TARM1	B6A8C7;B6A8C7-2	TARM1_HUMAN	AGTPSPIQL	_AGTPSPIQL_.2	_AGTPSPIQL_	301728	299156	286343	436325	456555	459732	Non Numérique	Non Numérique	7.80945e-40	2.85697e-49	4.06793e-05	2.20976e-48	2.94231e-09	2.52208e-43	Filtered	Filtered	80.8952	80.8946	80.9019	57.8248	57.7479	57.7285	Filtered	Filtered
SHISA8	B8ZZ34	SHSA8_HUMAN	MPETFNPQL	_MPETFNPQL_.1	_MPETFNPQL_	Non Numérique	Non Numérique	Non Numérique	Non Numérique	Non Numérique	Non Numérique	200379	164523	Filtered	Filtered	Filtered	Filtered	Filtered	Filtered	6.37632e-13	1.00472e-08	Filtered	Filtered	Filtered	Filtered	Filtered	Filtered	91.6953	91.6456
WASH3P;WASH2P;WASHC1;WASH6P;WASH4P	C4AMC7;Q6VEQ5;A8K0Z3;Q9NQA3;A8MWX3	WASH3_HUMAN;WASH2_HUMAN;WASH1_HUMAN;WASH6_HUMAN;WASH4_HUMAN	KLFDAPLSI	_KLFDAPLSI_.2	_KLFDAPLSI_	Non Numérique	Non Numérique	Non Numérique	151044	170668	167082	1.79579e+06	1.73309e+06	Filtered	Filtered	Filtered	5.82106e-59	1.99695e-10	7.73472e-46	1.52729e-27	2.18782e-30	Filtered	Filtered	Filtered	73.5313	73.3898	73.3618	106.355	106.113
WASH3P;WASH2P;WASHC1;WASH6P;WASH4P	C4AMC7;Q6VEQ5;A8K0Z3;Q9NQA3;A8MWX3	WASH3_HUMAN;WASH2_HUMAN;WASH1_HUMAN;WASH6_HUMAN;WASH4_HUMAN	KLFDAPLSI	_KLFDAPLSI_.1	_KLFDAPLSI_	Non Numérique	Non Numérique	Non Numérique	151044	170668	167082	1.79579e+06	1.73309e+06	Filtered	Filtered	Filtered	9.28407e-26	0.000155045	1.19386e-15	1.72867e-19	5.33347e-15	Filtered	Filtered	Filtered	73.5432	73.4121	73.3528	106.357	106.12
WASH3P;WASH2P;WASHC1;WASH6P;WASH4P	C4AMC7;Q6VEQ5;A8K0Z3;Q9NQA3;A8MWX3	WASH3_HUMAN;WASH2_HUMAN;WASH1_HUMAN;WASH6_HUMAN;WASH4_HUMAN	SIFTGAQDPGLQR	_SIFTGAQDPGLQR_.2	_SIFTGAQDPGLQR_	Non Numérique	Non Numérique	Non Numérique	Non Numérique	Non Numérique	Non Numérique	587803	498000	Filtered	Filtered	Filtered	Filtered	Filtered	Filtered	1.92329e-17	4.38203e-08	Filtered	Filtered	Filtered	Filtered	Filtered	Filtered	69.2052	69.202
WASH3P;WASH2P;WASHC1;WASH6P;WASH4P	C4AMC7;Q6VEQ5;A8K0Z3;Q9NQA3;A8MWX3	WASH3_HUMAN;WASH2_HUMAN;WASH1_HUMAN;WASH6_HUMAN;WASH4_HUMAN	STAAPVGQGAR	_STAAPVGQGAR_.2	_STAAPVGQGAR_	Non Numérique	Non Numérique	Non Numérique	Non Numérique	Non Numérique	Non Numérique	452964	398129	Filtered	Filtered	Filtered	Filtered	Filtered	Filtered	7.30644e-08	5.01115e-09	Filtered	Filtered	Filtered	Filtered	Filtered	Filtered	26.2359	25.8721
WASH3P;WASH2P;WASHC1;WASH6P;WASH4P	C4AMC7;Q6VEQ5;A8K0Z3;Q9NQA3;A8MWX3	WASH3_HUMAN;WASH2_HUMAN;WASH1_HUMAN;WASH6_HUMAN;WASH4_HUMAN	TAAPVGQGAR	_TAAPVGQGAR_.2	_TAAPVGQGAR_	Non Numérique	Non Numérique	Non Numérique	Non Numérique	Non Numérique	Non Numérique	228819	235846	Filtered	Filtered	Filtered	Filtered	Filtered	Filtered	1.14598e-16	3.89869e-18	Filtered	Filtered	Filtered	Filtered	Filtered	Filtered	25.116	24.6845
WASH3P;WASH2P;WASHC1;WASH6P;WASH4P	C4AMC7;Q6VEQ5;A8K0Z3;Q9NQA3;A8MWX3	WASH3_HUMAN;WASH2_HUMAN;WASH1_HUMAN;WASH6_HUMAN;WASH4_HUMAN	ESIRQAGGIGK	_ESIRQAGGIGK_.2	_ESIRQAGGIGK_	Non Numérique	Non Numérique	Non Numérique	Non Numérique	Non Numérique	Non Numérique	232757	200907	Filtered	Filtered	Filtered	Filtered	Filtered	Filtered	4.34511e-06	3.05037e-06	Filtered	Filtered	Filtered	Filtered	Filtered	Filtered	30.2395	30.0281
WASH3P;WASH2P;WASHC1;WASH6P;WASH4P	C4AMC7;Q6VEQ5;A8K0Z3;Q9NQA3;A8MWX3	WASH3_HUMAN;WASH2_HUMAN;WASH1_HUMAN;WASH6_HUMAN;WASH4_HUMAN	QAIGEKVSL	_QAIGEKVSL_.2	_QAIGEKVSL_	Non Numérique	Non Numérique	Non Numérique	Non Numérique	Non Numérique	Non Numérique	171831	135690	Filtered	Filtered	Filtered	Filtered	Filtered	Filtered	9.72625e-07	2.97793e-12	Filtered	Filtered	Filtered	Filtered	Filtered	Filtered	60.3558	60.382
WASH3P;WASH2P;WASHC1;WASH6P;WASH4P	C4AMC7;Q6VEQ5;A8K0Z3;Q9NQA3;A8MWX3	WASH3_HUMAN;WASH2_HUMAN;WASH1_HUMAN;WASH6_HUMAN;WASH4_HUMAN	TLLESIRQA	_TLLESIRQA_.2	_TLLESIRQA_	Non Numérique	Non Numérique	Non Numérique	Non Numérique	136359	149263	Non Numérique	Non Numérique	Filtered	Filtered	Filtered	Filtered	0.000675801	5.33575e-06	Filtered	Filtered	Filtered	Filtered	Filtered	Filtered	52.7008	52.7181	Filtered	Filtered
WASH3P;WASH2P;WASHC1;WASH6P;WASH4P	C4AMC7;Q6VEQ5;A8K0Z3;Q9NQA3;A8MWX3	WASH3_HUMAN;WASH2_HUMAN;WASH1_HUMAN;WASH6_HUMAN;WASH4_HUMAN	RMQHSLAGQTY	_RMQHSLAGQTY_.3	_RMQHSLAGQTY_	12620.8	11792.6	8466.33	Non Numérique	Non Numérique	Non Numérique	Non Numérique	Non Numérique	0.00311015	0.0014064	0.000362276	Filtered	Filtered	Filtered	Filtered	Filtered	35.5968	35.5147	35.4441	Filtered	Filtered	Filtered	Filtered	Filtered
TRIM49D1	C9J1S8	TR49D_HUMAN	MPQPLNLEL	_MPQPLNLEL_.2	_MPQPLNLEL_	Non Numérique	Non Numérique	Non Numérique	Non Numérique	Non Numérique	Non Numérique	123820	109936	Filtered	Filtered	Filtered	Filtered	Filtered	Filtered	2.5367e-23	1.52299e-27	Filtered	Filtered	Filtered	Filtered	Filtered	Filtered	117.12	116.933
TRIM49D1	C9J1S8	TR49D_HUMAN	EANSHIFRR	_EANSHIFRR_.2	_EANSHIFRR_	Non Numérique	Non Numérique	Non Numérique	Non Numérique	Non Numérique	Non Numérique	Non Numérique	12333.9	Filtered	Filtered	Filtered	Filtered	Filtered	Filtered	Filtered	0.0015203	Filtered	Filtered	Filtered	Filtered	Filtered	Filtered	Filtered	24.5584
UMAD1	C9J7I0	UMAD1_HUMAN	ITDLPDHLLSY	_ITDLPDHLLSY_.2	_ITDLPDHLLSY_	2.29026e+06	2676260	2.73963e+06	Non Numérique	Non Numérique	Non Numérique	66242	Non Numérique	9.0335e-32	1.71744e-44	4.06793e-05	Filtered	Filtered	Filtered	0.00918935	Filtered	99.5996	99.7737	99.5857	Filtered	Filtered	Filtered	101.127	Filtered
MCRIP1	C9JLW8	MCRI1_HUMAN	EIFTPAHEENVR	_EIFTPAHEENVR_.2	_EIFTPAHEENVR_	Non Numérique	Non Numérique	Non Numérique	Non Numérique	Non Numérique	Non Numérique	162051	125673	Filtered	Filtered	Filtered	Filtered	Filtered	Filtered	4.69339e-20	3.57335e-10	Filtered	Filtered	Filtered	Filtered	Filtered	Filtered	50.7332	50.8172
Non Numérique		CON__A2VCT4	PSVDLNQIL	_PSVDLNQIL_.2	_PSVDLNQIL_	Non Numérique	Non Numérique	Non Numérique	Non Numérique	Non Numérique	Non Numérique	791385	654289	Filtered	Filtered	Filtered	Filtered	Filtered	Filtered	6.11925e-14	8.31544e-12	Filtered	Filtered	Filtered	Filtered	Filtered	Filtered	103.665	103.54
Non Numérique		CON__A3EZ82;Q6E0U4-3;Q6E0U4;CON__A3EZ79;Q6E0U4-7;Q6E0U4-5;Q6E0U4-6;Q6E0U4-4;Q6E0U4-16;Q6E0U4-2	GSGESGIQNSE	_GSGESGIQNSE_.2	_GSGESGIQNSE_	66836.2	67091.3	72374.5	Non Numérique	Non Numérique	Non Numérique	Non Numérique	Non Numérique	0.00567918	0.000865194	0.00131067	Filtered	Filtered	Filtered	Filtered	Filtered	27.5585	27.4232	27.3476	Filtered	Filtered	Filtered	Filtered	Filtered
Non Numérique		CON__ENSEMBL:ENSBTAP00000024466;CON__ENSEMBL:ENSBTAP00000024462	DVGHDDPEV	_DVGHDDPEV_.2	_DVGHDDPEV_	Non Numérique	Non Numérique	Non Numérique	Non Numérique	25789.3	32380.8	Non Numérique	Non Numérique	Filtered	Filtered	Filtered	Filtered	0.000675447	1.4579e-07	Filtered	Filtered	Filtered	Filtered	Filtered	Filtered	31.5709	31.5528	Filtered	Filtered
Non Numérique		CON__ENSEMBL:ENSBTAP00000032840	THILQWLKNERANP	_THILQWLKNERANP_.3	_THILQWLKNERANP_	Non Numérique	Non Numérique	Non Numérique	38446.7	35399.7	31302.1	Non Numérique	Non Numérique	Filtered	Filtered	Filtered	5.80409e-25	0.00011899	1.55796e-19	Filtered	Filtered	Filtered	Filtered	Filtered	51.0838	50.9754	50.9771	Filtered	Filtered
Non Numérique		CON__ENSEMBL:ENSBTAP00000032840	VPDRVSKVLVDHFGYTKD	_VPDRVSKVLVDHFGYTKD_.3	_VPDRVSKVLVDHFGYTKD_	Non Numérique	Non Numérique	Non Numérique	7327.87	6848.88	7493.61	Non Numérique	Non Numérique	Filtered	Filtered	Filtered	1.72193e-28	9.97478e-06	9.17082e-24	Filtered	Filtered	Filtered	Filtered	Filtered	49.5799	49.4768	49.5046	Filtered	Filtered
Non Numérique		CON__ENSEMBL:ENSBTAP00000032840	KEGFFPDSVNKAL	_KEGFFPDSVNKAL_.3	_KEGFFPDSVNKAL_	Non Numérique	Non Numérique	Non Numérique	Non Numérique	Non Numérique	Non Numérique	293450	286005	Filtered	Filtered	Filtered	Filtered	Filtered	Filtered	1.429e-14	8.75047e-21	Filtered	Filtered	Filtered	Filtered	Filtered	Filtered	80.0628	80.0972
Non Numérique		CON__ENSEMBL:ENSBTAP00000032840	KEGFFPDSVNKAL	_KEGFFPDSVNKAL_.2	_KEGFFPDSVNKAL_	Non Numérique	Non Numérique	Non Numérique	Non Numérique	Non Numérique	Non Numérique	293450	286005	Filtered	Filtered	Filtered	Filtered	Filtered	Filtered	5.62614e-27	8.30157e-29	Filtered	Filtered	Filtered	Filtered	Filtered	Filtered	80.0588	80.1085
Non Numérique		CON__ENSEMBL:ENSBTAP00000032840	MSKYDLKLAVPEGKQ	_M[Oxidation (M)]SKYDLKLAVPEGKQ_.3	_M[Oxidation (M)]SKYDLKLAVPEGKQ_	Non Numérique	Non Numérique	Non Numérique	Non Numérique	Non Numérique	Non Numérique	90594.4	77552.3	Filtered	Filtered	Filtered	Filtered	Filtered	Filtered	3.07387e-16	4.29036e-18	Filtered	Filtered	Filtered	Filtered	Filtered	Filtered	61.3467	61.4004
Non Numérique		CON__ENSEMBL:ENSBTAP00000032840	IVKTLQELQKLHVSEQ	_IVKTLQELQKLHVSEQ_.3	_IVKTLQELQKLHVSEQ_	Non Numérique	Non Numérique	Non Numérique	13066.4	12783.3	Non Numérique	Non Numérique	Non Numérique	Filtered	Filtered	Filtered	0.0042849	0.000675689	Filtered	Filtered	Filtered	Filtered	Filtered	Filtered	52.1618	52.017	Filtered	Filtered	Filtered
Non Numérique		CON__ENSEMBL:ENSBTAP00000032840|P04114	FPDSVNKAL	_FPDSVNKAL_.2	_FPDSVNKAL_	Non Numérique	Non Numérique	Non Numérique	Non Numérique	Non Numérique	Non Numérique	1.30177e+06	1.19332e+06	Filtered	Filtered	Filtered	Filtered	Filtered	Filtered	1.71442e-05	6.3753e-07	Filtered	Filtered	Filtered	Filtered	Filtered	Filtered	65.951	65.928
Non Numérique		CON__P00735;P00734	YGFYTHVFR	_YGFYTHVFR_.3	_YGFYTHVFR_	Non Numérique	Non Numérique	Non Numérique	Non Numérique	Non Numérique	Non Numérique	83494.9	81463.6	Filtered	Filtered	Filtered	Filtered	Filtered	Filtered	1.99015e-18	2.29928e-15	Filtered	Filtered	Filtered	Filtered	Filtered	Filtered	70.1729	70.2112
Non Numérique		CON__P01030;CON__ENSEMBL:ENSBTAP00000007350	APSGQVVRGSVFLRNPS	_APSGQVVRGSVFLRNPS_.3	_APSGQVVRGSVFLRNPS_	Non Numérique	Non Numérique	Non Numérique	188441	191226	196781	Non Numérique	Non Numérique	Filtered	Filtered	Filtered	1.07212e-46	3.51837e-08	5.06826e-38	Filtered	Filtered	Filtered	Filtered	Filtered	48.0191	47.9369	47.9595	Filtered	Filtered
Non Numérique		CON__P01030;CON__ENSEMBL:ENSBTAP00000007350	APSGQVVRGSVFLRNP	_APSGQVVRGSVFLRNP_.3	_APSGQVVRGSVFLRNP_	Non Numérique	Non Numérique	Non Numérique	78762.1	81127.5	87176.9	Non Numérique	Non Numérique	Filtered	Filtered	Filtered	4.35435e-53	3.42886e-07	6.50059e-36	Filtered	Filtered	Filtered	Filtered	Filtered	49.3329	49.235	49.2366	Filtered	Filtered
Non Numérique		CON__P01030;CON__ENSEMBL:ENSBTAP00000007350	RGHLFLQTDQPVYNPG	_RGHLFLQTDQPVYNPG_.3	_RGHLFLQTDQPVYNPG_	Non Numérique	Non Numérique	Non Numérique	38136.8	38797.5	38457	Non Numérique	Non Numérique	Filtered	Filtered	Filtered	6.36177e-42	1.62133e-08	3.21742e-40	Filtered	Filtered	Filtered	Filtered	Filtered	53.0341	52.9258	52.9378	Filtered	Filtered
Non Numérique		CON__P01030;CON__ENSEMBL:ENSBTAP00000007350	RGHLFLQTDQPVYNPG	_RGHLFLQTDQPVYNPG_.2	_RGHLFLQTDQPVYNPG_	Non Numérique	Non Numérique	Non Numérique	38136.8	38797.5	38457	Non Numérique	Non Numérique	Filtered	Filtered	Filtered	1.72097e-54	1.71486e-09	5.13637e-40	Filtered	Filtered	Filtered	Filtered	Filtered	53.0381	52.9193	52.9314	Filtered	Filtered
Non Numérique		CON__P01966	LPSDFTPAV	_LPSDFTPAV_.1	_LPSDFTPAV_	23699	23216.3	25717.9	19338.7	17209.8	Non Numérique	758011	775203	0.00594928	0.000122086	0.00088824	0.00572293	0.00799213	Filtered	9.40676e-06	2.92943e-14	93.932	94.0335	93.9718	66.3805	66.2567	Filtered	91.6614	91.6168
Non Numérique		CON__P01966	SLDKFLANV	_SLDKFLANV_.2	_SLDKFLANV_	Non Numérique	Non Numérique	Non Numérique	86835.3	89147.6	90289.9	Non Numérique	91129.9	Filtered	Filtered	Filtered	4.92066e-22	5.07027e-05	1.58963e-21	Filtered	0.00405631	Filtered	Filtered	Filtered	65.4971	65.3838	65.3382	Filtered	91.4671
Non Numérique		CON__P01966	SLDKFLANV	_SLDKFLANV_.1	_SLDKFLANV_	Non Numérique	Non Numérique	Non Numérique	86835.3	89147.6	90289.9	Non Numérique	91129.9	Filtered	Filtered	Filtered	1.27526e-15	0.000531661	7.46297e-13	Filtered	Filtered	Filtered	Filtered	Filtered	65.5038	65.3591	65.3449	Filtered	Filtered
Non Numérique		CON__P01966	KLLSHSLLVTL	_KLLSHSLLVTL_.2	_KLLSHSLLVTL_	Non Numérique	Non Numérique	Non Numérique	14960.5	14237	14154.3	14991.7	Non Numérique	Filtered	Filtered	Filtered	1.70857e-23	0.000675592	2.94421e-19	0.00258722	Filtered	Filtered	Filtered	Filtered	65.0954	64.9297	64.8739	93.3088	Filtered
Non Numérique		CON__P01966	LPGALSELSDLHAHK	_LPGALSELSDLHAHK_.3	_LPGALSELSDLHAHK_	Non Numérique	Non Numérique	Non Numérique	120097	127212	128429	Non Numérique	Non Numérique	Filtered	Filtered	Filtered	1.96738e-52	5.49059e-10	7.1681e-43	Filtered	Filtered	Filtered	Filtered	Filtered	55.244	55.1305	55.0797	Filtered	Filtered
Non Numérique		CON__P01966	LPGALSELSDLHAHK	_LPGALSELSDLHAHK_.2	_LPGALSELSDLHAHK_	Non Numérique	Non Numérique	Non Numérique	120097	127212	128429	Non Numérique	Non Numérique	Filtered	Filtered	Filtered	5.01659e-52	5.91986e-08	9.48693e-35	Filtered	Filtered	Filtered	Filtered	Filtered	55.2293	55.1209	55.0754	Filtered	Filtered
Non Numérique		CON__P01966	HLPSDFTPA	_HLPSDFTPA_.1	_HLPSDFTPA_	Non Numérique	Non Numérique	Non Numérique	227279	236647	239290	Non Numérique	Non Numérique	Filtered	Filtered	Filtered	2.79539e-58	8.83605e-08	3.0061e-31	Filtered	Filtered	Filtered	Filtered	Filtered	47.3518	47.2593	47.214	Filtered	Filtered
Non Numérique		CON__P01966	LPGALSELSDLHAHKLR	_LPGALSELSDLHAHKLR_.3	_LPGALSELSDLHAHKLR_	Non Numérique	Non Numérique	Non Numérique	171413	181292	169435	Non Numérique	Non Numérique	Filtered	Filtered	Filtered	1.42011e-53	3.1182e-08	8.46308e-41	Filtered	Filtered	Filtered	Filtered	Filtered	54.3815	54.2575	54.2226	Filtered	Filtered
Non Numérique		CON__P01966	LPGALSELSDLHAH	_LPGALSELSDLHAH_.3	_LPGALSELSDLHAH_	Non Numérique	Non Numérique	Non Numérique	67709.3	69559.2	72165	Non Numérique	Non Numérique	Filtered	Filtered	Filtered	2.76482e-41	2.00592e-07	4.63959e-36	Filtered	Filtered	Filtered	Filtered	Filtered	62.2066	62.0932	62.0738	Filtered	Filtered
Non Numérique		CON__P01966	LPGALSELSDLHAH	_LPGALSELSDLHAH_.2	_LPGALSELSDLHAH_	Non Numérique	Non Numérique	Non Numérique	67709.3	69559.2	72165	Non Numérique	Non Numérique	Filtered	Filtered	Filtered	1.75413e-47	2.87703e-08	2.88476e-41	Filtered	Filtered	Filtered	Filtered	Filtered	62.2074	62.0992	62.0694	Filtered	Filtered
Non Numérique		CON__P01966	LPGALSELSDLHAHKL	_LPGALSELSDLHAHKL_.3	_LPGALSELSDLHAHKL_	Non Numérique	Non Numérique	Non Numérique	92665.4	86409.5	87806.9	Non Numérique	Non Numérique	Filtered	Filtered	Filtered	8.08507e-64	3.9269e-10	1.56766e-44	Filtered	Filtered	Filtered	Filtered	Filtered	61.2107	61.0921	61.083	Filtered	Filtered
Non Numérique		CON__P01966	DLPGALSELSDLHAHKLR	_DLPGALSELSDLHAHKLR_.3	_DLPGALSELSDLHAHKLR_	Non Numérique	Non Numérique	Non Numérique	79017.4	79282.4	88668.7	Non Numérique	Non Numérique	Filtered	Filtered	Filtered	9.68641e-38	3.07049e-07	1.30264e-28	Filtered	Filtered	Filtered	Filtered	Filtered	62.2144	62.0854	62.0451	Filtered	Filtered
Non Numérique		CON__P01966	DLPGALSELSDLHAHK	_DLPGALSELSDLHAHK_.3	_DLPGALSELSDLHAHK_	Non Numérique	Non Numérique	Non Numérique	38611.3	40216.6	40532.8	Non Numérique	Non Numérique	Filtered	Filtered	Filtered	9.97481e-49	8.80852e-09	4.93511e-40	Filtered	Filtered	Filtered	Filtered	Filtered	63.9868	63.8473	63.8333	Filtered	Filtered
Non Numérique		CON__P01966	DLPGALSELSDLHAHK	_DLPGALSELSDLHAHK_.4	_DLPGALSELSDLHAHK_	Non Numérique	Non Numérique	Non Numérique	38611.3	40216.6	40532.8	Non Numérique	Non Numérique	Filtered	Filtered	Filtered	2.77014e-23	3.55233e-05	6.58404e-23	Filtered	Filtered	Filtered	Filtered	Filtered	63.9894	63.8656	63.8307	Filtered	Filtered
Non Numérique		CON__P01966	LTKAVEHLDDLPGAL	_LTKAVEHLDDLPGAL_.2	_LTKAVEHLDDLPGAL_	Non Numérique	Non Numérique	Non Numérique	49192.5	48063.2	43811.3	Non Numérique	Non Numérique	Filtered	Filtered	Filtered	4.4532e-27	1.35698e-05	9.63843e-33	Filtered	Filtered	Filtered	Filtered	Filtered	59.4335	59.3358	59.3007	Filtered	Filtered
Non Numérique		CON__P01966	LTKAVEHLDDLPGALS	_LTKAVEHLDDLPGALS_.2	_LTKAVEHLDDLPGALS_	Non Numérique	Non Numérique	Non Numérique	39579.3	41514.9	38867.6	Non Numérique	Non Numérique	Filtered	Filtered	Filtered	5.80972e-44	9.02671e-09	7.28416e-41	Filtered	Filtered	Filtered	Filtered	Filtered	56.7396	56.6158	56.5964	Filtered	Filtered
Non Numérique		CON__P01966	DDLPGALSELSDLHAHKLR	_DDLPGALSELSDLHAHKLR_.3	_DDLPGALSELSDLHAHKLR_	Non Numérique	Non Numérique	Non Numérique	37205	34031.9	33609.1	Non Numérique	Non Numérique	Filtered	Filtered	Filtered	9.67161e-40	0.00021923	6.61096e-15	Filtered	Filtered	Filtered	Filtered	Filtered	61.778	61.6803	61.6505	Filtered	Filtered
Non Numérique		CON__P01966	HAAEYGAEAL	_HAAEYGAEAL_.2	_HAAEYGAEAL_	Non Numérique	Non Numérique	Non Numérique	Non Numérique	Non Numérique	Non Numérique	497221	454323	Filtered	Filtered	Filtered	Filtered	Filtered	Filtered	9.92586e-28	2.10437e-32	Filtered	Filtered	Filtered	Filtered	Filtered	Filtered	50.3324	50.3351
Non Numérique		CON__P01966	HAAEYGAEAL	_HAAEYGAEAL_.1	_HAAEYGAEAL_	Non Numérique	Non Numérique	Non Numérique	Non Numérique	Non Numérique	Non Numérique	497221	454323	Filtered	Filtered	Filtered	Filtered	Filtered	Filtered	7.40206e-17	3.42105e-14	Filtered	Filtered	Filtered	Filtered	Filtered	Filtered	50.3278	50.3511
Non Numérique		CON__P01966	SHLPSDFTPAV	_SHLPSDFTPAV_.2	_SHLPSDFTPAV_	Non Numérique	Non Numérique	Non Numérique	Non Numérique	Non Numérique	Non Numérique	644601	637638	Filtered	Filtered	Filtered	Filtered	Filtered	Filtered	3.93991e-10	4.8447e-11	Filtered	Filtered	Filtered	Filtered	Filtered	Filtered	78.9215	78.9556
Non Numérique		CON__P01966	ELSDLHAHK	_ELSDLHAHK_.2	_ELSDLHAHK_	Non Numérique	Non Numérique	Non Numérique	Non Numérique	Non Numérique	Non Numérique	427210	384685	Filtered	Filtered	Filtered	Filtered	Filtered	Filtered	4.68964e-25	1.9609e-25	Filtered	Filtered	Filtered	Filtered	Filtered	Filtered	23.9306	23.6183
Non Numérique		CON__P01966|P69905	FPHFDLSHGSA	_FPHFDLSHGSA_.2	_FPHFDLSHGSA_	Non Numérique	Non Numérique	Non Numérique	Non Numérique	Non Numérique	Non Numérique	268442	246912	Filtered	Filtered	Filtered	Filtered	Filtered	Filtered	3.9153e-27	1.60107e-20	Filtered	Filtered	Filtered	Filtered	Filtered	Filtered	73.0663	73.096
Non Numérique		CON__P01966|P69905	FPHFDLSHGSA	_FPHFDLSHGSA_.3	_FPHFDLSHGSA_	Non Numérique	Non Numérique	Non Numérique	Non Numérique	Non Numérique	Non Numérique	268442	246912	Filtered	Filtered	Filtered	Filtered	Filtered	Filtered	9.91012e-31	1.33226e-29	Filtered	Filtered	Filtered	Filtered	Filtered	Filtered	73.0613	73.091
Non Numérique		CON__P01966|P69905	FPHFDLSHGSAQV	_FPHFDLSHGSAQV_.3	_FPHFDLSHGSAQV_	Non Numérique	Non Numérique	Non Numérique	Non Numérique	Non Numérique	Non Numérique	71367.2	72091.2	Filtered	Filtered	Filtered	Filtered	Filtered	Filtered	6.60394e-23	3.71502e-23	Filtered	Filtered	Filtered	Filtered	Filtered	Filtered	82.1894	82.1796
Non Numérique		CON__P01966|P69905	FPHFDLSHGSAQV	_FPHFDLSHGSAQV_.2	_FPHFDLSHGSAQV_	Non Numérique	Non Numérique	Non Numérique	Non Numérique	Non Numérique	Non Numérique	71367.2	72091.2	Filtered	Filtered	Filtered	Filtered	Filtered	Filtered	4.60122e-18	3.47732e-14	Filtered	Filtered	Filtered	Filtered	Filtered	Filtered	82.1915	82.1921
Non Numérique		CON__P01966|P69905	FPHFDLSHGSAQVK	_FPHFDLSHGSAQVK_.3	_FPHFDLSHGSAQVK_	Non Numérique	Non Numérique	Non Numérique	Non Numérique	Non Numérique	Non Numérique	84001.9	Non Numérique	Filtered	Filtered	Filtered	Filtered	Filtered	Filtered	0.00100975	Filtered	Filtered	Filtered	Filtered	Filtered	Filtered	Filtered	68.299	Filtered
Non Numérique		CON__P02662	TDAPSFSDIPNPI	_TDAPSFSDIPNPI_.2	_TDAPSFSDIPNPI_	Non Numérique	Non Numérique	Non Numérique	576805	601018	618803	Non Numérique	Non Numérique	Filtered	Filtered	Filtered	1.05734e-55	9.30534e-10	7.57672e-43	Filtered	Filtered	Filtered	Filtered	Filtered	75.6705	75.5968	75.5414	Filtered	Filtered
Non Numérique		CON__P02662	IQKEDVPSE	_IQKEDVPSE_.2	_IQKEDVPSE_	Non Numérique	Non Numérique	Non Numérique	73306.7	73427.8	74571.9	Non Numérique	Non Numérique	Filtered	Filtered	Filtered	3.95512e-64	8.35168e-10	4.07191e-44	Filtered	Filtered	Filtered	Filtered	Filtered	26.9269	26.9293	26.9272	Filtered	Filtered
Non Numérique		CON__P02666	VVPPFLQPE	_VVPPFLQPE_.1	_VVPPFLQPE_	Non Numérique	Non Numérique	Non Numérique	4199211	4.23724e+06	4.02934e+06	Non Numérique	Non Numérique	Filtered	Filtered	Filtered	1.99474e-51	4.41788e-09	1.0353e-38	Filtered	Filtered	Filtered	Filtered	Filtered	73.747	73.6421	73.5984	Filtered	Filtered
Non Numérique		CON__P02666	VVPPFLQPE	_VVPPFLQPE_.2	_VVPPFLQPE_	Non Numérique	Non Numérique	Non Numérique	4199211	4.23724e+06	4.02934e+06	Non Numérique	Non Numérique	Filtered	Filtered	Filtered	5.03656e-65	1.0486e-10	6.10394e-47	Filtered	Filtered	Filtered	Filtered	Filtered	73.7467	73.6313	73.5824	Filtered	Filtered
Non Numérique		CON__P02666	VVPPFLQPEV	_VVPPFLQPEV_.2	_VVPPFLQPEV_	Non Numérique	Non Numérique	Non Numérique	2.00733e+06	1.92352e+06	2.0369e+06	Non Numérique	Non Numérique	Filtered	Filtered	Filtered	5.80309e-63	8.83342e-11	2.84648e-46	Filtered	Filtered	Filtered	Filtered	Filtered	81.5358	81.3862	81.3365	Filtered	Filtered
Non Numérique		CON__P02666	VVPPFLQPEV	_VVPPFLQPEV_.1	_VVPPFLQPEV_	Non Numérique	Non Numérique	Non Numérique	2.00733e+06	1.92352e+06	2.0369e+06	Non Numérique	Non Numérique	Filtered	Filtered	Filtered	2.26567e-18	0.000563018	1.36142e-19	Filtered	Filtered	Filtered	Filtered	Filtered	81.5331	81.4096	81.3645	Filtered	Filtered
Non Numérique		CON__P02666	VYPFPGPIPN	_VYPFPGPIPN_.1	_VYPFPGPIPN_	Non Numérique	Non Numérique	Non Numérique	1.90656e+06	1.77292e+06	1.68893e+06	Non Numérique	Non Numérique	Filtered	Filtered	Filtered	2.61394e-48	9.20855e-08	2.14305e-39	Filtered	Filtered	Filtered	Filtered	Filtered	74.1363	74.0211	74.0086	Filtered	Filtered
Non Numérique		CON__P02666	VYPFPGPIPN	_VYPFPGPIPN_.2	_VYPFPGPIPN_	Non Numérique	Non Numérique	Non Numérique	1.90656e+06	1.77292e+06	1.68893e+06	Non Numérique	Non Numérique	Filtered	Filtered	Filtered	3.7506e-63	2.44995e-10	2.96873e-46	Filtered	Filtered	Filtered	Filtered	Filtered	74.12	73.9838	73.961	Filtered	Filtered
Non Numérique		CON__P02666	SLPQNIPPLTQTPV	_SLPQNIPPLTQTPV_.2	_SLPQNIPPLTQTPV_	Non Numérique	Non Numérique	Non Numérique	1.52459e+06	1.59687e+06	1.51733e+06	Non Numérique	Non Numérique	Filtered	Filtered	Filtered	7.9297e-34	1.51772e-10	2.20325e-36	Filtered	Filtered	Filtered	Filtered	Filtered	72.7556	72.6447	72.6339	Filtered	Filtered
Non Numérique		CON__P02666	HQPHQPLPPTVMFPPQS	_HQPHQPLPPTVM[Oxidation (M)]FPPQS_.3	_HQPHQPLPPTVM[Oxidation (M)]FPPQS_	Non Numérique	Non Numérique	Non Numérique	1.32994e+06	1.30814e+06	1.35105e+06	Non Numérique	Non Numérique	Filtered	Filtered	Filtered	2.04387e-51	1.46574e-09	9.84637e-47	Filtered	Filtered	Filtered	Filtered	Filtered	55.2183	55.1047	54.9235	Filtered	Filtered
Non Numérique		CON__P02666	MHQPHQPLPPT	_MHQPHQPLPPT_.2	_MHQPHQPLPPT_	Non Numérique	Non Numérique	Non Numérique	1062061	1026299	1.373e+06	Non Numérique	Non Numérique	Filtered	Filtered	Filtered	2.16726e-64	1.16167e-10	5.44491e-49	Filtered	Filtered	Filtered	Filtered	Filtered	32.3232	32.3045	32.208	Filtered	Filtered
Non Numérique		CON__P02666	HQPHQPLPPTVMFPPQ	_HQPHQPLPPTVM[Oxidation (M)]FPPQ_.3	_HQPHQPLPPTVM[Oxidation (M)]FPPQ_	Non Numérique	Non Numérique	Non Numérique	546824	297257	294706	Non Numérique	Non Numérique	Filtered	Filtered	Filtered	7.72097e-05	0.000675803	5.15476e-09	Filtered	Filtered	Filtered	Filtered	Filtered	55.2746	55.746	54.8597	Filtered	Filtered
Non Numérique		CON__P02666	HQPHQPLPPTVMFPPQSV	_HQPHQPLPPTVM[Oxidation (M)]FPPQSV_.3	_HQPHQPLPPTVM[Oxidation (M)]FPPQSV_	Non Numérique	Non Numérique	Non Numérique	259692	249731	203195	Non Numérique	Non Numérique	Filtered	Filtered	Filtered	2.66929e-16	1.95218e-06	4.52774e-17	Filtered	Filtered	Filtered	Filtered	Filtered	59.9773	59.7229	59.9228	Filtered	Filtered
Non Numérique		CON__P02666	TQTPVVVPPFLQPE	_TQTPVVVPPFLQPE_.2	_TQTPVVVPPFLQPE_	Non Numérique	Non Numérique	Non Numérique	187425	183826	174942	Non Numérique	Non Numérique	Filtered	Filtered	Filtered	4.03737e-64	7.23293e-11	7.70329e-50	Filtered	Filtered	Filtered	Filtered	Filtered	86.3536	86.2382	86.186	Filtered	Filtered
Non Numérique		CON__P02666	YQEPVLGPV	_YQEPVLGPV_.1	_YQEPVLGPV_	Non Numérique	Non Numérique	Non Numérique	165629	185623	171760	Non Numérique	Non Numérique	Filtered	Filtered	Filtered	3.18186e-52	1.38483e-08	1.0162e-37	Filtered	Filtered	Filtered	Filtered	Filtered	63.7592	63.6353	63.6318	Filtered	Filtered
Non Numérique		CON__P02666	VYPFPGPIPNS	_VYPFPGPIPNS_.2	_VYPFPGPIPNS_	Non Numérique	Non Numérique	Non Numérique	139030	139815	133702	Non Numérique	Non Numérique	Filtered	Filtered	Filtered	4.53046e-33	6.27068e-11	9.86337e-12	Filtered	Filtered	Filtered	Filtered	Filtered	72.2959	72.1675	72.1372	Filtered	Filtered
Non Numérique		CON__P02666	LVYPFPGPIPN	_LVYPFPGPIPN_.2	_LVYPFPGPIPN_	Non Numérique	Non Numérique	Non Numérique	24393.7	23429.1	23969.8	Non Numérique	Non Numérique	Filtered	Filtered	Filtered	2.04983e-50	6.88008e-09	2.86125e-39	Filtered	Filtered	Filtered	Filtered	Filtered	81.5534	81.4269	81.3797	Filtered	Filtered
Non Numérique		CON__P02666	EMPFPKYPVEP	_EM[Oxidation (M)]PFPKYPVEP_.2	_EM[Oxidation (M)]PFPKYPVEP_	Non Numérique	Non Numérique	Non Numérique	11435.4	8523.72	Non Numérique	Non Numérique	Non Numérique	Filtered	Filtered	Filtered	0.00117704	0.00713085	Filtered	Filtered	Filtered	Filtered	Filtered	Filtered	56.9899	56.8661	Filtered	Filtered	Filtered
Non Numérique		CON__P02668	ESPPEINT	_ESPPEINT_.1	_ESPPEINT_	Non Numérique	Non Numérique	Non Numérique	5224620	5.1882e+06	5.16461e+06	Non Numérique	Non Numérique	Filtered	Filtered	Filtered	8.35838e-73	5.67119e-11	6.36206e-51	Filtered	Filtered	Filtered	Filtered	Filtered	38.6918	38.6312	38.6599	Filtered	Filtered
Non Numérique		CON__P02672;P02671-2;P02671	HTFPSRGNLDDFFHR	_HTFPSRGNLDDFFHR_.3	_HTFPSRGNLDDFFHR_	Non Numérique	Non Numérique	Non Numérique	Non Numérique	Non Numérique	Non Numérique	122435	117554	Filtered	Filtered	Filtered	Filtered	Filtered	Filtered	3.80412e-15	4.563e-13	Filtered	Filtered	Filtered	Filtered	Filtered	Filtered	70.3275	70.3556
Non Numérique		CON__P02754	VEELKPTPE	_VEELKPTPE_.2	_VEELKPTPE_	Non Numérique	Non Numérique	Non Numérique	405093	396894	438382	Non Numérique	Non Numérique	Filtered	Filtered	Filtered	3.17008e-17	0.000345474	3.03508e-18	Filtered	Filtered	Filtered	Filtered	Filtered	33.9459	33.8697	33.8777	Filtered	Filtered
Non Numérique		CON__P02769	FYAPELLYYANK	_FYAPELLYYANK_.2	_FYAPELLYYANK_	175994	93543	67455.4	2912.2	Non Numérique	Non Numérique	26730.5	19985.7	5.70072e-38	4.29152e-44	4.06793e-05	0.0050493	Filtered	Filtered	0.00023085	0.000616343	104.572	104.741	104.578	73.1654	Filtered	Filtered	105.225	105.002
Non Numérique		CON__P02769	DAIPENLPPLTADFAEDK	_DAIPENLPPLTADFAEDK_.3	_DAIPENLPPLTADFAEDK_	120669	64137.3	47898.9	Non Numérique	Non Numérique	Non Numérique	23969.9	5999.76	2.23951e-31	1.42198e-15	0.000350354	Filtered	Filtered	Filtered	3.70624e-05	0.000470279	112.807	112.88	112.682	Filtered	Filtered	Filtered	111.263	111.078
Non Numérique		CON__P02769	DAIPENLPPLTADFAEDK	_DAIPENLPPLTADFAEDK_.2	_DAIPENLPPLTADFAEDK_	120669	64137.3	47898.9	Non Numérique	Non Numérique	Non Numérique	23969.9	5999.76	1.40625e-13	1.0009e-17	0.000500188	Filtered	Filtered	Filtered	0.00525673	Filtered	112.822	112.926	112.68	Filtered	Filtered	Filtered	111.2	Filtered
Non Numérique		CON__P02769	HLVDEPQNLIK	_HLVDEPQNLIK_.2	_HLVDEPQNLIK_	394666	345242	279594	Non Numérique	Non Numérique	Non Numérique	Non Numérique	Non Numérique	5.46159e-35	2.97575e-43	4.06793e-05	Filtered	Filtered	Filtered	Filtered	Filtered	64.9905	64.9757	65.133	Filtered	Filtered	Filtered	Filtered	Filtered
Non Numérique		CON__P02769	TPTLVEVSRSLGKVG	_TPTLVEVSRSLGKVG_.2	_TPTLVEVSRSLGKVG_	Non Numérique	Non Numérique	Non Numérique	34091.1	34800.6	29006.8	Non Numérique	Non Numérique	Filtered	Filtered	Filtered	2.02284e-22	6.96835e-06	7.5623e-31	Filtered	Filtered	Filtered	Filtered	Filtered	59.6517	59.5592	59.524	Filtered	Filtered
Non Numérique		CON__P02769	DTHKSEIAHR	_DTHKSEIAHR_.3	_DTHKSEIAHR_	Non Numérique	Non Numérique	Non Numérique	Non Numérique	Non Numérique	Non Numérique	168463	188484	Filtered	Filtered	Filtered	Filtered	Filtered	Filtered	3.07507e-23	2.89851e-23	Filtered	Filtered	Filtered	Filtered	Filtered	Filtered	9.02588	4.83749
Non Numérique		CON__P02769	DTHKSEIAHR	_DTHKSEIAHR_.2	_DTHKSEIAHR_	Non Numérique	Non Numérique	Non Numérique	Non Numérique	Non Numérique	Non Numérique	168463	188484	Filtered	Filtered	Filtered	Filtered	Filtered	Filtered	1.33605e-25	5.12428e-25	Filtered	Filtered	Filtered	Filtered	Filtered	Filtered	8.98888	4.86327
Non Numérique		CON__P02769	TPTLVEVSRSLGK	_TPTLVEVSRSLGK_.3	_TPTLVEVSRSLGK_	Non Numérique	Non Numérique	Non Numérique	Non Numérique	Non Numérique	Non Numérique	199616	193637	Filtered	Filtered	Filtered	Filtered	Filtered	Filtered	7.46332e-31	4.01995e-19	Filtered	Filtered	Filtered	Filtered	Filtered	Filtered	71.893	71.9068
Non Numérique		CON__P02769	DTHKSEIAHRFK	_DTHKSEIAHRFK_.3	_DTHKSEIAHRFK_	Non Numérique	Non Numérique	Non Numérique	Non Numérique	Non Numérique	Non Numérique	55780.7	48810	Filtered	Filtered	Filtered	Filtered	Filtered	Filtered	0.000234223	0.000165346	Filtered	Filtered	Filtered	Filtered	Filtered	Filtered	21.082	20.6026
Non Numérique		CON__P02769	STVFDKLKHLVDEPQ	_STVFDKLKHLVDEPQ_.3	_STVFDKLKHLVDEPQ_	Non Numérique	Non Numérique	Non Numérique	Non Numérique	Non Numérique	Non Numérique	22051.8	15992.9	Filtered	Filtered	Filtered	Filtered	Filtered	Filtered	2.07378e-06	9.08793e-06	Filtered	Filtered	Filtered	Filtered	Filtered	Filtered	97.041	96.8935
Non Numérique		CON__P02769	RFKDLGEEHF	_RFKDLGEEHF_.3	_RFKDLGEEHF_	14008.6	12275	Non Numérique	Non Numérique	Non Numérique	Non Numérique	Non Numérique	Non Numérique	0.000833244	0.00163623	Filtered	Filtered	Filtered	Filtered	Filtered	Filtered	49.8153	49.6334	Filtered	Filtered	Filtered	Filtered	Filtered	Filtered
Non Numérique		CON__P04258	GIAGLTGAR	_GIAGLTGAR_.2	_GIAGLTGAR_	Non Numérique	Non Numérique	Non Numérique	Non Numérique	Non Numérique	Non Numérique	166984	161778	Filtered	Filtered	Filtered	Filtered	Filtered	Filtered	5.53428e-14	1.41093e-14	Filtered	Filtered	Filtered	Filtered	Filtered	Filtered	45.1913	45.2037
Non Numérique		CON__P04258	GIAGLTGAR	_GIAGLTGAR_.1	_GIAGLTGAR_	Non Numérique	Non Numérique	Non Numérique	Non Numérique	Non Numérique	Non Numérique	166984	161778	Filtered	Filtered	Filtered	Filtered	Filtered	Filtered	8.26413e-16	5.48011e-16	Filtered	Filtered	Filtered	Filtered	Filtered	Filtered	45.1991	45.1854
Non Numérique		CON__P04264;P04264	SIGGRGSSSGGVKSSGGSS	_SIGGRGSSSGGVKSSGGSS_.3	_SIGGRGSSSGGVKSSGGSS_	11901.5	11534.7	9576.36	10190.6	7725.6	7465.95	99912.4	77432	0.00526753	9.32495e-08	0.000296812	0.00492168	0.00753094	0.00507644	4.94368e-22	1.00015e-06	17.0589	17.0546	17.0775	16.0978	16.2001	16.1269	17.2647	16.9147
Non Numérique		CON__P04264;P04264	SSGGSIGGRGSSSGGVKSSGGSS	_SSGGSIGGRGSSSGGVKSSGGSS_.3	_SSGGSIGGRGSSSGGVKSSGGSS_	10061.6	8441.04	8606.42	13568.1	12094.3	8350.18	74067.5	69972.7	1.44451e-18	6.05991e-29	8.56711e-05	4.81905e-37	4.88743e-06	4.01736e-42	6.06148e-29	1.29956e-27	18.7784	18.5753	18.5932	17.2462	17.2858	17.0977	19.4855	18.7971
Non Numérique		CON__P04264;P04264	SIGGRGSSSGGVKSSGGSSS	_SIGGRGSSSGGVKSSGGSSS_.3	_SIGGRGSSSGGVKSSGGSSS_	9001.33	8244.45	6651.66	7286.97	6804.95	7322.46	67728.9	53054.9	3.64935e-05	3.99866e-30	0.000282429	2.50628e-35	0.000675596	2.11595e-05	6.04168e-26	1.40807e-23	17.1175	17.0662	17.131	16.0623	16.1908	16.0862	17.2293	16.8845
Non Numérique		CON__P04264;P04264	SSGGSIGGRGSSSGGVKSSGGSSS	_SSGGSIGGRGSSSGGVKSSGGSSS_.3	_SSGGSIGGRGSSSGGVKSSGGSSS_	11790.4	9403.72	8905.44	7281.67	6353.8	6378.38	51399.1	46909.9	7.20417e-27	2.47616e-32	5.43701e-05	1.62632e-38	1.71692e-07	4.11976e-37	1.00797e-25	8.64341e-28	18.7638	18.5451	18.5472	17.1899	17.2242	17.0204	19.3927	18.7043
Non Numérique		CON__P04264;P04264	GGSSGGSIGGRGSSSGGVKSSGGSS	_GGSSGGSIGGRGSSSGGVKSSGGSS_.3	_GGSSGGSIGGRGSSSGGVKSSGGSS_	8463.45	7251.56	6857.35	6339.96	5016.34	4669.74	39863	47765.5	3.95019e-29	1.77163e-36	4.21969e-05	8.74181e-44	3.06166e-07	6.23343e-28	3.41577e-21	4.10618e-28	19.3194	19.1111	19.2338	17.5356	17.6274	17.4498	20.1458	19.4888
Non Numérique		CON__P04264;P04264	GSSGGSIGGRGSSSGGVKSSGGSS	_GSSGGSIGGRGSSSGGVKSSGGSS_.3	_GSSGGSIGGRGSSSGGVKSSGGSS_	6650.64	6653	7223.76	4709.85	3791.09	3942.8	36488.9	29646	6.09809e-25	2.34066e-35	4.40559e-05	3.24179e-24	1.63298e-05	2.75152e-23	7.4002e-20	6.29336e-24	19.0463	18.838	18.8925	17.4039	17.4435	17.2816	19.8314	19.143
Non Numérique		CON__P04264;P04264	GSSGGSIGGRGSSSGGVKSSGGSSS	_GSSGGSIGGRGSSSGGVKSSGGSSS_.3	_GSSGGSIGGRGSSSGGVKSSGGSSS_	6879.34	6024.32	6162.61	5155.37	3643.75	4353.78	30365.6	28478.4	5.60283e-36	1.29627e-33	0.000159075	1.9369e-40	0.000621629	6.57105e-38	4.47261e-25	1.83529e-28	19.0161	18.792	18.8413	17.3476	17.3872	17.1939	19.7646	19.0501
Non Numérique		CON__P04264;P04264	GSIGGRGSSSGGVKSSGGSSS	_GSIGGRGSSSGGVKSSGGSSS_.3	_GSIGGRGSSSGGVKSSGGSSS_	5226.11	5624.65	4871.72	3862.83	2781.85	3756.53	32329.9	24941.9	4.07284e-05	4.02491e-16	0.000187999	4.5112e-28	0.000268055	0.00185263	4.3389e-17	8.33307e-13	17.5627	17.4434	17.5658	16.3404	16.4636	16.3276	17.7317	17.3242
Non Numérique		CON__P04264;P04264	GSGGGSYGSGGGGGGHGSY	_GSGGGSYGSGGGGGGHGSY_.2	_GSGGGSYGSGGGGGGHGSY_	65088.4	65906.9	64716.9	10600.1	11098.7	11356.7	Non Numérique	Non Numérique	1.46346e-41	1.10906e-50	4.06793e-05	6.71324e-57	1.85768e-09	9.35713e-44	Filtered	Filtered	25.859	25.7027	25.7317	22.5527	22.6497	22.6699	Filtered	Filtered
Non Numérique		CON__P04264;P04264	GSIGGRGSSSGGVKSSGGSS	_GSIGGRGSSSGGVKSSGGSS_.3	_GSIGGRGSSSGGVKSSGGSS_	5107.19	4690.08	Non Numérique	4447.84	Non Numérique	2737.01	26260.5	23348.4	0.000970096	0.00154747	Filtered	0.00201854	Filtered	1.8545e-09	6.20296e-12	2.22401e-06	17.5773	17.4319	Filtered	16.3706	Filtered	16.3631	17.7619	17.3439
Non Numérique		CON__P04264;P04264	GGGGGSFGAGGGFGSRS	_GGGGGSFGAGGGFGSRS_.2	_GGGGGSFGAGGGFGSRS_	Non Numérique	5563.96	Non Numérique	Non Numérique	Non Numérique	3263.57	17951.6	14039.2	Filtered	0.00868939	Filtered	Filtered	Filtered	0.00573789	0.000146987	0.000441187	Filtered	49.7608	Filtered	Filtered	Filtered	38.5903	48.8928	48.977
Non Numérique		CON__P04264;P04264	SRQFSSRSGYRSGGGFSSGSAG	_[Acetyl (Protein N-term)]SRQFSSRSGYRSGGGFSSGSAG_.3	_[Acetyl (Protein N-term)]SRQFSSRSGYRSGGGFSSGSAG_	Non Numérique	Non Numérique	Non Numérique	2835.01	Non Numérique	2742.68	11952.6	8156.75	Filtered	Filtered	Filtered	5.61005e-06	Filtered	0.00172276	6.73433e-15	0.000948104	Filtered	Filtered	Filtered	34.8596	Filtered	34.8279	45.1657	45.1571
Non Numérique		CON__P04264;P04264	SRQFSSRSG	_[Acetyl (Protein N-term)]SRQFSSRSG_.2	_[Acetyl (Protein N-term)]SRQFSSRSG_	15183	Non Numérique	Non Numérique	18195.8	Non Numérique	21171	Non Numérique	Non Numérique	0.00358956	Filtered	Filtered	6.53619e-05	Filtered	0.00466787	Filtered	Filtered	26.2567	Filtered	Filtered	22.8871	Filtered	22.9939	Filtered	Filtered
Non Numérique		CON__P04264;P04264	SGYRSGGGFSSGSAGI	_SGYRSGGGFSSGSAGI_.2	_SGYRSGGGFSSGSAGI_	Non Numérique	Non Numérique	Non Numérique	3900.43	4148.6	4411.1	Non Numérique	Non Numérique	Filtered	Filtered	Filtered	1.44939e-11	0.000675806	0.00105137	Filtered	Filtered	Filtered	Filtered	Filtered	42.4788	42.4546	42.4045	Filtered	Filtered
Non Numérique		CON__P04264;P04264	SFGAGGGFG	_SFGAGGGFG_.1	_SFGAGGGFG_	Non Numérique	Non Numérique	Non Numérique	Non Numérique	Non Numérique	Non Numérique	233180	227391	Filtered	Filtered	Filtered	Filtered	Filtered	Filtered	1.35664e-12	1.11434e-13	Filtered	Filtered	Filtered	Filtered	Filtered	Filtered	64.1248	64.1515
Non Numérique		CON__P04264;P04264	SRQFSSRSGYRSGGGFSSGSAGIIN	_[Acetyl (Protein N-term)]SRQFSSRSGYRSGGGFSSGSAGIIN_.3	_[Acetyl (Protein N-term)]SRQFSSRSGYRSGGGFSSGSAGIIN_	Non Numérique	Non Numérique	Non Numérique	Non Numérique	Non Numérique	Non Numérique	20337.5	19426.1	Filtered	Filtered	Filtered	Filtered	Filtered	Filtered	1.05846e-12	1.30453e-13	Filtered	Filtered	Filtered	Filtered	Filtered	Filtered	65.0448	65.0723
Non Numérique		CON__P04264;P04264	TNAENEFVTIK	_TNAENEFVTIK_.2	_TNAENEFVTIK_	Non Numérique	Non Numérique	Non Numérique	Non Numérique	Non Numérique	Non Numérique	16924.9	15872.2	Filtered	Filtered	Filtered	Filtered	Filtered	Filtered	2.42446e-10	9.58375e-06	Filtered	Filtered	Filtered	Filtered	Filtered	Filtered	65.2054	65.2686
Non Numérique		CON__P04264;P04264	FVSTTYSGVTR	_FVSTTYSGVTR_.2	_FVSTTYSGVTR_	Non Numérique	Non Numérique	Non Numérique	Non Numérique	Non Numérique	Non Numérique	47407	Non Numérique	Filtered	Filtered	Filtered	Filtered	Filtered	Filtered	0.00870028	Filtered	Filtered	Filtered	Filtered	Filtered	Filtered	Filtered	54.7113	Filtered
Non Numérique		CON__P04264;P04264	SRQFSSRSGYRSGGGFSSGSAGI	_[Acetyl (Protein N-term)]SRQFSSRSGYRSGGGFSSGSAGI_.3	_[Acetyl (Protein N-term)]SRQFSSRSGYRSGGGFSSGSAGI_	Non Numérique	Non Numérique	Non Numérique	Non Numérique	Non Numérique	Non Numérique	Non Numérique	4961.62	Filtered	Filtered	Filtered	Filtered	Filtered	Filtered	Filtered	0.00162806	Filtered	Filtered	Filtered	Filtered	Filtered	Filtered	Filtered	59.5531
Non Numérique		CON__P04264;P04264	YRSGGGFSSGSAGI	_YRSGGGFSSGSAGI_.2	_YRSGGGFSSGSAGI_	Non Numérique	Non Numérique	Non Numérique	2539.43	Non Numérique	Non Numérique	Non Numérique	Non Numérique	Filtered	Filtered	Filtered	0.00428781	Filtered	Filtered	Filtered	Filtered	Filtered	Filtered	Filtered	41.3316	Filtered	Filtered	Filtered	Filtered
Non Numérique		CON__P04264;P04264|CON__P13645;P13645	GFGGGGFGG	_GFGGGGFGG_.1	_GFGGGGFGG_	Non Numérique	Non Numérique	Non Numérique	3259.24	Non Numérique	2877.77	221530	185753	Filtered	Filtered	Filtered	3.32614e-05	Filtered	0.000864358	4.66964e-16	3.49702e-24	Filtered	Filtered	Filtered	47.3396	Filtered	47.2644	60.1167	60.0804
Non Numérique		CON__P04264;P04264|CON__P13645;P13645	GFGGGGFGGG	_GFGGGGFGGG_.1	_GFGGGGFGGG_	Non Numérique	Non Numérique	Non Numérique	Non Numérique	5922.11	Non Numérique	136375	91936.5	Filtered	Filtered	Filtered	Filtered	0.00857809	Filtered	4.23532e-19	8.57853e-15	Filtered	Filtered	Filtered	Filtered	46.1996	Filtered	58.7828	58.7997
Non Numérique		CON__P04264;P04264|CON__P13645;P13645	FGGGGFGGG	_FGGGGFGGG_.1	_FGGGGFGGG_	Non Numérique	Non Numérique	Non Numérique	Non Numérique	3707.86	Non Numérique	101844	93193.8	Filtered	Filtered	Filtered	Filtered	0.00154956	Filtered	2.31768e-17	6.62372e-08	Filtered	Filtered	Filtered	Filtered	42.5631	Filtered	53.4703	53.3795
Non Numérique		CON__P04264;P04264|CON__P13645;P13645	GGFGGGGFGGG	_GGFGGGGFGGG_.1	_GGFGGGGFGGG_	Non Numérique	Non Numérique	Non Numérique	Non Numérique	2154.16	Non Numérique	13306.2	60151.5	Filtered	Filtered	Filtered	Filtered	0.000818945	Filtered	0.000322401	9.75137e-07	Filtered	Filtered	Filtered	Filtered	46.9841	Filtered	61.0566	59.9095
Non Numérique		CON__P05787;P05787;P05787-2;CON__Q9H552	LEGLTDEINFLR	_LEGLTDEINFLR_.2	_LEGLTDEINFLR_	25278.7	15942.6	11409.4	Non Numérique	Non Numérique	Non Numérique	8224.85	Non Numérique	9.32891e-39	9.10006e-34	7.84808e-05	Filtered	Filtered	Filtered	0.000552763	Filtered	110.018	110.138	109.956	Filtered	Filtered	Filtered	110.226	Filtered
Non Numérique		CON__P05787;P05787;P05787-2;CON__Q9H552	SIRVTQKSYKVST	_[Acetyl (Protein N-term)]SIRVTQKSYKVST_.3	_[Acetyl (Protein N-term)]SIRVTQKSYKVST_	Non Numérique	Non Numérique	Non Numérique	32711.7	32106.5	Non Numérique	Non Numérique	Non Numérique	Filtered	Filtered	Filtered	0.00041624	0.000675513	Filtered	Filtered	Filtered	Filtered	Filtered	Filtered	38.9695	38.8984	Filtered	Filtered	Filtered
Non Numérique		CON__P05787;P05787;P05787-2;CON__Q9H552	LEAELGNMQGLVEDFK	_LEAELGNMQGLVEDFK_.2	_LEAELGNMQGLVEDFK_	4303.34	Non Numérique	Non Numérique	Non Numérique	Non Numérique	Non Numérique	Non Numérique	Non Numérique	2.2502e-07	Filtered	Filtered	Filtered	Filtered	Filtered	Filtered	Filtered	112.553	Filtered	Filtered	Filtered	Filtered	Filtered	Filtered	Filtered
Non Numérique		CON__P05787;P05787;P05787-2;CON__Q9H552|CON__Q3KNV1;CON__P08729;P08729	KLLEGEESRL	_KLLEGEESRL_.2	_KLLEGEESRL_	Non Numérique	Non Numérique	Non Numérique	Non Numérique	Non Numérique	Non Numérique	Non Numérique	23530.8	Filtered	Filtered	Filtered	Filtered	Filtered	Filtered	Filtered	0.000763788	Filtered	Filtered	Filtered	Filtered	Filtered	Filtered	Filtered	49.8612
Non Numérique		CON__P06868	EAHLPVIENK	_EAHLPVIENK_.3	_EAHLPVIENK_	Non Numérique	Non Numérique	Non Numérique	Non Numérique	Non Numérique	Non Numérique	2728166	2508449	Filtered	Filtered	Filtered	Filtered	Filtered	Filtered	1.8655e-20	2.06592e-16	Filtered	Filtered	Filtered	Filtered	Filtered	Filtered	54.5972	54.6318
Non Numérique		CON__P06868	EAHLPVIENK	_EAHLPVIENK_.2	_EAHLPVIENK_	Non Numérique	Non Numérique	Non Numérique	Non Numérique	Non Numérique	Non Numérique	2728166	2508449	Filtered	Filtered	Filtered	Filtered	Filtered	Filtered	2.45567e-28	1.4555e-23	Filtered	Filtered	Filtered	Filtered	Filtered	Filtered	54.6175	54.6574
Non Numérique		CON__P06868	FREPSQADIAL	_FREPSQADIAL_.2	_FREPSQADIAL_	Non Numérique	Non Numérique	Non Numérique	Non Numérique	Non Numérique	Non Numérique	439080	507770	Filtered	Filtered	Filtered	Filtered	Filtered	Filtered	6.86683e-28	7.9794e-32	Filtered	Filtered	Filtered	Filtered	Filtered	Filtered	77.4333	77.4972
Non Numérique		CON__P06868	YVPWIEETMR	_YVPWIEETMR_.2	_YVPWIEETMR_	Non Numérique	Non Numérique	Non Numérique	Non Numérique	Non Numérique	Non Numérique	152135	176576	Filtered	Filtered	Filtered	Filtered	Filtered	Filtered	6.86184e-16	1.75622e-20	Filtered	Filtered	Filtered	Filtered	Filtered	Filtered	95.7245	95.6229
Non Numérique		CON__P06868	EPHQHSIFTPETNPQSG	_EPHQHSIFTPETNPQSG_.3	_EPHQHSIFTPETNPQSG_	Non Numérique	Non Numérique	Non Numérique	Non Numérique	Non Numérique	Non Numérique	93876.2	82847.6	Filtered	Filtered	Filtered	Filtered	Filtered	Filtered	3.03364e-25	3.62348e-23	Filtered	Filtered	Filtered	Filtered	Filtered	Filtered	54.1252	54.178
Non Numérique		CON__P06868	EPHQHSIFTPETNPQSGLE	_EPHQHSIFTPETNPQSGLE_.3	_EPHQHSIFTPETNPQSGLE_	Non Numérique	Non Numérique	Non Numérique	Non Numérique	Non Numérique	Non Numérique	40654	33057.7	Filtered	Filtered	Filtered	Filtered	Filtered	Filtered	4.63477e-10	3.9505e-12	Filtered	Filtered	Filtered	Filtered	Filtered	Filtered	69.2717	69.2736
Non Numérique		CON__P12763	HTFSGVASVESSSGEAFHVGK	_HTFSGVASVESSSGEAFHVGK_.3	_HTFSGVASVESSSGEAFHVGK_	4900.42	2906.49	Non Numérique	Non Numérique	Non Numérique	Non Numérique	2.43476e+06	2.23459e+06	0.00253018	0.00207245	Filtered	Filtered	Filtered	Filtered	6.75136e-30	2.32309e-31	67.0984	67.1553	Filtered	Filtered	Filtered	Filtered	67.144	67.1382
Non Numérique		CON__P12763	HTFSGVASVESSSGEAFHVGK	_HTFSGVASVESSSGEAFHVGK_.2	_HTFSGVASVESSSGEAFHVGK_	4900.42	2906.49	Non Numérique	Non Numérique	Non Numérique	Non Numérique	2.43476e+06	2.23459e+06	Filtered	Filtered	Filtered	Filtered	Filtered	Filtered	7.31465e-22	8.34934e-21	Filtered	Filtered	Filtered	Filtered	Filtered	Filtered	67.1579	67.1419
Non Numérique		CON__P12763	IDSVKVWPRRPTGEV	_IDSVKVWPRRPTGEV_.3	_IDSVKVWPRRPTGEV_	Non Numérique	Non Numérique	Non Numérique	167902	181963	193082	Non Numérique	Non Numérique	Filtered	Filtered	Filtered	5.4356e-41	1.06782e-06	9.10392e-32	Filtered	Filtered	Filtered	Filtered	Filtered	44.2004	44.1341	44.0993	Filtered	Filtered
Non Numérique		CON__P12763	KTPIVGQPSIPGGPV	_KTPIVGQPSIPGGPV_.2	_KTPIVGQPSIPGGPV_	Non Numérique	Non Numérique	Non Numérique	101565	99250.1	99066.7	Non Numérique	Non Numérique	Filtered	Filtered	Filtered	2.39627e-09	0.000344601	1.19703e-11	Filtered	Filtered	Filtered	Filtered	Filtered	57.2482	57.1348	57.1102	Filtered	Filtered
Non Numérique		CON__P12763	LNQIDSVKVWPRRPT	_LNQIDSVKVWPRRPT_.3	_LNQIDSVKVWPRRPT_	Non Numérique	Non Numérique	Non Numérique	68487	70253.5	74448.4	Non Numérique	Non Numérique	Filtered	Filtered	Filtered	6.33179e-51	4.9717e-08	4.28636e-37	Filtered	Filtered	Filtered	Filtered	Filtered	46.8755	46.7986	46.7899	Filtered	Filtered
Non Numérique		CON__P12763	LNQIDSVKVWPRRP	_LNQIDSVKVWPRRP_.3	_LNQIDSVKVWPRRP_	Non Numérique	Non Numérique	Non Numérique	48679.5	49513.8	52587	Non Numérique	Non Numérique	Filtered	Filtered	Filtered	1.30022e-33	3.48982e-07	3.26928e-40	Filtered	Filtered	Filtered	Filtered	Filtered	47.5793	47.4868	47.5041	Filtered	Filtered
Non Numérique		CON__P12763	YKHTLNQIDSVKVWPR	_YKHTLNQIDSVKVWPR_.3	_YKHTLNQIDSVKVWPR_	Non Numérique	Non Numérique	Non Numérique	25235	26436.3	30842.3	Non Numérique	Non Numérique	Filtered	Filtered	Filtered	2.68802e-28	7.29204e-05	1.84974e-26	Filtered	Filtered	Filtered	Filtered	Filtered	46.5747	46.4613	46.4736	Filtered	Filtered
Non Numérique		CON__P12763	SVVAVPLPLHR	_SVVAVPLPLHR_.3	_SVVAVPLPLHR_	Non Numérique	Non Numérique	Non Numérique	Non Numérique	Non Numérique	Non Numérique	1.97008e+06	1.83998e+06	Filtered	Filtered	Filtered	Filtered	Filtered	Filtered	6.33076e-30	8.13906e-34	Filtered	Filtered	Filtered	Filtered	Filtered	Filtered	84.9574	84.9981
Non Numérique		CON__P12763	SVVAVPLPLHR	_SVVAVPLPLHR_.2	_SVVAVPLPLHR_	Non Numérique	Non Numérique	Non Numérique	Non Numérique	Non Numérique	Non Numérique	1.97008e+06	1.83998e+06	Filtered	Filtered	Filtered	Filtered	Filtered	Filtered	1.55085e-28	1.50331e-27	Filtered	Filtered	Filtered	Filtered	Filtered	Filtered	84.9368	84.9773
Non Numérique		CON__P12763	HTFSGVASVESSSGEAFHVG	_HTFSGVASVESSSGEAFHVG_.3	_HTFSGVASVESSSGEAFHVG_	Non Numérique	Non Numérique	Non Numérique	Non Numérique	Non Numérique	Non Numérique	205637	155805	Filtered	Filtered	Filtered	Filtered	Filtered	Filtered	2.16183e-28	7.74319e-29	Filtered	Filtered	Filtered	Filtered	Filtered	Filtered	76.6672	76.7045
Non Numérique		CON__P12763	HTFSGVASVESSSGEAFHVG	_HTFSGVASVESSSGEAFHVG_.2	_HTFSGVASVESSSGEAFHVG_	Non Numérique	Non Numérique	Non Numérique	Non Numérique	Non Numérique	Non Numérique	205637	155805	Filtered	Filtered	Filtered	Filtered	Filtered	Filtered	0.00210383	0.00598265	Filtered	Filtered	Filtered	Filtered	Filtered	Filtered	76.6651	76.7023
Non Numérique		CON__P12763	HTLNQIDSVKVWPR	_HTLNQIDSVKVWPR_.3	_HTLNQIDSVKVWPR_	Non Numérique	Non Numérique	Non Numérique	Non Numérique	Non Numérique	Non Numérique	280514	267410	Filtered	Filtered	Filtered	Filtered	Filtered	Filtered	5.35444e-12	0.000502311	Filtered	Filtered	Filtered	Filtered	Filtered	Filtered	69.9352	69.9221
Non Numérique		CON__P13645;P13645	SSSSGSVGESSSKGP	_SSSSGSVGESSSKGP_.2	_SSSSGSVGESSSKGP_	20914.3	17724.4	17633	6345.19	4652	4242.66	58787.2	59948.4	6.27916e-36	3.58877e-45	4.06793e-05	1.3166e-09	0.000675452	4.30614e-11	7.07272e-31	1.84685e-30	20.9355	20.6905	20.6979	18.7161	18.8236	18.651	21.3052	20.8049
Non Numérique		CON__P13645;P13645	SSSKGSLGGGFSSGGFSGG	_SSSKGSLGGGFSSGGFSGG_.2	_SSSKGSLGGGFSSGGFSGG_	5589.64	5360.18	4786.86	4477.45	4104.95	4861.4	40964.6	36542.7	1.51294e-22	5.77085e-21	9.80244e-05	1.26044e-23	0.00102738	2.82867e-12	1.88953e-21	7.91767e-22	63.3973	63.3048	63.4884	47.0819	47.0155	47.0172	62.5212	62.5423
Non Numérique		CON__P13645;P13645	SSGSVGESSSKGP	_SSGSVGESSSKGP_.2	_SSGSVGESSSKGP_	Non Numérique	15199.8	26729.1	9578.04	8373.25	7262.55	63201.9	70853.9	Filtered	0.000788496	0.00227527	8.20162e-11	0.000631886	0.00121145	3.86616e-11	4.48281e-13	Filtered	19.3365	19.3704	18.0378	18.1611	17.9624	20.1152	19.4582
Non Numérique		CON__P13645;P13645	GSSSGGHKSSSSGSVGESSSKGP	_GSSSGGHKSSSSGSVGESSSKGP_.3	_GSSSGGHKSSSSGSVGESSSKGP_	Non Numérique	Non Numérique	Non Numérique	2391.37	2382.94	1635.08	7119.44	14595.3	Filtered	Filtered	Filtered	0.000339527	0.00581441	0.00601573	5.30081e-08	4.22535e-16	Filtered	Filtered	Filtered	14.4072	14.5146	14.7656	14.494	12.843
Non Numérique		CON__P13645;P13645	SFGGGSFGG	_SFGGGSFGG_.1	_SFGGGSFGG_	Non Numérique	Non Numérique	Non Numérique	2503.41	2037.22	Non Numérique	170349	126338	Filtered	Filtered	Filtered	5.09853e-05	0.0072198	Filtered	4.21388e-18	8.06012e-13	Filtered	Filtered	Filtered	46.0309	45.9646	Filtered	58.5061	58.5524
Non Numérique		CON__P13645;P13645	SSSGGHKSSSSGSVGESSSKGP	_SSSGGHKSSSSGSVGESSSKGP_.3	_SSSGGHKSSSSGSVGESSSKGP_	Non Numérique	Non Numérique	Non Numérique	2956.28	Non Numérique	2579.88	22511.3	15419.3	Filtered	Filtered	Filtered	0.000196543	Filtered	2.24767e-05	7.06238e-15	1.62763e-18	Filtered	Filtered	Filtered	14.3382	Filtered	14.6965	14.2473	12.6278
Non Numérique		CON__P13645;P13645	GHKSSSSGSVGESSSKGP	_GHKSSSSGSVGESSSKGP_.3	_GHKSSSSGSVGESSSKGP_	Non Numérique	Non Numérique	Non Numérique	5023.34	Non Numérique	Non Numérique	33160.9	35775	Filtered	Filtered	Filtered	0.00980925	Filtered	Filtered	5.49136e-05	0.00104393	Filtered	Filtered	Filtered	13.8373	Filtered	Filtered	12.6234	11.7512
Non Numérique		CON__P13645;P13645	SSSKGSLGGGFSSG	_SSSKGSLGGGFSSG_.2	_SSSKGSLGGGFSSG_	3359.98	Non Numérique	Non Numérique	Non Numérique	3375.87	2469.7	Non Numérique	Non Numérique	0.00566921	Filtered	Filtered	Filtered	0.0031029	0.00308831	Filtered	Filtered	40.8733	Filtered	Filtered	Filtered	33.0125	32.9892	Filtered	Filtered
Non Numérique		CON__P13645;P13645	SFGGGSFGGG	_SFGGGSFGGG_.1	_SFGGGSFGGG_	Non Numérique	Non Numérique	Non Numérique	Non Numérique	Non Numérique	Non Numérique	105985	87586.9	Filtered	Filtered	Filtered	Filtered	Filtered	Filtered	4.08233e-21	6.76186e-18	Filtered	Filtered	Filtered	Filtered	Filtered	Filtered	57.3401	57.2547
Non Numérique		CON__P13645;P13645	SSGGGGRGGGSFGGG	_SSGGGGRGGGSFGGG_.2	_SSGGGGRGGGSFGGG_	Non Numérique	Non Numérique	Non Numérique	Non Numérique	Non Numérique	Non Numérique	11928.5	15034.6	Filtered	Filtered	Filtered	Filtered	Filtered	Filtered	8.01632e-07	1.26383e-07	Filtered	Filtered	Filtered	Filtered	Filtered	Filtered	20.2196	19.5783
Non Numérique		CON__P13645;P13645	NLNDRLASYLDKVRAL	_NLNDRLASYLDKVRAL_.3	_NLNDRLASYLDKVRAL_	Non Numérique	Non Numérique	Non Numérique	Non Numérique	Non Numérique	Non Numérique	12025.6	10777.7	Filtered	Filtered	Filtered	Filtered	Filtered	Filtered	0.000592008	0.00130225	Filtered	Filtered	Filtered	Filtered	Filtered	Filtered	103.472	103.296
Non Numérique		CON__P15497	KVSILAAIDEASKK	_KVSILAAIDEASKK_.3	_KVSILAAIDEASKK_	Non Numérique	Non Numérique	Non Numérique	20036	21029.1	21537.8	Non Numérique	Non Numérique	Filtered	Filtered	Filtered	8.88844e-25	1.74632e-05	1.81888e-30	Filtered	Filtered	Filtered	Filtered	Filtered	54.1398	54.0053	54.0122	Filtered	Filtered
Non Numérique		CON__P15497	YHAKASEQL	_YHAKASEQL_.2	_YHAKASEQL_	Non Numérique	Non Numérique	Non Numérique	Non Numérique	Non Numérique	Non Numérique	65094.1	59035.4	Filtered	Filtered	Filtered	Filtered	Filtered	Filtered	9.60543e-12	1.55975e-06	Filtered	Filtered	Filtered	Filtered	Filtered	Filtered	26.9148	26.6291
Non Numérique		CON__P20930;P20930	KGYSPTHREEEY	_KGYSPTHREEEY_.3	_KGYSPTHREEEY_	Non Numérique	Non Numérique	2050.97	8015.4	6777.91	6818.54	Non Numérique	Non Numérique	Filtered	Filtered	0.0066894	5.15401e-30	0.00337271	1.76389e-22	Filtered	Filtered	Filtered	Filtered	23.6694	21.2556	21.3369	21.4304	Filtered	Filtered
Non Numérique		CON__P20930;P20930	HSGIGHGQASSAVR	_HSGIGHGQASSAVR_.3	_HSGIGHGQASSAVR_	Non Numérique	Non Numérique	Non Numérique	Non Numérique	Non Numérique	Non Numérique	266720	245597	Filtered	Filtered	Filtered	Filtered	Filtered	Filtered	0.00501873	0.00244463	Filtered	Filtered	Filtered	Filtered	Filtered	Filtered	17.1298	16.5971
Non Numérique		CON__P28800	FILEDSTSL	_FILEDSTSL_.1	_FILEDSTSL_	Non Numérique	Non Numérique	Non Numérique	Non Numérique	Non Numérique	Non Numérique	19049.1	Non Numérique	Filtered	Filtered	Filtered	Filtered	Filtered	Filtered	0.00797635	Filtered	Filtered	Filtered	Filtered	Filtered	Filtered	Filtered	99.1831	Filtered
Non Numérique		CON__P34955	TERDFHVDEQTTVK	_TERDFHVDEQTTVK_.3	_TERDFHVDEQTTVK_	Non Numérique	Non Numérique	Non Numérique	98293.2	97619	105903	Non Numérique	Non Numérique	Filtered	Filtered	Filtered	1.69162e-66	2.49826e-10	1.4245e-49	Filtered	Filtered	Filtered	Filtered	Filtered	31.6304	31.5701	31.505	Filtered	Filtered
Non Numérique		CON__P34955	HKAALTIDEKGTEAVG	_HKAALTIDEKGTEAVG_.3	_HKAALTIDEKGTEAVG_	Non Numérique	Non Numérique	Non Numérique	Non Numérique	Non Numérique	Non Numérique	100238	119099	Filtered	Filtered	Filtered	Filtered	Filtered	Filtered	7.79203e-05	0.00189972	Filtered	Filtered	Filtered	Filtered	Filtered	Filtered	46.1471	46.2463
Non Numérique		CON__P34955	KAALTIDEKGTEAVG	_KAALTIDEKGTEAVG_.2	_KAALTIDEKGTEAVG_	Non Numérique	Non Numérique	Non Numérique	Non Numérique	Non Numérique	Non Numérique	54784.9	51296.3	Filtered	Filtered	Filtered	Filtered	Filtered	Filtered	5.97044e-08	9.42161e-07	Filtered	Filtered	Filtered	Filtered	Filtered	Filtered	52.6625	52.7068
Non Numérique		CON__P34955	VKNLYHSEAFSINFRDA	_VKNLYHSEAFSINFRDA_.3	_VKNLYHSEAFSINFRDA_	Non Numérique	Non Numérique	Non Numérique	Non Numérique	Non Numérique	Non Numérique	30287.9	23467.8	Filtered	Filtered	Filtered	Filtered	Filtered	Filtered	2.83854e-19	1.35853e-17	Filtered	Filtered	Filtered	Filtered	Filtered	Filtered	77.2867	77.3557
Non Numérique		CON__P34955	ISETYDLKSVLGDVG	_ISETYDLKSVLGDVG_.2	_ISETYDLKSVLGDVG_	Non Numérique	Non Numérique	Non Numérique	Non Numérique	Non Numérique	Non Numérique	21538.7	22373.6	Filtered	Filtered	Filtered	Filtered	Filtered	Filtered	0.000249472	7.6497e-05	Filtered	Filtered	Filtered	Filtered	Filtered	Filtered	103.724	103.558
Non Numérique		CON__P34955	KAALTIDEKGTEA	_KAALTIDEKGTEA_.2	_KAALTIDEKGTEA_	Non Numérique	Non Numérique	Non Numérique	Non Numérique	Non Numérique	Non Numérique	16299.3	15544.1	Filtered	Filtered	Filtered	Filtered	Filtered	Filtered	3.16837e-20	7.61759e-20	Filtered	Filtered	Filtered	Filtered	Filtered	Filtered	43.8998	43.9055
Non Numérique		CON__P48668;CON__P04259;CON__P02538;P48668;P04259;P02538	ASTSTTIRSH	_[Acetyl (Protein N-term)]ASTSTTIRSH_.2	_[Acetyl (Protein N-term)]ASTSTTIRSH_	22606.6	13399.7	12310.1	Non Numérique	5135.01	Non Numérique	Non Numérique	Non Numérique	6.80446e-13	1.99648e-05	0.000361633	Filtered	0.00917837	Filtered	Filtered	Filtered	34.1149	33.9437	33.9674	Filtered	26.2107	Filtered	Filtered	Filtered
Non Numérique		CON__P48668;CON__P04259;CON__P02538;P48668;P04259;P02538	ASTSTTIRSHSS	_[Acetyl (Protein N-term)]ASTSTTIRSHSS_.2	_[Acetyl (Protein N-term)]ASTSTTIRSHSS_	5660.27	Non Numérique	Non Numérique	Non Numérique	Non Numérique	Non Numérique	Non Numérique	Non Numérique	4.87196e-07	Filtered	Filtered	Filtered	Filtered	Filtered	Filtered	Filtered	32.7708	Filtered	Filtered	Filtered	Filtered	Filtered	Filtered	Filtered
Non Numérique		CON__P48668;CON__P04259;CON__P02538;P48668;P04259;P02538	ASTSTTIRSHSSS	_[Acetyl (Protein N-term)]ASTSTTIRSHSSS_.2	_[Acetyl (Protein N-term)]ASTSTTIRSHSSS_	1034.35	Non Numérique	Non Numérique	Non Numérique	Non Numérique	Non Numérique	Non Numérique	Non Numérique	0.00175117	Filtered	Filtered	Filtered	Filtered	Filtered	Filtered	Filtered	32.5472	Filtered	Filtered	Filtered	Filtered	Filtered	Filtered	Filtered
Non Numérique		CON__P81644	AYFEKTQEELTPF	_AYFEKTQEELTPF_.2	_AYFEKTQEELTPF_	109142	95199.8	97843.4	Non Numérique	Non Numérique	Non Numérique	Non Numérique	Non Numérique	4.91458e-30	1.14047e-37	5.01402e-05	Filtered	Filtered	Filtered	Filtered	Filtered	91.8687	92.0012	91.9712	Filtered	Filtered	Filtered	Filtered	Filtered
Non Numérique		CON__Q14CN4-1;Q14CN4-3;Q14CN4-2;Q14CN4	TNAGAGGAGFSMGFG	_TNAGAGGAGFSMGFG_.2	_TNAGAGGAGFSMGFG_	Non Numérique	Non Numérique	Non Numérique	Non Numérique	Non Numérique	Non Numérique	71291.3	62963.7	Filtered	Filtered	Filtered	Filtered	Filtered	Filtered	1.67422e-08	4.38693e-08	Filtered	Filtered	Filtered	Filtered	Filtered	Filtered	47.3151	47.3721
Non Numérique		CON__Q1A7A4;P01031	LSEEQRYGGGFY	_LSEEQRYGGGFY_.2	_LSEEQRYGGGFY_	27336.7	27985.7	26283.2	Non Numérique	Non Numérique	Non Numérique	Non Numérique	Non Numérique	4.7307e-33	2.7257e-44	4.06793e-05	Filtered	Filtered	Filtered	Filtered	Filtered	63.5401	63.4111	63.6103	Filtered	Filtered	Filtered	Filtered	Filtered
Non Numérique		CON__Q29443;CON__Q0IIK2	FVKHSTVFDNLPNPE	_FVKHSTVFDNLPNPE_.2	_FVKHSTVFDNLPNPE_	Non Numérique	Non Numérique	Non Numérique	58715.4	59281.7	55426.2	Non Numérique	Non Numérique	Filtered	Filtered	Filtered	1.10337e-50	6.0508e-08	2.83632e-37	Filtered	Filtered	Filtered	Filtered	Filtered	54.0814	53.9731	53.98	Filtered	Filtered
Non Numérique		CON__Q29443;CON__Q0IIK2	FVKHSTVFDNLPNPE	_FVKHSTVFDNLPNPE_.3	_FVKHSTVFDNLPNPE_	Non Numérique	Non Numérique	Non Numérique	58715.4	59281.7	55426.2	Non Numérique	Non Numérique	Filtered	Filtered	Filtered	9.16383e-12	0.000251418	3.5033e-25	Filtered	Filtered	Filtered	Filtered	Filtered	54.0764	53.9524	53.9697	Filtered	Filtered
Non Numérique		CON__Q29443;CON__Q0IIK2	DVAFVKDQTVIQN	_DVAFVKDQTVIQN_.2	_DVAFVKDQTVIQN_	Non Numérique	Non Numérique	Non Numérique	Non Numérique	Non Numérique	5494.34	67390	60543.2	Filtered	Filtered	Filtered	Filtered	Filtered	0.00200396	2.12123e-28	2.80904e-23	Filtered	Filtered	Filtered	Filtered	Filtered	53.5065	75.2175	75.2287
Non Numérique		CON__Q29443;CON__Q0IIK2	KGDVAFVKDQTVIQ	_KGDVAFVKDQTVIQ_.2	_KGDVAFVKDQTVIQ_	Non Numérique	Non Numérique	Non Numérique	24649.1	26774.7	25938.8	Non Numérique	Non Numérique	Filtered	Filtered	Filtered	2.71886e-45	1.12476e-06	2.00943e-34	Filtered	Filtered	Filtered	Filtered	Filtered	46.2398	46.1474	46.1753	Filtered	Filtered
Non Numérique		CON__Q29443;CON__Q0IIK2	IAKIMKGEADAMSLDG	_IAKIMKGEADAMSLDG_.2	_IAKIMKGEADAMSLDG_	Non Numérique	Non Numérique	Non Numérique	14539.9	14120.8	12970.7	Non Numérique	Non Numérique	Filtered	Filtered	Filtered	2.39592e-64	1.01385e-08	1.3307e-46	Filtered	Filtered	Filtered	Filtered	Filtered	47.7086	47.6264	47.649	Filtered	Filtered
Non Numérique		CON__Q29443;CON__Q0IIK2	DVAFVKDQTVIQNTD	_DVAFVKDQTVIQNTD_.2	_DVAFVKDQTVIQNTD_	Non Numérique	Non Numérique	Non Numérique	Non Numérique	Non Numérique	Non Numérique	1.35961e+06	1338804	Filtered	Filtered	Filtered	Filtered	Filtered	Filtered	6.71525e-33	1.17858e-35	Filtered	Filtered	Filtered	Filtered	Filtered	Filtered	77.3491	77.3202
Non Numérique		CON__Q29443;CON__Q0IIK2	DVAFVKDQTVIQNTDG	_DVAFVKDQTVIQNTDG_.2	_DVAFVKDQTVIQNTDG_	Non Numérique	Non Numérique	Non Numérique	Non Numérique	Non Numérique	Non Numérique	422918	387185	Filtered	Filtered	Filtered	Filtered	Filtered	Filtered	4.88763e-30	9.29857e-33	Filtered	Filtered	Filtered	Filtered	Filtered	Filtered	77.0726	77.0489
Non Numérique		CON__Q29443;CON__Q0IIK2	THYYAVAVVKKDTDFK	_THYYAVAVVKKDTDFK_.3	_THYYAVAVVKKDTDFK_	Non Numérique	Non Numérique	Non Numérique	Non Numérique	Non Numérique	Non Numérique	293811	241543	Filtered	Filtered	Filtered	Filtered	Filtered	Filtered	3.42374e-28	2.40746e-32	Filtered	Filtered	Filtered	Filtered	Filtered	Filtered	53.8782	53.9347
Non Numérique		CON__Q29443;CON__Q0IIK2	DVAFVKDQTVIQNTDGN	_DVAFVKDQTVIQNTDGN_.2	_DVAFVKDQTVIQNTDGN_	Non Numérique	Non Numérique	Non Numérique	Non Numérique	Non Numérique	Non Numérique	217494	199191	Filtered	Filtered	Filtered	Filtered	Filtered	Filtered	1.50072e-22	3.0752e-24	Filtered	Filtered	Filtered	Filtered	Filtered	Filtered	75.5701	75.5557
Non Numérique		CON__Q29443;CON__Q0IIK2	GDVAFVKDQTVIQNTDGN	_GDVAFVKDQTVIQNTDGN_.2	_GDVAFVKDQTVIQNTDGN_	Non Numérique	Non Numérique	Non Numérique	Non Numérique	Non Numérique	Non Numérique	211322	205146	Filtered	Filtered	Filtered	Filtered	Filtered	Filtered	0.00304241	9.05321e-09	Filtered	Filtered	Filtered	Filtered	Filtered	Filtered	71.3656	71.3479
Non Numérique		CON__Q29443;CON__Q0IIK2	GDVAFVKDQTVIQNTDG	_GDVAFVKDQTVIQNTDG_.2	_GDVAFVKDQTVIQNTDG_	Non Numérique	Non Numérique	Non Numérique	Non Numérique	Non Numérique	Non Numérique	164661	187991	Filtered	Filtered	Filtered	Filtered	Filtered	Filtered	2.78463e-24	1.62615e-32	Filtered	Filtered	Filtered	Filtered	Filtered	Filtered	72.5558	72.4979
Non Numérique		CON__Q29443;CON__Q0IIK2	GDVAFVKDQTVIQNTD	_GDVAFVKDQTVIQNTD_.2	_GDVAFVKDQTVIQNTD_	Non Numérique	Non Numérique	Non Numérique	Non Numérique	Non Numérique	Non Numérique	149934	160761	Filtered	Filtered	Filtered	Filtered	Filtered	Filtered	2.48536e-24	1.53679e-30	Filtered	Filtered	Filtered	Filtered	Filtered	Filtered	72.907	72.8651
Non Numérique		CON__Q29443;CON__Q0IIK2	NPQTHYYAVAVVKKDTDFK	_NPQTHYYAVAVVKKDTDFK_.3	_NPQTHYYAVAVVKKDTDFK_	Non Numérique	Non Numérique	Non Numérique	Non Numérique	Non Numérique	Non Numérique	155760	129728	Filtered	Filtered	Filtered	Filtered	Filtered	Filtered	1.92714e-28	1.26642e-31	Filtered	Filtered	Filtered	Filtered	Filtered	Filtered	57.4604	57.5443
Non Numérique		CON__Q29443;CON__Q0IIK2	DVAFVKDQTVIQ	_DVAFVKDQTVIQ_.2	_DVAFVKDQTVIQ_	Non Numérique	Non Numérique	Non Numérique	Non Numérique	Non Numérique	Non Numérique	50579.1	47757	Filtered	Filtered	Filtered	Filtered	Filtered	Filtered	7.61644e-13	7.62195e-15	Filtered	Filtered	Filtered	Filtered	Filtered	Filtered	79.4643	79.5085
Non Numérique		CON__Q29443;CON__Q0IIK2	DVAFVKDQTVIQNT	_DVAFVKDQTVIQNT_.2	_DVAFVKDQTVIQNT_	Non Numérique	Non Numérique	Non Numérique	Non Numérique	Non Numérique	Non Numérique	46702.3	43892.2	Filtered	Filtered	Filtered	Filtered	Filtered	Filtered	3.19238e-09	1.30327e-15	Filtered	Filtered	Filtered	Filtered	Filtered	Filtered	78.3411	78.3337
Non Numérique		CON__Q29443;CON__Q0IIK2	NPQTHYYAVAVVKKDTD	_NPQTHYYAVAVVKKDTD_.3	_NPQTHYYAVAVVKKDTD_	Non Numérique	Non Numérique	Non Numérique	Non Numérique	Non Numérique	Non Numérique	30543.5	28199.1	Filtered	Filtered	Filtered	Filtered	Filtered	Filtered	1.33272e-17	4.40976e-21	Filtered	Filtered	Filtered	Filtered	Filtered	Filtered	49.9011	50.0003
Non Numérique		CON__Q29443;CON__Q0IIK2	DNPQTHYYAVAVVKKDTDFK	_DNPQTHYYAVAVVKKDTDFK_.3	_DNPQTHYYAVAVVKKDTDFK_	Non Numérique	Non Numérique	Non Numérique	Non Numérique	Non Numérique	Non Numérique	24466.3	28349.9	Filtered	Filtered	Filtered	Filtered	Filtered	Filtered	3.16073e-15	1.17281e-14	Filtered	Filtered	Filtered	Filtered	Filtered	Filtered	64.3093	64.3103
Non Numérique		CON__Q29443;CON__Q0IIK2	GDVAFVKDQTVIQN	_GDVAFVKDQTVIQN_.2	_GDVAFVKDQTVIQN_	Non Numérique	Non Numérique	Non Numérique	Non Numérique	Non Numérique	Non Numérique	24653.8	25006.3	Filtered	Filtered	Filtered	Filtered	Filtered	Filtered	1.52115e-07	5.74824e-05	Filtered	Filtered	Filtered	Filtered	Filtered	Filtered	70.7015	70.6988
Non Numérique		CON__Q29443;CON__Q0IIK2	GDVAFVKDQTVIQ	_GDVAFVKDQTVIQ_.2	_GDVAFVKDQTVIQ_	Non Numérique	Non Numérique	Non Numérique	Non Numérique	Non Numérique	Non Numérique	21688.4	21567.3	Filtered	Filtered	Filtered	Filtered	Filtered	Filtered	1.08298e-15	2.82857e-19	Filtered	Filtered	Filtered	Filtered	Filtered	Filtered	74.4956	74.5263
Non Numérique		CON__Q29443;CON__Q0IIK2	NPQTHYYAVAVVKKDTDFKL	_NPQTHYYAVAVVKKDTDFKL_.3	_NPQTHYYAVAVVKKDTDFKL_	Non Numérique	Non Numérique	Non Numérique	Non Numérique	Non Numérique	Non Numérique	12421.2	8781.48	Filtered	Filtered	Filtered	Filtered	Filtered	Filtered	7.29312e-08	0.00689976	Filtered	Filtered	Filtered	Filtered	Filtered	Filtered	75.2238	75.3118
Non Numérique		CON__Q2KJC7;Q15063-7;Q15063-6;Q15063-4;Q15063-2;Q15063-3;Q15063-5;Q15063	DTLSMDQRLL	_DTLSMDQRLL_.2	_DTLSMDQRLL_	Non Numérique	Non Numérique	Non Numérique	Non Numérique	Non Numérique	Non Numérique	3.8283e+06	4.01363e+06	Filtered	Filtered	Filtered	Filtered	Filtered	Filtered	1.63703e-26	2.85152e-27	Filtered	Filtered	Filtered	Filtered	Filtered	Filtered	76.9098	76.9423
Non Numérique		CON__Q2M2I5;Q2M2I5	NYLDKVRAL	_NYLDKVRAL_.3	_NYLDKVRAL_	208574	227790	212363	Non Numérique	Non Numérique	Non Numérique	Non Numérique	Non Numérique	1.40944e-34	1.14996e-44	4.06793e-05	Filtered	Filtered	Filtered	Filtered	Filtered	66.3773	66.3088	66.4666	Filtered	Filtered	Filtered	Filtered	Filtered
Non Numérique		CON__Q2M2I5;Q2M2I5	NYLDKVRAL	_NYLDKVRAL_.2	_NYLDKVRAL_	208574	227790	212363	Non Numérique	Non Numérique	Non Numérique	Non Numérique	Non Numérique	5.77839e-15	2.86427e-07	0.000166405	Filtered	Filtered	Filtered	Filtered	Filtered	66.3539	66.3167	66.4849	Filtered	Filtered	Filtered	Filtered	Filtered
Non Numérique		CON__Q2M2I5;Q2M2I5	SGTGFGGGSSFG	_SGTGFGGGSSFG_.1	_SGTGFGGGSSFG_	45022.7	43218.7	33093.3	Non Numérique	Non Numérique	Non Numérique	Non Numérique	Non Numérique	1.63306e-15	1.86743e-13	0.000223118	Filtered	Filtered	Filtered	Filtered	Filtered	48.0644	47.7987	48.0004	Filtered	Filtered	Filtered	Filtered	Filtered
Non Numérique		CON__Q2UVX4	QGTLSVVTV	_QGTLSVVTV_.1	_QGTLSVVTV_	Non Numérique	135476	Non Numérique	195893	191660	197095	Non Numérique	Non Numérique	Filtered	0.00162229	Filtered	7.09199e-28	3.26368e-05	3.25188e-20	Filtered	Filtered	Filtered	69.1415	Filtered	52.8239	52.7313	52.7329	Filtered	Filtered
Non Numérique		CON__Q2UVX4	ETKENERFTVK	_ETKENERFTVK_.3	_ETKENERFTVK_	Non Numérique	Non Numérique	Non Numérique	Non Numérique	Non Numérique	Non Numérique	58437	58976.2	Filtered	Filtered	Filtered	Filtered	Filtered	Filtered	1.33757e-07	8.42156e-05	Filtered	Filtered	Filtered	Filtered	Filtered	Filtered	28.1479	27.9152
Non Numérique		CON__Q3KNV1;CON__P08729;P08729	VDALNDEINFLR	_VDALNDEINFLR_.2	_VDALNDEINFLR_	8836.27	3977.28	Non Numérique	Non Numérique	Non Numérique	Non Numérique	Non Numérique	Non Numérique	1.93439e-23	6.76078e-11	Filtered	Filtered	Filtered	Filtered	Filtered	Filtered	101.46	101.634	Filtered	Filtered	Filtered	Filtered	Filtered	Filtered
Non Numérique		CON__Q3MHN5;CON__ENSEMBL:ENSBTAP00000018229	DFTSLSMVL	_DFTSLSMVL_.2	_DFTSLSMVL_	Non Numérique	Non Numérique	Non Numérique	Non Numérique	Non Numérique	Non Numérique	3.89035e+06	3.84059e+06	Filtered	Filtered	Filtered	Filtered	Filtered	Filtered	0.000141838	9.11108e-05	Filtered	Filtered	Filtered	Filtered	Filtered	Filtered	73.8522	73.9319
Non Numérique		CON__Q3SX09	FGSEFSPEL	_FGSEFSPEL_.1	_FGSEFSPEL_	Non Numérique	Non Numérique	Non Numérique	7213.05	Non Numérique	7407.29	324666	272476	Filtered	Filtered	Filtered	0.00960543	Filtered	0.00176559	2.84912e-29	1.95439e-28	Filtered	Filtered	Filtered	69.2536	Filtered	69.1111	96.8367	96.7457
Non Numérique		CON__Q3SX09	VVTGVANAL	_VVTGVANAL_.1	_VVTGVANAL_	Non Numérique	Non Numérique	Non Numérique	40644.9	9099.65	Non Numérique	169380	188670	Filtered	Filtered	Filtered	0.00295872	0.00855123	Filtered	2.74745e-15	1.11404e-26	Filtered	Filtered	Filtered	56.9226	55.6392	Filtered	74.6894	74.7099
Non Numérique		CON__Q3SX09	ESFGDLSSADAILGNPK	_ESFGDLSSADAILGNPK_.2	_ESFGDLSSADAILGNPK_	Non Numérique	Non Numérique	Non Numérique	Non Numérique	Non Numérique	Non Numérique	3.99486e+06	3.48504e+06	Filtered	Filtered	Filtered	Filtered	Filtered	Filtered	1.08932e-30	1.14709e-33	Filtered	Filtered	Filtered	Filtered	Filtered	Filtered	97.7047	97.5737
Non Numérique		CON__Q3SX09	ESFGDLSSADAILGNPK	_ESFGDLSSADAILGNPK_.3	_ESFGDLSSADAILGNPK_	Non Numérique	Non Numérique	Non Numérique	Non Numérique	Non Numérique	Non Numérique	3.99486e+06	3.48504e+06	Filtered	Filtered	Filtered	Filtered	Filtered	Filtered	8.67412e-29	5.01596e-31	Filtered	Filtered	Filtered	Filtered	Filtered	Filtered	97.6995	97.5583
Non Numérique		CON__Q3SX09	LVVYPWTQR	_LVVYPWTQR_.2	_LVVYPWTQR_	Non Numérique	Non Numérique	Non Numérique	Non Numérique	Non Numérique	Non Numérique	4418136	4725142	Filtered	Filtered	Filtered	Filtered	Filtered	Filtered	1.61538e-31	4.86949e-34	Filtered	Filtered	Filtered	Filtered	Filtered	Filtered	85.1512	85.1612
Non Numérique		CON__Q3SX09	ESFGDLSSADAILGNPKVK	_ESFGDLSSADAILGNPKVK_.3	_ESFGDLSSADAILGNPKVK_	Non Numérique	Non Numérique	Non Numérique	Non Numérique	Non Numérique	Non Numérique	491307	497781	Filtered	Filtered	Filtered	Filtered	Filtered	Filtered	9.73969e-31	3.23243e-35	Filtered	Filtered	Filtered	Filtered	Filtered	Filtered	92.4852	92.3951
Non Numérique		CON__Q3SX09	ESFGDLSSADAILGNPKVK	_ESFGDLSSADAILGNPKVK_.2	_ESFGDLSSADAILGNPKVK_	Non Numérique	Non Numérique	Non Numérique	Non Numérique	Non Numérique	Non Numérique	491307	497781	Filtered	Filtered	Filtered	Filtered	Filtered	Filtered	2.65289e-25	5.71112e-25	Filtered	Filtered	Filtered	Filtered	Filtered	Filtered	92.4945	92.3838
Non Numérique		CON__Q3SX09	GVANALAHR	_GVANALAHR_.2	_GVANALAHR_	Non Numérique	Non Numérique	Non Numérique	Non Numérique	Non Numérique	Non Numérique	763315	722325	Filtered	Filtered	Filtered	Filtered	Filtered	Filtered	4.10025e-26	3.76929e-31	Filtered	Filtered	Filtered	Filtered	Filtered	Filtered	32.4552	32.2418
Non Numérique		CON__Q3SX09	SSADAILGNPK	_SSADAILGNPK_.2	_SSADAILGNPK_	Non Numérique	Non Numérique	Non Numérique	Non Numérique	Non Numérique	Non Numérique	493821	469353	Filtered	Filtered	Filtered	Filtered	Filtered	Filtered	4.68365e-16	1.39568e-13	Filtered	Filtered	Filtered	Filtered	Filtered	Filtered	51.7231	51.7731
Non Numérique		CON__Q3SX09	ESFGDLSSADAILGNPKVKAHGK	_ESFGDLSSADAILGNPKVKAHGK_.4	_ESFGDLSSADAILGNPKVKAHGK_	Non Numérique	Non Numérique	Non Numérique	Non Numérique	Non Numérique	Non Numérique	212789	199276	Filtered	Filtered	Filtered	Filtered	Filtered	Filtered	2.06558e-05	0.00042669	Filtered	Filtered	Filtered	Filtered	Filtered	Filtered	76.1817	76.2648
Non Numérique		CON__Q3SX09	AAVTSLFAK	_AAVTSLFAK_.2	_AAVTSLFAK_	Non Numérique	Non Numérique	Non Numérique	Non Numérique	Non Numérique	Non Numérique	102279	97772.5	Filtered	Filtered	Filtered	Filtered	Filtered	Filtered	0.000411905	0.000415837	Filtered	Filtered	Filtered	Filtered	Filtered	Filtered	72.4607	72.4644
Non Numérique		CON__Q3SY84;CON__Q9R0H5;Q3SY84;CON__Q6IME9;CON__Q7RTS7;CON__Q6NXH9;CON__Q32MB2;Q86Y46-2;Q7RTS7;Q86Y46	SPVSISIIS	_SPVSISIIS_.1	_SPVSISIIS_	37649.2	42769.6	41735.6	Non Numérique	Non Numérique	Non Numérique	Non Numérique	Non Numérique	4.77446e-21	3.18065e-24	7.32355e-05	Filtered	Filtered	Filtered	Filtered	Filtered	90.8886	90.9692	90.9026	Filtered	Filtered	Filtered	Filtered	Filtered
Non Numérique		CON__Q3SY84;CON__Q9R0H5;Q3SY84;CON__Q6IME9;CON__Q7RTS7;CON__Q6NXH9;CON__Q32MB2;Q86Y46-2;Q7RTS7;Q86Y46	NVELDPEIQ	_NVELDPEIQ_.1	_NVELDPEIQ_	Non Numérique	Non Numérique	Non Numérique	Non Numérique	Non Numérique	Non Numérique	114990	Non Numérique	Filtered	Filtered	Filtered	Filtered	Filtered	Filtered	0.00538473	Filtered	Filtered	Filtered	Filtered	Filtered	Filtered	Filtered	75.8949	Filtered
C11orf98	E9PRG8	CK098_HUMAN	AVIDQGLITR	_AVIDQGLITR_.2	_AVIDQGLITR_	Non Numérique	Non Numérique	Non Numérique	Non Numérique	Non Numérique	Non Numérique	10270997	9113148	Filtered	Filtered	Filtered	Filtered	Filtered	Filtered	3.00387e-27	1.87552e-32	Filtered	Filtered	Filtered	Filtered	Filtered	Filtered	69.7191	69.6546
C11orf98	E9PRG8	CK098_HUMAN	AVIDQGLITR	_AVIDQGLITR_.1	_AVIDQGLITR_	Non Numérique	Non Numérique	Non Numérique	Non Numérique	Non Numérique	Non Numérique	10270997	9113148	Filtered	Filtered	Filtered	Filtered	Filtered	Filtered	3.05515e-28	2.37637e-21	Filtered	Filtered	Filtered	Filtered	Filtered	Filtered	69.6438	69.6407
C11orf98	E9PRG8	CK098_HUMAN	IDQGLITR	_IDQGLITR_.1	_IDQGLITR_	Non Numérique	Non Numérique	Non Numérique	Non Numérique	Non Numérique	Non Numérique	3.70782e+06	2.71869e+06	Filtered	Filtered	Filtered	Filtered	Filtered	Filtered	0.00391836	0.00235043	Filtered	Filtered	Filtered	Filtered	Filtered	Filtered	69.6919	69.7144
UBAP1L	F5GYI3	UBA1L_HUMAN	RPRALLHGL	_RPRALLHGL_.2	_RPRALLHGL_	7004.95	7474.39	6970.32	Non Numérique	Non Numérique	Non Numérique	Non Numérique	Non Numérique	0.00225069	5.44703e-09	0.000508858	Filtered	Filtered	Filtered	Filtered	Filtered	43.3094	43.3104	43.3651	Filtered	Filtered	Filtered	Filtered	Filtered
UBAP1L	F5GYI3	UBA1L_HUMAN	SPASPGPGRRL	_SPASPGPGRRL_.2	_SPASPGPGRRL_	Non Numérique	4119.25	3071.57	Non Numérique	Non Numérique	Non Numérique	Non Numérique	Non Numérique	Filtered	9.37837e-07	0.000397562	Filtered	Filtered	Filtered	Filtered	Filtered	Filtered	29.5053	29.487	Filtered	Filtered	Filtered	Filtered	Filtered
TGFBR3L	H3BV60	TGR3L_HUMAN	APHAPGPPA	_APHAPGPPA_.1	_APHAPGPPA_	Non Numérique	Non Numérique	Non Numérique	Non Numérique	Non Numérique	Non Numérique	507973	457657	Filtered	Filtered	Filtered	Filtered	Filtered	Filtered	8.41051e-33	4.2253e-30	Filtered	Filtered	Filtered	Filtered	Filtered	Filtered	34.1111	33.9002
	I3L1I5	YS060_HUMAN	SPGGAHSNL	_SPGGAHSNL_.2	_SPGGAHSNL_	Non Numérique	Non Numérique	Non Numérique	975088	972741	908707	Non Numérique	Non Numérique	Filtered	Filtered	Filtered	1.42872e-64	3.92848e-10	2.01797e-42	Filtered	Filtered	Filtered	Filtered	Filtered	20.9807	21.0986	21.0981	Filtered	Filtered
	I3L1I5	YS060_HUMAN	SPGGAHSNL	_SPGGAHSNL_.1	_SPGGAHSNL_	Non Numérique	Non Numérique	Non Numérique	975088	972741	908707	Non Numérique	Non Numérique	Filtered	Filtered	Filtered	1.99586e-52	9.95996e-10	8.99895e-47	Filtered	Filtered	Filtered	Filtered	Filtered	20.9884	21.0854	21.1162	Filtered	Filtered
DNASE2	O00115-2;O00115	DNS2A_HUMAN	FPGPAGPSF	_FPGPAGPSF_.2	_FPGPAGPSF_	Non Numérique	Non Numérique	Non Numérique	Non Numérique	Non Numérique	Non Numérique	3.32475e+06	3.20529e+06	Filtered	Filtered	Filtered	Filtered	Filtered	Filtered	1.62327e-22	1.8899e-28	Filtered	Filtered	Filtered	Filtered	Filtered	Filtered	91.1743	91.1344
DNASE2	O00115-2;O00115	DNS2A_HUMAN	FPGPAGPSF	_FPGPAGPSF_.1	_FPGPAGPSF_	Non Numérique	Non Numérique	Non Numérique	Non Numérique	Non Numérique	Non Numérique	3.32475e+06	3.20529e+06	Filtered	Filtered	Filtered	Filtered	Filtered	Filtered	6.07497e-18	7.53327e-26	Filtered	Filtered	Filtered	Filtered	Filtered	Filtered	91.1964	91.1772
AGPS	O00116	ADAS_HUMAN	KQFQFGHAL	_KQFQFGHAL_.2	_KQFQFGHAL_	123443	145120	132030	Non Numérique	Non Numérique	Non Numérique	Non Numérique	Non Numérique	0.00549211	0.00964662	0.00368857	Filtered	Filtered	Filtered	Filtered	Filtered	59.0547	58.9838	59.1772	Filtered	Filtered	Filtered	Filtered	Filtered
AGPS	O00116	ADAS_HUMAN	IPIGGGTSV	_IPIGGGTSV_.1	_IPIGGGTSV_	Non Numérique	Non Numérique	Non Numérique	39746.4	42498.4	41877.3	Non Numérique	Non Numérique	Filtered	Filtered	Filtered	4.75406e-36	4.61152e-08	2.54418e-37	Filtered	Filtered	Filtered	Filtered	Filtered	49.505	49.4437	49.4506	Filtered	Filtered
AGPS	O00116	ADAS_HUMAN	ESISDVGFGMLK	_ESISDVGFGMLK_.2	_ESISDVGFGMLK_	Non Numérique	Non Numérique	Non Numérique	Non Numérique	Non Numérique	Non Numérique	34162.3	38057	Filtered	Filtered	Filtered	Filtered	Filtered	Filtered	1.10138e-12	2.58021e-11	Filtered	Filtered	Filtered	Filtered	Filtered	Filtered	98.1377	97.9965
KIF2A	O00139-5;O00139;O00139-4;O00139-2;O00139-1	KIF2A_HUMAN	RYLENQTFRF	_RYLENQTFRF_.3	_RYLENQTFRF_	157016	141760	146409	Non Numérique	Non Numérique	Non Numérique	Non Numérique	Non Numérique	4.27051e-34	6.8357e-49	4.06793e-05	Filtered	Filtered	Filtered	Filtered	Filtered	70.6984	70.7224	70.8283	Filtered	Filtered	Filtered	Filtered	Filtered
KIF2A	O00139-5;O00139;O00139-4;O00139-2;O00139-1	KIF2A_HUMAN	IHQAMVTSL	_IHQAMVTSL_.2	_IHQAMVTSL_	Non Numérique	Non Numérique	Non Numérique	Non Numérique	Non Numérique	Non Numérique	2437515	1760217	Filtered	Filtered	Filtered	Filtered	Filtered	Filtered	1.18343e-28	2.08405e-29	Filtered	Filtered	Filtered	Filtered	Filtered	Filtered	63.876	63.9271
KIF2A	O00139-5;O00139;O00139-4;O00139-2;O00139-1	KIF2A_HUMAN	IHQAMVTSL	_IHQAMVTSL_.1	_IHQAMVTSL_	Non Numérique	Non Numérique	Non Numérique	Non Numérique	Non Numérique	Non Numérique	2437515	1760217	Filtered	Filtered	Filtered	Filtered	Filtered	Filtered	1.01907e-19	6.38431e-21	Filtered	Filtered	Filtered	Filtered	Filtered	Filtered	63.8931	63.913
KIF2A	O00139-5;O00139;O00139-4;O00139-2;O00139-1	KIF2A_HUMAN	IHQAMVTSL	_IHQAM[Oxidation (M)]VTSL_.2	_IHQAM[Oxidation (M)]VTSL_	Non Numérique	Non Numérique	Non Numérique	Non Numérique	Non Numérique	Non Numérique	2437515	1760217	Filtered	Filtered	Filtered	Filtered	Filtered	Filtered	2.49604e-32	4.52696e-32	Filtered	Filtered	Filtered	Filtered	Filtered	Filtered	51.2816	51.3771
KIF2A	O00139-5;O00139;O00139-4;O00139-2;O00139-1	KIF2A_HUMAN	DSAPNEMVYR	_DSAPNEMVYR_.2	_DSAPNEMVYR_	Non Numérique	Non Numérique	Non Numérique	Non Numérique	Non Numérique	Non Numérique	528790	528386	Filtered	Filtered	Filtered	Filtered	Filtered	Filtered	5.60955e-29	3.10302e-29	Filtered	Filtered	Filtered	Filtered	Filtered	Filtered	49.7122	49.7222
KIF2A	O00139-5;O00139;O00139-4;O00139-2;O00139-1	KIF2A_HUMAN	HTMGGDFSGK	_HTMGGDFSGK_.2	_HTMGGDFSGK_	Non Numérique	Non Numérique	Non Numérique	Non Numérique	Non Numérique	Non Numérique	51460.4	47772.7	Filtered	Filtered	Filtered	Filtered	Filtered	Filtered	6.49464e-18	6.04625e-11	Filtered	Filtered	Filtered	Filtered	Filtered	Filtered	27.3429	26.9894
KIF2A	O00139-5;O00139;O00139-4;O00139-2;O00139-1	KIF2A_HUMAN	HTMGGDFSGK	_HTM[Oxidation (M)]GGDFSGK_.2	_HTM[Oxidation (M)]GGDFSGK_	Non Numérique	Non Numérique	Non Numérique	Non Numérique	Non Numérique	Non Numérique	51460.4	47772.7	Filtered	Filtered	Filtered	Filtered	Filtered	Filtered	2.43349e-10	1.02273e-05	Filtered	Filtered	Filtered	Filtered	Filtered	Filtered	16.6331	16.1212
KIF2A	O00139-5;O00139;O00139-4;O00139-2;O00139-1	KIF2A_HUMAN	TRYLENQTF	_TRYLENQTF_.2	_TRYLENQTF_	Non Numérique	Non Numérique	Non Numérique	Non Numérique	Non Numérique	Non Numérique	Non Numérique	29298.1	Filtered	Filtered	Filtered	Filtered	Filtered	Filtered	Filtered	0.00562174	Filtered	Filtered	Filtered	Filtered	Filtered	Filtered	Filtered	58.066
KIF2A;KIF2A;KIF2A;KIF2A;KIF2A;KIF2C;KIF2C	O00139-5;O00139;O00139-4;O00139-2;O00139-1;Q99661-2;Q99661	KIF2A_HUMAN;KIF2A_HUMAN;KIF2A_HUMAN;KIF2A_HUMAN;KIF2A_HUMAN;KIF2C_HUMAN;KIF2C_HUMAN	DSFIGENSR	_DSFIGENSR_.2	_DSFIGENSR_	Non Numérique	Non Numérique	Non Numérique	Non Numérique	Non Numérique	Non Numérique	2.67589e+06	2.48298e+06	Filtered	Filtered	Filtered	Filtered	Filtered	Filtered	6.0586e-33	3.24855e-34	Filtered	Filtered	Filtered	Filtered	Filtered	Filtered	45.1607	45.1158
KIF2A;KIF2A;KIF2A;KIF2A;KIF2A;KIF2C;KIF2C	O00139-5;O00139;O00139-4;O00139-2;O00139-1;Q99661-2;Q99661	KIF2A_HUMAN;KIF2A_HUMAN;KIF2A_HUMAN;KIF2A_HUMAN;KIF2A_HUMAN;KIF2C_HUMAN;KIF2C_HUMAN	DSFIGENSR	_DSFIGENSR_.1	_DSFIGENSR_	Non Numérique	Non Numérique	Non Numérique	Non Numérique	Non Numérique	Non Numérique	2.67589e+06	2.48298e+06	Filtered	Filtered	Filtered	Filtered	Filtered	Filtered	1.48243e-13	1.28527e-16	Filtered	Filtered	Filtered	Filtered	Filtered	Filtered	45.1768	45.1318
SGK1	O00141;O00141-4;O00141-3;O00141-5;O00141-2	SGK1_HUMAN	SALGYLHSL	_SALGYLHSL_.2	_SALGYLHSL_	28540.1	31483.1	29945.3	Non Numérique	Non Numérique	Non Numérique	862171	852582	4.66544e-24	3.10315e-27	8.72728e-05	Filtered	Filtered	Filtered	9.69343e-27	3.81995e-26	77.9758	77.9924	78.0097	Filtered	Filtered	Filtered	78.1482	78.2278
SGK1	O00141;O00141-4;O00141-3;O00141-5;O00141-2	SGK1_HUMAN	SALGYLHSL	_SALGYLHSL_.1	_SALGYLHSL_	28540.1	31483.1	29945.3	Non Numérique	Non Numérique	Non Numérique	862171	852582	Filtered	Filtered	Filtered	Filtered	Filtered	Filtered	2.65206e-16	1.95702e-14	Filtered	Filtered	Filtered	Filtered	Filtered	Filtered	78.151	78.2306
SGK1	O00141;O00141-4;O00141-3;O00141-5;O00141-2	SGK1_HUMAN	SYAPPTDSF	_SYAPPTDSF_.1	_SYAPPTDSF_	1.78663e+06	1.78281e+06	1.72193e+06	Non Numérique	Non Numérique	Non Numérique	Non Numérique	Non Numérique	4.80017e-39	7.6636e-51	4.06793e-05	Filtered	Filtered	Filtered	Filtered	Filtered	74.7264	74.6034	74.7302	Filtered	Filtered	Filtered	Filtered	Filtered
SGK1	O00141;O00141-4;O00141-3;O00141-5;O00141-2	SGK1_HUMAN	SYAPPTDSF	_SYAPPTDSF_.2	_SYAPPTDSF_	1.78663e+06	1.78281e+06	1.72193e+06	Non Numérique	Non Numérique	Non Numérique	Non Numérique	Non Numérique	2.22731e-40	1.58382e-51	4.06793e-05	Filtered	Filtered	Filtered	Filtered	Filtered	74.7145	74.6176	74.713	Filtered	Filtered	Filtered	Filtered	Filtered
SGK1	O00141;O00141-4;O00141-3;O00141-5;O00141-2	SGK1_HUMAN	SYAPPTDSFL	_SYAPPTDSFL_.2	_SYAPPTDSFL_	47271.3	48206.1	46124.6	Non Numérique	Non Numérique	Non Numérique	Non Numérique	Non Numérique	7.98956e-17	6.58335e-13	0.000147655	Filtered	Filtered	Filtered	Filtered	Filtered	99.0713	99.2298	99.0524	Filtered	Filtered	Filtered	Filtered	Filtered
SGK1	O00141;O00141-4;O00141-3;O00141-5;O00141-2	SGK1_HUMAN	SVKEAAEAF	_SVKEAAEAF_.2	_SVKEAAEAF_	45068.1	40779.7	45802.7	Non Numérique	Non Numérique	Non Numérique	Non Numérique	Non Numérique	1.36336e-23	3.0613e-11	0.00018966	Filtered	Filtered	Filtered	Filtered	Filtered	49.2689	49.0452	49.2416	Filtered	Filtered	Filtered	Filtered	Filtered
SGK1	O00141;O00141-4;O00141-3;O00141-5;O00141-2	SGK1_HUMAN	KTEAAKGTLTY	_KTEAAKGTLTY_.2	_KTEAAKGTLTY_	12938	12720.6	12394.6	Non Numérique	Non Numérique	Non Numérique	Non Numérique	Non Numérique	1.78081e-22	5.09253e-38	6.0408e-05	Filtered	Filtered	Filtered	Filtered	Filtered	34.1643	34.0402	34.0848	Filtered	Filtered	Filtered	Filtered	Filtered
SGK1	O00141;O00141-4;O00141-3;O00141-5;O00141-2	SGK1_HUMAN	GLNDFIQKI	_GLNDFIQKI_.2	_GLNDFIQKI_	Non Numérique	Non Numérique	Non Numérique	21766	23939.9	25278.8	Non Numérique	Non Numérique	Filtered	Filtered	Filtered	0.000851991	0.00301365	7.44992e-10	Filtered	Filtered	Filtered	Filtered	Filtered	70.5663	70.4275	70.3979	Filtered	Filtered
SGK1	O00141;O00141-4;O00141-3;O00141-5;O00141-2	SGK1_HUMAN	YLHSLNIVY	_YLHSLNIVY_.2	_YLHSLNIVY_	42057	Non Numérique	Non Numérique	Non Numérique	Non Numérique	Non Numérique	Non Numérique	Non Numérique	0.00084119	Filtered	Filtered	Filtered	Filtered	Filtered	Filtered	Filtered	86.8763	Filtered	Filtered	Filtered	Filtered	Filtered	Filtered	Filtered
DDX39A	O00148;O00148-2;O00148-3	DX39A_HUMAN	QVIIFVKSVQR	_QVIIFVKSVQR_.3	_QVIIFVKSVQR_	Non Numérique	Non Numérique	Non Numérique	Non Numérique	Non Numérique	Non Numérique	1355403	1.33371e+06	Filtered	Filtered	Filtered	Filtered	Filtered	Filtered	1.75819e-30	2.17913e-30	Filtered	Filtered	Filtered	Filtered	Filtered	Filtered	72.389	72.3976
DDX39A	O00148;O00148-2;O00148-3	DX39A_HUMAN	QVIIFVKSVQR	_QVIIFVKSVQR_.2	_QVIIFVKSVQR_	Non Numérique	Non Numérique	Non Numérique	Non Numérique	Non Numérique	Non Numérique	1355403	1.33371e+06	Filtered	Filtered	Filtered	Filtered	Filtered	Filtered	3.54052e-34	3.55223e-31	Filtered	Filtered	Filtered	Filtered	Filtered	Filtered	72.3786	72.418
DDX39A	O00148;O00148-2;O00148-3	DX39A_HUMAN	EIFRLTPHEK	_EIFRLTPHEK_.3	_EIFRLTPHEK_	Non Numérique	Non Numérique	Non Numérique	Non Numérique	Non Numérique	Non Numérique	185338	184685	Filtered	Filtered	Filtered	Filtered	Filtered	Filtered	3.87726e-21	1.51038e-17	Filtered	Filtered	Filtered	Filtered	Filtered	Filtered	50.9696	51.0745
DDX39A;DDX39A;DDX39A;DDX39B;DDX39B	O00148;O00148-2;O00148-3;Q13838;Q13838-2	DX39A_HUMAN;DX39A_HUMAN;DX39A_HUMAN;DX39B_HUMAN;DX39B_HUMAN	AFQISKEY	_AFQISKEY_.1	_AFQISKEY_	34801.1	34021.4	28493.8	Non Numérique	Non Numérique	Non Numérique	Non Numérique	Non Numérique	1.55713e-16	1.33165e-20	0.000170667	Filtered	Filtered	Filtered	Filtered	Filtered	60.6309	60.4759	60.6698	Filtered	Filtered	Filtered	Filtered	Filtered
DDX39A;DDX39A;DDX39A;DDX39B;DDX39B	O00148;O00148-2;O00148-3;Q13838;Q13838-2	DX39A_HUMAN;DX39A_HUMAN;DX39A_HUMAN;DX39B_HUMAN;DX39B_HUMAN	TLHGLQQYYV	_TLHGLQQYYV_.2	_TLHGLQQYYV_	Non Numérique	Non Numérique	Non Numérique	28420.6	29247.1	28708.4	Non Numérique	Non Numérique	Filtered	Filtered	Filtered	1.83768e-41	1.70334e-07	7.94697e-30	Filtered	Filtered	Filtered	Filtered	Filtered	55.9158	55.7919	55.7673	Filtered	Filtered
DDX39A;DDX39A;DDX39A;DDX39B;DDX39B	O00148;O00148-2;O00148-3;Q13838;Q13838-2	DX39A_HUMAN;DX39A_HUMAN;DX39A_HUMAN;DX39B_HUMAN;DX39B_HUMAN	KEYERFSKY	_KEYERFSKY_.2	_KEYERFSKY_	4028.38	4465.79	3251.98	Non Numérique	Non Numérique	Non Numérique	Non Numérique	Non Numérique	0.00607343	0.00442253	0.00280001	Filtered	Filtered	Filtered	Filtered	Filtered	31.1173	30.9668	30.9382	Filtered	Filtered	Filtered	Filtered	Filtered
DDX39A;DDX39A;DDX39A;DDX39B;DDX39B	O00148;O00148-2;O00148-3;Q13838;Q13838-2	DX39A_HUMAN;DX39A_HUMAN;DX39A_HUMAN;DX39B_HUMAN;DX39B_HUMAN	MPEDSDTYL	_MPEDSDTYL_.1	_MPEDSDTYL_	Non Numérique	Non Numérique	Non Numérique	Non Numérique	Non Numérique	Non Numérique	1407895	1.30933e+06	Filtered	Filtered	Filtered	Filtered	Filtered	Filtered	9.07377e-34	1.50009e-34	Filtered	Filtered	Filtered	Filtered	Filtered	Filtered	71.158	71.2066
DDX39A;DDX39A;DDX39A;DDX39B;DDX39B	O00148;O00148-2;O00148-3;Q13838;Q13838-2	DX39A_HUMAN;DX39A_HUMAN;DX39A_HUMAN;DX39B_HUMAN;DX39B_HUMAN	MPEDSDTYL	_M[Oxidation (M)]PEDSDTYL_.1	_M[Oxidation (M)]PEDSDTYL_	Non Numérique	Non Numérique	Non Numérique	Non Numérique	Non Numérique	Non Numérique	1407895	1.30933e+06	Filtered	Filtered	Filtered	Filtered	Filtered	Filtered	2.45693e-19	6.56271e-34	Filtered	Filtered	Filtered	Filtered	Filtered	Filtered	60.1102	60.0944
DDX39A;DDX39A;DDX39A;DDX39B;DDX39B	O00148;O00148-2;O00148-3;Q13838;Q13838-2	DX39A_HUMAN;DX39A_HUMAN;DX39A_HUMAN;DX39B_HUMAN;DX39B_HUMAN	MPEDSDTYL	_M[Oxidation (M)]PEDSDTYL_.2	_M[Oxidation (M)]PEDSDTYL_	Non Numérique	Non Numérique	Non Numérique	Non Numérique	Non Numérique	Non Numérique	1407895	1.30933e+06	Filtered	Filtered	Filtered	Filtered	Filtered	Filtered	2.66716e-21	7.52991e-23	Filtered	Filtered	Filtered	Filtered	Filtered	Filtered	60.1037	59.7386
PDLIM1	O00151	PDLI1_HUMAN	EVLHIGSAHNR	_EVLHIGSAHNR_.3	_EVLHIGSAHNR_	Non Numérique	Non Numérique	Non Numérique	Non Numérique	Non Numérique	Non Numérique	2.24403e+06	2.04005e+06	Filtered	Filtered	Filtered	Filtered	Filtered	Filtered	2.57292e-33	2.4741e-35	Filtered	Filtered	Filtered	Filtered	Filtered	Filtered	33.9377	33.7895
PDLIM1	O00151	PDLI1_HUMAN	EVLHIGSAHNR	_EVLHIGSAHNR_.2	_EVLHIGSAHNR_	Non Numérique	Non Numérique	Non Numérique	Non Numérique	Non Numérique	Non Numérique	2.24403e+06	2.04005e+06	Filtered	Filtered	Filtered	Filtered	Filtered	Filtered	5.11707e-31	2.98376e-30	Filtered	Filtered	Filtered	Filtered	Filtered	Filtered	33.9335	33.8007
PDLIM1	O00151	PDLI1_HUMAN	TASPASSTTAR	_TASPASSTTAR_.2	_TASPASSTTAR_	Non Numérique	Non Numérique	Non Numérique	Non Numérique	Non Numérique	Non Numérique	973424	865653	Filtered	Filtered	Filtered	Filtered	Filtered	Filtered	4.87936e-30	3.29373e-32	Filtered	Filtered	Filtered	Filtered	Filtered	Filtered	19.3557	18.6986
PDLIM1	O00151	PDLI1_HUMAN	DHAQPPSSL	_DHAQPPSSL_.2	_DHAQPPSSL_	Non Numérique	Non Numérique	Non Numérique	Non Numérique	Non Numérique	Non Numérique	554872	557136	Filtered	Filtered	Filtered	Filtered	Filtered	Filtered	1.19883e-15	6.52249e-16	Filtered	Filtered	Filtered	Filtered	Filtered	Filtered	43.8999	43.8172
PDLIM1	O00151	PDLI1_HUMAN	FTASPASSTTAR	_FTASPASSTTAR_.2	_FTASPASSTTAR_	Non Numérique	Non Numérique	Non Numérique	Non Numérique	Non Numérique	Non Numérique	431179	431899	Filtered	Filtered	Filtered	Filtered	Filtered	Filtered	1.35801e-30	2.90833e-31	Filtered	Filtered	Filtered	Filtered	Filtered	Filtered	37.0082	36.862
PDLIM1	O00151	PDLI1_HUMAN	MPFTASPASSTTAR	_MPFTASPASSTTAR_.2	_MPFTASPASSTTAR_	Non Numérique	Non Numérique	Non Numérique	Non Numérique	Non Numérique	Non Numérique	197734	197042	Filtered	Filtered	Filtered	Filtered	Filtered	Filtered	1.90216e-26	4.02206e-31	Filtered	Filtered	Filtered	Filtered	Filtered	Filtered	59.7946	59.8802
PDLIM1	O00151	PDLI1_HUMAN	TAASGVEANSR	_TAASGVEANSR_.2	_TAASGVEANSR_	Non Numérique	Non Numérique	Non Numérique	Non Numérique	Non Numérique	Non Numérique	157238	161109	Filtered	Filtered	Filtered	Filtered	Filtered	Filtered	1.02841e-18	1.69556e-14	Filtered	Filtered	Filtered	Filtered	Filtered	Filtered	20.1599	19.5029
ACOT7	O00154-6;O00154-4;O00154-5;O00154-7;O00154;O00154-2;O00154-3	BACH_HUMAN	KLMDEVAGI	_KLMDEVAGI_.2	_KLMDEVAGI_	Non Numérique	Non Numérique	Non Numérique	42650.5	78330.5	81736.9	1412561	1.19608e+06	Filtered	Filtered	Filtered	6.9756e-16	0.000232733	1.76627e-12	1.84339e-22	1.37117e-18	Filtered	Filtered	Filtered	56.7406	56.6167	56.6078	77.5186	77.5518
ACOT7	O00154-6;O00154-4;O00154-5;O00154-7;O00154;O00154-2;O00154-3	BACH_HUMAN	KLMDEVAGI	_KLMDEVAGI_.1	_KLMDEVAGI_	Non Numérique	Non Numérique	Non Numérique	42650.5	78330.5	81736.9	1412561	1.19608e+06	Filtered	Filtered	Filtered	0.00924835	Filtered	Filtered	6.07024e-11	5.16296e-14	Filtered	Filtered	Filtered	56.7107	Filtered	Filtered	77.5307	77.5383
ACOT7	O00154-6;O00154-4;O00154-5;O00154-7;O00154;O00154-2;O00154-3	BACH_HUMAN	VVDSSQKRY	_VVDSSQKRY_.3	_VVDSSQKRY_	75216.8	71139.2	68176.8	Non Numérique	Non Numérique	Non Numérique	Non Numérique	Non Numérique	1.66943e-11	9.06451e-24	6.67034e-05	Filtered	Filtered	Filtered	Filtered	Filtered	17.9396	17.7365	17.8485	Filtered	Filtered	Filtered	Filtered	Filtered
ACOT7	O00154-6;O00154-4;O00154-5;O00154-7;O00154;O00154-2;O00154-3	BACH_HUMAN	VVDSSQKRY	_VVDSSQKRY_.2	_VVDSSQKRY_	75216.8	71139.2	68176.8	Non Numérique	Non Numérique	Non Numérique	Non Numérique	Non Numérique	0.00163511	0.000203145	0.000347125	Filtered	Filtered	Filtered	Filtered	Filtered	17.9317	17.7757	17.8668	Filtered	Filtered	Filtered	Filtered	Filtered
ACOT7	O00154-6;O00154-4;O00154-5;O00154-7;O00154;O00154-2;O00154-3	BACH_HUMAN	EAGAIISTR	_EAGAIISTR_.2	_EAGAIISTR_	Non Numérique	Non Numérique	Non Numérique	Non Numérique	Non Numérique	Non Numérique	2507325	2.68311e+06	Filtered	Filtered	Filtered	Filtered	Filtered	Filtered	3.7789e-27	2.54689e-26	Filtered	Filtered	Filtered	Filtered	Filtered	Filtered	43.9247	43.8057
ACOT7	O00154-6;O00154-4;O00154-5;O00154-7;O00154;O00154-2;O00154-3	BACH_HUMAN	EVAGIVAAR	_EVAGIVAAR_.2	_EVAGIVAAR_	Non Numérique	Non Numérique	Non Numérique	77345.2	Non Numérique	Non Numérique	1.27925e+06	1.22214e+06	Filtered	Filtered	Filtered	0.00306803	Filtered	Filtered	1.63338e-31	7.45315e-34	Filtered	Filtered	Filtered	40.4034	Filtered	Filtered	50.1386	50.2076
ACOT7	O00154-6;O00154-4;O00154-5;O00154-7;O00154;O00154-2;O00154-3	BACH_HUMAN	EVAGIVAAR	_EVAGIVAAR_.1	_EVAGIVAAR_	Non Numérique	Non Numérique	Non Numérique	77345.2	Non Numérique	Non Numérique	1.27925e+06	1.22214e+06	Filtered	Filtered	Filtered	Filtered	Filtered	Filtered	7.27001e-19	4.36077e-11	Filtered	Filtered	Filtered	Filtered	Filtered	Filtered	50.1311	50.2103
ACOT7	O00154-6;O00154-4;O00154-5;O00154-7;O00154;O00154-2;O00154-3	BACH_HUMAN	EVAGIVAARH	_EVAGIVAARH_.2	_EVAGIVAARH_	Non Numérique	Non Numérique	Non Numérique	Non Numérique	Non Numérique	Non Numérique	126355	129465	Filtered	Filtered	Filtered	Filtered	Filtered	Filtered	8.15462e-05	1.82631e-07	Filtered	Filtered	Filtered	Filtered	Filtered	Filtered	40.8541	40.7994
ACOT7	O00154-6;O00154-4;O00154-5;O00154-7;O00154;O00154-2;O00154-3	BACH_HUMAN	KLMDEVAGIVAA	_KLM[Oxidation (M)]DEVAGIVAA_.2	_KLM[Oxidation (M)]DEVAGIVAA_	Non Numérique	Non Numérique	Non Numérique	Non Numérique	Non Numérique	Non Numérique	64615.3	65690.1	Filtered	Filtered	Filtered	Filtered	Filtered	Filtered	3.27846e-05	0.00083135	Filtered	Filtered	Filtered	Filtered	Filtered	Filtered	77.9607	77.9945
MYO1C	O00159-2;O00159-3;O00159	MYO1C_HUMAN	SPSWRSTTV	_SPSWRSTTV_.2	_SPSWRSTTV_	100175	135095	121623	129886	145874	150932	Non Numérique	Non Numérique	1.81518e-11	2.6948e-21	6.53783e-05	2.70487e-36	0.000675678	0.000361171	Filtered	Filtered	50.4622	50.2216	50.4918	39.5545	39.4781	39.4702	Filtered	Filtered
MYO1C	O00159-2;O00159-3;O00159	MYO1C_HUMAN	HLAVVAPRL	_HLAVVAPRL_.2	_HLAVVAPRL_	Non Numérique	Non Numérique	Non Numérique	283783	286036	283736	Non Numérique	Non Numérique	Filtered	Filtered	Filtered	3.66055e-50	8.16303e-08	1.64978e-36	Filtered	Filtered	Filtered	Filtered	Filtered	50.5361	50.412	50.4032	Filtered	Filtered
MYO1C	O00159-2;O00159-3;O00159	MYO1C_HUMAN	ASEIFKGKKDNY	_ASEIFKGKKDNY_.3	_ASEIFKGKKDNY_	18812.9	21045	22831.5	Non Numérique	Non Numérique	Non Numérique	Non Numérique	Non Numérique	2.04984e-18	3.92659e-33	7.29313e-05	Filtered	Filtered	Filtered	Filtered	Filtered	31.35	31.1944	31.2286	Filtered	Filtered	Filtered	Filtered	Filtered
MYO1C	O00159-2;O00159-3;O00159	MYO1C_HUMAN	EAAFIENLR	_EAAFIENLR_.2	_EAAFIENLR_	Non Numérique	Non Numérique	Non Numérique	Non Numérique	Non Numérique	Non Numérique	7242739	6926146	Filtered	Filtered	Filtered	Filtered	Filtered	Filtered	4.52344e-32	3.58335e-32	Filtered	Filtered	Filtered	Filtered	Filtered	Filtered	74.7586	74.8512
MYO1C	O00159-2;O00159-3;O00159	MYO1C_HUMAN	EAAFIENLRR	_EAAFIENLRR_.3	_EAAFIENLRR_	Non Numérique	Non Numérique	Non Numérique	Non Numérique	Non Numérique	Non Numérique	1.6974e+06	1.30876e+06	Filtered	Filtered	Filtered	Filtered	Filtered	Filtered	2.49668e-31	5.48505e-31	Filtered	Filtered	Filtered	Filtered	Filtered	Filtered	63.2871	63.3344
MYO1C	O00159-2;O00159-3;O00159	MYO1C_HUMAN	EAAFIENLRR	_EAAFIENLRR_.2	_EAAFIENLRR_	Non Numérique	Non Numérique	Non Numérique	Non Numérique	Non Numérique	Non Numérique	1.6974e+06	1.30876e+06	Filtered	Filtered	Filtered	Filtered	Filtered	Filtered	2.18353e-17	8.99989e-17	Filtered	Filtered	Filtered	Filtered	Filtered	Filtered	63.2972	63.3445
MYO1C	O00159-2;O00159-3;O00159	MYO1C_HUMAN	ETCPAPERGGAVR	_ETCPAPERGGAVR_.3	_ETCPAPERGGAVR_	Non Numérique	Non Numérique	Non Numérique	Non Numérique	Non Numérique	Non Numérique	399616	388986	Filtered	Filtered	Filtered	Filtered	Filtered	Filtered	1.57047e-29	3.24299e-28	Filtered	Filtered	Filtered	Filtered	Filtered	Filtered	31.8645	31.6509
MYO1C	O00159-2;O00159-3;O00159	MYO1C_HUMAN	ETCPAPERGGAVR	_ETCPAPERGGAVR_.2	_ETCPAPERGGAVR_	Non Numérique	Non Numérique	Non Numérique	Non Numérique	Non Numérique	Non Numérique	399616	388986	Filtered	Filtered	Filtered	Filtered	Filtered	Filtered	1.50613e-17	4.05635e-08	Filtered	Filtered	Filtered	Filtered	Filtered	Filtered	31.8653	31.6517
MYO1C	O00159-2;O00159-3;O00159	MYO1C_HUMAN	EATDLTFLEK	_EATDLTFLEK_.2	_EATDLTFLEK_	Non Numérique	Non Numérique	Non Numérique	Non Numérique	Non Numérique	Non Numérique	282633	240876	Filtered	Filtered	Filtered	Filtered	Filtered	Filtered	5.88952e-29	4.48812e-29	Filtered	Filtered	Filtered	Filtered	Filtered	Filtered	81.2386	81.2737
MYO1C	O00159-2;O00159-3;O00159	MYO1C_HUMAN	DHVRTSFLL	_DHVRTSFLL_.2	_DHVRTSFLL_	Non Numérique	Non Numérique	Non Numérique	Non Numérique	Non Numérique	Non Numérique	225465	245113	Filtered	Filtered	Filtered	Filtered	Filtered	Filtered	7.00875e-09	6.1661e-05	Filtered	Filtered	Filtered	Filtered	Filtered	Filtered	78.7044	78.8099
MYO1C	O00159-2;O00159-3;O00159	MYO1C_HUMAN	HPHFLTHKL	_HPHFLTHKL_.3	_HPHFLTHKL_	Non Numérique	Non Numérique	Non Numérique	Non Numérique	Non Numérique	Non Numérique	157540	170856	Filtered	Filtered	Filtered	Filtered	Filtered	Filtered	7.96442e-09	0.000439175	Filtered	Filtered	Filtered	Filtered	Filtered	Filtered	36.0755	36.0367
MYO1C	O00159-2;O00159-3;O00159	MYO1C_HUMAN	EAAFIENLRRR	_EAAFIENLRRR_.3	_EAAFIENLRRR_	Non Numérique	Non Numérique	Non Numérique	Non Numérique	Non Numérique	Non Numérique	144951	127276	Filtered	Filtered	Filtered	Filtered	Filtered	Filtered	9.31412e-27	1.6159e-22	Filtered	Filtered	Filtered	Filtered	Filtered	Filtered	55.7002	55.7726
MYO1C	O00159-2;O00159-3;O00159	MYO1C_HUMAN	AVADTVYRALR	_AVADTVYRALR_.2	_AVADTVYRALR_	Non Numérique	Non Numérique	Non Numérique	Non Numérique	Non Numérique	Non Numérique	66305.2	53939	Filtered	Filtered	Filtered	Filtered	Filtered	Filtered	3.96741e-13	1.77876e-12	Filtered	Filtered	Filtered	Filtered	Filtered	Filtered	65.9066	65.8988
MYO1C	O00159-2;O00159-3;O00159	MYO1C_HUMAN	EVFQHNSFEQF	_EVFQHNSFEQF_.2	_EVFQHNSFEQF_	Non Numérique	Non Numérique	Non Numérique	Non Numérique	Non Numérique	Non Numérique	32745.3	35207.4	Filtered	Filtered	Filtered	Filtered	Filtered	Filtered	2.69083e-21	3.79162e-20	Filtered	Filtered	Filtered	Filtered	Filtered	Filtered	79.1013	79.1558
MYO1C;MYO1C;MYO1C;MYO1B;MYO1B;MYO5A;MYO5A;MYO5A	O00159-2;O00159-3;O00159;O43795-2;O43795;Q9Y4I1-3;Q9Y4I1-2;Q9Y4I1	MYO1C_HUMAN;MYO1C_HUMAN;MYO1C_HUMAN;MYO1B_HUMAN;MYO1B_HUMAN;MYO5A_HUMAN;MYO5A_HUMAN;MYO5A_HUMAN	YLLEKSRVV	_YLLEKSRVV_.2	_YLLEKSRVV_	Non Numérique	Non Numérique	Non Numérique	118406	112550	134490	Non Numérique	Non Numérique	Filtered	Filtered	Filtered	2.55801e-64	1.88413e-10	7.06322e-46	Filtered	Filtered	Filtered	Filtered	Filtered	42.3769	42.3161	42.2504	Filtered	Filtered
SNAP23	O00161-2;O00161	SNP23_HUMAN	QRAHQITDESL	_QRAHQITDESL_.3	_QRAHQITDESL_	Non Numérique	Non Numérique	Non Numérique	Non Numérique	Non Numérique	Non Numérique	236647	215803	Filtered	Filtered	Filtered	Filtered	Filtered	Filtered	6.43611e-15	2.58019e-10	Filtered	Filtered	Filtered	Filtered	Filtered	Filtered	40.0982	40.0776
SNAP23	O00161-2;O00161	SNP23_HUMAN	QRAHQITDESL	_QRAHQITDESL_.2	_QRAHQITDESL_	Non Numérique	Non Numérique	Non Numérique	Non Numérique	Non Numérique	Non Numérique	236647	215803	Filtered	Filtered	Filtered	Filtered	Filtered	Filtered	5.2594e-23	3.39648e-27	Filtered	Filtered	Filtered	Filtered	Filtered	Filtered	40.1094	40.0732
SNAP23	O00161-2;O00161	SNP23_HUMAN	DAQNPQIKR	_DAQNPQIKR_.2	_DAQNPQIKR_	Non Numérique	Non Numérique	Non Numérique	Non Numérique	Non Numérique	Non Numérique	65182.6	67496.9	Filtered	Filtered	Filtered	Filtered	Filtered	Filtered	3.0321e-26	7.73432e-28	Filtered	Filtered	Filtered	Filtered	Filtered	Filtered	21.6744	21.2316
HAX1	O00165-5;O00165-3;O00165;O00165-2	HAX1_HUMAN	SPRGDPESPRPPAL	_SPRGDPESPRPPAL_.3	_SPRGDPESPRPPAL_	324433	171047	174082	193948	203359	225986	Non Numérique	Non Numérique	2.2735e-35	1.34817e-47	4.06793e-05	3.18025e-14	1.37449e-05	5.26184e-24	Filtered	Filtered	53.4816	53.319	53.5947	40.1749	40.1037	40.0383	Filtered	Filtered
HAX1	O00165-5;O00165-3;O00165;O00165-2	HAX1_HUMAN	SPRGDPESPRPPAL	_SPRGDPESPRPPAL_.2	_SPRGDPESPRPPAL_	324433	171047	174082	193948	203359	225986	Non Numérique	Non Numérique	Filtered	0.00579785	0.00796213	0.00474994	0.000675663	0.000890681	Filtered	Filtered	Filtered	53.4035	53.6112	40.1287	40.115	40.0391	Filtered	Filtered
HAX1	O00165-5;O00165-3;O00165;O00165-2	HAX1_HUMAN	TVVDSEGRTETTVTR	_TVVDSEGRTETTVTR_.3	_TVVDSEGRTETTVTR_	Non Numérique	Non Numérique	Non Numérique	Non Numérique	Non Numérique	Non Numérique	506104	492412	Filtered	Filtered	Filtered	Filtered	Filtered	Filtered	3.04175e-20	4.78009e-09	Filtered	Filtered	Filtered	Filtered	Filtered	Filtered	36.8268	36.6266
HAX1	O00165-5;O00165-3;O00165;O00165-2	HAX1_HUMAN	TVVDSEGRTETTVTR	_TVVDSEGRTETTVTR_.2	_TVVDSEGRTETTVTR_	Non Numérique	Non Numérique	Non Numérique	Non Numérique	Non Numérique	Non Numérique	506104	492412	Filtered	Filtered	Filtered	Filtered	Filtered	Filtered	4.85846e-08	0.00037918	Filtered	Filtered	Filtered	Filtered	Filtered	Filtered	36.819	36.6525
HAX1	O00165-5;O00165-3;O00165;O00165-2	HAX1_HUMAN	ERLREGQTL	_ERLREGQTL_.2	_ERLREGQTL_	Non Numérique	Non Numérique	Non Numérique	Non Numérique	Non Numérique	Non Numérique	87650	88194.2	Filtered	Filtered	Filtered	Filtered	Filtered	Filtered	5.78988e-10	0.000708565	Filtered	Filtered	Filtered	Filtered	Filtered	Filtered	32.4762	32.2371
AIP	O00170	AIP_HUMAN	KVLELDPAL	_KVLELDPAL_.2	_KVLELDPAL_	Non Numérique	Non Numérique	Non Numérique	34524.6	35689.7	36670.1	Non Numérique	Non Numérique	Filtered	Filtered	Filtered	0.000400177	0.000675689	4.64138e-07	Filtered	Filtered	Filtered	Filtered	Filtered	63.0213	62.887	62.8312	Filtered	Filtered
AIP	O00170	AIP_HUMAN	PALAPVVSR	_PALAPVVSR_.2	_PALAPVVSR_	Non Numérique	Non Numérique	Non Numérique	Non Numérique	Non Numérique	Non Numérique	1.16997e+06	1.03632e+06	Filtered	Filtered	Filtered	Filtered	Filtered	Filtered	4.13385e-22	8.84323e-22	Filtered	Filtered	Filtered	Filtered	Filtered	Filtered	58.2459	58.353
AIP	O00170	AIP_HUMAN	ELDPALAPVVSR	_ELDPALAPVVSR_.2	_ELDPALAPVVSR_	Non Numérique	Non Numérique	Non Numérique	Non Numérique	Non Numérique	Non Numérique	1.01353e+06	1.17208e+06	Filtered	Filtered	Filtered	Filtered	Filtered	Filtered	7.4688e-31	2.49792e-30	Filtered	Filtered	Filtered	Filtered	Filtered	Filtered	82.29	82.3163
AIP	O00170	AIP_HUMAN	LELDPALAPVVSR	_LELDPALAPVVSR_.2	_LELDPALAPVVSR_	Non Numérique	Non Numérique	Non Numérique	Non Numérique	Non Numérique	Non Numérique	252444	230978	Filtered	Filtered	Filtered	Filtered	Filtered	Filtered	5.99571e-18	4.82359e-19	Filtered	Filtered	Filtered	Filtered	Filtered	Filtered	100.257	100.098
AIP	O00170	AIP_HUMAN	VLELDPALAPVVSR	_VLELDPALAPVVSR_.2	_VLELDPALAPVVSR_	Non Numérique	Non Numérique	Non Numérique	Non Numérique	Non Numérique	Non Numérique	195272	172409	Filtered	Filtered	Filtered	Filtered	Filtered	Filtered	3.92976e-22	2.90679e-28	Filtered	Filtered	Filtered	Filtered	Filtered	Filtered	106.927	106.701
KCNK1	O00180	KCNK1_HUMAN	LPYEDLLRQEL	_LPYEDLLRQEL_.2	_LPYEDLLRQEL_	Non Numérique	Non Numérique	Non Numérique	Non Numérique	Non Numérique	Non Numérique	33202.8	30609.8	Filtered	Filtered	Filtered	Filtered	Filtered	Filtered	1.47468e-05	0.000129305	Filtered	Filtered	Filtered	Filtered	Filtered	Filtered	108.593	108.341
LGALS9	O00182-2;O00182;O00182-4;O00182-3;O00182-6	LEG9_HUMAN	KVMVNGILFV	_KVMVNGILFV_.2	_KVMVNGILFV_	Non Numérique	Non Numérique	Non Numérique	Non Numérique	Non Numérique	Non Numérique	146327	116198	Filtered	Filtered	Filtered	Filtered	Filtered	Filtered	3.61787e-26	7.85286e-28	Filtered	Filtered	Filtered	Filtered	Filtered	Filtered	110.834	110.613
LGALS9	O00182-2;O00182;O00182-4;O00182-3;O00182-6	LEG9_HUMAN	HLFEYYHRL	_HLFEYYHRL_.3	_HLFEYYHRL_	Non Numérique	Non Numérique	Non Numérique	Non Numérique	Non Numérique	9421.01	Non Numérique	Non Numérique	Filtered	Filtered	Filtered	Filtered	Filtered	0.00507964	Filtered	Filtered	Filtered	Filtered	Filtered	Filtered	Filtered	46.4519	Filtered	Filtered
LGALS9	O00182-6	LEG9_HUMAN	KTQTVIHTV	_KTQTVIHTV_.2	_KTQTVIHTV_	Non Numérique	Non Numérique	Non Numérique	Non Numérique	Non Numérique	Non Numérique	467326	485278	Filtered	Filtered	Filtered	Filtered	Filtered	Filtered	3.05606e-15	4.82867e-21	Filtered	Filtered	Filtered	Filtered	Filtered	Filtered	36.5531	36.4525
STXBP3	O00186	STXB3_HUMAN	KPLDNASKL	_KPLDNASKL_.2	_KPLDNASKL_	98409.6	89789	87637.8	1.4e+06	1.3731e+06	1.56e+06	Non Numérique	Non Numérique	0.000941024	1.05779e-05	0.000838338	9.52814e-48	5.13081e-09	3.89429e-35	Filtered	Filtered	35.8614	35.7635	35.7087	29.5683	29.5708	29.5005	Filtered	Filtered
STXBP3	O00186	STXB3_HUMAN	KPKDKVSLI	_KPKDKVSLI_.2	_KPKDKVSLI_	35354.9	28731.9	26320.2	73404.7	75118.5	93901.2	Non Numérique	Non Numérique	1.90108e-09	3.50694e-11	0.000242789	4.49858e-09	0.000631151	2.15226e-12	Filtered	Filtered	36.8871	36.8413	36.8963	31.627	31.5824	31.5121	Filtered	Filtered
STXBP3	O00186	STXB3_HUMAN	TLDENPGVRY	_TLDENPGVRY_.2	_TLDENPGVRY_	6.98366e+06	7.63581e+06	7.11363e+06	Non Numérique	Non Numérique	Non Numérique	Non Numérique	Non Numérique	5.57941e-28	2.80329e-39	4.06793e-05	Filtered	Filtered	Filtered	Filtered	Filtered	55.0744	54.8852	55.1035	Filtered	Filtered	Filtered	Filtered	Filtered
STXBP3	O00186	STXB3_HUMAN	TMADQIVTV	_TMADQIVTV_.2	_TMADQIVTV_	Non Numérique	Non Numérique	Non Numérique	140545	140745	142823	Non Numérique	Non Numérique	Filtered	Filtered	Filtered	3.39879e-42	0.000327746	5.18681e-24	Filtered	Filtered	Filtered	Filtered	Filtered	61.0182	60.9257	60.9218	Filtered	Filtered
STXBP3	O00186	STXB3_HUMAN	TMADQIVTV	_TM[Oxidation (M)]ADQIVTV_.2	_TM[Oxidation (M)]ADQIVTV_	Non Numérique	Non Numérique	Non Numérique	140545	140745	142823	Non Numérique	Non Numérique	Filtered	Filtered	Filtered	1.79943e-65	8.0006e-10	1.11342e-44	Filtered	Filtered	Filtered	Filtered	Filtered	53.6802	53.5614	53.5996	Filtered	Filtered
STXBP3	O00186	STXB3_HUMAN	TMADQIVTV	_TMADQIVTV_.1	_TMADQIVTV_	Non Numérique	Non Numérique	Non Numérique	140545	140745	142823	Non Numérique	Non Numérique	Filtered	Filtered	Filtered	9.56836e-54	7.90915e-10	5.46017e-40	Filtered	Filtered	Filtered	Filtered	Filtered	61.0354	60.9115	60.939	Filtered	Filtered
STXBP3	O00186	STXB3_HUMAN	GTDAEGQKV	_GTDAEGQKV_.1	_GTDAEGQKV_	Non Numérique	Non Numérique	Non Numérique	2009.2	2328.79	2506.99	Non Numérique	Non Numérique	Filtered	Filtered	Filtered	0.00405715	0.000675606	0.000277897	Filtered	Filtered	Filtered	Filtered	Filtered	31.2293	31.2057	31.1354	Filtered	Filtered
STXBP3	O00186	STXB3_HUMAN	ALGTDAEGQKV	_ALGTDAEGQKV_.2	_ALGTDAEGQKV_	Non Numérique	Non Numérique	Non Numérique	290064	277601	302756	Non Numérique	Non Numérique	Filtered	Filtered	Filtered	1.43114e-48	3.27353e-09	1.07193e-37	Filtered	Filtered	Filtered	Filtered	Filtered	31.2209	31.192	31.1269	Filtered	Filtered
STXBP3	O00186	STXB3_HUMAN	NAKGKDAIM	_NAKGKDAIM[Oxidation (M)]_.2	_NAKGKDAIM[Oxidation (M)]_	Non Numérique	Non Numérique	Non Numérique	Non Numérique	Non Numérique	Non Numérique	53920.1	89464.3	Filtered	Filtered	Filtered	Filtered	Filtered	Filtered	1.78009e-21	5.4439e-09	Filtered	Filtered	Filtered	Filtered	Filtered	Filtered	12.3995	11.611
AP4M1	O00189	AP4M1_HUMAN	SFLPSGSEM	_SFLPSGSEM_.1	_SFLPSGSEM_	118392	110402	107653	14033.8	13354.7	Non Numérique	Non Numérique	Non Numérique	1.0176e-22	8.86304e-26	0.000103578	0.00729437	0.00362348	Filtered	Filtered	Filtered	87.9474	87.9501	87.8973	64.6277	64.5272	Filtered	Filtered	Filtered
AP4M1	O00189	AP4M1_HUMAN	SFLPSGSEM	_SFLPSGSEM[Oxidation (M)]_.1	_SFLPSGSEM[Oxidation (M)]_	118392	110402	107653	14033.8	13354.7	Non Numérique	Non Numérique	Non Numérique	1.10695e-09	4.84712e-32	0.000133953	Filtered	Filtered	Filtered	Filtered	Filtered	70.6186	70.5015	70.6649	Filtered	Filtered	Filtered	Filtered	Filtered
SMAP	O00193	SMAP_HUMAN	KINEELESQY	_KINEELESQY_.2	_KINEELESQY_	16507.5	33569.8	34949.9	Non Numérique	Non Numérique	Non Numérique	Non Numérique	Non Numérique	0.00108097	2.06137e-14	0.000216552	Filtered	Filtered	Filtered	Filtered	Filtered	53.2005	52.9646	53.1776	Filtered	Filtered	Filtered	Filtered	Filtered
SMAP	O00193	SMAP_HUMAN	EAADLGNEER	_EAADLGNEER_.2	_EAADLGNEER_	Non Numérique	Non Numérique	Non Numérique	Non Numérique	Non Numérique	Non Numérique	406313	504315	Filtered	Filtered	Filtered	Filtered	Filtered	Filtered	2.93422e-26	3.68253e-23	Filtered	Filtered	Filtered	Filtered	Filtered	Filtered	29.3173	28.9701
SMAP	O00193	SMAP_HUMAN	EAADLGNEERKQK	_EAADLGNEERKQK_.3	_EAADLGNEERKQK_	Non Numérique	Non Numérique	Non Numérique	Non Numérique	Non Numérique	Non Numérique	85734.3	90543.1	Filtered	Filtered	Filtered	Filtered	Filtered	Filtered	5.60259e-07	9.49505e-06	Filtered	Filtered	Filtered	Filtered	Filtered	Filtered	19.7504	19.0881
AP3B1	O00203-3;O00203	AP3B1_HUMAN	TVIGSVLLR	_TVIGSVLLR_.2	_TVIGSVLLR_	Non Numérique	Non Numérique	Non Numérique	Non Numérique	Non Numérique	Non Numérique	337210	266541	Filtered	Filtered	Filtered	Filtered	Filtered	Filtered	3.2962e-07	0.000125465	Filtered	Filtered	Filtered	Filtered	Filtered	Filtered	86.4681	86.4802
AP3B1	O00203-3;O00203	AP3B1_HUMAN	DSITVPVAR	_DSITVPVAR_.1	_DSITVPVAR_	Non Numérique	Non Numérique	Non Numérique	Non Numérique	Non Numérique	Non Numérique	62908.6	42096.3	Filtered	Filtered	Filtered	Filtered	Filtered	Filtered	2.05857e-13	4.29679e-19	Filtered	Filtered	Filtered	Filtered	Filtered	Filtered	62.9606	63.0004
LGALS8	O00214;O00214-2	LEG8_HUMAN	TPMGPGRTV	_TPM[Oxidation (M)]GPGRTV_.2	_TPM[Oxidation (M)]GPGRTV_	1.74882e+06	1.65893e+06	1.62568e+06	8251305	8.24519e+06	9248730	76873.3	Non Numérique	3.3624e-33	6.04541e-46	4.06793e-05	2.32654e-60	7.7491e-10	2.44602e-40	0.0021646	Filtered	31.0204	30.8334	30.8623	25.2399	25.2305	25.142	29.1436	Filtered
LGALS8	O00214;O00214-2	LEG8_HUMAN	TPMGPGRTV	_TPMGPGRTV_.2	_TPMGPGRTV_	1.74882e+06	1.65893e+06	1.62568e+06	8251305	8.24519e+06	9248730	76873.3	Non Numérique	2.45896e-31	1.50545e-40	4.06793e-05	9.16279e-72	7.64972e-11	3.32989e-45	Filtered	Filtered	40.7087	40.6472	40.7388	31.9997	31.9394	31.8951	Filtered	Filtered
LGALS8	O00214;O00214-2	LEG8_HUMAN	VPKSGTPQL	_VPKSGTPQL_.2	_VPKSGTPQL_	81623.6	82412.1	72183.7	300686	300494	334184	Non Numérique	Non Numérique	1.4516e-08	1.37708e-23	6.42346e-05	7.64177e-36	3.97721e-07	2.34849e-29	Filtered	Filtered	45.3752	45.3189	45.4367	35.5888	35.5022	35.5205	Filtered	Filtered
LGALS8	O00214;O00214-2	LEG8_HUMAN	ITYDTPFKR	_ITYDTPFKR_.3	_ITYDTPFKR_	Non Numérique	Non Numérique	Non Numérique	Non Numérique	Non Numérique	Non Numérique	638893	638961	Filtered	Filtered	Filtered	Filtered	Filtered	Filtered	6.60681e-26	1.23879e-26	Filtered	Filtered	Filtered	Filtered	Filtered	Filtered	55.1396	55.1875
NDUFS8	O00217	NDUS8_HUMAN	YLFREPATI	_YLFREPATI_.2	_YLFREPATI_	Non Numérique	Non Numérique	Non Numérique	159645	153509	154759	Non Numérique	Non Numérique	Filtered	Filtered	Filtered	3.70378e-26	0.000225443	1.86102e-21	Filtered	Filtered	Filtered	Filtered	Filtered	61.1887	61.0648	61.061	Filtered	Filtered
NDUFS8	O00217	NDUS8_HUMAN	STETHEELLY	_STETHEELLY_.2	_STETHEELLY_	87394.9	Non Numérique	82159.2	Non Numérique	Non Numérique	Non Numérique	Non Numérique	Non Numérique	0.00807983	Filtered	0.000933072	Filtered	Filtered	Filtered	Filtered	Filtered	62.8771	Filtered	62.9578	Filtered	Filtered	Filtered	Filtered	Filtered
PSMD11	O00231;O00231-2	PSD11_HUMAN	KTYEAALETI	_KTYEAALETI_.2	_KTYEAALETI_	Non Numérique	Non Numérique	Non Numérique	Non Numérique	Non Numérique	56165.2	716200	742022	Filtered	Filtered	Filtered	Filtered	Filtered	0.00242669	2.82645e-15	5.16435e-18	Filtered	Filtered	Filtered	Filtered	Filtered	54.0167	72.6415	72.6711
PSMD11	O00231;O00231-2	PSD11_HUMAN	EHISSLIKL	_EHISSLIKL_.2	_EHISSLIKL_	Non Numérique	Non Numérique	Non Numérique	Non Numérique	Non Numérique	Non Numérique	835535	820348	Filtered	Filtered	Filtered	Filtered	Filtered	Filtered	1.71836e-24	6.5567e-26	Filtered	Filtered	Filtered	Filtered	Filtered	Filtered	78.3196	78.4147
PSMD12	O00232-2;O00232	PSD12_HUMAN	NTEKLKLKY	_NTEKLKLKY_.2	_NTEKLKLKY_	16663.2	19879.6	21859.4	Non Numérique	Non Numérique	Non Numérique	Non Numérique	Non Numérique	6.66651e-13	4.35354e-16	0.000199184	Filtered	Filtered	Filtered	Filtered	Filtered	38.124	38.0884	38.0702	Filtered	Filtered	Filtered	Filtered	Filtered
PSMD12	O00232-2;O00232	PSD12_HUMAN	QELQVETY	_QELQVETY_.1	_QELQVETY_	Non Numérique	211093	Non Numérique	Non Numérique	Non Numérique	Non Numérique	Non Numérique	Non Numérique	Filtered	0.00616759	Filtered	Filtered	Filtered	Filtered	Filtered	Filtered	Filtered	68.5261	Filtered	Filtered	Filtered	Filtered	Filtered	Filtered
RNF103	O00237	RN103_HUMAN	PYLDSFYEY	_PYLDSFYEY_.1	_PYLDSFYEY_	339894	328397	339738	Non Numérique	Non Numérique	Non Numérique	Non Numérique	Non Numérique	1.00301e-30	6.72492e-42	4.06793e-05	Filtered	Filtered	Filtered	Filtered	Filtered	106.018	106.128	105.909	Filtered	Filtered	Filtered	Filtered	Filtered
ATOX1	O00244	ATOX1_HUMAN	TLKKTGKTVSY	_TLKKTGKTVSY_.3	_TLKKTGKTVSY_	102903	108799	108351	Non Numérique	Non Numérique	Non Numérique	Non Numérique	Non Numérique	5.50164e-35	4.96955e-47	4.06793e-05	Filtered	Filtered	Filtered	Filtered	Filtered	21.1993	21.0381	20.9775	Filtered	Filtered	Filtered	Filtered	Filtered
ATOX1	O00244	ATOX1_HUMAN	TLKKTGKTVSY	_TLKKTGKTVSY_.2	_TLKKTGKTVSY_	102903	108799	108351	Non Numérique	Non Numérique	Non Numérique	Non Numérique	Non Numérique	8.25598e-36	2.23742e-49	4.06793e-05	Filtered	Filtered	Filtered	Filtered	Filtered	21.178	21.0325	20.9563	Filtered	Filtered	Filtered	Filtered	Filtered
ATOX1	O00244	ATOX1_HUMAN	EAVSRVLNK	_EAVSRVLNK_.2	_EAVSRVLNK_	Non Numérique	Non Numérique	Non Numérique	Non Numérique	Non Numérique	Non Numérique	168178	151017	Filtered	Filtered	Filtered	Filtered	Filtered	Filtered	6.55374e-15	7.76468e-12	Filtered	Filtered	Filtered	Filtered	Filtered	Filtered	33.7463	33.5935
ATOX1	O00244	ATOX1_HUMAN	HSMDTLLATLK	_HSMDTLLATLK_.2	_HSMDTLLATLK_	Non Numérique	Non Numérique	Non Numérique	Non Numérique	Non Numérique	Non Numérique	109025	93842.6	Filtered	Filtered	Filtered	Filtered	Filtered	Filtered	1.38683e-29	4.11853e-30	Filtered	Filtered	Filtered	Filtered	Filtered	Filtered	81.96	82.0118
CBX4	O00257	CBX4_HUMAN	KLSPTKEAF	_KLSPTKEAF_.2	_KLSPTKEAF_	155397	153438	160368	Non Numérique	Non Numérique	Non Numérique	Non Numérique	Non Numérique	1.69068e-24	3.53697e-31	4.11116e-05	Filtered	Filtered	Filtered	Filtered	Filtered	40.8061	40.7446	40.8048	Filtered	Filtered	Filtered	Filtered	Filtered
CBX4	O00257	CBX4_HUMAN	HPYQPDPKM	_HPYQPDPKM[Oxidation (M)]_.2	_HPYQPDPKM[Oxidation (M)]_	Non Numérique	Non Numérique	Non Numérique	Non Numérique	Non Numérique	Non Numérique	5060609	5009449	Filtered	Filtered	Filtered	Filtered	Filtered	Filtered	1.89016e-29	6.15871e-30	Filtered	Filtered	Filtered	Filtered	Filtered	Filtered	24.3075	23.9638
SUPT5H	O00267-2;O00267	SPT5H_HUMAN	VAPEHVKGY	_VAPEHVKGY_.2	_VAPEHVKGY_	196249	195494	181064	Non Numérique	Non Numérique	Non Numérique	21524414	22284044	2.95316e-10	2.17114e-44	4.06793e-05	Filtered	Filtered	Filtered	0.00248076	0.00133613	29.7779	29.5594	29.5255	Filtered	Filtered	Filtered	27.9156	27.7347
SUPT5H	O00267-2;O00267	SPT5H_HUMAN	NMYGKVVTV	_NMYGKVVTV_.2	_NMYGKVVTV_	Non Numérique	Non Numérique	Non Numérique	100111	101168	98324.9	Non Numérique	Non Numérique	Filtered	Filtered	Filtered	0.00899489	0.00621978	1.89395e-13	Filtered	Filtered	Filtered	Filtered	Filtered	47.6073	47.5513	47.5529	Filtered	Filtered
SUPT5H	O00267-2;O00267	SPT5H_HUMAN	NMYGKVVTV	_NMYGKVVTV_.1	_NMYGKVVTV_	Non Numérique	Non Numérique	Non Numérique	100111	101168	98324.9	Non Numérique	Non Numérique	Filtered	Filtered	Filtered	3.24195e-33	5.32111e-06	1.78965e-34	Filtered	Filtered	Filtered	Filtered	Filtered	47.6233	47.562	47.5585	Filtered	Filtered
SUPT5H	O00267-2;O00267	SPT5H_HUMAN	NMYGKVVTV	_NM[Oxidation (M)]YGKVVTV_.1	_NM[Oxidation (M)]YGKVVTV_	Non Numérique	Non Numérique	Non Numérique	100111	101168	98324.9	Non Numérique	Non Numérique	Filtered	Filtered	Filtered	6.25203e-33	2.24828e-05	8.40803e-18	Filtered	Filtered	Filtered	Filtered	Filtered	41.1476	41.1026	41.0527	Filtered	Filtered
SUPT5H	O00267-2;O00267	SPT5H_HUMAN	QLDPQTVGV	_QLDPQTVGV_.2	_QLDPQTVGV_	Non Numérique	Non Numérique	Non Numérique	14287.8	15312.5	15493.3	Non Numérique	Non Numérique	Filtered	Filtered	Filtered	4.89053e-12	0.000571914	1.0015e-14	Filtered	Filtered	Filtered	Filtered	Filtered	53.0106	52.9336	52.9352	Filtered	Filtered
SUPT5H	O00267-2;O00267	SPT5H_HUMAN	EVVTESTGK	_EVVTESTGK_.2	_EVVTESTGK_	Non Numérique	Non Numérique	Non Numérique	Non Numérique	Non Numérique	Non Numérique	471030	410348	Filtered	Filtered	Filtered	Filtered	Filtered	Filtered	3.94819e-30	1.1538e-30	Filtered	Filtered	Filtered	Filtered	Filtered	Filtered	23.5512	23.1763
SUPT5H	O00267-2;O00267	SPT5H_HUMAN	EVVTESTGK	_EVVTESTGK_.1	_EVVTESTGK_	Non Numérique	Non Numérique	Non Numérique	Non Numérique	Non Numérique	Non Numérique	471030	410348	Filtered	Filtered	Filtered	Filtered	Filtered	Filtered	2.27914e-08	0.00017594	Filtered	Filtered	Filtered	Filtered	Filtered	Filtered	23.5735	23.1829
SUPT5H	O00267-2;O00267	SPT5H_HUMAN	QVVGQTGVIR	_QVVGQTGVIR_.2	_QVVGQTGVIR_	Non Numérique	Non Numérique	Non Numérique	Non Numérique	Non Numérique	Non Numérique	429978	462516	Filtered	Filtered	Filtered	Filtered	Filtered	Filtered	2.52841e-22	1.10191e-27	Filtered	Filtered	Filtered	Filtered	Filtered	Filtered	48.4995	48.5048
SUPT5H	O00267-2;O00267	SPT5H_HUMAN	YPDPSSPQV	_YPDPSSPQV_.1	_YPDPSSPQV_	Non Numérique	Non Numérique	Non Numérique	Non Numérique	Non Numérique	Non Numérique	355917	247449	Filtered	Filtered	Filtered	Filtered	Filtered	Filtered	1.6199e-23	7.96774e-29	Filtered	Filtered	Filtered	Filtered	Filtered	Filtered	58.9621	58.9548
SUPT5H	O00267-2;O00267	SPT5H_HUMAN	EVVTESTGKER	_EVVTESTGKER_.2	_EVVTESTGKER_	Non Numérique	Non Numérique	Non Numérique	Non Numérique	Non Numérique	Non Numérique	155322	146412	Filtered	Filtered	Filtered	Filtered	Filtered	Filtered	1.30976e-31	1.2767e-30	Filtered	Filtered	Filtered	Filtered	Filtered	Filtered	21.8043	21.3667
SUPT5H	O00267-2;O00267	SPT5H_HUMAN	QTISVDRQR	_QTISVDRQR_.2	_QTISVDRQR_	Non Numérique	Non Numérique	Non Numérique	Non Numérique	Non Numérique	Non Numérique	20885.3	21540.5	Filtered	Filtered	Filtered	Filtered	Filtered	Filtered	0.000703538	0.00116742	Filtered	Filtered	Filtered	Filtered	Filtered	Filtered	27.3191	27.0438
SUPT5H	O00267-2;O00267	SPT5H_HUMAN	EAYKQTHVK	_EAYKQTHVK_.3	_EAYKQTHVK_	Non Numérique	Non Numérique	Non Numérique	Non Numérique	Non Numérique	Non Numérique	Non Numérique	163537	Filtered	Filtered	Filtered	Filtered	Filtered	Filtered	Filtered	0.000660284	Filtered	Filtered	Filtered	Filtered	Filtered	Filtered	Filtered	11.7318
SUPT5H	O00267-2;O00267	SPT5H_HUMAN	EAYKQTHVK	_EAYKQTHVK_.2	_EAYKQTHVK_	Non Numérique	Non Numérique	Non Numérique	Non Numérique	Non Numérique	Non Numérique	Non Numérique	163537	Filtered	Filtered	Filtered	Filtered	Filtered	Filtered	Filtered	1.62118e-20	Filtered	Filtered	Filtered	Filtered	Filtered	Filtered	Filtered	11.7147
TAF4	O00268	TAF4_HUMAN	HLAPRTPEV	_HLAPRTPEV_.2	_HLAPRTPEV_	Non Numérique	Non Numérique	Non Numérique	836421	836906	942027	Non Numérique	Non Numérique	Filtered	Filtered	Filtered	1.88112e-45	1.24874e-07	1.39979e-35	Filtered	Filtered	Filtered	Filtered	Filtered	33.3714	33.2953	33.2615	Filtered	Filtered
TAF4	O00268	TAF4_HUMAN	TTVQPSATLQR	_TTVQPSATLQR_.2	_TTVQPSATLQR_	Non Numérique	Non Numérique	Non Numérique	Non Numérique	Non Numérique	Non Numérique	333612	343629	Filtered	Filtered	Filtered	Filtered	Filtered	Filtered	1.37727e-28	7.4853e-28	Filtered	Filtered	Filtered	Filtered	Filtered	Filtered	45.0721	44.985
TAF4	O00268	TAF4_HUMAN	AHAQPQTTM	_AHAQPQTTM[Oxidation (M)]_.2	_AHAQPQTTM[Oxidation (M)]_	Non Numérique	Non Numérique	Non Numérique	Non Numérique	Non Numérique	Non Numérique	124380	133644	Filtered	Filtered	Filtered	Filtered	Filtered	Filtered	2.47167e-12	6.04536e-20	Filtered	Filtered	Filtered	Filtered	Filtered	Filtered	15.1484	14.1923
DFFA	O00273-2;O00273	DFFA_HUMAN	ALASHILTA	_ALASHILTA_.2	_ALASHILTA_	Non Numérique	Non Numérique	Non Numérique	106520	113839	122801	Non Numérique	Non Numérique	Filtered	Filtered	Filtered	6.16117e-46	1.44572e-08	5.31272e-37	Filtered	Filtered	Filtered	Filtered	Filtered	49.1706	49.0727	49.0743	Filtered	Filtered
RFXAP	O00287	RFXAP_HUMAN	ETTSQVAKQR	_ETTSQVAKQR_.3	_ETTSQVAKQR_	Non Numérique	Non Numérique	Non Numérique	Non Numérique	Non Numérique	Non Numérique	86650.6	104518	Filtered	Filtered	Filtered	Filtered	Filtered	Filtered	1.39186e-07	9.27198e-14	Filtered	Filtered	Filtered	Filtered	Filtered	Filtered	15.3517	14.5889
RFXAP	O00287	RFXAP_HUMAN	ETTSQVAKQR	_ETTSQVAKQR_.2	_ETTSQVAKQR_	Non Numérique	Non Numérique	Non Numérique	Non Numérique	Non Numérique	Non Numérique	86650.6	104518	Filtered	Filtered	Filtered	Filtered	Filtered	Filtered	2.09579e-26	9.4963e-30	Filtered	Filtered	Filtered	Filtered	Filtered	Filtered	15.3514	14.5833
HIP1	O00291-3;O00291-4;O00291	HIP1_HUMAN	HLYDYTVKL	_HLYDYTVKL_.2	_HLYDYTVKL_	Non Numérique	Non Numérique	Non Numérique	16547.6	15440.5	16116.4	Non Numérique	Non Numérique	Filtered	Filtered	Filtered	5.41108e-35	1.72774e-06	1.25698e-36	Filtered	Filtered	Filtered	Filtered	Filtered	54.912	54.7984	54.7529	Filtered	Filtered
CLIC1	O00299	CLIC1_HUMAN	KIEEFLEAV	_KIEEFLEAV_.2	_KIEEFLEAV_	Non Numérique	Non Numérique	Non Numérique	16400.1	15278.9	16606.6	2.91701e+06	2.66421e+06	Filtered	Filtered	Filtered	0.00409835	0.000675791	0.00171177	0.000842097	0.00132874	Filtered	Filtered	Filtered	66.1263	66.0076	65.9673	92.5362	92.4771
CLIC1	O00299	CLIC1_HUMAN	FLDGNELTL	_FLDGNELTL_.1	_FLDGNELTL_	Non Numérique	Non Numérique	Non Numérique	56224	44016.5	37723.2	156542	100208	Filtered	Filtered	Filtered	3.0321e-05	0.000777086	0.00141714	0.0042198	0.00975362	Filtered	Filtered	Filtered	75.7996	75.7047	75.6493	108.077	107.825
CLIC1	O00299	CLIC1_HUMAN	NVTTVDTKR	_NVTTVDTKR_.2	_NVTTVDTKR_	Non Numérique	Non Numérique	Non Numérique	Non Numérique	Non Numérique	Non Numérique	4207344	3916344	Filtered	Filtered	Filtered	Filtered	Filtered	Filtered	1.23226e-31	1.24875e-31	Filtered	Filtered	Filtered	Filtered	Filtered	Filtered	21.736	21.2671
CLIC1	O00299	CLIC1_HUMAN	NVTTVDTKRR	_NVTTVDTKRR_.3	_NVTTVDTKRR_	Non Numérique	Non Numérique	Non Numérique	Non Numérique	Non Numérique	Non Numérique	1.57158e+06	1.48563e+06	Filtered	Filtered	Filtered	Filtered	Filtered	Filtered	2.62626e-29	5.16314e-31	Filtered	Filtered	Filtered	Filtered	Filtered	Filtered	17.9704	17.5639
CLIC1	O00299	CLIC1_HUMAN	NVTTVDTKRR	_NVTTVDTKRR_.2	_NVTTVDTKRR_	Non Numérique	Non Numérique	Non Numérique	Non Numérique	Non Numérique	Non Numérique	1.57158e+06	1.48563e+06	Filtered	Filtered	Filtered	Filtered	Filtered	Filtered	9.99549e-20	1.74881e-27	Filtered	Filtered	Filtered	Filtered	Filtered	Filtered	17.9649	17.5479
CLIC1	O00299	CLIC1_HUMAN	EAFRGVHRY	_EAFRGVHRY_.3	_EAFRGVHRY_	Non Numérique	Non Numérique	Non Numérique	Non Numérique	Non Numérique	Non Numérique	449894	495472	Filtered	Filtered	Filtered	Filtered	Filtered	Filtered	4.87225e-16	4.40827e-24	Filtered	Filtered	Filtered	Filtered	Filtered	Filtered	29.7782	29.593
CLIC1;CLIC4	O00299;Q9Y696	CLIC1_HUMAN;CLIC4_HUMAN	NLLPKLHIV	_NLLPKLHIV_.2	_NLLPKLHIV_	Non Numérique	Non Numérique	Non Numérique	3.04101e+06	3.04218e+06	3.07056e+06	Non Numérique	Non Numérique	Filtered	Filtered	Filtered	8.6462e-55	2.02905e-09	3.38423e-42	Filtered	Filtered	Filtered	Filtered	Filtered	63.0224	62.8672	62.8062	Filtered	Filtered
EIF3F	O00303	EIF3F_HUMAN	APALPGPAL	_APALPGPAL_.1	_APALPGPAL_	37816.9	35281.1	35313.9	324242	316762	306900	1.16559e+06	1096945	1.16167e-24	3.72756e-25	8.64254e-05	4.6117e-67	5.53597e-11	5.15008e-49	2.29434e-28	5.25785e-33	94.2247	94.324	94.2247	65.1911	65.0736	65.0385	92.4602	92.4162
EIF3F	O00303	EIF3F_HUMAN	APALPGPAL	_APALPGPAL_.2	_APALPGPAL_	37816.9	35281.1	35313.9	324242	316762	306900	1.16559e+06	1096945	3.36052e-18	3.44382e-14	0.000333448	1.12928e-45	1.14972e-06	2.02941e-31	6.54826e-27	1.27571e-23	94.1941	94.2934	94.2506	65.2044	65.0805	65.0518	92.4482	92.429
EIF3F	O00303	EIF3F_HUMAN	HSVLIHEY	_HSVLIHEY_.2	_HSVLIHEY_	284955	338477	319014	Non Numérique	Non Numérique	Non Numérique	62192.1	Non Numérique	4.91439e-37	3.34657e-49	4.06793e-05	Filtered	Filtered	Filtered	0.00904327	Filtered	46.291	46.1667	46.384	Filtered	Filtered	Filtered	47.6486	Filtered
EIF3F	O00303	EIF3F_HUMAN	ALNEKLVNL	_ALNEKLVNL_.2	_ALNEKLVNL_	Non Numérique	Non Numérique	Non Numérique	883432	861595	861931	Non Numérique	Non Numérique	Filtered	Filtered	Filtered	1.84003e-24	2.77042e-05	3.46557e-29	Filtered	Filtered	Filtered	Filtered	Filtered	57.0708	56.9522	56.9119	Filtered	Filtered
EIF3F	O00303	EIF3F_HUMAN	ALNEKLVNL	_ALNEKLVNL_.1	_ALNEKLVNL_	Non Numérique	Non Numérique	Non Numérique	883432	861595	861931	Non Numérique	Non Numérique	Filtered	Filtered	Filtered	8.27367e-40	1.72296e-07	1.26804e-32	Filtered	Filtered	Filtered	Filtered	Filtered	57.0607	56.963	56.9279	Filtered	Filtered
EIF3F	O00303	EIF3F_HUMAN	GLSSDLQQV	_GLSSDLQQV_.1	_GLSSDLQQV_	Non Numérique	Non Numérique	Non Numérique	80304.5	82162.6	82316.9	Non Numérique	Non Numérique	Filtered	Filtered	Filtered	1.47661e-44	1.80381e-06	5.45759e-34	Filtered	Filtered	Filtered	Filtered	Filtered	52.4009	52.3187	52.3517	Filtered	Filtered
EIF3F	O00303	EIF3F_HUMAN	VSADNTVGR	_VSADNTVGR_.2	_VSADNTVGR_	Non Numérique	Non Numérique	Non Numérique	Non Numérique	Non Numérique	Non Numérique	128942	106856	Filtered	Filtered	Filtered	Filtered	Filtered	Filtered	9.19815e-13	1.81102e-14	Filtered	Filtered	Filtered	Filtered	Filtered	Filtered	23.6859	23.3005
WWP2	O00308-2;O00308;O00308-4;O00308-3	WWP2_HUMAN	DPEEPSVVGVTSPPAAPL	_DPEEPSVVGVTSPPAAPL_.2	_DPEEPSVVGVTSPPAAPL_	Non Numérique	Non Numérique	Non Numérique	Non Numérique	5955.42	Non Numérique	Non Numérique	Non Numérique	Filtered	Filtered	Filtered	Filtered	0.00681983	Filtered	Filtered	Filtered	Filtered	Filtered	Filtered	Filtered	72.7881	Filtered	Filtered	Filtered
WWP2;WWP2;WWP2;WWP2;ITCH;ITCH;ITCH	O00308-2;O00308;O00308-4;O00308-3;Q96J02-3;Q96J02-2;Q96J02	WWP2_HUMAN;WWP2_HUMAN;WWP2_HUMAN;WWP2_HUMAN;ITCH_HUMAN;ITCH_HUMAN;ITCH_HUMAN	VTEENKEEY	_VTEENKEEY_.2	_VTEENKEEY_	770730	612668	603384	Non Numérique	Non Numérique	Non Numérique	Non Numérique	Non Numérique	0.000189049	3.0136e-06	0.000275079	Filtered	Filtered	Filtered	Filtered	Filtered	41.7807	41.714	41.8734	Filtered	Filtered	Filtered	Filtered	Filtered
CDC7	O00311	CDC7_HUMAN	KLYEAVPQL	_KLYEAVPQL_.2	_KLYEAVPQL_	Non Numérique	Non Numérique	Non Numérique	473369	484537	455319	2.95533e+06	2.89383e+06	Filtered	Filtered	Filtered	1.25536e-47	5.36219e-08	7.08124e-40	2.38662e-30	2.30683e-28	Filtered	Filtered	Filtered	58.0747	57.9509	57.9524	80.1926	80.2678
CDC7	O00311	CDC7_HUMAN	KLYEAVPQL	_KLYEAVPQL_.1	_KLYEAVPQL_	Non Numérique	Non Numérique	Non Numérique	473369	484537	455319	2.95533e+06	2.89383e+06	Filtered	Filtered	Filtered	1.16035e-36	2.92484e-06	2.69462e-27	5.7876e-28	2.74662e-23	Filtered	Filtered	Filtered	58.0922	57.9683	57.9458	80.2032	80.2866
CDC7	O00311	CDC7_HUMAN	HPFFKDMSL	_HPFFKDMSL_.2	_HPFFKDMSL_	Non Numérique	Non Numérique	Non Numérique	185753	180914	183891	6886923	6.59675e+06	Filtered	Filtered	Filtered	7.63915e-50	5.16091e-08	1.16914e-31	1.05306e-27	7.57175e-30	Filtered	Filtered	Filtered	57.4962	57.3723	57.3268	79.1357	79.1747
CDC7	O00311	CDC7_HUMAN	MPYLEHESF	_MPYLEHESF_.2	_MPYLEHESF_	Non Numérique	Non Numérique	Non Numérique	Non Numérique	Non Numérique	Non Numérique	717474	714476	Filtered	Filtered	Filtered	Filtered	Filtered	Filtered	1.4684e-29	3.16998e-33	Filtered	Filtered	Filtered	Filtered	Filtered	Filtered	77.4311	77.4949
CDC7	O00311	CDC7_HUMAN	MPYLEHESF	_M[Oxidation (M)]PYLEHESF_.2	_M[Oxidation (M)]PYLEHESF_	Non Numérique	Non Numérique	Non Numérique	Non Numérique	Non Numérique	Non Numérique	717474	714476	Filtered	Filtered	Filtered	Filtered	Filtered	Filtered	1.70709e-06	1.34497e-10	Filtered	Filtered	Filtered	Filtered	Filtered	Filtered	63.1632	63.3845
PIK3CD	O00329	PK3CD_HUMAN	TPKPQTKEL	_TPKPQTKEL_.2	_TPKPQTKEL_	19080.7	14957.1	15165.8	244575	296172	314727	Non Numérique	Non Numérique	7.41039e-06	2.37002e-07	0.000221869	6.98085e-43	5.198e-06	1.97389e-34	Filtered	Filtered	28.07	27.9662	27.9218	23.7581	23.7978	23.7344	Filtered	Filtered
PIK3CD	O00329	PK3CD_HUMAN	KSKNPGEAL	_KSKNPGEAL_.2	_KSKNPGEAL_	56476.1	51437.9	52079.3	25616.9	25471.7	25534.8	Non Numérique	Non Numérique	2.90411e-28	5.1595e-47	4.06793e-05	1.40922e-33	0.000142371	3.71843e-22	Filtered	Filtered	20.334	20.1935	20.3216	20.6801	20.7771	20.787	Filtered	Filtered
PIK3CD	O00329	PK3CD_HUMAN	GLTPHLTMV	_GLTPHLTMV_.2	_GLTPHLTMV_	Non Numérique	Non Numérique	Non Numérique	217513	217193	261524	Non Numérique	Non Numérique	Filtered	Filtered	Filtered	1.81243e-58	6.25921e-09	2.79832e-37	Filtered	Filtered	Filtered	Filtered	Filtered	60.5168	60.3929	60.3577	Filtered	Filtered
PIK3CD	O00329	PK3CD_HUMAN	GLTPHLTMV	_GLTPHLTM[Oxidation (M)]V_.2	_GLTPHLTM[Oxidation (M)]V_	Non Numérique	Non Numérique	Non Numérique	217513	217193	261524	Non Numérique	Non Numérique	Filtered	Filtered	Filtered	1.02329e-34	2.70045e-06	1.34288e-20	Filtered	Filtered	Filtered	Filtered	Filtered	50.5883	50.4903	50.6801	Filtered	Filtered
PIK3CD	O00329	PK3CD_HUMAN	GLTPHLTMV	_GLTPHLTMV_.1	_GLTPHLTMV_	Non Numérique	Non Numérique	Non Numérique	217513	217193	261524	Non Numérique	Non Numérique	Filtered	Filtered	Filtered	3.38435e-14	0.000143789	2.09183e-17	Filtered	Filtered	Filtered	Filtered	Filtered	60.5391	60.3944	60.3853	Filtered	Filtered
PIK3CD	O00329	PK3CD_HUMAN	HFLGNFKTKF	_HFLGNFKTKF_.3	_HFLGNFKTKF_	159389	142139	141046	Non Numérique	Non Numérique	Non Numérique	Non Numérique	Non Numérique	5.33051e-30	1.0622e-33	5.17214e-05	Filtered	Filtered	Filtered	Filtered	Filtered	65.5952	65.5749	65.7794	Filtered	Filtered	Filtered	Filtered	Filtered
PIK3CD	O00329	PK3CD_HUMAN	AYLEALSHL	_AYLEALSHL_.2	_AYLEALSHL_	138580	126730	119471	Non Numérique	Non Numérique	Non Numérique	Non Numérique	Non Numérique	4.98411e-19	4.70381e-31	4.5961e-05	Filtered	Filtered	Filtered	Filtered	Filtered	94.0427	94.2174	94.1243	Filtered	Filtered	Filtered	Filtered	Filtered
PIK3CD	O00329	PK3CD_HUMAN	MRAAGLPEL	_MRAAGLPEL_.2	_MRAAGLPEL_	Non Numérique	Non Numérique	Non Numérique	Non Numérique	Non Numérique	Non Numérique	3.71882e+06	6063587	Filtered	Filtered	Filtered	Filtered	Filtered	Filtered	1.76538e-27	2.48359e-30	Filtered	Filtered	Filtered	Filtered	Filtered	Filtered	78.9006	78.9654
PIK3CD	O00329	PK3CD_HUMAN	MRAAGLPEL	_MRAAGLPEL_.1	_MRAAGLPEL_	Non Numérique	Non Numérique	Non Numérique	Non Numérique	Non Numérique	Non Numérique	3.71882e+06	6063587	Filtered	Filtered	Filtered	Filtered	Filtered	Filtered	0.00699155	Filtered	Filtered	Filtered	Filtered	Filtered	Filtered	Filtered	78.9393	Filtered
PIK3CD	O00329	PK3CD_HUMAN	VHSSSILAM	_VHSSSILAM_.2	_VHSSSILAM_	Non Numérique	Non Numérique	Non Numérique	Non Numérique	Non Numérique	Non Numérique	1.587e+06	1.3146e+06	Filtered	Filtered	Filtered	Filtered	Filtered	Filtered	1.8203e-20	5.53554e-21	Filtered	Filtered	Filtered	Filtered	Filtered	Filtered	68.5379	68.5532
PIK3CD	O00329	PK3CD_HUMAN	VHSSSILAM	_VHSSSILAM[Oxidation (M)]_.2	_VHSSSILAM[Oxidation (M)]_	Non Numérique	Non Numérique	Non Numérique	Non Numérique	Non Numérique	Non Numérique	1.587e+06	1.3146e+06	Filtered	Filtered	Filtered	Filtered	Filtered	Filtered	3.33407e-15	5.91907e-14	Filtered	Filtered	Filtered	Filtered	Filtered	Filtered	46.441	46.4896
PIK3CD	O00329	PK3CD_HUMAN	DTIANIQLNKS	_DTIANIQLNKS_.2	_DTIANIQLNKS_	Non Numérique	Non Numérique	Non Numérique	Non Numérique	Non Numérique	Non Numérique	143704	133199	Filtered	Filtered	Filtered	Filtered	Filtered	Filtered	5.0934e-29	7.58092e-29	Filtered	Filtered	Filtered	Filtered	Filtered	Filtered	47.1169	47.162
PIK3CD	O00329	PK3CD_HUMAN	KLINSQISL	_KLINSQISL_.1	_KLINSQISL_	Non Numérique	Non Numérique	Non Numérique	Non Numérique	Non Numérique	Non Numérique	95528	71875.2	Filtered	Filtered	Filtered	Filtered	Filtered	Filtered	1.26652e-16	3.80125e-18	Filtered	Filtered	Filtered	Filtered	Filtered	Filtered	78.7244	78.7634
	O00370	LORF2_HUMAN	PITGSEIVAI	_PITGSEIVAI_.2	_PITGSEIVAI_	72869.8	66924.8	70529	68259.1	71874.3	73740.8	20749220	20229276	9.41322e-11	7.20883e-08	0.000148303	3.37804e-30	1.04655e-06	2.57352e-30	2.6289e-27	2.89938e-28	66.4613	66.4137	66.5611	48.9848	48.8869	48.9147	66.0483	66.0048
	O00370	LORF2_HUMAN	DHSAIKLEL	_DHSAIKLEL_.2	_DHSAIKLEL_	Non Numérique	Non Numérique	Non Numérique	Non Numérique	Non Numérique	Non Numérique	80926.4	67820	Filtered	Filtered	Filtered	Filtered	Filtered	Filtered	7.4275e-18	8.85695e-09	Filtered	Filtered	Filtered	Filtered	Filtered	Filtered	75.4736	75.5562
QSOX1	O00391-2;O00391	QSOX1_HUMAN	KGGSYLGREVALDLSQH	_KGGSYLGREVALDLSQH_.3	_KGGSYLGREVALDLSQH_	Non Numérique	Non Numérique	Non Numérique	Non Numérique	Non Numérique	Non Numérique	53916	49186.2	Filtered	Filtered	Filtered	Filtered	Filtered	Filtered	8.6458e-07	1.46841e-05	Filtered	Filtered	Filtered	Filtered	Filtered	Filtered	68.7909	68.833
QSOX1	O00391-2;O00391	QSOX1_HUMAN	GGSYLGREVALDLSQ	_GGSYLGREVALDLSQ_.2	_GGSYLGREVALDLSQ_	Non Numérique	Non Numérique	Non Numérique	Non Numérique	Non Numérique	Non Numérique	44331.5	42528.4	Filtered	Filtered	Filtered	Filtered	Filtered	Filtered	7.9796e-21	6.6014e-24	Filtered	Filtered	Filtered	Filtered	Filtered	Filtered	87.4161	87.3931
P2RY10	O00398	P2Y10_HUMAN	HHWPFQRAL	_HHWPFQRAL_.2	_HHWPFQRAL_	Non Numérique	Non Numérique	Non Numérique	Non Numérique	Non Numérique	Non Numérique	783995	492949	Filtered	Filtered	Filtered	Filtered	Filtered	Filtered	1.25929e-21	2.36359e-27	Filtered	Filtered	Filtered	Filtered	Filtered	Filtered	62.0859	62.3541
P2RY10	O00398	P2Y10_HUMAN	MAFQGISER	_MAFQGISER_.2	_MAFQGISER_	Non Numérique	Non Numérique	Non Numérique	Non Numérique	Non Numérique	Non Numérique	579382	448804	Filtered	Filtered	Filtered	Filtered	Filtered	Filtered	2.82959e-10	1.6628e-15	Filtered	Filtered	Filtered	Filtered	Filtered	Filtered	60.6035	60.7028
DCTN6	O00399	DCTN6_HUMAN	NVIESKAYVGR	_NVIESKAYVGR_.2	_NVIESKAYVGR_	Non Numérique	Non Numérique	Non Numérique	Non Numérique	Non Numérique	Non Numérique	3.20325e+06	2.95851e+06	Filtered	Filtered	Filtered	Filtered	Filtered	Filtered	6.63204e-34	1.16444e-33	Filtered	Filtered	Filtered	Filtered	Filtered	Filtered	42.8708	42.847
SLC33A1	O00400	ACATN_HUMAN	RPGNFSHSL	_RPGNFSHSL_.2	_RPGNFSHSL_	7570.2	8088.31	11014.3	113085	118681	125027	Non Numérique	Non Numérique	0.00118481	0.00336412	0.0013694	3.97244e-42	9.1585e-07	5.31824e-39	Filtered	Filtered	36.2023	36.1148	36.0965	30.6558	30.6322	30.5775	Filtered	Filtered
SLC33A1	O00400	ACATN_HUMAN	VSDPLIGGTY	_VSDPLIGGTY_.1	_VSDPLIGGTY_	982791	956589	988142	Non Numérique	Non Numérique	Non Numérique	Non Numérique	Non Numérique	4.73099e-20	1.73604e-28	7.39113e-05	Filtered	Filtered	Filtered	Filtered	Filtered	89.8753	89.9401	89.8736	Filtered	Filtered	Filtered	Filtered	Filtered
FOXN3	O00409-2;O00409	FOXN3_HUMAN	PYHPHPHVF	_PYHPHPHVF_.3	_PYHPHPHVF_	228897	209094	246082	Non Numérique	Non Numérique	Non Numérique	Non Numérique	Non Numérique	3.67089e-21	1.23927e-29	5.8575e-05	Filtered	Filtered	Filtered	Filtered	Filtered	38.2132	38.094	38.1228	Filtered	Filtered	Filtered	Filtered	Filtered
FOXN3	O00409-2;O00409	FOXN3_HUMAN	PYHPHPHVF	_PYHPHPHVF_.2	_PYHPHPHVF_	228897	209094	246082	Non Numérique	Non Numérique	Non Numérique	Non Numérique	Non Numérique	9.39273e-18	4.13821e-10	0.000141448	Filtered	Filtered	Filtered	Filtered	Filtered	38.2065	38.0977	38.1266	Filtered	Filtered	Filtered	Filtered	Filtered
IPO5	O00410-2;O00410;O00410-3	IPO5_HUMAN	FILANEHNV	_FILANEHNV_.2	_FILANEHNV_	Non Numérique	Non Numérique	Non Numérique	51477.4	50140.9	47225.9	Non Numérique	Non Numérique	Filtered	Filtered	Filtered	9.92469e-34	4.9668e-06	1.63483e-29	Filtered	Filtered	Filtered	Filtered	Filtered	50.4286	50.3359	50.3376	Filtered	Filtered
IPO5	O00410-2;O00410;O00410-3	IPO5_HUMAN	LPSDVQTAI	_LPSDVQTAI_.1	_LPSDVQTAI_	Non Numérique	Non Numérique	Non Numérique	Non Numérique	Non Numérique	Non Numérique	231289	107302	Filtered	Filtered	Filtered	Filtered	Filtered	Filtered	0.00219037	0.00204471	Filtered	Filtered	Filtered	Filtered	Filtered	Filtered	76.2545	76.261
IPO5	O00410-2;O00410;O00410-3	IPO5_HUMAN	NAVAGESAL	_NAVAGESAL_.1	_NAVAGESAL_	Non Numérique	Non Numérique	Non Numérique	Non Numérique	Non Numérique	Non Numérique	169340	124297	Filtered	Filtered	Filtered	Filtered	Filtered	Filtered	8.50473e-18	6.6318e-20	Filtered	Filtered	Filtered	Filtered	Filtered	Filtered	52.8347	52.8233
IPO5	O00410-2;O00410;O00410-3	IPO5_HUMAN	EHFKNQEL	_EHFKNQEL_.1	_EHFKNQEL_	Non Numérique	Non Numérique	Non Numérique	Non Numérique	Non Numérique	Non Numérique	73967.9	43164.1	Filtered	Filtered	Filtered	Filtered	Filtered	Filtered	1.48452e-10	2.91204e-09	Filtered	Filtered	Filtered	Filtered	Filtered	Filtered	31.3414	31.1746
IPO5	O00410-2;O00410;O00410-3	IPO5_HUMAN	QTMEDQGNQR	_QTMEDQGNQR_.2	_QTMEDQGNQR_	Non Numérique	Non Numérique	Non Numérique	Non Numérique	Non Numérique	Non Numérique	65600.4	49783.8	Filtered	Filtered	Filtered	Filtered	Filtered	Filtered	8.45842e-19	7.5541e-22	Filtered	Filtered	Filtered	Filtered	Filtered	Filtered	16.5477	16.0724
IPO5	O00410-2;O00410;O00410-3	IPO5_HUMAN	KILGKEFQQYL	_KILGKEFQQYL_.2	_KILGKEFQQYL_	Non Numérique	Non Numérique	Non Numérique	Non Numérique	Non Numérique	Non Numérique	42760.7	43720.1	Filtered	Filtered	Filtered	Filtered	Filtered	Filtered	1.62273e-16	5.11224e-19	Filtered	Filtered	Filtered	Filtered	Filtered	Filtered	77.7072	77.8176
IPO5	O00410-2;O00410;O00410-3	IPO5_HUMAN	ARATAAFIL	_ARATAAFIL_.1	_ARATAAFIL_	Non Numérique	Non Numérique	Non Numérique	Non Numérique	Non Numérique	Non Numérique	8455.77	Non Numérique	Filtered	Filtered	Filtered	Filtered	Filtered	Filtered	0.00804908	Filtered	Filtered	Filtered	Filtered	Filtered	Filtered	Filtered	85.7941	Filtered
POLRMT	O00411	RPOM_HUMAN	APSGQHSQAQL	_APSGQHSQAQL_.2	_APSGQHSQAQL_	Non Numérique	Non Numérique	Non Numérique	203942	206583	211047	Non Numérique	Non Numérique	Filtered	Filtered	Filtered	3.81634e-58	8.53015e-10	8.88499e-45	Filtered	Filtered	Filtered	Filtered	Filtered	24.4913	24.5467	24.4884	Filtered	Filtered
POLRMT	O00411	RPOM_HUMAN	KPHPAYVQL	_KPHPAYVQL_.2	_KPHPAYVQL_	Non Numérique	Non Numérique	Non Numérique	142444	146767	149121	Non Numérique	Non Numérique	Filtered	Filtered	Filtered	4.19687e-12	0.000319814	1.27014e-08	Filtered	Filtered	Filtered	Filtered	Filtered	39.7123	39.6203	39.5862	Filtered	Filtered
POLRMT	O00411	RPOM_HUMAN	SVSEVVVNR	_SVSEVVVNR_.2	_SVSEVVVNR_	Non Numérique	Non Numérique	Non Numérique	Non Numérique	Non Numérique	Non Numérique	2.13742e+06	2118012	Filtered	Filtered	Filtered	Filtered	Filtered	Filtered	7.86977e-26	7.77914e-30	Filtered	Filtered	Filtered	Filtered	Filtered	Filtered	44.0876	44.042
POLRMT	O00411	RPOM_HUMAN	ESVSEVVVNR	_ESVSEVVVNR_.2	_ESVSEVVVNR_	Non Numérique	Non Numérique	Non Numérique	Non Numérique	Non Numérique	Non Numérique	502200	475628	Filtered	Filtered	Filtered	Filtered	Filtered	Filtered	7.87123e-27	7.83432e-32	Filtered	Filtered	Filtered	Filtered	Filtered	Filtered	51.5602	51.6356
POLRMT	O00411	RPOM_HUMAN	AESVSEVVVNR	_AESVSEVVVNR_.2	_AESVSEVVVNR_	Non Numérique	Non Numérique	Non Numérique	Non Numérique	Non Numérique	Non Numérique	188666	207396	Filtered	Filtered	Filtered	Filtered	Filtered	Filtered	1.44299e-26	6.98002e-29	Filtered	Filtered	Filtered	Filtered	Filtered	Filtered	52.9504	52.9402
EEF2K	O00418	EF2K_HUMAN	YPSEKRGEL	_YPSEKRGEL_.2	_YPSEKRGEL_	Non Numérique	Non Numérique	Non Numérique	452289	434694	480500	Non Numérique	Non Numérique	Filtered	Filtered	Filtered	1.02762e-42	2.871e-07	5.31371e-37	Filtered	Filtered	Filtered	Filtered	Filtered	25.4563	25.5221	25.4691	Filtered	Filtered
EEF2K	O00418	EF2K_HUMAN	HHILADVSL	_HHILADVSL_.1	_HHILADVSL_	Non Numérique	Non Numérique	Non Numérique	Non Numérique	Non Numérique	Non Numérique	217455	218621	Filtered	Filtered	Filtered	Filtered	Filtered	Filtered	7.75882e-08	1.7101e-06	Filtered	Filtered	Filtered	Filtered	Filtered	Filtered	73.2977	73.3582
EEF2K	O00418	EF2K_HUMAN	FHLEHAANL	_FHLEHAANL_.2	_FHLEHAANL_	Non Numérique	Non Numérique	Non Numérique	Non Numérique	Non Numérique	Non Numérique	164584	148484	Filtered	Filtered	Filtered	Filtered	Filtered	Filtered	1.41457e-18	1.26193e-14	Filtered	Filtered	Filtered	Filtered	Filtered	Filtered	57.9424	58.0176
EEF2K	O00418	EF2K_HUMAN	EGVDGGQSPR	_EGVDGGQSPR_.2	_EGVDGGQSPR_	Non Numérique	Non Numérique	Non Numérique	Non Numérique	Non Numérique	Non Numérique	79373.3	87845.7	Filtered	Filtered	Filtered	Filtered	Filtered	Filtered	5.80024e-08	0.000491002	Filtered	Filtered	Filtered	Filtered	Filtered	Filtered	20.5963	19.9498
EEF2K	O00418	EF2K_HUMAN	GASNYVAKR	_GASNYVAKR_.2	_GASNYVAKR_	Non Numérique	Non Numérique	Non Numérique	Non Numérique	Non Numérique	Non Numérique	76651	78344.1	Filtered	Filtered	Filtered	Filtered	Filtered	Filtered	1.25177e-26	2.38544e-27	Filtered	Filtered	Filtered	Filtered	Filtered	Filtered	19.3848	18.7591
SAP18	O00422	SAP18_HUMAN	RVKEIGSTM	_RVKEIGSTM[Oxidation (M)]_.2	_RVKEIGSTM[Oxidation (M)]_	37537.9	31240.8	32948.4	357136	332817	315137	Non Numérique	Non Numérique	8.18152e-21	4.27694e-39	4.06793e-05	3.8757e-59	3.86878e-10	3.45845e-43	Filtered	Filtered	18.7937	18.5906	18.6974	18.1494	18.257	18.0374	Filtered	Filtered
SAP18	O00422	SAP18_HUMAN	EVYPEARKK	_EVYPEARKK_.3	_EVYPEARKK_	Non Numérique	Non Numérique	Non Numérique	Non Numérique	Non Numérique	Non Numérique	58275172	61644148	Filtered	Filtered	Filtered	Filtered	Filtered	Filtered	2.3118e-30	1.14043e-32	Filtered	Filtered	Filtered	Filtered	Filtered	Filtered	18.2513	17.8134
SAP18	O00422	SAP18_HUMAN	EVYPEARKK	_EVYPEARKK_.2	_EVYPEARKK_	Non Numérique	Non Numérique	Non Numérique	Non Numérique	Non Numérique	Non Numérique	58275172	61644148	Filtered	Filtered	Filtered	Filtered	Filtered	Filtered	3.94304e-32	1.44227e-32	Filtered	Filtered	Filtered	Filtered	Filtered	Filtered	18.2603	17.8223
SAP18	O00422	SAP18_HUMAN	YRVKEIGSTM	_YRVKEIGSTM[Oxidation (M)]_.2	_YRVKEIGSTM[Oxidation (M)]_	Non Numérique	Non Numérique	Non Numérique	Non Numérique	Non Numérique	Non Numérique	85090.8	78579.8	Filtered	Filtered	Filtered	Filtered	Filtered	Filtered	1.25587e-12	3.00333e-14	Filtered	Filtered	Filtered	Filtered	Filtered	Filtered	35.8466	35.6932
IGF2BP3	O00425	IF2B3_HUMAN	KIQEILTQV	_KIQEILTQV_.2	_KIQEILTQV_	Non Numérique	Non Numérique	Non Numérique	743036	736888	731013	7003555	6292172	Filtered	Filtered	Filtered	4.41288e-50	7.58697e-09	7.57296e-37	4.97831e-24	5.81358e-27	Filtered	Filtered	Filtered	56.5965	56.4779	56.4376	77.726	77.8005
IGF2BP3	O00425	IF2B3_HUMAN	KIQEILTQV	_KIQEILTQV_.1	_KIQEILTQV_	Non Numérique	Non Numérique	Non Numérique	743036	736888	731013	7003555	6292172	Filtered	Filtered	Filtered	7.22334e-40	1.0348e-07	2.29139e-36	1.90895e-29	2.66466e-31	Filtered	Filtered	Filtered	56.5878	56.4745	56.4289	77.7837	77.802
IGF2BP3	O00425	IF2B3_HUMAN	TLYNPERTITV	_TLYNPERTITV_.2	_TLYNPERTITV_	Non Numérique	Non Numérique	Non Numérique	69778.5	64186.7	59127.5	Non Numérique	Non Numérique	Filtered	Filtered	Filtered	4.60998e-53	3.94748e-06	1.16442e-32	Filtered	Filtered	Filtered	Filtered	Filtered	55.8553	55.7628	55.7225	Filtered	Filtered
IGF2BP3	O00425	IF2B3_HUMAN	EVEHSVPKRQR	_EVEHSVPKRQR_.3	_EVEHSVPKRQR_	Non Numérique	Non Numérique	Non Numérique	Non Numérique	Non Numérique	Non Numérique	46209.6	67021	Filtered	Filtered	Filtered	Filtered	Filtered	Filtered	1.96962e-22	3.52594e-21	Filtered	Filtered	Filtered	Filtered	Filtered	Filtered	15.47	14.9734
DNM1L	O00429-4;O00429-5;O00429-3;O00429-2;O00429;O00429-8;O00429-6;O00429-7	DNM1L_HUMAN	QSELVGQLY	_QSELVGQLY_.2	_QSELVGQLY_	449573	454773	462415	21145	Non Numérique	Non Numérique	Non Numérique	Non Numérique	1.22683e-30	3.52971e-44	4.06793e-05	0.00959991	Filtered	Filtered	Filtered	Filtered	86.9524	86.9395	86.9101	62.3382	Filtered	Filtered	Filtered	Filtered
DNM1L	O00429-4;O00429-5;O00429-3;O00429-2;O00429;O00429-8;O00429-6;O00429-7	DNM1L_HUMAN	QSELVGQLY	_QSELVGQLY_.1	_QSELVGQLY_	449573	454773	462415	21145	Non Numérique	Non Numérique	Non Numérique	Non Numérique	2.16263e-21	5.92752e-33	5.93757e-05	0.00624925	Filtered	Filtered	Filtered	Filtered	86.9632	86.9451	86.9261	61.0145	Filtered	Filtered	Filtered	Filtered
DNM1L	O00429-4;O00429-5;O00429-3;O00429-2;O00429;O00429-8;O00429-6;O00429-7	DNM1L_HUMAN	LPQIVVVGTQSSGK	_LPQIVVVGTQSSGK_.2	_LPQIVVVGTQSSGK_	Non Numérique	Non Numérique	Non Numérique	40645.6	38685.8	41014.8	Non Numérique	Non Numérique	Filtered	Filtered	Filtered	1.0875e-60	4.98166e-10	8.20981e-48	Filtered	Filtered	Filtered	Filtered	Filtered	57.6439	57.5201	57.5059	Filtered	Filtered
DNM1L	O00429-4;O00429-5;O00429-3;O00429-2;O00429;O00429-8;O00429-6;O00429-7	DNM1L_HUMAN	VTDSIRDEY	_VTDSIRDEY_.2	_VTDSIRDEY_	4183223	4.45868e+06	4.01998e+06	Non Numérique	Non Numérique	Non Numérique	Non Numérique	Non Numérique	4.60569e-33	7.30094e-48	4.06793e-05	Filtered	Filtered	Filtered	Filtered	Filtered	46.7022	46.4523	46.701	Filtered	Filtered	Filtered	Filtered	Filtered
RTCA	O00442;O00442-2	RTCA_HUMAN	VFKPIVEKF	_VFKPIVEKF_.2	_VFKPIVEKF_	897380	885802	919459	Non Numérique	Non Numérique	Non Numérique	Non Numérique	Non Numérique	2.01409e-31	5.59943e-38	4.06793e-05	Filtered	Filtered	Filtered	Filtered	Filtered	71.9008	71.9141	72.114	Filtered	Filtered	Filtered	Filtered	Filtered
PIK3C2A	O00443	P3C2A_HUMAN	GQIEPSFVF	_GQIEPSFVF_.2	_GQIEPSFVF_	9950.66	9673.64	7849.33	Non Numérique	Non Numérique	Non Numérique	Non Numérique	Non Numérique	1.88825e-11	2.90749e-12	0.000275814	Filtered	Filtered	Filtered	Filtered	Filtered	115.887	115.997	115.757	Filtered	Filtered	Filtered	Filtered	Filtered
PIK3C2A	O00443	P3C2A_HUMAN	LPSNDEPIL	_LPSNDEPIL_.1	_LPSNDEPIL_	Non Numérique	Non Numérique	Non Numérique	Non Numérique	Non Numérique	Non Numérique	1.25092e+06	1.08839e+06	Filtered	Filtered	Filtered	Filtered	Filtered	Filtered	5.22501e-14	2.66291e-10	Filtered	Filtered	Filtered	Filtered	Filtered	Filtered	85.6266	85.6122
PIK3C2A	O00443	P3C2A_HUMAN	HTNSVPGTVTK	_HTNSVPGTVTK_.2	_HTNSVPGTVTK_	Non Numérique	Non Numérique	Non Numérique	Non Numérique	Non Numérique	Non Numérique	307554	278294	Filtered	Filtered	Filtered	Filtered	Filtered	Filtered	2.40875e-30	1.55218e-30	Filtered	Filtered	Filtered	Filtered	Filtered	Filtered	26.0617	25.7188
PIK3C2A	O00443	P3C2A_HUMAN	FPSTEPIYL	_FPSTEPIYL_.2	_FPSTEPIYL_	Non Numérique	Non Numérique	Non Numérique	Non Numérique	Non Numérique	Non Numérique	110808	111917	Filtered	Filtered	Filtered	Filtered	Filtered	Filtered	4.40456e-13	9.36683e-13	Filtered	Filtered	Filtered	Filtered	Filtered	Filtered	110.311	110.018
PLK4	O00444-3;O00444-2;O00444	PLK4_HUMAN	MPHEKHYTL	_M[Oxidation (M)]PHEKHYTL_.2	_M[Oxidation (M)]PHEKHYTL_	Non Numérique	Non Numérique	Non Numérique	Non Numérique	Non Numérique	Non Numérique	723204	450496	Filtered	Filtered	Filtered	Filtered	Filtered	Filtered	7.2988e-20	3.35056e-25	Filtered	Filtered	Filtered	Filtered	Filtered	Filtered	25.9259	25.6874
IFRD1	O00458-2;O00458	IFRD1_HUMAN	ATDDITELY	_ATDDITELY_.1	_ATDDITELY_	161984	164052	154393	Non Numérique	Non Numérique	Non Numérique	Non Numérique	Non Numérique	6.07548e-21	5.24477e-32	7.0487e-05	Filtered	Filtered	Filtered	Filtered	Filtered	86.1842	86.14	86.1055	Filtered	Filtered	Filtered	Filtered	Filtered
IFRD1	O00458-2;O00458	IFRD1_HUMAN	ATDDITELY	_ATDDITELY_.2	_ATDDITELY_	161984	164052	154393	Non Numérique	Non Numérique	Non Numérique	Non Numérique	Non Numérique	5.58601e-36	4.58648e-44	4.16839e-05	Filtered	Filtered	Filtered	Filtered	Filtered	86.1839	86.124	86.0947	Filtered	Filtered	Filtered	Filtered	Filtered
PIK3R2	O00459	P85B_HUMAN	VVDLINHY	_VVDLINHY_.2	_VVDLINHY_	34662.3	32106.7	33462	Non Numérique	Non Numérique	Non Numérique	Non Numérique	Non Numérique	1.29544e-11	9.04374e-18	0.000142306	Filtered	Filtered	Filtered	Filtered	Filtered	72.9481	72.9349	73.0616	Filtered	Filtered	Filtered	Filtered	Filtered
PIK3R2	O00459	P85B_HUMAN	EPSPDFPAL	_EPSPDFPAL_.2	_EPSPDFPAL_	Non Numérique	Non Numérique	Non Numérique	Non Numérique	Non Numérique	Non Numérique	176108	51453.2	Filtered	Filtered	Filtered	Filtered	Filtered	Filtered	0.00039765	5.47433e-05	Filtered	Filtered	Filtered	Filtered	Filtered	Filtered	99.5261	99.4383
PIK3R2	O00459	P85B_HUMAN	EPSPDFPAL	_EPSPDFPAL_.1	_EPSPDFPAL_	Non Numérique	Non Numérique	Non Numérique	Non Numérique	Non Numérique	Non Numérique	176108	51453.2	Filtered	Filtered	Filtered	Filtered	Filtered	Filtered	0.000337646	Filtered	Filtered	Filtered	Filtered	Filtered	Filtered	Filtered	99.5535	Filtered
MANBA	O00462	MANBA_HUMAN	ETDNMFNRY	_ETDNMFNRY_.2	_ETDNMFNRY_	201799	223755	189029	Non Numérique	Non Numérique	Non Numérique	Non Numérique	Non Numérique	1.14332e-17	6.72951e-26	7.35496e-05	Filtered	Filtered	Filtered	Filtered	Filtered	60.5566	60.3651	60.5851	Filtered	Filtered	Filtered	Filtered	Filtered
MANBA	O00462	MANBA_HUMAN	FNRYSFDITNVVRDVN	_FNRYSFDITNVVRDVN_.3	_FNRYSFDITNVVRDVN_	Non Numérique	Non Numérique	Non Numérique	Non Numérique	Non Numérique	Non Numérique	25819.3	27630.4	Filtered	Filtered	Filtered	Filtered	Filtered	Filtered	8.25176e-17	2.39974e-18	Filtered	Filtered	Filtered	Filtered	Filtered	Filtered	98.1274	97.9966
TRAF5	O00463-3;O00463;O00463-2	TRAF5_HUMAN	KLIWKVTDY	_KLIWKVTDY_.2	_KLIWKVTDY_	11654.3	26284	22405.1	Non Numérique	Non Numérique	Non Numérique	Non Numérique	Non Numérique	0.0019158	9.21135e-06	0.00105463	Filtered	Filtered	Filtered	Filtered	Filtered	73.0101	73.0596	73.1654	Filtered	Filtered	Filtered	Filtered	Filtered
TRAF5	O00463-3;O00463;O00463-2	TRAF5_HUMAN	HDTHINIHK	_HDTHINIHK_.2	_HDTHINIHK_	Non Numérique	Non Numérique	Non Numérique	Non Numérique	Non Numérique	Non Numérique	21731.9	20588.3	Filtered	Filtered	Filtered	Filtered	Filtered	Filtered	1.80195e-18	3.45758e-19	Filtered	Filtered	Filtered	Filtered	Filtered	Filtered	20.4848	19.8905
AGRN	O00468-6;O00468-7;O00468-3;O00468-5;O00468-4;O00468	AGRIN_HUMAN	SPVPHTVL	_SPVPHTVL_.2	_SPVPHTVL_	31481.7	Non Numérique	35405.1	58507.4	62096.1	67520.7	Non Numérique	Non Numérique	0.00618465	Filtered	0.00110189	2.1065e-28	7.68859e-06	1.248e-23	Filtered	Filtered	61.2008	Filtered	61.271	45.6809	45.5989	45.5694	Filtered	Filtered
AGRN	O00468-6;O00468-7;O00468-3;O00468-5;O00468-4;O00468	AGRIN_HUMAN	NVDPVQHTY	_NVDPVQHTY_.2	_NVDPVQHTY_	6552794	6.37578e+06	6758722	Non Numérique	Non Numérique	Non Numérique	Non Numérique	Non Numérique	1.67667e-19	3.14903e-31	5.70102e-05	Filtered	Filtered	Filtered	Filtered	Filtered	45.8855	45.7298	45.947	Filtered	Filtered	Filtered	Filtered	Filtered
AGRN	O00468-6;O00468-7;O00468-3;O00468-5;O00468-4;O00468	AGRIN_HUMAN	NVDPVQHTY	_NVDPVQHTY_.1	_NVDPVQHTY_	6552794	6.37578e+06	6758722	Non Numérique	Non Numérique	Non Numérique	Non Numérique	Non Numérique	2.41832e-26	7.41697e-33	5.40415e-05	Filtered	Filtered	Filtered	Filtered	Filtered	45.8873	45.7159	45.9488	Filtered	Filtered	Filtered	Filtered	Filtered
AGRN	O00468-6;O00468-7;O00468-3;O00468-5;O00468-4;O00468	AGRIN_HUMAN	KGKDLVARESLLDGGN	_KGKDLVARESLLDGGN_.3	_KGKDLVARESLLDGGN_	Non Numérique	Non Numérique	Non Numérique	Non Numérique	Non Numérique	Non Numérique	116064	101315	Filtered	Filtered	Filtered	Filtered	Filtered	Filtered	7.14969e-29	5.63073e-29	Filtered	Filtered	Filtered	Filtered	Filtered	Filtered	54.2462	54.2681
AGRN	O00468-6;O00468-7;O00468-3;O00468-5;O00468-4;O00468	AGRIN_HUMAN	TTAAPTTRR	_TTAAPTTRR_.2	_TTAAPTTRR_	Non Numérique	Non Numérique	Non Numérique	Non Numérique	Non Numérique	Non Numérique	14869.7	24768.4	Filtered	Filtered	Filtered	Filtered	Filtered	Filtered	0.00035639	5.62479e-07	Filtered	Filtered	Filtered	Filtered	Filtered	Filtered	15.2163	14.3803
AGRN	O00468-6;O00468-7;O00468-3;O00468-5;O00468-4;O00468	AGRIN_HUMAN	STVPVNTNR	_STVPVNTNR_.2	_STVPVNTNR_	Non Numérique	Non Numérique	Non Numérique	Non Numérique	Non Numérique	Non Numérique	10743797	8905305	Filtered	Filtered	Filtered	Filtered	Filtered	Filtered	3.83043e-16	5.32887e-19	Filtered	Filtered	Filtered	Filtered	Filtered	Filtered	33.0492	32.835
PLOD2	O00469-3;O00469;O00469-2	PLOD2_HUMAN	RPHHDASTF	_RPHHDASTF_.2	_RPHHDASTF_	Non Numérique	Non Numérique	Non Numérique	44661	40415.8	38411.1	Non Numérique	Non Numérique	Filtered	Filtered	Filtered	2.05139e-38	5.02207e-08	6.98748e-40	Filtered	Filtered	Filtered	Filtered	Filtered	16.4321	16.5292	16.4978	Filtered	Filtered
EXOC5	O00471	EXOC5_HUMAN	EAADIIQKL	_EAADIIQKL_.2	_EAADIIQKL_	Non Numérique	Non Numérique	Non Numérique	Non Numérique	Non Numérique	Non Numérique	638518	595004	Filtered	Filtered	Filtered	Filtered	Filtered	Filtered	3.13307e-26	3.13957e-29	Filtered	Filtered	Filtered	Filtered	Filtered	Filtered	79.1785	79.2432
EXOC5	O00471	EXOC5_HUMAN	EAADIIQKL	_EAADIIQKL_.1	_EAADIIQKL_	Non Numérique	Non Numérique	Non Numérique	Non Numérique	Non Numérique	Non Numérique	638518	595004	Filtered	Filtered	Filtered	Filtered	Filtered	Filtered	2.30705e-09	9.00085e-11	Filtered	Filtered	Filtered	Filtered	Filtered	Filtered	79.1597	79.2347
EXOC5	O00471	EXOC5_HUMAN	NPETVLAKL	_NPETVLAKL_.2	_NPETVLAKL_	Non Numérique	Non Numérique	Non Numérique	Non Numérique	Non Numérique	Non Numérique	623276	579136	Filtered	Filtered	Filtered	Filtered	Filtered	Filtered	4.54705e-23	2.45561e-26	Filtered	Filtered	Filtered	Filtered	Filtered	Filtered	80.2822	80.3829
EXOC5	O00471	EXOC5_HUMAN	EVKSKIASK	_EVKSKIASK_.2	_EVKSKIASK_	Non Numérique	Non Numérique	Non Numérique	Non Numérique	Non Numérique	Non Numérique	19141.7	Non Numérique	Filtered	Filtered	Filtered	Filtered	Filtered	Filtered	3.86144e-09	Filtered	Filtered	Filtered	Filtered	Filtered	Filtered	Filtered	11.4919	Filtered
ELL2	O00472	ELL2_HUMAN	HSSSTISQR	_HSSSTISQR_.2	_HSSSTISQR_	Non Numérique	Non Numérique	Non Numérique	Non Numérique	Non Numérique	Non Numérique	2050081	2.29671e+06	Filtered	Filtered	Filtered	Filtered	Filtered	Filtered	1.53348e-28	3.5377e-34	Filtered	Filtered	Filtered	Filtered	Filtered	Filtered	10.9596	7.47723
ELL2	O00472	ELL2_HUMAN	YRDRVIHLL	_YRDRVIHLL_.2	_YRDRVIHLL_	Non Numérique	Non Numérique	Non Numérique	Non Numérique	Non Numérique	Non Numérique	199499	127163	Filtered	Filtered	Filtered	Filtered	Filtered	Filtered	2.76941e-21	1.14441e-13	Filtered	Filtered	Filtered	Filtered	Filtered	Filtered	60.7512	60.8613
ELL2	O00472	ELL2_HUMAN	DAVSSPQKR	_DAVSSPQKR_.2	_DAVSSPQKR_	Non Numérique	Non Numérique	Non Numérique	Non Numérique	Non Numérique	Non Numérique	71897.9	81035.9	Filtered	Filtered	Filtered	Filtered	Filtered	Filtered	3.37047e-21	8.32738e-12	Filtered	Filtered	Filtered	Filtered	Filtered	Filtered	15.6445	14.9966
BTN3A3;BTN3A3;BTN3A1;BTN3A1;BTN3A1;BTN3A1	O00478-2;O00478;O00481-2;O00481-3;O00481-4;O00481	BT3A3_HUMAN;BT3A3_HUMAN;BT3A1_HUMAN;BT3A1_HUMAN;BT3A1_HUMAN;BT3A1_HUMAN	EPQAEVTSL	_EPQAEVTSL_.1	_EPQAEVTSL_	Non Numérique	Non Numérique	Non Numérique	Non Numérique	Non Numérique	Non Numérique	2409354	2193054	Filtered	Filtered	Filtered	Filtered	Filtered	Filtered	0.00344102	0.00184891	Filtered	Filtered	Filtered	Filtered	Filtered	Filtered	65.5844	65.6124
BTN3A3;BTN3A3;BTN3A1;BTN3A1;BTN3A1;BTN3A1	O00478-2;O00478;O00481-2;O00481-3;O00481-4;O00481	BT3A3_HUMAN;BT3A3_HUMAN;BT3A1_HUMAN;BT3A1_HUMAN;BT3A1_HUMAN;BT3A1_HUMAN	AVAASVIMR	_AVAASVIMR_.2	_AVAASVIMR_	Non Numérique	Non Numérique	Non Numérique	Non Numérique	Non Numérique	Non Numérique	472542	366117	Filtered	Filtered	Filtered	Filtered	Filtered	Filtered	0.00117027	9.56994e-06	Filtered	Filtered	Filtered	Filtered	Filtered	Filtered	60.1554	60.2373
BTN3A3;BTN3A3;BTN3A1;BTN3A1;BTN3A1;BTN3A1	O00478-2;O00478;O00481-2;O00481-3;O00481-4;O00481	BT3A3_HUMAN;BT3A3_HUMAN;BT3A1_HUMAN;BT3A1_HUMAN;BT3A1_HUMAN;BT3A1_HUMAN	AVAASVIMR	_AVAASVIM[Oxidation (M)]R_.2	_AVAASVIM[Oxidation (M)]R_	Non Numérique	Non Numérique	Non Numérique	Non Numérique	Non Numérique	Non Numérique	472542	366117	Filtered	Filtered	Filtered	Filtered	Filtered	Filtered	9.91448e-06	0.000449818	Filtered	Filtered	Filtered	Filtered	Filtered	Filtered	47.2803	47.3164
HMGN4	O00479	HMGN4_HUMAN	NPAKNRDASTL	_NPAKNRDASTL_.2	_NPAKNRDASTL_	Non Numérique	Non Numérique	Non Numérique	21529.6	23270.6	20398.1	Non Numérique	Non Numérique	Filtered	Filtered	Filtered	4.96718e-68	2.33085e-10	8.28956e-48	Filtered	Filtered	Filtered	Filtered	Filtered	19.7519	19.8647	19.8226	Filtered	Filtered
PSMD14	O00487	PSDE_HUMAN	MPQSGTGVSV	_MPQSGTGVSV_.1	_MPQSGTGVSV_	73633.9	54303.5	57427.9	418478	423378	401094	799237	639139	2.06144e-06	7.46664e-17	0.000204852	1.00546e-47	2.53458e-08	2.98366e-36	2.45042e-21	5.50769e-23	59.8368	59.6351	59.8291	43.3151	43.2751	43.2982	57.4714	57.4837
PSMD14	O00487	PSDE_HUMAN	MPQSGTGVSV	_M[Oxidation (M)]PQSGTGVSV_.1	_M[Oxidation (M)]PQSGTGVSV_	73633.9	54303.5	57427.9	418478	423378	401094	799237	639139	1.44857e-11	2.48117e-21	0.000104948	9.12576e-20	0.000287491	5.46135e-23	1.00755e-18	5.69339e-21	48.7696	48.2426	48.7578	36.1555	36.0637	36.0872	46.6136	46.5593
PSMD14	O00487	PSDE_HUMAN	EPRQTTSNL	_EPRQTTSNL_.2	_EPRQTTSNL_	441981	414045	419904	2.9319e+06	3.07635e+06	3372365	Non Numérique	Non Numérique	6.66813e-33	5.45906e-43	4.06793e-05	1.89506e-57	4.87715e-10	7.30318e-44	Filtered	Filtered	28.8277	28.7031	28.6377	24.4526	24.5183	24.4861	Filtered	Filtered
PSMD14	O00487	PSDE_HUMAN	FVDDYTVRV	_FVDDYTVRV_.2	_FVDDYTVRV_	303001	333105	289140	1.18472e+06	2.20062e+06	1.22047e+06	Non Numérique	Non Numérique	6.41263e-38	2.08574e-49	4.06793e-05	7.52127e-65	3.27055e-10	1.20763e-46	Filtered	Filtered	77.2954	77.2736	77.3505	55.5438	55.445	55.4412	Filtered	Filtered
PSMD14	O00487	PSDE_HUMAN	FVDDYTVRV	_FVDDYTVRV_.1	_FVDDYTVRV_	303001	333105	289140	1.18472e+06	2.20062e+06	1.22047e+06	Non Numérique	Non Numérique	Filtered	Filtered	Filtered	7.57094e-14	Filtered	0.00157326	Filtered	Filtered	Filtered	Filtered	Filtered	55.5591	Filtered	55.4366	Filtered	Filtered
PSMD14	O00487	PSDE_HUMAN	ALSERAVAV	_ALSERAVAV_.2	_ALSERAVAV_	Non Numérique	Non Numérique	Non Numérique	214408	211100	228814	Non Numérique	Non Numérique	Filtered	Filtered	Filtered	4.98291e-33	3.63408e-06	2.86236e-26	Filtered	Filtered	Filtered	Filtered	Filtered	40.4285	40.3783	40.3023	Filtered	Filtered
PSMD14	O00487	PSDE_HUMAN	VVVDPIQSV	_VVVDPIQSV_.2	_VVVDPIQSV_	Non Numérique	Non Numérique	Non Numérique	25591.3	25999.3	24178.7	Non Numérique	Non Numérique	Filtered	Filtered	Filtered	1.09401e-42	6.18134e-07	1.83359e-32	Filtered	Filtered	Filtered	Filtered	Filtered	64.0804	63.9618	63.9531	Filtered	Filtered
PSMD14	O00487	PSDE_HUMAN	VVVDPIQSV	_VVVDPIQSV_.1	_VVVDPIQSV_	Non Numérique	Non Numérique	Non Numérique	25591.3	25999.3	24178.7	Non Numérique	Non Numérique	Filtered	Filtered	Filtered	8.64462e-15	0.000446076	7.28532e-11	Filtered	Filtered	Filtered	Filtered	Filtered	64.1144	63.9801	63.9557	Filtered	Filtered
PSMD14	O00487	PSDE_HUMAN	NRHYYSITI	_NRHYYSITI_.2	_NRHYYSITI_	Non Numérique	Non Numérique	Non Numérique	Non Numérique	Non Numérique	Non Numérique	3351162	2.65505e+06	Filtered	Filtered	Filtered	Filtered	Filtered	Filtered	6.44861e-07	1.45716e-15	Filtered	Filtered	Filtered	Filtered	Filtered	Filtered	63.3678	63.4102
PSMD14	O00487	PSDE_HUMAN	NRHYYSITI	_NRHYYSITI_.3	_NRHYYSITI_	Non Numérique	Non Numérique	Non Numérique	Non Numérique	Non Numérique	Non Numérique	3351162	2.65505e+06	Filtered	Filtered	Filtered	Filtered	Filtered	Filtered	1.66929e-34	4.31714e-34	Filtered	Filtered	Filtered	Filtered	Filtered	Filtered	63.3486	63.3961
ZNF593	O00488	ZN593_HUMAN	YFIDSTNLKTHF	_YFIDSTNLKTHF_.3	_YFIDSTNLKTHF_	334517	323927	300193	Non Numérique	Non Numérique	Non Numérique	Non Numérique	Non Numérique	4.17426e-30	3.56461e-45	4.06793e-05	Filtered	Filtered	Filtered	Filtered	Filtered	83.8146	83.8495	83.8049	Filtered	Filtered	Filtered	Filtered	Filtered
ZNF593	O00488	ZN593_HUMAN	YFIDSTNLKTHF	_YFIDSTNLKTHF_.2	_YFIDSTNLKTHF_	334517	323927	300193	Non Numérique	Non Numérique	Non Numérique	Non Numérique	Non Numérique	1.88006e-37	2.91221e-47	4.06793e-05	Filtered	Filtered	Filtered	Filtered	Filtered	83.8259	83.8608	83.8162	Filtered	Filtered	Filtered	Filtered	Filtered
KPNA3	O00505	IMA4_HUMAN	HRNEVTVEL	_HRNEVTVEL_.2	_HRNEVTVEL_	Non Numérique	Non Numérique	Non Numérique	424402	432567	411091	16227249	13055091	Filtered	Filtered	Filtered	5.50057e-63	1.09357e-09	4.07709e-49	3.14077e-33	4.25248e-33	Filtered	Filtered	Filtered	41.2331	41.1672	41.1225	53.0097	53.1545
KPNA3	O00505	IMA4_HUMAN	HRNEVTVEL	_HRNEVTVEL_.1	_HRNEVTVEL_	Non Numérique	Non Numérique	Non Numérique	424402	432567	411091	16227249	13055091	Filtered	Filtered	Filtered	Filtered	Filtered	Filtered	5.10034e-22	5.55503e-16	Filtered	Filtered	Filtered	Filtered	Filtered	Filtered	53.0819	53.1396
KPNA3	O00505	IMA4_HUMAN	IPMIIHQL	_IPMIIHQL_.2	_IPMIIHQL_	Non Numérique	Non Numérique	Non Numérique	101790	106153	107024	Non Numérique	Non Numérique	Filtered	Filtered	Filtered	5.72423e-53	1.52484e-08	5.83502e-36	Filtered	Filtered	Filtered	Filtered	Filtered	67.2316	67.0712	67.0257	Filtered	Filtered
STK25	O00506-3;O00506-2;O00506	STK25_HUMAN	LVRPVFGEL	_LVRPVFGEL_.2	_LVRPVFGEL_	33521.3	26465.5	53118.7	194577	212559	218602	Non Numérique	Non Numérique	0.00143913	0.000374946	0.00224968	5.91964e-65	2.04572e-10	1.2573e-47	Filtered	Filtered	92.5781	92.7737	92.686	66.9403	66.7851	66.75	Filtered	Filtered
KRIT1	O00522-2;O00522-3;O00522	KRIT1_HUMAN	APDAKLITL	_APDAKLITL_.2	_APDAKLITL_	61854.5	70026.3	69416.7	408876	419810	400852	Non Numérique	Non Numérique	3.12868e-27	8.83111e-39	6.11519e-05	2.37093e-48	6.02365e-07	8.61732e-36	Filtered	Filtered	83.1025	83.122	83.1242	60.0822	59.9531	59.9493	Filtered	Filtered
KRIT1	O00522-2;O00522-3;O00522	KRIT1_HUMAN	GHAEIVQIL	_GHAEIVQIL_.2	_GHAEIVQIL_	Non Numérique	Non Numérique	Non Numérique	Non Numérique	Non Numérique	Non Numérique	104530	88829	Filtered	Filtered	Filtered	Filtered	Filtered	Filtered	4.69838e-06	4.89109e-07	Filtered	Filtered	Filtered	Filtered	Filtered	Filtered	86.8382	86.9226
CHL1	O00533;O00533-2	NCHL1_HUMAN	FSEDGSFIGAY	_FSEDGSFIGAY_.2	_FSEDGSFIGAY_	450671	385616	439856	Non Numérique	Non Numérique	Non Numérique	Non Numérique	Non Numérique	3.85557e-36	3.44776e-49	4.06793e-05	Filtered	Filtered	Filtered	Filtered	Filtered	96.807	96.8877	96.7628	Filtered	Filtered	Filtered	Filtered	Filtered
CHL1	O00533;O00533-2	NCHL1_HUMAN	FSEDGSFIGAY	_FSEDGSFIGAY_.1	_FSEDGSFIGAY_	450671	385616	439856	Non Numérique	Non Numérique	Non Numérique	Non Numérique	Non Numérique	2.97557e-36	9.80409e-48	4.06793e-05	Filtered	Filtered	Filtered	Filtered	Filtered	96.7897	96.9016	96.7662	Filtered	Filtered	Filtered	Filtered	Filtered
CHL1	O00533;O00533-2	NCHL1_HUMAN	HPFAGDVVF	_HPFAGDVVF_.2	_HPFAGDVVF_	Non Numérique	Non Numérique	Non Numérique	Non Numérique	Non Numérique	Non Numérique	484642	742761	Filtered	Filtered	Filtered	Filtered	Filtered	Filtered	0.000330184	0.000396574	Filtered	Filtered	Filtered	Filtered	Filtered	Filtered	86.6844	86.6905
CHL1	O00533;O00533-2	NCHL1_HUMAN	HPFAGDVVF	_HPFAGDVVF_.1	_HPFAGDVVF_	Non Numérique	Non Numérique	Non Numérique	Non Numérique	Non Numérique	Non Numérique	484642	742761	Filtered	Filtered	Filtered	Filtered	Filtered	Filtered	0.00320861	Filtered	Filtered	Filtered	Filtered	Filtered	Filtered	Filtered	86.7221	Filtered
CHL1	O00533;O00533-2	NCHL1_HUMAN	SHLKHSLKL	_SHLKHSLKL_.3	_SHLKHSLKL_	Non Numérique	Non Numérique	Non Numérique	Non Numérique	Non Numérique	Non Numérique	164298	186256	Filtered	Filtered	Filtered	Filtered	Filtered	Filtered	4.62327e-07	1.10425e-15	Filtered	Filtered	Filtered	Filtered	Filtered	Filtered	28.1707	28.0267
CHL1	O00533;O00533-2	NCHL1_HUMAN	SHLKHSLKL	_SHLKHSLKL_.2	_SHLKHSLKL_	Non Numérique	Non Numérique	Non Numérique	Non Numérique	Non Numérique	Non Numérique	164298	186256	Filtered	Filtered	Filtered	Filtered	Filtered	Filtered	1.56307e-19	3.55614e-08	Filtered	Filtered	Filtered	Filtered	Filtered	Filtered	28.1681	28.0084
CHL1	O00533;O00533-2	NCHL1_HUMAN	QPTESADSL	_QPTESADSL_.2	_QPTESADSL_	Non Numérique	Non Numérique	Non Numérique	Non Numérique	Non Numérique	Non Numérique	134140	120986	Filtered	Filtered	Filtered	Filtered	Filtered	Filtered	1.90569e-08	1.23183e-10	Filtered	Filtered	Filtered	Filtered	Filtered	Filtered	44.4464	44.3571
CHL1	O00533;O00533-2	NCHL1_HUMAN	QPTESADSL	_QPTESADSL_.1	_QPTESADSL_	Non Numérique	Non Numérique	Non Numérique	Non Numérique	Non Numérique	Non Numérique	134140	120986	Filtered	Filtered	Filtered	Filtered	Filtered	Filtered	0.00029964	6.73895e-07	Filtered	Filtered	Filtered	Filtered	Filtered	Filtered	44.4017	44.369
CHL1	O00533;O00533-2	NCHL1_HUMAN	STVPKDRVHGR	_STVPKDRVHGR_.3	_STVPKDRVHGR_	Non Numérique	Non Numérique	Non Numérique	Non Numérique	Non Numérique	Non Numérique	88510.5	120301	Filtered	Filtered	Filtered	Filtered	Filtered	Filtered	2.69763e-08	7.71673e-06	Filtered	Filtered	Filtered	Filtered	Filtered	Filtered	15.1555	14.3195
PES1	O00541-2;O00541	PESC_HUMAN	ALSASLARV	_ALSASLARV_.2	_ALSASLARV_	Non Numérique	Non Numérique	Non Numérique	83507.9	87269	89153	Non Numérique	Non Numérique	Filtered	Filtered	Filtered	1.92777e-40	3.92219e-08	3.60738e-35	Filtered	Filtered	Filtered	Filtered	Filtered	48.6797	48.5766	48.573	Filtered	Filtered
PES1	O00541-2;O00541	PESC_HUMAN	HPTDVDYRV	_HPTDVDYRV_.2	_HPTDVDYRV_	Non Numérique	Non Numérique	Non Numérique	Non Numérique	Non Numérique	Non Numérique	12291564	12786364	Filtered	Filtered	Filtered	Filtered	Filtered	Filtered	1.04627e-31	3.4144e-32	Filtered	Filtered	Filtered	Filtered	Filtered	Filtered	41.7213	41.6601
PES1	O00541-2;O00541	PESC_HUMAN	HPTDVDYRVM	_HPTDVDYRVM_.2	_HPTDVDYRVM_	Non Numérique	Non Numérique	Non Numérique	Non Numérique	Non Numérique	Non Numérique	238180	216521	Filtered	Filtered	Filtered	Filtered	Filtered	Filtered	3.17345e-29	2.78928e-26	Filtered	Filtered	Filtered	Filtered	Filtered	Filtered	51.9692	52.0095
PES1	O00541-2;O00541	PESC_HUMAN	EVPREALAFIIR	_EVPREALAFIIR_.3	_EVPREALAFIIR_	Non Numérique	Non Numérique	Non Numérique	Non Numérique	Non Numérique	Non Numérique	177786	156630	Filtered	Filtered	Filtered	Filtered	Filtered	Filtered	2.94372e-05	1.20205e-08	Filtered	Filtered	Filtered	Filtered	Filtered	Filtered	99.989	99.8452
SDCBP	O00560-2;O00560;O00560-3	SDCB1_HUMAN	SLMDHTIPEV	_SLMDHTIPEV_.2	_SLMDHTIPEV_	Non Numérique	Non Numérique	Non Numérique	221412	211094	206963	179590	196026	Filtered	Filtered	Filtered	2.62996e-64	1.56236e-10	3.27381e-45	2.87572e-10	1.56517e-08	Filtered	Filtered	Filtered	61.6486	61.5252	61.5217	86.5352	86.5473
SDCBP	O00560-2;O00560;O00560-3	SDCB1_HUMAN	SLMDHTIPEV	_SLM[Oxidation (M)]DHTIPEV_.2	_SLM[Oxidation (M)]DHTIPEV_	Non Numérique	Non Numérique	Non Numérique	221412	211094	206963	179590	196026	Filtered	Filtered	Filtered	7.10032e-61	4.4961e-09	1.74621e-46	0.000444547	0.00155458	Filtered	Filtered	Filtered	51.3972	51.3097	51.3375	70.1767	70.1843
SDCBP	O00560-2;O00560;O00560-3	SDCB1_HUMAN	LMDHTIPEV	_LM[Oxidation (M)]DHTIPEV_.2	_LM[Oxidation (M)]DHTIPEV_	Non Numérique	Non Numérique	Non Numérique	804701	832172	861964	2326062	1.87515e+06	Filtered	Filtered	Filtered	5.32814e-64	5.58053e-11	1.64638e-50	1.16618e-27	2.56521e-25	Filtered	Filtered	Filtered	47.6084	47.5472	47.575	64.0685	64.131
SDCBP	O00560-2;O00560;O00560-3	SDCB1_HUMAN	LMDHTIPEV	_LMDHTIPEV_.2	_LMDHTIPEV_	Non Numérique	Non Numérique	Non Numérique	804701	832172	861964	2326062	1.87515e+06	Filtered	Filtered	Filtered	2.50033e-68	1.93827e-10	3.74824e-45	Filtered	Filtered	Filtered	Filtered	Filtered	54.8157	54.6917	54.688	Filtered	Filtered
SDCBP	O00560-2;O00560;O00560-3	SDCB1_HUMAN	LYPRLYPEL	_LYPRLYPEL_.2	_LYPRLYPEL_	14090016	13797646	13219458	Non Numérique	Non Numérique	Non Numérique	Non Numérique	Non Numérique	2.06074e-36	1.75498e-48	4.06793e-05	Filtered	Filtered	Filtered	Filtered	Filtered	96.6492	96.824	96.7305	Filtered	Filtered	Filtered	Filtered	Filtered
SDCBP	O00560-2;O00560;O00560-3	SDCB1_HUMAN	VQANSPASL	_VQANSPASL_.2	_VQANSPASL_	21007	20041.2	17781.3	Non Numérique	Non Numérique	Non Numérique	Non Numérique	Non Numérique	8.99628e-11	2.96712e-12	0.000262367	Filtered	Filtered	Filtered	Filtered	Filtered	55.3394	55.1605	55.3476	Filtered	Filtered	Filtered	Filtered	Filtered
SDCBP	O00560-2;O00560;O00560-3	SDCB1_HUMAN	VQANSPASL	_VQANSPASL_.1	_VQANSPASL_	21007	20041.2	17781.3	Non Numérique	Non Numérique	Non Numérique	Non Numérique	Non Numérique	0.000660622	6.64856e-06	0.000482717	Filtered	Filtered	Filtered	Filtered	Filtered	55.3471	55.1422	55.3397	Filtered	Filtered	Filtered	Filtered	Filtered
SDCBP	O00560-2;O00560;O00560-3	SDCB1_HUMAN	FIFEHIIKR	_FIFEHIIKR_.3	_FIFEHIIKR_	Non Numérique	Non Numérique	Non Numérique	Non Numérique	Non Numérique	Non Numérique	1.45895e+06	1.52049e+06	Filtered	Filtered	Filtered	Filtered	Filtered	Filtered	3.60507e-32	4.62739e-30	Filtered	Filtered	Filtered	Filtered	Filtered	Filtered	74.2908	74.2909
SDCBP	O00560-2;O00560;O00560-3	SDCB1_HUMAN	MVAPVTGNDVGIRR	_M[Oxidation (M)]VAPVTGNDVGIRR_.3	_M[Oxidation (M)]VAPVTGNDVGIRR_	Non Numérique	Non Numérique	Non Numérique	Non Numérique	Non Numérique	Non Numérique	340691	793116	Filtered	Filtered	Filtered	Filtered	Filtered	Filtered	0.000258425	0.000791426	Filtered	Filtered	Filtered	Filtered	Filtered	Filtered	50.9679	51.083
SDCBP	O00560-2;O00560;O00560-3	SDCB1_HUMAN	KVIQAQTAF	_KVIQAQTAF_.2	_KVIQAQTAF_	115619	103450	218524	Non Numérique	Non Numérique	Non Numérique	Non Numérique	Non Numérique	3.09554e-39	1.88908e-49	4.06793e-05	Filtered	Filtered	Filtered	Filtered	Filtered	56.6539	56.4845	56.6622	Filtered	Filtered	Filtered	Filtered	Filtered
SDCBP	O00560-2;O00560;O00560-3	SDCB1_HUMAN	KVIQAQTAF	_KVIQAQTAF_.1	_KVIQAQTAF_	115619	103450	218524	Non Numérique	Non Numérique	Non Numérique	Non Numérique	Non Numérique	0.00809094	0.000352405	Filtered	Filtered	Filtered	Filtered	Filtered	Filtered	56.6398	56.4964	Filtered	Filtered	Filtered	Filtered	Filtered	Filtered
SDCBP	O00560-2;O00560;O00560-3	SDCB1_HUMAN	ASAPIPHDGNLY	_ASAPIPHDGNLY_.2	_ASAPIPHDGNLY_	185964	180542	187012	Non Numérique	Non Numérique	Non Numérique	Non Numérique	Non Numérique	1.81737e-27	8.2325e-33	0.000107726	Filtered	Filtered	Filtered	Filtered	Filtered	67.9988	67.9356	68.1404	Filtered	Filtered	Filtered	Filtered	Filtered
SDCBP	O00560-2;O00560;O00560-3	SDCB1_HUMAN	KVDKVIQAQTA	_KVDKVIQAQTA_.2	_KVDKVIQAQTA_	Non Numérique	Non Numérique	Non Numérique	Non Numérique	Non Numérique	Non Numérique	75775.2	Non Numérique	Filtered	Filtered	Filtered	Filtered	Filtered	Filtered	0.00712634	Filtered	Filtered	Filtered	Filtered	Filtered	Filtered	Filtered	30.7586	Filtered
PITPNM1;PITPNM1;PITPNM2;PITPNM2	O00562-2;O00562;Q9BZ72-2;Q9BZ72	PITM1_HUMAN;PITM1_HUMAN;PITM2_HUMAN;PITM2_HUMAN	YTDGPGGSGQY	_YTDGPGGSGQY_.2	_YTDGPGGSGQY_	138331	155523	142462	Non Numérique	Non Numérique	Non Numérique	Non Numérique	Non Numérique	1.30929e-40	7.6708e-52	4.06793e-05	Filtered	Filtered	Filtered	Filtered	Filtered	42.9405	42.7532	42.8185	Filtered	Filtered	Filtered	Filtered	Filtered
PITPNM1;PITPNM1;PITPNM2;PITPNM2	O00562-2;O00562;Q9BZ72-2;Q9BZ72	PITM1_HUMAN;PITM1_HUMAN;PITM2_HUMAN;PITM2_HUMAN	YTDGPGGSGQY	_YTDGPGGSGQY_.1	_YTDGPGGSGQY_	138331	155523	142462	Non Numérique	Non Numérique	Non Numérique	Non Numérique	Non Numérique	2.79548e-24	6.46308e-28	6.52745e-05	Filtered	Filtered	Filtered	Filtered	Filtered	42.9516	42.7591	42.8087	Filtered	Filtered	Filtered	Filtered	Filtered
PITPNM1;PITPNM1;PITPNM2;PITPNM2	O00562-2;O00562;Q9BZ72-2;Q9BZ72	PITM1_HUMAN;PITM1_HUMAN;PITM2_HUMAN;PITM2_HUMAN	NAYPYTRTR	_NAYPYTRTR_.3	_NAYPYTRTR_	137259	134121	132618	Non Numérique	Non Numérique	Non Numérique	Non Numérique	Non Numérique	9.14425e-28	7.63522e-34	5.35983e-05	Filtered	Filtered	Filtered	Filtered	Filtered	28.2826	28.1736	28.1031	Filtered	Filtered	Filtered	Filtered	Filtered
PITPNM1;PITPNM1;PITPNM2;PITPNM2	O00562-2;O00562;Q9BZ72-2;Q9BZ72	PITM1_HUMAN;PITM1_HUMAN;PITM2_HUMAN;PITM2_HUMAN	NAYPYTRTR	_NAYPYTRTR_.2	_NAYPYTRTR_	137259	134121	132618	Non Numérique	Non Numérique	Non Numérique	Non Numérique	Non Numérique	3.5581e-31	1.4871e-47	4.06793e-05	Filtered	Filtered	Filtered	Filtered	Filtered	28.3398	28.1785	28.1289	Filtered	Filtered	Filtered	Filtered	Filtered
PITPNM1;PITPNM1;PITPNM2;PITPNM2	O00562-2;O00562;Q9BZ72-2;Q9BZ72	PITM1_HUMAN;PITM1_HUMAN;PITM2_HUMAN;PITM2_HUMAN	FPEALGHVAL	_FPEALGHVAL_.2	_FPEALGHVAL_	Non Numérique	Non Numérique	Non Numérique	Non Numérique	Non Numérique	Non Numérique	653495	535162	Filtered	Filtered	Filtered	Filtered	Filtered	Filtered	1.75673e-25	6.42871e-15	Filtered	Filtered	Filtered	Filtered	Filtered	Filtered	95.6013	95.5149
MPHOSPH10	O00566	MPP10_HUMAN	KVVSNLPAI	_KVVSNLPAI_.2	_KVVSNLPAI_	Non Numérique	Non Numérique	Non Numérique	58282.7	69580.3	66105.7	1572213	1509970	Filtered	Filtered	Filtered	0.00368265	0.000712259	0.000944684	3.55296e-25	6.16551e-26	Filtered	Filtered	Filtered	54.5565	54.4064	54.3975	74.8167	74.8785
MPHOSPH10	O00566	MPP10_HUMAN	KVVSNLPAI	_KVVSNLPAI_.1	_KVVSNLPAI_	Non Numérique	Non Numérique	Non Numérique	58282.7	69580.3	66105.7	1572213	1509970	Filtered	Filtered	Filtered	Filtered	Filtered	Filtered	3.75103e-13	3.57378e-13	Filtered	Filtered	Filtered	Filtered	Filtered	Filtered	74.8389	74.9007
MPHOSPH10	O00566	MPP10_HUMAN	EVKSSFEKR	_EVKSSFEKR_.3	_EVKSSFEKR_	Non Numérique	Non Numérique	Non Numérique	Non Numérique	Non Numérique	Non Numérique	63080.4	70586.6	Filtered	Filtered	Filtered	Filtered	Filtered	Filtered	3.03488e-07	7.25132e-05	Filtered	Filtered	Filtered	Filtered	Filtered	Filtered	18.1782	17.7507
NOP56	O00567	NOP56_HUMAN	YPASTVQIL	_YPASTVQIL_.2	_YPASTVQIL_	13517	11792.9	13380.3	11257	11533.9	9002.79	9097850	8740569	7.5816e-10	1.44206e-05	0.00016315	1.10955e-14	0.000121176	1.08481e-16	1.5877e-28	7.56587e-30	96.0745	96.1865	96.1035	67.2525	67.1548	67.1093	94.3626	94.2906
NOP56	O00567	NOP56_HUMAN	YPASTVQIL	_YPASTVQIL_.1	_YPASTVQIL_	13517	11792.9	13380.3	11257	11533.9	9002.79	9097850	8740569	Filtered	Filtered	Filtered	0.00165198	0.00127932	0.00281825	3.56976e-26	5.23087e-29	Filtered	Filtered	Filtered	67.2697	67.1511	67.1265	94.3798	94.3077
NOP56	O00567	NOP56_HUMAN	KMSQVAPSL	_KMSQVAPSL_.2	_KMSQVAPSL_	Non Numérique	Non Numérique	Non Numérique	288315	305920	322991	1.51844e+06	1239425	Filtered	Filtered	Filtered	1.62243e-43	6.37734e-08	2.80941e-28	1.62682e-26	1.20975e-29	Filtered	Filtered	Filtered	44.1895	44.1233	44.0937	58.4006	58.5082
NOP56	O00567	NOP56_HUMAN	VIAEILRGV	_VIAEILRGV_.2	_VIAEILRGV_	Non Numérique	Non Numérique	Non Numérique	1.42277e+06	1446236	1.50844e+06	Non Numérique	Non Numérique	Filtered	Filtered	Filtered	6.09182e-61	6.00845e-10	3.9024e-47	Filtered	Filtered	Filtered	Filtered	Filtered	65.9673	65.8121	65.777	Filtered	Filtered
NOP56	O00567	NOP56_HUMAN	ETAGSTSIPKR	_ETAGSTSIPKR_.3	_ETAGSTSIPKR_	Non Numérique	Non Numérique	Non Numérique	Non Numérique	Non Numérique	Non Numérique	3012761	2.90202e+06	Filtered	Filtered	Filtered	Filtered	Filtered	Filtered	1.12454e-32	2.12724e-34	Filtered	Filtered	Filtered	Filtered	Filtered	Filtered	26.4224	26.0534
NOP56	O00567	NOP56_HUMAN	ETAGSTSIPKR	_ETAGSTSIPKR_.2	_ETAGSTSIPKR_	Non Numérique	Non Numérique	Non Numérique	Non Numérique	Non Numérique	Non Numérique	3012761	2.90202e+06	Filtered	Filtered	Filtered	Filtered	Filtered	Filtered	8.96599e-34	2.10129e-34	Filtered	Filtered	Filtered	Filtered	Filtered	Filtered	26.4064	26.0634
NOP56	O00567	NOP56_HUMAN	VLFEHAVGY	_VLFEHAVGY_.2	_VLFEHAVGY_	476705	483550	513980	Non Numérique	Non Numérique	Non Numérique	Non Numérique	Non Numérique	8.03009e-32	1.4921e-43	4.06793e-05	Filtered	Filtered	Filtered	Filtered	Filtered	77.6696	77.6601	77.7559	Filtered	Filtered	Filtered	Filtered	Filtered
NOP56	O00567	NOP56_HUMAN	EHAVGYAL	_EHAVGYAL_.1	_EHAVGYAL_	Non Numérique	Non Numérique	Non Numérique	Non Numérique	Non Numérique	Non Numérique	707798	591740	Filtered	Filtered	Filtered	Filtered	Filtered	Filtered	3.96537e-23	2.45737e-18	Filtered	Filtered	Filtered	Filtered	Filtered	Filtered	55.8969	55.9642
NOP56	O00567	NOP56_HUMAN	EHAVGYALL	_EHAVGYALL_.2	_EHAVGYALL_	Non Numérique	Non Numérique	Non Numérique	Non Numérique	Non Numérique	Non Numérique	361763	365548	Filtered	Filtered	Filtered	Filtered	Filtered	Filtered	0.00394922	0.00272616	Filtered	Filtered	Filtered	Filtered	Filtered	Filtered	79.5269	79.6225
NOP56	O00567	NOP56_HUMAN	AHAGSLTNL	_AHAGSLTNL_.2	_AHAGSLTNL_	Non Numérique	Non Numérique	Non Numérique	Non Numérique	Non Numérique	Non Numérique	264799	260096	Filtered	Filtered	Filtered	Filtered	Filtered	Filtered	3.20744e-12	2.44789e-10	Filtered	Filtered	Filtered	Filtered	Filtered	Filtered	50.3135	50.4151
NOP56	O00567	NOP56_HUMAN	STFIGRAAAK	_STFIGRAAAK_.2	_STFIGRAAAK_	Non Numérique	Non Numérique	Non Numérique	Non Numérique	Non Numérique	Non Numérique	211036	201240	Filtered	Filtered	Filtered	Filtered	Filtered	Filtered	3.06988e-26	4.55177e-28	Filtered	Filtered	Filtered	Filtered	Filtered	Filtered	35.3773	35.271
NOP56	O00567	NOP56_HUMAN	TAGSTSIPKR	_TAGSTSIPKR_.2	_TAGSTSIPKR_	Non Numérique	Non Numérique	Non Numérique	Non Numérique	Non Numérique	Non Numérique	184596	222308	Filtered	Filtered	Filtered	Filtered	Filtered	Filtered	0.00247735	3.23649e-05	Filtered	Filtered	Filtered	Filtered	Filtered	Filtered	26.4135	26.0653
NOP56	O00567	NOP56_HUMAN	ETAGSTSIPK	_ETAGSTSIPK_.1	_ETAGSTSIPK_	Non Numérique	Non Numérique	Non Numérique	Non Numérique	Non Numérique	Non Numérique	163058	117376	Filtered	Filtered	Filtered	Filtered	Filtered	Filtered	6.16035e-24	1.35957e-14	Filtered	Filtered	Filtered	Filtered	Filtered	Filtered	33.617	33.4233
NOP56	O00567	NOP56_HUMAN	TVNDPEEAGHR	_TVNDPEEAGHR_.3	_TVNDPEEAGHR_	Non Numérique	Non Numérique	Non Numérique	Non Numérique	Non Numérique	Non Numérique	106752	109985	Filtered	Filtered	Filtered	Filtered	Filtered	Filtered	0.00142263	3.23552e-08	Filtered	Filtered	Filtered	Filtered	Filtered	Filtered	20.7067	20.0394
NOP56	O00567	NOP56_HUMAN	LIFHSTFIGR	_LIFHSTFIGR_.3	_LIFHSTFIGR_	Non Numérique	Non Numérique	Non Numérique	Non Numérique	Non Numérique	Non Numérique	87339.2	91847.2	Filtered	Filtered	Filtered	Filtered	Filtered	Filtered	2.0992e-21	1.60635e-18	Filtered	Filtered	Filtered	Filtered	Filtered	Filtered	78.1962	78.2655
NOP56;NOP58	O00567;Q9Y2X3	NOP56_HUMAN;NOP58_HUMAN	STVQILGAEK	_STVQILGAEK_.2	_STVQILGAEK_	Non Numérique	Non Numérique	Non Numérique	Non Numérique	Non Numérique	Non Numérique	389914	343617	Filtered	Filtered	Filtered	Filtered	Filtered	Filtered	4.22704e-09	4.0914e-08	Filtered	Filtered	Filtered	Filtered	Filtered	Filtered	58.3517	58.4592
DDX3X;DDX3X;DDX3Y;DDX3Y	O00571-2;O00571;O15523-2;O15523	DDX3X_HUMAN;DDX3X_HUMAN;DDX3Y_HUMAN;DDX3Y_HUMAN	NSDGYGGNY	_NSDGYGGNY_.1	_NSDGYGGNY_	120871	136946	123532	Non Numérique	Non Numérique	Non Numérique	Non Numérique	Non Numérique	5.74764e-22	1.72396e-30	5.72477e-05	Filtered	Filtered	Filtered	Filtered	Filtered	39.1543	38.9096	38.9386	Filtered	Filtered	Filtered	Filtered	Filtered
DDX3X;DDX3X;DDX3Y;DDX3Y	O00571-2;O00571;O15523-2;O15523	DDX3X_HUMAN;DDX3X_HUMAN;DDX3Y_HUMAN;DDX3Y_HUMAN	STSENITQK	_STSENITQK_.2	_STSENITQK_	Non Numérique	Non Numérique	Non Numérique	Non Numérique	Non Numérique	Non Numérique	2.46887e+06	2.25024e+06	Filtered	Filtered	Filtered	Filtered	Filtered	Filtered	3.75193e-30	2.17139e-30	Filtered	Filtered	Filtered	Filtered	Filtered	Filtered	20.7321	20.0752
DDX3X;DDX3X;DDX3Y;DDX3Y	O00571-2;O00571;O15523-2;O15523	DDX3X_HUMAN;DDX3X_HUMAN;DDX3Y_HUMAN;DDX3Y_HUMAN	STSENITQK	_STSENITQK_.1	_STSENITQK_	Non Numérique	Non Numérique	Non Numérique	Non Numérique	Non Numérique	Non Numérique	2.46887e+06	2.25024e+06	Filtered	Filtered	Filtered	Filtered	Filtered	Filtered	1.56406e-30	4.53029e-30	Filtered	Filtered	Filtered	Filtered	Filtered	Filtered	20.7179	20.0871
DDX3X;DDX3X;DDX3Y;DDX3Y	O00571-2;O00571;O15523-2;O15523	DDX3X_HUMAN;DDX3X_HUMAN;DDX3Y_HUMAN;DDX3Y_HUMAN	DTMPPKGVR	_DTMPPKGVR_.2	_DTMPPKGVR_	Non Numérique	Non Numérique	Non Numérique	Non Numérique	Non Numérique	Non Numérique	2425374	1.09554e+06	Filtered	Filtered	Filtered	Filtered	Filtered	Filtered	2.40826e-14	0.00179271	Filtered	Filtered	Filtered	Filtered	Filtered	Filtered	32.0546	32.1259
DDX3X;DDX3X;DDX3Y;DDX3Y	O00571-2;O00571;O15523-2;O15523	DDX3X_HUMAN;DDX3X_HUMAN;DDX3Y_HUMAN;DDX3Y_HUMAN	DTMPPKGVR	_DTM[Oxidation (M)]PPKGVR_.2	_DTM[Oxidation (M)]PPKGVR_	Non Numérique	Non Numérique	Non Numérique	Non Numérique	Non Numérique	Non Numérique	2425374	1.09554e+06	Filtered	Filtered	Filtered	Filtered	Filtered	Filtered	1.19618e-30	2.22333e-29	Filtered	Filtered	Filtered	Filtered	Filtered	Filtered	22.8014	22.8025
DDX3X;DDX3X;DDX3Y;DDX3Y	O00571-2;O00571;O15523-2;O15523	DDX3X_HUMAN;DDX3X_HUMAN;DDX3Y_HUMAN;DDX3Y_HUMAN	SSSSFSSSR	_SSSSFSSSR_.2	_SSSSFSSSR_	Non Numérique	Non Numérique	Non Numérique	Non Numérique	Non Numérique	Non Numérique	1.3262e+06	1215821	Filtered	Filtered	Filtered	Filtered	Filtered	Filtered	3.70256e-32	1.32309e-31	Filtered	Filtered	Filtered	Filtered	Filtered	Filtered	17.9738	17.3806
DDX3X;DDX3X;DDX3Y;DDX3Y	O00571-2;O00571;O15523-2;O15523	DDX3X_HUMAN;DDX3X_HUMAN;DDX3Y_HUMAN;DDX3Y_HUMAN	SSSSFSSSR	_SSSSFSSSR_.1	_SSSSFSSSR_	Non Numérique	Non Numérique	Non Numérique	Non Numérique	Non Numérique	Non Numérique	1.3262e+06	1215821	Filtered	Filtered	Filtered	Filtered	Filtered	Filtered	1.02034e-06	0.000575263	Filtered	Filtered	Filtered	Filtered	Filtered	Filtered	17.9596	17.3823
DDX3X;DDX3X;DDX3Y;DDX3Y	O00571-2;O00571;O15523-2;O15523	DDX3X_HUMAN;DDX3X_HUMAN;DDX3Y_HUMAN;DDX3Y_HUMAN	SHVAVENAL	_[Acetyl (Protein N-term)]SHVAVENAL_.2	_[Acetyl (Protein N-term)]SHVAVENAL_	Non Numérique	Non Numérique	Non Numérique	Non Numérique	Non Numérique	Non Numérique	490214	427859	Filtered	Filtered	Filtered	Filtered	Filtered	Filtered	9.22535e-26	2.45938e-22	Filtered	Filtered	Filtered	Filtered	Filtered	Filtered	72.6371	72.636
DDX3X;DDX3X;DDX3Y;DDX3Y	O00571-2;O00571;O15523-2;O15523	DDX3X_HUMAN;DDX3X_HUMAN;DDX3Y_HUMAN;DDX3Y_HUMAN	SHVAVENAL	_[Acetyl (Protein N-term)]SHVAVENAL_.1	_[Acetyl (Protein N-term)]SHVAVENAL_	Non Numérique	Non Numérique	Non Numérique	Non Numérique	Non Numérique	Non Numérique	490214	427859	Filtered	Filtered	Filtered	Filtered	Filtered	Filtered	1.63953e-14	2.0685e-09	Filtered	Filtered	Filtered	Filtered	Filtered	Filtered	72.6133	72.6378
DDX3X;DDX3X;DDX3Y;DDX3Y	O00571-2;O00571;O15523-2;O15523	DDX3X_HUMAN;DDX3X_HUMAN;DDX3Y_HUMAN;DDX3Y_HUMAN	HAIPIIKEKR	_HAIPIIKEKR_.3	_HAIPIIKEKR_	Non Numérique	Non Numérique	Non Numérique	Non Numérique	Non Numérique	Non Numérique	233418	224478	Filtered	Filtered	Filtered	Filtered	Filtered	Filtered	8.28826e-16	1.31115e-12	Filtered	Filtered	Filtered	Filtered	Filtered	Filtered	33.8809	33.7792
DDX3X;DDX3X;DDX3Y;DDX3Y	O00571-2;O00571;O15523-2;O15523	DDX3X_HUMAN;DDX3X_HUMAN;DDX3Y_HUMAN;DDX3Y_HUMAN	SSFGSRSDSR	_SSFGSRSDSR_.2	_SSFGSRSDSR_	Non Numérique	Non Numérique	Non Numérique	Non Numérique	Non Numérique	Non Numérique	152949	224372	Filtered	Filtered	Filtered	Filtered	Filtered	Filtered	1.50082e-22	6.63054e-32	Filtered	Filtered	Filtered	Filtered	Filtered	Filtered	15.5371	14.8161
DDX3X;DDX3X;DDX3Y;DDX3Y	O00571-2;O00571;O15523-2;O15523	DDX3X_HUMAN;DDX3X_HUMAN;DDX3Y_HUMAN;DDX3Y_HUMAN	HAIPIIKEK	_HAIPIIKEK_.3	_HAIPIIKEK_	Non Numérique	Non Numérique	Non Numérique	Non Numérique	Non Numérique	Non Numérique	160668	152864	Filtered	Filtered	Filtered	Filtered	Filtered	Filtered	0.000618043	0.000641748	Filtered	Filtered	Filtered	Filtered	Filtered	Filtered	41.4526	41.4527
DDX3X;DDX3X;DDX3Y;DDX3Y	O00571-2;O00571;O15523-2;O15523	DDX3X_HUMAN;DDX3X_HUMAN;DDX3Y_HUMAN;DDX3Y_HUMAN	TSIHGDRSQR	_TSIHGDRSQR_.3	_TSIHGDRSQR_	Non Numérique	Non Numérique	Non Numérique	Non Numérique	Non Numérique	Non Numérique	271292	Non Numérique	Filtered	Filtered	Filtered	Filtered	Filtered	Filtered	1.42951e-30	Filtered	Filtered	Filtered	Filtered	Filtered	Filtered	Filtered	4.77351	Filtered
RNASET2	O00584	RNT2_HUMAN	DVIHSFPNRSR	_DVIHSFPNRSR_.3	_DVIHSFPNRSR_	Non Numérique	Non Numérique	Non Numérique	Non Numérique	Non Numérique	Non Numérique	710009	638150	Filtered	Filtered	Filtered	Filtered	Filtered	Filtered	8.19329e-11	1.62048e-08	Filtered	Filtered	Filtered	Filtered	Filtered	Filtered	44.8726	44.9255
MFNG	O00587-2;O00587	MFNG_HUMAN	DVYVGRPSLNR	_DVYVGRPSLNR_.3	_DVYVGRPSLNR_	Non Numérique	Non Numérique	Non Numérique	Non Numérique	Non Numérique	Non Numérique	330690	307968	Filtered	Filtered	Filtered	Filtered	Filtered	Filtered	1.17355e-28	5.80573e-28	Filtered	Filtered	Filtered	Filtered	Filtered	Filtered	51.8924	51.9374
MFNG	O00587-2;O00587	MFNG_HUMAN	DVYVGRPSLNR	_DVYVGRPSLNR_.2	_DVYVGRPSLNR_	Non Numérique	Non Numérique	Non Numérique	Non Numérique	Non Numérique	Non Numérique	330690	307968	Filtered	Filtered	Filtered	Filtered	Filtered	Filtered	1.14574e-24	2.43278e-23	Filtered	Filtered	Filtered	Filtered	Filtered	Filtered	51.8726	51.9435
MFNG	O00587-2;O00587	MFNG_HUMAN	SHLETLQLL	_SHLETLQLL_.2	_SHLETLQLL_	Non Numérique	Non Numérique	Non Numérique	Non Numérique	Non Numérique	Non Numérique	365500	338999	Filtered	Filtered	Filtered	Filtered	Filtered	Filtered	1.70566e-29	5.47914e-31	Filtered	Filtered	Filtered	Filtered	Filtered	Filtered	95.4161	95.3141
PEX12	O00623	PEX12_HUMAN	RPALQHVVKVL	_RPALQHVVKVL_.3	_RPALQHVVKVL_	10629.5	Non Numérique	Non Numérique	129614	130145	133072	Non Numérique	Non Numérique	2.97315e-06	Filtered	Filtered	1.50048e-46	8.46598e-08	1.24152e-38	Filtered	Filtered	56.7498	Filtered	Filtered	42.7776	42.7167	42.651	Filtered	Filtered
KPNA4	O00629	IMA3_HUMAN	QRNEVVVEL	_QRNEVVVEL_.2	_QRNEVVVEL_	Non Numérique	Non Numérique	Non Numérique	379686	363484	374737	10852731	9803272	Filtered	Filtered	Filtered	1.25366e-29	1.36716e-05	2.16529e-27	9.16534e-27	6.15091e-32	Filtered	Filtered	Filtered	53.7399	53.6211	53.6332	71.9887	72.115
KPNA4	O00629	IMA3_HUMAN	QRNEVVVEL	_QRNEVVVEL_.1	_QRNEVVVEL_	Non Numérique	Non Numérique	Non Numérique	379686	363484	374737	10852731	9803272	Filtered	Filtered	Filtered	Filtered	Filtered	Filtered	1.22592e-25	7.0277e-24	Filtered	Filtered	Filtered	Filtered	Filtered	Filtered	71.9799	72.0959
KPNA4	O00629	IMA3_HUMAN	HHTDVNILV	_HHTDVNILV_.1	_HHTDVNILV_	Non Numérique	Non Numérique	Non Numérique	Non Numérique	Non Numérique	Non Numérique	42689.6	55561.3	Filtered	Filtered	Filtered	Filtered	Filtered	Filtered	0.000258201	0.000586035	Filtered	Filtered	Filtered	Filtered	Filtered	Filtered	63.058	63.1866
TRIM38	O00635	TRI38_HUMAN	SLMTNPVSI	_SLMTNPVSI_.1	_SLMTNPVSI_	Non Numérique	Non Numérique	Non Numérique	37156.9	37157.8	37133.9	95681.2	93187.1	Filtered	Filtered	Filtered	3.32555e-14	0.000415279	2.17165e-08	0.000149272	0.000492643	Filtered	Filtered	Filtered	68.372	68.2429	68.2392	96.9141	96.8077
TRIM38	O00635	TRI38_HUMAN	SLMTNPVSI	_SLMTNPVSI_.2	_SLMTNPVSI_	Non Numérique	Non Numérique	Non Numérique	37156.9	37157.8	37133.9	95681.2	93187.1	Filtered	Filtered	Filtered	Filtered	Filtered	Filtered	1.65074e-16	1.26687e-17	Filtered	Filtered	Filtered	Filtered	Filtered	Filtered	96.8855	96.7843
TRIM38	O00635	TRI38_HUMAN	APQHKGHTTAL	_APQHKGHTTAL_.2	_APQHKGHTTAL_	Non Numérique	Non Numérique	Non Numérique	7036.51	7293.4	6790.58	Non Numérique	Non Numérique	Filtered	Filtered	Filtered	3.41977e-49	3.9328e-08	8.03203e-44	Filtered	Filtered	Filtered	Filtered	Filtered	14.8049	14.907	15.1841	Filtered	Filtered
TRIM38	O00635	TRI38_HUMAN	SHQVSVTL	_SHQVSVTL_.1	_SHQVSVTL_	Non Numérique	Non Numérique	Non Numérique	Non Numérique	Non Numérique	Non Numérique	321341	198603	Filtered	Filtered	Filtered	Filtered	Filtered	Filtered	1.30731e-18	1.48862e-14	Filtered	Filtered	Filtered	Filtered	Filtered	Filtered	56.3577	56.459
TRIM38	O00635	TRI38_HUMAN	KLQKAVTKL	_KLQKAVTKL_.2	_KLQKAVTKL_	Non Numérique	Non Numérique	Non Numérique	Non Numérique	Non Numérique	Non Numérique	43664.7	66228.4	Filtered	Filtered	Filtered	Filtered	Filtered	Filtered	3.99744e-18	2.24696e-16	Filtered	Filtered	Filtered	Filtered	Filtered	Filtered	28.9339	28.7903
E2F3	O00716;O00716-2	E2F3_HUMAN	DSENQRLAY	_DSENQRLAY_.2	_DSENQRLAY_	96570.3	126056	113042	Non Numérique	Non Numérique	Non Numérique	Non Numérique	Non Numérique	5.33897e-32	5.01207e-43	4.32606e-05	Filtered	Filtered	Filtered	Filtered	Filtered	44.9408	44.8219	44.9135	Filtered	Filtered	Filtered	Filtered	Filtered
E2F3	O00716;O00716-2	E2F3_HUMAN	NQRLAYVTY	_NQRLAYVTY_.2	_NQRLAYVTY_	46253.4	53505.1	50170.5	Non Numérique	Non Numérique	Non Numérique	Non Numérique	Non Numérique	0.00236112	0.00076838	9.75129e-05	Filtered	Filtered	Filtered	Filtered	Filtered	64.3591	64.2715	64.4812	Filtered	Filtered	Filtered	Filtered	Filtered
E2F3	O00716;O00716-2	E2F3_HUMAN	GLLQQPPAL	_GLLQQPPAL_.2	_GLLQQPPAL_	Non Numérique	Non Numérique	Non Numérique	80586.3	Non Numérique	85227.3	Non Numérique	Non Numérique	Filtered	Filtered	Filtered	0.00142526	Filtered	0.00583642	Filtered	Filtered	Filtered	Filtered	Filtered	68.9618	Filtered	68.7956	Filtered	Filtered
PPP6C	O00743-2;O00743;O00743-3	PPP6_HUMAN	KYLPENDLKRL	_KYLPENDLKRL_.3	_KYLPENDLKRL_	1.25343e+06	1.30958e+06	1308450	Non Numérique	Non Numérique	Non Numérique	Non Numérique	Non Numérique	6.81297e-32	4.31485e-48	4.06793e-05	Filtered	Filtered	Filtered	Filtered	Filtered	54.8806	54.7855	54.894	Filtered	Filtered	Filtered	Filtered	Filtered
PPP6C	O00743-2;O00743;O00743-3	PPP6_HUMAN	KYLPENDLKRL	_KYLPENDLKRL_.2	_KYLPENDLKRL_	1.25343e+06	1.30958e+06	1308450	Non Numérique	Non Numérique	Non Numérique	Non Numérique	Non Numérique	6.08199e-38	4.51789e-51	4.06793e-05	Filtered	Filtered	Filtered	Filtered	Filtered	54.8919	54.8229	54.9	Filtered	Filtered	Filtered	Filtered	Filtered
PPP6C	O00743-2;O00743;O00743-3	PPP6_HUMAN	HQLVHEGY	_HQLVHEGY_.2	_HQLVHEGY_	59460.8	72666.3	73431.9	Non Numérique	Non Numérique	Non Numérique	Non Numérique	Non Numérique	4.1706e-10	1.85023e-13	0.000200607	Filtered	Filtered	Filtered	Filtered	Filtered	31.5393	31.415	31.4283	Filtered	Filtered	Filtered	Filtered	Filtered
PPP6C	O00743-2;O00743;O00743-3	PPP6_HUMAN	KWPDRITLL	_KWPDRITLL_.2	_KWPDRITLL_	Non Numérique	Non Numérique	Non Numérique	Non Numérique	Non Numérique	Non Numérique	1.19207e+06	1.16812e+06	Filtered	Filtered	Filtered	Filtered	Filtered	Filtered	2.05595e-30	2.44287e-29	Filtered	Filtered	Filtered	Filtered	Filtered	Filtered	91.7422	91.6976
NME4	O00746;O00746-2	NDKM_HUMAN	GPRAPGPSL	_GPRAPGPSL_.2	_GPRAPGPSL_	432415	432292	403915	529743	522315	612924	Non Numérique	Non Numérique	3.42168e-39	5.53035e-47	4.06793e-05	2.0531e-70	2.55235e-10	1.41694e-44	Filtered	Filtered	48.3885	48.2012	48.4605	37.4195	37.2963	37.2936	Filtered	Filtered
NME4	O00746;O00746-2	NDKM_HUMAN	MVWEGYNVVR	_MVWEGYNVVR_.2	_MVWEGYNVVR_	Non Numérique	Non Numérique	Non Numérique	Non Numérique	Non Numérique	Non Numérique	192762	209669	Filtered	Filtered	Filtered	Filtered	Filtered	Filtered	3.1283e-17	1.16761e-21	Filtered	Filtered	Filtered	Filtered	Filtered	Filtered	80.9949	80.999
NME4	O00746;O00746-2	NDKM_HUMAN	GQHSSIHPA	_GQHSSIHPA_.2	_GQHSSIHPA_	9164.1	Non Numérique	12556.9	Non Numérique	Non Numérique	Non Numérique	Non Numérique	Non Numérique	0.00364058	Filtered	0.00327651	Filtered	Filtered	Filtered	Filtered	Filtered	12.8123	Filtered	12.7945	Filtered	Filtered	Filtered	Filtered	Filtered
PIK3C2B	O00750	P3C2B_HUMAN	HLIHAPPEV	_HLIHAPPEV_.2	_HLIHAPPEV_	Non Numérique	Non Numérique	Non Numérique	473305	60257.3	533407	Non Numérique	Non Numérique	Filtered	Filtered	Filtered	2.45404e-10	0.000675599	6.01352e-09	Filtered	Filtered	Filtered	Filtered	Filtered	40.646	40.366	40.4885	Filtered	Filtered
PIK3C2B	O00750	P3C2B_HUMAN	VSDLRVTHY	_VSDLRVTHY_.2	_VSDLRVTHY_	44273	49445.7	46997.4	Non Numérique	Non Numérique	Non Numérique	Non Numérique	Non Numérique	4.53435e-06	3.33436e-35	5.53794e-05	Filtered	Filtered	Filtered	Filtered	Filtered	45.0337	44.941	45.0744	Filtered	Filtered	Filtered	Filtered	Filtered
PIK3C2B	O00750	P3C2B_HUMAN	FHQPDSVIL	_FHQPDSVIL_.2	_FHQPDSVIL_	Non Numérique	Non Numérique	Non Numérique	Non Numérique	Non Numérique	Non Numérique	1.92012e+06	1.83479e+06	Filtered	Filtered	Filtered	Filtered	Filtered	Filtered	1.8836e-29	2.45753e-26	Filtered	Filtered	Filtered	Filtered	Filtered	Filtered	78.3156	78.3799
PIK3C2B	O00750	P3C2B_HUMAN	FHQPDSVIL	_FHQPDSVIL_.1	_FHQPDSVIL_	Non Numérique	Non Numérique	Non Numérique	Non Numérique	Non Numérique	Non Numérique	1.92012e+06	1.83479e+06	Filtered	Filtered	Filtered	Filtered	Filtered	Filtered	8.20563e-15	2.21293e-06	Filtered	Filtered	Filtered	Filtered	Filtered	Filtered	78.3049	78.3692
PIK3C2B	O00750	P3C2B_HUMAN	DTSGKPVAR	_DTSGKPVAR_.2	_DTSGKPVAR_	Non Numérique	Non Numérique	Non Numérique	Non Numérique	Non Numérique	Non Numérique	3480375	3242769	Filtered	Filtered	Filtered	Filtered	Filtered	Filtered	7.78868e-29	6.54409e-35	Filtered	Filtered	Filtered	Filtered	Filtered	Filtered	12.7442	11.8042
PIK3C2B	O00750	P3C2B_HUMAN	KLAQQVREA	_KLAQQVREA_.2	_KLAQQVREA_	Non Numérique	Non Numérique	Non Numérique	Non Numérique	Non Numérique	Non Numérique	230088	236210	Filtered	Filtered	Filtered	Filtered	Filtered	Filtered	0.00308891	0.00125972	Filtered	Filtered	Filtered	Filtered	Filtered	Filtered	24.6587	24.2168
MAN2B1	O00754-2;O00754	MA2B1_HUMAN	VPSDVVIFPSSDSQAHPP	_VPSDVVIFPSSDSQAHPP_.2	_VPSDVVIFPSSDSQAHPP_	Non Numérique	Non Numérique	Non Numérique	87140.1	84640.9	81934.4	Non Numérique	Non Numérique	Filtered	Filtered	Filtered	6.17249e-58	1.80317e-07	1.23403e-41	Filtered	Filtered	Filtered	Filtered	Filtered	63.4446	63.3417	63.3173	Filtered	Filtered
MAN2B1	O00754-2;O00754	MA2B1_HUMAN	QVPRWKPQAR	_QVPRWKPQAR_.3	_QVPRWKPQAR_	Non Numérique	Non Numérique	Non Numérique	Non Numérique	Non Numérique	Non Numérique	707554	685581	Filtered	Filtered	Filtered	Filtered	Filtered	Filtered	3.7972e-20	6.81315e-20	Filtered	Filtered	Filtered	Filtered	Filtered	Filtered	34.7306	34.6451
MAN2B1	O00754-2;O00754	MA2B1_HUMAN	FPYADGPHQF	_FPYADGPHQF_.2	_FPYADGPHQF_	Non Numérique	Non Numérique	Non Numérique	Non Numérique	Non Numérique	Non Numérique	686322	627609	Filtered	Filtered	Filtered	Filtered	Filtered	Filtered	1.8725e-26	1.3003e-25	Filtered	Filtered	Filtered	Filtered	Filtered	Filtered	73.7145	73.7448
MAN2B1	O00754-2;O00754	MA2B1_HUMAN	DSAGPWTMSR	_DSAGPWTMSR_.2	_DSAGPWTMSR_	Non Numérique	Non Numérique	Non Numérique	Non Numérique	Non Numérique	Non Numérique	648448	634123	Filtered	Filtered	Filtered	Filtered	Filtered	Filtered	2.2068e-24	8.32674e-30	Filtered	Filtered	Filtered	Filtered	Filtered	Filtered	60.1355	60.1813
MAN2B1	O00754-2;O00754	MA2B1_HUMAN	STYSVAQVPR	_STYSVAQVPR_.2	_STYSVAQVPR_	Non Numérique	Non Numérique	Non Numérique	Non Numérique	Non Numérique	Non Numérique	323935	281886	Filtered	Filtered	Filtered	Filtered	Filtered	Filtered	3.65706e-29	4.53317e-29	Filtered	Filtered	Filtered	Filtered	Filtered	Filtered	52.7008	52.7508
MAN2B1	O00754-2;O00754	MA2B1_HUMAN	NVATAQGRYYR	_NVATAQGRYYR_.3	_NVATAQGRYYR_	Non Numérique	Non Numérique	Non Numérique	Non Numérique	Non Numérique	Non Numérique	142610	166740	Filtered	Filtered	Filtered	Filtered	Filtered	Filtered	0.00114397	0.000145281	Filtered	Filtered	Filtered	Filtered	Filtered	Filtered	31.8634	31.6707
MAN2B1	O00754-2;O00754	MA2B1_HUMAN	VDQYFYGIKNDIQH	_VDQYFYGIKNDIQH_.3	_VDQYFYGIKNDIQH_	Non Numérique	Non Numérique	Non Numérique	Non Numérique	Non Numérique	Non Numérique	183903	86881.8	Filtered	Filtered	Filtered	Filtered	Filtered	Filtered	0.00148223	0.00195461	Filtered	Filtered	Filtered	Filtered	Filtered	Filtered	74.1815	74.2484
MAN2B1	O00754-2;O00754	MA2B1_HUMAN	TKGRFYTDSNGREIL	_TKGRFYTDSNGREIL_.3	_TKGRFYTDSNGREIL_	Non Numérique	Non Numérique	Non Numérique	Non Numérique	Non Numérique	Non Numérique	128379	127457	Filtered	Filtered	Filtered	Filtered	Filtered	Filtered	1.50291e-21	2.47218e-14	Filtered	Filtered	Filtered	Filtered	Filtered	Filtered	53.3821	53.4259
MAN2B1	O00754-2;O00754	MA2B1_HUMAN	KGRFYTDSNGREIL	_KGRFYTDSNGREIL_.3	_KGRFYTDSNGREIL_	Non Numérique	Non Numérique	Non Numérique	Non Numérique	Non Numérique	Non Numérique	120303	119716	Filtered	Filtered	Filtered	Filtered	Filtered	Filtered	1.08422e-19	9.12163e-11	Filtered	Filtered	Filtered	Filtered	Filtered	Filtered	52.6238	52.6937
MAN2B1	O00754-2;O00754	MA2B1_HUMAN	ETKGRFYTDSNGREIL	_ETKGRFYTDSNGREIL_.3	_ETKGRFYTDSNGREIL_	Non Numérique	Non Numérique	Non Numérique	Non Numérique	Non Numérique	Non Numérique	66690.8	62225.5	Filtered	Filtered	Filtered	Filtered	Filtered	Filtered	3.59984e-07	5.19071e-05	Filtered	Filtered	Filtered	Filtered	Filtered	Filtered	56.129	56.2021
MAN2B1	O00754-2;O00754	MA2B1_HUMAN	VDQYFYGIKNDIQHAG	_VDQYFYGIKNDIQHAG_.3	_VDQYFYGIKNDIQHAG_	Non Numérique	Non Numérique	Non Numérique	Non Numérique	Non Numérique	Non Numérique	17553	14050.8	Filtered	Filtered	Filtered	Filtered	Filtered	Filtered	4.67243e-23	1.05754e-16	Filtered	Filtered	Filtered	Filtered	Filtered	Filtered	78.2484	78.3024
MAN2B1	O00754-2;O00754	MA2B1_HUMAN	ETKGRFYTDSNGREILE	_ETKGRFYTDSNGREILE_.3	_ETKGRFYTDSNGREILE_	Non Numérique	Non Numérique	Non Numérique	Non Numérique	Non Numérique	Non Numérique	15081.2	13257.7	Filtered	Filtered	Filtered	Filtered	Filtered	Filtered	2.28955e-17	8.95647e-15	Filtered	Filtered	Filtered	Filtered	Filtered	Filtered	53.1385	53.1757
UBE2C	O00762;O00762-3;O00762-4	UBE2C_HUMAN	RLQQELMTL	_RLQQELMTL_.2	_RLQQELMTL_	Non Numérique	Non Numérique	Non Numérique	90450.4	91666.1	91378.5	329474	289835	Filtered	Filtered	Filtered	3.1465e-41	6.69389e-07	6.09666e-32	1.96945e-18	9.67091e-20	Filtered	Filtered	Filtered	60.2694	60.1456	60.1313	82.3124	82.354
UBE2C	O00762;O00762-3;O00762-4	UBE2C_HUMAN	RLQQELMTL	_RLQQELM[Oxidation (M)]TL_.2	_RLQQELM[Oxidation (M)]TL_	Non Numérique	Non Numérique	Non Numérique	90450.4	91666.1	91378.5	329474	289835	Filtered	Filtered	Filtered	4.48371e-35	1.41488e-05	1.64711e-28	4.68101e-06	0.000118949	Filtered	Filtered	Filtered	49.616	49.5234	49.5355	66.0323	66.0247
UBE2C	O00762;O00762-3;O00762-4	UBE2C_HUMAN	GTVYEDLRY	_GTVYEDLRY_.2	_GTVYEDLRY_	14144416	14302367	13906780	Non Numérique	Non Numérique	Non Numérique	Non Numérique	Non Numérique	1.61057e-28	4.06773e-47	4.06793e-05	Filtered	Filtered	Filtered	Filtered	Filtered	69.396	69.327	69.4224	Filtered	Filtered	Filtered	Filtered	Filtered
UBE2C	O00762;O00762-3;O00762-4	UBE2C_HUMAN	GTVYEDLRY	_GTVYEDLRY_.1	_GTVYEDLRY_	14144416	14302367	13906780	Non Numérique	Non Numérique	Non Numérique	Non Numérique	Non Numérique	1.40516e-28	2.69124e-47	4.15359e-05	Filtered	Filtered	Filtered	Filtered	Filtered	69.4123	69.3427	69.4699	Filtered	Filtered	Filtered	Filtered	Filtered
UBE2C	O00762;O00762-3;O00762-4	UBE2C_HUMAN	VYEDLRYKL	_VYEDLRYKL_.2	_VYEDLRYKL_	3.74919e+06	3.44516e+06	2.64369e+06	Non Numérique	Non Numérique	Non Numérique	Non Numérique	Non Numérique	2.00979e-30	4.14979e-46	4.06793e-05	Filtered	Filtered	Filtered	Filtered	Filtered	66.8901	66.8843	67.042	Filtered	Filtered	Filtered	Filtered	Filtered
UBE2C	O00762;O00762-3;O00762-4	UBE2C_HUMAN	NRDPAATSV	_NRDPAATSV_.2	_NRDPAATSV_	Non Numérique	Non Numérique	Non Numérique	Non Numérique	Non Numérique	Non Numérique	540284	527645	Filtered	Filtered	Filtered	Filtered	Filtered	Filtered	2.8197e-31	7.99856e-30	Filtered	Filtered	Filtered	Filtered	Filtered	Filtered	29.1562	28.9343
UBE2C	O00762;O00762-3;O00762-4	UBE2C_HUMAN	NRDPAATSV	_NRDPAATSV_.1	_NRDPAATSV_	Non Numérique	Non Numérique	Non Numérique	Non Numérique	Non Numérique	Non Numérique	540284	527645	Filtered	Filtered	Filtered	Filtered	Filtered	Filtered	2.10732e-13	1.22112e-05	Filtered	Filtered	Filtered	Filtered	Filtered	Filtered	29.1837	28.9357
UBE2C	O00762;O00762-3;O00762-4	UBE2C_HUMAN	AATSVAAAR	_AATSVAAAR_.2	_AATSVAAAR_	Non Numérique	Non Numérique	Non Numérique	Non Numérique	Non Numérique	Non Numérique	242848	454232	Filtered	Filtered	Filtered	Filtered	Filtered	Filtered	1.14428e-30	1.1766e-22	Filtered	Filtered	Filtered	Filtered	Filtered	Filtered	23.1405	22.7656
UBE2C	O00762;O00762-3;O00762-4	UBE2C_HUMAN	AATSVAAAR	_AATSVAAAR_.1	_AATSVAAAR_	Non Numérique	Non Numérique	Non Numérique	Non Numérique	Non Numérique	Non Numérique	242848	454232	Filtered	Filtered	Filtered	Filtered	Filtered	Filtered	0.00107938	Filtered	Filtered	Filtered	Filtered	Filtered	Filtered	Filtered	23.1011	Filtered
PDXK	O00764;O00764-3;O00764-2	PDXK_HUMAN	SSDLPSPQGSNY	_SSDLPSPQGSNY_.2	_SSDLPSPQGSNY_	351992	337267	314117	Non Numérique	Non Numérique	Non Numérique	Non Numérique	Non Numérique	8.91255e-33	3.62983e-45	4.06793e-05	Filtered	Filtered	Filtered	Filtered	Filtered	62.9096	62.723	62.938	Filtered	Filtered	Filtered	Filtered	Filtered
PDXK	O00764;O00764-3;O00764-2	PDXK_HUMAN	VFVGTGDLF	_VFVGTGDLF_.1	_VFVGTGDLF_	128160	142561	155582	Non Numérique	Non Numérique	Non Numérique	Non Numérique	Non Numérique	5.36151e-32	4.27161e-40	4.26584e-05	Filtered	Filtered	Filtered	Filtered	Filtered	115.483	115.593	115.343	Filtered	Filtered	Filtered	Filtered	Filtered
PDXK	O00764;O00764-3;O00764-2	PDXK_HUMAN	KQQNPRLVY	_KQQNPRLVY_.2	_KQQNPRLVY_	95755.6	87726.6	103512	Non Numérique	Non Numérique	Non Numérique	Non Numérique	Non Numérique	3.9777e-09	6.52048e-11	0.00057849	Filtered	Filtered	Filtered	Filtered	Filtered	40.2766	40.2097	40.2752	Filtered	Filtered	Filtered	Filtered	Filtered
PDXK	O00764;O00764-3;O00764-2	PDXK_HUMAN	NSDELQELY	_NSDELQELY_.1	_NSDELQELY_	17596.9	15758.5	15339.5	Non Numérique	Non Numérique	Non Numérique	Non Numérique	Non Numérique	3.35547e-18	1.22217e-18	7.96518e-05	Filtered	Filtered	Filtered	Filtered	Filtered	82.3342	82.3017	82.2569	Filtered	Filtered	Filtered	Filtered	Filtered
PDXK	O00764;O00764-3;O00764-2	PDXK_HUMAN	MVVDIVQEL	_M[Oxidation (M)]VVDIVQEL_.1	_M[Oxidation (M)]VVDIVQEL_	Non Numérique	Non Numérique	Non Numérique	Non Numérique	Non Numérique	Non Numérique	186639	145100	Filtered	Filtered	Filtered	Filtered	Filtered	Filtered	3.68655e-09	9.46875e-05	Filtered	Filtered	Filtered	Filtered	Filtered	Filtered	107.349	107.145
PDXK	O00764;O00764-3;O00764-2	PDXK_HUMAN	MVVDIVQEL	_M[Oxidation (M)]VVDIVQEL_.2	_M[Oxidation (M)]VVDIVQEL_	Non Numérique	Non Numérique	Non Numérique	Non Numérique	Non Numérique	Non Numérique	186639	145100	Filtered	Filtered	Filtered	Filtered	Filtered	Filtered	5.61871e-28	2.73794e-29	Filtered	Filtered	Filtered	Filtered	Filtered	Filtered	107.308	107.113
PDXK	O00764;O00764-3;O00764-2	PDXK_HUMAN	HVIRGYVGNR	_HVIRGYVGNR_.3	_HVIRGYVGNR_	Non Numérique	Non Numérique	Non Numérique	Non Numérique	Non Numérique	Non Numérique	259201	253342	Filtered	Filtered	Filtered	Filtered	Filtered	Filtered	7.34425e-21	4.32964e-18	Filtered	Filtered	Filtered	Filtered	Filtered	Filtered	27.2172	26.9315
PDXK	O00764;O00764-3;O00764-2	PDXK_HUMAN	TPNQFEAEL	_TPNQFEAEL_.1	_TPNQFEAEL_	Non Numérique	Non Numérique	Non Numérique	Non Numérique	Non Numérique	Non Numérique	138361	112576	Filtered	Filtered	Filtered	Filtered	Filtered	Filtered	0.00261898	0.00127468	Filtered	Filtered	Filtered	Filtered	Filtered	Filtered	80.1616	80.1959
SCD	O00767	ACOD_HUMAN	AVKEKGSTL	_AVKEKGSTL_.2	_AVKEKGSTL_	184091	161542	171577	97942.5	103789	87735.9	Non Numérique	Non Numérique	2.12343e-15	4.61838e-24	5.93753e-05	0.000238558	0.00012768	3.0889e-14	Filtered	Filtered	16.2501	16.2771	16.1741	17.2696	17.3353	17.2465	Filtered	Filtered
SCD	O00767	ACOD_HUMAN	AVGEGFHNY	_AVGEGFHNY_.2	_AVGEGFHNY_	68131.2	67950.9	67654	Non Numérique	Non Numérique	Non Numérique	Non Numérique	Non Numérique	0.000206351	3.16133e-10	0.000317611	Filtered	Filtered	Filtered	Filtered	Filtered	47.5664	47.3425	47.5965	Filtered	Filtered	Filtered	Filtered	Filtered
SCD	O00767	ACOD_HUMAN	HSFPYDYSASEY	_HSFPYDYSASEY_.2	_HSFPYDYSASEY_	42816.4	49328.1	43419.3	Non Numérique	Non Numérique	Non Numérique	Non Numérique	Non Numérique	6.65225e-25	5.16597e-40	4.06793e-05	Filtered	Filtered	Filtered	Filtered	Filtered	73.9471	73.8975	73.9718	Filtered	Filtered	Filtered	Filtered	Filtered
SCD	O00767	ACOD_HUMAN	SPRENILVSL	_SPRENILVSL_.1	_SPRENILVSL_	Non Numérique	Non Numérique	Non Numérique	6204.11	7123.99	6557.48	Non Numérique	Non Numérique	Filtered	Filtered	Filtered	5.70418e-06	3.72066e-05	0.000741539	Filtered	Filtered	Filtered	Filtered	Filtered	64.0751	63.9408	63.906	Filtered	Filtered
SCD	O00767	ACOD_HUMAN	TTITAPPSR	_TTITAPPSR_.2	_TTITAPPSR_	Non Numérique	Non Numérique	Non Numérique	Non Numérique	Non Numérique	Non Numérique	21685554	20459236	Filtered	Filtered	Filtered	Filtered	Filtered	Filtered	4.52291e-26	5.9834e-30	Filtered	Filtered	Filtered	Filtered	Filtered	Filtered	38.7619	38.6257
SCD	O00767	ACOD_HUMAN	TTITAPPSR	_TTITAPPSR_.1	_TTITAPPSR_	Non Numérique	Non Numérique	Non Numérique	Non Numérique	Non Numérique	Non Numérique	21685554	20459236	Filtered	Filtered	Filtered	Filtered	Filtered	Filtered	1.92328e-10	0.000464251	Filtered	Filtered	Filtered	Filtered	Filtered	Filtered	38.8201	38.6945
SCD	O00767	ACOD_HUMAN	RPYDKNISPR	_RPYDKNISPR_.3	_RPYDKNISPR_	Non Numérique	Non Numérique	Non Numérique	Non Numérique	Non Numérique	Non Numérique	324828	356496	Filtered	Filtered	Filtered	Filtered	Filtered	Filtered	5.91454e-30	1.98921e-28	Filtered	Filtered	Filtered	Filtered	Filtered	Filtered	25.3331	24.9903
DLGAP1	O14490-7;O14490	DLGP1_HUMAN	FHDNLENSL	_FHDNLENSL_.2	_FHDNLENSL_	Non Numérique	Non Numérique	Non Numérique	Non Numérique	Non Numérique	Non Numérique	197626	148483	Filtered	Filtered	Filtered	Filtered	Filtered	Filtered	1.30309e-10	1.34833e-12	Filtered	Filtered	Filtered	Filtered	Filtered	Filtered	63.4882	63.5518
DLGAP1	O14490-7;O14490	DLGP1_HUMAN	LPVSLDTPL	_LPVSLDTPL_.1	_LPVSLDTPL_	Non Numérique	Non Numérique	Non Numérique	Non Numérique	Non Numérique	Non Numérique	88178.1	54848.5	Filtered	Filtered	Filtered	Filtered	Filtered	Filtered	6.29447e-05	9.87079e-05	Filtered	Filtered	Filtered	Filtered	Filtered	Filtered	110.91	110.674
DLGAP1	O14490-7;O14490	DLGP1_HUMAN	NTISEQAVKASR	_NTISEQAVKASR_.2	_NTISEQAVKASR_	Non Numérique	Non Numérique	Non Numérique	Non Numérique	Non Numérique	Non Numérique	55325.9	56060.2	Filtered	Filtered	Filtered	Filtered	Filtered	Filtered	4.1987e-29	2.35241e-22	Filtered	Filtered	Filtered	Filtered	Filtered	Filtered	33.7167	33.5536
SH2B2	O14492	SH2B2_HUMAN	SPGQHYFSSL	_SPGQHYFSSL_.2	_SPGQHYFSSL_	Non Numérique	Non Numérique	Non Numérique	108623	108218	111650	Non Numérique	Non Numérique	Filtered	Filtered	Filtered	1.30467e-54	5.61056e-10	6.19452e-41	Filtered	Filtered	Filtered	Filtered	Filtered	51.3961	51.2929	51.305	Filtered	Filtered
SH2B2	O14492	SH2B2_HUMAN	HPIPLESGGSADITL	_HPIPLESGGSADITL_.2	_HPIPLESGGSADITL_	Non Numérique	Non Numérique	Non Numérique	Non Numérique	Non Numérique	Non Numérique	67683.6	70609.7	Filtered	Filtered	Filtered	Filtered	Filtered	Filtered	8.42944e-17	3.59889e-23	Filtered	Filtered	Filtered	Filtered	Filtered	Filtered	91.1581	91.0823
ARID1A	O14497;O14497-2;O14497-3	ARI1A_HUMAN	SPRGGTPGSGAAAA	_SPRGGTPGSGAAAA_.2	_SPRGGTPGSGAAAA_	331417	289037	311942	1.00348e+06	902275	881384	Non Numérique	Non Numérique	6.54925e-37	4.70856e-46	4.06793e-05	5.34921e-56	2.07526e-09	1.37368e-42	Filtered	Filtered	23.4358	23.2376	23.2141	19.9126	20.0411	20.0094	Filtered	Filtered
ARID1A	O14497;O14497-2;O14497-3	ARI1A_HUMAN	SPRGGTPGSGAAAAA	_SPRGGTPGSGAAAAA_.2	_SPRGGTPGSGAAAAA_	7676.47	7687.61	6596.52	29901.3	25117	28901	Non Numérique	Non Numérique	9.30281e-25	3.94329e-39	5.66556e-05	2.37641e-63	1.12905e-08	6.78221e-46	Filtered	Filtered	27.2646	27.1397	27.1061	22.3067	22.3933	22.3927	Filtered	Filtered
ARID1A	O14497;O14497-2;O14497-3	ARI1A_HUMAN	APAPVQPPM	_APAPVQPPM_.2	_APAPVQPPM_	100968	79705.9	55050.9	Non Numérique	Non Numérique	Non Numérique	4778266	4984381	3.3539e-22	5.38374e-23	0.000120869	Filtered	Filtered	Filtered	8.44914e-27	1.06968e-16	73.3379	73.3174	73.4566	Filtered	Filtered	Filtered	70.8324	70.8483
ARID1A	O14497;O14497-2;O14497-3	ARI1A_HUMAN	APAPVQPPM	_APAPVQPPM[Oxidation (M)]_.2	_APAPVQPPM[Oxidation (M)]_	100968	79705.9	55050.9	Non Numérique	Non Numérique	Non Numérique	4778266	4984381	0.00424096	0.000297994	0.000485256	Filtered	Filtered	Filtered	1.92634e-15	1.17011e-19	56.3734	56.3374	56.4637	Filtered	Filtered	Filtered	53.3351	53.5552
ARID1A	O14497;O14497-2;O14497-3	ARI1A_HUMAN	APAPVQPPM	_APAPVQPPM[Oxidation (M)]_.1	_APAPVQPPM[Oxidation (M)]_	100968	79705.9	55050.9	Non Numérique	Non Numérique	Non Numérique	4778266	4984381	Filtered	Filtered	0.00404446	Filtered	Filtered	Filtered	3.24124e-22	5.36097e-14	Filtered	Filtered	56.2745	Filtered	Filtered	Filtered	53.3004	53.5098
ARID1A	O14497;O14497-2;O14497-3	ARI1A_HUMAN	APAPVQPPM	_APAPVQPPM_.1	_APAPVQPPM_	100968	79705.9	55050.9	Non Numérique	Non Numérique	Non Numérique	4778266	4984381	Filtered	Filtered	Filtered	Filtered	Filtered	Filtered	4.5199e-18	1.25113e-20	Filtered	Filtered	Filtered	Filtered	Filtered	Filtered	70.869	70.8973
ARID1A	O14497;O14497-2;O14497-3	ARI1A_HUMAN	NTSDMMGRMSY	_NTSDMMGRMSY_.2	_NTSDMMGRMSY_	35764.5	51023.6	38734.6	Non Numérique	Non Numérique	Non Numérique	Non Numérique	Non Numérique	9.08036e-35	3.5858e-44	4.06793e-05	Filtered	Filtered	Filtered	Filtered	Filtered	63.4752	63.3461	63.5349	Filtered	Filtered	Filtered	Filtered	Filtered
ARID1A	O14497;O14497-2;O14497-3	ARI1A_HUMAN	NTSDMMGRMSY	_NTSDMM[Oxidation (M)]GRMSY_.2	_NTSDMM[Oxidation (M)]GRMSY_	35764.5	51023.6	38734.6	Non Numérique	Non Numérique	Non Numérique	Non Numérique	Non Numérique	1.92753e-08	Filtered	Filtered	Filtered	Filtered	Filtered	Filtered	Filtered	47.3285	Filtered	Filtered	Filtered	Filtered	Filtered	Filtered	Filtered
ARID1A	O14497;O14497-2;O14497-3	ARI1A_HUMAN	YPRQPNYNAL	_YPRQPNYNAL_.2	_YPRQPNYNAL_	Non Numérique	Non Numérique	Non Numérique	38509.5	39274.5	45631.1	Non Numérique	Non Numérique	Filtered	Filtered	Filtered	6.69492e-53	5.26709e-09	7.02412e-39	Filtered	Filtered	Filtered	Filtered	Filtered	44.1034	44.0476	44.0232	Filtered	Filtered
ARID1A	O14497;O14497-2;O14497-3	ARI1A_HUMAN	SPRGGTPGSGA	_SPRGGTPGSGA_.2	_SPRGGTPGSGA_	Non Numérique	Non Numérique	Non Numérique	22038.8	17227.5	16906.2	Non Numérique	Non Numérique	Filtered	Filtered	Filtered	1.65396e-54	2.03858e-05	3.44612e-37	Filtered	Filtered	Filtered	Filtered	Filtered	15.5355	15.711	15.805	Filtered	Filtered
ARID1A	O14497;O14497-2;O14497-3	ARI1A_HUMAN	YPQPQSQQSQQTAY	_YPQPQSQQSQQTAY_.2	_YPQPQSQQSQQTAY_	12860	12272.9	11980.6	Non Numérique	Non Numérique	Non Numérique	Non Numérique	Non Numérique	3.93632e-22	2.69755e-23	5.70275e-05	Filtered	Filtered	Filtered	Filtered	Filtered	51.9685	51.6075	51.93	Filtered	Filtered	Filtered	Filtered	Filtered
ARID1A	O14497;O14497-2;O14497-3	ARI1A_HUMAN	THFESKTEL	_THFESKTEL_.2	_THFESKTEL_	Non Numérique	Non Numérique	Non Numérique	Non Numérique	Non Numérique	Non Numérique	556636	439656	Filtered	Filtered	Filtered	Filtered	Filtered	Filtered	2.33659e-24	2.59793e-22	Filtered	Filtered	Filtered	Filtered	Filtered	Filtered	37.9042	37.8266
ARID1A	O14497;O14497-2;O14497-3	ARI1A_HUMAN	THFESKTEL	_THFESKTEL_.3	_THFESKTEL_	Non Numérique	Non Numérique	Non Numérique	Non Numérique	Non Numérique	Non Numérique	556636	439656	Filtered	Filtered	Filtered	Filtered	Filtered	Filtered	1.64435e-08	0.000381889	Filtered	Filtered	Filtered	Filtered	Filtered	Filtered	37.9014	37.8238
ARID1A	O14497;O14497-2;O14497-3	ARI1A_HUMAN	NAYPATATAATER	_NAYPATATAATER_.2	_NAYPATATAATER_	Non Numérique	Non Numérique	Non Numérique	Non Numérique	Non Numérique	Non Numérique	363497	335244	Filtered	Filtered	Filtered	Filtered	Filtered	Filtered	3.07561e-29	2.58912e-28	Filtered	Filtered	Filtered	Filtered	Filtered	Filtered	40.8828	40.7917
ARID1A	O14497;O14497-2;O14497-3	ARI1A_HUMAN	YPNRSAYPPPAPAYAL	_YPNRSAYPPPAPAYAL_.2	_YPNRSAYPPPAPAYAL_	Non Numérique	Non Numérique	Non Numérique	Non Numérique	Non Numérique	Non Numérique	337967	349169	Filtered	Filtered	Filtered	Filtered	Filtered	Filtered	1.07396e-24	6.92108e-24	Filtered	Filtered	Filtered	Filtered	Filtered	Filtered	84.3598	84.3989
ARID1A	O14497;O14497-2;O14497-3	ARI1A_HUMAN	SSSSFAQQR	_SSSSFAQQR_.2	_SSSSFAQQR_	Non Numérique	Non Numérique	Non Numérique	Non Numérique	Non Numérique	Non Numérique	235361	249356	Filtered	Filtered	Filtered	Filtered	Filtered	Filtered	2.45299e-12	4.50146e-05	Filtered	Filtered	Filtered	Filtered	Filtered	Filtered	23.2181	22.8484
ARID1A	O14497;O14497-2;O14497-3	ARI1A_HUMAN	GTYGPPAKR	_GTYGPPAKR_.2	_GTYGPPAKR_	Non Numérique	Non Numérique	Non Numérique	Non Numérique	Non Numérique	Non Numérique	227703	204558	Filtered	Filtered	Filtered	Filtered	Filtered	Filtered	1.39223e-26	3.28042e-27	Filtered	Filtered	Filtered	Filtered	Filtered	Filtered	22.8618	22.5757
ARID1A	O14497;O14497-2;O14497-3	ARI1A_HUMAN	SPASVAQSR	_SPASVAQSR_.2	_SPASVAQSR_	Non Numérique	Non Numérique	Non Numérique	Non Numérique	Non Numérique	Non Numérique	87003.3	80475.4	Filtered	Filtered	Filtered	Filtered	Filtered	Filtered	1.1906e-10	0.000696515	Filtered	Filtered	Filtered	Filtered	Filtered	Filtered	22.422	21.9844
ARID1A;ARID1A;ARID1A;ARID1B;ARID1B;ARID1B	O14497;O14497-2;O14497-3;Q8NFD5;Q8NFD5-2;Q8NFD5-3	ARI1A_HUMAN;ARI1A_HUMAN;ARI1A_HUMAN;ARI1B_HUMAN;ARI1B_HUMAN;ARI1B_HUMAN	AASSLKKQY	_AASSLKKQY_.2	_AASSLKKQY_	Non Numérique	12581	10033.9	Non Numérique	Non Numérique	Non Numérique	Non Numérique	Non Numérique	Filtered	6.39376e-06	0.000661153	Filtered	Filtered	Filtered	Filtered	Filtered	Filtered	18.5215	18.5183	Filtered	Filtered	Filtered	Filtered	Filtered
BHLHE40	O14503	BHE40_HUMAN	VTHLHRVV	_VTHLHRVV_.2	_VTHLHRVV_	8500.94	8174.06	8783.53	Non Numérique	Non Numérique	Non Numérique	Non Numérique	Non Numérique	3.06934e-21	8.71222e-29	0.000113833	Filtered	Filtered	Filtered	Filtered	Filtered	24.847	24.7484	24.7771	Filtered	Filtered	Filtered	Filtered	Filtered
BHLHE40	O14503	BHE40_HUMAN	HPSVDSSVL	_HPSVDSSVL_.2	_HPSVDSSVL_	Non Numérique	Non Numérique	Non Numérique	Non Numérique	Non Numérique	Non Numérique	2.46654e+06	2.20627e+06	Filtered	Filtered	Filtered	Filtered	Filtered	Filtered	2.97969e-30	2.51882e-32	Filtered	Filtered	Filtered	Filtered	Filtered	Filtered	54.8337	54.9323
BHLHE40	O14503	BHE40_HUMAN	HPSVDSSVL	_HPSVDSSVL_.1	_HPSVDSSVL_	Non Numérique	Non Numérique	Non Numérique	Non Numérique	Non Numérique	Non Numérique	2.46654e+06	2.20627e+06	Filtered	Filtered	Filtered	Filtered	Filtered	Filtered	4.51331e-10	2.40165e-07	Filtered	Filtered	Filtered	Filtered	Filtered	Filtered	54.8197	54.8712
BHLHE40	O14503	BHE40_HUMAN	TRDLKSSQL	_TRDLKSSQL_.2	_TRDLKSSQL_	Non Numérique	Non Numérique	Non Numérique	Non Numérique	Non Numérique	Non Numérique	523346	Non Numérique	Filtered	Filtered	Filtered	Filtered	Filtered	Filtered	0.00311911	Filtered	Filtered	Filtered	Filtered	Filtered	Filtered	Filtered	30.7848	Filtered
BHLHE40;BHLHE41	O14503;Q9C0J9	BHE40_HUMAN;BHE41_HUMAN	GHLEKAVVL	_GHLEKAVVL_.2	_GHLEKAVVL_	Non Numérique	Non Numérique	Non Numérique	Non Numérique	Non Numérique	Non Numérique	35031284	28244860	Filtered	Filtered	Filtered	Filtered	Filtered	Filtered	1.16131e-29	2.82121e-28	Filtered	Filtered	Filtered	Filtered	Filtered	Filtered	52.6667	52.6748
BHLHE40;BHLHE41	O14503;Q9C0J9	BHE40_HUMAN;BHE41_HUMAN	GHLEKAVVL	_GHLEKAVVL_.1	_GHLEKAVVL_	Non Numérique	Non Numérique	Non Numérique	Non Numérique	Non Numérique	Non Numérique	35031284	28244860	Filtered	Filtered	Filtered	Filtered	Filtered	Filtered	2.10783e-20	4.99039e-22	Filtered	Filtered	Filtered	Filtered	Filtered	Filtered	52.5294	52.6196
SOCS2	O14508	SOCS2_HUMAN	SHSDYLLTI	_SHSDYLLTI_.2	_SHSDYLLTI_	294113	Non Numérique	Non Numérique	Non Numérique	Non Numérique	Non Numérique	421687	360074	0.00570145	Filtered	Filtered	Filtered	Filtered	Filtered	5.18555e-11	2.05894e-12	92.1292	Filtered	Filtered	Filtered	Filtered	Filtered	90.1175	90.1741
SOCS2	O14508	SOCS2_HUMAN	SHSDYLLTI	_SHSDYLLTI_.1	_SHSDYLLTI_	294113	Non Numérique	Non Numérique	Non Numérique	Non Numérique	Non Numérique	421687	360074	Filtered	Filtered	Filtered	Filtered	Filtered	Filtered	0.000177642	0.00113888	Filtered	Filtered	Filtered	Filtered	Filtered	Filtered	90.1477	90.148
CDK2AP1	O14519-2;O14519	CDKA1_HUMAN	LLSDYGPPSL	_LLSDYGPPSL_.1	_LLSDYGPPSL_	Non Numérique	Non Numérique	Non Numérique	10901.1	Non Numérique	Non Numérique	Non Numérique	Non Numérique	Filtered	Filtered	Filtered	0.00475149	Filtered	Filtered	Filtered	Filtered	Filtered	Filtered	Filtered	69.7236	Filtered	Filtered	Filtered	Filtered
NEMP1	O14524-2;O14524	NEMP1_HUMAN	TVSRIQSPK	_TVSRIQSPK_.2	_TVSRIQSPK_	Non Numérique	Non Numérique	Non Numérique	Non Numérique	Non Numérique	Non Numérique	576374	638413	Filtered	Filtered	Filtered	Filtered	Filtered	Filtered	1.25218e-29	7.28186e-29	Filtered	Filtered	Filtered	Filtered	Filtered	Filtered	24.7736	24.3995
FCHO1	O14526-2;O14526;O14526-3	FCHO1_HUMAN	ELADFIRER	_ELADFIRER_.3	_ELADFIRER_	Non Numérique	Non Numérique	Non Numérique	Non Numérique	Non Numérique	Non Numérique	467508	425845	Filtered	Filtered	Filtered	Filtered	Filtered	Filtered	7.48016e-07	2.32729e-07	Filtered	Filtered	Filtered	Filtered	Filtered	Filtered	69.1537	69.2169
FCHO1	O14526-2;O14526;O14526-3	FCHO1_HUMAN	ELADFIRER	_ELADFIRER_.2	_ELADFIRER_	Non Numérique	Non Numérique	Non Numérique	Non Numérique	Non Numérique	Non Numérique	467508	425845	Filtered	Filtered	Filtered	Filtered	Filtered	Filtered	2.04044e-17	8.0712e-05	Filtered	Filtered	Filtered	Filtered	Filtered	Filtered	69.1587	69.2014
FCHO1	O14526-2;O14526;O14526-3	FCHO1_HUMAN	MPAPADPTA	_MPAPADPTA_.1	_MPAPADPTA_	Non Numérique	Non Numérique	Non Numérique	Non Numérique	Non Numérique	Non Numérique	644074	516105	Filtered	Filtered	Filtered	Filtered	Filtered	Filtered	7.88231e-24	5.01204e-21	Filtered	Filtered	Filtered	Filtered	Filtered	Filtered	52.9904	52.8557
FCHO1	O14526-2;O14526;O14526-3	FCHO1_HUMAN	SAASTALER	_SAASTALER_.2	_SAASTALER_	Non Numérique	Non Numérique	Non Numérique	Non Numérique	Non Numérique	Non Numérique	351124	331827	Filtered	Filtered	Filtered	Filtered	Filtered	Filtered	3.86369e-11	4.27543e-16	Filtered	Filtered	Filtered	Filtered	Filtered	Filtered	30.5288	30.2819
TXNDC9	O14530-2;O14530	TXND9_HUMAN	LLKDGKTQDY	_LLKDGKTQDY_.2	_LLKDGKTQDY_	11119.6	11806.9	14808	Non Numérique	Non Numérique	Non Numérique	Non Numérique	Non Numérique	0.00614852	1.8207e-05	0.000598738	Filtered	Filtered	Filtered	Filtered	Filtered	32.6327	32.519	32.5479	Filtered	Filtered	Filtered	Filtered	Filtered
TXNDC9	O14530-2;O14530	TXND9_HUMAN	GSSDILNYR	_GSSDILNYR_.2	_GSSDILNYR_	Non Numérique	Non Numérique	Non Numérique	Non Numérique	Non Numérique	Non Numérique	1245773	1.15946e+06	Filtered	Filtered	Filtered	Filtered	Filtered	Filtered	1.12638e-19	3.76208e-18	Filtered	Filtered	Filtered	Filtered	Filtered	Filtered	57.6952	57.7591
DPYSL4	O14531	DPYL4_HUMAN	FPDTGVSLL	_FPDTGVSLL_.1	_FPDTGVSLL_	Non Numérique	Non Numérique	Non Numérique	Non Numérique	Non Numérique	Non Numérique	158375	138376	Filtered	Filtered	Filtered	Filtered	Filtered	Filtered	8.73497e-16	1.19953e-13	Filtered	Filtered	Filtered	Filtered	Filtered	Filtered	112.781	112.534
SOCS6	O14544	SOCS6_HUMAN	EHVPVVIGL	_EHVPVVIGL_.2	_EHVPVVIGL_	Non Numérique	Non Numérique	Non Numérique	Non Numérique	Non Numérique	Non Numérique	1.31401e+06	1.20547e+06	Filtered	Filtered	Filtered	Filtered	Filtered	Filtered	3.81447e-14	8.28714e-18	Filtered	Filtered	Filtered	Filtered	Filtered	Filtered	95.8996	95.7981
SOCS6	O14544	SOCS6_HUMAN	TRIDLIQKL	_TRIDLIQKL_.3	_TRIDLIQKL_	Non Numérique	Non Numérique	Non Numérique	Non Numérique	Non Numérique	Non Numérique	811173	767715	Filtered	Filtered	Filtered	Filtered	Filtered	Filtered	1.21851e-07	5.59224e-09	Filtered	Filtered	Filtered	Filtered	Filtered	Filtered	77.1012	77.1093
TRAFD1	O14545	TRAD1_HUMAN	YPENIVPSF	_YPENIVPSF_.1	_YPENIVPSF_	Non Numérique	Non Numérique	Non Numérique	Non Numérique	Non Numérique	Non Numérique	1.01346e+06	924583	Filtered	Filtered	Filtered	Filtered	Filtered	Filtered	1.01455e-32	4.4793e-34	Filtered	Filtered	Filtered	Filtered	Filtered	Filtered	105.289	105.077
TRAFD1	O14545	TRAD1_HUMAN	YPENIVPSF	_YPENIVPSF_.2	_YPENIVPSF_	Non Numérique	Non Numérique	Non Numérique	Non Numérique	Non Numérique	Non Numérique	1.01346e+06	924583	Filtered	Filtered	Filtered	Filtered	Filtered	Filtered	7.04465e-31	5.98775e-30	Filtered	Filtered	Filtered	Filtered	Filtered	Filtered	105.287	105.081
TRAFD1	O14545	TRAD1_HUMAN	DVFHNRTTNQR	_DVFHNRTTNQR_.3	_DVFHNRTTNQR_	Non Numérique	Non Numérique	Non Numérique	Non Numérique	Non Numérique	Non Numérique	532115	511619	Filtered	Filtered	Filtered	Filtered	Filtered	Filtered	2.90624e-30	5.44482e-31	Filtered	Filtered	Filtered	Filtered	Filtered	Filtered	25.7741	25.4311
TRAFD1	O14545	TRAD1_HUMAN	DVFHNRTTNQR	_DVFHNRTTNQR_.2	_DVFHNRTTNQR_	Non Numérique	Non Numérique	Non Numérique	Non Numérique	Non Numérique	Non Numérique	532115	511619	Filtered	Filtered	Filtered	Filtered	Filtered	Filtered	1.93122e-17	1.21707e-13	Filtered	Filtered	Filtered	Filtered	Filtered	Filtered	25.7801	25.4529
TRAFD1	O14545	TRAD1_HUMAN	TIHEIHCQR	_TIHEIHCQR_.3	_TIHEIHCQR_	Non Numérique	Non Numérique	Non Numérique	Non Numérique	Non Numérique	Non Numérique	486952	403104	Filtered	Filtered	Filtered	Filtered	Filtered	Filtered	6.9366e-14	5.06342e-13	Filtered	Filtered	Filtered	Filtered	Filtered	Filtered	24.0951	23.7879
TRAFD1	O14545	TRAD1_HUMAN	ETSPELPRR	_ETSPELPRR_.2	_ETSPELPRR_	Non Numérique	Non Numérique	Non Numérique	Non Numérique	Non Numérique	Non Numérique	417995	374932	Filtered	Filtered	Filtered	Filtered	Filtered	Filtered	7.37799e-19	4.95742e-22	Filtered	Filtered	Filtered	Filtered	Filtered	Filtered	34.9607	34.7917
TRAFD1	O14545	TRAD1_HUMAN	QPQETSPEL	_QPQETSPEL_.1	_QPQETSPEL_	Non Numérique	Non Numérique	Non Numérique	Non Numérique	Non Numérique	Non Numérique	269002	203850	Filtered	Filtered	Filtered	Filtered	Filtered	Filtered	2.59474e-25	2.77891e-27	Filtered	Filtered	Filtered	Filtered	Filtered	Filtered	53.276	53.3188
TRAFD1	O14545	TRAD1_HUMAN	NPSRALPSL	_NPSRALPSL_.2	_NPSRALPSL_	Non Numérique	Non Numérique	Non Numérique	Non Numérique	Non Numérique	Non Numérique	62095.8	66470.1	Filtered	Filtered	Filtered	Filtered	Filtered	Filtered	6.23619e-11	7.92103e-12	Filtered	Filtered	Filtered	Filtered	Filtered	Filtered	65.4123	65.4503
COX7A2L	O14548	COX7R_HUMAN	SPQGLKPVV	_SPQGLKPVV_.2	_SPQGLKPVV_	31500.2	29514.1	28109.3	202986	226250	251199	Non Numérique	Non Numérique	3.72158e-26	9.77225e-12	8.747e-05	5.54908e-12	6.30837e-05	1.87565e-12	Filtered	Filtered	57.447	57.3559	57.5544	43.3961	43.3299	43.2747	Filtered	Filtered
COX7A2L	O14548	COX7R_HUMAN	TSDSTVYDY	_TSDSTVYDY_.1	_TSDSTVYDY_	6991102	8.00804e+06	7731712	Non Numérique	Non Numérique	Non Numérique	Non Numérique	Non Numérique	8.63488e-16	3.6085e-32	5.42531e-05	Filtered	Filtered	Filtered	Filtered	Filtered	57.3764	57.1181	57.3166	Filtered	Filtered	Filtered	Filtered	Filtered
COX7A2L	O14548	COX7R_HUMAN	KADGVPVYL	_KADGVPVYL_.1	_KADGVPVYL_	Non Numérique	Non Numérique	Non Numérique	Non Numérique	Non Numérique	Non Numérique	596210	544806	Filtered	Filtered	Filtered	Filtered	Filtered	Filtered	3.70544e-21	2.55279e-24	Filtered	Filtered	Filtered	Filtered	Filtered	Filtered	77.9045	78.0408
UBFD1	O14562	UBFD1_HUMAN	FPLDSTGSEL	_FPLDSTGSEL_.1	_FPLDSTGSEL_	Non Numérique	Non Numérique	Non Numérique	Non Numérique	Non Numérique	Non Numérique	1.34483e+06	1.17094e+06	Filtered	Filtered	Filtered	Filtered	Filtered	Filtered	2.55561e-29	4.67031e-30	Filtered	Filtered	Filtered	Filtered	Filtered	Filtered	93.4817	93.3778
CIT	O14578;O14578-4;O14578-3	CTRO_HUMAN	RLLELETRL	_RLLELETRL_.3	_RLLELETRL_	Non Numérique	Non Numérique	Non Numérique	143519	135162	131880	214929	169434	Filtered	Filtered	Filtered	2.88481e-58	1.38242e-09	3.11431e-48	8.62674e-21	8.20781e-23	Filtered	Filtered	Filtered	56.5939	56.4701	56.435	78.1591	78.2542
CIT	O14578;O14578-4;O14578-3	CTRO_HUMAN	TPATARQQI	_TPATARQQI_.2	_TPATARQQI_	65336.7	63436.7	63177.6	Non Numérique	58083.3	69229.6	Non Numérique	Non Numérique	2.81501e-30	2.81436e-25	0.00011357	Filtered	0.00192865	0.0061871	Filtered	Filtered	32.1513	31.9957	32.0456	Filtered	26.2648	26.2941	Filtered	Filtered
CIT	O14578;O14578-4;O14578-3	CTRO_HUMAN	YLDIPNPRY	_YLDIPNPRY_.2	_YLDIPNPRY_	8538311	8859157	8461105	Non Numérique	Non Numérique	Non Numérique	Non Numérique	Non Numérique	5.15393e-39	1.28208e-48	4.06793e-05	Filtered	Filtered	Filtered	Filtered	Filtered	80.5254	80.6396	80.6104	Filtered	Filtered	Filtered	Filtered	Filtered
CIT	O14578;O14578-4;O14578-3	CTRO_HUMAN	KTERSDLEY	_KTERSDLEY_.2	_KTERSDLEY_	941617	1.09177e+06	1.12742e+06	Non Numérique	Non Numérique	Non Numérique	Non Numérique	Non Numérique	4.26877e-32	3.12054e-44	4.06793e-05	Filtered	Filtered	Filtered	Filtered	Filtered	31.1202	30.9959	30.9725	Filtered	Filtered	Filtered	Filtered	Filtered
CIT	O14578;O14578-4;O14578-3	CTRO_HUMAN	FLDKNDHSL	_FLDKNDHSL_.2	_FLDKNDHSL_	Non Numérique	Non Numérique	Non Numérique	187156	169787	203061	Non Numérique	Non Numérique	Filtered	Filtered	Filtered	3.31755e-51	1.99072e-09	3.87595e-43	Filtered	Filtered	Filtered	Filtered	Filtered	36.788	36.6753	36.6727	Filtered	Filtered
CIT	O14578;O14578-4;O14578-3	CTRO_HUMAN	FLDKNDHSL	_FLDKNDHSL_.3	_FLDKNDHSL_	Non Numérique	Non Numérique	Non Numérique	187156	169787	203061	Non Numérique	Non Numérique	Filtered	Filtered	Filtered	8.31975e-52	8.89534e-08	1.41025e-39	Filtered	Filtered	Filtered	Filtered	Filtered	36.7906	36.6831	36.6648	Filtered	Filtered
CIT	O14578;O14578-4;O14578-3	CTRO_HUMAN	KYSDTIAEL	_KYSDTIAEL_.2	_KYSDTIAEL_	128617	130607	138225	Non Numérique	Non Numérique	Non Numérique	Non Numérique	Non Numérique	1.59825e-11	7.56069e-32	7.38175e-05	Filtered	Filtered	Filtered	Filtered	Filtered	69.0489	69.0273	69.1276	Filtered	Filtered	Filtered	Filtered	Filtered
CIT	O14578;O14578-4;O14578-3	CTRO_HUMAN	RVRELQRML	_RVRELQRML_.3	_RVRELQRML_	Non Numérique	Non Numérique	Non Numérique	46209.7	43521.9	53419	Non Numérique	Non Numérique	Filtered	Filtered	Filtered	1.36886e-05	0.000675363	5.82627e-09	Filtered	Filtered	Filtered	Filtered	Filtered	35.7474	35.619	35.6425	Filtered	Filtered
CIT	O14578;O14578-4;O14578-3	CTRO_HUMAN	ELNNQNFYL	_ELNNQNFYL_.2	_ELNNQNFYL_	Non Numérique	Non Numérique	Non Numérique	10951.9	9033.52	10595.6	Non Numérique	Non Numérique	Filtered	Filtered	Filtered	0.00301549	0.000675498	3.23263e-16	Filtered	Filtered	Filtered	Filtered	Filtered	67.4844	67.3449	67.3411	Filtered	Filtered
CIT	O14578;O14578-4;O14578-3	CTRO_HUMAN	LPFSDQVVL	_LPFSDQVVL_.2	_LPFSDQVVL_	Non Numérique	Non Numérique	Non Numérique	Non Numérique	Non Numérique	Non Numérique	454240	441172	Filtered	Filtered	Filtered	Filtered	Filtered	Filtered	2.25178e-23	1.13611e-23	Filtered	Filtered	Filtered	Filtered	Filtered	Filtered	116.031	115.781
CIT	O14578;O14578-4;O14578-3	CTRO_HUMAN	LPFSDQVVL	_LPFSDQVVL_.1	_LPFSDQVVL_	Non Numérique	Non Numérique	Non Numérique	Non Numérique	Non Numérique	Non Numérique	454240	441172	Filtered	Filtered	Filtered	Filtered	Filtered	Filtered	4.93596e-06	8.73859e-05	Filtered	Filtered	Filtered	Filtered	Filtered	Filtered	116.021	115.792
CIT	O14578;O14578-4;O14578-3	CTRO_HUMAN	GHFAEVQVV	_GHFAEVQVV_.2	_GHFAEVQVV_	Non Numérique	Non Numérique	Non Numérique	Non Numérique	Non Numérique	Non Numérique	703004	675543	Filtered	Filtered	Filtered	Filtered	Filtered	Filtered	5.83533e-14	1.26027e-10	Filtered	Filtered	Filtered	Filtered	Filtered	Filtered	67.4255	67.4197
CIT	O14578;O14578-4;O14578-3	CTRO_HUMAN	RLLEEQAKL	_RLLEEQAKL_.3	_RLLEEQAKL_	Non Numérique	Non Numérique	Non Numérique	17487.5	Non Numérique	19822.1	Non Numérique	Non Numérique	Filtered	Filtered	Filtered	0.00322175	Filtered	0.00664485	Filtered	Filtered	Filtered	Filtered	Filtered	40.4199	Filtered	40.2729	Filtered	Filtered
COPE	O14579-3;O14579	COPE_HUMAN	NPDAALRAL	_NPDAALRAL_.2	_NPDAALRAL_	118083	115119	113082	226972	235482	225386	Non Numérique	Non Numérique	9.11917e-20	1.50684e-18	0.000116475	2.31291e-68	5.57935e-11	8.96483e-50	Filtered	Filtered	67.0871	67.1283	67.2391	50.2372	50.1392	50.1514	Filtered	Filtered
COPE	O14579-3;O14579	COPE_HUMAN	RLDLARKEL	_RLDLARKEL_.3	_RLDLARKEL_	Non Numérique	23828	32892.1	Non Numérique	91022.9	94747.8	Non Numérique	Non Numérique	Filtered	0.00590664	0.00789661	Filtered	0.00130052	0.0035221	Filtered	Filtered	Filtered	46.3336	46.5039	Filtered	36.6205	36.6178	Filtered	Filtered
COPE	O14579-3;O14579	COPE_HUMAN	YLHDQNPDAAL	_YLHDQNPDAAL_.2	_YLHDQNPDAAL_	Non Numérique	Non Numérique	Non Numérique	355862	366577	369194	Non Numérique	Non Numérique	Filtered	Filtered	Filtered	6.05445e-60	4.1143e-10	3.56232e-46	Filtered	Filtered	Filtered	Filtered	Filtered	42.0826	42.0376	42.0032	Filtered	Filtered
COPE	O14579-3;O14579	COPE_HUMAN	RMQDLDEDATL	_RMQDLDEDATL_.2	_RMQDLDEDATL_	Non Numérique	Non Numérique	Non Numérique	33430.8	34913.8	32637.1	Non Numérique	Non Numérique	Filtered	Filtered	Filtered	9.93952e-40	1.00236e-06	5.55418e-18	Filtered	Filtered	Filtered	Filtered	Filtered	48.7525	48.6703	48.6876	Filtered	Filtered
COPE	O14579-3;O14579	COPE_HUMAN	SIYLHDQNPDAALR	_SIYLHDQNPDAALR_.3	_SIYLHDQNPDAALR_	Non Numérique	Non Numérique	Non Numérique	Non Numérique	Non Numérique	Non Numérique	572990	460936	Filtered	Filtered	Filtered	Filtered	Filtered	Filtered	1.06518e-22	9.72455e-20	Filtered	Filtered	Filtered	Filtered	Filtered	Filtered	60.0424	60.0571
COPE	O14579-3;O14579	COPE_HUMAN	SIYLHDQNPDAALR	_SIYLHDQNPDAALR_.2	_SIYLHDQNPDAALR_	Non Numérique	Non Numérique	Non Numérique	Non Numérique	Non Numérique	Non Numérique	572990	460936	Filtered	Filtered	Filtered	Filtered	Filtered	Filtered	1.20011e-27	5.27146e-32	Filtered	Filtered	Filtered	Filtered	Filtered	Filtered	60.0435	60.0685
COPE	O14579-3;O14579	COPE_HUMAN	RRDSIVAEL	_RRDSIVAEL_.1	_RRDSIVAEL_	Non Numérique	Non Numérique	Non Numérique	Non Numérique	Non Numérique	Non Numérique	438612	199566	Filtered	Filtered	Filtered	Filtered	Filtered	Filtered	3.61921e-21	2.15577e-15	Filtered	Filtered	Filtered	Filtered	Filtered	Filtered	60.2022	60.3664
COPE	O14579-3;O14579	COPE_HUMAN	IVAELDREMSR	_IVAELDREMSR_.3	_IVAELDREMSR_	Non Numérique	Non Numérique	Non Numérique	Non Numérique	Non Numérique	Non Numérique	241532	229473	Filtered	Filtered	Filtered	Filtered	Filtered	Filtered	2.51044e-25	6.69269e-27	Filtered	Filtered	Filtered	Filtered	Filtered	Filtered	55.5092	55.5439
COPE	O14579-3;O14579	COPE_HUMAN	YPETLVNL	_YPETLVNL_.1	_YPETLVNL_	Non Numérique	Non Numérique	Non Numérique	Non Numérique	Non Numérique	Non Numérique	165756	143950	Filtered	Filtered	Filtered	Filtered	Filtered	Filtered	5.45257e-10	1.20029e-11	Filtered	Filtered	Filtered	Filtered	Filtered	Filtered	100.288	100.13
RFXANK	O14593-3;O14593;O14593-2	RFXK_HUMAN	SPQAGSSL	_SPQAGSSL_.1	_SPQAGSSL_	25470.9	23774.4	22506.2	227089	226358	232442	Non Numérique	Non Numérique	2.18462e-33	5.56771e-42	4.16447e-05	1.54732e-61	8.70766e-11	3.90171e-44	Filtered	Filtered	37.378	37.2329	37.2304	30.0392	30.0417	30.0394	Filtered	Filtered
RFXANK	O14593-3;O14593;O14593-2	RFXK_HUMAN	TPMDLAVAL	_TPMDLAVAL_.1	_TPMDLAVAL_	Non Numérique	Non Numérique	Non Numérique	Non Numérique	Non Numérique	Non Numérique	228008	169977	Filtered	Filtered	Filtered	Filtered	Filtered	Filtered	1.71675e-14	8.34591e-12	Filtered	Filtered	Filtered	Filtered	Filtered	Filtered	114.512	114.279
RFXANK	O14593-3;O14593;O14593-2	RFXK_HUMAN	TPMDLAVAL	_TPM[Oxidation (M)]DLAVAL_.1	_TPM[Oxidation (M)]DLAVAL_	Non Numérique	Non Numérique	Non Numérique	Non Numérique	Non Numérique	Non Numérique	228008	169977	Filtered	Filtered	Filtered	Filtered	Filtered	Filtered	0.000266487	0.000754161	Filtered	Filtered	Filtered	Filtered	Filtered	Filtered	95.6764	95.585
RFXANK	O14593-3;O14593;O14593-2	RFXK_HUMAN	TPMDLAVAL	_TPMDLAVAL_.2	_TPMDLAVAL_	Non Numérique	Non Numérique	Non Numérique	Non Numérique	Non Numérique	Non Numérique	228008	169977	Filtered	Filtered	Filtered	Filtered	Filtered	Filtered	6.92314e-23	4.52846e-23	Filtered	Filtered	Filtered	Filtered	Filtered	Filtered	114.485	114.272
RFXANK	O14593-3;O14593;O14593-2	RFXK_HUMAN	HSTTLTNRQR	_HSTTLTNRQR_.3	_HSTTLTNRQR_	Non Numérique	Non Numérique	Non Numérique	Non Numérique	Non Numérique	Non Numérique	330068	288449	Filtered	Filtered	Filtered	Filtered	Filtered	Filtered	4.48084e-18	3.09635e-14	Filtered	Filtered	Filtered	Filtered	Filtered	Filtered	12.1819	11.6129
RFXANK	O14593-3;O14593;O14593-2	RFXK_HUMAN	STTLTNRQR	_STTLTNRQR_.3	_STTLTNRQR_	Non Numérique	Non Numérique	Non Numérique	Non Numérique	Non Numérique	Non Numérique	158320	136257	Filtered	Filtered	Filtered	Filtered	Filtered	Filtered	9.98202e-20	2.74354e-28	Filtered	Filtered	Filtered	Filtered	Filtered	Filtered	16.4686	16.0246
RFXANK	O14593-3;O14593;O14593-2	RFXK_HUMAN	STTLTNRQR	_STTLTNRQR_.2	_STTLTNRQR_	Non Numérique	Non Numérique	Non Numérique	Non Numérique	Non Numérique	Non Numérique	158320	136257	Filtered	Filtered	Filtered	Filtered	Filtered	Filtered	1.40178e-16	1.23055e-15	Filtered	Filtered	Filtered	Filtered	Filtered	Filtered	16.4764	16.0116
RFXANK	O14593-3;O14593;O14593-2	RFXK_HUMAN	NHVKCVEAL	_NHVKCVEAL_.2	_NHVKCVEAL_	Non Numérique	Non Numérique	Non Numérique	Non Numérique	Non Numérique	Non Numérique	38623.4	34522.9	Filtered	Filtered	Filtered	Filtered	Filtered	Filtered	0.00358904	0.00240043	Filtered	Filtered	Filtered	Filtered	Filtered	Filtered	42.6288	42.7229
CTDSP2;CTDSP1;CTDSP1;CTDSP1	O14595;Q9GZU7-3;Q9GZU7-2;Q9GZU7	CTDS2_HUMAN;CTDS1_HUMAN;CTDS1_HUMAN;CTDS1_HUMAN	ILDNSPASY	_ILDNSPASY_.1	_ILDNSPASY_	165166	170397	162660	Non Numérique	Non Numérique	Non Numérique	Non Numérique	Non Numérique	6.4163e-31	3.01086e-31	8.54406e-05	Filtered	Filtered	Filtered	Filtered	Filtered	64.8325	64.6507	64.8604	Filtered	Filtered	Filtered	Filtered	Filtered
CTDSP2;CTDSP1;CTDSP1;CTDSP1	O14595;Q9GZU7-3;Q9GZU7-2;Q9GZU7	CTDS2_HUMAN;CTDS1_HUMAN;CTDS1_HUMAN;CTDS1_HUMAN	DVYTSLGQLR	_DVYTSLGQLR_.2	_DVYTSLGQLR_	Non Numérique	Non Numérique	Non Numérique	Non Numérique	Non Numérique	Non Numérique	341933	333890	Filtered	Filtered	Filtered	Filtered	Filtered	Filtered	5.55414e-19	2.84903e-19	Filtered	Filtered	Filtered	Filtered	Filtered	Filtered	78.7118	78.7661
CTDSP2;CTDSP1;CTDSP1;CTDSP1	O14595;Q9GZU7-3;Q9GZU7-2;Q9GZU7	CTDS2_HUMAN;CTDS1_HUMAN;CTDS1_HUMAN;CTDS1_HUMAN	DETLVHSSF	_DETLVHSSF_.1	_DETLVHSSF_	Non Numérique	Non Numérique	Non Numérique	Non Numérique	Non Numérique	Non Numérique	Non Numérique	728689	Filtered	Filtered	Filtered	Filtered	Filtered	Filtered	Filtered	0.00878696	Filtered	Filtered	Filtered	Filtered	Filtered	Filtered	Filtered	67.1912
UTY	O14607-2;O14607-5;O14607-3;O14607;O14607-4	UTY_HUMAN	SPHSGLHTV	_SPHSGLHTV_.2	_SPHSGLHTV_	Non Numérique	Non Numérique	Non Numérique	92442.4	82039.8	81617.3	Non Numérique	Non Numérique	Filtered	Filtered	Filtered	0.000128842	0.000675742	0.00444327	Filtered	Filtered	Filtered	Filtered	Filtered	21.6984	21.7848	21.8104	Filtered	Filtered
AP3D1	O14617-3;O14617-4;O14617-2;O14617;O14617-5	AP3D1_HUMAN	HVDKAEGTTY	_HVDKAEGTTY_.2	_HVDKAEGTTY_	838790	908625	913574	Non Numérique	Non Numérique	Non Numérique	Non Numérique	Non Numérique	6.17141e-37	1.7466e-44	4.06793e-05	Filtered	Filtered	Filtered	Filtered	Filtered	20.7152	20.5173	20.5144	Filtered	Filtered	Filtered	Filtered	Filtered
AP3D1	O14617-3;O14617-4;O14617-2;O14617;O14617-5	AP3D1_HUMAN	VYVQNVVKL	_VYVQNVVKL_.2	_VYVQNVVKL_	470347	289944	155503	Non Numérique	Non Numérique	Non Numérique	Non Numérique	Non Numérique	8.77466e-39	1.39515e-48	4.06793e-05	Filtered	Filtered	Filtered	Filtered	Filtered	81.7158	81.7986	81.7432	Filtered	Filtered	Filtered	Filtered	Filtered
AP3D1	O14617-3;O14617-4;O14617-2;O14617;O14617-5	AP3D1_HUMAN	DSDQNLKY	_DSDQNLKY_.2	_DSDQNLKY_	177102	180058	167776	Non Numérique	Non Numérique	Non Numérique	Non Numérique	Non Numérique	1.82819e-13	2.30901e-18	0.000189909	Filtered	Filtered	Filtered	Filtered	Filtered	40.0215	39.8501	39.8999	Filtered	Filtered	Filtered	Filtered	Filtered
AP3D1	O14617-3;O14617-4;O14617-2;O14617;O14617-5	AP3D1_HUMAN	LIEDSDQNLKY	_LIEDSDQNLKY_.2	_LIEDSDQNLKY_	49773.9	46639.2	46201.5	Non Numérique	Non Numérique	Non Numérique	Non Numérique	Non Numérique	1.0913e-27	1.84574e-35	5.57008e-05	Filtered	Filtered	Filtered	Filtered	Filtered	62.6296	62.5005	62.6894	Filtered	Filtered	Filtered	Filtered	Filtered
AP3D1	O14617-3;O14617-4;O14617-2;O14617;O14617-5	AP3D1_HUMAN	SASKFTFKR	_SASKFTFKR_.3	_SASKFTFKR_	Non Numérique	Non Numérique	Non Numérique	Non Numérique	Non Numérique	Non Numérique	727399	699101	Filtered	Filtered	Filtered	Filtered	Filtered	Filtered	2.5915e-14	2.14382e-10	Filtered	Filtered	Filtered	Filtered	Filtered	Filtered	30.9987	30.9246
AP3D1	O14617-3;O14617-4;O14617-2;O14617;O14617-5	AP3D1_HUMAN	LPMSDQYVKL	_LPMSDQYVKL_.2	_LPMSDQYVKL_	Non Numérique	Non Numérique	Non Numérique	Non Numérique	Non Numérique	Non Numérique	166998	154698	Filtered	Filtered	Filtered	Filtered	Filtered	Filtered	4.99119e-21	7.14971e-28	Filtered	Filtered	Filtered	Filtered	Filtered	Filtered	85.5588	85.5956
AP3D1	O14617-3;O14617-4;O14617-2;O14617;O14617-5	AP3D1_HUMAN	KLLESGDLSM	_KLLESGDLSM[Oxidation (M)]_.2	_KLLESGDLSM[Oxidation (M)]_	Non Numérique	Non Numérique	Non Numérique	Non Numérique	Non Numérique	Non Numérique	19828.5	Non Numérique	Filtered	Filtered	Filtered	Filtered	Filtered	Filtered	0.00612249	Filtered	Filtered	Filtered	Filtered	Filtered	Filtered	Filtered	54.8901	Filtered
CCS	O14618	CCS_HUMAN	LPSQEVQAL	_LPSQEVQAL_.1	_LPSQEVQAL_	Non Numérique	Non Numérique	Non Numérique	Non Numérique	75536.4	Non Numérique	1682466	1.5366e+06	Filtered	Filtered	Filtered	Filtered	0.00886438	Filtered	4.22126e-24	2.14404e-24	Filtered	Filtered	Filtered	Filtered	55.5475	Filtered	73.2364	73.261
CCS	O14618	CCS_HUMAN	LPSQEVQAL	_LPSQEVQAL_.2	_LPSQEVQAL_	Non Numérique	Non Numérique	Non Numérique	Non Numérique	75536.4	Non Numérique	1682466	1.5366e+06	Filtered	Filtered	Filtered	Filtered	Filtered	Filtered	3.58973e-27	6.16779e-26	Filtered	Filtered	Filtered	Filtered	Filtered	Filtered	73.2243	73.2541
ZNF195	O14628-4;O14628-7;O14628-5;O14628-6;O14628	ZN195_HUMAN	KYVKIFDNF	_KYVKIFDNF_.2	_KYVKIFDNF_	159653	150230	141450	Non Numérique	Non Numérique	Non Numérique	Non Numérique	Non Numérique	3.81695e-35	1.7436e-46	4.06793e-05	Filtered	Filtered	Filtered	Filtered	Filtered	77.6102	77.6478	77.7122	Filtered	Filtered	Filtered	Filtered	Filtered
DVL2	O14641	DVL2_HUMAN	ETESVVSLR	_ETESVVSLR_.1	_ETESVVSLR_	Non Numérique	Non Numérique	Non Numérique	Non Numérique	Non Numérique	Non Numérique	7255.77	5371.19	Filtered	Filtered	Filtered	Filtered	Filtered	Filtered	0.00205781	0.00284515	Filtered	Filtered	Filtered	Filtered	Filtered	Filtered	54.4761	54.4633
CHD1	O14646-2;O14646	CHD1_HUMAN	LTDDLHKQY	_LTDDLHKQY_.2	_LTDDLHKQY_	10084.1	9807.5	9443.92	Non Numérique	Non Numérique	Non Numérique	Non Numérique	Non Numérique	0.00587508	5.83969e-05	0.000284989	Filtered	Filtered	Filtered	Filtered	Filtered	37.8772	37.7372	37.7242	Filtered	Filtered	Filtered	Filtered	Filtered
CHD1	O14646-2;O14646	CHD1_HUMAN	ETLKQQNVR	_ETLKQQNVR_.3	_ETLKQQNVR_	Non Numérique	Non Numérique	Non Numérique	Non Numérique	Non Numérique	Non Numérique	552630	505239	Filtered	Filtered	Filtered	Filtered	Filtered	Filtered	1.57818e-25	2.82555e-22	Filtered	Filtered	Filtered	Filtered	Filtered	Filtered	20.9667	20.3829
CHD1	O14646-2;O14646	CHD1_HUMAN	ETLKQQNVR	_ETLKQQNVR_.2	_ETLKQQNVR_	Non Numérique	Non Numérique	Non Numérique	Non Numérique	Non Numérique	Non Numérique	552630	505239	Filtered	Filtered	Filtered	Filtered	Filtered	Filtered	3.30284e-28	1.22256e-21	Filtered	Filtered	Filtered	Filtered	Filtered	Filtered	20.9757	20.371
CHD1	O14646-2;O14646	CHD1_HUMAN	EIYMLPRMR	_EIYMLPRMR_.3	_EIYMLPRMR_	Non Numérique	Non Numérique	Non Numérique	Non Numérique	Non Numérique	Non Numérique	379240	412377	Filtered	Filtered	Filtered	Filtered	Filtered	Filtered	4.67525e-19	7.73505e-17	Filtered	Filtered	Filtered	Filtered	Filtered	Filtered	75.7335	75.7652
CHD1	O14646-2;O14646	CHD1_HUMAN	SHEEELIPL	_SHEEELIPL_.2	_SHEEELIPL_	Non Numérique	Non Numérique	Non Numérique	Non Numérique	Non Numérique	Non Numérique	334950	284474	Filtered	Filtered	Filtered	Filtered	Filtered	Filtered	6.59516e-21	1.05338e-22	Filtered	Filtered	Filtered	Filtered	Filtered	Filtered	90.7668	90.7371
CHD1	O14646-2;O14646	CHD1_HUMAN	DAIARDAEL	_DAIARDAEL_.1	_DAIARDAEL_	Non Numérique	Non Numérique	Non Numérique	Non Numérique	Non Numérique	Non Numérique	75549	26951.7	Filtered	Filtered	Filtered	Filtered	Filtered	Filtered	0.00297314	0.00102836	Filtered	Filtered	Filtered	Filtered	Filtered	Filtered	56.3858	56.4041
CHD1;CHD1;CHD2;CHD2	O14646-2;O14646;O14647-2;O14647	CHD1_HUMAN;CHD1_HUMAN;CHD2_HUMAN;CHD2_HUMAN	HRLKNDDSL	_HRLKNDDSL_.2	_HRLKNDDSL_	Non Numérique	Non Numérique	Non Numérique	Non Numérique	Non Numérique	Non Numérique	27879.7	27317.9	Filtered	Filtered	Filtered	Filtered	Filtered	Filtered	2.25362e-13	1.51679e-13	Filtered	Filtered	Filtered	Filtered	Filtered	Filtered	20.5579	19.9532
CHD2	O14647-2;O14647	CHD2_HUMAN	QIVERVIAV	_QIVERVIAV_.2	_QIVERVIAV_	Non Numérique	Non Numérique	Non Numérique	111097	112116	117071	Non Numérique	Non Numérique	Filtered	Filtered	Filtered	8.66677e-57	2.24056e-09	3.50055e-43	Filtered	Filtered	Filtered	Filtered	Filtered	55.9113	55.7874	55.7523	Filtered	Filtered
CHD2	O14647-2;O14647	CHD2_HUMAN	ETIEKVLDSR	_ETIEKVLDSR_.2	_ETIEKVLDSR_	Non Numérique	Non Numérique	Non Numérique	Non Numérique	Non Numérique	Non Numérique	97925.5	100616	Filtered	Filtered	Filtered	Filtered	Filtered	Filtered	0.00274361	1.83633e-05	Filtered	Filtered	Filtered	Filtered	Filtered	Filtered	54.8768	54.9338
CHD2	O14647-2;O14647	CHD2_HUMAN	EHGYGNWEL	_EHGYGNWEL_.2	_EHGYGNWEL_	Non Numérique	Non Numérique	Non Numérique	Non Numérique	Non Numérique	Non Numérique	71642.3	88670.9	Filtered	Filtered	Filtered	Filtered	Filtered	Filtered	5.79253e-09	1.13644e-08	Filtered	Filtered	Filtered	Filtered	Filtered	Filtered	75.5626	75.6607
GOSR2	O14653;O14653-2	GOSR2_HUMAN	TVMRLIEKR	_TVMRLIEKR_.3	_TVMRLIEKR_	Non Numérique	Non Numérique	Non Numérique	Non Numérique	Non Numérique	Non Numérique	861414	701451	Filtered	Filtered	Filtered	Filtered	Filtered	Filtered	9.26176e-06	0.000914448	Filtered	Filtered	Filtered	Filtered	Filtered	Filtered	43.1755	43.2394
TOR1A	O14656-2;O14656	TOR1A_HUMAN	FPHASNITL	_FPHASNITL_.2	_FPHASNITL_	Non Numérique	Non Numérique	Non Numérique	Non Numérique	Non Numérique	Non Numérique	841043	773248	Filtered	Filtered	Filtered	Filtered	Filtered	Filtered	2.68374e-15	1.44531e-08	Filtered	Filtered	Filtered	Filtered	Filtered	Filtered	75.9218	75.9844
STX16	O14662-6;O14662-2;O14662-4;O14662-5;O14662;O14662-3	STX16_HUMAN	VLDRIDYNV	_VLDRIDYNV_.2	_VLDRIDYNV_	Non Numérique	Non Numérique	Non Numérique	60726.7	60406.5	62873.8	Non Numérique	349905	Filtered	Filtered	Filtered	4.26616e-14	0.000645416	3.14685e-08	Filtered	0.000232111	Filtered	Filtered	Filtered	52.4771	52.3532	52.3757	Filtered	71.7359
STX16	O14662-6;O14662-2;O14662-4;O14662-5;O14662;O14662-3	STX16_HUMAN	EAAIGVTKR	_EAAIGVTKR_.2	_EAAIGVTKR_	Non Numérique	Non Numérique	Non Numérique	Non Numérique	Non Numérique	Non Numérique	1.56172e+06	1.56553e+06	Filtered	Filtered	Filtered	Filtered	Filtered	Filtered	1.59969e-31	7.06783e-33	Filtered	Filtered	Filtered	Filtered	Filtered	Filtered	27.904	27.6239
ADAM10	O14672	ADA10_HUMAN	QRPRESYQM	_QRPRESYQM_.3	_QRPRESYQM_	Non Numérique	Non Numérique	Non Numérique	384444	379706	380554	276977	291922	Filtered	Filtered	Filtered	1.08027e-12	0.000362399	1.06193e-15	2.41523e-08	1.95108e-15	Filtered	Filtered	Filtered	24.4574	24.5023	24.4492	28.2397	28.0174
ADAM10	O14672	ADA10_HUMAN	QTDHLFFKY	_QTDHLFFKY_.2	_QTDHLFFKY_	110004	133262	130898	Non Numérique	Non Numérique	Non Numérique	Non Numérique	Non Numérique	2.64671e-29	2.07264e-29	7.13781e-05	Filtered	Filtered	Filtered	Filtered	Filtered	72.3418	72.3655	72.5236	Filtered	Filtered	Filtered	Filtered	Filtered
ADAM10	O14672	ADA10_HUMAN	GQYGNPLNKYIRH	_GQYGNPLNKYIRH_.3	_GQYGNPLNKYIRH_	53466	71868.1	68905.4	Non Numérique	Non Numérique	Non Numérique	Non Numérique	Non Numérique	3.67474e-14	2.35404e-19	0.000104046	Filtered	Filtered	Filtered	Filtered	Filtered	58.2905	58.1573	58.3819	Filtered	Filtered	Filtered	Filtered	Filtered
ADAM10	O14672	ADA10_HUMAN	RHFSGRTITL	_RHFSGRTITL_.3	_RHFSGRTITL_	Non Numérique	Non Numérique	Non Numérique	Non Numérique	Non Numérique	Non Numérique	866425	850261	Filtered	Filtered	Filtered	Filtered	Filtered	Filtered	3.91892e-33	3.0094e-35	Filtered	Filtered	Filtered	Filtered	Filtered	Filtered	44.5669	44.6807
ADAM10	O14672	ADA10_HUMAN	EHAANGPEL	_EHAANGPEL_.2	_EHAANGPEL_	Non Numérique	Non Numérique	Non Numérique	Non Numérique	Non Numérique	Non Numérique	155060	127331	Filtered	Filtered	Filtered	Filtered	Filtered	Filtered	0.000209849	2.29015e-05	Filtered	Filtered	Filtered	Filtered	Filtered	Filtered	38.3098	38.2381
ADAM10	O14672	ADA10_HUMAN	GQYGNPLNKY	_GQYGNPLNKY_.1	_GQYGNPLNKY_	31756.6	Non Numérique	Non Numérique	Non Numérique	Non Numérique	Non Numérique	Non Numérique	Non Numérique	0.00114157	Filtered	Filtered	Filtered	Filtered	Filtered	Filtered	Filtered	56.5233	Filtered	Filtered	Filtered	Filtered	Filtered	Filtered	Filtered
EI24	O14681-3;O14681	EI24_HUMAN	RLFHKTVYL	_RLFHKTVYL_.2	_RLFHKTVYL_	Non Numérique	Non Numérique	Non Numérique	52948.9	56860.7	67606.6	397616	379392	Filtered	Filtered	Filtered	3.275e-49	8.98231e-08	3.95422e-36	1.83921e-25	5.89682e-27	Filtered	Filtered	Filtered	39.8764	39.7792	39.7137	51.9619	52.0688
ENC1	O14682;O14682-2	ENC1_HUMAN	LPASPSVSL	_LPASPSVSL_.1	_LPASPSVSL_	5144.51	6871.31	8569.69	92220.6	88089	88808.4	2.25425e+06	2137663	0.00366929	9.91537e-11	0.000374895	5.93396e-56	3.43839e-10	1.23474e-45	4.1988e-28	1.23266e-28	87.7918	87.8313	87.8229	61.0069	60.9196	60.921	85.7623	85.7582
ENC1	O14682;O14682-2	ENC1_HUMAN	LPASPSVSL	_LPASPSVSL_.2	_LPASPSVSL_	5144.51	6871.31	8569.69	92220.6	88089	88808.4	2.25425e+06	2137663	0.00368498	Filtered	Filtered	9.26312e-11	0.000219859	3.08257e-12	1.13982e-28	1.15428e-27	87.805	Filtered	Filtered	61.0097	60.9067	60.9133	85.7441	85.7094
ENC1	O14682;O14682-2	ENC1_HUMAN	LPQDMVVQL	_LPQDMVVQL_.2	_LPQDMVVQL_	Non Numérique	Non Numérique	Non Numérique	Non Numérique	Non Numérique	Non Numérique	255064	208236	Filtered	Filtered	Filtered	Filtered	Filtered	Filtered	0.000256149	0.000452771	Filtered	Filtered	Filtered	Filtered	Filtered	Filtered	106.212	106.026
KMT2D	O14686;O14686-3	KMT2D_HUMAN	LPHEGSSPSL	_LPHEGSSPSL_.2	_LPHEGSSPSL_	24765.8	22524.6	24273.1	50915.5	48746	49600.3	100481	123065	0.0020459	2.57981e-05	0.000134223	2.08033e-06	0.000445473	1.35967e-16	0.00105648	0.000726686	51.7053	51.5063	51.74	39.3769	39.2901	39.2821	51.1945	51.2999
KMT2D	O14686;O14686-3	KMT2D_HUMAN	FPSTPGPEL	_FPSTPGPEL_.2	_FPSTPGPEL_	Non Numérique	Non Numérique	Non Numérique	Non Numérique	Non Numérique	15047.4	1.79458e+06	1.55491e+06	Filtered	Filtered	Filtered	Filtered	Filtered	0.0086338	1.06442e-31	7.88802e-30	Filtered	Filtered	Filtered	Filtered	Filtered	62.2711	87.2735	87.2608
KMT2D	O14686;O14686-3	KMT2D_HUMAN	FPSTPGPEL	_FPSTPGPEL_.1	_FPSTPGPEL_	Non Numérique	Non Numérique	Non Numérique	Non Numérique	Non Numérique	15047.4	1.79458e+06	1.55491e+06	Filtered	Filtered	Filtered	Filtered	Filtered	Filtered	2.66739e-05	4.15343e-05	Filtered	Filtered	Filtered	Filtered	Filtered	Filtered	87.1851	87.2057
KMT2D	O14686;O14686-3	KMT2D_HUMAN	THYKRPHTL	_THYKRPHTL_.3	_THYKRPHTL_	Non Numérique	Non Numérique	Non Numérique	Non Numérique	Non Numérique	Non Numérique	288688	338811	Filtered	Filtered	Filtered	Filtered	Filtered	Filtered	4.68802e-10	1.17559e-24	Filtered	Filtered	Filtered	Filtered	Filtered	Filtered	17.9432	17.5732
KMT2D	O14686;O14686-3	KMT2D_HUMAN	THYKRPHTL	_THYKRPHTL_.2	_THYKRPHTL_	Non Numérique	Non Numérique	Non Numérique	Non Numérique	Non Numérique	Non Numérique	288688	338811	Filtered	Filtered	Filtered	Filtered	Filtered	Filtered	1.93866e-17	1.53871e-21	Filtered	Filtered	Filtered	Filtered	Filtered	Filtered	17.917	17.5989
KMT2D	O14686;O14686-3	KMT2D_HUMAN	LPLPEEPQL	_LPLPEEPQL_.1	_LPLPEEPQL_	Non Numérique	Non Numérique	Non Numérique	Non Numérique	Non Numérique	Non Numérique	266842	222445	Filtered	Filtered	Filtered	Filtered	Filtered	Filtered	0.000193274	0.00268002	Filtered	Filtered	Filtered	Filtered	Filtered	Filtered	103.717	103.511
KMT2D	O14686;O14686-3	KMT2D_HUMAN	SHFGPGPTL	_SHFGPGPTL_.2	_SHFGPGPTL_	Non Numérique	Non Numérique	Non Numérique	Non Numérique	Non Numérique	Non Numérique	174680	134580	Filtered	Filtered	Filtered	Filtered	Filtered	Filtered	1.20324e-22	3.58858e-22	Filtered	Filtered	Filtered	Filtered	Filtered	Filtered	63.7142	63.7951
KMT2D	O14686;O14686-3	KMT2D_HUMAN	DTALTARKR	_DTALTARKR_.2	_DTALTARKR_	Non Numérique	Non Numérique	Non Numérique	Non Numérique	Non Numérique	Non Numérique	35129.2	40006.1	Filtered	Filtered	Filtered	Filtered	Filtered	Filtered	3.41991e-05	8.23178e-05	Filtered	Filtered	Filtered	Filtered	Filtered	Filtered	17.0027	16.6005
KMT2D	O14686;O14686-3	KMT2D_HUMAN	QHSGGAGSL	_QHSGGAGSL_.2	_QHSGGAGSL_	Non Numérique	Non Numérique	Non Numérique	Non Numérique	Non Numérique	Non Numérique	25568.9	11963.2	Filtered	Filtered	Filtered	Filtered	Filtered	Filtered	0.000295461	0.00042095	Filtered	Filtered	Filtered	Filtered	Filtered	Filtered	19.6414	18.8851
ZNF197	O14709	ZN197_HUMAN	TRENVAHNAL	_TRENVAHNAL_.2	_TRENVAHNAL_	Non Numérique	Non Numérique	Non Numérique	Non Numérique	Non Numérique	Non Numérique	3.16408e+06	3039825	Filtered	Filtered	Filtered	Filtered	Filtered	Filtered	6.12545e-31	3.06905e-34	Filtered	Filtered	Filtered	Filtered	Filtered	Filtered	28.7326	28.5368
ZNF197	O14709	ZN197_HUMAN	TRENVAHNAL	_TRENVAHNAL_.3	_TRENVAHNAL_	Non Numérique	Non Numérique	Non Numérique	Non Numérique	Non Numérique	Non Numérique	3.16408e+06	3039825	Filtered	Filtered	Filtered	Filtered	Filtered	Filtered	3.78578e-34	3.20218e-35	Filtered	Filtered	Filtered	Filtered	Filtered	Filtered	28.7444	28.533
ZNF197	O14709	ZN197_HUMAN	EVTSKPSSSQR	_EVTSKPSSSQR_.2	_EVTSKPSSSQR_	Non Numérique	Non Numérique	Non Numérique	Non Numérique	Non Numérique	Non Numérique	50943.1	49890.8	Filtered	Filtered	Filtered	Filtered	Filtered	Filtered	9.45498e-28	3.10875e-27	Filtered	Filtered	Filtered	Filtered	Filtered	Filtered	13.0644	11.8893
ITGB1BP1	O14713;O14713-2	ITBP1_HUMAN	TTDASNEEY	_TTDASNEEY_.2	_TTDASNEEY_	60516.8	60379.5	56839.7	Non Numérique	Non Numérique	Non Numérique	60011.4	Non Numérique	6.61115e-16	7.8699e-43	5.16427e-05	Filtered	Filtered	Filtered	0.00833025	Filtered	31.211	30.9612	30.9273	Filtered	Filtered	Filtered	29.8473	Filtered
ITGB1BP1	O14713;O14713-2	ITBP1_HUMAN	TTDASNEEY	_TTDASNEEY_.1	_TTDASNEEY_	60516.8	60379.5	56839.7	Non Numérique	Non Numérique	Non Numérique	60011.4	Non Numérique	0.000224176	4.42747e-21	0.000232174	Filtered	Filtered	Filtered	Filtered	Filtered	31.1747	30.9668	30.9329	Filtered	Filtered	Filtered	Filtered	Filtered
ITGB1BP1	O14713;O14713-2	ITBP1_HUMAN	KYVGAIEKL	_KYVGAIEKL_.2	_KYVGAIEKL_	126195	160228	145265	Non Numérique	Non Numérique	Non Numérique	Non Numérique	Non Numérique	1.93799e-34	3.42335e-37	4.49659e-05	Filtered	Filtered	Filtered	Filtered	Filtered	52.7193	52.5932	52.7487	Filtered	Filtered	Filtered	Filtered	Filtered
ITGB1BP1	O14713;O14713-2	ITBP1_HUMAN	SRSSTVASL	_SRSSTVASL_.1	_SRSSTVASL_	Non Numérique	Non Numérique	Non Numérique	Non Numérique	Non Numérique	Non Numérique	8889.97	6050.34	Filtered	Filtered	Filtered	Filtered	Filtered	Filtered	0.00280603	0.00531653	Filtered	Filtered	Filtered	Filtered	Filtered	Filtered	41.1318	41.0676
APAF1	O14727-5;O14727-3;O14727-4;O14727-2;O14727;O14727-6	APAF_HUMAN	QRYHQPHTL	_QRYHQPHTL_.3	_QRYHQPHTL_	Non Numérique	Non Numérique	Non Numérique	Non Numérique	Non Numérique	Non Numérique	1.4605e+06	1.50357e+06	Filtered	Filtered	Filtered	Filtered	Filtered	Filtered	7.66696e-32	3.00444e-32	Filtered	Filtered	Filtered	Filtered	Filtered	Filtered	24.3618	24.0497
APAF1	O14727-5;O14727-3;O14727-4;O14727-2;O14727;O14727-6	APAF_HUMAN	QRYHQPHTL	_QRYHQPHTL_.2	_QRYHQPHTL_	Non Numérique	Non Numérique	Non Numérique	Non Numérique	Non Numérique	Non Numérique	1.4605e+06	1.50357e+06	Filtered	Filtered	Filtered	Filtered	Filtered	Filtered	9.69626e-24	9.20955e-31	Filtered	Filtered	Filtered	Filtered	Filtered	Filtered	24.3708	24.0587
RIOK3	O14730-2;O14730	RIOK3_HUMAN	KYIKDDFRF	_KYIKDDFRF_.3	_KYIKDDFRF_	6.94713e+06	7.6582e+06	7139267	Non Numérique	Non Numérique	Non Numérique	Non Numérique	Non Numérique	3.75908e-30	5.26602e-42	4.23378e-05	Filtered	Filtered	Filtered	Filtered	Filtered	59.7635	59.6341	59.823	Filtered	Filtered	Filtered	Filtered	Filtered
RIOK3	O14730-2;O14730	RIOK3_HUMAN	KYIKDDFRF	_KYIKDDFRF_.2	_KYIKDDFRF_	6.94713e+06	7.6582e+06	7139267	Non Numérique	Non Numérique	Non Numérique	Non Numérique	Non Numérique	3.39468e-38	7.66917e-49	4.06793e-05	Filtered	Filtered	Filtered	Filtered	Filtered	59.7748	59.6092	59.8033	Filtered	Filtered	Filtered	Filtered	Filtered
RIOK3	O14730-2;O14730	RIOK3_HUMAN	KMVNSGMLETI	_KMVNSGMLETI_.2	_KMVNSGMLETI_	Non Numérique	Non Numérique	Non Numérique	Non Numérique	3147.49	Non Numérique	742209	711322	Filtered	Filtered	Filtered	Filtered	0.000675554	Filtered	2.49534e-26	7.88696e-30	Filtered	Filtered	Filtered	Filtered	58.0483	Filtered	79.5223	79.6179
RIOK3	O14730-2;O14730	RIOK3_HUMAN	KMVNSGMLETI	_KM[Oxidation (M)]VNSGMLETI_.2	_KM[Oxidation (M)]VNSGMLETI_	Non Numérique	Non Numérique	Non Numérique	Non Numérique	3147.49	Non Numérique	742209	711322	Filtered	Filtered	Filtered	Filtered	Filtered	Filtered	1.70796e-12	3.85488e-20	Filtered	Filtered	Filtered	Filtered	Filtered	Filtered	71.1253	71.1637
RIOK3	O14730-2;O14730	RIOK3_HUMAN	KMVNSGMLETI	_KMVNSGM[Oxidation (M)]LETI_.2	_KMVNSGM[Oxidation (M)]LETI_	Non Numérique	Non Numérique	Non Numérique	Non Numérique	3147.49	Non Numérique	742209	711322	Filtered	Filtered	Filtered	Filtered	Filtered	Filtered	1.14673e-19	7.46586e-25	Filtered	Filtered	Filtered	Filtered	Filtered	Filtered	63.636	63.6848
RIOK3	O14730-2;O14730	RIOK3_HUMAN	KMVNSGMLETI	_KM[Oxidation (M)]VNSGM[Oxidation (M)]LETI_.2	_KM[Oxidation (M)]VNSGM[Oxidation (M)]LETI_	Non Numérique	Non Numérique	Non Numérique	Non Numérique	3147.49	Non Numérique	742209	711322	Filtered	Filtered	Filtered	Filtered	Filtered	Filtered	1.41726e-06	6.54212e-06	Filtered	Filtered	Filtered	Filtered	Filtered	Filtered	54.1822	54.2767
RIOK3	O14730-2;O14730	RIOK3_HUMAN	NSEEMKEAYY	_NSEEM[Oxidation (M)]KEAYY_.2	_NSEEM[Oxidation (M)]KEAYY_	340445	387372	357789	Non Numérique	Non Numérique	Non Numérique	Non Numérique	Non Numérique	1.16724e-36	5.16343e-48	4.06793e-05	Filtered	Filtered	Filtered	Filtered	Filtered	36.4234	36.2052	36.1399	Filtered	Filtered	Filtered	Filtered	Filtered
RIOK3	O14730-2;O14730	RIOK3_HUMAN	NSEEMKEAYY	_NSEEMKEAYY_.2	_NSEEMKEAYY_	340445	387372	357789	Non Numérique	Non Numérique	Non Numérique	Non Numérique	Non Numérique	5.55508e-37	2.13261e-49	4.06793e-05	Filtered	Filtered	Filtered	Filtered	Filtered	47.4267	47.1455	47.4046	Filtered	Filtered	Filtered	Filtered	Filtered
MAP2K7	O14733;O14733-4;O14733-2;O14733-3	MP2K7_HUMAN	SPQRPRPTL	_SPQRPRPTL_.2	_SPQRPRPTL_	29966.8	25924.8	26172.3	454208	453359	550716	Non Numérique	Non Numérique	1.43863e-25	1.99883e-30	0.000272264	2.16427e-35	6.41682e-09	3.41732e-29	Filtered	Filtered	33.3768	33.3103	33.3496	27.7428	27.7765	27.7377	Filtered	Filtered
MAP2K7	O14733;O14733-4;O14733-2;O14733-3	MP2K7_HUMAN	ILLDERGQIKL	_ILLDERGQIKL_.3	_ILLDERGQIKL_	Non Numérique	Non Numérique	Non Numérique	82383.6	62440.2	82510.3	Non Numérique	Non Numérique	Filtered	Filtered	Filtered	1.67188e-51	9.33725e-09	1.65381e-42	Filtered	Filtered	Filtered	Filtered	Filtered	59.4792	59.3554	59.3202	Filtered	Filtered
MAP2K7	O14733;O14733-4;O14733-2;O14733-3	MP2K7_HUMAN	ILLDERGQIKL	_ILLDERGQIKL_.2	_ILLDERGQIKL_	Non Numérique	Non Numérique	Non Numérique	82383.6	62440.2	82510.3	Non Numérique	Non Numérique	Filtered	Filtered	Filtered	3.22524e-25	0.000629959	4.40101e-19	Filtered	Filtered	Filtered	Filtered	Filtered	59.4591	59.3614	59.3315	Filtered	Filtered
ACOT8	O14734	ACOT8_HUMAN	KPVNPSPLSQL	_KPVNPSPLSQL_.2	_KPVNPSPLSQL_	18780.3	22618.1	23358.9	124617	124345	125182	Non Numérique	Non Numérique	1.5999e-17	3.53653e-14	0.000197875	2.07479e-58	1.74214e-09	3.82919e-43	Filtered	Filtered	74.9335	74.9097	75.0364	55.3037	55.1902	55.1603	Filtered	Filtered
CDIPT	O14735-2;O14735	CDIPT_HUMAN	DAFDGHAAR	_DAFDGHAAR_.2	_DAFDGHAAR_	Non Numérique	Non Numérique	Non Numérique	Non Numérique	Non Numérique	Non Numérique	365751	321171	Filtered	Filtered	Filtered	Filtered	Filtered	Filtered	3.80808e-27	7.59907e-26	Filtered	Filtered	Filtered	Filtered	Filtered	Filtered	25.9621	25.5513
PDCD5	O14737	PDCD5_HUMAN	GLIEILKKV	_GLIEILKKV_.2	_GLIEILKKV_	Non Numérique	Non Numérique	Non Numérique	729719	768262	814665	Non Numérique	Non Numérique	Filtered	Filtered	Filtered	3.98082e-63	1.90872e-10	1.90551e-44	Filtered	Filtered	Filtered	Filtered	Filtered	68.0686	67.9134	67.8783	Filtered	Filtered
PDCD5	O14737	PDCD5_HUMAN	KTTTVKFNR	_KTTTVKFNR_.3	_KTTTVKFNR_	Non Numérique	Non Numérique	Non Numérique	Non Numérique	Non Numérique	Non Numérique	287922	246258	Filtered	Filtered	Filtered	Filtered	Filtered	Filtered	4.46862e-06	0.000377205	Filtered	Filtered	Filtered	Filtered	Filtered	Filtered	23.3535	23.083
PRMT5	O14744-4;O14744-3;O14744-5;O14744-2;O14744	ANM5_HUMAN	FPVEVNTVL	_FPVEVNTVL_.2	_FPVEVNTVL_	Non Numérique	Non Numérique	Non Numérique	Non Numérique	Non Numérique	Non Numérique	6103051	5.06673e+06	Filtered	Filtered	Filtered	Filtered	Filtered	Filtered	2.43292e-26	3.28414e-27	Filtered	Filtered	Filtered	Filtered	Filtered	Filtered	112.435	112.251
PRMT5	O14744-4;O14744-3;O14744-5;O14744-2;O14744	ANM5_HUMAN	FPVEVNTVL	_FPVEVNTVL_.1	_FPVEVNTVL_	Non Numérique	Non Numérique	Non Numérique	Non Numérique	Non Numérique	Non Numérique	6103051	5.06673e+06	Filtered	Filtered	Filtered	Filtered	Filtered	Filtered	4.14689e-28	1.32543e-27	Filtered	Filtered	Filtered	Filtered	Filtered	Filtered	112.513	112.267
PRMT5	O14744-4;O14744-3;O14744-5;O14744-2;O14744	ANM5_HUMAN	FPIKQPITV	_FPIKQPITV_.2	_FPIKQPITV_	Non Numérique	Non Numérique	Non Numérique	Non Numérique	Non Numérique	Non Numérique	92675.9	95018.3	Filtered	Filtered	Filtered	Filtered	Filtered	Filtered	7.35469e-14	7.9079e-05	Filtered	Filtered	Filtered	Filtered	Filtered	Filtered	85.5748	85.6218
SLC9A3R1	O14745	NHRF1_HUMAN	SPAEKAGLL	_SPAEKAGLL_.2	_SPAEKAGLL_	28410.2	31852.3	27621	322820	320625	343331	Non Numérique	Non Numérique	3.32719e-11	0.000338063	0.000541858	1.82992e-47	2.54635e-07	1.65585e-28	Filtered	Filtered	53.9771	53.8501	54.0183	42.1206	42.0662	42.0192	Filtered	Filtered
SLC9A3R1	O14745	NHRF1_HUMAN	GLLAGDRLVEV	_GLLAGDRLVEV_.2	_GLLAGDRLVEV_	Non Numérique	Non Numérique	Non Numérique	184357	182053	183570	459247	422177	Filtered	Filtered	Filtered	3.59004e-51	4.41733e-09	1.76325e-43	4.80948e-27	2.1944e-32	Filtered	Filtered	Filtered	65.533	65.4091	65.3689	93.4004	93.3067
SLC9A3R1	O14745	NHRF1_HUMAN	QHGDVVSAI	_QHGDVVSAI_.2	_QHGDVVSAI_	Non Numérique	Non Numérique	Non Numérique	Non Numérique	Non Numérique	Non Numérique	1.07726e+06	1.03336e+06	Filtered	Filtered	Filtered	Filtered	Filtered	Filtered	3.86297e-30	6.47249e-24	Filtered	Filtered	Filtered	Filtered	Filtered	Filtered	53.4127	53.3369
SLC9A3R1	O14745	NHRF1_HUMAN	QHGDVVSAI	_QHGDVVSAI_.1	_QHGDVVSAI_	Non Numérique	Non Numérique	Non Numérique	Non Numérique	Non Numérique	Non Numérique	1.07726e+06	1.03336e+06	Filtered	Filtered	Filtered	Filtered	Filtered	Filtered	8.24261e-24	2.149e-20	Filtered	Filtered	Filtered	Filtered	Filtered	Filtered	53.4246	53.328
SLC9A3R1	O14745	NHRF1_HUMAN	ETHQQVVSR	_ETHQQVVSR_.2	_ETHQQVVSR_	Non Numérique	Non Numérique	Non Numérique	Non Numérique	Non Numérique	Non Numérique	911820	740866	Filtered	Filtered	Filtered	Filtered	Filtered	Filtered	9.17614e-26	9.16791e-26	Filtered	Filtered	Filtered	Filtered	Filtered	Filtered	16.8211	16.445
SLC9A3R1	O14745	NHRF1_HUMAN	EVQGAGNENEPR	_EVQGAGNENEPR_.2	_EVQGAGNENEPR_	Non Numérique	Non Numérique	Non Numérique	Non Numérique	Non Numérique	Non Numérique	193273	186568	Filtered	Filtered	Filtered	Filtered	Filtered	Filtered	7.04676e-31	5.50021e-32	Filtered	Filtered	Filtered	Filtered	Filtered	Filtered	22.3381	21.9632
SLC9A3R1	O14745	NHRF1_HUMAN	EVNGENVEK	_EVNGENVEK_.2	_EVNGENVEK_	Non Numérique	Non Numérique	Non Numérique	Non Numérique	Non Numérique	Non Numérique	83794.9	85162.6	Filtered	Filtered	Filtered	Filtered	Filtered	Filtered	3.32597e-05	4.02758e-18	Filtered	Filtered	Filtered	Filtered	Filtered	Filtered	21.6472	21.1104
CHEK1	O14757-3;O14757;O14757-2	CHK1_HUMAN	ASSEENVKY	_ASSEENVKY_.2	_ASSEENVKY_	41492.2	40540.8	37943.3	Non Numérique	Non Numérique	Non Numérique	Non Numérique	Non Numérique	8.67572e-08	5.16892e-14	0.000346127	Filtered	Filtered	Filtered	Filtered	Filtered	31.4149	31.2593	31.2622	Filtered	Filtered	Filtered	Filtered	Filtered
CHEK1	O14757-3;O14757;O14757-2	CHK1_HUMAN	NVVKFYGHRR	_NVVKFYGHRR_.3	_NVVKFYGHRR_	Non Numérique	Non Numérique	Non Numérique	Non Numérique	Non Numérique	Non Numérique	688406	813993	Filtered	Filtered	Filtered	Filtered	Filtered	Filtered	3.57819e-30	5.58011e-31	Filtered	Filtered	Filtered	Filtered	Filtered	Filtered	25.3175	25.0216
CHEK1	O14757-3;O14757;O14757-2	CHK1_HUMAN	MPEPDAQRFF	_MPEPDAQRFF_.2	_MPEPDAQRFF_	Non Numérique	Non Numérique	Non Numérique	Non Numérique	Non Numérique	Non Numérique	187817	169323	Filtered	Filtered	Filtered	Filtered	Filtered	Filtered	2.34865e-30	5.2837e-31	Filtered	Filtered	Filtered	Filtered	Filtered	Filtered	85.4416	85.4787
MEIS2	O14770-5;O14770-7;O14770-8;O14770-3;O14770-2;O14770-4;O14770	MEIS2_HUMAN	AHAPHPNVM	_AHAPHPNVM[Oxidation (M)]_.2	_AHAPHPNVM[Oxidation (M)]_	Non Numérique	Non Numérique	Non Numérique	Non Numérique	Non Numérique	Non Numérique	771346	696754	Filtered	Filtered	Filtered	Filtered	Filtered	Filtered	0.00149293	0.000429017	Filtered	Filtered	Filtered	Filtered	Filtered	Filtered	23.051	22.7492
MEIS2	O14770-5;O14770-7;O14770-8;O14770-3;O14770-2;O14770-4;O14770	MEIS2_HUMAN	AHAPHPNVM	_AHAPHPNVM_.2	_AHAPHPNVM_	Non Numérique	Non Numérique	Non Numérique	Non Numérique	Non Numérique	Non Numérique	771346	696754	Filtered	Filtered	Filtered	Filtered	Filtered	Filtered	2.80775e-28	2.50213e-23	Filtered	Filtered	Filtered	Filtered	Filtered	Filtered	33.5066	33.3235
ZNF213	O14771-2;O14771	ZN213_HUMAN	AYLADHQRI	_AYLADHQRI_.2	_AYLADHQRI_	73831.3	74621.6	83476.7	Non Numérique	Non Numérique	Non Numérique	Non Numérique	Non Numérique	1.2197e-21	2.25964e-30	6.15285e-05	Filtered	Filtered	Filtered	Filtered	Filtered	42.3326	42.2919	42.3729	Filtered	Filtered	Filtered	Filtered	Filtered
ZNF213	O14771-2;O14771	ZN213_HUMAN	AHLIAHQSL	_AHLIAHQSL_.2	_AHLIAHQSL_	Non Numérique	Non Numérique	Non Numérique	Non Numérique	Non Numérique	Non Numérique	59398.6	88832.4	Filtered	Filtered	Filtered	Filtered	Filtered	Filtered	0.000473255	0.000971946	Filtered	Filtered	Filtered	Filtered	Filtered	Filtered	41.9201	41.9125
FPGT	O14772;O14772-2	FPGT_HUMAN	YHIGTTEEYL	_YHIGTTEEYL_.2	_YHIGTTEEYL_	Non Numérique	Non Numérique	Non Numérique	Non Numérique	Non Numérique	Non Numérique	33769.9	34440.1	Filtered	Filtered	Filtered	Filtered	Filtered	Filtered	0.00999094	0.00352053	Filtered	Filtered	Filtered	Filtered	Filtered	Filtered	72.6171	72.662
TPP1	O14773	TPP1_HUMAN	VSDPSSPQY	_VSDPSSPQY_.1	_VSDPSSPQY_	4228028	4.15703e+06	3901305	Non Numérique	Non Numérique	Non Numérique	Non Numérique	Non Numérique	8.20125e-40	2.75207e-50	4.06793e-05	Filtered	Filtered	Filtered	Filtered	Filtered	45.775	45.588	45.7739	Filtered	Filtered	Filtered	Filtered	Filtered
TPP1	O14773	TPP1_HUMAN	VSDPSSPQY	_VSDPSSPQY_.2	_VSDPSSPQY_	4228028	4.15703e+06	3901305	Non Numérique	Non Numérique	Non Numérique	Non Numérique	Non Numérique	1.69885e-34	9.67446e-49	4.06793e-05	Filtered	Filtered	Filtered	Filtered	Filtered	45.7892	45.5708	45.7672	Filtered	Filtered	Filtered	Filtered	Filtered
TPP1	O14773	TPP1_HUMAN	VSDPSSPQYGKY	_VSDPSSPQYGKY_.2	_VSDPSSPQYGKY_	619360	673245	598897	Non Numérique	Non Numérique	Non Numérique	Non Numérique	Non Numérique	2.47604e-37	4.36933e-49	4.06793e-05	Filtered	Filtered	Filtered	Filtered	Filtered	46.8281	46.5207	46.8321	Filtered	Filtered	Filtered	Filtered	Filtered
TPP1	O14773	TPP1_HUMAN	SELVQAVSDPSSPQ	_SELVQAVSDPSSPQ_.2	_SELVQAVSDPSSPQ_	Non Numérique	Non Numérique	Non Numérique	111087	120430	130101	Non Numérique	Non Numérique	Filtered	Filtered	Filtered	9.77757e-27	4.46791e-06	1.40915e-31	Filtered	Filtered	Filtered	Filtered	Filtered	49.4609	49.3787	49.4326	Filtered	Filtered
TPP1	O14773	TPP1_HUMAN	LVRPSPLTL	_LVRPSPLTL_.2	_LVRPSPLTL_	Non Numérique	Non Numérique	Non Numérique	67998.1	70560.8	70427	Non Numérique	Non Numérique	Filtered	Filtered	Filtered	1.89093e-05	0.00329332	0.00456715	Filtered	Filtered	Filtered	Filtered	Filtered	59.9945	59.8654	59.8564	Filtered	Filtered
TPP1	O14773	TPP1_HUMAN	VSDPSSPQYGKYL	_VSDPSSPQYGKYL_.2	_VSDPSSPQYGKYL_	41341.9	46145.6	42502.1	Non Numérique	Non Numérique	Non Numérique	Non Numérique	Non Numérique	7.07002e-37	6.56002e-51	4.06793e-05	Filtered	Filtered	Filtered	Filtered	Filtered	68.5784	68.4994	68.6571	Filtered	Filtered	Filtered	Filtered	Filtered
TPP1	O14773	TPP1_HUMAN	SELVQAVSDPSSPQYG	_SELVQAVSDPSSPQYG_.2	_SELVQAVSDPSSPQYG_	Non Numérique	Non Numérique	Non Numérique	36068.1	35117.3	36787.8	Non Numérique	Non Numérique	Filtered	Filtered	Filtered	5.72304e-33	9.20789e-06	4.66969e-28	Filtered	Filtered	Filtered	Filtered	Filtered	54.8909	54.8296	54.8259	Filtered	Filtered
TPP1	O14773	TPP1_HUMAN	LSELVQAVSDPSSPQ	_LSELVQAVSDPSSPQ_.2	_LSELVQAVSDPSSPQ_	Non Numérique	Non Numérique	Non Numérique	15593.9	16966.3	16444.9	Non Numérique	Non Numérique	Filtered	Filtered	Filtered	5.45654e-35	1.23553e-06	1.53847e-32	Filtered	Filtered	Filtered	Filtered	Filtered	58.6177	58.5148	58.5371	Filtered	Filtered
TPP1	O14773	TPP1_HUMAN	SALPHVHTV	_SALPHVHTV_.2	_SALPHVHTV_	Non Numérique	Non Numérique	Non Numérique	Non Numérique	Non Numérique	178757	Non Numérique	Non Numérique	Filtered	Filtered	Filtered	Filtered	Filtered	0.0043772	Filtered	Filtered	Filtered	Filtered	Filtered	Filtered	Filtered	35.8339	Filtered	Filtered
GNB5	O14775-3;O14775-2;O14775	GBB5_HUMAN	ESDINSVRY	_ESDINSVRY_.2	_ESDINSVRY_	4538958	4360494	4262054	Non Numérique	Non Numérique	Non Numérique	Non Numérique	Non Numérique	4.78575e-25	4.19335e-37	4.91749e-05	Filtered	Filtered	Filtered	Filtered	Filtered	49.1782	48.9545	49.1509	Filtered	Filtered	Filtered	Filtered	Filtered
GNB5	O14775-3;O14775-2;O14775	GBB5_HUMAN	ESDINSVRY	_ESDINSVRY_.1	_ESDINSVRY_	4538958	4360494	4262054	Non Numérique	Non Numérique	Non Numérique	Non Numérique	Non Numérique	7.4828e-13	2.61362e-22	8.03483e-05	Filtered	Filtered	Filtered	Filtered	Filtered	49.1643	48.9459	49.1631	Filtered	Filtered	Filtered	Filtered	Filtered
GNB5	O14775-3;O14775-2;O14775	GBB5_HUMAN	ILFGHENRV	_ILFGHENRV_.2	_ILFGHENRV_	Non Numérique	Non Numérique	Non Numérique	1.68436e+06	1.7361e+06	1.85681e+06	Non Numérique	Non Numérique	Filtered	Filtered	Filtered	2.47673e-67	4.56706e-11	1.57882e-50	Filtered	Filtered	Filtered	Filtered	Filtered	40.7776	40.6857	40.6201	Filtered	Filtered
GNB5	O14775-3;O14775-2;O14775	GBB5_HUMAN	ILFGHENRV	_ILFGHENRV_.1	_ILFGHENRV_	Non Numérique	Non Numérique	Non Numérique	1.68436e+06	1.7361e+06	1.85681e+06	Non Numérique	Non Numérique	Filtered	Filtered	Filtered	1.2894e-15	0.000123572	2.28217e-05	Filtered	Filtered	Filtered	Filtered	Filtered	40.7585	40.6874	40.6323	Filtered	Filtered
GNB5	O14775-3;O14775-2;O14775	GBB5_HUMAN	KLHDVELHQV	_KLHDVELHQV_.3	_KLHDVELHQV_	Non Numérique	Non Numérique	Non Numérique	240768	237562	272685	Non Numérique	Non Numérique	Filtered	Filtered	Filtered	1.49672e-61	3.39935e-10	4.00717e-45	Filtered	Filtered	Filtered	Filtered	Filtered	32.9689	32.8875	32.8433	Filtered	Filtered
GNB5	O14775-3;O14775-2;O14775	GBB5_HUMAN	KLHDVELHQV	_KLHDVELHQV_.2	_KLHDVELHQV_	Non Numérique	Non Numérique	Non Numérique	240768	237562	272685	Non Numérique	Non Numérique	Filtered	Filtered	Filtered	2.07793e-54	2.94362e-08	6.83844e-42	Filtered	Filtered	Filtered	Filtered	Filtered	32.979	32.8872	32.8534	Filtered	Filtered
GNB5	O14775-3;O14775-2;O14775	GBB5_HUMAN	ETHESDINSVR	_ETHESDINSVR_.3	_ETHESDINSVR_	Non Numérique	Non Numérique	Non Numérique	Non Numérique	Non Numérique	Non Numérique	249582	240632	Filtered	Filtered	Filtered	Filtered	Filtered	Filtered	1.25695e-30	1.37007e-32	Filtered	Filtered	Filtered	Filtered	Filtered	Filtered	27.1191	26.8073
GNB5	O14775-3;O14775-2;O14775	GBB5_HUMAN	ETHESDINSVR	_ETHESDINSVR_.2	_ETHESDINSVR_	Non Numérique	Non Numérique	Non Numérique	Non Numérique	Non Numérique	Non Numérique	249582	240632	Filtered	Filtered	Filtered	Filtered	Filtered	Filtered	1.47941e-31	2.83431e-33	Filtered	Filtered	Filtered	Filtered	Filtered	Filtered	27.1199	26.7873
TCERG1	O14776-2;O14776	TCRG1_HUMAN	VPQPHPQTL	_VPQPHPQTL_.2	_VPQPHPQTL_	138069	134889	132120	414569	431062	490105	134505	137892	0.000116524	1.91151e-09	0.000254666	1.88702e-18	0.000195976	6.44791e-18	0.000539727	0.000427123	50.3317	50.1329	50.3718	37.826	37.708	37.7053	50.0544	50.1074
TCERG1	O14776-2;O14776	TCRG1_HUMAN	KLFNEHIEAL	_KLFNEHIEAL_.2	_KLFNEHIEAL_	Non Numérique	Non Numérique	Non Numérique	Non Numérique	Non Numérique	Non Numérique	159185	141534	Filtered	Filtered	Filtered	Filtered	Filtered	Filtered	2.98416e-26	1.51696e-20	Filtered	Filtered	Filtered	Filtered	Filtered	Filtered	72.9489	72.9836
NDC80	O14777	NDC80_HUMAN	RINHERNEL	_RINHERNEL_.3	_RINHERNEL_	306219	250599	248066	2344055	2159352	2.07406e+06	Non Numérique	Non Numérique	2.89359e-37	1.10772e-50	4.06793e-05	6.63109e-65	1.19106e-10	2.20036e-45	Filtered	Filtered	16.7229	16.6402	16.663	17.0835	17.1492	16.9924	Filtered	Filtered
NDC80	O14777	NDC80_HUMAN	GLNEEIARV	_GLNEEIARV_.2	_GLNEEIARV_	Non Numérique	Non Numérique	Non Numérique	1.47164e+06	1.64298e+06	1.73457e+06	Non Numérique	Non Numérique	Filtered	Filtered	Filtered	1.72045e-68	6.46305e-11	1.77803e-45	Filtered	Filtered	Filtered	Filtered	Filtered	49.1102	49.0175	49.0453	Filtered	Filtered
NDC80	O14777	NDC80_HUMAN	GLNEEIARV	_GLNEEIARV_.1	_GLNEEIARV_	Non Numérique	Non Numérique	Non Numérique	1.47164e+06	1.64298e+06	1.73457e+06	Non Numérique	Non Numérique	Filtered	Filtered	Filtered	0.000890956	0.000369353	0.00519471	Filtered	Filtered	Filtered	Filtered	Filtered	49.0908	48.9981	49.0154	Filtered	Filtered
NDC80	O14777	NDC80_HUMAN	ELDAVQREY	_ELDAVQREY_.2	_ELDAVQREY_	1.10897e+06	1.27449e+06	1.23003e+06	Non Numérique	Non Numérique	Non Numérique	Non Numérique	Non Numérique	7.16063e-34	1.35384e-41	4.06793e-05	Filtered	Filtered	Filtered	Filtered	Filtered	52.9305	52.7051	52.9024	Filtered	Filtered	Filtered	Filtered	Filtered
NDC80	O14777	NDC80_HUMAN	KPTSERKVSL	_KPTSERKVSL_.2	_KPTSERKVSL_	Non Numérique	Non Numérique	Non Numérique	163572	223756	211217	Non Numérique	Non Numérique	Filtered	Filtered	Filtered	8.33994e-54	2.28475e-08	3.98374e-38	Filtered	Filtered	Filtered	Filtered	Filtered	21.6987	21.7957	21.7951	Filtered	Filtered
NDC80	O14777	NDC80_HUMAN	TQLAEYHKL	_TQLAEYHKL_.2	_TQLAEYHKL_	89792.6	102134	99760.5	Non Numérique	Non Numérique	Non Numérique	Non Numérique	Non Numérique	3.20414e-19	2.22452e-26	8.91171e-05	Filtered	Filtered	Filtered	Filtered	Filtered	44.9356	44.916	45.0389	Filtered	Filtered	Filtered	Filtered	Filtered
NDC80	O14777	NDC80_HUMAN	ALNEQIARL	_ALNEQIARL_.2	_ALNEQIARL_	Non Numérique	Non Numérique	Non Numérique	1783862	1.86836e+06	968667	Non Numérique	Non Numérique	Filtered	Filtered	Filtered	3.58655e-67	1.51763e-10	2.94087e-44	Filtered	Filtered	Filtered	Filtered	Filtered	52.4644	52.3405	52.3682	Filtered	Filtered
NDC80	O14777	NDC80_HUMAN	ALNEQIARL	_ALNEQIARL_.1	_ALNEQIARL_	Non Numérique	Non Numérique	Non Numérique	1783862	1.86836e+06	968667	Non Numérique	Non Numérique	Filtered	Filtered	Filtered	Filtered	Filtered	0.00634221	Filtered	Filtered	Filtered	Filtered	Filtered	Filtered	Filtered	52.3738	Filtered	Filtered
NDC80	O14777	NDC80_HUMAN	ETIKQENTRL	_ETIKQENTRL_.3	_ETIKQENTRL_	Non Numérique	Non Numérique	Non Numérique	Non Numérique	Non Numérique	Non Numérique	171010	156489	Filtered	Filtered	Filtered	Filtered	Filtered	Filtered	1.49135e-21	3.33367e-16	Filtered	Filtered	Filtered	Filtered	Filtered	Filtered	34.6567	34.5082
NDC80	O14777	NDC80_HUMAN	ETIKQENTRL	_ETIKQENTRL_.2	_ETIKQENTRL_	Non Numérique	Non Numérique	Non Numérique	Non Numérique	Non Numérique	Non Numérique	171010	156489	Filtered	Filtered	Filtered	Filtered	Filtered	Filtered	4.39117e-26	2.97724e-12	Filtered	Filtered	Filtered	Filtered	Filtered	Filtered	34.6627	34.5195
NDC80	O14777	NDC80_HUMAN	EREKEPNRL	_EREKEPNRL_.3	_EREKEPNRL_	Non Numérique	Non Numérique	Non Numérique	Non Numérique	Non Numérique	Non Numérique	170661	157556	Filtered	Filtered	Filtered	Filtered	Filtered	Filtered	2.75005e-07	3.88308e-07	Filtered	Filtered	Filtered	Filtered	Filtered	Filtered	18.5395	18.0808
NDC80	O14777	NDC80_HUMAN	AHNVSMKSL	_AHNVSMKSL_.2	_AHNVSMKSL_	Non Numérique	Non Numérique	Non Numérique	Non Numérique	Non Numérique	Non Numérique	143744	157443	Filtered	Filtered	Filtered	Filtered	Filtered	Filtered	9.40786e-10	1.7128e-06	Filtered	Filtered	Filtered	Filtered	Filtered	Filtered	37.7888	37.7364
NDC80	O14777	NDC80_HUMAN	ETIKQENTR	_ETIKQENTR_.3	_ETIKQENTR_	Non Numérique	Non Numérique	Non Numérique	Non Numérique	Non Numérique	Non Numérique	68116.7	70064	Filtered	Filtered	Filtered	Filtered	Filtered	Filtered	1.75385e-21	9.82065e-21	Filtered	Filtered	Filtered	Filtered	Filtered	Filtered	15.3988	14.6202
NDC80	O14777	NDC80_HUMAN	ETIKQENTR	_ETIKQENTR_.2	_ETIKQENTR_	Non Numérique	Non Numérique	Non Numérique	Non Numérique	Non Numérique	Non Numérique	68116.7	70064	Filtered	Filtered	Filtered	Filtered	Filtered	Filtered	8.07753e-26	4.05296e-30	Filtered	Filtered	Filtered	Filtered	Filtered	Filtered	15.3816	14.6083
NDC80	O14777	NDC80_HUMAN	SFMSGADSF	_SFMSGADSF_.1	_SFMSGADSF_	20574.2	19682.6	Non Numérique	Non Numérique	Non Numérique	Non Numérique	Non Numérique	Non Numérique	0.00692854	0.000797831	Filtered	Filtered	Filtered	Filtered	Filtered	Filtered	87.9709	87.9213	Filtered	Filtered	Filtered	Filtered	Filtered	Filtered
NDC80	O14777	NDC80_HUMAN	HLEEQIAKV	_HLEEQIAKV_.2	_HLEEQIAKV_	Non Numérique	Non Numérique	Non Numérique	Non Numérique	Non Numérique	47918.3	Non Numérique	Non Numérique	Filtered	Filtered	Filtered	Filtered	Filtered	0.00558207	Filtered	Filtered	Filtered	Filtered	Filtered	Filtered	Filtered	36.8763	Filtered	Filtered
KIF3C	O14782	KIF3C_HUMAN	TLGPASHSY	_TLGPASHSY_.2	_TLGPASHSY_	65660.6	62741.2	63326.2	Non Numérique	Non Numérique	Non Numérique	Non Numérique	Non Numérique	1.09816e-23	5.86554e-25	0.000208878	Filtered	Filtered	Filtered	Filtered	Filtered	40.9866	40.9251	40.9801	Filtered	Filtered	Filtered	Filtered	Filtered
KIF3C	O14782	KIF3C_HUMAN	ATELLAAKY	_ATELLAAKY_.2	_ATELLAAKY_	247522	150577	259643	Non Numérique	Non Numérique	Non Numérique	Non Numérique	Non Numérique	1.09676e-35	1.61133e-47	4.06793e-05	Filtered	Filtered	Filtered	Filtered	Filtered	66.0957	66.0276	66.1904	Filtered	Filtered	Filtered	Filtered	Filtered
KIF3C	O14782	KIF3C_HUMAN	ATELLAAKY	_ATELLAAKY_.1	_ATELLAAKY_	247522	150577	259643	Non Numérique	Non Numérique	Non Numérique	Non Numérique	Non Numérique	Filtered	0.000797512	Filtered	Filtered	Filtered	Filtered	Filtered	Filtered	Filtered	66.0291	Filtered	Filtered	Filtered	Filtered	Filtered	Filtered
TNPO2	O14787-2;O14787	TNPO2_HUMAN	DHDENVAL	_DHDENVAL_.1	_DHDENVAL_	Non Numérique	Non Numérique	Non Numérique	Non Numérique	Non Numérique	Non Numérique	544396	452244	Filtered	Filtered	Filtered	Filtered	Filtered	Filtered	5.47034e-21	3.95537e-14	Filtered	Filtered	Filtered	Filtered	Filtered	Filtered	47.6853	47.6503
TNFSF11	O14788-2;O14788-3;O14788	TNF11_HUMAN	DPDQDATYFGAFKVRDID	_DPDQDATYFGAFKVRDID_.3	_DPDQDATYFGAFKVRDID_	Non Numérique	Non Numérique	Non Numérique	Non Numérique	Non Numérique	Non Numérique	51061.9	Non Numérique	Filtered	Filtered	Filtered	Filtered	Filtered	Filtered	0.000269577	Filtered	Filtered	Filtered	Filtered	Filtered	Filtered	Filtered	95.9824	Filtered
APOL1	O14791-3;O14791;O14791-2	APOL1_HUMAN	LPRNEADEL	_LPRNEADEL_.2	_LPRNEADEL_	Non Numérique	Non Numérique	Non Numérique	260763	270057	262321	1.00004e+06	1.00446e+06	Filtered	Filtered	Filtered	6.28803e-44	1.31081e-09	1.88251e-39	1.02892e-23	9.40783e-23	Filtered	Filtered	Filtered	38.2604	38.1685	38.1763	48.6594	48.7586
APOL1	O14791-3;O14791;O14791-2	APOL1_HUMAN	ALADGVQKV	_ALADGVQKV_.2	_ALADGVQKV_	Non Numérique	Non Numérique	Non Numérique	783065	788394	920516	Non Numérique	Non Numérique	Filtered	Filtered	Filtered	5.52193e-39	7.35502e-08	4.15386e-31	Filtered	Filtered	Filtered	Filtered	Filtered	37.0655	36.9423	36.9396	Filtered	Filtered
APOL1	O14791-3;O14791;O14791-2	APOL1_HUMAN	ALADGVQKV	_ALADGVQKV_.1	_ALADGVQKV_	Non Numérique	Non Numérique	Non Numérique	783065	788394	920516	Non Numérique	Non Numérique	Filtered	Filtered	Filtered	5.97666e-62	8.58887e-09	7.45836e-46	Filtered	Filtered	Filtered	Filtered	Filtered	37.0629	36.9605	36.9631	Filtered	Filtered
APOL1	O14791-3;O14791;O14791-2	APOL1_HUMAN	SLAGNTYQL	_SLAGNTYQL_.1	_SLAGNTYQL_	Non Numérique	Non Numérique	Non Numérique	21684.6	22055.9	21928.9	Non Numérique	Non Numérique	Filtered	Filtered	Filtered	1.29319e-16	0.000235003	5.80299e-12	Filtered	Filtered	Filtered	Filtered	Filtered	55.1753	55.0827	55.0999	Filtered	Filtered
APOL1	O14791-3;O14791;O14791-2	APOL1_HUMAN	AHDLVIKSL	_AHDLVIKSL_.2	_AHDLVIKSL_	Non Numérique	Non Numérique	Non Numérique	Non Numérique	Non Numérique	Non Numérique	1.41033e+06	1.18866e+06	Filtered	Filtered	Filtered	Filtered	Filtered	Filtered	7.52691e-33	5.02815e-32	Filtered	Filtered	Filtered	Filtered	Filtered	Filtered	63.4758	63.5547
APOL1	O14791-3;O14791;O14791-2	APOL1_HUMAN	SVPHASASRPR	_SVPHASASRPR_.3	_SVPHASASRPR_	Non Numérique	Non Numérique	Non Numérique	Non Numérique	Non Numérique	Non Numérique	857292	773161	Filtered	Filtered	Filtered	Filtered	Filtered	Filtered	3.65309e-26	4.32073e-29	Filtered	Filtered	Filtered	Filtered	Filtered	Filtered	18.8842	18.2532
APOL1	O14791-3;O14791;O14791-2	APOL1_HUMAN	KSLDKLKEV	_KSLDKLKEV_.2	_KSLDKLKEV_	Non Numérique	Non Numérique	Non Numérique	Non Numérique	Non Numérique	Non Numérique	364936	329646	Filtered	Filtered	Filtered	Filtered	Filtered	Filtered	1.96444e-20	3.13258e-20	Filtered	Filtered	Filtered	Filtered	Filtered	Filtered	34.8041	34.7029
POLR3A	O14802	RPC1_HUMAN	HIDEQSGKEKY	_HIDEQSGKEKY_.3	_HIDEQSGKEKY_	128691	131732	139772	Non Numérique	Non Numérique	Non Numérique	Non Numérique	Non Numérique	1.34757e-28	7.91306e-41	6.54894e-05	Filtered	Filtered	Filtered	Filtered	Filtered	18.4713	18.2526	18.2808	Filtered	Filtered	Filtered	Filtered	Filtered
POLR3A	O14802	RPC1_HUMAN	HIDEQSGKEKY	_HIDEQSGKEKY_.2	_HIDEQSGKEKY_	128691	131732	139772	Non Numérique	Non Numérique	Non Numérique	Non Numérique	Non Numérique	8.13663e-36	3.02713e-45	4.37406e-05	Filtered	Filtered	Filtered	Filtered	Filtered	18.4564	18.2534	18.2921	Filtered	Filtered	Filtered	Filtered	Filtered
POLR3A	O14802	RPC1_HUMAN	RVLDNIKAV	_RVLDNIKAV_.2	_RVLDNIKAV_	Non Numérique	Non Numérique	Non Numérique	110386	110313	116548	Non Numérique	Non Numérique	Filtered	Filtered	Filtered	8.52792e-11	0.000510397	1.29944e-15	Filtered	Filtered	Filtered	Filtered	Filtered	41.6226	41.5724	41.4858	Filtered	Filtered
POLR3A	O14802	RPC1_HUMAN	YSQDNQHAPLLY	_YSQDNQHAPLLY_.2	_YSQDNQHAPLLY_	21124	21108.9	23032.2	Non Numérique	Non Numérique	Non Numérique	Non Numérique	Non Numérique	0.00575279	1.33467e-11	0.000832832	Filtered	Filtered	Filtered	Filtered	Filtered	70.5762	70.5218	70.6799	Filtered	Filtered	Filtered	Filtered	Filtered
POLR3A	O14802	RPC1_HUMAN	TPRENSKSSM	_TPRENSKSSM_.2	_TPRENSKSSM_	Non Numérique	Non Numérique	Non Numérique	19351.3	15722.5	13563.2	Non Numérique	Non Numérique	Filtered	Filtered	Filtered	4.33215e-58	5.51994e-10	6.43664e-42	Filtered	Filtered	Filtered	Filtered	Filtered	13.8959	14.0557	14.4947	Filtered	Filtered
TSPAN4	O14817	TSN4_HUMAN	YTDKIDRY	_YTDKIDRY_.2	_YTDKIDRY_	9855333	11249968	12111961	Non Numérique	Non Numérique	Non Numérique	Non Numérique	Non Numérique	3.83214e-33	2.27471e-46	4.06793e-05	Filtered	Filtered	Filtered	Filtered	Filtered	35.5084	35.3792	35.3192	Filtered	Filtered	Filtered	Filtered	Filtered
TSPAN4	O14817	TSN4_HUMAN	YTDKIDRY	_YTDKIDRY_.1	_YTDKIDRY_	9855333	11249968	12111961	Non Numérique	Non Numérique	Non Numérique	Non Numérique	Non Numérique	2.95e-15	2.99448e-27	9.29146e-05	Filtered	Filtered	Filtered	Filtered	Filtered	35.4945	35.3549	35.3261	Filtered	Filtered	Filtered	Filtered	Filtered
TSPAN4	O14817	TSN4_HUMAN	AYTDKIDRY	_AYTDKIDRY_.3	_AYTDKIDRY_	491608	497472	510111	Non Numérique	Non Numérique	Non Numérique	Non Numérique	Non Numérique	1.51283e-30	7.446e-45	4.06793e-05	Filtered	Filtered	Filtered	Filtered	Filtered	43.104	42.9638	42.9924	Filtered	Filtered	Filtered	Filtered	Filtered
TSPAN4	O14817	TSN4_HUMAN	AYTDKIDRY	_AYTDKIDRY_.2	_AYTDKIDRY_	491608	497472	510111	Non Numérique	Non Numérique	Non Numérique	Non Numérique	Non Numérique	4.73896e-33	4.25045e-50	4.06793e-05	Filtered	Filtered	Filtered	Filtered	Filtered	43.0984	42.9739	42.9973	Filtered	Filtered	Filtered	Filtered	Filtered
TSPAN4	O14817	TSN4_HUMAN	YTDKIDRYA	_YTDKIDRYA_.2	_YTDKIDRYA_	56768.4	65411.2	63167	Non Numérique	Non Numérique	Non Numérique	Non Numérique	Non Numérique	5.10833e-31	2.3342e-39	4.06793e-05	Filtered	Filtered	Filtered	Filtered	Filtered	39.8379	39.6978	39.732	Filtered	Filtered	Filtered	Filtered	Filtered
PSMA7;PSMA7;PSMA8;PSMA8;PSMA8	O14818;O14818-2;Q8TAA3-2;Q8TAA3-5;Q8TAA3	PSA7_HUMAN;PSA7_HUMAN;PSA7L_HUMAN;PSA7L_HUMAN;PSA7L_HUMAN	AVMRRDQSL	_AVMRRDQSL_.2	_AVMRRDQSL_	23830.1	21991.5	Non Numérique	99331.9	92433.3	97019.1	Non Numérique	Non Numérique	0.00107874	0.00730164	Filtered	7.48031e-14	0.000307783	1.18486e-17	Filtered	Filtered	30.1145	29.9274	Filtered	25.4772	25.5274	25.4848	Filtered	Filtered
PSMA7;PSMA7;PSMA8;PSMA8;PSMA8	O14818;O14818-2;Q8TAA3-2;Q8TAA3-5;Q8TAA3	PSA7_HUMAN;PSA7_HUMAN;PSA7L_HUMAN;PSA7L_HUMAN;PSA7L_HUMAN	ILNPEEIEKY	_ILNPEEIEKY_.2	_ILNPEEIEKY_	426887	431024	444248	Non Numérique	Non Numérique	Non Numérique	Non Numérique	Non Numérique	1.72338e-38	2.12314e-42	4.06793e-05	Filtered	Filtered	Filtered	Filtered	Filtered	80.3395	80.4538	80.388	Filtered	Filtered	Filtered	Filtered	Filtered
PSMA7;PSMA7;PSMA8;PSMA8;PSMA8	O14818;O14818-2;Q8TAA3-2;Q8TAA3-5;Q8TAA3	PSA7_HUMAN;PSA7_HUMAN;PSA7L_HUMAN;PSA7L_HUMAN;PSA7L_HUMAN	RLYQTDPSGTY	_RLYQTDPSGTY_.2	_RLYQTDPSGTY_	86214.4	105855	96267.6	Non Numérique	Non Numérique	Non Numérique	Non Numérique	Non Numérique	2.36222e-37	2.07515e-44	4.17587e-05	Filtered	Filtered	Filtered	Filtered	Filtered	50.7927	50.4477	50.6969	Filtered	Filtered	Filtered	Filtered	Filtered
PSMA7;PSMA7;PSMA8;PSMA8;PSMA8	O14818;O14818-2;Q8TAA3-2;Q8TAA3-5;Q8TAA3	PSA7_HUMAN;PSA7_HUMAN;PSA7L_HUMAN;PSA7L_HUMAN;PSA7L_HUMAN	TVEDPVTVEY	_TVEDPVTVEY_.2	_TVEDPVTVEY_	44328.2	45047	46494.5	Non Numérique	Non Numérique	Non Numérique	Non Numérique	Non Numérique	4.11532e-11	1.82328e-28	9.39101e-05	Filtered	Filtered	Filtered	Filtered	Filtered	82.157	82.156	82.1216	Filtered	Filtered	Filtered	Filtered	Filtered
PSMA7;PSMA7;PSMA8;PSMA8;PSMA8	O14818;O14818-2;Q8TAA3-2;Q8TAA3-5;Q8TAA3	PSA7_HUMAN;PSA7_HUMAN;PSA7L_HUMAN;PSA7L_HUMAN;PSA7L_HUMAN	TVEDPVTVEY	_TVEDPVTVEY_.1	_TVEDPVTVEY_	44328.2	45047	46494.5	Non Numérique	Non Numérique	Non Numérique	Non Numérique	Non Numérique	0.00427969	1.16554e-07	0.00280459	Filtered	Filtered	Filtered	Filtered	Filtered	82.1409	82.1347	82.1002	Filtered	Filtered	Filtered	Filtered	Filtered
PSMA7;PSMA7;PSMA8;PSMA8;PSMA8	O14818;O14818-2;Q8TAA3-2;Q8TAA3-5;Q8TAA3	PSA7_HUMAN;PSA7_HUMAN;PSA7L_HUMAN;PSA7L_HUMAN;PSA7L_HUMAN	YQTDPSGTY	_YQTDPSGTY_.2	_YQTDPSGTY_	43475.3	63462.3	80633.5	Non Numérique	Non Numérique	Non Numérique	233364	Non Numérique	1.68748e-06	1.84012e-15	0.00044063	Filtered	Filtered	Filtered	0.00675025	Filtered	46.747	46.4135	46.6882	Filtered	Filtered	Filtered	45.1814	Filtered
PSMA7;PSMA7;PSMA8;PSMA8;PSMA8	O14818;O14818-2;Q8TAA3-2;Q8TAA3-5;Q8TAA3	PSA7_HUMAN;PSA7_HUMAN;PSA7L_HUMAN;PSA7L_HUMAN;PSA7L_HUMAN	YQTDPSGTY	_YQTDPSGTY_.1	_YQTDPSGTY_	43475.3	63462.3	80633.5	Non Numérique	Non Numérique	Non Numérique	233364	Non Numérique	0.0044644	Filtered	Filtered	Filtered	Filtered	Filtered	Filtered	Filtered	46.7473	Filtered	Filtered	Filtered	Filtered	Filtered	Filtered	Filtered
PSMA7;PSMA7;PSMA8;PSMA8;PSMA8	O14818;O14818-2;Q8TAA3-2;Q8TAA3-5;Q8TAA3	PSA7_HUMAN;PSA7_HUMAN;PSA7L_HUMAN;PSA7L_HUMAN;PSA7L_HUMAN	STAVGVRGR	_STAVGVRGR_.2	_STAVGVRGR_	Non Numérique	Non Numérique	Non Numérique	Non Numérique	Non Numérique	Non Numérique	26637.7	21374.8	Filtered	Filtered	Filtered	Filtered	Filtered	Filtered	0.00030403	2.17528e-05	Filtered	Filtered	Filtered	Filtered	Filtered	Filtered	19.2938	18.6785
SCAMP3	O14828-2;O14828	SCAM3_HUMAN	HAALGGTATR	_HAALGGTATR_.2	_HAALGGTATR_	Non Numérique	Non Numérique	Non Numérique	Non Numérique	Non Numérique	Non Numérique	634939	522321	Filtered	Filtered	Filtered	Filtered	Filtered	Filtered	8.58312e-07	9.06792e-05	Filtered	Filtered	Filtered	Filtered	Filtered	Filtered	19.6239	18.9721
SCAMP3	O14828-2;O14828	SCAM3_HUMAN	KQEELNRKAEELDRRER	_KQEELNRKAEELDRRER_.3	_KQEELNRKAEELDRRER_	Non Numérique	Non Numérique	Non Numérique	Non Numérique	Non Numérique	Non Numérique	18256.2	15789.6	Filtered	Filtered	Filtered	Filtered	Filtered	Filtered	8.94497e-21	1.31307e-21	Filtered	Filtered	Filtered	Filtered	Filtered	Filtered	26.2356	25.924
PHYH	O14832-2;O14832	PAHX_HUMAN	KFFGAENSVNL	_KFFGAENSVNL_.2	_KFFGAENSVNL_	128212	125500	126507	Non Numérique	Non Numérique	Non Numérique	Non Numérique	Non Numérique	0.00017338	0.000222703	0.0003979	Filtered	Filtered	Filtered	Filtered	Filtered	80.8926	80.9808	80.9307	Filtered	Filtered	Filtered	Filtered	Filtered
TNFRSF13B	O14836-2;O14836	TR13B_HUMAN	SPALPGLKL	_SPALPGLKL_.2	_SPALPGLKL_	Non Numérique	Non Numérique	Non Numérique	3.27027e+06	3377206	3.37365e+06	Non Numérique	Non Numérique	Filtered	Filtered	Filtered	3.18155e-49	1.20557e-09	1.97872e-43	Filtered	Filtered	Filtered	Filtered	Filtered	65.5889	65.44	65.3987	Filtered	Filtered
TNFRSF13B	O14836-2;O14836	TR13B_HUMAN	SPALPGLKL	_SPALPGLKL_.1	_SPALPGLKL_	Non Numérique	Non Numérique	Non Numérique	3.27027e+06	3377206	3.37365e+06	Non Numérique	Non Numérique	Filtered	Filtered	Filtered	8.62351e-59	1.8552e-10	2.51534e-44	Filtered	Filtered	Filtered	Filtered	Filtered	65.5758	65.4519	65.3855	Filtered	Filtered
AIM2	O14862	AIM2_HUMAN	ESIREGFQKR	_ESIREGFQKR_.3	_ESIREGFQKR_	Non Numérique	Non Numérique	Non Numérique	Non Numérique	Non Numérique	Non Numérique	446567	484260	Filtered	Filtered	Filtered	Filtered	Filtered	Filtered	1.40983e-26	1.78403e-28	Filtered	Filtered	Filtered	Filtered	Filtered	Filtered	27.9641	27.7209
IFIT3	O14879	IFIT3_HUMAN	RLSDAQIYV	_RLSDAQIYV_.1	_RLSDAQIYV_	Non Numérique	Non Numérique	Non Numérique	21348.3	24204.5	21660.2	573844	537086	Filtered	Filtered	Filtered	0.00885726	0.000675596	0.00207775	1.66763e-21	1.92426e-19	Filtered	Filtered	Filtered	51.2714	51.1734	51.1646	68.4453	68.5015
IFIT3	O14879	IFIT3_HUMAN	SPRELLSNSEQL	_SPRELLSNSEQL_.2	_SPRELLSNSEQL_	Non Numérique	Non Numérique	Non Numérique	42575.1	37584.1	38988.3	Non Numérique	Non Numérique	Filtered	Filtered	Filtered	2.07658e-63	3.19934e-10	2.68879e-45	Filtered	Filtered	Filtered	Filtered	Filtered	50.8743	50.8076	50.8093	Filtered	Filtered
IFIT3	O14879	IFIT3_HUMAN	EVPDAEKQQSHQR	_EVPDAEKQQSHQR_.3	_EVPDAEKQQSHQR_	Non Numérique	Non Numérique	Non Numérique	Non Numérique	Non Numérique	Non Numérique	946160	605058	Filtered	Filtered	Filtered	Filtered	Filtered	Filtered	4.72259e-29	1.64683e-26	Filtered	Filtered	Filtered	Filtered	Filtered	Filtered	16.7259	16.4438
IFIT3	O14879	IFIT3_HUMAN	NTEFKATMY	_NTEFKATMY_.2	_NTEFKATMY_	49894.4	18530.1	Non Numérique	Non Numérique	Non Numérique	Non Numérique	Non Numérique	Non Numérique	0.00559213	Filtered	Filtered	Filtered	Filtered	Filtered	Filtered	Filtered	60.7687	Filtered	Filtered	Filtered	Filtered	Filtered	Filtered	Filtered
IFIT3	O14879	IFIT3_HUMAN	NTEFKATMY	_NTEFKATM[Oxidation (M)]Y_.2	_NTEFKATM[Oxidation (M)]Y_	49894.4	18530.1	Non Numérique	Non Numérique	Non Numérique	Non Numérique	Non Numérique	Non Numérique	Filtered	0.000882079	Filtered	Filtered	Filtered	Filtered	Filtered	Filtered	Filtered	47.5341	Filtered	Filtered	Filtered	Filtered	Filtered	Filtered
MGST3	O14880	MGST3_HUMAN	YKVEYPIMY	_YKVEYPIMY_.2	_YKVEYPIMY_	Non Numérique	Non Numérique	Non Numérique	38077.6	33265.2	31847	486930	526123	Filtered	Filtered	Filtered	1.07627e-06	0.000675325	1.29646e-08	9.92484e-30	2.45891e-29	Filtered	Filtered	Filtered	63.9409	63.8014	63.7927	89.4297	89.3786
MGST3	O14880	MGST3_HUMAN	YKVEYPIMY	_YKVEYPIM[Oxidation (M)]Y_.2	_YKVEYPIM[Oxidation (M)]Y_	Non Numérique	Non Numérique	Non Numérique	38077.6	33265.2	31847	486930	526123	Filtered	Filtered	Filtered	4.7258e-52	1.1687e-08	2.04829e-40	1.006e-29	4.86715e-32	Filtered	Filtered	Filtered	57.2059	57.103	57.0731	78.6771	78.7263
MGST3	O14880	MGST3_HUMAN	AVGGVYHPR	_AVGGVYHPR_.2	_AVGGVYHPR_	Non Numérique	Non Numérique	Non Numérique	Non Numérique	Non Numérique	Non Numérique	282657	277242	Filtered	Filtered	Filtered	Filtered	Filtered	Filtered	1.12771e-08	6.76535e-05	Filtered	Filtered	Filtered	Filtered	Filtered	Filtered	29.1509	28.9238
MGST3	O14880	MGST3_HUMAN	YAYGYYTGEPSKR	_YAYGYYTGEPSKR_.3	_YAYGYYTGEPSKR_	Non Numérique	Non Numérique	Non Numérique	Non Numérique	Non Numérique	Non Numérique	122586	136951	Filtered	Filtered	Filtered	Filtered	Filtered	Filtered	4.07769e-07	2.01322e-08	Filtered	Filtered	Filtered	Filtered	Filtered	Filtered	46.6235	46.6939
MGST3	O14880	MGST3_HUMAN	YAYGYYTGEPSKR	_YAYGYYTGEPSKR_.2	_YAYGYYTGEPSKR_	Non Numérique	Non Numérique	Non Numérique	Non Numérique	Non Numérique	Non Numérique	122586	136951	Filtered	Filtered	Filtered	Filtered	Filtered	Filtered	1.67147e-07	2.23763e-13	Filtered	Filtered	Filtered	Filtered	Filtered	Filtered	46.6141	46.7209
IRF6	O14896-2;O14896	IRF6_HUMAN	APSLVAPNL	_APSLVAPNL_.2	_APSLVAPNL_	Non Numérique	Non Numérique	Non Numérique	Non Numérique	Non Numérique	Non Numérique	373900	409005	Filtered	Filtered	Filtered	Filtered	Filtered	Filtered	6.42093e-08	7.14813e-08	Filtered	Filtered	Filtered	Filtered	Filtered	Filtered	86.4158	86.392
TAX1BP3	O14907	TX1B3_HUMAN	EVVRLLVTR	_EVVRLLVTR_.3	_EVVRLLVTR_	Non Numérique	Non Numérique	Non Numérique	Non Numérique	Non Numérique	Non Numérique	4148367	4.01198e+06	Filtered	Filtered	Filtered	Filtered	Filtered	Filtered	8.1273e-34	7.7146e-34	Filtered	Filtered	Filtered	Filtered	Filtered	Filtered	66.2679	66.3222
TAX1BP3	O14907	TX1B3_HUMAN	EVVRLLVTR	_EVVRLLVTR_.2	_EVVRLLVTR_	Non Numérique	Non Numérique	Non Numérique	Non Numérique	Non Numérique	Non Numérique	4148367	4.01198e+06	Filtered	Filtered	Filtered	Filtered	Filtered	Filtered	1.55139e-27	6.61681e-31	Filtered	Filtered	Filtered	Filtered	Filtered	Filtered	66.2553	66.3095
IKBKB	O14920-4;O14920-2;O14920	IKKB_HUMAN	SPRPQPESV	_SPRPQPESV_.2	_SPRPQPESV_	164299	156417	158164	489166	486593	523106	Non Numérique	Non Numérique	6.37344e-33	7.30817e-34	0.00374182	7.51044e-38	1.83418e-05	1.68195e-26	Filtered	Filtered	33.8136	33.6895	33.7183	26.8997	26.9178	26.9104	Filtered	Filtered
IKBKB	O14920-4;O14920-2;O14920	IKKB_HUMAN	LSDIASALRY	_LSDIASALRY_.2	_LSDIASALRY_	1.42562e+06	1.40945e+06	1.42498e+06	Non Numérique	Non Numérique	Non Numérique	Non Numérique	Non Numérique	9.94369e-29	4.7028e-45	4.06793e-05	Filtered	Filtered	Filtered	Filtered	Filtered	84.6948	84.6822	84.653	Filtered	Filtered	Filtered	Filtered	Filtered
IKBKB	O14920-4;O14920-2;O14920	IKKB_HUMAN	KLVHILNMV	_KLVHILNMV_.2	_KLVHILNMV_	Non Numérique	Non Numérique	Non Numérique	18041.1	17133.2	17378.6	Non Numérique	Non Numérique	Filtered	Filtered	Filtered	3.50022e-29	5.40601e-07	3.64402e-24	Filtered	Filtered	Filtered	Filtered	Filtered	58.7224	58.5986	58.5635	Filtered	Filtered
IKBKB	O14920-4;O14920-2;O14920	IKKB_HUMAN	YPVTEDESL	_YPVTEDESL_.1	_YPVTEDESL_	Non Numérique	Non Numérique	Non Numérique	Non Numérique	Non Numérique	Non Numérique	Non Numérique	153207	Filtered	Filtered	Filtered	Filtered	Filtered	Filtered	Filtered	2.99563e-05	Filtered	Filtered	Filtered	Filtered	Filtered	Filtered	Filtered	67.524
TIMM23;TIMM23B	O14925;Q5SRD1	TIM23_HUMAN;TI23B_HUMAN	KPRNVQILNM	_KPRNVQILNM[Oxidation (M)]_.2	_KPRNVQILNM[Oxidation (M)]_	5684.86	7686.12	6010.72	131423	130233	177493	Non Numérique	Non Numérique	9.83735e-05	0.00286871	0.00037038	2.11146e-55	8.82251e-09	4.84379e-45	Filtered	Filtered	42.0181	41.7893	42.0742	33.3614	33.2957	33.2567	Filtered	Filtered
TIMM23;TIMM23B	O14925;Q5SRD1	TIM23_HUMAN;TI23B_HUMAN	KPRNVQILNMV	_KPRNVQILNMV_.2	_KPRNVQILNMV_	Non Numérique	Non Numérique	Non Numérique	25165.2	23126.9	28307.2	Non Numérique	Non Numérique	Filtered	Filtered	Filtered	3.63166e-34	8.25037e-07	1.49464e-40	Filtered	Filtered	Filtered	Filtered	Filtered	55.0669	54.9376	54.8817	Filtered	Filtered
TIMM23;TIMM23B	O14925;Q5SRD1	TIM23_HUMAN;TI23B_HUMAN	SHADLAGVPL	_SHADLAGVPL_.2	_SHADLAGVPL_	Non Numérique	Non Numérique	Non Numérique	Non Numérique	Non Numérique	Non Numérique	857994	856563	Filtered	Filtered	Filtered	Filtered	Filtered	Filtered	7.17336e-24	1.02731e-24	Filtered	Filtered	Filtered	Filtered	Filtered	Filtered	79.2607	79.3047
TIMM23;TIMM23B	O14925;Q5SRD1	TIM23_HUMAN;TI23B_HUMAN	SHADLAGVPL	_SHADLAGVPL_.1	_SHADLAGVPL_	Non Numérique	Non Numérique	Non Numérique	Non Numérique	Non Numérique	Non Numérique	857994	856563	Filtered	Filtered	Filtered	Filtered	Filtered	Filtered	1.55382e-21	7.62195e-15	Filtered	Filtered	Filtered	Filtered	Filtered	Filtered	79.2625	79.3065
HAT1	O14929;O14929-2	HAT1_HUMAN	RYYTEFPTV	_RYYTEFPTV_.2	_RYYTEFPTV_	2.28669e+06	2.5206e+06	2.21604e+06	Non Numérique	Non Numérique	Non Numérique	Non Numérique	220684	1.11897e-33	1.729e-44	4.06793e-05	Filtered	Filtered	Filtered	Filtered	0.00176831	80.5567	80.6396	80.6418	Filtered	Filtered	Filtered	Filtered	79.6679
HAT1	O14929;O14929-2	HAT1_HUMAN	YYTEFPTVL	_YYTEFPTVL_.2	_YYTEFPTVL_	13151.6	11438.7	14942.1	Non Numérique	13057	14785.6	Non Numérique	Non Numérique	6.24685e-27	1.36781e-38	4.43587e-05	Filtered	6.78064e-08	3.91389e-34	Filtered	Filtered	118.528	118.653	118.36	Filtered	81.5171	81.4646	Filtered	Filtered
HAT1	O14929;O14929-2	HAT1_HUMAN	YYTEFPTVL	_YYTEFPTVL_.1	_YYTEFPTVL_	13151.6	11438.7	14942.1	Non Numérique	13057	14785.6	Non Numérique	Non Numérique	3.00552e-26	5.75972e-29	7.73059e-05	Filtered	Filtered	Filtered	Filtered	Filtered	118.523	118.649	118.371	Filtered	Filtered	Filtered	Filtered	Filtered
HAT1	O14929;O14929-2	HAT1_HUMAN	VYPDKTRPR	_VYPDKTRPR_.3	_VYPDKTRPR_	917743	839691	847314	Non Numérique	Non Numérique	Non Numérique	Non Numérique	Non Numérique	6.75854e-20	5.71791e-32	7.86076e-05	Filtered	Filtered	Filtered	Filtered	Filtered	18.133	17.8881	17.9949	Filtered	Filtered	Filtered	Filtered	Filtered
HAT1	O14929;O14929-2	HAT1_HUMAN	FIDVDDERWHY	_FIDVDDERWHY_.2	_FIDVDDERWHY_	135521	93116.9	75501.3	Non Numérique	Non Numérique	Non Numérique	Non Numérique	Non Numérique	1.68452e-36	1.34645e-32	6.04934e-05	Filtered	Filtered	Filtered	Filtered	Filtered	80.7675	80.9081	80.8579	Filtered	Filtered	Filtered	Filtered	Filtered
HAT1	O14929;O14929-2	HAT1_HUMAN	VTDMSDAEQY	_VTDMSDAEQY_.1	_VTDMSDAEQY_	8266.69	11986	6697.46	Non Numérique	Non Numérique	Non Numérique	Non Numérique	Non Numérique	0.00469236	3.44128e-20	0.000662703	Filtered	Filtered	Filtered	Filtered	Filtered	54.7341	54.3986	54.6117	Filtered	Filtered	Filtered	Filtered	Filtered
HAT1	O14929;O14929-2	HAT1_HUMAN	YVYPDKTRPR	_YVYPDKTRPR_.3	_YVYPDKTRPR_	Non Numérique	Non Numérique	Non Numérique	Non Numérique	Non Numérique	Non Numérique	1.03911e+06	1.03582e+06	Filtered	Filtered	Filtered	Filtered	Filtered	Filtered	1.4804e-28	1.09021e-25	Filtered	Filtered	Filtered	Filtered	Filtered	Filtered	29.4045	29.1565
HAT1	O14929;O14929-2	HAT1_HUMAN	YVYPDKTRPR	_YVYPDKTRPR_.2	_YVYPDKTRPR_	Non Numérique	Non Numérique	Non Numérique	Non Numérique	Non Numérique	Non Numérique	1.03911e+06	1.03582e+06	Filtered	Filtered	Filtered	Filtered	Filtered	Filtered	3.72547e-25	7.84102e-23	Filtered	Filtered	Filtered	Filtered	Filtered	Filtered	29.4053	29.1521
HAT1	O14929;O14929-2	HAT1_HUMAN	ETAFGYKGLK	_ETAFGYKGLK_.2	_ETAFGYKGLK_	Non Numérique	Non Numérique	Non Numérique	Non Numérique	Non Numérique	Non Numérique	583466	680751	Filtered	Filtered	Filtered	Filtered	Filtered	Filtered	1.4149e-30	1.12041e-33	Filtered	Filtered	Filtered	Filtered	Filtered	Filtered	51.1609	51.266
UBE2L6	O14933-2;O14933	UB2L6_HUMAN	EALNVLVNR	_EALNVLVNR_.2	_EALNVLVNR_	Non Numérique	Non Numérique	Non Numérique	Non Numérique	Non Numérique	Non Numérique	2.53396e+06	2357508	Filtered	Filtered	Filtered	Filtered	Filtered	Filtered	1.47897e-30	2.50615e-33	Filtered	Filtered	Filtered	Filtered	Filtered	Filtered	69.1195	69.1929
CASK	O14936-3;O14936-4;O14936-6;O14936-2;O14936	CSKP_HUMAN	YSEAVASHY	_YSEAVASHY_.2	_YSEAVASHY_	65089.5	66490.4	62712	Non Numérique	Non Numérique	Non Numérique	Non Numérique	Non Numérique	9.152e-33	1.81529e-43	4.06793e-05	Filtered	Filtered	Filtered	Filtered	Filtered	41.9027	41.8098	41.8752	Filtered	Filtered	Filtered	Filtered	Filtered
CASK	O14936-3;O14936-4;O14936-6;O14936-2;O14936	CSKP_HUMAN	EVIGKGPFSVVR	_EVIGKGPFSVVR_.3	_EVIGKGPFSVVR_	Non Numérique	Non Numérique	Non Numérique	Non Numérique	Non Numérique	Non Numérique	292159	276051	Filtered	Filtered	Filtered	Filtered	Filtered	Filtered	1.20065e-28	1.74392e-27	Filtered	Filtered	Filtered	Filtered	Filtered	Filtered	70.3123	70.3608
PLD2	O14939-3;O14939-4;O14939	PLD2_HUMAN	VTAQVVGTERY	_VTAQVVGTERY_.2	_VTAQVVGTERY_	386616	403301	390128	Non Numérique	Non Numérique	Non Numérique	Non Numérique	Non Numérique	9.78643e-40	1.41632e-51	4.06793e-05	Filtered	Filtered	Filtered	Filtered	Filtered	53.6651	53.4763	53.7258	Filtered	Filtered	Filtered	Filtered	Filtered
UQCRQ	O14949	QCR8_HUMAN	YTWGTEEFERSKR	_YTWGTEEFERSKR_.3	_YTWGTEEFERSKR_	Non Numérique	Non Numérique	Non Numérique	Non Numérique	Non Numérique	Non Numérique	454137	503405	Filtered	Filtered	Filtered	Filtered	Filtered	Filtered	6.75196e-17	3.94836e-10	Filtered	Filtered	Filtered	Filtered	Filtered	Filtered	53.4224	53.539
UQCRQ	O14949	QCR8_HUMAN	YTWGTEEFERSKR	_YTWGTEEFERSKR_.4	_YTWGTEEFERSKR_	Non Numérique	Non Numérique	Non Numérique	Non Numérique	Non Numérique	Non Numérique	454137	503405	Filtered	Filtered	Filtered	Filtered	Filtered	Filtered	1.33543e-29	3.17071e-33	Filtered	Filtered	Filtered	Filtered	Filtered	Filtered	53.4053	53.5271
UQCRQ	O14949	QCR8_HUMAN	FTKGIPNVLR	_FTKGIPNVLR_.2	_FTKGIPNVLR_	Non Numérique	Non Numérique	Non Numérique	Non Numérique	Non Numérique	Non Numérique	649175	620543	Filtered	Filtered	Filtered	Filtered	Filtered	Filtered	3.65666e-15	1.0122e-20	Filtered	Filtered	Filtered	Filtered	Filtered	Filtered	66.0939	66.1017
UQCRQ	O14949	QCR8_HUMAN	HVFTKGIPNVLR	_HVFTKGIPNVLR_.3	_HVFTKGIPNVLR_	Non Numérique	Non Numérique	Non Numérique	Non Numérique	Non Numérique	Non Numérique	240173	221491	Filtered	Filtered	Filtered	Filtered	Filtered	Filtered	4.75483e-12	2.29062e-09	Filtered	Filtered	Filtered	Filtered	Filtered	Filtered	66.215	66.2846
UQCRQ	O14949	QCR8_HUMAN	MRHVISYSL	_MRHVISYSL_.2	_MRHVISYSL_	Non Numérique	Non Numérique	Non Numérique	Non Numérique	Non Numérique	Non Numérique	108979	88149.4	Filtered	Filtered	Filtered	Filtered	Filtered	Filtered	4.02138e-20	2.44845e-10	Filtered	Filtered	Filtered	Filtered	Filtered	Filtered	60.995	61.0556
UQCRQ	O14949	QCR8_HUMAN	MRHVISYSL	_M[Oxidation (M)]RHVISYSL_.2	_M[Oxidation (M)]RHVISYSL_	Non Numérique	Non Numérique	Non Numérique	Non Numérique	Non Numérique	Non Numérique	108979	88149.4	Filtered	Filtered	Filtered	Filtered	Filtered	Filtered	1.28502e-13	2.06259e-11	Filtered	Filtered	Filtered	Filtered	Filtered	Filtered	55.68	55.7782
UQCRQ	O14949	QCR8_HUMAN	YTWGTEEFER	_YTWGTEEFER_.2	_YTWGTEEFER_	Non Numérique	Non Numérique	Non Numérique	Non Numérique	Non Numérique	Non Numérique	122988	145823	Filtered	Filtered	Filtered	Filtered	Filtered	Filtered	4.08001e-18	7.95933e-26	Filtered	Filtered	Filtered	Filtered	Filtered	Filtered	71.6546	71.6631
HGS	O14964;O14964-2	HGS_HUMAN	QLDERRLYY	_QLDERRLYY_.3	_QLDERRLYY_	655456	736494	680968	Non Numérique	Non Numérique	Non Numérique	Non Numérique	Non Numérique	1.07763e-35	8.84163e-37	4.06793e-05	Filtered	Filtered	Filtered	Filtered	Filtered	54.7215	54.5375	54.7453	Filtered	Filtered	Filtered	Filtered	Filtered
HGS	O14964;O14964-2	HGS_HUMAN	QLDERRLYY	_QLDERRLYY_.2	_QLDERRLYY_	655456	736494	680968	Non Numérique	Non Numérique	Non Numérique	Non Numérique	Non Numérique	1.94688e-18	3.39359e-25	8.05725e-05	Filtered	Filtered	Filtered	Filtered	Filtered	54.7159	54.5372	54.7293	Filtered	Filtered	Filtered	Filtered	Filtered
HGS	O14964;O14964-2	HGS_HUMAN	YSSPVNSSA	_YSSPVNSSA_.1	_YSSPVNSSA_	75642.3	72016.4	66908.1	Non Numérique	Non Numérique	Non Numérique	Non Numérique	Non Numérique	2.46775e-34	4.50517e-36	6.82401e-05	Filtered	Filtered	Filtered	Filtered	Filtered	43.3137	43.1421	43.2126	Filtered	Filtered	Filtered	Filtered	Filtered
HGS	O14964;O14964-2	HGS_HUMAN	RQGDTQAKY	_RQGDTQAKY_.2	_RQGDTQAKY_	14969.5	17168.5	16858.7	Non Numérique	Non Numérique	Non Numérique	Non Numérique	Non Numérique	0.00549144	3.38208e-05	0.00554802	Filtered	Filtered	Filtered	Filtered	Filtered	12.9462	12.9039	12.9545	Filtered	Filtered	Filtered	Filtered	Filtered
HGS	O14964;O14964-2	HGS_HUMAN	EVQRQLAIQR	_EVQRQLAIQR_.3	_EVQRQLAIQR_	Non Numérique	Non Numérique	Non Numérique	Non Numérique	Non Numérique	Non Numérique	127418	119121	Filtered	Filtered	Filtered	Filtered	Filtered	Filtered	1.77314e-05	3.06527e-09	Filtered	Filtered	Filtered	Filtered	Filtered	Filtered	40.0035	39.9407
HGS	O14964;O14964-2	HGS_HUMAN	EVQRQLAIQR	_EVQRQLAIQR_.2	_EVQRQLAIQR_	Non Numérique	Non Numérique	Non Numérique	Non Numérique	Non Numérique	Non Numérique	127418	119121	Filtered	Filtered	Filtered	Filtered	Filtered	Filtered	6.52973e-16	2.52206e-15	Filtered	Filtered	Filtered	Filtered	Filtered	Filtered	40.0043	39.9415
DSCR3	O14972-2;O14972	DSCR3_HUMAN	TYHGVFVNI	_TYHGVFVNI_.2	_TYHGVFVNI_	566903	498179	475529	Non Numérique	Non Numérique	Non Numérique	Non Numérique	Non Numérique	5.25681e-29	2.26472e-37	4.84366e-05	Filtered	Filtered	Filtered	Filtered	Filtered	86.9117	86.972	86.9478	Filtered	Filtered	Filtered	Filtered	Filtered
DSCR3	O14972-2;O14972	DSCR3_HUMAN	FTITPETLQNV	_FTITPETLQNV_.2	_FTITPETLQNV_	Non Numérique	Non Numérique	Non Numérique	2839.82	2751.03	2808.97	Non Numérique	Non Numérique	Filtered	Filtered	Filtered	0.00522671	0.000675735	0.00501922	Filtered	Filtered	Filtered	Filtered	Filtered	73.7784	73.6735	73.6507	Filtered	Filtered
DSCR3	O14972-2;O14972	DSCR3_HUMAN	QHQGVSLTM	_QHQGVSLTM_.2	_QHQGVSLTM_	Non Numérique	Non Numérique	Non Numérique	Non Numérique	Non Numérique	Non Numérique	245389	199731	Filtered	Filtered	Filtered	Filtered	Filtered	Filtered	2.30299e-11	4.23894e-08	Filtered	Filtered	Filtered	Filtered	Filtered	Filtered	58.1558	58.2574
DSCR3	O14972-2;O14972	DSCR3_HUMAN	QHQGVSLTM	_QHQGVSLTM[Oxidation (M)]_.2	_QHQGVSLTM[Oxidation (M)]_	Non Numérique	Non Numérique	Non Numérique	Non Numérique	Non Numérique	Non Numérique	245389	199731	Filtered	Filtered	Filtered	Filtered	Filtered	Filtered	4.60737e-11	1.395e-08	Filtered	Filtered	Filtered	Filtered	Filtered	Filtered	38.2967	38.1993
DSCR3	O14972-2;O14972	DSCR3_HUMAN	ETLQNVKER	_ETLQNVKER_.2	_ETLQNVKER_	Non Numérique	Non Numérique	Non Numérique	Non Numérique	Non Numérique	Non Numérique	318724	264094	Filtered	Filtered	Filtered	Filtered	Filtered	Filtered	2.83877e-21	3.28668e-20	Filtered	Filtered	Filtered	Filtered	Filtered	Filtered	26.0292	25.655
DSCR3	O14972-2;O14972	DSCR3_HUMAN	TPSPVDFTI	_TPSPVDFTI_.1	_TPSPVDFTI_	Non Numérique	Non Numérique	Non Numérique	Non Numérique	Non Numérique	Non Numérique	278450	267878	Filtered	Filtered	Filtered	Filtered	Filtered	Filtered	4.89965e-23	2.70297e-28	Filtered	Filtered	Filtered	Filtered	Filtered	Filtered	107.144	106.917
PPP1R12A	O14974-3;O14974;O14974-4;O14974-2	MYPT1_HUMAN	FLIGQGAHV	_FLIGQGAHV_.2	_FLIGQGAHV_	Non Numérique	Non Numérique	Non Numérique	390240	473134	502858	Non Numérique	Non Numérique	Filtered	Filtered	Filtered	0.00567176	0.000691338	0.00181841	Filtered	Filtered	Filtered	Filtered	Filtered	54.9534	54.8502	54.8152	Filtered	Filtered
PPP1R12A	O14974-3;O14974;O14974-4;O14974-2	MYPT1_HUMAN	ELTDLKLQL	_ELTDLKLQL_.2	_ELTDLKLQL_	Non Numérique	Non Numérique	Non Numérique	92577.8	90821.7	119486	Non Numérique	Non Numérique	Filtered	Filtered	Filtered	1.17024e-11	0.000591266	1.80147e-17	Filtered	Filtered	Filtered	Filtered	Filtered	64.4076	64.2524	64.2436	Filtered	Filtered
PPP1R12A	O14974-3;O14974;O14974-4;O14974-2	MYPT1_HUMAN	QLHDTNMEL	_QLHDTNMEL_.2	_QLHDTNMEL_	Non Numérique	Non Numérique	Non Numérique	19552	16473	16025.3	Non Numérique	Non Numérique	Filtered	Filtered	Filtered	4.60626e-08	0.000675761	1.13645e-05	Filtered	Filtered	Filtered	Filtered	Filtered	44.8207	44.7701	44.7458	Filtered	Filtered
PPP1R12A	O14974-3;O14974;O14974-4;O14974-2	MYPT1_HUMAN	TDLEPPVVKR	_TDLEPPVVKR_.3	_TDLEPPVVKR_	Non Numérique	Non Numérique	Non Numérique	Non Numérique	Non Numérique	Non Numérique	28194154	26209580	Filtered	Filtered	Filtered	Filtered	Filtered	Filtered	1.81854e-21	3.79098e-21	Filtered	Filtered	Filtered	Filtered	Filtered	Filtered	53.5889	53.6317
PPP1R12A	O14974-3;O14974;O14974-4;O14974-2	MYPT1_HUMAN	TDLEPPVVKR	_TDLEPPVVKR_.2	_TDLEPPVVKR_	Non Numérique	Non Numérique	Non Numérique	Non Numérique	Non Numérique	Non Numérique	28194154	26209580	Filtered	Filtered	Filtered	Filtered	Filtered	Filtered	1.32515e-34	2.36658e-35	Filtered	Filtered	Filtered	Filtered	Filtered	Filtered	53.568	53.623
PPP1R12A	O14974-3;O14974;O14974-4;O14974-2	MYPT1_HUMAN	DLEPPVVKR	_DLEPPVVKR_.2	_DLEPPVVKR_	Non Numérique	Non Numérique	Non Numérique	Non Numérique	Non Numérique	Non Numérique	24504148	24426378	Filtered	Filtered	Filtered	Filtered	Filtered	Filtered	7.43815e-25	7.45535e-24	Filtered	Filtered	Filtered	Filtered	Filtered	Filtered	53.8921	53.9487
PPP1R12A	O14974-3;O14974;O14974-4;O14974-2	MYPT1_HUMAN	ETDLEPPVVKR	_ETDLEPPVVKR_.3	_ETDLEPPVVKR_	Non Numérique	Non Numérique	Non Numérique	Non Numérique	Non Numérique	Non Numérique	1.62081e+06	1.63067e+06	Filtered	Filtered	Filtered	Filtered	Filtered	Filtered	9.65505e-33	2.62797e-33	Filtered	Filtered	Filtered	Filtered	Filtered	Filtered	55.3374	55.3867
PPP1R12A	O14974-3;O14974;O14974-4;O14974-2	MYPT1_HUMAN	ETDLEPPVVKR	_ETDLEPPVVKR_.2	_ETDLEPPVVKR_	Non Numérique	Non Numérique	Non Numérique	Non Numérique	Non Numérique	Non Numérique	1.62081e+06	1.63067e+06	Filtered	Filtered	Filtered	Filtered	Filtered	Filtered	1.63108e-26	2.97676e-28	Filtered	Filtered	Filtered	Filtered	Filtered	Filtered	55.3435	55.3666
PPP1R12A	O14974-3;O14974;O14974-4;O14974-2	MYPT1_HUMAN	TVSSTTEVR	_TVSSTTEVR_.2	_TVSSTTEVR_	Non Numérique	Non Numérique	Non Numérique	Non Numérique	Non Numérique	Non Numérique	2.45294e+06	2344243	Filtered	Filtered	Filtered	Filtered	Filtered	Filtered	1.24798e-21	1.24563e-26	Filtered	Filtered	Filtered	Filtered	Filtered	Filtered	25.1735	24.7054
PPP1R12A	O14974-3;O14974;O14974-4;O14974-2	MYPT1_HUMAN	WIGSETDLEPPVVKR	_WIGSETDLEPPVVKR_.3	_WIGSETDLEPPVVKR_	Non Numérique	Non Numérique	Non Numérique	Non Numérique	Non Numérique	Non Numérique	1150203	1.03518e+06	Filtered	Filtered	Filtered	Filtered	Filtered	Filtered	3.62745e-15	1.96088e-15	Filtered	Filtered	Filtered	Filtered	Filtered	Filtered	81.7878	81.7929
PPP1R12A	O14974-3;O14974;O14974-4;O14974-2	MYPT1_HUMAN	WIGSETDLEPPVVKR	_WIGSETDLEPPVVKR_.2	_WIGSETDLEPPVVKR_	Non Numérique	Non Numérique	Non Numérique	Non Numérique	Non Numérique	Non Numérique	1150203	1.03518e+06	Filtered	Filtered	Filtered	Filtered	Filtered	Filtered	3.63219e-19	2.81058e-05	Filtered	Filtered	Filtered	Filtered	Filtered	Filtered	81.7723	81.7567
PPP1R12A	O14974-3;O14974;O14974-4;O14974-2	MYPT1_HUMAN	IGSETDLEPPVVKR	_IGSETDLEPPVVKR_.3	_IGSETDLEPPVVKR_	Non Numérique	Non Numérique	Non Numérique	Non Numérique	Non Numérique	Non Numérique	2.03281e+06	1.58167e+06	Filtered	Filtered	Filtered	Filtered	Filtered	Filtered	1.54297e-20	7.11824e-19	Filtered	Filtered	Filtered	Filtered	Filtered	Filtered	63.8977	63.923
PPP1R12A	O14974-3;O14974;O14974-4;O14974-2	MYPT1_HUMAN	KFDDGAVFL	_KFDDGAVFL_.1	_KFDDGAVFL_	Non Numérique	Non Numérique	Non Numérique	Non Numérique	Non Numérique	Non Numérique	898004	856033	Filtered	Filtered	Filtered	Filtered	Filtered	Filtered	4.11305e-28	1.42571e-28	Filtered	Filtered	Filtered	Filtered	Filtered	Filtered	91.0243	90.9997
PPP1R12A	O14974-3;O14974;O14974-4;O14974-2	MYPT1_HUMAN	ERFADRSLL	_ERFADRSLL_.3	_ERFADRSLL_	Non Numérique	Non Numérique	Non Numérique	Non Numérique	Non Numérique	Non Numérique	332436	247463	Filtered	Filtered	Filtered	Filtered	Filtered	Filtered	1.01877e-19	9.45862e-17	Filtered	Filtered	Filtered	Filtered	Filtered	Filtered	60.1929	60.2699
PPP1R12A	O14974-3;O14974;O14974-4;O14974-2	MYPT1_HUMAN	ERFADRSLL	_ERFADRSLL_.2	_ERFADRSLL_	Non Numérique	Non Numérique	Non Numérique	Non Numérique	Non Numérique	Non Numérique	332436	247463	Filtered	Filtered	Filtered	Filtered	Filtered	Filtered	6.61497e-11	1.17976e-11	Filtered	Filtered	Filtered	Filtered	Filtered	Filtered	60.1866	60.2686
PPP1R12A	O14974-3;O14974;O14974-4;O14974-2	MYPT1_HUMAN	TVSSTTEVRER	_TVSSTTEVRER_.3	_TVSSTTEVRER_	Non Numérique	Non Numérique	Non Numérique	Non Numérique	Non Numérique	Non Numérique	124384	134568	Filtered	Filtered	Filtered	Filtered	Filtered	Filtered	3.29515e-11	1.56626e-08	Filtered	Filtered	Filtered	Filtered	Filtered	Filtered	23.4863	23.2054
PPP1R12A	O14974-3;O14974;O14974-4;O14974-2	MYPT1_HUMAN	TVSSTTEVRER	_TVSSTTEVRER_.2	_TVSSTTEVRER_	Non Numérique	Non Numérique	Non Numérique	Non Numérique	Non Numérique	Non Numérique	124384	134568	Filtered	Filtered	Filtered	Filtered	Filtered	Filtered	9.46297e-12	0.00038988	Filtered	Filtered	Filtered	Filtered	Filtered	Filtered	23.4807	23.1789
PPP1R12A	O14974-3;O14974;O14974-4;O14974-2	MYPT1_HUMAN	KRWIGSETDLEPPVVKR	_KRWIGSETDLEPPVVKR_.3	_KRWIGSETDLEPPVVKR_	Non Numérique	Non Numérique	Non Numérique	Non Numérique	Non Numérique	Non Numérique	175687	123052	Filtered	Filtered	Filtered	Filtered	Filtered	Filtered	3.76938e-27	5.3616e-27	Filtered	Filtered	Filtered	Filtered	Filtered	Filtered	63.7306	63.7441
PPP1R12A	O14974-3;O14974;O14974-4;O14974-2	MYPT1_HUMAN	GSETDLEPPVVKR	_GSETDLEPPVVKR_.2	_GSETDLEPPVVKR_	Non Numérique	Non Numérique	Non Numérique	Non Numérique	Non Numérique	Non Numérique	79152.9	77380.6	Filtered	Filtered	Filtered	Filtered	Filtered	Filtered	1.16704e-25	5.07468e-31	Filtered	Filtered	Filtered	Filtered	Filtered	Filtered	56.158	56.185
PPP1R12A	O14974-3;O14974;O14974-4;O14974-2	MYPT1_HUMAN	RTYDETYQRY	_RTYDETYQRY_.3	_RTYDETYQRY_	Non Numérique	57874.5	Non Numérique	Non Numérique	Non Numérique	Non Numérique	Non Numérique	Non Numérique	Filtered	0.00123556	Filtered	Filtered	Filtered	Filtered	Filtered	Filtered	Filtered	36.8703	Filtered	Filtered	Filtered	Filtered	Filtered	Filtered
GAK	O14976-2;O14976	GAK_HUMAN	KVIQSVANY	_KVIQSVANY_.2	_KVIQSVANY_	29039.5	30717.5	27443.2	Non Numérique	Non Numérique	Non Numérique	Non Numérique	Non Numérique	2.7102e-12	1.18622e-17	0.000167774	Filtered	Filtered	Filtered	Filtered	Filtered	50.9008	50.655	50.8834	Filtered	Filtered	Filtered	Filtered	Filtered
GAK	O14976-2;O14976	GAK_HUMAN	RVASTSQEY	_RVASTSQEY_.2	_RVASTSQEY_	15092.2	15076.4	15172.6	Non Numérique	Non Numérique	Non Numérique	Non Numérique	Non Numérique	0.0014199	7.42466e-17	0.0003404	Filtered	Filtered	Filtered	Filtered	Filtered	25.5497	25.4197	25.4696	Filtered	Filtered	Filtered	Filtered	Filtered
GAK	O14976-2;O14976	GAK_HUMAN	HPFEDGAKL	_HPFEDGAKL_.2	_HPFEDGAKL_	Non Numérique	Non Numérique	Non Numérique	Non Numérique	Non Numérique	Non Numérique	2.31579e+06	2.06168e+06	Filtered	Filtered	Filtered	Filtered	Filtered	Filtered	4.76894e-16	1.931e-18	Filtered	Filtered	Filtered	Filtered	Filtered	Filtered	47.7686	47.8334
GAK	O14976-2;O14976	GAK_HUMAN	FPIGEKQDIWAL	_FPIGEKQDIWAL_.2	_FPIGEKQDIWAL_	Non Numérique	Non Numérique	Non Numérique	Non Numérique	Non Numérique	Non Numérique	49412.2	51986.3	Filtered	Filtered	Filtered	Filtered	Filtered	Filtered	3.31302e-10	3.84607e-09	Filtered	Filtered	Filtered	Filtered	Filtered	Filtered	112.806	112.549
AZIN1	O14977	AZIN1_HUMAN	VYGSFASKL	_VYGSFASKL_.2	_VYGSFASKL_	695621	667900	677582	Non Numérique	Non Numérique	Non Numérique	Non Numérique	Non Numérique	1.47455e-39	2.64265e-50	4.06793e-05	Filtered	Filtered	Filtered	Filtered	Filtered	68.9328	68.9165	69.0429	Filtered	Filtered	Filtered	Filtered	Filtered
AZIN1	O14977	AZIN1_HUMAN	GSDEPAFMYY	_GSDEPAFM[Oxidation (M)]YY_.2	_GSDEPAFM[Oxidation (M)]YY_	239037	235201	238008	Non Numérique	Non Numérique	Non Numérique	Non Numérique	Non Numérique	4.89664e-40	8.99318e-51	4.06793e-05	Filtered	Filtered	Filtered	Filtered	Filtered	84.132	84.057	84.0905	Filtered	Filtered	Filtered	Filtered	Filtered
AZIN1	O14977	AZIN1_HUMAN	GSDEPAFMYY	_GSDEPAFM[Oxidation (M)]YY_.1	_GSDEPAFM[Oxidation (M)]YY_	239037	235201	238008	Non Numérique	Non Numérique	Non Numérique	Non Numérique	Non Numérique	1.94664e-28	1.26028e-32	5.04116e-05	Filtered	Filtered	Filtered	Filtered	Filtered	84.1356	84.0763	84.068	Filtered	Filtered	Filtered	Filtered	Filtered
AZIN1	O14977	AZIN1_HUMAN	FIDDANYSV	_FIDDANYSV_.1	_FIDDANYSV_	Non Numérique	Non Numérique	Non Numérique	307642	293891	283646	Non Numérique	Non Numérique	Filtered	Filtered	Filtered	1.62768e-46	1.66625e-07	4.76356e-33	Filtered	Filtered	Filtered	Filtered	Filtered	56.7525	56.6495	56.6772	Filtered	Filtered
[truncated: 30,336 more rows]
