# Supplementary material for: Sensitive Immunopeptidomics by Leveraging Available Large-Scale Multi-HLA Spectral Libraries, Data-Independent Acquisition, and MS/MS Prediction
Source: Mol Cell Proteomics. 2021 Apr 9;20:100080. doi: 10.1016/j.mcpro.2021.100080 (PMC8724634; doi:10.1016/j.mcpro.2021.100080)
Supplement: Supplemental Table S7 [file mmc7.xlsx]

## Sheet: BigLib library
PG.Genes	PG.UniProtIds	PG.ProteinNames	PEP.StrippedSequence	EG.PrecursorId	EG.ModifiedSequence	[1] 20200317_QE_HFX2_LC3_DIA_RA957_R01.raw.PEP.Quantity	[2] 20200317_QE_HFX2_LC3_DIA_RA957_R02.raw.PEP.Quantity	[3] 20190613_QE_HFX_LC2_SA_HLApI_JY_DIA_R01.raw.PEP.Quantity	[4] 20190613_QE_HFX_LC2_SA_HLApI_JY_DIA_R02.raw.PEP.Quantity	[5] 20190613_QE_HFX_LC2_SA_HLApI_JY_DIA_R03.raw.PEP.Quantity	[6] 20201007_DIA_INT001-00341-HLAIp_R01.raw.PEP.Quantity	[7] 20201007_DIA_INT001-00341-HLAIp_R02.raw.PEP.Quantity	[8] 20201007_DIA_INT001-00341-HLAIp_R03.raw.PEP.Quantity	[1] 20200317_QE_HFX2_LC3_DIA_RA957_R01.raw.EG.Qvalue	[2] 20200317_QE_HFX2_LC3_DIA_RA957_R02.raw.EG.Qvalue	[3] 20190613_QE_HFX_LC2_SA_HLApI_JY_DIA_R01.raw.EG.Qvalue	[4] 20190613_QE_HFX_LC2_SA_HLApI_JY_DIA_R02.raw.EG.Qvalue	[5] 20190613_QE_HFX_LC2_SA_HLApI_JY_DIA_R03.raw.EG.Qvalue	[6] 20201007_DIA_INT001-00341-HLAIp_R01.raw.EG.Qvalue	[7] 20201007_DIA_INT001-00341-HLAIp_R02.raw.EG.Qvalue	[8] 20201007_DIA_INT001-00341-HLAIp_R03.raw.EG.Qvalue	[1] 20200317_QE_HFX2_LC3_DIA_RA957_R01.raw.EG.ApexRT	[2] 20200317_QE_HFX2_LC3_DIA_RA957_R02.raw.EG.ApexRT	[3] 20190613_QE_HFX_LC2_SA_HLApI_JY_DIA_R01.raw.EG.ApexRT	[4] 20190613_QE_HFX_LC2_SA_HLApI_JY_DIA_R02.raw.EG.ApexRT	[5] 20190613_QE_HFX_LC2_SA_HLApI_JY_DIA_R03.raw.EG.ApexRT	[6] 20201007_DIA_INT001-00341-HLAIp_R01.raw.EG.ApexRT	[7] 20201007_DIA_INT001-00341-HLAIp_R02.raw.EG.ApexRT	[8] 20201007_DIA_INT001-00341-HLAIp_R03.raw.EG.ApexRT
NBPF19;NBPF10;NBPF10;NBPF11;NBPF8;NBPF26;NBPF14;NBPF11;NBPF9;NBPF20	A0A087WUL8;Q6P3W6-2;Q6P3W6;Q86T75;Q3BBV2;B4DH59;Q5TI25;Q86T75-2;Q3BBW0;Q3BBV1	NBPFJ_HUMAN;NBPFA_HUMAN;NBPFA_HUMAN;NBPFB_HUMAN;NBPF8_HUMAN;NBPFP_HUMAN;NBPFE_HUMAN;NBPFB_HUMAN;NBPF9_HUMAN;NBPFK_HUMAN	SYSSTFHSL	_SYSSTFHSL_.2	_SYSSTFHSL_	Non Numérique	Non Numérique	Non Numérique	Non Numérique	Non Numérique	768450	737642	1.43409e+06	Filtered	Filtered	Filtered	Filtered	Filtered	5.01838e-15	2.22743e-39	1.74603e-30	Filtered	Filtered	Filtered	Filtered	Filtered	60.9388	60.7995	61.0196
NBPF19;NBPF10;NBPF10;NBPF11;NBPF8;NBPF26;NBPF14;NBPF11;NBPF9;NBPF20	A0A087WUL8;Q6P3W6-2;Q6P3W6;Q86T75;Q3BBV2;B4DH59;Q5TI25;Q86T75-2;Q3BBW0;Q3BBV1	NBPFJ_HUMAN;NBPFA_HUMAN;NBPFA_HUMAN;NBPFB_HUMAN;NBPF8_HUMAN;NBPFP_HUMAN;NBPFE_HUMAN;NBPFB_HUMAN;NBPF9_HUMAN;NBPFK_HUMAN	SYSSTFHSL	_SYSSTFHSL_.1	_SYSSTFHSL_	Non Numérique	Non Numérique	Non Numérique	Non Numérique	Non Numérique	768450	737642	1.43409e+06	Filtered	Filtered	Filtered	Filtered	Filtered	1.91722e-05	0.00382982	Filtered	Filtered	Filtered	Filtered	Filtered	Filtered	60.934	60.826	Filtered
NBPF19;NBPF10;NBPF10;NBPF11;NBPF8;NBPF26;NBPF14;NBPF11;NBPF9;NBPF20;NBPF1	A0A087WUL8;Q6P3W6-2;Q6P3W6;Q86T75;Q3BBV2;B4DH59;Q5TI25;Q86T75-2;Q3BBW0;Q3BBV1;Q3BBV0	NBPFJ_HUMAN;NBPFA_HUMAN;NBPFA_HUMAN;NBPFB_HUMAN;NBPF8_HUMAN;NBPFP_HUMAN;NBPFE_HUMAN;NBPFB_HUMAN;NBPF9_HUMAN;NBPFK_HUMAN;NBPF1_HUMAN	KQAEELRQY	_KQAEELRQY_.2	_KQAEELRQY_	Non Numérique	Non Numérique	Non Numérique	Non Numérique	Non Numérique	23345.2	23410.4	15907.3	Filtered	Filtered	Filtered	Filtered	Filtered	1.55733e-06	1.43217e-16	1.05918e-08	Filtered	Filtered	Filtered	Filtered	Filtered	29.1395	29.0307	28.9863
NBPF19;NBPF10;NBPF10;NBPF11;NBPF8;NBPF26;NBPF14;NBPF11;NBPF9;NBPF20;NBPF1	A0A087WUL8;Q6P3W6-2;Q6P3W6;Q86T75;Q3BBV2;B4DH59;Q5TI25;Q86T75-2;Q3BBW0;Q3BBV1;Q3BBV0	NBPFJ_HUMAN;NBPFA_HUMAN;NBPFA_HUMAN;NBPFB_HUMAN;NBPF8_HUMAN;NBPFP_HUMAN;NBPFE_HUMAN;NBPFB_HUMAN;NBPF9_HUMAN;NBPFK_HUMAN;NBPF1_HUMAN	KQAEELRQY	_KQAEELRQY_.3	_KQAEELRQY_	Non Numérique	Non Numérique	Non Numérique	Non Numérique	Non Numérique	23345.2	23410.4	15907.3	Filtered	Filtered	Filtered	Filtered	Filtered	0.00405776	0.00259226	Filtered	Filtered	Filtered	Filtered	Filtered	Filtered	29.1149	29.0165	Filtered
IGHV3-21;IGHV3-7;IGHV3-11;IGHV3-9;IGHV3-48	A0A0B4J1V1;P01780;P01762;P01782;P01763	HV321_HUMAN;HV307_HUMAN;HV311_HUMAN;HV309_HUMAN;HV348_HUMAN	NSLYLQMNSLRAEDT	_NSLYLQMNSLRAEDT_.2	_NSLYLQMNSLRAEDT_	84079.8	90956.1	Non Numérique	Non Numérique	Non Numérique	Non Numérique	Non Numérique	Non Numérique	2.66182e-71	1.04662e-13	Filtered	Filtered	Filtered	Filtered	Filtered	Filtered	85.8798	85.8912	Filtered	Filtered	Filtered	Filtered	Filtered	Filtered
IGHV3-21;IGHV3-7;IGHV3-11;IGHV3-9;IGHV3-48	A0A0B4J1V1;P01780;P01762;P01782;P01763	HV321_HUMAN;HV307_HUMAN;HV311_HUMAN;HV309_HUMAN;HV348_HUMAN	NSLYLQMNSLRAEDT	_NSLYLQM[Oxidation (M)]NSLRAEDT_.2	_NSLYLQM[Oxidation (M)]NSLRAEDT_	84079.8	90956.1	Non Numérique	Non Numérique	Non Numérique	Non Numérique	Non Numérique	Non Numérique	Filtered	0.00312589	Filtered	Filtered	Filtered	Filtered	Filtered	Filtered	Filtered	68.3182	Filtered	Filtered	Filtered	Filtered	Filtered	Filtered
IGHV3-21;IGHV3-7;IGHV3-11;IGHV3-9;IGHV3-48	A0A0B4J1V1;P01780;P01762;P01782;P01763	HV321_HUMAN;HV307_HUMAN;HV311_HUMAN;HV309_HUMAN;HV348_HUMAN	NSLYLQMNSLRAEDTA	_NSLYLQMNSLRAEDTA_.2	_NSLYLQMNSLRAEDTA_	180983	160390	Non Numérique	Non Numérique	Non Numérique	Non Numérique	Non Numérique	Non Numérique	1.86928e-38	1.71564e-05	Filtered	Filtered	Filtered	Filtered	Filtered	Filtered	86.8849	86.8771	Filtered	Filtered	Filtered	Filtered	Filtered	Filtered
IGHV3-21;IGHV3-7;IGHV3-11;IGHV3-9;IGHV3-48	A0A0B4J1V1;P01780;P01762;P01782;P01763	HV321_HUMAN;HV307_HUMAN;HV311_HUMAN;HV309_HUMAN;HV348_HUMAN	SLYLQMNSLRAEDT	_SLYLQMNSLRAEDT_.2	_SLYLQMNSLRAEDT_	16117.9	15398	Non Numérique	Non Numérique	Non Numérique	Non Numérique	Non Numérique	Non Numérique	6.07764e-27	0.000146759	Filtered	Filtered	Filtered	Filtered	Filtered	Filtered	86.7852	86.8131	Filtered	Filtered	Filtered	Filtered	Filtered	Filtered
IGHV3-21;IGHV3-7;IGHV3-11;IGHV3-9;IGHV3-48	A0A0B4J1V1;P01780;P01762;P01782;P01763	HV321_HUMAN;HV307_HUMAN;HV311_HUMAN;HV309_HUMAN;HV348_HUMAN	KNSLYLQMNSLRAEDTA	_KNSLYLQMNSLRAEDTA_.3	_KNSLYLQMNSLRAEDTA_	11510.4	Non Numérique	Non Numérique	Non Numérique	Non Numérique	Non Numérique	Non Numérique	Non Numérique	0.0011916	Filtered	Filtered	Filtered	Filtered	Filtered	Filtered	Filtered	74.9586	Filtered	Filtered	Filtered	Filtered	Filtered	Filtered	Filtered
IGHV3-66;IGHV3-53	A0A0C4DH42;P01767	HV366_HUMAN;HV353_HUMAN	STYYADSVKGR	_STYYADSVKGR_.3	_STYYADSVKGR_	60447.7	55147.4	Non Numérique	Non Numérique	Non Numérique	Non Numérique	Non Numérique	Non Numérique	8.39226e-82	7.73191e-05	Filtered	Filtered	Filtered	Filtered	Filtered	Filtered	32.3719	32.1583	Filtered	Filtered	Filtered	Filtered	Filtered	Filtered
IGHV3-66;IGHV3-53	A0A0C4DH42;P01767	HV366_HUMAN;HV353_HUMAN	STYYADSVKGR	_STYYADSVKGR_.2	_STYYADSVKGR_	60447.7	55147.4	Non Numérique	Non Numérique	Non Numérique	Non Numérique	Non Numérique	Non Numérique	3.24334e-36	3.95804e-05	Filtered	Filtered	Filtered	Filtered	Filtered	Filtered	32.3717	32.1736	Filtered	Filtered	Filtered	Filtered	Filtered	Filtered
IGKV2-24	A0A0C4DH68	KV224_HUMAN	TPLSSPVTL	_TPLSSPVTL_.1	_TPLSSPVTL_	187538	Non Numérique	171695	Non Numérique	Non Numérique	Non Numérique	Non Numérique	Non Numérique	0.00551544	Filtered	0.00923218	Filtered	Filtered	Filtered	Filtered	Filtered	93.1799	Filtered	67.488	Filtered	Filtered	Filtered	Filtered	Filtered
IGKV1-12	A0A0C4DH73	KV112_HUMAN	SPSSVSASV	_SPSSVSASV_.1	_SPSSVSASV_	8948.86	Non Numérique	Non Numérique	Non Numérique	Non Numérique	Non Numérique	Non Numérique	Non Numérique	0.00547936	Filtered	Filtered	Filtered	Filtered	Filtered	Filtered	Filtered	45.7622	Filtered	Filtered	Filtered	Filtered	Filtered	Filtered	Filtered
NBDY	A0A0U1RRE5	NBDY_HUMAN	TPNGGSTTL	_TPNGGSTTL_.1	_TPNGGSTTL_	Non Numérique	Non Numérique	987474	906216	959702	413881	354170	350740	Filtered	Filtered	2.90893e-75	6.7709e-45	3.41995e-32	8.05544e-15	3.61211e-42	1.40469e-32	Filtered	Filtered	32.8002	32.7919	32.7686	42.1097	42.0116	42.0247
NBDY	A0A0U1RRE5	NBDY_HUMAN	TPNGGSTTL	_TPNGGSTTL_.2	_TPNGGSTTL_	Non Numérique	Non Numérique	987474	906216	959702	413881	354170	350740	Filtered	Filtered	2.61545e-46	2.90575e-39	1.80937e-26	1.22739e-13	1.79936e-36	1.49623e-28	Filtered	Filtered	32.8029	32.7842	32.7504	42.1177	41.9935	42.0223
NBDY	A0A0U1RRE5	NBDY_HUMAN	YPEGTPNGGSTTL	_YPEGTPNGGSTTL_.2	_YPEGTPNGGSTTL_	34920.1	32088.1	Non Numérique	Non Numérique	Non Numérique	Non Numérique	Non Numérique	Non Numérique	1.10939e-74	2.05302e-16	Filtered	Filtered	Filtered	Filtered	Filtered	Filtered	61.3604	61.3413	Filtered	Filtered	Filtered	Filtered	Filtered	Filtered
KANSL1L	A0AUZ9;A0AUZ9-2;A0AUZ9-3;A0AUZ9-4	KAL1L_HUMAN	SPRTVDEKL	_SPRTVDEKL_.2	_SPRTVDEKL_	Non Numérique	Non Numérique	68266	65044.3	74205.7	29443.1	27138.6	26004.1	Filtered	Filtered	7.42182e-37	9.70811e-21	1.62582e-06	3.14707e-12	2.00951e-23	4.87974e-21	Filtered	Filtered	27.6225	27.6375	27.6164	33.1561	33.0948	33.1237
KANSL1L	A0AUZ9;A0AUZ9-2;A0AUZ9-3;A0AUZ9-4	KAL1L_HUMAN	EHNSESYLL	_EHNSESYLL_.2	_EHNSESYLL_	177792	178611	Non Numérique	Non Numérique	Non Numérique	Non Numérique	Non Numérique	Non Numérique	1.53095e-16	9.82413e-05	Filtered	Filtered	Filtered	Filtered	Filtered	Filtered	64.4169	64.5159	Filtered	Filtered	Filtered	Filtered	Filtered	Filtered
KANSL1L	A0AUZ9;A0AUZ9-2;A0AUZ9-3;A0AUZ9-4	KAL1L_HUMAN	LPSDVPLHF	_LPSDVPLHF_.2	_LPSDVPLHF_	132812	117485	Non Numérique	Non Numérique	Non Numérique	Non Numérique	Non Numérique	Non Numérique	2.18614e-63	6.48332e-14	Filtered	Filtered	Filtered	Filtered	Filtered	Filtered	97.3481	97.2219	Filtered	Filtered	Filtered	Filtered	Filtered	Filtered
KANSL1L	A0AUZ9;A0AUZ9-2;A0AUZ9-3;A0AUZ9-4	KAL1L_HUMAN	SPSPVHSTL	_SPSPVHSTL_.2	_SPSPVHSTL_	68334.7	65597.1	Non Numérique	Non Numérique	Non Numérique	Non Numérique	Non Numérique	Non Numérique	4.53408e-12	0.000348355	Filtered	Filtered	Filtered	Filtered	Filtered	Filtered	44.7246	44.772	Filtered	Filtered	Filtered	Filtered	Filtered	Filtered
KANSL1L	A0AUZ9;A0AUZ9-2;A0AUZ9-3;A0AUZ9-4	KAL1L_HUMAN	KTFGLGLTNV	_KTFGLGLTNV_.2	_KTFGLGLTNV_	60700.9	65201.2	Non Numérique	Non Numérique	Non Numérique	Non Numérique	Non Numérique	Non Numérique	6.76473e-36	0.000113499	Filtered	Filtered	Filtered	Filtered	Filtered	Filtered	87.2976	87.3416	Filtered	Filtered	Filtered	Filtered	Filtered	Filtered
SLC12A8	A0AV02-5;A0AV02-4;A0AV02-3;A0AV02;A0AV02-2	S12A8_HUMAN	FPVEISDRL	_FPVEISDRL_.2	_FPVEISDRL_	1687683	1.62134e+06	Non Numérique	Non Numérique	Non Numérique	Non Numérique	Non Numérique	Non Numérique	7.59166e-108	2.18818e-20	Filtered	Filtered	Filtered	Filtered	Filtered	Filtered	91.6221	91.5723	Filtered	Filtered	Filtered	Filtered	Filtered	Filtered
RBM47	A0AV96;A0AV96-2	RBM47_HUMAN	FPAAPAPKM	_FPAAPAPKM_.2	_FPAAPAPKM_	1471494	1.35998e+06	484607	472052	475043	Non Numérique	Non Numérique	Non Numérique	4.02118e-86	1.2846e-16	1.76393e-26	1.05514e-06	2.98872e-06	Filtered	Filtered	Filtered	66.3032	66.3267	48.451	48.3531	48.3757	Filtered	Filtered	Filtered
RBM47	A0AV96;A0AV96-2	RBM47_HUMAN	FPAAPAPKM	_FPAAPAPKM[Oxidation (M)]_.2	_FPAAPAPKM[Oxidation (M)]_	1471494	1.35998e+06	484607	472052	475043	Non Numérique	Non Numérique	Non Numérique	8.16458e-53	8.82932e-12	Filtered	Filtered	Filtered	Filtered	Filtered	Filtered	49.6024	49.6588	Filtered	Filtered	Filtered	Filtered	Filtered	Filtered
RBM47	A0AV96;A0AV96-2	RBM47_HUMAN	AAAAVIPTV	_AAAAVIPTV_.2	_AAAAVIPTV_	Non Numérique	Non Numérique	15805.5	13201.7	11680.2	Non Numérique	Non Numérique	Non Numérique	Filtered	Filtered	2.12855e-38	6.3167e-14	0.00101594	Filtered	Filtered	Filtered	Filtered	Filtered	62.2146	62.0908	62.0495	Filtered	Filtered	Filtered
RBM47	A0AV96;A0AV96-2	RBM47_HUMAN	KMIEDGKIHTV	_KMIEDGKIHTV_.3	_KMIEDGKIHTV_	35264.3	31172.1	Non Numérique	Non Numérique	Non Numérique	Non Numérique	Non Numérique	Non Numérique	1.13626e-26	0.000396174	Filtered	Filtered	Filtered	Filtered	Filtered	Filtered	41.0815	41.0274	Filtered	Filtered	Filtered	Filtered	Filtered	Filtered
RBM47	A0AV96;A0AV96-2	RBM47_HUMAN	EHMISPIAV	_EHMISPIAV_.2	_EHMISPIAV_	199996	166817	Non Numérique	Non Numérique	Non Numérique	Non Numérique	Non Numérique	Non Numérique	7.43683e-44	3.19191e-05	Filtered	Filtered	Filtered	Filtered	Filtered	Filtered	82.139	82.1653	Filtered	Filtered	Filtered	Filtered	Filtered	Filtered
RBM47	A0AV96;A0AV96-2	RBM47_HUMAN	TAEDSTAAM	_TAEDSTAAM_.1	_TAEDSTAAM_	24368.3	17662.2	Non Numérique	Non Numérique	Non Numérique	Non Numérique	Non Numérique	Non Numérique	5.65967e-13	0.000618732	Filtered	Filtered	Filtered	Filtered	Filtered	Filtered	33.3833	33.0718	Filtered	Filtered	Filtered	Filtered	Filtered	Filtered
Non Numérique		A0AV96;A0AV96-2|Q6BEB4|A6NHT5|P31271|REV__Q9NQR7	PASAAAAAA	_PASAAAAAA_.1	_PASAAAAAA_	Non Numérique	Non Numérique	5979.51	6142.89	4939.8	Non Numérique	Non Numérique	Non Numérique	Filtered	Filtered	5.76952e-24	0.00017237	0.000214365	Filtered	Filtered	Filtered	Filtered	Filtered	22.6444	22.7362	22.7407	Filtered	Filtered	Filtered
RBM47;RBM47;A1CF;A1CF;A1CF;A1CF;A1CF;A1CF;RBM46;RBM46;RBM46	A0AV96;A0AV96-2;Q9NQ94-6;Q9NQ94-2;Q9NQ94;Q9NQ94-3;Q9NQ94-4;Q9NQ94-5;Q8TBY0-2;Q8TBY0-3;Q8TBY0	RBM47_HUMAN;RBM47_HUMAN;A1CF_HUMAN;A1CF_HUMAN;A1CF_HUMAN;A1CF_HUMAN;A1CF_HUMAN;A1CF_HUMAN;RBM46_HUMAN;RBM46_HUMAN;RBM46_HUMAN	ESHRAAAMARR	_ESHRAAAMARR_.3	_ESHRAAAMARR_	11944.8	5428.46	Non Numérique	Non Numérique	Non Numérique	Non Numérique	Non Numérique	Non Numérique	0.00686006	2.0896e-05	Filtered	Filtered	Filtered	Filtered	Filtered	Filtered	11.2431	11.1711	Filtered	Filtered	Filtered	Filtered	Filtered	Filtered
TTC26	A0AVF1-2;A0AVF1-3;A0AVF1	IFT56_HUMAN	EAAGFKASK	_EAAGFKASK_.2	_EAAGFKASK_	28714.5	25821.9	Non Numérique	Non Numérique	Non Numérique	Non Numérique	Non Numérique	Non Numérique	5.26055e-48	3.77109e-10	Filtered	Filtered	Filtered	Filtered	Filtered	Filtered	19.6019	18.9448	Filtered	Filtered	Filtered	Filtered	Filtered	Filtered
FER1L5	A0AVI2-2;A0AVI2	FR1L5_HUMAN	PESESVLVL	_PESESVLVL_.2	_PESESVLVL_	122538	108002	Non Numérique	Non Numérique	Non Numérique	Non Numérique	Non Numérique	Non Numérique	4.07075e-19	2.94718e-05	Filtered	Filtered	Filtered	Filtered	Filtered	Filtered	108.318	108.061	Filtered	Filtered	Filtered	Filtered	Filtered	Filtered
FER1L5	A0AVI2-2;A0AVI2	FR1L5_HUMAN	PESESVLVL	_PESESVLVL_.1	_PESESVLVL_	122538	108002	Non Numérique	Non Numérique	Non Numérique	Non Numérique	Non Numérique	Non Numérique	3.94834e-08	0.000118035	Filtered	Filtered	Filtered	Filtered	Filtered	Filtered	108.299	108.094	Filtered	Filtered	Filtered	Filtered	Filtered	Filtered
TMEM129	A0AVI4;A0AVI4-2	TM129_HUMAN	AASEKRLHAL	_AASEKRLHAL_.2	_AASEKRLHAL_	Non Numérique	Non Numérique	33904.9	30321.9	35475.6	Non Numérique	Non Numérique	Non Numérique	Filtered	Filtered	5.21941e-35	1.65223e-20	1.63293e-09	Filtered	Filtered	Filtered	Filtered	Filtered	22.9457	23.0376	22.995	Filtered	Filtered	Filtered
TMEM129	A0AVI4;A0AVI4-2	TM129_HUMAN	AHVVIHQSL	_AHVVIHQSL_.2	_AHVVIHQSL_	172345	179227	Non Numérique	Non Numérique	Non Numérique	Non Numérique	Non Numérique	Non Numérique	7.00642e-46	2.66903e-08	Filtered	Filtered	Filtered	Filtered	Filtered	Filtered	43.761	43.7767	Filtered	Filtered	Filtered	Filtered	Filtered	Filtered
E2F8	A0AVK6	E2F8_HUMAN	VPVGNSPAL	_VPVGNSPAL_.2	_VPVGNSPAL_	1553666	1.45568e+06	277125	276132	279745	Non Numérique	Non Numérique	Non Numérique	1.15722e-71	7.87194e-16	4.2825e-64	2.54044e-37	1.58418e-20	Filtered	Filtered	Filtered	66.8233	66.8784	49.2896	49.2022	49.2299	Filtered	Filtered	Filtered
E2F8	A0AVK6	E2F8_HUMAN	VPVGNSPAL	_VPVGNSPAL_.1	_VPVGNSPAL_	1553666	1.45568e+06	277125	276132	279745	Non Numérique	Non Numérique	Non Numérique	5.9705e-63	4.64143e-15	3.45371e-61	2.17179e-40	7.15707e-26	Filtered	Filtered	Filtered	66.8568	66.8656	49.3078	49.2203	49.2481	Filtered	Filtered	Filtered
E2F8	A0AVK6	E2F8_HUMAN	FTPSDLEVRR	_FTPSDLEVRR_.3	_FTPSDLEVRR_	283020	240132	Non Numérique	Non Numérique	Non Numérique	Non Numérique	Non Numérique	Non Numérique	8.1618e-62	2.13262e-14	Filtered	Filtered	Filtered	Filtered	Filtered	Filtered	58.0432	58.1032	Filtered	Filtered	Filtered	Filtered	Filtered	Filtered
E2F8	A0AVK6	E2F8_HUMAN	EVAEELNVER	_EVAEELNVER_.2	_EVAEELNVER_	79841.3	76235.1	Non Numérique	Non Numérique	Non Numérique	Non Numérique	Non Numérique	Non Numérique	1.0231e-34	2.09509e-17	Filtered	Filtered	Filtered	Filtered	Filtered	Filtered	53.6001	53.6294	Filtered	Filtered	Filtered	Filtered	Filtered	Filtered
E2F8	A0AVK6	E2F8_HUMAN	PQAPSGPSY	_PQAPSGPSY_.1	_PQAPSGPSY_	Non Numérique	Non Numérique	Non Numérique	Non Numérique	Non Numérique	23901.4	24036.8	20951.1	Filtered	Filtered	Filtered	Filtered	Filtered	0.00075131	0.00634999	0.00371177	Filtered	Filtered	Filtered	Filtered	Filtered	48.1363	47.8811	48.1718
UBA6	A0AVT1;A0AVT1-2	UBA6_HUMAN	SPKRPPSPIKF	_SPKRPPSPIKF_.3	_SPKRPPSPIKF_	Non Numérique	Non Numérique	43725.1	42035.6	47218.8	8960.25	9396.28	8606.09	Filtered	Filtered	4.32772e-08	0.00248975	0.0044884	0.00972681	0.00190114	0.00160292	Filtered	Filtered	38.3123	38.2412	38.2176	48.8642	48.7554	48.9518
UBA6	A0AVT1;A0AVT1-2	UBA6_HUMAN	KLQNLNIFL	_KLQNLNIFL_.2	_KLQNLNIFL_	215062	172770	34765.2	35905.4	34967.4	Non Numérique	Non Numérique	Non Numérique	1.68458e-95	4.18553e-18	2.95572e-44	4.28489e-12	0.000144569	Filtered	Filtered	Filtered	107.918	107.697	75.2495	75.1182	75.0314	Filtered	Filtered	Filtered
UBA6	A0AVT1;A0AVT1-2	UBA6_HUMAN	TTDLSFLDKY	_TTDLSFLDKY_.2	_TTDLSFLDKY_	Non Numérique	Non Numérique	Non Numérique	Non Numérique	Non Numérique	380230	325502	388184	Filtered	Filtered	Filtered	Filtered	Filtered	1.57249e-15	1.50447e-40	2.343e-32	Filtered	Filtered	Filtered	Filtered	Filtered	93.9844	94.0963	94.0033
UBA6	A0AVT1;A0AVT1-2	UBA6_HUMAN	ALDQFQEKY	_ALDQFQEKY_.2	_ALDQFQEKY_	Non Numérique	Non Numérique	Non Numérique	Non Numérique	Non Numérique	156015	188252	178455	Filtered	Filtered	Filtered	Filtered	Filtered	1.19085e-08	4.69875e-14	3.42408e-09	Filtered	Filtered	Filtered	Filtered	Filtered	61.1094	60.9387	61.1588
UBA6	A0AVT1;A0AVT1-2	UBA6_HUMAN	FPAAIEHTI	_FPAAIEHTI_.2	_FPAAIEHTI_	2480124	4386420	Non Numérique	Non Numérique	Non Numérique	Non Numérique	Non Numérique	Non Numérique	8.58267e-96	1.19224e-18	Filtered	Filtered	Filtered	Filtered	Filtered	Filtered	77.7033	77.7368	Filtered	Filtered	Filtered	Filtered	Filtered	Filtered
UBA6	A0AVT1;A0AVT1-2	UBA6_HUMAN	FPAAIEHTI	_FPAAIEHTI_.1	_FPAAIEHTI_	2480124	4386420	Non Numérique	Non Numérique	Non Numérique	Non Numérique	Non Numérique	Non Numérique	0.00717623	Filtered	Filtered	Filtered	Filtered	Filtered	Filtered	Filtered	77.6948	Filtered	Filtered	Filtered	Filtered	Filtered	Filtered	Filtered
UBA6	A0AVT1;A0AVT1-2	UBA6_HUMAN	LATSISETL	_LATSISETL_.1	_LATSISETL_	288825	203269	Non Numérique	Non Numérique	Non Numérique	Non Numérique	Non Numérique	Non Numérique	3.33934e-81	2.60675e-14	Filtered	Filtered	Filtered	Filtered	Filtered	Filtered	81.8507	81.8405	Filtered	Filtered	Filtered	Filtered	Filtered	Filtered
ESYT2	A0FGR8-6;A0FGR8-2;A0FGR8;A0FGR8-4	ESYT2_HUMAN	ALLEDEERVVRL	_ALLEDEERVVRL_.3	_ALLEDEERVVRL_	Non Numérique	Non Numérique	126294	119100	117400	Non Numérique	Non Numérique	Non Numérique	Filtered	Filtered	4.51796e-54	3.81893e-30	3.34407e-18	Filtered	Filtered	Filtered	Filtered	Filtered	59.5441	59.4203	59.406	Filtered	Filtered	Filtered
ESYT2	A0FGR8-6;A0FGR8-2;A0FGR8;A0FGR8-4	ESYT2_HUMAN	ALLEDEERVVRL	_ALLEDEERVVRL_.2	_ALLEDEERVVRL_	Non Numérique	Non Numérique	126294	119100	117400	Non Numérique	Non Numérique	Non Numérique	Filtered	Filtered	0.00805497	0.00236622	1.70299e-07	Filtered	Filtered	Filtered	Filtered	Filtered	59.5409	59.4327	59.4028	Filtered	Filtered	Filtered
ESYT2	A0FGR8-6;A0FGR8-2;A0FGR8;A0FGR8-4	ESYT2_HUMAN	NYLVLPNRI	_NYLVLPNRI_.2	_NYLVLPNRI_	Non Numérique	Non Numérique	Non Numérique	Non Numérique	Non Numérique	39661.6	33458.6	39544.6	Filtered	Filtered	Filtered	Filtered	Filtered	9.77781e-06	2.55568e-37	1.26579e-23	Filtered	Filtered	Filtered	Filtered	Filtered	92.5542	92.6818	92.6307
ESYT2	A0FGR8-6;A0FGR8-2;A0FGR8;A0FGR8-4	ESYT2_HUMAN	SVSLPEVQR	_SVSLPEVQR_.2	_SVSLPEVQR_	1.07485e+06	813195	Non Numérique	Non Numérique	Non Numérique	Non Numérique	Non Numérique	Non Numérique	2.77699e-46	3.03125e-09	Filtered	Filtered	Filtered	Filtered	Filtered	Filtered	61.1266	61.1784	Filtered	Filtered	Filtered	Filtered	Filtered	Filtered
ESYT2	A0FGR8-6;A0FGR8-2;A0FGR8;A0FGR8-4	ESYT2_HUMAN	GSDPYVRMY	_GSDPYVRMY_.2	_GSDPYVRMY_	Non Numérique	Non Numérique	Non Numérique	Non Numérique	Non Numérique	486003	518109	446440	Filtered	Filtered	Filtered	Filtered	Filtered	7.49777e-10	4.42113e-27	1.69908e-19	Filtered	Filtered	Filtered	Filtered	Filtered	62.5601	62.3934	62.6199
ESYT2	A0FGR8-6;A0FGR8-2;A0FGR8;A0FGR8-4	ESYT2_HUMAN	FSVSLPEVQR	_FSVSLPEVQR_.2	_FSVSLPEVQR_	274416	189503	Non Numérique	Non Numérique	Non Numérique	Non Numérique	Non Numérique	Non Numérique	4.17656e-75	3.16086e-09	Filtered	Filtered	Filtered	Filtered	Filtered	Filtered	86.7453	86.804	Filtered	Filtered	Filtered	Filtered	Filtered	Filtered
ESYT2	A0FGR8-6;A0FGR8-2;A0FGR8;A0FGR8-4	ESYT2_HUMAN	LPIATQEL	_LPIATQEL_.1	_LPIATQEL_	115301	95360.9	Non Numérique	Non Numérique	Non Numérique	Non Numérique	Non Numérique	Non Numérique	7.04511e-40	1.77015e-10	Filtered	Filtered	Filtered	Filtered	Filtered	Filtered	88.1498	88.1645	Filtered	Filtered	Filtered	Filtered	Filtered	Filtered
UHRF1BP1L	A0JNW5	UH1BL_HUMAN	SQLNALQFTV	_SQLNALQFTV_.2	_SQLNALQFTV_	Non Numérique	Non Numérique	24348	24275.2	25086.7	Non Numérique	Non Numérique	Non Numérique	Filtered	Filtered	1.69258e-34	9.03696e-18	1.69693e-09	Filtered	Filtered	Filtered	Filtered	Filtered	65.5632	65.4341	65.3991	Filtered	Filtered	Filtered
UHRF1BP1L	A0JNW5	UH1BL_HUMAN	HPVDQANTL	_HPVDQANTL_.2	_HPVDQANTL_	407994	439108	Non Numérique	Non Numérique	Non Numérique	Non Numérique	Non Numérique	Non Numérique	2.15686e-71	1.01461e-15	Filtered	Filtered	Filtered	Filtered	Filtered	Filtered	37.5314	37.253	Filtered	Filtered	Filtered	Filtered	Filtered	Filtered
UHRF1BP1L	A0JNW5	UH1BL_HUMAN	HPVDQANTL	_HPVDQANTL_.1	_HPVDQANTL_	407994	439108	Non Numérique	Non Numérique	Non Numérique	Non Numérique	Non Numérique	Non Numérique	7.73417e-71	5.15752e-16	Filtered	Filtered	Filtered	Filtered	Filtered	Filtered	37.5175	37.265	Filtered	Filtered	Filtered	Filtered	Filtered	Filtered
UHRF1BP1L	A0JNW5	UH1BL_HUMAN	YTDSSSILNY	_YTDSSSILNY_.2	_YTDSSSILNY_	Non Numérique	Non Numérique	Non Numérique	Non Numérique	Non Numérique	175388	162920	156415	Filtered	Filtered	Filtered	Filtered	Filtered	1.63309e-13	6.84808e-36	5.36253e-24	Filtered	Filtered	Filtered	Filtered	Filtered	83.772	83.7132	83.684
UHRF1BP1L	A0JNW5	UH1BL_HUMAN	FHIRDSHML	_FHIRDSHML_.2	_FHIRDSHML_	221292	166664	Non Numérique	Non Numérique	Non Numérique	Non Numérique	Non Numérique	Non Numérique	3.60018e-67	4.13557e-10	Filtered	Filtered	Filtered	Filtered	Filtered	Filtered	52.3312	52.4308	Filtered	Filtered	Filtered	Filtered	Filtered	Filtered
UHRF1BP1L	A0JNW5	UH1BL_HUMAN	NLLHPIFQR	_NLLHPIFQR_.2	_NLLHPIFQR_	196086	186509	Non Numérique	Non Numérique	Non Numérique	Non Numérique	Non Numérique	Non Numérique	1.65156e-41	2.27593e-11	Filtered	Filtered	Filtered	Filtered	Filtered	Filtered	72.8763	72.8854	Filtered	Filtered	Filtered	Filtered	Filtered	Filtered
DHRS12	A0PJE2;A0PJE2-2;A0PJE2-3	DHR12_HUMAN	EHDPRVITV	_EHDPRVITV_.2	_EHDPRVITV_	1.77216e+06	1.26825e+06	Non Numérique	Non Numérique	Non Numérique	Non Numérique	Non Numérique	Non Numérique	4.96848e-99	7.18885e-21	Filtered	Filtered	Filtered	Filtered	Filtered	Filtered	51.5974	51.6652	Filtered	Filtered	Filtered	Filtered	Filtered	Filtered
DHRS12	A0PJE2;A0PJE2-2;A0PJE2-3	DHR12_HUMAN	EHDPRVITV	_EHDPRVITV_.3	_EHDPRVITV_	1.77216e+06	1.26825e+06	Non Numérique	Non Numérique	Non Numérique	Non Numérique	Non Numérique	Non Numérique	7.91907e-08	0.00864495	Filtered	Filtered	Filtered	Filtered	Filtered	Filtered	51.587	51.6728	Filtered	Filtered	Filtered	Filtered	Filtered	Filtered
FEZF1	A0PJY2-2;A0PJY2-3;A0PJY2	FEZF1_HUMAN	APAAVPSAPA	_APAAVPSAPA_.2	_APAAVPSAPA_	Non Numérique	Non Numérique	35923944	36002836	36309884	9385763	8781394	8830007	Filtered	Filtered	6.17905e-77	4.6044e-48	6.30219e-34	3.13499e-14	1.21832e-39	4.133e-29	Filtered	Filtered	24.8554	24.8899	24.8263	31.8969	31.7727	31.8017
FEZF1	A0PJY2-2;A0PJY2-3;A0PJY2	FEZF1_HUMAN	DLLNCALSLK	_DLLNCALSLK_.2	_DLLNCALSLK_	Non Numérique	77198	Non Numérique	Non Numérique	Non Numérique	Non Numérique	Non Numérique	Non Numérique	Filtered	0.00818823	Filtered	Filtered	Filtered	Filtered	Filtered	Filtered	Filtered	42.527	Filtered	Filtered	Filtered	Filtered	Filtered	Filtered
ARHGAP10	A1A4S6	RHG10_HUMAN	ILVKHLTNV	_ILVKHLTNV_.2	_ILVKHLTNV_	2.5148e+06	2.38918e+06	350824	363393	228290	Non Numérique	Non Numérique	Non Numérique	3.01427e-93	1.88673e-18	9.52249e-66	3.44884e-36	4.6944e-23	Filtered	Filtered	Filtered	53.8982	53.9599	40.4632	40.3816	40.3057	Filtered	Filtered	Filtered
ARHGAP10	A1A4S6	RHG10_HUMAN	ILVKHLTNV	_ILVKHLTNV_.1	_ILVKHLTNV_	2.5148e+06	2.38918e+06	350824	363393	228290	Non Numérique	Non Numérique	Non Numérique	5.32764e-94	2.97902e-18	Filtered	Filtered	0.00540326	Filtered	Filtered	Filtered	53.9142	53.9502	Filtered	Filtered	40.3113	Filtered	Filtered	Filtered
ARHGAP10	A1A4S6	RHG10_HUMAN	SPSPVTTAV	_SPSPVTTAV_.1	_SPSPVTTAV_	Non Numérique	Non Numérique	99528.6	95737.4	99995.8	Non Numérique	Non Numérique	Non Numérique	Filtered	Filtered	6.13096e-36	5.9003e-12	1.15435e-08	Filtered	Filtered	Filtered	Filtered	Filtered	44.1741	44.1027	44.0782	Filtered	Filtered	Filtered
ARHGAP10	A1A4S6	RHG10_HUMAN	SLIDKHLNL	_SLIDKHLNL_.2	_SLIDKHLNL_	Non Numérique	Non Numérique	42199.8	69375.4	67562.1	Non Numérique	Non Numérique	Non Numérique	Filtered	Filtered	2.73121e-36	5.25718e-15	3.13465e-15	Filtered	Filtered	Filtered	Filtered	Filtered	53.0923	52.9683	52.9647	Filtered	Filtered	Filtered
ARHGAP10	A1A4S6	RHG10_HUMAN	SLIDKHLNL	_SLIDKHLNL_.3	_SLIDKHLNL_	Non Numérique	Non Numérique	42199.8	69375.4	67562.1	Non Numérique	Non Numérique	Non Numérique	Filtered	Filtered	0.00456985	Filtered	Filtered	Filtered	Filtered	Filtered	Filtered	Filtered	53.0635	Filtered	Filtered	Filtered	Filtered	Filtered
ARHGAP10	A1A4S6	RHG10_HUMAN	YPCEAEHSSEL	_YPCEAEHSSEL_.2	_YPCEAEHSSEL_	Non Numérique	57299.8	Non Numérique	Non Numérique	Non Numérique	Non Numérique	Non Numérique	Non Numérique	Filtered	0.00283094	Filtered	Filtered	Filtered	Filtered	Filtered	Filtered	Filtered	50.0663	Filtered	Filtered	Filtered	Filtered	Filtered	Filtered
CCDC189	A1A4V9-4;A1A4V9;A1A4V9-2	CC189_HUMAN	KYLDVHSMHQL	_KYLDVHSMHQL_.3	_KYLDVHSMHQL_	Non Numérique	Non Numérique	Non Numérique	Non Numérique	Non Numérique	36483.2	43438.6	43464.8	Filtered	Filtered	Filtered	Filtered	Filtered	3.55998e-13	1.2273e-28	3.83345e-32	Filtered	Filtered	Filtered	Filtered	Filtered	56.507	56.4457	56.5712
CCDC189	A1A4V9-4;A1A4V9;A1A4V9-2	CC189_HUMAN	KYLDVHSMHQL	_KYLDVHSM[Oxidation (M)]HQL_.3	_KYLDVHSM[Oxidation (M)]HQL_	Non Numérique	Non Numérique	Non Numérique	Non Numérique	Non Numérique	36483.2	43438.6	43464.8	Filtered	Filtered	Filtered	Filtered	Filtered	0.000762094	5.39289e-05	0.00905123	Filtered	Filtered	Filtered	Filtered	Filtered	43.328	43.1983	43.2635
CCDC189	A1A4V9-4;A1A4V9;A1A4V9-2	CC189_HUMAN	KYLDVHSMHQL	_KYLDVHSMHQL_.2	_KYLDVHSMHQL_	Non Numérique	Non Numérique	Non Numérique	Non Numérique	Non Numérique	36483.2	43438.6	43464.8	Filtered	Filtered	Filtered	Filtered	Filtered	8.24991e-05	9.50319e-07	0.00219322	Filtered	Filtered	Filtered	Filtered	Filtered	56.508	56.4309	56.5668
FAM168B	A1KXE4	F168B_HUMAN	TYSYVPPQW	_TYSYVPPQW_.2	_TYSYVPPQW_	Non Numérique	Non Numérique	Non Numérique	Non Numérique	Non Numérique	66556.4	80793.2	68398.6	Filtered	Filtered	Filtered	Filtered	Filtered	0.000512453	0.000968315	1.8193e-09	Filtered	Filtered	Filtered	Filtered	Filtered	97.8304	97.921	97.7753
FAM168B	A1KXE4	F168B_HUMAN	YAAPPHVI	_YAAPPHVI_.2	_YAAPPHVI_	Non Numérique	Non Numérique	Non Numérique	Non Numérique	Non Numérique	57735.7	55322.9	58482.4	Filtered	Filtered	Filtered	Filtered	Filtered	0.000215447	0.00251294	2.79372e-07	Filtered	Filtered	Filtered	Filtered	Filtered	63.0615	62.9795	63.1997
FAM168B	A1KXE4	F168B_HUMAN	AVYPVRSAY	_AVYPVRSAY_.2	_AVYPVRSAY_	Non Numérique	Non Numérique	Non Numérique	Non Numérique	Non Numérique	561017	578522	603126	Filtered	Filtered	Filtered	Filtered	Filtered	0.000225038	8.09198e-24	1.60338e-09	Filtered	Filtered	Filtered	Filtered	Filtered	55.4263	55.1952	55.4502
MEX3A	A1L020	MEX3A_HUMAN	RIQQQTNTY	_RIQQQTNTY_.2	_RIQQQTNTY_	Non Numérique	Non Numérique	Non Numérique	Non Numérique	Non Numérique	18090.4	18870.2	17494.9	Filtered	Filtered	Filtered	Filtered	Filtered	1.86738e-08	1.64079e-25	5.88115e-19	Filtered	Filtered	Filtered	Filtered	Filtered	27.8119	27.708	27.6271
ILVBL	A1L0T0	ILVBL_HUMAN	RVRDIVPTL	_RVRDIVPTL_.3	_RVRDIVPTL_	Non Numérique	Non Numérique	824642	832680	801427	351616	328438	332641	Filtered	Filtered	1.03146e-31	3.31222e-19	5.84913e-09	1.08427e-11	1.63019e-34	6.61715e-35	Filtered	Filtered	51.784	51.6547	51.6563	68.9638	69.0049	69.1208
ILVBL	A1L0T0	ILVBL_HUMAN	LPDNSILVV	_LPDNSILVV_.1	_LPDNSILVV_	507989	476745	Non Numérique	Non Numérique	Non Numérique	Non Numérique	Non Numérique	27768	1.03043e-28	2.8564e-07	Filtered	Filtered	Filtered	Filtered	Filtered	0.00967579	108.891	108.649	Filtered	Filtered	Filtered	Filtered	Filtered	107.125
ILVBL	A1L0T0	ILVBL_HUMAN	LPDNSILVV	_LPDNSILVV_.2	_LPDNSILVV_	507989	476745	Non Numérique	Non Numérique	Non Numérique	Non Numérique	Non Numérique	27768	9.21859e-07	0.00053789	Filtered	Filtered	Filtered	Filtered	Filtered	Filtered	108.853	108.617	Filtered	Filtered	Filtered	Filtered	Filtered	Filtered
ILVBL	A1L0T0	ILVBL_HUMAN	HRLGLFYQL	_HRLGLFYQL_.2	_HRLGLFYQL_	71425.9	61991.4	Non Numérique	Non Numérique	Non Numérique	Non Numérique	Non Numérique	Non Numérique	2.56556e-80	2.62298e-14	Filtered	Filtered	Filtered	Filtered	Filtered	Filtered	91.2478	91.203	Filtered	Filtered	Filtered	Filtered	Filtered	Filtered
ILVBL	A1L0T0	ILVBL_HUMAN	GLTNTVTAV	_GLTNTVTAV_.1	_GLTNTVTAV_	Non Numérique	Non Numérique	33079.9	32903.2	Non Numérique	Non Numérique	Non Numérique	Non Numérique	Filtered	Filtered	2.4728e-21	2.22309e-09	Filtered	Filtered	Filtered	Filtered	Filtered	Filtered	49.1093	49.027	Filtered	Filtered	Filtered	Filtered
PLEKHG3	A1L390;A1L390-3	PKHG3_HUMAN	APAKNGAGSL	_APAKNGAGSL_.2	_APAKNGAGSL_	Non Numérique	Non Numérique	Non Numérique	Non Numérique	Non Numérique	142167	134104	136486	Filtered	Filtered	Filtered	Filtered	Filtered	1.90673e-08	0.00254838	8.59417e-19	Filtered	Filtered	Filtered	Filtered	Filtered	24.8197	24.7159	24.7342
PLEKHG3	A1L390;A1L390-3	PKHG3_HUMAN	NYPNSVAAL	_NYPNSVAAL_.2	_NYPNSVAAL_	Non Numérique	Non Numérique	Non Numérique	Non Numérique	Non Numérique	15722.4	13426.1	10534.4	Filtered	Filtered	Filtered	Filtered	Filtered	0.000500804	5.17341e-14	0.00247628	Filtered	Filtered	Filtered	Filtered	Filtered	77.4791	77.407	77.5132
PLEKHG3	A1L390;A1L390-3	PKHG3_HUMAN	NYPNSVAAL	_NYPNSVAAL_.1	_NYPNSVAAL_	Non Numérique	Non Numérique	Non Numérique	Non Numérique	Non Numérique	15722.4	13426.1	10534.4	Filtered	Filtered	Filtered	Filtered	Filtered	0.000862538	0.00309283	Filtered	Filtered	Filtered	Filtered	Filtered	Filtered	77.4753	77.4084	Filtered
PLEKHG3	A1L390;A1L390-3	PKHG3_HUMAN	HVMDSHVSER	_HVMDSHVSER_.2	_HVMDSHVSER_	7767.46	Non Numérique	Non Numérique	Non Numérique	Non Numérique	Non Numérique	Non Numérique	Non Numérique	0.00239146	Filtered	Filtered	Filtered	Filtered	Filtered	Filtered	Filtered	20.7743	Filtered	Filtered	Filtered	Filtered	Filtered	Filtered	Filtered
FSD2	A1L4K1-2;A1L4K1	FSD2_HUMAN	INTIPAPSAPV	_INTIPAPSAPV_.2	_INTIPAPSAPV_	Non Numérique	Non Numérique	3718033	3.7851e+06	3.53177e+06	Non Numérique	Non Numérique	Non Numérique	Filtered	Filtered	3.07136e-16	0.000262106	2.94136e-08	Filtered	Filtered	Filtered	Filtered	Filtered	64.3763	64.2681	64.2384	Filtered	Filtered	Filtered
FSD2	A1L4K1-2;A1L4K1	FSD2_HUMAN	INTIPAPSAPV	_INTIPAPSAPV_.1	_INTIPAPSAPV_	Non Numérique	Non Numérique	3718033	3.7851e+06	3.53177e+06	Non Numérique	Non Numérique	Non Numérique	Filtered	Filtered	1.01917e-40	3.65971e-17	3.65199e-09	Filtered	Filtered	Filtered	Filtered	Filtered	64.3676	64.1707	64.1984	Filtered	Filtered	Filtered
FAM92A1	A1XBS5-2;A1XBS5-3;A1XBS5;A1XBS5-4;A1XBS5-5	F92A1_HUMAN	KVVEPLKTY	_KVVEPLKTY_.2	_KVVEPLKTY_	Non Numérique	Non Numérique	Non Numérique	Non Numérique	Non Numérique	80217.2	69997.9	79067.1	Filtered	Filtered	Filtered	Filtered	Filtered	0.000851855	1.98106e-05	1.39171e-05	Filtered	Filtered	Filtered	Filtered	Filtered	47.1714	47.0156	47.2747
FAM92A1	A1XBS5-2;A1XBS5-3;A1XBS5;A1XBS5-4;A1XBS5-5	F92A1_HUMAN	AYVRKTARL	_AYVRKTARL_.3	_AYVRKTARL_	Non Numérique	Non Numérique	Non Numérique	Non Numérique	Non Numérique	26198.1	Non Numérique	Non Numérique	Filtered	Filtered	Filtered	Filtered	Filtered	0.00238864	Filtered	Filtered	Filtered	Filtered	Filtered	Filtered	Filtered	23.4309	Filtered	Filtered
MACROD2	A1Z1Q3;A1Z1Q3-2	MACD2_HUMAN	NTPGPDVEM	_NTPGPDVEM_.1	_NTPGPDVEM_	491352	308438	Non Numérique	Non Numérique	Non Numérique	Non Numérique	Non Numérique	Non Numérique	8.77567e-64	8.30931e-18	Filtered	Filtered	Filtered	Filtered	Filtered	Filtered	63.3088	63.2738	Filtered	Filtered	Filtered	Filtered	Filtered	Filtered
ZC3H12D	A2A288	ZC12D_HUMAN	APREPFAHSL	_APREPFAHSL_.3	_APREPFAHSL_	Non Numérique	Non Numérique	1.02131e+06	985500	962593	Non Numérique	Non Numérique	Non Numérique	Filtered	Filtered	1.49116e-08	0.00436019	0.00448821	Filtered	Filtered	Filtered	Filtered	Filtered	40.7698	40.6935	40.6332	Filtered	Filtered	Filtered
ZC3H12D	A2A288;A2A288-4	ZC12D_HUMAN	TPIREQHVL	_TPIREQHVL_.2	_TPIREQHVL_	7.67261e+06	7.66563e+06	32549.3	29927.7	34570.2	Non Numérique	Non Numérique	Non Numérique	8.31878e-103	2.20312e-20	4.36339e-06	0.00302739	0.00448888	Filtered	Filtered	Filtered	43.6119	43.6536	34.0045	33.8918	33.858	Filtered	Filtered	Filtered
ZC3H12D	A2A288;A2A288-4	ZC12D_HUMAN	TPIREQHVL	_TPIREQHVL_.1	_TPIREQHVL_	7.67261e+06	7.66563e+06	32549.3	29927.7	34570.2	Non Numérique	Non Numérique	Non Numérique	2.07857e-37	0.000331992	Filtered	Filtered	Filtered	Filtered	Filtered	Filtered	43.598	43.6397	Filtered	Filtered	Filtered	Filtered	Filtered	Filtered
ZC3H12D	A2A288;A2A288-4	ZC12D_HUMAN	HHAQLAVADEL	_HHAQLAVADEL_.2	_HHAQLAVADEL_	Non Numérique	43898.1	Non Numérique	Non Numérique	Non Numérique	Non Numérique	Non Numérique	Non Numérique	Filtered	0.000838666	Filtered	Filtered	Filtered	Filtered	Filtered	Filtered	Filtered	62.85	Filtered	Filtered	Filtered	Filtered	Filtered	Filtered
ZC3H12D	A2A288-4	ZC12D_HUMAN	PASARPAAP	_PASARPAAP_.2	_PASARPAAP_	Non Numérique	Non Numérique	198754	185845	197834	82859.7	86574.9	Non Numérique	Filtered	Filtered	6.99216e-30	2.51647e-18	2.55819e-09	0.00974508	0.00504661	Filtered	Filtered	Filtered	26.5098	26.5227	26.5154	33.9618	33.8534	Filtered
FRMD3	A2A2Y4-5;A2A2Y4-2;A2A2Y4;A2A2Y4-3	FRMD3_HUMAN	GQSPPVAEF	_GQSPPVAEF_.2	_GQSPPVAEF_	Non Numérique	Non Numérique	Non Numérique	Non Numérique	Non Numérique	17355.6	15105.5	14594	Filtered	Filtered	Filtered	Filtered	Filtered	2.62733e-07	4.22794e-22	6.42756e-15	Filtered	Filtered	Filtered	Filtered	Filtered	76.2241	76.1474	76.2898
ANKRD18B	A2A2Z9	AN18B_HUMAN	QAIEKLEEI	_QAIEKLEEI_.2	_QAIEKLEEI_	Non Numérique	Non Numérique	Non Numérique	Non Numérique	Non Numérique	62079.7	47553.3	61448.5	Filtered	Filtered	Filtered	Filtered	Filtered	2.41373e-09	2.82972e-14	1.44539e-15	Filtered	Filtered	Filtered	Filtered	Filtered	73.7499	73.7996	73.8426
PIPSL;PSMD4;PSMD4	A2A3N6;P55036;P55036-2	PIPSL_HUMAN;PSMD4_HUMAN;PSMD4_HUMAN	TPDTGRILSKL	_TPDTGRILSKL_.3	_TPDTGRILSKL_	Non Numérique	Non Numérique	5125992	4.8455e+06	4995122	473814	476766	463759	Filtered	Filtered	6.93879e-61	2.48503e-33	5.34803e-24	4.06428e-13	2.52718e-33	2.12362e-26	Filtered	Filtered	51.1427	51.05	51.0465	69.0015	69.027	69.1011
PIPSL;PSMD4;PSMD4	A2A3N6;P55036;P55036-2	PIPSL_HUMAN;PSMD4_HUMAN;PSMD4_HUMAN	TPDTGRILSKL	_TPDTGRILSKL_.2	_TPDTGRILSKL_	Non Numérique	Non Numérique	5125992	4.8455e+06	4995122	473814	476766	463759	Filtered	Filtered	4.32474e-66	3.70478e-37	3.07878e-27	1.18641e-14	4.01969e-33	7.00934e-31	Filtered	Filtered	51.1215	51.0288	51.0513	68.9907	69.0161	69.1059
PIPSL;PSMD4;PSMD4	A2A3N6;P55036;P55036-2	PIPSL_HUMAN;PSMD4_HUMAN;PSMD4_HUMAN	RILSKLHTV	_RILSKLHTV_.2	_RILSKLHTV_	982417	779042	59130.8	63274.9	82004.4	Non Numérique	Non Numérique	Non Numérique	3.23041e-68	8.20205e-06	0.0067686	0.00126259	4.34955e-14	Filtered	Filtered	Filtered	40.2079	40.2294	31.3461	31.3016	31.2	Filtered	Filtered	Filtered
PIPSL;PSMD4;PSMD4	A2A3N6;P55036;P55036-2	PIPSL_HUMAN;PSMD4_HUMAN;PSMD4_HUMAN	RILSKLHTV	_RILSKLHTV_.3	_RILSKLHTV_	982417	779042	59130.8	63274.9	82004.4	Non Numérique	Non Numérique	Non Numérique	0.000688164	0.00104741	Filtered	Filtered	Filtered	Filtered	Filtered	Filtered	40.2105	40.2581	Filtered	Filtered	Filtered	Filtered	Filtered	Filtered
PIPSL;PSMD4;PSMD4	A2A3N6;P55036;P55036-2	PIPSL_HUMAN;PSMD4_HUMAN;PSMD4_HUMAN	KLTAFVNTL	_KLTAFVNTL_.2	_KLTAFVNTL_	321806	487657	73034.9	69606	74755.1	Non Numérique	Non Numérique	Non Numérique	2.01091e-33	2.91066e-09	7.96815e-35	3.70534e-23	1.65274e-12	Filtered	Filtered	Filtered	86.5512	86.6248	62.17	62.0305	62.0164	Filtered	Filtered	Filtered
PIPSL;PSMD4;PSMD4	A2A3N6;P55036;P55036-2	PIPSL_HUMAN;PSMD4_HUMAN;PSMD4_HUMAN	KLTAFVNTL	_KLTAFVNTL_.1	_KLTAFVNTL_	321806	487657	73034.9	69606	74755.1	Non Numérique	Non Numérique	Non Numérique	0.00114264	Filtered	Filtered	Filtered	Filtered	Filtered	Filtered	Filtered	86.6247	Filtered	Filtered	Filtered	Filtered	Filtered	Filtered	Filtered
PIPSL;PSMD4;PSMD4	A2A3N6;P55036;P55036-2	PIPSL_HUMAN;PSMD4_HUMAN;PSMD4_HUMAN	VMQDPEFLQSV	_VM[Oxidation (M)]QDPEFLQSV_.2	_VM[Oxidation (M)]QDPEFLQSV_	Non Numérique	Non Numérique	55194.7	54535.3	51596.5	Non Numérique	Non Numérique	Non Numérique	Filtered	Filtered	1.43973e-72	2.35308e-44	6.35275e-28	Filtered	Filtered	Filtered	Filtered	Filtered	65.3484	65.2402	65.2521	Filtered	Filtered	Filtered
PIPSL;PSMD4;PSMD4	A2A3N6;P55036;P55036-2	PIPSL_HUMAN;PSMD4_HUMAN;PSMD4_HUMAN	VMQDPEFLQSV	_VMQDPEFLQSV_.2	_VMQDPEFLQSV_	Non Numérique	Non Numérique	55194.7	54535.3	51596.5	Non Numérique	Non Numérique	Non Numérique	Filtered	Filtered	1.18171e-23	2.49485e-12	4.28424e-08	Filtered	Filtered	Filtered	Filtered	Filtered	71.1355	71.0068	71.0035	Filtered	Filtered	Filtered
PIPSL;PSMD4;PSMD4	A2A3N6;P55036;P55036-2	PIPSL_HUMAN;PSMD4_HUMAN;PSMD4_HUMAN	KMTISQQEF	_KMTISQQEF_.2	_KMTISQQEF_	Non Numérique	Non Numérique	Non Numérique	Non Numérique	Non Numérique	19480.4	27894.4	19803.8	Filtered	Filtered	Filtered	Filtered	Filtered	0.000755202	0.00199016	0.00581181	Filtered	Filtered	Filtered	Filtered	Filtered	60.2566	60.0653	60.2852
PIPSL;PSMD4;PSMD4	A2A3N6;P55036;P55036-2	PIPSL_HUMAN;PSMD4_HUMAN;PSMD4_HUMAN	KMTISQQEF	_KM[Oxidation (M)]TISQQEF_.2	_KM[Oxidation (M)]TISQQEF_	Non Numérique	Non Numérique	Non Numérique	Non Numérique	Non Numérique	19480.4	27894.4	19803.8	Filtered	Filtered	Filtered	Filtered	Filtered	0.00109784	Filtered	0.00415633	Filtered	Filtered	Filtered	Filtered	Filtered	46.7701	Filtered	46.8369
PIPSL;PSMD4;PSMD4	A2A3N6;P55036;P55036-2	PIPSL_HUMAN;PSMD4_HUMAN;PSMD4_HUMAN	NPENNVGLITL	_NPENNVGLITL_.2	_NPENNVGLITL_	3929.88	4356.02	Non Numérique	Non Numérique	Non Numérique	Non Numérique	Non Numérique	Non Numérique	4.11671e-08	0.000488797	Filtered	Filtered	Filtered	Filtered	Filtered	Filtered	106.35	106.129	Filtered	Filtered	Filtered	Filtered	Filtered	Filtered
PIPSL;PSMD4;PSMD4	A2A3N6;P55036;P55036-2	PIPSL_HUMAN;PSMD4_HUMAN;PSMD4_HUMAN	SAAEAGIAT	_SAAEAGIAT_.1	_SAAEAGIAT_	Non Numérique	23460.4	Non Numérique	Non Numérique	Non Numérique	Non Numérique	Non Numérique	Non Numérique	Filtered	0.00101787	Filtered	Filtered	Filtered	Filtered	Filtered	Filtered	Filtered	39.9588	Filtered	Filtered	Filtered	Filtered	Filtered	Filtered
PIPSL;PIP5K1A;PIP5K1A;PIP5K1A;PIP5K1A	A2A3N6;Q99755;Q99755-3;Q99755-4;Q99755-2	PIPSL_HUMAN;PI51A_HUMAN;PI51A_HUMAN;PI51A_HUMAN;PI51A_HUMAN	AQREPLSSETQY	_AQREPLSSETQY_.2	_AQREPLSSETQY_	Non Numérique	Non Numérique	Non Numérique	Non Numérique	Non Numérique	18587	17236.2	17330.1	Filtered	Filtered	Filtered	Filtered	Filtered	1.9109e-14	1.37708e-36	4.17192e-34	Filtered	Filtered	Filtered	Filtered	Filtered	47.587	47.3684	47.5858
PIPSL;PIP5K1A;PIP5K1A;PIP5K1A;PIP5K1A	A2A3N6;Q99755;Q99755-3;Q99755-4;Q99755-2	PIPSL_HUMAN;PI51A_HUMAN;PI51A_HUMAN;PI51A_HUMAN;PI51A_HUMAN	ESIQGEARR	_ESIQGEARR_.2	_ESIQGEARR_	275558	256467	Non Numérique	Non Numérique	Non Numérique	Non Numérique	Non Numérique	Non Numérique	1.36974e-79	2.58032e-16	Filtered	Filtered	Filtered	Filtered	Filtered	Filtered	20.0753	19.413	Filtered	Filtered	Filtered	Filtered	Filtered	Filtered
PIPSL;PIP5K1A;PIP5K1A;PIP5K1A;PIP5K1A	A2A3N6;Q99755;Q99755-3;Q99755-4;Q99755-2	PIPSL_HUMAN;PI51A_HUMAN;PI51A_HUMAN;PI51A_HUMAN;PI51A_HUMAN	ETQYSVDTRR	_ETQYSVDTRR_.3	_ETQYSVDTRR_	51323.4	51794.5	Non Numérique	Non Numérique	Non Numérique	Non Numérique	Non Numérique	Non Numérique	9.49539e-73	3.81503e-13	Filtered	Filtered	Filtered	Filtered	Filtered	Filtered	28.1572	27.8984	Filtered	Filtered	Filtered	Filtered	Filtered	Filtered
PIPSL;PIP5K1A;PIP5K1A;PIP5K1A;PIP5K1A	A2A3N6;Q99755;Q99755-3;Q99755-4;Q99755-2	PIPSL_HUMAN;PI51A_HUMAN;PI51A_HUMAN;PI51A_HUMAN;PI51A_HUMAN	ETQYSVDTRR	_ETQYSVDTRR_.2	_ETQYSVDTRR_	51323.4	51794.5	Non Numérique	Non Numérique	Non Numérique	Non Numérique	Non Numérique	Non Numérique	7.7528e-20	1.18625e-11	Filtered	Filtered	Filtered	Filtered	Filtered	Filtered	28.1569	27.8981	Filtered	Filtered	Filtered	Filtered	Filtered	Filtered
PIPSL;PIP5K1A;PIP5K1A;PIP5K1A;PIP5K1A	A2A3N6;Q99755;Q99755-3;Q99755-4;Q99755-2	PIPSL_HUMAN;PI51A_HUMAN;PI51A_HUMAN;PI51A_HUMAN;PI51A_HUMAN	TAMESIQGEARR	_TAMESIQGEARR_.3	_TAMESIQGEARR_	255686	254255	Non Numérique	Non Numérique	Non Numérique	Non Numérique	Non Numérique	Non Numérique	3.84051e-34	0.000884856	Filtered	Filtered	Filtered	Filtered	Filtered	Filtered	38.0938	37.9653	Filtered	Filtered	Filtered	Filtered	Filtered	Filtered
PIPSL;PIP5K1A;PIP5K1A;PIP5K1A;PIP5K1A	A2A3N6;Q99755;Q99755-3;Q99755-4;Q99755-2	PIPSL_HUMAN;PI51A_HUMAN;PI51A_HUMAN;PI51A_HUMAN;PI51A_HUMAN	TAMESIQGEAR	_TAMESIQGEAR_.2	_TAMESIQGEAR_	Non Numérique	24991.2	Non Numérique	Non Numérique	Non Numérique	Non Numérique	Non Numérique	Non Numérique	Filtered	0.000266805	Filtered	Filtered	Filtered	Filtered	Filtered	Filtered	Filtered	42.8304	Filtered	Filtered	Filtered	Filtered	Filtered	Filtered
PIPSL;PIP5K1A;PIP5K1A;PIP5K1A;PIP5K1A;PIP5K1C;PIP5K1C;PIP5K1C;PIP5K1C	A2A3N6;Q99755;Q99755-3;Q99755-4;Q99755-2;O60331-4;O60331;O60331-2;O60331-3	PIPSL_HUMAN;PI51A_HUMAN;PI51A_HUMAN;PI51A_HUMAN;PI51A_HUMAN;PI51C_HUMAN;PI51C_HUMAN;PI51C_HUMAN;PI51C_HUMAN	TYAPVAFRY	_TYAPVAFRY_.2	_TYAPVAFRY_	Non Numérique	Non Numérique	Non Numérique	Non Numérique	Non Numérique	686892	658374	661359	Filtered	Filtered	Filtered	Filtered	Filtered	6.13913e-16	8.55779e-40	1.46712e-33	Filtered	Filtered	Filtered	Filtered	Filtered	79.9382	80.0264	80.0443
CXorf23	A2AJT9-3;A2AJT9-2;A2AJT9	CX023_HUMAN	FSDGRTQKY	_FSDGRTQKY_.2	_FSDGRTQKY_	Non Numérique	Non Numérique	Non Numérique	Non Numérique	Non Numérique	206080	205480	219352	Filtered	Filtered	Filtered	Filtered	Filtered	2.67202e-16	8.1495e-41	2.97986e-34	Filtered	Filtered	Filtered	Filtered	Filtered	24.3754	24.282	24.1851
WDR27	A2RRH5;A2RRH5-4;A2RRH5-3;A2RRH5-2	WDR27_HUMAN	LSDIVIEKY	_LSDIVIEKY_.2	_LSDIVIEKY_	Non Numérique	Non Numérique	Non Numérique	Non Numérique	Non Numérique	1.32314e+06	1.44337e+06	1409884	Filtered	Filtered	Filtered	Filtered	Filtered	9.52897e-14	5.15904e-38	3.48354e-28	Filtered	Filtered	Filtered	Filtered	Filtered	76.0079	75.9523	76.0581
WDR27	A2RRH5;A2RRH5-4;A2RRH5-3;A2RRH5-2	WDR27_HUMAN	LSDIVIEKY	_LSDIVIEKY_.1	_LSDIVIEKY_	Non Numérique	Non Numérique	Non Numérique	Non Numérique	Non Numérique	1.32314e+06	1.44337e+06	1409884	Filtered	Filtered	Filtered	Filtered	Filtered	0.0004094	0.00188458	0.00385171	Filtered	Filtered	Filtered	Filtered	Filtered	76.0096	75.9384	76.0442
WDR27	A2RRH5;A2RRH5-4;A2RRH5-3;A2RRH5-2	WDR27_HUMAN	SLDDHVVAV	_SLDDHVVAV_.2	_SLDDHVVAV_	Non Numérique	Non Numérique	Non Numérique	Non Numérique	49617	Non Numérique	Non Numérique	Non Numérique	Filtered	Filtered	Filtered	Filtered	0.00573694	Filtered	Filtered	Filtered	Filtered	Filtered	Filtered	Filtered	48.6577	Filtered	Filtered	Filtered
NBAS	A2RRP1;A2RRP1-2	NBAS_HUMAN	TYQHVPVESF	_TYQHVPVESF_.2	_TYQHVPVESF_	Non Numérique	Non Numérique	Non Numérique	Non Numérique	Non Numérique	1.40684e+06	1.51682e+06	1.52533e+06	Filtered	Filtered	Filtered	Filtered	Filtered	1.97239e-11	2.25349e-29	3.16202e-23	Filtered	Filtered	Filtered	Filtered	Filtered	69.5232	69.4521	69.6257
NBAS	A2RRP1;A2RRP1-2	NBAS_HUMAN	KYVTSAYQW	_KYVTSAYQW_.2	_KYVTSAYQW_	Non Numérique	Non Numérique	Non Numérique	Non Numérique	Non Numérique	254563	381672	338550	Filtered	Filtered	Filtered	Filtered	Filtered	1.58923e-10	2.22972e-27	9.51094e-25	Filtered	Filtered	Filtered	Filtered	Filtered	67.1084	67.0399	67.25
NBAS	A2RRP1;A2RRP1-2	NBAS_HUMAN	TYADTLNHL	_TYADTLNHL_.2	_TYADTLNHL_	Non Numérique	Non Numérique	Non Numérique	Non Numérique	Non Numérique	107102	115667	116567	Filtered	Filtered	Filtered	Filtered	Filtered	0.000153591	0.00324437	1.92782e-05	Filtered	Filtered	Filtered	Filtered	Filtered	68.7929	68.7348	68.8298
NBAS	A2RRP1;A2RRP1-2	NBAS_HUMAN	NSEQETLQKY	_NSEQETLQKY_.2	_NSEQETLQKY_	Non Numérique	Non Numérique	Non Numérique	Non Numérique	Non Numérique	37550.6	33903.8	36608	Filtered	Filtered	Filtered	Filtered	Filtered	2.2416e-05	2.33371e-19	1.31872e-17	Filtered	Filtered	Filtered	Filtered	Filtered	41.7255	41.6327	41.651
NBAS	A2RRP1;A2RRP1-2	NBAS_HUMAN	NSEQETLQK	_NSEQETLQK_.2	_NSEQETLQK_	Non Numérique	Non Numérique	Non Numérique	Non Numérique	Non Numérique	34477.8	32784.6	32987.7	Filtered	Filtered	Filtered	Filtered	Filtered	2.79987e-05	1.23131e-13	1.2096e-21	Filtered	Filtered	Filtered	Filtered	Filtered	21.9538	21.7976	21.6639
NBAS	A2RRP1;A2RRP1-2	NBAS_HUMAN	LPNDMTLAL	_LPNDMTLAL_.1	_LPNDMTLAL_	316604	250745	Non Numérique	Non Numérique	Non Numérique	Non Numérique	Non Numérique	Non Numérique	1.08152e-87	5.60551e-18	Filtered	Filtered	Filtered	Filtered	Filtered	Filtered	110.186	109.939	Filtered	Filtered	Filtered	Filtered	Filtered	Filtered
NBAS	A2RRP1;A2RRP1-2	NBAS_HUMAN	SRDEHLHEM	_SRDEHLHEM[Oxidation (M)]_.3	_SRDEHLHEM[Oxidation (M)]_	96535.1	182744	Non Numérique	Non Numérique	Non Numérique	Non Numérique	Non Numérique	Non Numérique	5.06841e-73	4.90782e-18	Filtered	Filtered	Filtered	Filtered	Filtered	Filtered	11.926	11.5346	Filtered	Filtered	Filtered	Filtered	Filtered	Filtered
NBAS	A2RRP1;A2RRP1-2	NBAS_HUMAN	SRDEHLHEM	_SRDEHLHEM_.2	_SRDEHLHEM_	96535.1	182744	Non Numérique	Non Numérique	Non Numérique	Non Numérique	Non Numérique	Non Numérique	5.31114e-72	1.3668e-12	Filtered	Filtered	Filtered	Filtered	Filtered	Filtered	21.8177	21.3958	Filtered	Filtered	Filtered	Filtered	Filtered	Filtered
NBAS	A2RRP1;A2RRP1-2	NBAS_HUMAN	THDGGFLSL	_THDGGFLSL_.2	_THDGGFLSL_	1.82139e+06	1.65853e+06	Non Numérique	Non Numérique	Non Numérique	Non Numérique	Non Numérique	Non Numérique	6.31737e-102	2.6826e-19	Filtered	Filtered	Filtered	Filtered	Filtered	Filtered	86.791	86.8703	Filtered	Filtered	Filtered	Filtered	Filtered	Filtered
TARSL2	A2RTX5;A2RTX5-2	SYTC2_HUMAN	LTDFIREEY	_LTDFIREEY_.2	_LTDFIREEY_	Non Numérique	Non Numérique	Non Numérique	Non Numérique	Non Numérique	6613544	7476233	6836971	Filtered	Filtered	Filtered	Filtered	Filtered	1.128e-12	2.65978e-40	2.732e-30	Filtered	Filtered	Filtered	Filtered	Filtered	78.1762	78.135	78.168
TARSL2	A2RTX5;A2RTX5-2	SYTC2_HUMAN	LTDFIREEY	_LTDFIREEY_.1	_LTDFIREEY_	Non Numérique	Non Numérique	Non Numérique	Non Numérique	Non Numérique	6613544	7476233	6836971	Filtered	Filtered	Filtered	Filtered	Filtered	0.00125325	0.00439868	0.00427324	Filtered	Filtered	Filtered	Filtered	Filtered	78.1693	78.1543	78.1926
HMX2	A2RU54	HMX2_HUMAN	GVSSFTIQSI	_GVSSFTIQSI_.2	_GVSSFTIQSI_	Non Numérique	Non Numérique	Non Numérique	Non Numérique	Non Numérique	389950	398523	368104	Filtered	Filtered	Filtered	Filtered	Filtered	9.86193e-06	1.03165e-15	1.41963e-08	Filtered	Filtered	Filtered	Filtered	Filtered	53.2577	53.095	53.3132
FAM234B	A2RU67	F234B_HUMAN	NRDSSPPSL	_NRDSSPPSL_.2	_NRDSSPPSL_	321270	315060	Non Numérique	Non Numérique	Non Numérique	Non Numérique	Non Numérique	Non Numérique	1.05336e-95	1.01516e-17	Filtered	Filtered	Filtered	Filtered	Filtered	Filtered	41.0282	40.9687	Filtered	Filtered	Filtered	Filtered	Filtered	Filtered
FAM234B	A2RU67	F234B_HUMAN	GTEPPSLHHLY	_GTEPPSLHHLY_.2	_GTEPPSLHHLY_	Non Numérique	Non Numérique	Non Numérique	Non Numérique	Non Numérique	Non Numérique	1840.27	Non Numérique	Filtered	Filtered	Filtered	Filtered	Filtered	Filtered	0.00391084	Filtered	Filtered	Filtered	Filtered	Filtered	Filtered	Filtered	57.2905	Filtered
CCDC66	A2RUB6;A2RUB6-3	CCD66_HUMAN	DSDEISGKMNTY	_DSDEISGKMNTY_.2	_DSDEISGKMNTY_	Non Numérique	Non Numérique	Non Numérique	Non Numérique	Non Numérique	10187.5	15086.3	14478.3	Filtered	Filtered	Filtered	Filtered	Filtered	1.78473e-09	1.89944e-17	1.60006e-24	Filtered	Filtered	Filtered	Filtered	Filtered	55.7425	55.4851	55.6931
CCDC66	A2RUB6;A2RUB6-3	CCD66_HUMAN	DSDEISGKMNTY	_DSDEISGKM[Oxidation (M)]NTY_.2	_DSDEISGKM[Oxidation (M)]NTY_	Non Numérique	Non Numérique	Non Numérique	Non Numérique	Non Numérique	10187.5	15086.3	14478.3	Filtered	Filtered	Filtered	Filtered	Filtered	Filtered	1.7446e-18	3.00302e-11	Filtered	Filtered	Filtered	Filtered	Filtered	Filtered	40.5383	40.5463
CCDC66	A2RUB6;A2RUB6-3	CCD66_HUMAN	NTVNTSLVGKQK	_NTVNTSLVGKQK_.3	_NTVNTSLVGKQK_	16542.5	12209	Non Numérique	Non Numérique	Non Numérique	Non Numérique	Non Numérique	Non Numérique	1.96105e-13	1.13533e-06	Filtered	Filtered	Filtered	Filtered	Filtered	Filtered	35.6182	35.4806	Filtered	Filtered	Filtered	Filtered	Filtered	Filtered
CCDC66	A2RUB6;A2RUB6-3	CCD66_HUMAN	NTVNTSLVGKQK	_NTVNTSLVGKQK_.2	_NTVNTSLVGKQK_	16542.5	12209	Non Numérique	Non Numérique	Non Numérique	Non Numérique	Non Numérique	Non Numérique	8.5169e-56	2.34333e-12	Filtered	Filtered	Filtered	Filtered	Filtered	Filtered	35.6086	35.4605	Filtered	Filtered	Filtered	Filtered	Filtered	Filtered
CCDC66	A2RUB6;A2RUB6-3	CCD66_HUMAN	TRNTVNTSL	_TRNTVNTSL_.2	_TRNTVNTSL_	607598	462016	Non Numérique	Non Numérique	Non Numérique	Non Numérique	Non Numérique	Non Numérique	2.75784e-80	1.10658e-15	Filtered	Filtered	Filtered	Filtered	Filtered	Filtered	39.1991	39.0686	Filtered	Filtered	Filtered	Filtered	Filtered	Filtered
CCDC66	A2RUB6;A2RUB6-3	CCD66_HUMAN	NASNISNSR	_NASNISNSR_.2	_NASNISNSR_	Non Numérique	90499.9	Non Numérique	Non Numérique	Non Numérique	Non Numérique	Non Numérique	Non Numérique	Filtered	4.95635e-05	Filtered	Filtered	Filtered	Filtered	Filtered	Filtered	Filtered	13.9927	Filtered	Filtered	Filtered	Filtered	Filtered	Filtered
C17orf102	A2RUQ5	CQ102_HUMAN	RGGSGAQLR	_RGGSGAQLR_.2	_RGGSGAQLR_	Non Numérique	19064.8	Non Numérique	Non Numérique	Non Numérique	Non Numérique	Non Numérique	Non Numérique	Filtered	6.79846e-05	Filtered	Filtered	Filtered	Filtered	Filtered	Filtered	Filtered	11.0573	Filtered	Filtered	Filtered	Filtered	Filtered	Filtered
DENND3	A2RUS2;A2RUS2-2	DEND3_HUMAN	LPRGGLTSI	_LPRGGLTSI_.2	_LPRGGLTSI_	Non Numérique	Non Numérique	3.95391e+06	3971446	3913491	Non Numérique	75514.4	70822.9	Filtered	Filtered	7.9434e-70	7.33941e-42	2.37391e-30	Filtered	5.37564e-12	1.52023e-05	Filtered	Filtered	50.4241	50.3314	50.3331	Filtered	67.3884	67.5567
DENND3	A2RUS2;A2RUS2-2	DEND3_HUMAN	YYRPLHDEY	_YYRPLHDEY_.2	_YYRPLHDEY_	190270	198346	47772.5	45519.6	50680.1	Non Numérique	Non Numérique	Non Numérique	2.95332e-15	1.00961e-11	8.71872e-60	1.15658e-31	1.53523e-17	Filtered	Filtered	Filtered	45.156	45.0798	35.8004	35.6772	35.7112	Filtered	Filtered	Filtered
DENND3	A2RUS2;A2RUS2-2	DEND3_HUMAN	FLLRRIPTL	_FLLRRIPTL_.3	_FLLRRIPTL_	Non Numérique	Non Numérique	78450	79296.9	74749.6	Non Numérique	Non Numérique	Non Numérique	Filtered	Filtered	1.75843e-25	1.82188e-09	1.54598e-07	Filtered	Filtered	Filtered	Filtered	Filtered	63.7156	63.5552	63.5046	Filtered	Filtered	Filtered
DENND3	A2RUS2;A2RUS2-2	DEND3_HUMAN	NIDHGSITY	_NIDHGSITY_.2	_NIDHGSITY_	Non Numérique	Non Numérique	Non Numérique	Non Numérique	Non Numérique	16002.8	12889.5	13718.6	Filtered	Filtered	Filtered	Filtered	Filtered	5.787e-05	0.003123	2.41473e-05	Filtered	Filtered	Filtered	Filtered	Filtered	52.1233	51.8928	52.0953
DENND3	A2RUS2;A2RUS2-2	DEND3_HUMAN	SRFPYYNSL	_SRFPYYNSL_.2	_SRFPYYNSL_	2.77971e+06	2.71319e+06	Non Numérique	Non Numérique	Non Numérique	Non Numérique	Non Numérique	Non Numérique	4.19902e-115	8.58853e-22	Filtered	Filtered	Filtered	Filtered	Filtered	Filtered	78.3537	78.4231	Filtered	Filtered	Filtered	Filtered	Filtered	Filtered
DENND3	A2RUS2;A2RUS2-2	DEND3_HUMAN	SRFPYYNSL	_SRFPYYNSL_.1	_SRFPYYNSL_	2.77971e+06	2.71319e+06	Non Numérique	Non Numérique	Non Numérique	Non Numérique	Non Numérique	Non Numérique	8.80403e-58	1.98412e-09	Filtered	Filtered	Filtered	Filtered	Filtered	Filtered	78.3631	78.4428	Filtered	Filtered	Filtered	Filtered	Filtered	Filtered
DENND3	A2RUS2;A2RUS2-2	DEND3_HUMAN	HHELHAAHL	_HHELHAAHL_.3	_HHELHAAHL_	184696	187435	Non Numérique	Non Numérique	Non Numérique	Non Numérique	Non Numérique	Non Numérique	3.07638e-59	4.1923e-10	Filtered	Filtered	Filtered	Filtered	Filtered	Filtered	23.8705	23.5791	Filtered	Filtered	Filtered	Filtered	Filtered	Filtered
DENND3	A2RUS2;A2RUS2-2	DEND3_HUMAN	HHELHAAHL	_HHELHAAHL_.2	_HHELHAAHL_	184696	187435	Non Numérique	Non Numérique	Non Numérique	Non Numérique	Non Numérique	Non Numérique	5.20445e-33	4.17953e-08	Filtered	Filtered	Filtered	Filtered	Filtered	Filtered	23.8679	23.5817	Filtered	Filtered	Filtered	Filtered	Filtered	Filtered
DENND3	A2RUS2;A2RUS2-2	DEND3_HUMAN	YHAHFVSML	_YHAHFVSML_.2	_YHAHFVSML_	273498	279334	Non Numérique	Non Numérique	Non Numérique	Non Numérique	Non Numérique	Non Numérique	4.8784e-52	1.25658e-11	Filtered	Filtered	Filtered	Filtered	Filtered	Filtered	71.4696	71.5966	Filtered	Filtered	Filtered	Filtered	Filtered	Filtered
DENND3	A2RUS2;A2RUS2-2	DEND3_HUMAN	TRAPGDHQF	_TRAPGDHQF_.2	_TRAPGDHQF_	188570	195009	Non Numérique	Non Numérique	Non Numérique	Non Numérique	Non Numérique	Non Numérique	8.04585e-05	0.00291006	Filtered	Filtered	Filtered	Filtered	Filtered	Filtered	27.6041	27.3757	Filtered	Filtered	Filtered	Filtered	Filtered	Filtered
DENND3	A2RUS2;A2RUS2-2	DEND3_HUMAN	YFDKMSNEM	_YFDKMSNEM_.2	_YFDKMSNEM_	53750.9	59643.2	Non Numérique	Non Numérique	Non Numérique	Non Numérique	Non Numérique	Non Numérique	5.46355e-28	3.07972e-11	Filtered	Filtered	Filtered	Filtered	Filtered	Filtered	58.9443	58.9681	Filtered	Filtered	Filtered	Filtered	Filtered	Filtered
DENND3	A2RUS2;A2RUS2-2	DEND3_HUMAN	MPMTLPETTL	_MPMTLPETTL_.2	_MPMTLPETTL_	46428.4	40014.9	Non Numérique	Non Numérique	Non Numérique	Non Numérique	Non Numérique	Non Numérique	2.76167e-80	1.58836e-16	Filtered	Filtered	Filtered	Filtered	Filtered	Filtered	109.167	108.931	Filtered	Filtered	Filtered	Filtered	Filtered	Filtered
DENND3	A2RUS2;A2RUS2-2	DEND3_HUMAN	QEAPSNVY	_QEAPSNVY_.1	_QEAPSNVY_	Non Numérique	Non Numérique	Non Numérique	Non Numérique	Non Numérique	67960.3	Non Numérique	Non Numérique	Filtered	Filtered	Filtered	Filtered	Filtered	0.00568838	Filtered	Filtered	Filtered	Filtered	Filtered	Filtered	Filtered	44.2894	Filtered	Filtered
DENND3	A2RUS2;A2RUS2-2	DEND3_HUMAN	KPHEASKL	_KPHEASKL_.2	_KPHEASKL_	Non Numérique	Non Numérique	Non Numérique	25086.9	Non Numérique	Non Numérique	Non Numérique	Non Numérique	Filtered	Filtered	Filtered	4.42608e-43	Filtered	Filtered	Filtered	Filtered	Filtered	Filtered	Filtered	12.1932	Filtered	Filtered	Filtered	Filtered
DENND3	A2RUS2;A2RUS2-2	DEND3_HUMAN	SSHLHVTHR	_SSHLHVTHR_.3	_SSHLHVTHR_	14599.4	Non Numérique	Non Numérique	Non Numérique	Non Numérique	Non Numérique	Non Numérique	Non Numérique	0.00529839	Filtered	Filtered	Filtered	Filtered	Filtered	Filtered	Filtered	10.6928	Filtered	Filtered	Filtered	Filtered	Filtered	Filtered	Filtered
FUOM	A2VDF0;A2VDF0-2	FUCM_HUMAN	ETALYGNLILR	_ETALYGNLILR_.2	_ETALYGNLILR_	438784	426238	Non Numérique	Non Numérique	Non Numérique	Non Numérique	Non Numérique	Non Numérique	9.56443e-104	8.86209e-21	Filtered	Filtered	Filtered	Filtered	Filtered	Filtered	95.2608	95.1431	Filtered	Filtered	Filtered	Filtered	Filtered	Filtered
KIAA0922	A2VDJ0;A2VDJ0-5;A2VDJ0-3;A2VDJ0-6	T131L_HUMAN	FLLPKVQSI	_FLLPKVQSI_.2	_FLLPKVQSI_	Non Numérique	Non Numérique	358810	379041	361086	Non Numérique	Non Numérique	Non Numérique	Filtered	Filtered	3.27973e-19	2.76726e-06	0.00158764	Filtered	Filtered	Filtered	Filtered	Filtered	70.0202	69.8653	69.8305	Filtered	Filtered	Filtered
KIAA0922	A2VDJ0;A2VDJ0-5;A2VDJ0-3;A2VDJ0-6	T131L_HUMAN	LPKVQSIQL	_LPKVQSIQL_.2	_LPKVQSIQL_	Non Numérique	Non Numérique	297654	314667	299696	Non Numérique	Non Numérique	Non Numérique	Filtered	Filtered	2.29067e-72	2.76724e-42	9.11656e-29	Filtered	Filtered	Filtered	Filtered	Filtered	60.1418	60.0285	60.0142	Filtered	Filtered	Filtered
KIAA0922	A2VDJ0;A2VDJ0-5;A2VDJ0-3;A2VDJ0-6	T131L_HUMAN	NHFDRSVVL	_NHFDRSVVL_.2	_NHFDRSVVL_	22436544	18922502	Non Numérique	Non Numérique	Non Numérique	Non Numérique	Non Numérique	Non Numérique	3.97693e-81	1.11344e-20	Filtered	Filtered	Filtered	Filtered	Filtered	Filtered	56.5607	56.7251	Filtered	Filtered	Filtered	Filtered	Filtered	Filtered
KIAA0922	A2VDJ0;A2VDJ0-5;A2VDJ0-3;A2VDJ0-6	T131L_HUMAN	NHFDRSVVL	_NHFDRSVVL_.1	_NHFDRSVVL_	22436544	18922502	Non Numérique	Non Numérique	Non Numérique	Non Numérique	Non Numérique	Non Numérique	7.52286e-92	2.59958e-11	Filtered	Filtered	Filtered	Filtered	Filtered	Filtered	56.5928	56.7215	Filtered	Filtered	Filtered	Filtered	Filtered	Filtered
KIAA0922	A2VDJ0;A2VDJ0-5;A2VDJ0-3;A2VDJ0-6	T131L_HUMAN	FPSEAPISL	_FPSEAPISL_.1	_FPSEAPISL_	10584561	8733731	Non Numérique	Non Numérique	Non Numérique	Non Numérique	Non Numérique	Non Numérique	4.0743e-105	7.20424e-22	Filtered	Filtered	Filtered	Filtered	Filtered	Filtered	104.577	104.391	Filtered	Filtered	Filtered	Filtered	Filtered	Filtered
KIAA0922	A2VDJ0;A2VDJ0-5;A2VDJ0-3;A2VDJ0-6	T131L_HUMAN	FPSEAPISL	_FPSEAPISL_.2	_FPSEAPISL_	10584561	8733731	Non Numérique	Non Numérique	Non Numérique	Non Numérique	Non Numérique	Non Numérique	2.8835e-103	7.44385e-21	Filtered	Filtered	Filtered	Filtered	Filtered	Filtered	104.65	104.403	Filtered	Filtered	Filtered	Filtered	Filtered	Filtered
KIAA0922	A2VDJ0;A2VDJ0-5;A2VDJ0-3;A2VDJ0-6	T131L_HUMAN	EIASSLPAAQR	_EIASSLPAAQR_.2	_EIASSLPAAQR_	2925189	5327636	Non Numérique	Non Numérique	Non Numérique	Non Numérique	Non Numérique	Non Numérique	9.58738e-112	9.56621e-22	Filtered	Filtered	Filtered	Filtered	Filtered	Filtered	51.4384	51.5137	Filtered	Filtered	Filtered	Filtered	Filtered	Filtered
KIAA0922	A2VDJ0;A2VDJ0-5;A2VDJ0-3;A2VDJ0-6	T131L_HUMAN	EIASSLPAAQR	_EIASSLPAAQR_.1	_EIASSLPAAQR_	2925189	5327636	Non Numérique	Non Numérique	Non Numérique	Non Numérique	Non Numérique	Non Numérique	0.00295514	Filtered	Filtered	Filtered	Filtered	Filtered	Filtered	Filtered	51.4325	Filtered	Filtered	Filtered	Filtered	Filtered	Filtered	Filtered
KIAA0922	A2VDJ0;A2VDJ0-5;A2VDJ0-3;A2VDJ0-6	T131L_HUMAN	RHFSQRDAL	_RHFSQRDAL_.3	_RHFSQRDAL_	1.61293e+06	1.53921e+06	Non Numérique	Non Numérique	Non Numérique	Non Numérique	Non Numérique	Non Numérique	7.54866e-111	7.19894e-22	Filtered	Filtered	Filtered	Filtered	Filtered	Filtered	26.9811	26.8051	Filtered	Filtered	Filtered	Filtered	Filtered	Filtered
KIAA0922	A2VDJ0;A2VDJ0-5;A2VDJ0-3;A2VDJ0-6	T131L_HUMAN	RHFSQRDAL	_RHFSQRDAL_.2	_RHFSQRDAL_	1.61293e+06	1.53921e+06	Non Numérique	Non Numérique	Non Numérique	Non Numérique	Non Numérique	Non Numérique	1.94215e-66	6.05129e-16	Filtered	Filtered	Filtered	Filtered	Filtered	Filtered	26.9692	26.8245	Filtered	Filtered	Filtered	Filtered	Filtered	Filtered
KIAA0922	A2VDJ0;A2VDJ0-5;A2VDJ0-3;A2VDJ0-6	T131L_HUMAN	ESAPVHNSF	_ESAPVHNSF_.2	_ESAPVHNSF_	1565236	1490553	Non Numérique	Non Numérique	Non Numérique	Non Numérique	Non Numérique	Non Numérique	4.14302e-83	1.03062e-17	Filtered	Filtered	Filtered	Filtered	Filtered	Filtered	43.175	43.1258	Filtered	Filtered	Filtered	Filtered	Filtered	Filtered
KIAA0922	A2VDJ0;A2VDJ0-5;A2VDJ0-3;A2VDJ0-6	T131L_HUMAN	ESAPVHNSF	_ESAPVHNSF_.1	_ESAPVHNSF_	1565236	1490553	Non Numérique	Non Numérique	Non Numérique	Non Numérique	Non Numérique	Non Numérique	7.88128e-90	7.66944e-18	Filtered	Filtered	Filtered	Filtered	Filtered	Filtered	43.1609	43.1429	Filtered	Filtered	Filtered	Filtered	Filtered	Filtered
KIAA0922	A2VDJ0;A2VDJ0-5;A2VDJ0-3;A2VDJ0-6	T131L_HUMAN	HVSGIGTRR	_HVSGIGTRR_.2	_HVSGIGTRR_	1.00931e+06	960039	Non Numérique	Non Numérique	Non Numérique	Non Numérique	Non Numérique	Non Numérique	1.83375e-103	3.73336e-18	Filtered	Filtered	Filtered	Filtered	Filtered	Filtered	15.6289	14.9757	Filtered	Filtered	Filtered	Filtered	Filtered	Filtered
KIAA0922	A2VDJ0;A2VDJ0-5;A2VDJ0-3;A2VDJ0-6	T131L_HUMAN	THMENQAVV	_THMENQAVV_.2	_THMENQAVV_	335426	467889	Non Numérique	Non Numérique	Non Numérique	Non Numérique	Non Numérique	Non Numérique	5.83436e-81	9.48884e-18	Filtered	Filtered	Filtered	Filtered	Filtered	Filtered	38.8105	38.6951	Filtered	Filtered	Filtered	Filtered	Filtered	Filtered
KIAA0922	A2VDJ0;A2VDJ0-5;A2VDJ0-3;A2VDJ0-6	T131L_HUMAN	THMENQAVV	_THMENQAVV_.1	_THMENQAVV_	335426	467889	Non Numérique	Non Numérique	Non Numérique	Non Numérique	Non Numérique	Non Numérique	9.28351e-07	Filtered	Filtered	Filtered	Filtered	Filtered	Filtered	Filtered	38.8162	Filtered	Filtered	Filtered	Filtered	Filtered	Filtered	Filtered
KIAA0922	A2VDJ0;A2VDJ0-5;A2VDJ0-3;A2VDJ0-6	T131L_HUMAN	QRDALSLQF	_QRDALSLQF_.2	_QRDALSLQF_	500397	476650	Non Numérique	Non Numérique	Non Numérique	Non Numérique	Non Numérique	Non Numérique	2.52518e-64	7.71463e-13	Filtered	Filtered	Filtered	Filtered	Filtered	Filtered	87.1224	87.1868	Filtered	Filtered	Filtered	Filtered	Filtered	Filtered
KIAA0922	A2VDJ0;A2VDJ0-5;A2VDJ0-3;A2VDJ0-6	T131L_HUMAN	DVFLSKETK	_DVFLSKETK_.2	_DVFLSKETK_	387041	461595	Non Numérique	Non Numérique	Non Numérique	Non Numérique	Non Numérique	Non Numérique	0.00174976	0.00102155	Filtered	Filtered	Filtered	Filtered	Filtered	Filtered	45.4812	45.4845	Filtered	Filtered	Filtered	Filtered	Filtered	Filtered
KIAA0922	A2VDJ0;A2VDJ0-5;A2VDJ0-3;A2VDJ0-6	T131L_HUMAN	VSGIGTRR	_VSGIGTRR_.2	_VSGIGTRR_	204635	227463	Non Numérique	Non Numérique	Non Numérique	Non Numérique	Non Numérique	Non Numérique	6.97181e-89	2.20786e-18	Filtered	Filtered	Filtered	Filtered	Filtered	Filtered	15.6255	14.988	Filtered	Filtered	Filtered	Filtered	Filtered	Filtered
KIAA0922	A2VDJ0;A2VDJ0-5;A2VDJ0-3;A2VDJ0-6	T131L_HUMAN	DTYGPSDKGRGK	_DTYGPSDKGRGK_.3	_DTYGPSDKGRGK_	82711.9	133807	Non Numérique	Non Numérique	Non Numérique	Non Numérique	Non Numérique	Non Numérique	1.86764e-38	3.04941e-11	Filtered	Filtered	Filtered	Filtered	Filtered	Filtered	15.6046	15.0245	Filtered	Filtered	Filtered	Filtered	Filtered	Filtered
KIAA0922	A2VDJ0;A2VDJ0-5;A2VDJ0-3;A2VDJ0-6	T131L_HUMAN	HLLDHLSIVYV	_HLLDHLSIVYV_.2	_HLLDHLSIVYV_	42800.6	30007.5	Non Numérique	Non Numérique	Non Numérique	Non Numérique	Non Numérique	Non Numérique	4.2274e-31	1.87394e-06	Filtered	Filtered	Filtered	Filtered	Filtered	Filtered	108.425	108.178	Filtered	Filtered	Filtered	Filtered	Filtered	Filtered
KIAA0922	A2VDJ0;A2VDJ0-5;A2VDJ0-3;A2VDJ0-6	T131L_HUMAN	HLLDHLSIVYV	_HLLDHLSIVYV_.3	_HLLDHLSIVYV_	42800.6	30007.5	Non Numérique	Non Numérique	Non Numérique	Non Numérique	Non Numérique	Non Numérique	1.58813e-62	2.50578e-15	Filtered	Filtered	Filtered	Filtered	Filtered	Filtered	108.424	108.146	Filtered	Filtered	Filtered	Filtered	Filtered	Filtered
KIAA0922	A2VDJ0;A2VDJ0-5;A2VDJ0-3;A2VDJ0-6	T131L_HUMAN	DTYGPSDKGR	_DTYGPSDKGR_.2	_DTYGPSDKGR_	71771.7	66178.2	Non Numérique	Non Numérique	Non Numérique	Non Numérique	Non Numérique	Non Numérique	1.98596e-71	4.63062e-14	Filtered	Filtered	Filtered	Filtered	Filtered	Filtered	19.3516	18.6893	Filtered	Filtered	Filtered	Filtered	Filtered	Filtered
KIAA0922	A2VDJ0;A2VDJ0-5;A2VDJ0-3;A2VDJ0-6	T131L_HUMAN	DHLSIVYVA	_DHLSIVYVA_.2	_DHLSIVYVA_	Non Numérique	53528308	Non Numérique	Non Numérique	Non Numérique	Non Numérique	Non Numérique	Non Numérique	Filtered	0.00273559	Filtered	Filtered	Filtered	Filtered	Filtered	Filtered	Filtered	84.7519	Filtered	Filtered	Filtered	Filtered	Filtered	Filtered
VWA8	A3KMH1-3;A3KMH1;A3KMH1-2	VWA8_HUMAN	KLLSFTHKL	_KLLSFTHKL_.3	_KLLSFTHKL_	393869	361919	166593	170038	169670	Non Numérique	Non Numérique	Non Numérique	8.97945e-67	2.01593e-14	2.8109e-37	1.68982e-16	7.06726e-11	Filtered	Filtered	Filtered	56.7011	56.8248	43.0574	42.9703	42.9151	Filtered	Filtered	Filtered
VWA8	A3KMH1-3;A3KMH1;A3KMH1-2	VWA8_HUMAN	KLLSFTHKL	_KLLSFTHKL_.2	_KLLSFTHKL_	393869	361919	166593	170038	169670	Non Numérique	Non Numérique	Non Numérique	0.00326634	0.00392626	1.31102e-52	1.03898e-28	1.96794e-15	Filtered	Filtered	Filtered	56.6936	56.8685	43.0339	42.9625	42.9125	Filtered	Filtered	Filtered
VWA8	A3KMH1-3;A3KMH1;A3KMH1-2	VWA8_HUMAN	RYGIHPAKF	_RYGIHPAKF_.3	_RYGIHPAKF_	Non Numérique	Non Numérique	Non Numérique	Non Numérique	Non Numérique	1.37908e+06	1514058	1636062	Filtered	Filtered	Filtered	Filtered	Filtered	1.11061e-13	1.07786e-35	3.23094e-29	Filtered	Filtered	Filtered	Filtered	Filtered	40.0472	39.9751	40.0458
VWA8	A3KMH1-3;A3KMH1;A3KMH1-2	VWA8_HUMAN	LSDANLSRY	_LSDANLSRY_.2	_LSDANLSRY_	Non Numérique	Non Numérique	Non Numérique	Non Numérique	Non Numérique	53832.5	67435.2	67029.3	Filtered	Filtered	Filtered	Filtered	Filtered	4.286e-07	4.94932e-13	2.02691e-08	Filtered	Filtered	Filtered	Filtered	Filtered	52.343	52.1594	52.3253
VWA8	A3KMH1-3;A3KMH1;A3KMH1-2	VWA8_HUMAN	HRDTTVQTL	_HRDTTVQTL_.2	_HRDTTVQTL_	4858359	4.64483e+06	Non Numérique	Non Numérique	Non Numérique	Non Numérique	Non Numérique	Non Numérique	1.08383e-98	6.74031e-21	Filtered	Filtered	Filtered	Filtered	Filtered	Filtered	33.2618	33.1713	Filtered	Filtered	Filtered	Filtered	Filtered	Filtered
VWA8	A3KMH1-3;A3KMH1;A3KMH1-2	VWA8_HUMAN	HRDTTVQTL	_HRDTTVQTL_.1	_HRDTTVQTL_	4858359	4.64483e+06	Non Numérique	Non Numérique	Non Numérique	Non Numérique	Non Numérique	Non Numérique	2.9928e-10	0.00229201	Filtered	Filtered	Filtered	Filtered	Filtered	Filtered	33.2735	33.1522	Filtered	Filtered	Filtered	Filtered	Filtered	Filtered
VWA8	A3KMH1-3;A3KMH1;A3KMH1-2	VWA8_HUMAN	TQDPTAQSL	_TQDPTAQSL_.1	_TQDPTAQSL_	160219	138870	Non Numérique	Non Numérique	Non Numérique	Non Numérique	Non Numérique	Non Numérique	1.09751e-86	4.88659e-15	Filtered	Filtered	Filtered	Filtered	Filtered	Filtered	48.2163	48.2111	Filtered	Filtered	Filtered	Filtered	Filtered	Filtered
VWA8	A3KMH1-3;A3KMH1;A3KMH1-2	VWA8_HUMAN	TQDPTAQSL	_TQDPTAQSL_.2	_TQDPTAQSL_	160219	138870	Non Numérique	Non Numérique	Non Numérique	Non Numérique	Non Numérique	Non Numérique	3.71281e-73	5.34015e-10	Filtered	Filtered	Filtered	Filtered	Filtered	Filtered	48.2237	48.1928	Filtered	Filtered	Filtered	Filtered	Filtered	Filtered
VWA8	A3KMH1-3;A3KMH1;A3KMH1-2	VWA8_HUMAN	SIFPIHPSFR	_SIFPIHPSFR_.3	_SIFPIHPSFR_	240910	213425	Non Numérique	Non Numérique	Non Numérique	Non Numérique	Non Numérique	Non Numérique	1.26247e-109	2.94964e-20	Filtered	Filtered	Filtered	Filtered	Filtered	Filtered	86.219	86.2307	Filtered	Filtered	Filtered	Filtered	Filtered	Filtered
VWA8	A3KMH1-3;A3KMH1;A3KMH1-2	VWA8_HUMAN	MRLKEELQL	_MRLKEELQL_.2	_MRLKEELQL_	Non Numérique	Non Numérique	191308	197851	Non Numérique	Non Numérique	Non Numérique	Non Numérique	Filtered	Filtered	2.32821e-08	0.00635114	Filtered	Filtered	Filtered	Filtered	Filtered	Filtered	48.9841	48.8758	Filtered	Filtered	Filtered	Filtered
SBNO1	A3KN83	SBNO1_HUMAN	RQQPPSTTTF	_RQQPPSTTTF_.2	_RQQPPSTTTF_	Non Numérique	Non Numérique	Non Numérique	Non Numérique	Non Numérique	339869	337139	318813	Filtered	Filtered	Filtered	Filtered	Filtered	1.35076e-16	2.03662e-43	6.5222e-37	Filtered	Filtered	Filtered	Filtered	Filtered	45.4122	45.2619	45.4475
SBNO1	A3KN83-2;A3KN83-3	SBNO1_HUMAN	RQPPSTTTF	_RQPPSTTTF_.2	_RQPPSTTTF_	Non Numérique	Non Numérique	Non Numérique	Non Numérique	Non Numérique	2016359	1.85378e+06	1.83556e+06	Filtered	Filtered	Filtered	Filtered	Filtered	2.92008e-15	3.48695e-42	6.12792e-33	Filtered	Filtered	Filtered	Filtered	Filtered	43.0951	43.0018	43.0933
SBNO1	A3KN83-2;A3KN83-3;A3KN83	SBNO1_HUMAN	ATPMPTPSV	_ATPMPTPSV_.1	_ATPMPTPSV_	211419	Non Numérique	309836	310061	299482	Non Numérique	29195.5	Non Numérique	0.00574137	Filtered	1.38569e-51	1.09186e-29	3.58266e-18	Filtered	0.00954239	Filtered	73.4446	Filtered	53.0433	52.9559	52.9627	Filtered	69.1676	Filtered
SBNO1	A3KN83-2;A3KN83-3;A3KN83	SBNO1_HUMAN	FPAPDRKKL	_FPAPDRKKL_.2	_FPAPDRKKL_	Non Numérique	Non Numérique	170252	178745	240572	Non Numérique	Non Numérique	Non Numérique	Filtered	Filtered	2.75985e-51	1.47051e-30	4.29167e-23	Filtered	Filtered	Filtered	Filtered	Filtered	30.5002	30.4453	30.4063	Filtered	Filtered	Filtered
SBNO1	A3KN83-2;A3KN83-3;A3KN83	SBNO1_HUMAN	STSGHVELY	_STSGHVELY_.2	_STSGHVELY_	Non Numérique	Non Numérique	Non Numérique	Non Numérique	Non Numérique	163794	179146	173034	Filtered	Filtered	Filtered	Filtered	Filtered	8.91033e-13	2.09319e-33	9.85968e-28	Filtered	Filtered	Filtered	Filtered	Filtered	49.8709	49.6786	49.9379
SBNO1	A3KN83-2;A3KN83-3;A3KN83	SBNO1_HUMAN	ASEPRNMAY	_ASEPRNM[Oxidation (M)]AY_.2	_ASEPRNM[Oxidation (M)]AY_	Non Numérique	Non Numérique	Non Numérique	Non Numérique	Non Numérique	110780	111909	119731	Filtered	Filtered	Filtered	Filtered	Filtered	1.43079e-11	3.20971e-28	1.52176e-21	Filtered	Filtered	Filtered	Filtered	Filtered	25.1586	25.0705	25.0626
SBNO1	A3KN83-2;A3KN83-3;A3KN83	SBNO1_HUMAN	EIYADLKKKYK	_EIYADLKKKYK_.3	_EIYADLKKKYK_	144429	138342	Non Numérique	Non Numérique	Non Numérique	Non Numérique	Non Numérique	Non Numérique	0.00101973	3.64246e-05	Filtered	Filtered	Filtered	Filtered	Filtered	Filtered	38.5146	38.496	Filtered	Filtered	Filtered	Filtered	Filtered	Filtered
SBNO1	A3KN83-2;A3KN83-3;A3KN83	SBNO1_HUMAN	APSKDQVQL	_APSKDQVQL_.2	_APSKDQVQL_	Non Numérique	Non Numérique	43077.2	Non Numérique	Non Numérique	Non Numérique	Non Numérique	Non Numérique	Filtered	Filtered	0.00104891	Filtered	Filtered	Filtered	Filtered	Filtered	Filtered	Filtered	36.1436	Filtered	Filtered	Filtered	Filtered	Filtered
SBNO1;SBNO1;SBNO1;SBNO2;SBNO2	A3KN83-2;A3KN83-3;A3KN83;Q9Y2G9-3;Q9Y2G9	SBNO1_HUMAN;SBNO1_HUMAN;SBNO1_HUMAN;SBNO2_HUMAN;SBNO2_HUMAN	MYIARQLSF	_MYIARQLSF_.2	_MYIARQLSF_	Non Numérique	Non Numérique	Non Numérique	Non Numérique	Non Numérique	68817.5	65010	67008.8	Filtered	Filtered	Filtered	Filtered	Filtered	1.25783e-05	1.86515e-05	1.00809e-07	Filtered	Filtered	Filtered	Filtered	Filtered	88.5549	88.6884	88.6068
SBNO1;SBNO1;SBNO1;SBNO2;SBNO2	A3KN83-2;A3KN83-3;A3KN83;Q9Y2G9-3;Q9Y2G9	SBNO1_HUMAN;SBNO1_HUMAN;SBNO1_HUMAN;SBNO2_HUMAN;SBNO2_HUMAN	MYIARQLSF	_M[Oxidation (M)]YIARQLSF_.2	_M[Oxidation (M)]YIARQLSF_	Non Numérique	Non Numérique	Non Numérique	Non Numérique	Non Numérique	68817.5	65010	67008.8	Filtered	Filtered	Filtered	Filtered	Filtered	1.89497e-05	4.2447e-11	3.1344e-06	Filtered	Filtered	Filtered	Filtered	Filtered	77.6886	77.7105	77.7749
SBNO1;SBNO1;SBNO1;SBNO2;SBNO2	A3KN83-2;A3KN83-3;A3KN83;Q9Y2G9-3;Q9Y2G9	SBNO1_HUMAN;SBNO1_HUMAN;SBNO1_HUMAN;SBNO2_HUMAN;SBNO2_HUMAN	SATGASEPR	_SATGASEPR_.2	_SATGASEPR_	764871	1.0171e+06	Non Numérique	Non Numérique	Non Numérique	Non Numérique	Non Numérique	Non Numérique	4.55624e-107	2.19003e-20	Filtered	Filtered	Filtered	Filtered	Filtered	Filtered	15.1555	14.0532	Filtered	Filtered	Filtered	Filtered	Filtered	Filtered
SBNO1;SBNO1;SBNO1;SBNO2;SBNO2	A3KN83-2;A3KN83-3;A3KN83;Q9Y2G9-3;Q9Y2G9	SBNO1_HUMAN;SBNO1_HUMAN;SBNO1_HUMAN;SBNO2_HUMAN;SBNO2_HUMAN	IVAKRLESL	_IVAKRLESL_.2	_IVAKRLESL_	Non Numérique	Non Numérique	118591	122741	118590	Non Numérique	Non Numérique	Non Numérique	Filtered	Filtered	1.33943e-43	8.37118e-29	8.81528e-14	Filtered	Filtered	Filtered	Filtered	Filtered	39.3874	39.3006	39.2769	Filtered	Filtered	Filtered
SBNO1;SBNO1;SBNO1;SBNO2;SBNO2	A3KN83-2;A3KN83-3;A3KN83;Q9Y2G9-3;Q9Y2G9	SBNO1_HUMAN;SBNO1_HUMAN;SBNO1_HUMAN;SBNO2_HUMAN;SBNO2_HUMAN	ESLGALTHGDR	_ESLGALTHGDR_.2	_ESLGALTHGDR_	Non Numérique	35998	Non Numérique	Non Numérique	Non Numérique	Non Numérique	Non Numérique	Non Numérique	Filtered	0.00419115	Filtered	Filtered	Filtered	Filtered	Filtered	Filtered	Filtered	44.0154	Filtered	Filtered	Filtered	Filtered	Filtered	Filtered
ISPD	A4D126-2;A4D126	ISPD_HUMAN	LSMLEESSL	_LSM[Oxidation (M)]LEESSL_.2	_LSM[Oxidation (M)]LEESSL_	Non Numérique	76788.5	Non Numérique	Non Numérique	Non Numérique	Non Numérique	Non Numérique	Non Numérique	Filtered	0.00500864	Filtered	Filtered	Filtered	Filtered	Filtered	Filtered	Filtered	63.6792	Filtered	Filtered	Filtered	Filtered	Filtered	Filtered
GTPBP10	A4D1E9-2;A4D1E9;A4D1E9-3	GTPBA_HUMAN	KYGNFIDKL	_KYGNFIDKL_.2	_KYGNFIDKL_	Non Numérique	Non Numérique	Non Numérique	Non Numérique	Non Numérique	58622.2	56516.1	52031.8	Filtered	Filtered	Filtered	Filtered	Filtered	4.54718e-09	1.28943e-20	6.56973e-17	Filtered	Filtered	Filtered	Filtered	Filtered	69.1243	69.1185	69.2134
GTPBP10	A4D1E9-2;A4D1E9;A4D1E9-3	GTPBA_HUMAN	QHIIPISAV	_QHIIPISAV_.2	_QHIIPISAV_	378851	336586	Non Numérique	Non Numérique	Non Numérique	Non Numérique	Non Numérique	Non Numérique	1.11525e-53	1.68275e-11	Filtered	Filtered	Filtered	Filtered	Filtered	Filtered	84.0733	84.1375	Filtered	Filtered	Filtered	Filtered	Filtered	Filtered
WDR91	A4D1P6-2;A4D1P6;A4D1P6-3	WDR91_HUMAN	RTDELVREY	_RTDELVREY_.3	_RTDELVREY_	Non Numérique	Non Numérique	Non Numérique	Non Numérique	Non Numérique	469902	533899	513228	Filtered	Filtered	Filtered	Filtered	Filtered	6.84442e-16	5.54927e-44	4.47071e-35	Filtered	Filtered	Filtered	Filtered	Filtered	44.5354	44.4688	44.5918
WDR91	A4D1P6-2;A4D1P6;A4D1P6-3	WDR91_HUMAN	RTDELVREY	_RTDELVREY_.2	_RTDELVREY_	Non Numérique	Non Numérique	Non Numérique	Non Numérique	Non Numérique	469902	533899	513228	Filtered	Filtered	Filtered	Filtered	Filtered	1.48616e-16	2.92271e-42	5.57331e-35	Filtered	Filtered	Filtered	Filtered	Filtered	44.5508	44.4789	44.6019
WDR91	A4D1P6-2;A4D1P6;A4D1P6-3	WDR91_HUMAN	PFLPSPDTNPTF	_PFLPSPDTNPTF_.2	_PFLPSPDTNPTF_	Non Numérique	Non Numérique	Non Numérique	Non Numérique	Non Numérique	470780	463494	465496	Filtered	Filtered	Filtered	Filtered	Filtered	3.66796e-16	1.99729e-43	2.83175e-36	Filtered	Filtered	Filtered	Filtered	Filtered	111.442	111.551	111.331
WDR91	A4D1P6-2;A4D1P6;A4D1P6-3	WDR91_HUMAN	ESFGGQGTK	_ESFGGQGTK_.2	_ESFGGQGTK_	399784	259476	Non Numérique	Non Numérique	Non Numérique	Non Numérique	Non Numérique	Non Numérique	9.2135e-102	3.93065e-19	Filtered	Filtered	Filtered	Filtered	Filtered	Filtered	22.8607	22.4231	Filtered	Filtered	Filtered	Filtered	Filtered	Filtered
WDR91	A4D1P6-2;A4D1P6;A4D1P6-3	WDR91_HUMAN	LHTEPVEPL	_LHTEPVEPL_.2	_LHTEPVEPL_	312412	274784	Non Numérique	Non Numérique	Non Numérique	Non Numérique	Non Numérique	Non Numérique	5.42966e-16	3.41833e-09	Filtered	Filtered	Filtered	Filtered	Filtered	Filtered	65.0516	65.0638	Filtered	Filtered	Filtered	Filtered	Filtered	Filtered
WDR91	A4D1P6-2;A4D1P6;A4D1P6-3	WDR91_HUMAN	RQLDAEIKA	_RQLDAEIKA_.2	_RQLDAEIKA_	Non Numérique	Non Numérique	Non Numérique	84621.4	83162.8	Non Numérique	Non Numérique	Non Numérique	Filtered	Filtered	Filtered	0.00278869	0.00448883	Filtered	Filtered	Filtered	Filtered	Filtered	Filtered	33.1726	33.1388	Filtered	Filtered	Filtered
WDR91	A4D1P6-2;A4D1P6;A4D1P6-3	WDR91_HUMAN	DIYRPTIHK	_DIYRPTIHK_.2	_DIYRPTIHK_	78183.8	68782.5	Non Numérique	Non Numérique	Non Numérique	Non Numérique	Non Numérique	Non Numérique	5.09417e-65	2.78455e-12	Filtered	Filtered	Filtered	Filtered	Filtered	Filtered	41.2395	41.1552	Filtered	Filtered	Filtered	Filtered	Filtered	Filtered
LCHN	A4D1U4	LCHN_HUMAN	GLDPQGDRSFL	_GLDPQGDRSFL_.2	_GLDPQGDRSFL_	96029.7	94220.3	521577	502759	522191	Non Numérique	Non Numérique	Non Numérique	4.0588e-28	6.73289e-05	1.96516e-70	1.66925e-44	2.01182e-26	Filtered	Filtered	Filtered	77.3039	77.3317	56.8246	56.7059	56.697	Filtered	Filtered	Filtered
LCHN	A4D1U4	LCHN_HUMAN	HHDHLQPLL	_HHDHLQPLL_.2	_HHDHLQPLL_	5244164	3.82685e+06	Non Numérique	Non Numérique	Non Numérique	Non Numérique	Non Numérique	Non Numérique	9.11387e-110	1.25946e-20	Filtered	Filtered	Filtered	Filtered	Filtered	Filtered	54.1425	54.237	Filtered	Filtered	Filtered	Filtered	Filtered	Filtered
LCHN	A4D1U4	LCHN_HUMAN	MPVESELER	_MPVESELER_.2	_MPVESELER_	702106	666048	Non Numérique	Non Numérique	Non Numérique	Non Numérique	Non Numérique	Non Numérique	2.85197e-50	8.14926e-13	Filtered	Filtered	Filtered	Filtered	Filtered	Filtered	55.1731	55.2419	Filtered	Filtered	Filtered	Filtered	Filtered	Filtered
LCHN	A4D1U4	LCHN_HUMAN	KTLTAEHARGMGL	_KTLTAEHARGMGL_.3	_KTLTAEHARGMGL_	119007	77538.1	Non Numérique	Non Numérique	Non Numérique	Non Numérique	Non Numérique	Non Numérique	1.6213e-05	0.00102011	Filtered	Filtered	Filtered	Filtered	Filtered	Filtered	41.333	41.2697	Filtered	Filtered	Filtered	Filtered	Filtered	Filtered
PMS2P1;PMS2P5	A4D2B8;A8MQ11	PM2P1_HUMAN;PM2P5_HUMAN	TVFSSVKNGPGSSR	_TVFSSVKNGPGSSR_.3	_TVFSSVKNGPGSSR_	119039	120674	Non Numérique	Non Numérique	Non Numérique	Non Numérique	Non Numérique	Non Numérique	1.12838e-67	8.39675e-16	Filtered	Filtered	Filtered	Filtered	Filtered	Filtered	41.1509	41.0817	Filtered	Filtered	Filtered	Filtered	Filtered	Filtered
PMS2P1;PMS2P5	A4D2B8;A8MQ11	PM2P1_HUMAN;PM2P5_HUMAN	TVFSSVKNGPGSSR	_TVFSSVKNGPGSSR_.2	_TVFSSVKNGPGSSR_	119039	120674	Non Numérique	Non Numérique	Non Numérique	Non Numérique	Non Numérique	Non Numérique	1.82713e-64	3.1704e-16	Filtered	Filtered	Filtered	Filtered	Filtered	Filtered	41.1363	41.093	Filtered	Filtered	Filtered	Filtered	Filtered	Filtered
OR2A25	A4D2G3	O2A25_HUMAN	VLAGAVSVLV	_VLAGAVSVLV_.2	_VLAGAVSVLV_	Non Numérique	Non Numérique	232415	198761	208104	Non Numérique	Non Numérique	Non Numérique	Filtered	Filtered	1.87932e-19	1.16656e-08	0.000159712	Filtered	Filtered	Filtered	Filtered	Filtered	50.9946	50.9124	50.9036	Filtered	Filtered	Filtered
GRID2IP	A4D2P6	GRD2I_HUMAN	GLAGPGGAR	_GLAGPGGAR_.2	_GLAGPGGAR_	1.20911e+06	1.05264e+06	1908645	1.74317e+06	Non Numérique	Non Numérique	Non Numérique	Non Numérique	1.64692e-35	2.34514e-10	0.000443255	0.00895849	Filtered	Filtered	Filtered	Filtered	18.8152	18.2129	16.2911	16.4196	Filtered	Filtered	Filtered	Filtered
MTMR11	A4FU01-4;A4FU01;A4FU01-6;A4FU01-3;A4FU01-2	MTMRB_HUMAN	DVATSLPRY	_DVATSLPRY_.2	_DVATSLPRY_	17330996	17549934	Non Numérique	Non Numérique	Non Numérique	Non Numérique	Non Numérique	Non Numérique	0.00443018	5.76901e-05	Filtered	Filtered	Filtered	Filtered	Filtered	Filtered	67.889	67.914	Filtered	Filtered	Filtered	Filtered	Filtered	Filtered
MTMR11	A4FU01-4;A4FU01;A4FU01-6;A4FU01-3;A4FU01-2	MTMRB_HUMAN	NPTEIAGIL	_NPTEIAGIL_.2	_NPTEIAGIL_	80289.5	79450.5	Non Numérique	Non Numérique	Non Numérique	Non Numérique	Non Numérique	Non Numérique	1.61963e-14	0.000444964	Filtered	Filtered	Filtered	Filtered	Filtered	Filtered	101.713	101.602	Filtered	Filtered	Filtered	Filtered	Filtered	Filtered
EME2	A4GXA9	EME2_HUMAN	EAAARARDP	_EAAARARDP_.2	_EAAARARDP_	90303.6	84880.3	Non Numérique	Non Numérique	Non Numérique	Non Numérique	Non Numérique	Non Numérique	1.67784e-104	5.41858e-17	Filtered	Filtered	Filtered	Filtered	Filtered	Filtered	12.2741	11.6162	Filtered	Filtered	Filtered	Filtered	Filtered	Filtered
CCDC151	A5D8V7-2;A5D8V7	CC151_HUMAN	QKLIESHKK	_QKLIESHKK_.2	_QKLIESHKK_	Non Numérique	Non Numérique	Non Numérique	Non Numérique	Non Numérique	Non Numérique	Non Numérique	98529	Filtered	Filtered	Filtered	Filtered	Filtered	Filtered	Filtered	0.00865473	Filtered	Filtered	Filtered	Filtered	Filtered	Filtered	Filtered	60.4575
KRBA1	A5PL33-2;A5PL33	KRBA1_HUMAN	SPSEPGRAV	_SPSEPGRAV_.2	_SPSEPGRAV_	Non Numérique	Non Numérique	511704	Non Numérique	508825	690642	626872	632237	Filtered	Filtered	0.000183744	Filtered	0.00448959	4.49238e-09	4.09171e-24	3.89033e-19	Filtered	Filtered	23.6222	Filtered	23.6371	28.3351	28.1791	28.1326
FAM149A	A5PLN7-4;A5PLN7-3;A5PLN7	F149A_HUMAN	AGPSSRPSGGAA	_AGPSSRPSGGAA_.2	_AGPSSRPSGGAA_	Non Numérique	Non Numérique	2.12299e+06	1.65882e+06	1620509	997021	895305	888676	Filtered	Filtered	6.15792e-74	9.77597e-45	5.25177e-29	2.02141e-16	3.11482e-41	1.13458e-34	Filtered	Filtered	16.8384	16.9354	16.81	17.9097	17.7223	17.8134
TRAPPC13	A5PLN9-2;A5PLN9-4;A5PLN9;A5PLN9-5	TPC13_HUMAN	QPMDTRQYL	_QPMDTRQYL_.2	_QPMDTRQYL_	Non Numérique	Non Numérique	64726.4	59396.8	64880.6	Non Numérique	Non Numérique	Non Numérique	Filtered	Filtered	9.21843e-09	1.77445e-12	4.91213e-12	Filtered	Filtered	Filtered	Filtered	Filtered	45.8245	45.7582	45.7705	Filtered	Filtered	Filtered
CNOT1	A5YKK6;A5YKK6-2;A5YKK6-3;A5YKK6-4	CNOT1_HUMAN	GPEADRHLL	_GPEADRHLL_.2	_GPEADRHLL_	Non Numérique	Non Numérique	314407	302421	335351	15264.5	18397.3	16551.4	Filtered	Filtered	1.07641e-15	4.1493e-08	1.56009e-06	6.67892e-05	2.29283e-06	8.91207e-06	Filtered	Filtered	34.7491	34.6781	34.6651	43.2926	43.2621	43.296
CNOT1	A5YKK6;A5YKK6-2;A5YKK6-3;A5YKK6-4	CNOT1_HUMAN	KVLGIVVGV	_KVLGIVVGV_.2	_KVLGIVVGV_	919573	778499	380386	375348	370101	Non Numérique	Non Numérique	Non Numérique	1.8389e-108	5.99962e-20	1.46032e-74	1.07871e-45	1.33778e-29	Filtered	Filtered	Filtered	92.9394	92.8967	65.2756	65.1517	65.0853	Filtered	Filtered	Filtered
CNOT1	A5YKK6;A5YKK6-2;A5YKK6-3;A5YKK6-4	CNOT1_HUMAN	RLAEVGQYEQV	_RLAEVGQYEQV_.2	_RLAEVGQYEQV_	70693.4	55695.9	106840	103936	108663	Non Numérique	Non Numérique	Non Numérique	1.22338e-35	1.39977e-07	4.91627e-40	3.39174e-13	9.58227e-06	Filtered	Filtered	Filtered	60.9327	60.9099	45.525	45.464	45.4606	Filtered	Filtered	Filtered
CNOT1	A5YKK6;A5YKK6-2;A5YKK6-3;A5YKK6-4	CNOT1_HUMAN	APFLRNVEL	_APFLRNVEL_.2	_APFLRNVEL_	Non Numérique	Non Numérique	4.66314e+06	4692689	4.6398e+06	609525	668162	692574	Filtered	Filtered	7.33173e-69	8.58306e-41	3.40701e-30	3.44447e-15	6.1777e-39	4.59763e-30	Filtered	Filtered	65.092	64.9682	64.9332	90.4988	90.642	90.5807
CNOT1	A5YKK6;A5YKK6-2;A5YKK6-3;A5YKK6-4	CNOT1_HUMAN	APFLRNVEL	_APFLRNVEL_.1	_APFLRNVEL_	Non Numérique	Non Numérique	4.66314e+06	4692689	4.6398e+06	609525	668162	692574	Filtered	Filtered	4.82349e-57	7.60144e-35	1.08721e-23	Filtered	Filtered	Filtered	Filtered	Filtered	65.1095	64.9647	64.9193	Filtered	Filtered	Filtered
CNOT1	A5YKK6;A5YKK6-2;A5YKK6-3;A5YKK6-4	CNOT1_HUMAN	GLLQKAVEGL	_GLLQKAVEGL_.2	_GLLQKAVEGL_	931202	Non Numérique	54743.6	49801.9	46318.3	Non Numérique	Non Numérique	Non Numérique	0.00385366	Filtered	2.62816e-06	6.31449e-20	0.00448778	Filtered	Filtered	Filtered	69.4569	Filtered	51.0752	50.993	50.9894	Filtered	Filtered	Filtered
CNOT1	A5YKK6;A5YKK6-2;A5YKK6-3;A5YKK6-4	CNOT1_HUMAN	RYPNSHTHYF	_RYPNSHTHYF_.3	_RYPNSHTHYF_	Non Numérique	Non Numérique	Non Numérique	Non Numérique	Non Numérique	541310	631265	653642	Filtered	Filtered	Filtered	Filtered	Filtered	3.04581e-16	3.4017e-42	1.79194e-36	Filtered	Filtered	Filtered	Filtered	Filtered	36.1205	35.9703	35.9416
CNOT1	A5YKK6;A5YKK6-2;A5YKK6-3;A5YKK6-4	CNOT1_HUMAN	RYPNSHTHYF	_RYPNSHTHYF_.2	_RYPNSHTHYF_	Non Numérique	Non Numérique	Non Numérique	Non Numérique	Non Numérique	541310	631265	653642	Filtered	Filtered	Filtered	Filtered	Filtered	1.80601e-14	1.74192e-36	2.21773e-29	Filtered	Filtered	Filtered	Filtered	Filtered	36.1254	35.9961	35.9622
CNOT1	A5YKK6;A5YKK6-2;A5YKK6-3;A5YKK6-4	CNOT1_HUMAN	QYEQVKQLF	_QYEQVKQLF_.2	_QYEQVKQLF_	Non Numérique	Non Numérique	Non Numérique	Non Numérique	Non Numérique	259062	307445	289816	Filtered	Filtered	Filtered	Filtered	Filtered	4.02282e-08	6.66507e-18	1.50765e-12	Filtered	Filtered	Filtered	Filtered	Filtered	76.1211	76.102	76.1556
CNOT1	A5YKK6;A5YKK6-2;A5YKK6-3;A5YKK6-4	CNOT1_HUMAN	AIQEQITRV	_AIQEQITRV_.2	_AIQEQITRV_	Non Numérique	Non Numérique	277808	278016	288801	Non Numérique	Non Numérique	Non Numérique	Filtered	Filtered	1.75808e-57	3.85584e-39	1.47171e-19	Filtered	Filtered	Filtered	Filtered	Filtered	42.9503	42.8842	42.8499	Filtered	Filtered	Filtered
CNOT1	A5YKK6;A5YKK6-2;A5YKK6-3;A5YKK6-4	CNOT1_HUMAN	GLHNVVYGI	_GLHNVVYGI_.2	_GLHNVVYGI_	Non Numérique	Non Numérique	189815	179948	179936	Non Numérique	Non Numérique	Non Numérique	Filtered	Filtered	6.93908e-16	0.000259728	0.0020654	Filtered	Filtered	Filtered	Filtered	Filtered	55.649	55.5461	55.511	Filtered	Filtered	Filtered
CNOT1	A5YKK6;A5YKK6-2;A5YKK6-3;A5YKK6-4	CNOT1_HUMAN	TAAQVARVL	_TAAQVARVL_.2	_TAAQVARVL_	278933	201631	Non Numérique	Non Numérique	Non Numérique	Non Numérique	Non Numérique	8675.2	1.08401e-85	6.56074e-11	Filtered	Filtered	Filtered	Filtered	Filtered	0.00627072	59.3994	59.4724	Filtered	Filtered	Filtered	Filtered	Filtered	59.4561
CNOT1	A5YKK6;A5YKK6-2;A5YKK6-3;A5YKK6-4	CNOT1_HUMAN	AIDNPLHY	_AIDNPLHY_.1	_AIDNPLHY_	Non Numérique	Non Numérique	Non Numérique	Non Numérique	Non Numérique	29671.6	26592.7	24399.2	Filtered	Filtered	Filtered	Filtered	Filtered	1.11668e-06	7.96778e-20	3.49409e-10	Filtered	Filtered	Filtered	Filtered	Filtered	68.6144	68.4988	68.6931
CNOT1	A5YKK6;A5YKK6-2;A5YKK6-3;A5YKK6-4	CNOT1_HUMAN	YHDINVYSL	_YHDINVYSL_.1	_YHDINVYSL_	10944723	10999853	Non Numérique	Non Numérique	Non Numérique	Non Numérique	38617.4	Non Numérique	4.7099e-79	2.28376e-17	Filtered	Filtered	Filtered	Filtered	0.00878108	Filtered	79.9032	79.9375	Filtered	Filtered	Filtered	Filtered	79.2762	Filtered
CNOT1	A5YKK6;A5YKK6-2;A5YKK6-3;A5YKK6-4	CNOT1_HUMAN	YHDINVYSL	_YHDINVYSL_.2	_YHDINVYSL_	10944723	10999853	Non Numérique	Non Numérique	Non Numérique	Non Numérique	38617.4	Non Numérique	1.81927e-90	1.72343e-18	Filtered	Filtered	Filtered	Filtered	Filtered	Filtered	79.9182	79.9883	Filtered	Filtered	Filtered	Filtered	Filtered	Filtered
CNOT1	A5YKK6;A5YKK6-2;A5YKK6-3;A5YKK6-4	CNOT1_HUMAN	FPQYPDKEL	_FPQYPDKEL_.2	_FPQYPDKEL_	8994234	9256823	Non Numérique	Non Numérique	Non Numérique	Non Numérique	Non Numérique	Non Numérique	9.12458e-84	1.25447e-18	Filtered	Filtered	Filtered	Filtered	Filtered	Filtered	69.9363	70	Filtered	Filtered	Filtered	Filtered	Filtered	Filtered
CNOT1	A5YKK6;A5YKK6-2;A5YKK6-3;A5YKK6-4	CNOT1_HUMAN	FPQYPDKEL	_FPQYPDKEL_.1	_FPQYPDKEL_	8994234	9256823	Non Numérique	Non Numérique	Non Numérique	Non Numérique	Non Numérique	Non Numérique	2.48357e-81	2.06603e-16	Filtered	Filtered	Filtered	Filtered	Filtered	Filtered	69.9867	70.0402	Filtered	Filtered	Filtered	Filtered	Filtered	Filtered
CNOT1	A5YKK6;A5YKK6-2;A5YKK6-3;A5YKK6-4	CNOT1_HUMAN	HAIPPTLAM	_HAIPPTLAM_.2	_HAIPPTLAM_	1.46275e+06	1.54821e+06	Non Numérique	Non Numérique	Non Numérique	Non Numérique	Non Numérique	Non Numérique	4.85017e-51	8.44473e-10	Filtered	Filtered	Filtered	Filtered	Filtered	Filtered	75.0212	75.0678	Filtered	Filtered	Filtered	Filtered	Filtered	Filtered
CNOT1	A5YKK6;A5YKK6-2;A5YKK6-3;A5YKK6-4	CNOT1_HUMAN	HAIPPTLAM	_HAIPPTLAM[Oxidation (M)]_.2	_HAIPPTLAM[Oxidation (M)]_	1.46275e+06	1.54821e+06	Non Numérique	Non Numérique	Non Numérique	Non Numérique	Non Numérique	Non Numérique	1.61741e-09	0.00200682	Filtered	Filtered	Filtered	Filtered	Filtered	Filtered	56.8809	56.8036	Filtered	Filtered	Filtered	Filtered	Filtered	Filtered
CNOT1	A5YKK6;A5YKK6-2;A5YKK6-3;A5YKK6-4	CNOT1_HUMAN	HAIPPTLAM	_HAIPPTLAM_.1	_HAIPPTLAM_	1.46275e+06	1.54821e+06	Non Numérique	Non Numérique	Non Numérique	Non Numérique	Non Numérique	Non Numérique	0.00451638	0.00775337	Filtered	Filtered	Filtered	Filtered	Filtered	Filtered	74.8849	75.1924	Filtered	Filtered	Filtered	Filtered	Filtered	Filtered
CNOT1	A5YKK6;A5YKK6-2;A5YKK6-3;A5YKK6-4	CNOT1_HUMAN	TVAKTVTVTR	_TVAKTVTVTR_.3	_TVAKTVTVTR_	802053	752249	Non Numérique	Non Numérique	Non Numérique	Non Numérique	Non Numérique	Non Numérique	1.16666e-11	8.92189e-05	Filtered	Filtered	Filtered	Filtered	Filtered	Filtered	30.6445	30.3985	Filtered	Filtered	Filtered	Filtered	Filtered	Filtered
CNOT1	A5YKK6;A5YKK6-2;A5YKK6-3;A5YKK6-4	CNOT1_HUMAN	TVAKTVTVTR	_TVAKTVTVTR_.2	_TVAKTVTVTR_	802053	752249	Non Numérique	Non Numérique	Non Numérique	Non Numérique	Non Numérique	Non Numérique	2.28026e-98	3.17581e-19	Filtered	Filtered	Filtered	Filtered	Filtered	Filtered	30.6575	30.4116	Filtered	Filtered	Filtered	Filtered	Filtered	Filtered
CNOT1	A5YKK6;A5YKK6-2;A5YKK6-3;A5YKK6-4	CNOT1_HUMAN	ELISHRIFIAR	_ELISHRIFIAR_.3	_ELISHRIFIAR_	1.18265e+06	1.01688e+06	Non Numérique	Non Numérique	Non Numérique	Non Numérique	Non Numérique	Non Numérique	8.35902e-77	2.89689e-15	Filtered	Filtered	Filtered	Filtered	Filtered	Filtered	65.2883	65.2801	Filtered	Filtered	Filtered	Filtered	Filtered	Filtered
CNOT1	A5YKK6;A5YKK6-2;A5YKK6-3;A5YKK6-4	CNOT1_HUMAN	EAIQEQITR	_EAIQEQITR_.2	_EAIQEQITR_	1.17217e+06	1.00055e+06	Non Numérique	Non Numérique	Non Numérique	Non Numérique	Non Numérique	Non Numérique	3.24037e-69	8.43555e-19	Filtered	Filtered	Filtered	Filtered	Filtered	Filtered	44.9805	44.992	Filtered	Filtered	Filtered	Filtered	Filtered	Filtered
CNOT1	A5YKK6;A5YKK6-2;A5YKK6-3;A5YKK6-4	CNOT1_HUMAN	TTVAKTVTVTR	_TTVAKTVTVTR_.3	_TTVAKTVTVTR_	279070	290870	Non Numérique	Non Numérique	Non Numérique	Non Numérique	Non Numérique	Non Numérique	5.49736e-101	1.81817e-20	Filtered	Filtered	Filtered	Filtered	Filtered	Filtered	35.7111	35.5683	Filtered	Filtered	Filtered	Filtered	Filtered	Filtered
CNOT1	A5YKK6;A5YKK6-2;A5YKK6-3;A5YKK6-4	CNOT1_HUMAN	TTVAKTVTVTR	_TTVAKTVTVTR_.2	_TTVAKTVTVTR_	279070	290870	Non Numérique	Non Numérique	Non Numérique	Non Numérique	Non Numérique	Non Numérique	2.65322e-78	2.75147e-12	Filtered	Filtered	Filtered	Filtered	Filtered	Filtered	35.6992	35.5511	Filtered	Filtered	Filtered	Filtered	Filtered	Filtered
CNOT1	A5YKK6;A5YKK6-2;A5YKK6-3;A5YKK6-4	CNOT1_HUMAN	KQLAVYEEF	_KQLAVYEEF_.2	_KQLAVYEEF_	Non Numérique	Non Numérique	Non Numérique	Non Numérique	Non Numérique	365110	380532	387966	Filtered	Filtered	Filtered	Filtered	Filtered	3.10893e-15	3.58799e-43	4.44812e-34	Filtered	Filtered	Filtered	Filtered	Filtered	76.3592	76.3448	76.4405
CNOT1	A5YKK6;A5YKK6-2;A5YKK6-3;A5YKK6-4	CNOT1_HUMAN	LPDPFTPNLKV	_LPDPFTPNLKV_.2	_LPDPFTPNLKV_	447553	421805	Non Numérique	Non Numérique	Non Numérique	Non Numérique	Non Numérique	Non Numérique	2.82209e-96	1.0027e-19	Filtered	Filtered	Filtered	Filtered	Filtered	Filtered	105.954	105.711	Filtered	Filtered	Filtered	Filtered	Filtered	Filtered
CNOT1	A5YKK6;A5YKK6-2;A5YKK6-3;A5YKK6-4	CNOT1_HUMAN	ERMPEQIRL	_ERMPEQIRL_.3	_ERMPEQIRL_	250962	173952	Non Numérique	Non Numérique	Non Numérique	Non Numérique	Non Numérique	Non Numérique	2.28537e-56	4.29257e-10	Filtered	Filtered	Filtered	Filtered	Filtered	Filtered	63.4202	63.4578	Filtered	Filtered	Filtered	Filtered	Filtered	Filtered
CNOT1	A5YKK6;A5YKK6-2;A5YKK6-3;A5YKK6-4	CNOT1_HUMAN	ERMPEQIRL	_ERMPEQIRL_.2	_ERMPEQIRL_	250962	173952	Non Numérique	Non Numérique	Non Numérique	Non Numérique	Non Numérique	Non Numérique	3.97852e-42	2.83928e-05	Filtered	Filtered	Filtered	Filtered	Filtered	Filtered	63.424	63.4976	Filtered	Filtered	Filtered	Filtered	Filtered	Filtered
CNOT1	A5YKK6;A5YKK6-2;A5YKK6-3;A5YKK6-4	CNOT1_HUMAN	EVTAAQVAR	_EVTAAQVAR_.2	_EVTAAQVAR_	366542	335181	Non Numérique	Non Numérique	Non Numérique	Non Numérique	Non Numérique	Non Numérique	1.94589e-18	2.51652e-09	Filtered	Filtered	Filtered	Filtered	Filtered	Filtered	34.66	34.4751	Filtered	Filtered	Filtered	Filtered	Filtered	Filtered
CNOT1	A5YKK6;A5YKK6-2;A5YKK6-3;A5YKK6-4	CNOT1_HUMAN	KVLESSIRSV	_KVLESSIRSV_.2	_KVLESSIRSV_	335123	271703	Non Numérique	Non Numérique	Non Numérique	Non Numérique	Non Numérique	Non Numérique	1.36325e-30	2.99765e-06	Filtered	Filtered	Filtered	Filtered	Filtered	Filtered	46.9121	46.9671	Filtered	Filtered	Filtered	Filtered	Filtered	Filtered
CNOT1	A5YKK6;A5YKK6-2;A5YKK6-3;A5YKK6-4	CNOT1_HUMAN	EVFPVDLIYR	_EVFPVDLIYR_.2	_EVFPVDLIYR_	257245	249037	Non Numérique	Non Numérique	Non Numérique	Non Numérique	Non Numérique	Non Numérique	1.57524e-71	3.43184e-14	Filtered	Filtered	Filtered	Filtered	Filtered	Filtered	115.908	115.688	Filtered	Filtered	Filtered	Filtered	Filtered	Filtered
CNOT1	A5YKK6;A5YKK6-2;A5YKK6-3;A5YKK6-4	CNOT1_HUMAN	YAIDNPLHY	_YAIDNPLHY_.2	_YAIDNPLHY_	Non Numérique	Non Numérique	Non Numérique	Non Numérique	Non Numérique	108235	106763	104356	Filtered	Filtered	Filtered	Filtered	Filtered	1.1328e-09	2.24432e-23	6.14058e-14	Filtered	Filtered	Filtered	Filtered	Filtered	81.199	81.2401	81.2369
CNOT1	A5YKK6;A5YKK6-2;A5YKK6-3;A5YKK6-4	CNOT1_HUMAN	DAIAALGLLQK	_DAIAALGLLQK_.2	_DAIAALGLLQK_	156645	130270	Non Numérique	Non Numérique	Non Numérique	Non Numérique	Non Numérique	Non Numérique	9.23824e-103	1.41579e-20	Filtered	Filtered	Filtered	Filtered	Filtered	Filtered	104.254	104.104	Filtered	Filtered	Filtered	Filtered	Filtered	Filtered
CNOT1	A5YKK6;A5YKK6-2;A5YKK6-3;A5YKK6-4	CNOT1_HUMAN	ELIKNPAFK	_ELIKNPAFK_.2	_ELIKNPAFK_	155430	121226	Non Numérique	Non Numérique	Non Numérique	Non Numérique	Non Numérique	Non Numérique	4.90958e-68	6.62663e-19	Filtered	Filtered	Filtered	Filtered	Filtered	Filtered	55.0394	55.0713	Filtered	Filtered	Filtered	Filtered	Filtered	Filtered
CNOT1	A5YKK6;A5YKK6-2;A5YKK6-3;A5YKK6-4	CNOT1_HUMAN	GQYEQVKQL	_GQYEQVKQL_.2	_GQYEQVKQL_	Non Numérique	Non Numérique	Non Numérique	Non Numérique	Non Numérique	92018.3	87764.5	81364.9	Filtered	Filtered	Filtered	Filtered	Filtered	0.000291805	2.2471e-09	0.00307523	Filtered	Filtered	Filtered	Filtered	Filtered	47.8091	47.6009	47.8131
CNOT1	A5YKK6;A5YKK6-2;A5YKK6-3;A5YKK6-4	CNOT1_HUMAN	LPDPFTPNL	_LPDPFTPNL_.2	_LPDPFTPNL_	71284.8	62228.5	Non Numérique	Non Numérique	Non Numérique	Non Numérique	Non Numérique	Non Numérique	3.97436e-80	2.48389e-16	Filtered	Filtered	Filtered	Filtered	Filtered	Filtered	114.529	114.301	Filtered	Filtered	Filtered	Filtered	Filtered	Filtered
CNOT1	A5YKK6;A5YKK6-2;A5YKK6-3;A5YKK6-4	CNOT1_HUMAN	QSEFQQLPY	_QSEFQQLPY_.2	_QSEFQQLPY_	Non Numérique	Non Numérique	Non Numérique	Non Numérique	Non Numérique	25778.9	28729.5	27889.1	Filtered	Filtered	Filtered	Filtered	Filtered	2.28297e-05	3.19201e-17	5.59541e-12	Filtered	Filtered	Filtered	Filtered	Filtered	86.6841	86.6503	86.6575
CNOT1	A5YKK6;A5YKK6-2;A5YKK6-3;A5YKK6-4	CNOT1_HUMAN	LRHELISTL	_LRHELISTL_.2	_LRHELISTL_	261038	Non Numérique	Non Numérique	Non Numérique	Non Numérique	Non Numérique	Non Numérique	Non Numérique	0.00771448	Filtered	Filtered	Filtered	Filtered	Filtered	Filtered	Filtered	64.0326	Filtered	Filtered	Filtered	Filtered	Filtered	Filtered	Filtered
CNOT1	A5YKK6;A5YKK6-2;A5YKK6-3;A5YKK6-4	CNOT1_HUMAN	QIVRKDFAL	_QIVRKDFAL_.2	_QIVRKDFAL_	85818.1	Non Numérique	Non Numérique	Non Numérique	Non Numérique	Non Numérique	Non Numérique	Non Numérique	6.08872e-09	Filtered	Filtered	Filtered	Filtered	Filtered	Filtered	Filtered	61.7456	Filtered	Filtered	Filtered	Filtered	Filtered	Filtered	Filtered
CNOT1	A5YKK6;A5YKK6-2;A5YKK6-3;A5YKK6-4	CNOT1_HUMAN	VTRPTGVSF	_VTRPTGVSF_.2	_VTRPTGVSF_	Non Numérique	Non Numérique	Non Numérique	Non Numérique	Non Numérique	61732.7	Non Numérique	Non Numérique	Filtered	Filtered	Filtered	Filtered	Filtered	0.00169045	Filtered	Filtered	Filtered	Filtered	Filtered	Filtered	Filtered	59.7042	Filtered	Filtered
CNOT1	A5YKK6;A5YKK6-2;A5YKK6-3;A5YKK6-4	CNOT1_HUMAN	MALGLALRY	_M[Oxidation (M)]ALGLALRY_.2	_M[Oxidation (M)]ALGLALRY_	Non Numérique	Non Numérique	Non Numérique	Non Numérique	Non Numérique	Non Numérique	Non Numérique	1.45551e+06	Filtered	Filtered	Filtered	Filtered	Filtered	Filtered	Filtered	0.00644233	Filtered	Filtered	Filtered	Filtered	Filtered	Filtered	Filtered	84.0756
CNOT1	A5YKK6;A5YKK6-2;A5YKK6-3;A5YKK6-4	CNOT1_HUMAN	SVDEVLEM	_SVDEVLEM_.1	_SVDEVLEM_	51525.8	Non Numérique	Non Numérique	Non Numérique	Non Numérique	Non Numérique	Non Numérique	Non Numérique	0.00190483	Filtered	Filtered	Filtered	Filtered	Filtered	Filtered	Filtered	77.1504	Filtered	Filtered	Filtered	Filtered	Filtered	Filtered	Filtered
CNOT1	A5YKK6;A5YKK6-2;A5YKK6-3;A5YKK6-4	CNOT1_HUMAN	IIEKGLVTY	_IIEKGLVTY_.2	_IIEKGLVTY_	Non Numérique	Non Numérique	Non Numérique	Non Numérique	Non Numérique	8587.84	Non Numérique	Non Numérique	Filtered	Filtered	Filtered	Filtered	Filtered	0.00123442	Filtered	Filtered	Filtered	Filtered	Filtered	Filtered	Filtered	69.0855	Filtered	Filtered
CARNS1	A5YM72;A5YM72-4;A5YM72-5;A5YM72-3	CRNS1_HUMAN	TYKPPGLLR	_TYKPPGLLR_.2	_TYKPPGLLR_	Non Numérique	457185	Non Numérique	Non Numérique	Non Numérique	Non Numérique	Non Numérique	Non Numérique	Filtered	0.00267743	Filtered	Filtered	Filtered	Filtered	Filtered	Filtered	Filtered	53.8059	Filtered	Filtered	Filtered	Filtered	Filtered	Filtered
CCDC88B	A6NC98;A6NC98-4;A6NC98-2	CC88B_HUMAN	RPRREGGPPGGL	_RPRREGGPPGGL_.3	_RPRREGGPPGGL_	Non Numérique	Non Numérique	88956.5	85263.2	88984.6	Non Numérique	Non Numérique	Non Numérique	Filtered	Filtered	5.9179e-25	0.000170755	3.67542e-06	Filtered	Filtered	Filtered	Filtered	Filtered	22.5682	22.6339	22.6071	Filtered	Filtered	Filtered
CCDC88B	A6NC98;A6NC98-4;A6NC98-2	CC88B_HUMAN	SPEKAGRRSSL	_SPEKAGRRSSL_.3	_SPEKAGRRSSL_	Non Numérique	Non Numérique	584939	485172	Non Numérique	Non Numérique	Non Numérique	Non Numérique	Filtered	Filtered	5.95203e-13	7.42443e-31	Filtered	Filtered	Filtered	Filtered	Filtered	Filtered	14.9211	15.0494	Filtered	Filtered	Filtered	Filtered
CCDC88B	A6NC98;A6NC98-4;A6NC98-2	CC88B_HUMAN	SPEKAGRRSSL	_SPEKAGRRSSL_.2	_SPEKAGRRSSL_	Non Numérique	Non Numérique	584939	485172	Non Numérique	Non Numérique	Non Numérique	Non Numérique	Filtered	Filtered	Filtered	6.19432e-22	Filtered	Filtered	Filtered	Filtered	Filtered	Filtered	Filtered	15.0596	Filtered	Filtered	Filtered	Filtered
CCDC88B	A6NC98;A6NC98-4;A6NC98-2	CC88B_HUMAN	EVQGLEAEIRR	_EVQGLEAEIRR_.3	_EVQGLEAEIRR_	389885	399507	Non Numérique	Non Numérique	Non Numérique	Non Numérique	Non Numérique	Non Numérique	1.47467e-75	3.38037e-16	Filtered	Filtered	Filtered	Filtered	Filtered	Filtered	53.8629	53.9246	Filtered	Filtered	Filtered	Filtered	Filtered	Filtered
CCDC88B	A6NC98;A6NC98-4;A6NC98-2	CC88B_HUMAN	ESFSPGDTPRQR	_ESFSPGDTPRQR_.3	_ESFSPGDTPRQR_	291335	292173	Non Numérique	Non Numérique	Non Numérique	Non Numérique	Non Numérique	Non Numérique	3.30364e-94	1.11024e-15	Filtered	Filtered	Filtered	Filtered	Filtered	Filtered	35.3322	35.1737	Filtered	Filtered	Filtered	Filtered	Filtered	Filtered
CCDC88B	A6NC98;A6NC98-4;A6NC98-2	CC88B_HUMAN	EAQALSGQAKR	_EAQALSGQAKR_.2	_EAQALSGQAKR_	31938.8	32080.3	Non Numérique	Non Numérique	Non Numérique	Non Numérique	Non Numérique	Non Numérique	8.79193e-57	1.678e-13	Filtered	Filtered	Filtered	Filtered	Filtered	Filtered	19.9324	19.2963	Filtered	Filtered	Filtered	Filtered	Filtered	Filtered
CCDC88B	A6NC98;A6NC98-4;A6NC98-2;A6NC98-5	CC88B_HUMAN	EHDRAQMLL	_EHDRAQMLL_.2	_EHDRAQMLL_	1.10406e+06	882861	Non Numérique	Non Numérique	Non Numérique	Non Numérique	Non Numérique	Non Numérique	1.98948e-74	5.70814e-15	Filtered	Filtered	Filtered	Filtered	Filtered	Filtered	56.3515	56.4789	Filtered	Filtered	Filtered	Filtered	Filtered	Filtered
CCDC88B	A6NC98;A6NC98-4;A6NC98-2;A6NC98-5	CC88B_HUMAN	EHDRAQMLL	_EHDRAQMLL_.3	_EHDRAQMLL_	1.10406e+06	882861	Non Numérique	Non Numérique	Non Numérique	Non Numérique	Non Numérique	Non Numérique	6.06717e-88	5.02467e-15	Filtered	Filtered	Filtered	Filtered	Filtered	Filtered	56.3559	56.4824	Filtered	Filtered	Filtered	Filtered	Filtered	Filtered
CCDC88B	A6NC98;A6NC98-4;A6NC98-2;A6NC98-5	CC88B_HUMAN	EHDRAQMLL	_EHDRAQM[Oxidation (M)]LL_.2	_EHDRAQM[Oxidation (M)]LL_	1.10406e+06	882861	Non Numérique	Non Numérique	Non Numérique	Non Numérique	Non Numérique	Non Numérique	1.86421e-48	0.000385243	Filtered	Filtered	Filtered	Filtered	Filtered	Filtered	44.1833	44.1905	Filtered	Filtered	Filtered	Filtered	Filtered	Filtered
CCDC88B	A6NC98;A6NC98-4;A6NC98-2;A6NC98-5	CC88B_HUMAN	EHDRAQMLL	_EHDRAQMLL_.1	_EHDRAQMLL_	1.10406e+06	882861	Non Numérique	Non Numérique	Non Numérique	Non Numérique	Non Numérique	Non Numérique	0.00587246	Filtered	Filtered	Filtered	Filtered	Filtered	Filtered	Filtered	56.3262	Filtered	Filtered	Filtered	Filtered	Filtered	Filtered	Filtered
KLHL33	A6NCF5	KLH33_HUMAN	YLLTHLPAV	_YLLTHLPAV_.2	_YLLTHLPAV_	Non Numérique	Non Numérique	88042.6	81962.1	83735.6	Non Numérique	Non Numérique	Non Numérique	Filtered	Filtered	2.66207e-58	1.91219e-34	4.24452e-22	Filtered	Filtered	Filtered	Filtered	Filtered	62.5576	62.4286	62.3935	Filtered	Filtered	Filtered
	A6NCN8	YL021_HUMAN	SHMEEPFLQMVQASESL	_SHMEEPFLQMVQASESL_.3	_SHMEEPFLQMVQASESL_	68394.8	57113.5	Non Numérique	Non Numérique	Non Numérique	Non Numérique	Non Numérique	Non Numérique	1.1332e-40	2.95821e-06	Filtered	Filtered	Filtered	Filtered	Filtered	Filtered	55.4881	55.5124	Filtered	Filtered	Filtered	Filtered	Filtered	Filtered
FAM83G	A6ND36;A6ND36-2	FA83G_HUMAN	LPDPGSPRL	_LPDPGSPRL_.2	_LPDPGSPRL_	3.93053e+06	3.95424e+06	Non Numérique	Non Numérique	Non Numérique	Non Numérique	Non Numérique	Non Numérique	1.9901e-108	5.98008e-21	Filtered	Filtered	Filtered	Filtered	Filtered	Filtered	64.8905	64.9437	Filtered	Filtered	Filtered	Filtered	Filtered	Filtered
FAM83G	A6ND36;A6ND36-2	FA83G_HUMAN	EPEPEPIVL	_EPEPEPIVL_.2	_EPEPEPIVL_	37690.6	37810.8	Non Numérique	Non Numérique	Non Numérique	Non Numérique	Non Numérique	Non Numérique	0.00396414	0.00207818	Filtered	Filtered	Filtered	Filtered	Filtered	Filtered	99.2756	99.1673	Filtered	Filtered	Filtered	Filtered	Filtered	Filtered
PGP	A6NDG6	PGP_HUMAN	APAPKAYVL	_APAPKAYVL_.2	_APAPKAYVL_	1.51027e+06	722342	925772	963931	957869	160417	172886	168225	0.00014705	6.55287e-11	2.75145e-47	2.33843e-23	2.4289e-17	7.37911e-06	4.40947e-25	3.78062e-14	64.4084	64.5899	48.3257	48.2017	48.2295	64.3755	64.3089	64.529
PGP	A6NDG6	PGP_HUMAN	APAPKAYVL	_APAPKAYVL_.1	_APAPKAYVL_	1.51027e+06	722342	925772	963931	957869	160417	172886	168225	Filtered	1.66351e-07	5.48676e-64	1.35552e-42	1.14975e-26	Filtered	Filtered	Filtered	Filtered	64.6225	48.3062	48.2083	48.2152	Filtered	Filtered	Filtered
PGP	A6NDG6	PGP_HUMAN	GPAGPGASL	_GPAGPGASL_.1	_GPAGPGASL_	Non Numérique	Non Numérique	405155	405051	387648	176371	180620	169212	Filtered	Filtered	8.51824e-62	7.44686e-43	4.07094e-27	2.0215e-16	1.96657e-42	6.19381e-34	Filtered	Filtered	41.1731	41.1334	41.1252	55.008	54.7927	54.9796
RCCD1	A6NED2	RCCD1_HUMAN	SPSPLRAGVDI	_SPSPLRAGVDI_.2	_SPSPLRAGVDI_	Non Numérique	Non Numérique	367260	357986	359448	44070.9	43332.4	43878.7	Filtered	Filtered	2.97926e-57	1.09037e-35	6.7354e-21	0.00501746	5.18176e-06	0.00373013	Filtered	Filtered	53.7828	53.6588	53.6552	74.2054	74.2079	74.2877
RCCD1	A6NED2	RCCD1_HUMAN	SPRAPFYRPL	_SPRAPFYRPL_.2	_SPRAPFYRPL_	Non Numérique	Non Numérique	91710.9	99155.4	93441.8	Non Numérique	Non Numérique	Non Numérique	Filtered	Filtered	4.21068e-15	1.06645e-09	0.00448786	Filtered	Filtered	Filtered	Filtered	Filtered	48.228	48.1301	48.137	Filtered	Filtered	Filtered
RCCD1	A6NED2	RCCD1_HUMAN	FYRPLAPEL	_FYRPLAPEL_.2	_FYRPLAPEL_	Non Numérique	Non Numérique	56779.7	55328.2	56680.6	Non Numérique	Non Numérique	Non Numérique	Filtered	Filtered	2.70661e-08	0.00129339	0.00448982	Filtered	Filtered	Filtered	Filtered	Filtered	62.9672	62.8068	62.7719	Filtered	Filtered	Filtered
RCCD1	A6NED2	RCCD1_HUMAN	DTTSLDRPR	_DTTSLDRPR_.2	_DTTSLDRPR_	338971	305295	Non Numérique	Non Numérique	Non Numérique	Non Numérique	Non Numérique	Non Numérique	2.68346e-64	7.53142e-12	Filtered	Filtered	Filtered	Filtered	Filtered	Filtered	27.2814	26.9383	Filtered	Filtered	Filtered	Filtered	Filtered	Filtered
RCCD1	A6NED2	RCCD1_HUMAN	DTTSLDRPR	_DTTSLDRPR_.3	_DTTSLDRPR_	338971	305295	Non Numérique	Non Numérique	Non Numérique	Non Numérique	Non Numérique	Non Numérique	7.01417e-93	8.01266e-19	Filtered	Filtered	Filtered	Filtered	Filtered	Filtered	27.2683	26.9304	Filtered	Filtered	Filtered	Filtered	Filtered	Filtered
FAM86C2P;FAM86B1;FAM86C1;FAM86C1;FAM86C1	A6NEL3;Q8N7N1-2;Q9NVL1-3;Q9NVL1-2;Q9NVL1	F86C2_HUMAN;F86B1_HUMAN;FA86C_HUMAN;FA86C_HUMAN;FA86C_HUMAN	RFLAARALRSF	_RFLAARALRSF_.3	_RFLAARALRSF_	Non Numérique	Non Numérique	Non Numérique	Non Numérique	Non Numérique	75163.7	75122	73542.9	Filtered	Filtered	Filtered	Filtered	Filtered	2.72527e-09	9.02065e-28	7.16905e-22	Filtered	Filtered	Filtered	Filtered	Filtered	62.3611	62.3365	62.5411
ZNF316	A6NFI3	ZN316_HUMAN	APAPKPEAA	_APAPKPEAA_.2	_APAPKPEAA_	Non Numérique	Non Numérique	28776200	28908066	29023770	Non Numérique	Non Numérique	Non Numérique	Filtered	Filtered	3.36013e-77	2.17002e-48	6.24669e-34	Filtered	Filtered	Filtered	Filtered	Filtered	24.8554	24.8899	24.8263	Filtered	Filtered	Filtered
TCAF2	A6NFQ2-2;A6NFQ2;A6NFQ2-3	TCAF2_HUMAN	QLGPVPVTI	_QLGPVPVTI_.1	_QLGPVPVTI_	50786.6	41711.8	84692	83266.4	74394.4	Non Numérique	Non Numérique	Non Numérique	5.26675e-34	2.40164e-12	8.01224e-08	0.00136473	0.00448844	Filtered	Filtered	Filtered	111.482	111.246	76.3796	76.2635	76.1976	Filtered	Filtered	Filtered
TCAF2	A6NFQ2-2;A6NFQ2;A6NFQ2-3	TCAF2_HUMAN	APVGVHPSL	_APVGVHPSL_.2	_APVGVHPSL_	258076	228834	293929	284879	Non Numérique	Non Numérique	Non Numérique	Non Numérique	1.62155e-40	6.76405e-05	0.0083958	0.00455494	Filtered	Filtered	Filtered	Filtered	59.8181	59.904	44.6793	44.587	Filtered	Filtered	Filtered	Filtered
TCAF2	A6NFQ2-2;A6NFQ2;A6NFQ2-3	TCAF2_HUMAN	VPRGPIPSEL	_VPRGPIPSEL_.2	_VPRGPIPSEL_	Non Numérique	Non Numérique	391951	368058	368499	Non Numérique	Non Numérique	Non Numérique	Filtered	Filtered	1.63222e-06	0.00241915	0.0046893	Filtered	Filtered	Filtered	Filtered	Filtered	54.9411	54.8432	54.8186	Filtered	Filtered	Filtered
TCAF2	A6NFQ2-2;A6NFQ2;A6NFQ2-3	TCAF2_HUMAN	FPVPTPEM	_FPVPTPEM_.1	_FPVPTPEM_	375089	364639	Non Numérique	Non Numérique	Non Numérique	Non Numérique	Non Numérique	Non Numérique	9.86526e-08	8.00118e-05	Filtered	Filtered	Filtered	Filtered	Filtered	Filtered	101.72	101.573	Filtered	Filtered	Filtered	Filtered	Filtered	Filtered
NEMP2	A6NFY4	NEMP2_HUMAN	EAAAAALSVR	_EAAAAALSVR_.2	_EAAAAALSVR_	270138	249180	Non Numérique	Non Numérique	Non Numérique	Non Numérique	Non Numérique	Non Numérique	6.7828e-41	3.79398e-05	Filtered	Filtered	Filtered	Filtered	Filtered	Filtered	50.4999	50.5617	Filtered	Filtered	Filtered	Filtered	Filtered	Filtered
NEMP2	A6NFY4	NEMP2_HUMAN	EAAAAALSVRR	_EAAAAALSVRR_.2	_EAAAAALSVRR_	25308.3	20745.3	Non Numérique	Non Numérique	Non Numérique	Non Numérique	Non Numérique	Non Numérique	1.19579e-05	0.000172622	Filtered	Filtered	Filtered	Filtered	Filtered	Filtered	41.2697	41.1541	Filtered	Filtered	Filtered	Filtered	Filtered	Filtered
NEMP2	A6NFY4	NEMP2_HUMAN	HLSPEEISL	_HLSPEEISL_.2	_HLSPEEISL_	Non Numérique	218328	Non Numérique	Non Numérique	Non Numérique	Non Numérique	Non Numérique	Non Numérique	Filtered	0.00361672	Filtered	Filtered	Filtered	Filtered	Filtered	Filtered	Filtered	81.2703	Filtered	Filtered	Filtered	Filtered	Filtered	Filtered
SDHAF1	A6NFY7	SDHF1_HUMAN	ATAMGAFVR	_ATAMGAFVR_.2	_ATAMGAFVR_	166032	138391	Non Numérique	Non Numérique	Non Numérique	Non Numérique	Non Numérique	Non Numérique	4.39033e-13	0.000410225	Filtered	Filtered	Filtered	Filtered	Filtered	Filtered	60.1616	60.2384	Filtered	Filtered	Filtered	Filtered	Filtered	Filtered
MROH6	A6NGR9	MROH6_HUMAN	APRPARPPP	_APRPARPPP_.2	_APRPARPPP_	Non Numérique	Non Numérique	Non Numérique	Non Numérique	Non Numérique	130677	118610	124883	Filtered	Filtered	Filtered	Filtered	Filtered	0.00113908	0.00324141	0.00403886	Filtered	Filtered	Filtered	Filtered	Filtered	22.777	22.5317	22.4349
DDTL;DDT;DDT	A6NHG4;P30046-2;P30046	DDTL_HUMAN;DOPD_HUMAN;DOPD_HUMAN	SPAAHGGPR	_SPAAHGGPR_.2	_SPAAHGGPR_	Non Numérique	Non Numérique	34325	31199.2	30652.3	Non Numérique	Non Numérique	Non Numérique	Filtered	Filtered	1.09815e-13	1.13414e-11	0.0035882	Filtered	Filtered	Filtered	Filtered	Filtered	12.1896	12.2026	11.908	Filtered	Filtered	Filtered
FBLL1	A6NHQ2	FBLL1_HUMAN	VSDIIGPDGLVY	_VSDIIGPDGLVY_.2	_VSDIIGPDGLVY_	Non Numérique	Non Numérique	Non Numérique	Non Numérique	Non Numérique	6469.64	6675.95	8443.67	Filtered	Filtered	Filtered	Filtered	Filtered	1.12406e-06	4.25307e-24	3.27331e-12	Filtered	Filtered	Filtered	Filtered	Filtered	114.009	114.103	113.858
SMCHD1	A6NHR9;A6NHR9-2	SMHD1_HUMAN	RPVPVPRSL	_RPVPVPRSL_.2	_RPVPVPRSL_	Non Numérique	Non Numérique	219282	217033	225978	93978	90480.7	104756	Filtered	Filtered	2.14244e-35	9.11461e-18	0.000633679	5.4357e-11	2.56424e-27	4.06533e-08	Filtered	Filtered	40.27	40.1936	40.149	52.782	52.6507	52.8897
SMCHD1	A6NHR9;A6NHR9-2	SMHD1_HUMAN	LPSSHVARL	_LPSSHVARL_.2	_LPSSHVARL_	345078	362741	195497	190565	224321	Non Numérique	Non Numérique	Non Numérique	1.58625e-41	8.31294e-10	2.19536e-14	1.05813e-05	0.000282233	Filtered	Filtered	Filtered	45.0976	45.1354	34.9319	34.8453	34.8427	Filtered	Filtered	Filtered
SMCHD1	A6NHR9;A6NHR9-2	SMHD1_HUMAN	FLYGDHDGEVY	_FLYGDHDGEVY_.2	_FLYGDHDGEVY_	Non Numérique	Non Numérique	Non Numérique	Non Numérique	Non Numérique	9881.14	9312.63	11403.1	Filtered	Filtered	Filtered	Filtered	Filtered	0.00106987	0.00451506	0.00337853	Filtered	Filtered	Filtered	Filtered	Filtered	74.8165	74.709	74.8829
SMCHD1	A6NHR9;A6NHR9-2	SMHD1_HUMAN	ELIDNSLSATSR	_ELIDNSLSATSR_.2	_ELIDNSLSATSR_	2.94359e+06	2.38091e+06	Non Numérique	Non Numérique	Non Numérique	Non Numérique	Non Numérique	Non Numérique	1.7877e-116	7.6729e-22	Filtered	Filtered	Filtered	Filtered	Filtered	Filtered	62.1311	62.1086	Filtered	Filtered	Filtered	Filtered	Filtered	Filtered
SMCHD1	A6NHR9;A6NHR9-2	SMHD1_HUMAN	LVTDIQPVL	_LVTDIQPVL_.1	_LVTDIQPVL_	484028	443055	Non Numérique	Non Numérique	Non Numérique	Non Numérique	Non Numérique	Non Numérique	1.52533e-59	1.91871e-12	Filtered	Filtered	Filtered	Filtered	Filtered	Filtered	106.372	106.14	Filtered	Filtered	Filtered	Filtered	Filtered	Filtered
SMCHD1	A6NHR9;A6NHR9-2	SMHD1_HUMAN	LVTDIQPVL	_LVTDIQPVL_.2	_LVTDIQPVL_	484028	443055	Non Numérique	Non Numérique	Non Numérique	Non Numérique	Non Numérique	Non Numérique	1.04387e-59	3.44835e-15	Filtered	Filtered	Filtered	Filtered	Filtered	Filtered	106.355	106.169	Filtered	Filtered	Filtered	Filtered	Filtered	Filtered
SMCHD1	A6NHR9;A6NHR9-2	SMHD1_HUMAN	ALYDEVRTV	_ALYDEVRTV_.2	_ALYDEVRTV_	Non Numérique	Non Numérique	591361	531668	527569	Non Numérique	Non Numérique	Non Numérique	Filtered	Filtered	3.96598e-48	8.00553e-31	3.23515e-18	Filtered	Filtered	Filtered	Filtered	Filtered	51.1495	51.0568	51.0845	Filtered	Filtered	Filtered
SMCHD1	A6NHR9;A6NHR9-2	SMHD1_HUMAN	EAIYSGYIRNR	_EAIYSGYIRNR_.3	_EAIYSGYIRNR_	223203	197891	Non Numérique	Non Numérique	Non Numérique	Non Numérique	Non Numérique	Non Numérique	2.60985e-93	2.78763e-17	Filtered	Filtered	Filtered	Filtered	Filtered	Filtered	53.9307	53.9925	Filtered	Filtered	Filtered	Filtered	Filtered	Filtered
SMCHD1	A6NHR9;A6NHR9-2	SMHD1_HUMAN	EAIYSGYIRNR	_EAIYSGYIRNR_.2	_EAIYSGYIRNR_	223203	197891	Non Numérique	Non Numérique	Non Numérique	Non Numérique	Non Numérique	Non Numérique	3.94783e-05	0.000463575	Filtered	Filtered	Filtered	Filtered	Filtered	Filtered	53.9317	53.9832	Filtered	Filtered	Filtered	Filtered	Filtered	Filtered
SMCHD1	A6NHR9;A6NHR9-2	SMHD1_HUMAN	TVKDGVTLY	_TVKDGVTLY_.2	_TVKDGVTLY_	Non Numérique	Non Numérique	Non Numérique	Non Numérique	Non Numérique	108320	110590	109155	Filtered	Filtered	Filtered	Filtered	Filtered	3.76105e-08	3.28082e-16	6.43347e-16	Filtered	Filtered	Filtered	Filtered	Filtered	59.9395	59.7953	59.9839
SMCHD1	A6NHR9;A6NHR9-2	SMHD1_HUMAN	TVAEKAVKK	_TVAEKAVKK_.2	_TVAEKAVKK_	172305	109830	Non Numérique	Non Numérique	Non Numérique	Non Numérique	Non Numérique	Non Numérique	2.60463e-100	1.86262e-07	Filtered	Filtered	Filtered	Filtered	Filtered	Filtered	11.7739	11.4298	Filtered	Filtered	Filtered	Filtered	Filtered	Filtered
SMCHD1	A6NHR9;A6NHR9-2	SMHD1_HUMAN	TLFKGVITR	_TLFKGVITR_.2	_TLFKGVITR_	153862	116133	Non Numérique	Non Numérique	Non Numérique	Non Numérique	Non Numérique	Non Numérique	1.26548e-61	3.50282e-06	Filtered	Filtered	Filtered	Filtered	Filtered	Filtered	62.1602	62.2979	Filtered	Filtered	Filtered	Filtered	Filtered	Filtered
SMCHD1	A6NHR9;A6NHR9-2	SMHD1_HUMAN	TTFQENTQSISVR	_TTFQENTQSISVR_.2	_TTFQENTQSISVR_	99706.9	97983.6	Non Numérique	Non Numérique	Non Numérique	Non Numérique	Non Numérique	Non Numérique	1.22237e-76	1.73214e-17	Filtered	Filtered	Filtered	Filtered	Filtered	Filtered	57.814	57.8729	Filtered	Filtered	Filtered	Filtered	Filtered	Filtered
SMCHD1	A6NHR9;A6NHR9-2	SMHD1_HUMAN	EQIDLLQQY	_EQIDLLQQY_.2	_EQIDLLQQY_	Non Numérique	Non Numérique	Non Numérique	Non Numérique	Non Numérique	23841.7	26334.1	27413.8	Filtered	Filtered	Filtered	Filtered	Filtered	5.96446e-08	1.67508e-10	2.28347e-11	Filtered	Filtered	Filtered	Filtered	Filtered	99.3714	99.4931	99.3419
SMCHD1	A6NHR9;A6NHR9-2	SMHD1_HUMAN	AIYSGYIRNR	_AIYSGYIRNR_.2	_AIYSGYIRNR_	12673.1	10256.4	Non Numérique	Non Numérique	Non Numérique	Non Numérique	Non Numérique	Non Numérique	0.00145715	0.000214273	Filtered	Filtered	Filtered	Filtered	Filtered	Filtered	50.1876	50.3138	Filtered	Filtered	Filtered	Filtered	Filtered	Filtered
SMCHD1	A6NHR9;A6NHR9-2	SMHD1_HUMAN	RQLAHIYHY	_RQLAHIYHY_.3	_RQLAHIYHY_	Non Numérique	Non Numérique	Non Numérique	Non Numérique	Non Numérique	Non Numérique	Non Numérique	15593.3	Filtered	Filtered	Filtered	Filtered	Filtered	Filtered	Filtered	0.0077865	Filtered	Filtered	Filtered	Filtered	Filtered	Filtered	Filtered	38.7039
SMCHD1	A6NHR9;A6NHR9-2	SMHD1_HUMAN	YLLQSVNQL	_YLLQSVNQL_.2	_YLLQSVNQL_	Non Numérique	Non Numérique	Non Numérique	12228.4	Non Numérique	Non Numérique	Non Numérique	Non Numérique	Filtered	Filtered	Filtered	0.00146247	Filtered	Filtered	Filtered	Filtered	Filtered	Filtered	Filtered	70.3445	Filtered	Filtered	Filtered	Filtered
ANKDD1B	A6NHY2	AKD1B_HUMAN	NHITVVNSL	_NHITVVNSL_.2	_NHITVVNSL_	171702	144144	Non Numérique	Non Numérique	Non Numérique	Non Numérique	Non Numérique	Non Numérique	7.7567e-28	8.24462e-11	Filtered	Filtered	Filtered	Filtered	Filtered	Filtered	65.7003	65.754	Filtered	Filtered	Filtered	Filtered	Filtered	Filtered
LRRC14B	A6NHZ5	LR14B_HUMAN	TPDGEDPLL	_TPDGEDPLL_.1	_TPDGEDPLL_	285785	235125	Non Numérique	Non Numérique	Non Numérique	Non Numérique	Non Numérique	Non Numérique	1.03641e-57	1.80753e-07	Filtered	Filtered	Filtered	Filtered	Filtered	Filtered	78.5606	78.6199	Filtered	Filtered	Filtered	Filtered	Filtered	Filtered
ARHGAP42	A6NI28	RHG42_HUMAN	QIDREHQNFY	_QIDREHQNFY_.2	_QIDREHQNFY_	Non Numérique	Non Numérique	Non Numérique	Non Numérique	Non Numérique	13778.4	15247.9	15259.4	Filtered	Filtered	Filtered	Filtered	Filtered	4.56003e-10	5.03193e-30	2.19039e-26	Filtered	Filtered	Filtered	Filtered	Filtered	41.9576	41.8752	41.9353
ARHGAP42	A6NI28	RHG42_HUMAN	DTASSNGYQR	_DTASSNGYQR_.2	_DTASSNGYQR_	46586.5	42975.2	Non Numérique	Non Numérique	Non Numérique	Non Numérique	Non Numérique	Non Numérique	1.75372e-20	3.02738e-07	Filtered	Filtered	Filtered	Filtered	Filtered	Filtered	17.5635	17.0568	Filtered	Filtered	Filtered	Filtered	Filtered	Filtered
ARHGAP42	A6NI28	RHG42_HUMAN	DEISIAQSL	_DEISIAQSL_.1	_DEISIAQSL_	Non Numérique	Non Numérique	Non Numérique	Non Numérique	Non Numérique	Non Numérique	28408.5	Non Numérique	Filtered	Filtered	Filtered	Filtered	Filtered	Filtered	0.00364831	Filtered	Filtered	Filtered	Filtered	Filtered	Filtered	Filtered	99.3117	Filtered
UNC119B	A6NIH7	U119B_HUMAN	IYSIDFTRF	_IYSIDFTRF_.2	_IYSIDFTRF_	Non Numérique	Non Numérique	Non Numérique	Non Numérique	Non Numérique	95696.9	85157.5	93927.8	Filtered	Filtered	Filtered	Filtered	Filtered	6.69097e-16	5.07001e-42	1.05152e-35	Filtered	Filtered	Filtered	Filtered	Filtered	105.537	105.673	105.512
UNC119B	A6NIH7	U119B_HUMAN	DTIRPEHVLR	_DTIRPEHVLR_.3	_DTIRPEHVLR_	1.49262e+06	1387401	Non Numérique	Non Numérique	Non Numérique	Non Numérique	Non Numérique	Non Numérique	1.78666e-104	1.42806e-21	Filtered	Filtered	Filtered	Filtered	Filtered	Filtered	43.108	43.1161	Filtered	Filtered	Filtered	Filtered	Filtered	Filtered
UNC119B	A6NIH7	U119B_HUMAN	DTIRPEHVLR	_DTIRPEHVLR_.2	_DTIRPEHVLR_	1.49262e+06	1387401	Non Numérique	Non Numérique	Non Numérique	Non Numérique	Non Numérique	Non Numérique	2.29256e-92	8.32166e-20	Filtered	Filtered	Filtered	Filtered	Filtered	Filtered	43.1192	43.1273	Filtered	Filtered	Filtered	Filtered	Filtered	Filtered
UNC119B	A6NIH7	U119B_HUMAN	IRPEHVLRL	_IRPEHVLRL_.3	_IRPEHVLRL_	646840	623936	877312	861946	791545	Non Numérique	Non Numérique	Non Numérique	9.89854e-41	3.03043e-11	1.21445e-73	3.37005e-38	7.39575e-29	Filtered	Filtered	Filtered	54.731	54.8547	41.1771	41.1165	41.0508	Filtered	Filtered	Filtered
UNC119B	A6NIH7	U119B_HUMAN	DTIRPEHVLRL	_DTIRPEHVLRL_.3	_DTIRPEHVLRL_	160435	144852	Non Numérique	Non Numérique	Non Numérique	Non Numérique	Non Numérique	Non Numérique	1.97802e-63	4.29069e-10	Filtered	Filtered	Filtered	Filtered	Filtered	Filtered	67.7166	67.7261	Filtered	Filtered	Filtered	Filtered	Filtered	Filtered
LRRIQ4	A6NIV6	LRIQ4_HUMAN	TEIGLSGNRLEK	_TEIGLSGNRLEK_.2	_TEIGLSGNRLEK_	77273.5	65987.9	Non Numérique	Non Numérique	Non Numérique	Non Numérique	Non Numérique	Non Numérique	5.07185e-72	3.43115e-17	Filtered	Filtered	Filtered	Filtered	Filtered	Filtered	53.5972	53.6264	Filtered	Filtered	Filtered	Filtered	Filtered	Filtered
WTIP	A6NIX2	WTIP_HUMAN	EAAPALGRR	_EAAPALGRR_.2	_EAAPALGRR_	1.27288e+06	1.13022e+06	Non Numérique	Non Numérique	Non Numérique	Non Numérique	Non Numérique	Non Numérique	3.03636e-106	1.686e-20	Filtered	Filtered	Filtered	Filtered	Filtered	Filtered	21.8016	21.3901	Filtered	Filtered	Filtered	Filtered	Filtered	Filtered
METTL15	A6NJ78;A6NJ78-2	MET15_HUMAN	YPITRTQQL	_YPITRTQQL_.2	_YPITRTQQL_	1.53439e+06	1.52691e+06	230847	227484	220966	Non Numérique	Non Numérique	Non Numérique	1.04989e-93	2.37794e-15	1.43875e-22	1.56791e-05	1.74404e-06	Filtered	Filtered	Filtered	55.4836	55.5235	42.2359	42.2117	42.1303	Filtered	Filtered	Filtered
METTL15	A6NJ78;A6NJ78-2	MET15_HUMAN	DRDPTAYAL	_DRDPTAYAL_.2	_DRDPTAYAL_	4.20368e+06	3.28287e+06	Non Numérique	Non Numérique	Non Numérique	Non Numérique	Non Numérique	Non Numérique	1.67582e-102	1.02543e-20	Filtered	Filtered	Filtered	Filtered	Filtered	Filtered	62.2474	62.2875	Filtered	Filtered	Filtered	Filtered	Filtered	Filtered
METTL15	A6NJ78;A6NJ78-2	MET15_HUMAN	DRDPTAYAL	_DRDPTAYAL_.1	_DRDPTAYAL_	4.20368e+06	3.28287e+06	Non Numérique	Non Numérique	Non Numérique	Non Numérique	Non Numérique	Non Numérique	1.88205e-43	4.99411e-11	Filtered	Filtered	Filtered	Filtered	Filtered	Filtered	62.2737	62.3191	Filtered	Filtered	Filtered	Filtered	Filtered	Filtered
GLOD5	A6NK44	GLOD5_HUMAN	MTFKEDRKALC	_MTFKEDRKALC_.2	_MTFKEDRKALC_	158199	150750	Non Numérique	Non Numérique	Non Numérique	Non Numérique	Non Numérique	Non Numérique	4.22704e-100	9.7631e-21	Filtered	Filtered	Filtered	Filtered	Filtered	Filtered	95.6029	95.5319	Filtered	Filtered	Filtered	Filtered	Filtered	Filtered
GLOD5	A6NK44	GLOD5_HUMAN	MTFKEDRKALC	_M[Oxidation (M)]TFKEDRKALC_.2	_M[Oxidation (M)]TFKEDRKALC_	158199	150750	Non Numérique	Non Numérique	Non Numérique	Non Numérique	Non Numérique	Non Numérique	3.31757e-11	0.000434034	Filtered	Filtered	Filtered	Filtered	Filtered	Filtered	85.1609	85.1606	Filtered	Filtered	Filtered	Filtered	Filtered	Filtered
SAC3D1	A6NKF1-2;A6NKF1	SAC31_HUMAN	KPRPPPSQL	_KPRPPPSQL_.2	_KPRPPPSQL_	Non Numérique	Non Numérique	515251	465798	490609	470830	440706	464532	Filtered	Filtered	2.66486e-59	4.11951e-30	1.9646e-23	8.33461e-16	1.4791e-40	3.86145e-32	Filtered	Filtered	25.4552	25.4897	25.4262	30.5212	30.3341	30.3263
SHISA7	A6NL88	SHSA7_HUMAN	SPSLHYSTL	_SPSLHYSTL_.2	_SPSLHYSTL_	Non Numérique	Non Numérique	1.36614e+06	1.30643e+06	1.32716e+06	134710	125688	125674	Filtered	Filtered	3.5175e-60	1.63412e-34	2.31968e-24	1.70256e-07	0.00288331	1.81496e-11	Filtered	Filtered	27.3394	27.3669	27.3647	32.5027	32.4162	32.4576
AQP7P3	A6NL99	AQP73_HUMAN	LPGTHALVI	_LPGTHALVI_.2	_LPGTHALVI_	318110	304740	515359	511773	494672	31982.7	26563.1	27381.4	1.33531e-39	3.05053e-06	6.7048e-58	9.61267e-33	2.42023e-22	2.11574e-07	6.72256e-12	6.89088e-08	82.2295	82.2455	59.167	59.0432	59.008	81.4392	81.5273	81.5085
C3orf70	A6NLC5	CC070_HUMAN	RPREPTNTIQI	_RPREPTNTIQI_.3	_RPREPTNTIQI_	Non Numérique	Non Numérique	Non Numérique	Non Numérique	Non Numérique	54499.9	53169.8	61565.2	Filtered	Filtered	Filtered	Filtered	Filtered	0.000279599	4.73618e-12	0.00157579	Filtered	Filtered	Filtered	Filtered	Filtered	51.6287	51.4925	51.7209
IFITM10	A6NMD0	IFM10_HUMAN	IPRPPAGSP	_IPRPPAGSP_.2	_IPRPPAGSP_	Non Numérique	Non Numérique	Non Numérique	Non Numérique	Non Numérique	149256	151331	158453	Filtered	Filtered	Filtered	Filtered	Filtered	2.21855e-10	1.12922e-23	1.59972e-18	Filtered	Filtered	Filtered	Filtered	Filtered	47.768	47.5912	47.866
IFITM10	A6NMD0	IFM10_HUMAN	NPTTVIEVY	_NPTTVIEVY_.1	_NPTTVIEVY_	Non Numérique	Non Numérique	346665	Non Numérique	Non Numérique	Non Numérique	Non Numérique	Non Numérique	Filtered	Filtered	0.00503374	Filtered	Filtered	Filtered	Filtered	Filtered	Filtered	Filtered	64.6732	Filtered	Filtered	Filtered	Filtered	Filtered
EIF4E1B	A6NMX2	I4E1B_HUMAN	NSPRTLLSL	_NSPRTLLSL_.2	_NSPRTLLSL_	Non Numérique	Non Numérique	1.66062e+06	1.67239e+06	1.60424e+06	Non Numérique	Non Numérique	Non Numérique	Filtered	Filtered	5.06878e-25	1.82461e-10	1.02587e-10	Filtered	Filtered	Filtered	Filtered	Filtered	61.0339	60.8944	60.8801	Filtered	Filtered	Filtered
COL6A6	A6NMZ7;A6NMZ7-2	CO6A6_HUMAN	QQLIQITGT	_QQLIQITGT_.1	_QQLIQITGT_	Non Numérique	31477.1	Non Numérique	Non Numérique	Non Numérique	Non Numérique	Non Numérique	Non Numérique	Filtered	0.00919611	Filtered	Filtered	Filtered	Filtered	Filtered	Filtered	Filtered	82.1979	Filtered	Filtered	Filtered	Filtered	Filtered	Filtered
ZNF726;ZNF726;ZNF594	A6NNF4-3;A6NNF4;Q96JF6	ZN726_HUMAN;ZN726_HUMAN;ZN594_HUMAN	VTHTGEKPY	_VTHTGEKPY_.2	_VTHTGEKPY_	Non Numérique	Non Numérique	Non Numérique	Non Numérique	Non Numérique	2258.61	Non Numérique	Non Numérique	Filtered	Filtered	Filtered	Filtered	Filtered	0.00112331	Filtered	Filtered	Filtered	Filtered	Filtered	Filtered	Filtered	22.6328	Filtered	Filtered
C15orf61	A6NNL5	CO061_HUMAN	VTETVHTSY	_VTETVHTSY_.2	_VTETVHTSY_	Non Numérique	Non Numérique	Non Numérique	Non Numérique	Non Numérique	250490	262678	252127	Filtered	Filtered	Filtered	Filtered	Filtered	7.98705e-07	1.26757e-17	1.01603e-12	Filtered	Filtered	Filtered	Filtered	Filtered	40.0539	39.9296	39.9899
C16orf96	A6NNT2	CP096_HUMAN	AAAAAAAYA	_AAAAAAAYA_.1	_AAAAAAAYA_	Non Numérique	Non Numérique	Non Numérique	Non Numérique	Non Numérique	118782	126677	126585	Filtered	Filtered	Filtered	Filtered	Filtered	1.72346e-14	6.38378e-39	6.69526e-30	Filtered	Filtered	Filtered	Filtered	Filtered	42.7915	42.6357	42.6957
BTBD11	A6QL63;A6QL63-2;A6QL63-3;A6QL63-5	BTBDB_HUMAN	EHGYVDVTI	_EHGYVDVTI_.2	_EHGYVDVTI_	33858	Non Numérique	Non Numérique	Non Numérique	Non Numérique	Non Numérique	Non Numérique	Non Numérique	0.00365082	Filtered	Filtered	Filtered	Filtered	Filtered	Filtered	Filtered	74.2758	Filtered	Filtered	Filtered	Filtered	Filtered	Filtered	Filtered
FAM127A;FAM127B;FAM127C	A6ZKI3;Q9BWD3;Q17RB0	F127A_HUMAN;F127B_HUMAN;F127C_HUMAN	ETFDGDTDRLP	_ETFDGDTDRLP_.2	_ETFDGDTDRLP_	54417.1	Non Numérique	Non Numérique	Non Numérique	Non Numérique	Non Numérique	Non Numérique	Non Numérique	1.66845e-06	Filtered	Filtered	Filtered	Filtered	Filtered	Filtered	Filtered	64.8215	Filtered	Filtered	Filtered	Filtered	Filtered	Filtered	Filtered
FAM127A;FAM127B;FAM127C	A6ZKI3;Q9BWD3;Q17RB0	F127A_HUMAN;F127B_HUMAN;F127C_HUMAN	YMFVDENTF	_YMFVDENTF_.1	_YMFVDENTF_	Non Numérique	Non Numérique	Non Numérique	Non Numérique	Non Numérique	19205.8	Non Numérique	Non Numérique	Filtered	Filtered	Filtered	Filtered	Filtered	0.00483777	Filtered	Filtered	Filtered	Filtered	Filtered	Filtered	Filtered	106.844	Filtered	Filtered
ANKRD30BL	A7E2S9-2;A7E2S9	A30BL_HUMAN	IRKRSEEIVE	_IRKRSEEIVE_.2	_IRKRSEEIVE_	Non Numérique	Non Numérique	130844	139963	134748	Non Numérique	Non Numérique	Non Numérique	Filtered	Filtered	4.11766e-33	8.59915e-16	7.5334e-09	Filtered	Filtered	Filtered	Filtered	Filtered	47.8062	47.7135	47.7048	Filtered	Filtered	Filtered
ZSWIM8	A7E2V4-5;A7E2V4;A7E2V4-3;A7E2V4-4;A7E2V4-2	ZSWM8_HUMAN	GPAQPGSVA	_GPAQPGSVA_.1	_GPAQPGSVA_	Non Numérique	Non Numérique	57039.3	56679.3	52597.6	Non Numérique	Non Numérique	Non Numérique	Filtered	Filtered	1.40635e-42	1.29706e-18	1.69469e-08	Filtered	Filtered	Filtered	Filtered	Filtered	28.1665	28.2066	28.1918	Filtered	Filtered	Filtered
ZSWIM8	A7E2V4-5;A7E2V4;A7E2V4-3;A7E2V4-4;A7E2V4-2	ZSWM8_HUMAN	EVASLADRASR	_EVASLADRASR_.3	_EVASLADRASR_	100774	79594.6	Non Numérique	Non Numérique	Non Numérique	Non Numérique	Non Numérique	Non Numérique	2.89663e-07	0.00798884	Filtered	Filtered	Filtered	Filtered	Filtered	Filtered	35.2621	35.0774	Filtered	Filtered	Filtered	Filtered	Filtered	Filtered
ZSWIM8	A7E2V4-5;A7E2V4;A7E2V4-3;A7E2V4-4;A7E2V4-2	ZSWM8_HUMAN	KVSTSRQTW	_KVSTSRQTW_.2	_KVSTSRQTW_	Non Numérique	103376	Non Numérique	Non Numérique	Non Numérique	Non Numérique	Non Numérique	Non Numérique	Filtered	0.00428714	Filtered	Filtered	Filtered	Filtered	Filtered	Filtered	Filtered	26.2178	Filtered	Filtered	Filtered	Filtered	Filtered	Filtered
ZSWIM8	A7E2V4-5;A7E2V4;A7E2V4-3;A7E2V4-4;A7E2V4-2	ZSWM8_HUMAN	SPAHAHNHL	_SPAHAHNHL_.2	_SPAHAHNHL_	Non Numérique	Non Numérique	Non Numérique	15300.2	Non Numérique	Non Numérique	Non Numérique	Non Numérique	Filtered	Filtered	Filtered	9.17076e-41	Filtered	Filtered	Filtered	Filtered	Filtered	Filtered	Filtered	12.138	Filtered	Filtered	Filtered	Filtered
ARHGAP32	A7KAX9-2;A7KAX9	RHG32_HUMAN	NPRLQGKSL	_NPRLQGKSL_.2	_NPRLQGKSL_	Non Numérique	Non Numérique	Non Numérique	Non Numérique	Non Numérique	33925.6	30754.9	32642.2	Filtered	Filtered	Filtered	Filtered	Filtered	4.73624e-14	1.54387e-38	1.84206e-14	Filtered	Filtered	Filtered	Filtered	Filtered	31.8857	31.7772	31.8219
ARHGAP32	A7KAX9-2;A7KAX9	RHG32_HUMAN	SPSTKLLTL	_SPSTKLLTL_.2	_SPSTKLLTL_	Non Numérique	Non Numérique	Non Numérique	Non Numérique	Non Numérique	16135.5	13603.7	Non Numérique	Filtered	Filtered	Filtered	Filtered	Filtered	0.00136141	0.00437445	Filtered	Filtered	Filtered	Filtered	Filtered	Filtered	84.0521	84.1182	Filtered
TBKBP1	A7MCY6	TBKB1_HUMAN	AYGDIKERL	_AYGDIKERL_.3	_AYGDIKERL_	Non Numérique	Non Numérique	Non Numérique	Non Numérique	Non Numérique	266884	Non Numérique	Non Numérique	Filtered	Filtered	Filtered	Filtered	Filtered	0.000648483	Filtered	Filtered	Filtered	Filtered	Filtered	Filtered	Filtered	50.278	Filtered	Filtered
POM121C	A8CG34;A8CG34-2	P121C_HUMAN	PTPAPASTI	_PTPAPASTI_.1	_PTPAPASTI_	Non Numérique	Non Numérique	163331	169833	157662	Non Numérique	Non Numérique	Non Numérique	Filtered	Filtered	2.04128e-67	6.7845e-41	5.50198e-25	Filtered	Filtered	Filtered	Filtered	Filtered	46.0228	45.9513	45.9531	Filtered	Filtered	Filtered
POM121C	A8CG34;A8CG34-2	P121C_HUMAN	YTSGIPSSSR	_YTSGIPSSSR_.2	_YTSGIPSSSR_	1.02139e+06	959229	Non Numérique	Non Numérique	Non Numérique	Non Numérique	Non Numérique	Non Numérique	4.55676e-56	3.22139e-07	Filtered	Filtered	Filtered	Filtered	Filtered	Filtered	35.7857	35.6011	Filtered	Filtered	Filtered	Filtered	Filtered	Filtered
POM121C	A8CG34;A8CG34-2	P121C_HUMAN	TLPDRFVITPR	_TLPDRFVITPR_.3	_TLPDRFVITPR_	247497	464973	Non Numérique	Non Numérique	Non Numérique	Non Numérique	Non Numérique	Non Numérique	9.21826e-75	1.07002e-15	Filtered	Filtered	Filtered	Filtered	Filtered	Filtered	75.2399	75.2766	Filtered	Filtered	Filtered	Filtered	Filtered	Filtered
POM121C	A8CG34;A8CG34-2	P121C_HUMAN	TLPDRFVITPR	_TLPDRFVITPR_.2	_TLPDRFVITPR_	247497	464973	Non Numérique	Non Numérique	Non Numérique	Non Numérique	Non Numérique	Non Numérique	0.00021544	Filtered	Filtered	Filtered	Filtered	Filtered	Filtered	Filtered	75.2346	Filtered	Filtered	Filtered	Filtered	Filtered	Filtered	Filtered
POM121C	A8CG34;A8CG34-2	P121C_HUMAN	GTLPDRFVITPR	_GTLPDRFVITPR_.3	_GTLPDRFVITPR_	465882	450568	Non Numérique	Non Numérique	Non Numérique	Non Numérique	Non Numérique	Non Numérique	0.00509872	0.000740807	Filtered	Filtered	Filtered	Filtered	Filtered	Filtered	75.2399	75.2869	Filtered	Filtered	Filtered	Filtered	Filtered	Filtered
POM121C	A8CG34;A8CG34-2	P121C_HUMAN	PDRFVITPR	_PDRFVITPR_.2	_PDRFVITPR_	54889.1	Non Numérique	Non Numérique	Non Numérique	Non Numérique	Non Numérique	Non Numérique	Non Numérique	0.00286243	Filtered	Filtered	Filtered	Filtered	Filtered	Filtered	Filtered	75.225	Filtered	Filtered	Filtered	Filtered	Filtered	Filtered	Filtered
POM121C;POM121C;POM121;POM121;POM121	A8CG34;A8CG34-2;Q96HA1;Q96HA1-2;Q96HA1-3	P121C_HUMAN;P121C_HUMAN;P121A_HUMAN;P121A_HUMAN;P121A_HUMAN	APSPAPKQSF	_APSPAPKQSF_.2	_APSPAPKQSF_	Non Numérique	Non Numérique	61377.9	57301.6	66356	37736.6	38487.1	39775.2	Filtered	Filtered	0.00719889	0.00647126	0.00448869	8.13042e-12	5.25887e-34	4.28903e-25	Filtered	Filtered	33.2931	33.2326	33.204	43.4401	43.3156	43.4122
POM121C;POM121C;POM121;POM121;POM121	A8CG34;A8CG34-2;Q96HA1;Q96HA1-2;Q96HA1-3	P121C_HUMAN;P121C_HUMAN;P121A_HUMAN;P121A_HUMAN;P121A_HUMAN	RIAPPDRRF	_RIAPPDRRF_.3	_RIAPPDRRF_	Non Numérique	Non Numérique	Non Numérique	Non Numérique	Non Numérique	2.21558e+06	2.00766e+06	2.09895e+06	Filtered	Filtered	Filtered	Filtered	Filtered	1.56566e-15	1.41812e-35	1.36672e-34	Filtered	Filtered	Filtered	Filtered	Filtered	38.3855	38.2298	38.3213
POM121C;POM121C;POM121;POM121;POM121	A8CG34;A8CG34-2;Q96HA1;Q96HA1-2;Q96HA1-3	P121C_HUMAN;P121C_HUMAN;P121A_HUMAN;P121A_HUMAN;P121A_HUMAN	RIAPPDRRF	_RIAPPDRRF_.2	_RIAPPDRRF_	Non Numérique	Non Numérique	Non Numérique	Non Numérique	Non Numérique	2.21558e+06	2.00766e+06	2.09895e+06	Filtered	Filtered	Filtered	Filtered	Filtered	7.32298e-05	6.07819e-18	2.455e-15	Filtered	Filtered	Filtered	Filtered	Filtered	38.3893	38.2857	38.3355
POM121C;POM121C;POM121;POM121;POM121	A8CG34;A8CG34-2;Q96HA1;Q96HA1-2;Q96HA1-3	P121C_HUMAN;P121C_HUMAN;P121A_HUMAN;P121A_HUMAN;P121A_HUMAN	SMSSLTGAY	_SM[Oxidation (M)]SSLTGAY_.1	_SM[Oxidation (M)]SSLTGAY_	Non Numérique	Non Numérique	Non Numérique	Non Numérique	Non Numérique	13768.2	7041.99	Non Numérique	Filtered	Filtered	Filtered	Filtered	Filtered	0.00775685	0.00779926	Filtered	Filtered	Filtered	Filtered	Filtered	Filtered	55.3576	55.137	Filtered
POM121C;POM121C;POM121;POM121;POM121	A8CG34;A8CG34-2;Q96HA1;Q96HA1-2;Q96HA1-3	P121C_HUMAN;P121C_HUMAN;P121A_HUMAN;P121A_HUMAN;P121A_HUMAN	SMSSLTGAY	_SMSSLTGAY_.1	_SMSSLTGAY_	Non Numérique	Non Numérique	Non Numérique	Non Numérique	Non Numérique	13768.2	7041.99	Non Numérique	Filtered	Filtered	Filtered	Filtered	Filtered	0.00963949	Filtered	Filtered	Filtered	Filtered	Filtered	Filtered	Filtered	70.3562	Filtered	Filtered
POM121C;POM121C;POM121;POM121;POM121	A8CG34;A8CG34-2;Q96HA1;Q96HA1-2;Q96HA1-3	P121C_HUMAN;P121C_HUMAN;P121A_HUMAN;P121A_HUMAN;P121A_HUMAN	YPSLPTPLL	_YPSLPTPLL_.2	_YPSLPTPLL_	Non Numérique	Non Numérique	5564.84	6313.7	4680.38	Non Numérique	Non Numérique	Non Numérique	Filtered	Filtered	1.06164e-05	0.000580638	4.6745e-11	Filtered	Filtered	Filtered	Filtered	Filtered	85.7425	85.6012	85.5279	Filtered	Filtered	Filtered
POM121C;POM121C;POM121;POM121;POM121	A8CG34;A8CG34-2;Q96HA1;Q96HA1-2;Q96HA1-3	P121C_HUMAN;P121C_HUMAN;P121A_HUMAN;P121A_HUMAN;P121A_HUMAN	YPSLPTPLL	_YPSLPTPLL_.1	_YPSLPTPLL_	Non Numérique	Non Numérique	5564.84	6313.7	4680.38	Non Numérique	Non Numérique	Non Numérique	Filtered	Filtered	Filtered	Filtered	0.00448897	Filtered	Filtered	Filtered	Filtered	Filtered	Filtered	Filtered	85.5241	Filtered	Filtered	Filtered
POM121C;POM121C;POM121;POM121;POM121	A8CG34;A8CG34-2;Q96HA1;Q96HA1-2;Q96HA1-3	P121C_HUMAN;P121C_HUMAN;P121A_HUMAN;P121A_HUMAN;P121A_HUMAN	APQASAASF	_APQASAASF_.1	_APQASAASF_	Non Numérique	Non Numérique	12307.9	Non Numérique	13903.2	Non Numérique	Non Numérique	Non Numérique	Filtered	Filtered	0.00244796	Filtered	0.00448974	Filtered	Filtered	Filtered	Filtered	Filtered	41.4378	Filtered	41.395	Filtered	Filtered	Filtered
CLCA1	A8K7I4	CLCA1_HUMAN	DETLIQQI	_DETLIQQI_.1	_DETLIQQI_	Non Numérique	Non Numérique	Non Numérique	Non Numérique	Non Numérique	45654.3	43656.8	20816.6	Filtered	Filtered	Filtered	Filtered	Filtered	0.00494929	0.00728471	0.00534563	Filtered	Filtered	Filtered	Filtered	Filtered	88.3122	88.336	93.9991
CLCA1	A8K7I4	CLCA1_HUMAN	GLRSAFTVIRK	_GLRSAFTVIRK_.3	_GLRSAFTVIRK_	Non Numérique	73738.2	Non Numérique	Non Numérique	Non Numérique	Non Numérique	Non Numérique	Non Numérique	Filtered	0.00543455	Filtered	Filtered	Filtered	Filtered	Filtered	Filtered	Filtered	54.4272	Filtered	Filtered	Filtered	Filtered	Filtered	Filtered
EFCAB7	A8K855-2;A8K855	EFCB7_HUMAN	VYLTIKPLNL	_VYLTIKPLNL_.2	_VYLTIKPLNL_	Non Numérique	Non Numérique	Non Numérique	Non Numérique	Non Numérique	Non Numérique	10806.7	11159.6	Filtered	Filtered	Filtered	Filtered	Filtered	Filtered	0.00317864	0.00362871	Filtered	Filtered	Filtered	Filtered	Filtered	Filtered	109.294	109.153
EFCAB7	A8K855-2;A8K855	EFCB7_HUMAN	TTNEQCLKTTL	_TTNEQCLKTTL_.2	_TTNEQCLKTTL_	10905	9137.71	Non Numérique	Non Numérique	Non Numérique	Non Numérique	Non Numérique	Non Numérique	2.04109e-23	3.70785e-10	Filtered	Filtered	Filtered	Filtered	Filtered	Filtered	58.1934	58.2694	Filtered	Filtered	Filtered	Filtered	Filtered	Filtered
EFCAB7	A8K855-2;A8K855	EFCB7_HUMAN	DTKRNELTR	_DTKRNELTR_.3	_DTKRNELTR_	Non Numérique	33533.6	Non Numérique	Non Numérique	Non Numérique	Non Numérique	Non Numérique	Non Numérique	Filtered	0.00259293	Filtered	Filtered	Filtered	Filtered	Filtered	Filtered	Filtered	14.6098	Filtered	Filtered	Filtered	Filtered	Filtered	Filtered
SFI1	A8K8P3-2;A8K8P3;A8K8P3-9;A8K8P3-10;A8K8P3-3;A8K8P3-5;A8K8P3-4	SFI1_HUMAN	RPQKPQEHGL	_RPQKPQEHGL_.3	_RPQKPQEHGL_	Non Numérique	Non Numérique	278377	249812	265305	12347.3	12335.1	17557.2	Filtered	Filtered	1.98623e-25	4.77608e-05	0.00871506	0.00103581	0.00304034	0.00129783	Filtered	Filtered	18.0236	18.1522	17.9012	18.7515	18.5222	18.5243
SFI1	A8K8P3-2;A8K8P3;A8K8P3-9;A8K8P3-10;A8K8P3-3;A8K8P3-5;A8K8P3-4	SFI1_HUMAN	SQWREQLLY	_SQWREQLLY_.2	_SQWREQLLY_	Non Numérique	Non Numérique	Non Numérique	Non Numérique	Non Numérique	194054	197793	205670	Filtered	Filtered	Filtered	Filtered	Filtered	0.00209134	0.000122258	0.0023993	Filtered	Filtered	Filtered	Filtered	Filtered	78.652	78.6996	78.7169
SFI1	A8K8P3-2;A8K8P3;A8K8P3-9;A8K8P3-10;A8K8P3-3;A8K8P3-5;A8K8P3-4	SFI1_HUMAN	ERFHHVTVL	_ERFHHVTVL_.2	_ERFHHVTVL_	2.32188e+06	2194171	Non Numérique	Non Numérique	Non Numérique	Non Numérique	Non Numérique	Non Numérique	5.34836e-107	3.4343e-20	Filtered	Filtered	Filtered	Filtered	Filtered	Filtered	47.2756	47.4257	Filtered	Filtered	Filtered	Filtered	Filtered	Filtered
SFI1	A8K8P3-2;A8K8P3;A8K8P3-9;A8K8P3-10;A8K8P3-3;A8K8P3-5;A8K8P3-4	SFI1_HUMAN	ESAQGLRTER	_ESAQGLRTER_.2	_ESAQGLRTER_	131643	119800	Non Numérique	Non Numérique	Non Numérique	Non Numérique	Non Numérique	Non Numérique	4.53872e-81	1.7522e-18	Filtered	Filtered	Filtered	Filtered	Filtered	Filtered	21.9796	21.5838	Filtered	Filtered	Filtered	Filtered	Filtered	Filtered
SFI1	A8K8P3-2;A8K8P3;A8K8P3-9;A8K8P3-10;A8K8P3-3;A8K8P3-5;A8K8P3-4	SFI1_HUMAN	QHHHRQLLL	_QHHHRQLLL_.2	_QHHHRQLLL_	108011	88915.5	Non Numérique	Non Numérique	Non Numérique	Non Numérique	Non Numérique	Non Numérique	4.56329e-78	1.23352e-16	Filtered	Filtered	Filtered	Filtered	Filtered	Filtered	32.5561	32.5036	Filtered	Filtered	Filtered	Filtered	Filtered	Filtered
SFI1	A8K8P3-2;A8K8P3;A8K8P3-9;A8K8P3-10;A8K8P3-3;A8K8P3-5;A8K8P3-4	SFI1_HUMAN	RIQALRQAL	_RIQALRQAL_.2	_RIQALRQAL_	Non Numérique	Non Numérique	24701.1	20919.1	23991.6	Non Numérique	Non Numérique	Non Numérique	Filtered	Filtered	9.07994e-16	8.55758e-10	3.44771e-05	Filtered	Filtered	Filtered	Filtered	Filtered	39.7279	39.6464	39.5914	Filtered	Filtered	Filtered
ZNF785	A8K8V0-2;A8K8V0	ZN785_HUMAN	GGKDPPVHFR	_GGKDPPVHFR_.3	_GGKDPPVHFR_	622592	669491	Non Numérique	Non Numérique	Non Numérique	Non Numérique	Non Numérique	Non Numérique	1.7321e-51	1.41674e-14	Filtered	Filtered	Filtered	Filtered	Filtered	Filtered	34.9685	34.8518	Filtered	Filtered	Filtered	Filtered	Filtered	Filtered
YDJC	A8MPS7;A8MPS7-2;A8MPS7-3	YDJC_HUMAN	ESAAELARR	_ESAAELARR_.2	_ESAAELARR_	163213	127374	Non Numérique	Non Numérique	Non Numérique	Non Numérique	Non Numérique	Non Numérique	3.56899e-77	2.90984e-13	Filtered	Filtered	Filtered	Filtered	Filtered	Filtered	27.874	27.5991	Filtered	Filtered	Filtered	Filtered	Filtered	Filtered
YDJC	A8MPS7;A8MPS7-2;A8MPS7-3	YDJC_HUMAN	AATESAAEL	_AATESAAEL_.1	_AATESAAEL_	Non Numérique	20690.5	Non Numérique	Non Numérique	Non Numérique	Non Numérique	Non Numérique	39332.6	Filtered	0.00277496	Filtered	Filtered	Filtered	Filtered	Filtered	0.00331933	Filtered	46.968	Filtered	Filtered	Filtered	Filtered	Filtered	48.7973
NEURL1B	A8MQ27;A8MQ27-3	NEU1B_HUMAN	APRPDGGRTL	_APRPDGGRTL_.2	_APRPDGGRTL_	Non Numérique	Non Numérique	Non Numérique	Non Numérique	Non Numérique	201044	188742	205396	Filtered	Filtered	Filtered	Filtered	Filtered	1.35076e-16	2.46502e-42	2.29406e-36	Filtered	Filtered	Filtered	Filtered	Filtered	28.8695	28.7398	28.7005
C17orf51	A8MQB3	CQ051_HUMAN	APPTRRAQAAL	_APPTRRAQAAL_.2	_APPTRRAQAAL_	Non Numérique	Non Numérique	Non Numérique	Non Numérique	Non Numérique	7558.83	7949.12	7657.26	Filtered	Filtered	Filtered	Filtered	Filtered	2.87395e-09	9.1555e-26	3.31823e-23	Filtered	Filtered	Filtered	Filtered	Filtered	31.366	31.2261	31.2812
ZNF724	A8MTY0	ZN724_HUMAN	KYVKDFHKF	_KYVKDFHKF_.3	_KYVKDFHKF_	Non Numérique	Non Numérique	Non Numérique	Non Numérique	Non Numérique	1.12426e+06	1.07322e+06	1.15021e+06	Filtered	Filtered	Filtered	Filtered	Filtered	6.75757e-13	7.17818e-35	6.94655e-28	Filtered	Filtered	Filtered	Filtered	Filtered	33.3074	33.246	33.2645
ZNF724	A8MTY0	ZN724_HUMAN	KYVKDFHKF	_KYVKDFHKF_.2	_KYVKDFHKF_	Non Numérique	Non Numérique	Non Numérique	Non Numérique	Non Numérique	1.12426e+06	1.07322e+06	1.15021e+06	Filtered	Filtered	Filtered	Filtered	Filtered	9.48727e-14	1.24177e-32	3.28863e-27	Filtered	Filtered	Filtered	Filtered	Filtered	33.2966	33.2248	33.2537
ZNF724	A8MTY0	ZN724_HUMAN	RIHTTVNSY	_RIHTTVNSY_.2	_RIHTTVNSY_	Non Numérique	Non Numérique	Non Numérique	Non Numérique	Non Numérique	5181.36	5887.77	6749.2	Filtered	Filtered	Filtered	Filtered	Filtered	0.00115488	2.3374e-18	6.46393e-08	Filtered	Filtered	Filtered	Filtered	Filtered	30.4387	30.2463	30.2177
ZNF724	A8MTY0	ZN724_HUMAN	AFNVSSTL	_AFNVSSTL_.1	_AFNVSSTL_	Non Numérique	Non Numérique	Non Numérique	Non Numérique	Non Numérique	Non Numérique	8709.84	Non Numérique	Filtered	Filtered	Filtered	Filtered	Filtered	Filtered	0.00624377	Filtered	Filtered	Filtered	Filtered	Filtered	Filtered	Filtered	83.7913	Filtered
	A8MVM7	YD021_HUMAN	DIFKNGSKR	_DIFKNGSKR_.2	_DIFKNGSKR_	Non Numérique	13331.1	Non Numérique	Non Numérique	Non Numérique	Non Numérique	Non Numérique	Non Numérique	Filtered	0.00253325	Filtered	Filtered	Filtered	Filtered	Filtered	Filtered	Filtered	24.0721	Filtered	Filtered	Filtered	Filtered	Filtered	Filtered
HIDE1	A8MVS5	HIDE1_HUMAN	MPEEDPATL	_MPEEDPATL_.1	_MPEEDPATL_	250041	178329	Non Numérique	Non Numérique	Non Numérique	Non Numérique	Non Numérique	Non Numérique	3.57427e-53	1.48932e-17	Filtered	Filtered	Filtered	Filtered	Filtered	Filtered	69.1304	69.1218	Filtered	Filtered	Filtered	Filtered	Filtered	Filtered
FAM171A2	A8MVW0	F1712_HUMAN	PVSGSVTIPVL	_PVSGSVTIPVL_.2	_PVSGSVTIPVL_	839475	760455	984412	1.0715e+06	982502	18383.6	Non Numérique	Non Numérique	2.81529e-84	6.23359e-17	1.25331e-61	3.02102e-39	4.20656e-25	0.00737612	Filtered	Filtered	90.8446	90.8691	64.3162	64.1689	64.134	86.4832	Filtered	Filtered
PHF20L1	A8MW92	P20L1_HUMAN	FTEKTTTYQY	_FTEKTTTYQY_.2	_FTEKTTTYQY_	Non Numérique	Non Numérique	Non Numérique	Non Numérique	Non Numérique	30051.9	29267.9	27941	Filtered	Filtered	Filtered	Filtered	Filtered	1.33307e-10	4.75771e-31	1.86113e-16	Filtered	Filtered	Filtered	Filtered	Filtered	49.7585	49.4408	49.789
PHF20L1	A8MW92	P20L1_HUMAN	SMFTEKTTTY	_SMFTEKTTTY_.2	_SMFTEKTTTY_	Non Numérique	Non Numérique	Non Numérique	Non Numérique	Non Numérique	25516.1	24139.5	27161.3	Filtered	Filtered	Filtered	Filtered	Filtered	0.00766876	0.00258713	0.000945344	Filtered	Filtered	Filtered	Filtered	Filtered	58.5981	58.4125	58.6843
PHF20L1	A8MW92	P20L1_HUMAN	NLLTHIENV	_NLLTHIENV_.2	_NLLTHIENV_	Non Numérique	Non Numérique	91436.5	91926.1	92890.7	Non Numérique	Non Numérique	Non Numérique	Filtered	Filtered	4.72947e-33	1.07091e-13	3.87257e-06	Filtered	Filtered	Filtered	Filtered	Filtered	59.5736	59.455	59.4355	Filtered	Filtered	Filtered
PHF20L1	A8MW92	P20L1_HUMAN	NVQNEVTSR	_NVQNEVTSR_.2	_NVQNEVTSR_	52672.3	62153.9	Non Numérique	Non Numérique	Non Numérique	Non Numérique	Non Numérique	Non Numérique	1.94455e-26	1.21786e-06	Filtered	Filtered	Filtered	Filtered	Filtered	Filtered	28.3132	28.0387	Filtered	Filtered	Filtered	Filtered	Filtered	Filtered
	A8MXE2	YI036_HUMAN	TYLDSFKRF	_TYLDSFKRF_.3	_TYLDSFKRF_	Non Numérique	Non Numérique	Non Numérique	Non Numérique	Non Numérique	273540	283996	290598	Filtered	Filtered	Filtered	Filtered	Filtered	1.35076e-16	4.67646e-44	2.66139e-35	Filtered	Filtered	Filtered	Filtered	Filtered	77.0993	77.0586	77.1543
	A8MXE2	YI036_HUMAN	TYLDSFKRF	_TYLDSFKRF_.2	_TYLDSFKRF_	Non Numérique	Non Numérique	Non Numérique	Non Numérique	Non Numérique	273540	283996	290598	Filtered	Filtered	Filtered	Filtered	Filtered	1.4866e-16	4.48046e-43	2.29435e-35	Filtered	Filtered	Filtered	Filtered	Filtered	77.1083	77.0676	77.1633
NUDT19	A8MXV4	NUD19_HUMAN	HLYDIHVTV	_HLYDIHVTV_.2	_HLYDIHVTV_	393743	324588	163928	164149	164836	Non Numérique	Non Numérique	Non Numérique	3.28292e-84	2.1778e-18	1.39307e-63	8.90326e-39	3.08465e-23	Filtered	Filtered	Filtered	77.8396	77.8888	55.7882	55.6747	55.6292	Filtered	Filtered	Filtered
NUDT19	A8MXV4	NUD19_HUMAN	KQFHRIVTY	_KQFHRIVTY_.2	_KQFHRIVTY_	Non Numérique	Non Numérique	Non Numérique	Non Numérique	Non Numérique	84323.6	91106.9	105188	Filtered	Filtered	Filtered	Filtered	Filtered	1.14999e-11	1.28109e-38	6.0891e-31	Filtered	Filtered	Filtered	Filtered	Filtered	36.0133	35.952	35.8867
NUDT19	A8MXV4	NUD19_HUMAN	LQRSPHQGF	_LQRSPHQGF_.2	_LQRSPHQGF_	Non Numérique	Non Numérique	Non Numérique	Non Numérique	Non Numérique	16295.9	17797.7	16640.4	Filtered	Filtered	Filtered	Filtered	Filtered	0.00056374	8.20012e-10	2.35716e-05	Filtered	Filtered	Filtered	Filtered	Filtered	28.3427	28.2076	28.1684
NUDT19	A8MXV4	NUD19_HUMAN	HVYPKNSVVR	_HVYPKNSVVR_.3	_HVYPKNSVVR_	2.12003e+06	2.06143e+06	Non Numérique	Non Numérique	Non Numérique	Non Numérique	Non Numérique	Non Numérique	1.37558e-95	4.76915e-21	Filtered	Filtered	Filtered	Filtered	Filtered	Filtered	26.9927	26.7436	Filtered	Filtered	Filtered	Filtered	Filtered	Filtered
NUDT19	A8MXV4	NUD19_HUMAN	HVYPKNSVVR	_HVYPKNSVVR_.2	_HVYPKNSVVR_	2.12003e+06	2.06143e+06	Non Numérique	Non Numérique	Non Numérique	Non Numérique	Non Numérique	Non Numérique	7.26127e-110	2.72401e-21	Filtered	Filtered	Filtered	Filtered	Filtered	Filtered	27.0341	26.7223	Filtered	Filtered	Filtered	Filtered	Filtered	Filtered
CXorf49	A8MYA2	CX049_HUMAN	APRGLTPVA	_APRGLTPVA_.2	_APRGLTPVA_	Non Numérique	Non Numérique	85586488	84001016	85789944	478982	438550	446471	Filtered	Filtered	8.26635e-26	1.03774e-13	3.67576e-12	6.34794e-06	1.00146e-05	3.708e-09	Filtered	Filtered	37.9427	37.856	37.8116	49.8007	49.6397	49.8572
C2orf74	A8MZ97	CB074_HUMAN	EVLATPLENR	_EVLATPLENR_.2	_EVLATPLENR_	213070	171839	Non Numérique	Non Numérique	Non Numérique	Non Numérique	Non Numérique	Non Numérique	0.000112812	3.22457e-05	Filtered	Filtered	Filtered	Filtered	Filtered	Filtered	65.669	65.6202	Filtered	Filtered	Filtered	Filtered	Filtered	Filtered
C2orf74	A8MZ97	CB074_HUMAN	VPMRPGILV	_VPMRPGILV_.2	_VPMRPGILV_	1.40463e+06	Non Numérique	Non Numérique	Non Numérique	Non Numérique	Non Numérique	Non Numérique	Non Numérique	0.00812367	Filtered	Filtered	Filtered	Filtered	Filtered	Filtered	Filtered	86.126	Filtered	Filtered	Filtered	Filtered	Filtered	Filtered	Filtered
MIF4GD	A9UHW6;A9UHW6-2;A9UHW6-3	MI4GD_HUMAN	TQQLLKTAL	_TQQLLKTAL_.2	_TQQLLKTAL_	186752	135426	Non Numérique	Non Numérique	Non Numérique	Non Numérique	Non Numérique	Non Numérique	2.06317e-69	2.85172e-18	Filtered	Filtered	Filtered	Filtered	Filtered	Filtered	71.7251	71.806	Filtered	Filtered	Filtered	Filtered	Filtered	Filtered
MIF4GD	A9UHW6;A9UHW6-2;A9UHW6-3	MI4GD_HUMAN	TQQLLKTAL	_TQQLLKTAL_.1	_TQQLLKTAL_	186752	135426	Non Numérique	Non Numérique	Non Numérique	Non Numérique	Non Numérique	Non Numérique	3.39131e-17	1.57661e-05	Filtered	Filtered	Filtered	Filtered	Filtered	Filtered	71.7205	71.7911	Filtered	Filtered	Filtered	Filtered	Filtered	Filtered
MIF4GD	A9UHW6;A9UHW6-2;A9UHW6-3	MI4GD_HUMAN	FRLAQPDSL	_FRLAQPDSL_.2	_FRLAQPDSL_	5.05693e+06	4570683	Non Numérique	Non Numérique	Non Numérique	Non Numérique	Non Numérique	Non Numérique	9.57199e-110	1.30393e-21	Filtered	Filtered	Filtered	Filtered	Filtered	Filtered	77.1202	77.1528	Filtered	Filtered	Filtered	Filtered	Filtered	Filtered
FER1L4	A9Z1Z3-4	FR1L4_HUMAN	GVTSVLQRR	_GVTSVLQRR_.2	_GVTSVLQRR_	1.49543e+06	1.60233e+06	Non Numérique	Non Numérique	Non Numérique	Non Numérique	Non Numérique	Non Numérique	1.15667e-15	3.43604e-05	Filtered	Filtered	Filtered	Filtered	Filtered	Filtered	41.0756	41.1257	Filtered	Filtered	Filtered	Filtered	Filtered	Filtered
UPK3BL	B0FP48	UPK3L_HUMAN	TRLQQAQAL	_TRLQQAQAL_.2	_TRLQQAQAL_	4531223	4.15427e+06	Non Numérique	Non Numérique	Non Numérique	Non Numérique	Non Numérique	Non Numérique	1.75235e-70	1.27409e-10	Filtered	Filtered	Filtered	Filtered	Filtered	Filtered	45.2744	45.2714	Filtered	Filtered	Filtered	Filtered	Filtered	Filtered
MYO1G	B0I1T2;B0I1T2-4;B0I1T2-3	MYO1G_HUMAN	TPRDLVLRSL	_TPRDLVLRSL_.3	_TPRDLVLRSL_	Non Numérique	Non Numérique	3.17092e+06	3192133	3.14712e+06	Non Numérique	Non Numérique	Non Numérique	Filtered	Filtered	9.86973e-71	2.57942e-44	1.86293e-31	Filtered	Filtered	Filtered	Filtered	Filtered	54.527	54.403	54.3732	Filtered	Filtered	Filtered
MYO1G	B0I1T2;B0I1T2-4;B0I1T2-3	MYO1G_HUMAN	TPRDLVLRSL	_TPRDLVLRSL_.2	_TPRDLVLRSL_	Non Numérique	Non Numérique	3.17092e+06	3192133	3.14712e+06	Non Numérique	Non Numérique	Non Numérique	Filtered	Filtered	1.1177e-50	5.43181e-26	4.2495e-17	Filtered	Filtered	Filtered	Filtered	Filtered	54.5151	54.3806	54.377	Filtered	Filtered	Filtered
MYO1G	B0I1T2;B0I1T2-4;B0I1T2-3	MYO1G_HUMAN	ALVDHVAEL	_ALVDHVAEL_.2	_ALVDHVAEL_	Non Numérique	Non Numérique	2.07698e+06	2.00413e+06	1.93048e+06	Non Numérique	Non Numérique	Non Numérique	Filtered	Filtered	2.32413e-66	4.10827e-40	9.11152e-30	Filtered	Filtered	Filtered	Filtered	Filtered	55.7221	55.5983	55.5632	Filtered	Filtered	Filtered
MYO1G	B0I1T2;B0I1T2-4;B0I1T2-3	MYO1G_HUMAN	ALVDHVAEL	_ALVDHVAEL_.1	_ALVDHVAEL_	Non Numérique	Non Numérique	2.07698e+06	2.00413e+06	1.93048e+06	Non Numérique	Non Numérique	Non Numérique	Filtered	Filtered	1.34592e-40	3.45541e-25	3.73102e-11	Filtered	Filtered	Filtered	Filtered	Filtered	55.6975	55.6102	55.5803	Filtered	Filtered	Filtered
MYO1G	B0I1T2;B0I1T2-4;B0I1T2-3	MYO1G_HUMAN	YLLEKSRVL	_YLLEKSRVL_.2	_YLLEKSRVL_	Non Numérique	Non Numérique	215524	192170	182979	Non Numérique	Non Numérique	Non Numérique	Filtered	Filtered	3.17822e-71	1.1989e-42	2.8253e-30	Filtered	Filtered	Filtered	Filtered	Filtered	47.6409	47.5483	47.5448	Filtered	Filtered	Filtered
MYO1G	B0I1T2;B0I1T2-4;B0I1T2-3	MYO1G_HUMAN	LLYNSTDPTL	_LLYNSTDPTL_.1	_LLYNSTDPTL_	Non Numérique	Non Numérique	28442.3	27537.4	27685.3	Non Numérique	Non Numérique	Non Numérique	Filtered	Filtered	5.8538e-37	3.02475e-21	3.29399e-07	Filtered	Filtered	Filtered	Filtered	Filtered	63.5998	63.4812	63.4881	Filtered	Filtered	Filtered
MYO1G	B0I1T2;B0I1T2-4;B0I1T2-3	MYO1G_HUMAN	SSAGTITDR	_SSAGTITDR_.2	_SSAGTITDR_	854584	785307	Non Numérique	Non Numérique	Non Numérique	Non Numérique	Non Numérique	Non Numérique	2.32503e-107	1.47095e-20	Filtered	Filtered	Filtered	Filtered	Filtered	Filtered	23.5814	23.1752	Filtered	Filtered	Filtered	Filtered	Filtered	Filtered
MYO1G	B0I1T2;B0I1T2-4;B0I1T2-3	MYO1G_HUMAN	EAFGNARTNR	_EAFGNARTNR_.3	_EAFGNARTNR_	253759	247525	Non Numérique	Non Numérique	Non Numérique	Non Numérique	Non Numérique	Non Numérique	1.83513e-67	7.88222e-12	Filtered	Filtered	Filtered	Filtered	Filtered	Filtered	22.5858	22.2578	Filtered	Filtered	Filtered	Filtered	Filtered	Filtered
MYO1G	B0I1T2;B0I1T2-4;B0I1T2-3	MYO1G_HUMAN	EAFGNARTNR	_EAFGNARTNR_.2	_EAFGNARTNR_	253759	247525	Non Numérique	Non Numérique	Non Numérique	Non Numérique	Non Numérique	Non Numérique	1.56518e-74	2.048e-14	Filtered	Filtered	Filtered	Filtered	Filtered	Filtered	22.575	22.2679	Filtered	Filtered	Filtered	Filtered	Filtered	Filtered
MYO1G	B0I1T2;B0I1T2-4;B0I1T2-3	MYO1G_HUMAN	FPVNSFEQF	_FPVNSFEQF_.2	_FPVNSFEQF_	123923	111676	Non Numérique	Non Numérique	Non Numérique	Non Numérique	Non Numérique	Non Numérique	4.20562e-95	7.54968e-19	Filtered	Filtered	Filtered	Filtered	Filtered	Filtered	106.719	106.492	Filtered	Filtered	Filtered	Filtered	Filtered	Filtered
MYO1G	B0I1T2;B0I1T2-4;B0I1T2-3	MYO1G_HUMAN	TPRDLVLRSLL	_TPRDLVLRSLL_.3	_TPRDLVLRSLL_	Non Numérique	Non Numérique	20314.4	22394.8	21304.2	Non Numérique	Non Numérique	Non Numérique	Filtered	Filtered	1.45197e-51	1.29424e-35	8.92419e-05	Filtered	Filtered	Filtered	Filtered	Filtered	67.1134	66.9373	66.9023	Filtered	Filtered	Filtered
MYO1G	B0I1T2;B0I1T2-4;B0I1T2-3	MYO1G_HUMAN	KPNEDKVAGKL	_KPNEDKVAGKL_.3	_KPNEDKVAGKL_	Non Numérique	Non Numérique	85001.4	Non Numérique	78860.2	Non Numérique	Non Numérique	Non Numérique	Filtered	Filtered	0.00444577	Filtered	0.00733803	Filtered	Filtered	Filtered	Filtered	Filtered	22.4939	Filtered	22.5746	Filtered	Filtered	Filtered
MYO1G	B0I1T2;B0I1T2-4;B0I1T2-3	MYO1G_HUMAN	HRHHLHYTS	_HRHHLHYTS_.3	_HRHHLHYTS_	10189.2	Non Numérique	Non Numérique	Non Numérique	Non Numérique	Non Numérique	Non Numérique	Non Numérique	0.00565221	Filtered	Filtered	Filtered	Filtered	Filtered	Filtered	Filtered	3.94847	Filtered	Filtered	Filtered	Filtered	Filtered	Filtered	Filtered
HACD1	B0YJ81;B0YJ81-2	HACD1_HUMAN	YMEKGTHRGLY	_YMEKGTHRGLY_.3	_YMEKGTHRGLY_	Non Numérique	Non Numérique	Non Numérique	Non Numérique	Non Numérique	14387.4	15897.9	13548.8	Filtered	Filtered	Filtered	Filtered	Filtered	0.000427019	5.07958e-05	0.000969012	Filtered	Filtered	Filtered	Filtered	Filtered	31.6574	31.5227	31.5306
TSPO	B1AH88	TSPOB_HUMAN	GQWGGGSHY	_GQWGGGSHY_.1	_GQWGGGSHY_	Non Numérique	Non Numérique	Non Numérique	Non Numérique	Non Numérique	4200.87	Non Numérique	4759.57	Filtered	Filtered	Filtered	Filtered	Filtered	8.3595e-06	Filtered	0.00486048	Filtered	Filtered	Filtered	Filtered	Filtered	37.0273	Filtered	36.9007
FHAD1	B1AJZ9-4;B1AJZ9;B1AJZ9-3	FHAD1_HUMAN	QLIEKITQV	_QLIEKITQV_.2	_QLIEKITQV_	17466472	15963652	2.84136e+06	2.73196e+06	2.62459e+06	Non Numérique	Non Numérique	Non Numérique	6.72655e-82	2.98524e-18	9.35011e-73	2.09039e-47	2.44626e-31	Filtered	Filtered	Filtered	77.7312	77.8057	56.6017	56.4779	56.4428	Filtered	Filtered	Filtered
MYO9A	B2RTY4-4;B2RTY4-2;B2RTY4;B2RTY4-5;B2RTY4-3	MYO9A_HUMAN	KQPEEYHYL	_KQPEEYHYL_.2	_KQPEEYHYL_	Non Numérique	Non Numérique	Non Numérique	Non Numérique	Non Numérique	614010	670036	637537	Filtered	Filtered	Filtered	Filtered	Filtered	1.35523e-15	3.68511e-38	3.78887e-32	Filtered	Filtered	Filtered	Filtered	Filtered	46.7619	46.5486	46.8287
MYO9A	B2RTY4-4;B2RTY4-2;B2RTY4;B2RTY4-5;B2RTY4-3	MYO9A_HUMAN	NPRTPLSDL	_NPRTPLSDL_.2	_NPRTPLSDL_	Non Numérique	Non Numérique	144249	Non Numérique	133861	Non Numérique	19324	Non Numérique	Filtered	Filtered	0.000402571	Filtered	0.00448925	Filtered	0.00364273	Filtered	Filtered	Filtered	52.7569	Filtered	52.6502	Filtered	69.9538	Filtered
MYO9A	B2RTY4-4;B2RTY4-2;B2RTY4;B2RTY4-5;B2RTY4-3	MYO9A_HUMAN	GTFNPEKGKQK	_GTFNPEKGKQK_.3	_GTFNPEKGKQK_	62547.9	58100.6	Non Numérique	Non Numérique	Non Numérique	Non Numérique	Non Numérique	Non Numérique	7.97731e-21	2.66773e-07	Filtered	Filtered	Filtered	Filtered	Filtered	Filtered	17.1535	16.814	Filtered	Filtered	Filtered	Filtered	Filtered	Filtered
MYO9A	B2RTY4-4;B2RTY4-2;B2RTY4;B2RTY4-5;B2RTY4-3	MYO9A_HUMAN	GTFNPEKGKQK	_GTFNPEKGKQK_.2	_GTFNPEKGKQK_	62547.9	58100.6	Non Numérique	Non Numérique	Non Numérique	Non Numérique	Non Numérique	Non Numérique	1.91109e-58	3.744e-07	Filtered	Filtered	Filtered	Filtered	Filtered	Filtered	17.1492	16.8147	Filtered	Filtered	Filtered	Filtered	Filtered	Filtered
TMEM229A	B2RXF0	T229A_HUMAN	AGGAPSQGL	_AGGAPSQGL_.1	_AGGAPSQGL_	Non Numérique	Non Numérique	62110.7	60056.4	61523.5	415176	375760	380218	Filtered	Filtered	7.6447e-66	3.34565e-37	2.47164e-25	8.88986e-16	1.57602e-40	2.61457e-35	Filtered	Filtered	33.4141	33.3901	33.3668	42.7299	42.6368	42.6655
TMEM114	B3SHH9	TM114_HUMAN	DLLGSINRS	_DLLGSINRS_.2	_DLLGSINRS_	Non Numérique	296196	Non Numérique	Non Numérique	Non Numérique	Non Numérique	Non Numérique	Non Numérique	Filtered	0.00679153	Filtered	Filtered	Filtered	Filtered	Filtered	Filtered	Filtered	43.8518	Filtered	Filtered	Filtered	Filtered	Filtered	Filtered
ZNF879;ZNF354C	B4DU55;Q86Y25	ZN879_HUMAN;Z354C_HUMAN	HLDSAQRALY	_HLDSAQRALY_.2	_HLDSAQRALY_	Non Numérique	Non Numérique	Non Numérique	Non Numérique	Non Numérique	21928.1	Non Numérique	Non Numérique	Filtered	Filtered	Filtered	Filtered	Filtered	0.00482443	Filtered	Filtered	Filtered	Filtered	Filtered	Filtered	Filtered	43.8145	Filtered	Filtered
TARM1	B6A8C7;B6A8C7-2	TARM1_HUMAN	AGTPSPIQL	_AGTPSPIQL_.2	_AGTPSPIQL_	Non Numérique	Non Numérique	403114	407982	396254	263998	255094	249427	Filtered	Filtered	4.69174e-65	1.30912e-41	2.89848e-28	1.70671e-16	5.30439e-44	9.39749e-36	Filtered	Filtered	57.8248	57.7479	57.7285	80.8952	80.8946	80.9019
TARM1	B6A8C7;B6A8C7-2	TARM1_HUMAN	TVTAGGRVTL	_TVTAGGRVTL_.2	_TVTAGGRVTL_	Non Numérique	696632	Non Numérique	Non Numérique	Non Numérique	Non Numérique	Non Numérique	Non Numérique	Filtered	6.51939e-08	Filtered	Filtered	Filtered	Filtered	Filtered	Filtered	Filtered	43.9849	Filtered	Filtered	Filtered	Filtered	Filtered	Filtered
GPR89A;GPR89B;GPR89A;GPR89A	B7ZAQ6-3;P0CG08;B7ZAQ6;B7ZAQ6-2	GPHRA_HUMAN;GPHRB_HUMAN;GPHRA_HUMAN;GPHRA_HUMAN	SSNVIVLLLAQIM	_SSNVIVLLLAQIM_.4	_SSNVIVLLLAQIM_	Non Numérique	85648.7	Non Numérique	Non Numérique	Non Numérique	Non Numérique	Non Numérique	Non Numérique	Filtered	0.000355271	Filtered	Filtered	Filtered	Filtered	Filtered	Filtered	Filtered	20.503	Filtered	Filtered	Filtered	Filtered	Filtered	Filtered
GPR89A;GPR89B;GPR89A;GPR89A	B7ZAQ6-3;P0CG08;B7ZAQ6;B7ZAQ6-2	GPHRA_HUMAN;GPHRB_HUMAN;GPHRA_HUMAN;GPHRA_HUMAN	RQLFKDYEI	_RQLFKDYEI_.3	_RQLFKDYEI_	Non Numérique	49759	Non Numérique	Non Numérique	Non Numérique	Non Numérique	Non Numérique	Non Numérique	Filtered	0.00892681	Filtered	Filtered	Filtered	Filtered	Filtered	Filtered	Filtered	68.792	Filtered	Filtered	Filtered	Filtered	Filtered	Filtered
KIF28P	B7ZC32	KIF28_HUMAN	IPTVCEELF	_IPTVCEELF_.2	_IPTVCEELF_	Non Numérique	Non Numérique	Non Numérique	Non Numérique	Non Numérique	258726	238054	234107	Filtered	Filtered	Filtered	Filtered	Filtered	3.19074e-09	4.1872e-22	2.76121e-17	Filtered	Filtered	Filtered	Filtered	Filtered	63.0201	62.9642	63.1582
SHISA8	B8ZZ34	SHSA8_HUMAN	MPETFNPQL	_MPETFNPQL_.1	_MPETFNPQL_	172772	137600	Non Numérique	Non Numérique	Non Numérique	Non Numérique	Non Numérique	Non Numérique	2.51029e-32	2.68044e-07	Filtered	Filtered	Filtered	Filtered	Filtered	Filtered	91.6953	91.6456	Filtered	Filtered	Filtered	Filtered	Filtered	Filtered
TRIM49D1	C9J1S8	TR49D_HUMAN	MPQPLNLEL	_MPQPLNLEL_.2	_MPQPLNLEL_	95738.5	82626.6	Non Numérique	Non Numérique	Non Numérique	Non Numérique	Non Numérique	Non Numérique	1.63069e-73	1.18198e-19	Filtered	Filtered	Filtered	Filtered	Filtered	Filtered	117.12	116.933	Filtered	Filtered	Filtered	Filtered	Filtered	Filtered
TRIM49D1	C9J1S8	TR49D_HUMAN	EANSHIFRR	_EANSHIFRR_.2	_EANSHIFRR_	Non Numérique	10997.3	Non Numérique	Non Numérique	Non Numérique	Non Numérique	Non Numérique	Non Numérique	Filtered	0.000424817	Filtered	Filtered	Filtered	Filtered	Filtered	Filtered	Filtered	24.5688	Filtered	Filtered	Filtered	Filtered	Filtered	Filtered
RASA4B;RASA4;RASA4	C9J798;O43374;O43374-2	RAS4B_HUMAN;RASL2_HUMAN;RASL2_HUMAN	EVLEQSAQTLR	_EVLEQSAQTLR_.2	_EVLEQSAQTLR_	51981.8	46340.4	Non Numérique	Non Numérique	Non Numérique	Non Numérique	Non Numérique	Non Numérique	2.82026e-33	0.000273907	Filtered	Filtered	Filtered	Filtered	Filtered	Filtered	53.8679	53.8269	Filtered	Filtered	Filtered	Filtered	Filtered	Filtered
UMAD1	C9J7I0	UMAD1_HUMAN	ITDLPDHLLSY	_ITDLPDHLLSY_.2	_ITDLPDHLLSY_	Non Numérique	Non Numérique	Non Numérique	Non Numérique	Non Numérique	3.16817e+06	3.64821e+06	3.78975e+06	Filtered	Filtered	Filtered	Filtered	Filtered	8.93009e-15	2.73042e-38	1.09203e-30	Filtered	Filtered	Filtered	Filtered	Filtered	99.5996	99.7737	99.5857
KRBOX1	C9JBD0	KRBX1_HUMAN	IVSKIFRNR	_IVSKIFRNR_.3	_IVSKIFRNR_	121766	106508	Non Numérique	Non Numérique	Non Numérique	Non Numérique	Non Numérique	Non Numérique	0.000173726	0.000459735	Filtered	Filtered	Filtered	Filtered	Filtered	Filtered	36.9137	36.8613	Filtered	Filtered	Filtered	Filtered	Filtered	Filtered
PRRT4	C9JH25-3;C9JH25	PRRT4_HUMAN	AGSSVSSGSF	_AGSSVSSGSF_.1	_AGSSVSSGSF_	Non Numérique	Non Numérique	Non Numérique	Non Numérique	Non Numérique	Non Numérique	3469.73	2393.64	Filtered	Filtered	Filtered	Filtered	Filtered	Filtered	1.15249e-18	0.00410125	Filtered	Filtered	Filtered	Filtered	Filtered	Filtered	33.8831	33.9068
TMEM238	C9JI98	TM238_HUMAN	RVRLQLATL	_RVRLQLATL_.3	_RVRLQLATL_	Non Numérique	Non Numérique	63055.7	57858.9	57251	Non Numérique	Non Numérique	Non Numérique	Filtered	Filtered	3.32293e-65	1.78546e-35	1.21718e-19	Filtered	Filtered	Filtered	Filtered	Filtered	53.8104	53.676	53.6776	Filtered	Filtered	Filtered
MCRIP1	C9JLW8	MCRI1_HUMAN	SPRSPPSSSEI	_SPRSPPSSSEI_.2	_SPRSPPSSSEI_	Non Numérique	Non Numérique	Non Numérique	Non Numérique	Non Numérique	37811.7	40086.3	39915.2	Filtered	Filtered	Filtered	Filtered	Filtered	5.18396e-05	2.21986e-27	1.95595e-19	Filtered	Filtered	Filtered	Filtered	Filtered	39.2107	39.0863	39.1205
MCRIP1	C9JLW8	MCRI1_HUMAN	EIFTPAHEENVR	_EIFTPAHEENVR_.2	_EIFTPAHEENVR_	85802	68576.8	Non Numérique	Non Numérique	Non Numérique	Non Numérique	Non Numérique	Non Numérique	6.58148e-67	8.57876e-08	Filtered	Filtered	Filtered	Filtered	Filtered	Filtered	50.7332	50.8172	Filtered	Filtered	Filtered	Filtered	Filtered	Filtered
Non Numérique		CON__A3EZ82;Q6E0U4;Q6E0U4-4;Q6E0U4-16;Q6E0U4-2;Q6E0U4-3;CON__A3EZ79;Q6E0U4-5;Q6E0U4-6;Q6E0U4-7	TAYGGKYSVK	_TAYGGKYSVK_.2	_TAYGGKYSVK_	244677	215911	Non Numérique	Non Numérique	Non Numérique	Non Numérique	Non Numérique	Non Numérique	0.000382719	5.20773e-05	Filtered	Filtered	Filtered	Filtered	Filtered	Filtered	29.7182	29.5329	Filtered	Filtered	Filtered	Filtered	Filtered	Filtered
Non Numérique		CON__ENSEMBL:ENSBTAP00000032840	KEGFFPDSVNKAL	_KEGFFPDSVNKAL_.3	_KEGFFPDSVNKAL_	270458	253453	Non Numérique	Non Numérique	Non Numérique	Non Numérique	Non Numérique	Non Numérique	6.91116e-60	2.23891e-14	Filtered	Filtered	Filtered	Filtered	Filtered	Filtered	80.0628	80.0972	Filtered	Filtered	Filtered	Filtered	Filtered	Filtered
Non Numérique		CON__ENSEMBL:ENSBTAP00000032840	KEGFFPDSVNKAL	_KEGFFPDSVNKAL_.2	_KEGFFPDSVNKAL_	270458	253453	Non Numérique	Non Numérique	Non Numérique	Non Numérique	Non Numérique	Non Numérique	3.66889e-84	3.08838e-19	Filtered	Filtered	Filtered	Filtered	Filtered	Filtered	80.0588	80.1085	Filtered	Filtered	Filtered	Filtered	Filtered	Filtered
Non Numérique		CON__ENSEMBL:ENSBTAP00000032840	EVFNTARVQQSR	_EVFNTARVQQSR_.3	_EVFNTARVQQSR_	138869	134180	Non Numérique	Non Numérique	Non Numérique	Non Numérique	Non Numérique	Non Numérique	8.42782e-39	1.16174e-09	Filtered	Filtered	Filtered	Filtered	Filtered	Filtered	41.6753	41.6191	Filtered	Filtered	Filtered	Filtered	Filtered	Filtered
Non Numérique		CON__ENSEMBL:ENSBTAP00000032840	KEGFFPDSVNKA	_KEGFFPDSVNKA_.2	_KEGFFPDSVNKA_	38863.7	25454	Non Numérique	Non Numérique	Non Numérique	Non Numérique	Non Numérique	Non Numérique	3.99769e-47	6.50227e-11	Filtered	Filtered	Filtered	Filtered	Filtered	Filtered	59.8959	60.0076	Filtered	Filtered	Filtered	Filtered	Filtered	Filtered
Non Numérique		CON__ENSEMBL:ENSBTAP00000032840	MSKYDLKLAVPEGKQ	_M[Oxidation (M)]SKYDLKLAVPEGKQ_.3	_M[Oxidation (M)]SKYDLKLAVPEGKQ_	31393.2	27537.6	Non Numérique	Non Numérique	Non Numérique	Non Numérique	Non Numérique	Non Numérique	6.53417e-53	6.56317e-13	Filtered	Filtered	Filtered	Filtered	Filtered	Filtered	61.3467	61.4004	Filtered	Filtered	Filtered	Filtered	Filtered	Filtered
Non Numérique		CON__ENSEMBL:ENSBTAP00000032840	YTHILQWLKNERANP	_YTHILQWLKNERANP_.3	_YTHILQWLKNERANP_	Non Numérique	Non Numérique	20041.9	18915.7	Non Numérique	Non Numérique	Non Numérique	Non Numérique	Filtered	Filtered	3.42085e-12	0.00732745	Filtered	Filtered	Filtered	Filtered	Filtered	Filtered	55.9169	55.8087	Filtered	Filtered	Filtered	Filtered
Non Numérique		CON__ENSEMBL:ENSBTAP00000032840	LPTIMDFKKFSRSYQ	_LPTIMDFKKFSRSYQ_.3	_LPTIMDFKKFSRSYQ_	Non Numérique	Non Numérique	15602.5	Non Numérique	Non Numérique	Non Numérique	Non Numérique	Non Numérique	Filtered	Filtered	0.00101321	Filtered	Filtered	Filtered	Filtered	Filtered	Filtered	Filtered	63.378	Filtered	Filtered	Filtered	Filtered	Filtered
Non Numérique		CON__ENSEMBL:ENSBTAP00000032840	KEGFFPDSVNKALY	_KEGFFPDSVNKALY_.2	_KEGFFPDSVNKALY_	Non Numérique	14304.6	Non Numérique	Non Numérique	Non Numérique	Non Numérique	Non Numérique	Non Numérique	Filtered	1.78984e-07	Filtered	Filtered	Filtered	Filtered	Filtered	Filtered	Filtered	85.408	Filtered	Filtered	Filtered	Filtered	Filtered	Filtered
Non Numérique		CON__ENSEMBL:ENSBTAP00000032840|P04114	FPDSVNKAL	_FPDSVNKAL_.2	_FPDSVNKAL_	1.10981e+06	1.00064e+06	Non Numérique	Non Numérique	Non Numérique	Non Numérique	Non Numérique	Non Numérique	5.24981e-09	2.19971e-05	Filtered	Filtered	Filtered	Filtered	Filtered	Filtered	65.951	65.928	Filtered	Filtered	Filtered	Filtered	Filtered	Filtered
Non Numérique		CON__O43790;O43790;CON__Q6NT21;CON__P78385;P78385;CON__Q61726;CON__P78386;P78386	TTAPVVSTR	_TTAPVVSTR_.2	_TTAPVVSTR_	348443	330850	Non Numérique	Non Numérique	Non Numérique	Non Numérique	Non Numérique	Non Numérique	2.6513e-55	3.08959e-09	Filtered	Filtered	Filtered	Filtered	Filtered	Filtered	36.9231	36.7875	Filtered	Filtered	Filtered	Filtered	Filtered	Filtered
Non Numérique		CON__P00735|P00734	YGFYTHVFR	_YGFYTHVFR_.3	_YGFYTHVFR_	49793.2	46782.3	Non Numérique	Non Numérique	Non Numérique	Non Numérique	Non Numérique	Non Numérique	6.70819e-57	3.47057e-11	Filtered	Filtered	Filtered	Filtered	Filtered	Filtered	70.1729	70.2112	Filtered	Filtered	Filtered	Filtered	Filtered	Filtered
Non Numérique		CON__P01966	LPSDFTPAV	_LPSDFTPAV_.1	_LPSDFTPAV_	647122	648806	Non Numérique	Non Numérique	Non Numérique	Non Numérique	25410.6	28821.1	9.18525e-13	5.91085e-12	Filtered	Filtered	Filtered	Filtered	0.0001192	0.00350478	91.6614	91.6168	Filtered	Filtered	Filtered	Filtered	94.0335	93.9718
Non Numérique		CON__P01966	KLLSHSLLVTL	_KLLSHSLLVTL_.2	_KLLSHSLLVTL_	Non Numérique	Non Numérique	31356.9	30560	27678.8	Non Numérique	Non Numérique	Non Numérique	Filtered	Filtered	1.15843e-26	0.000764668	8.02455e-10	Filtered	Filtered	Filtered	Filtered	Filtered	65.0954	64.9297	64.8739	Filtered	Filtered	Filtered
Non Numérique		CON__P01966	HAAEYGAEAL	_HAAEYGAEAL_.2	_HAAEYGAEAL_	760147	703415	Non Numérique	Non Numérique	Non Numérique	Non Numérique	Non Numérique	Non Numérique	4.29715e-90	1.98166e-20	Filtered	Filtered	Filtered	Filtered	Filtered	Filtered	50.3324	50.3351	Filtered	Filtered	Filtered	Filtered	Filtered	Filtered
Non Numérique		CON__P01966	HAAEYGAEAL	_HAAEYGAEAL_.1	_HAAEYGAEAL_	760147	703415	Non Numérique	Non Numérique	Non Numérique	Non Numérique	Non Numérique	Non Numérique	6.16096e-55	2.22555e-11	Filtered	Filtered	Filtered	Filtered	Filtered	Filtered	50.3278	50.3511	Filtered	Filtered	Filtered	Filtered	Filtered	Filtered
Non Numérique		CON__P01966	SHLPSDFTPAV	_SHLPSDFTPAV_.2	_SHLPSDFTPAV_	597597	700393	Non Numérique	Non Numérique	Non Numérique	Non Numérique	Non Numérique	Non Numérique	6.89637e-46	5.3427e-09	Filtered	Filtered	Filtered	Filtered	Filtered	Filtered	78.9215	78.9556	Filtered	Filtered	Filtered	Filtered	Filtered	Filtered
Non Numérique		CON__P01966	ELSDLHAHK	_ELSDLHAHK_.2	_ELSDLHAHK_	375778	320753	Non Numérique	Non Numérique	Non Numérique	Non Numérique	Non Numérique	Non Numérique	4.76758e-91	5.98364e-17	Filtered	Filtered	Filtered	Filtered	Filtered	Filtered	23.9306	23.6183	Filtered	Filtered	Filtered	Filtered	Filtered	Filtered
Non Numérique		CON__P01966	SHLPSDFTPA	_SHLPSDFTPA_.1	_SHLPSDFTPA_	264703	132847	Non Numérique	Non Numérique	Non Numérique	Non Numérique	Non Numérique	Non Numérique	3.69686e-72	1.95698e-11	Filtered	Filtered	Filtered	Filtered	Filtered	Filtered	63.4335	63.4558	Filtered	Filtered	Filtered	Filtered	Filtered	Filtered
Non Numérique		CON__P01966	VLSAADKGNVK	_VLSAADKGNVK_.2	_VLSAADKGNVK_	Non Numérique	34570	Non Numérique	Non Numérique	Non Numérique	Non Numérique	Non Numérique	Non Numérique	Filtered	0.00182289	Filtered	Filtered	Filtered	Filtered	Filtered	Filtered	Filtered	25.89	Filtered	Filtered	Filtered	Filtered	Filtered	Filtered
Non Numérique		CON__P02535-1	EITELRRTV	_EITELRRTV_.3	_EITELRRTV_	329027	304398	Non Numérique	Non Numérique	Non Numérique	Non Numérique	Non Numérique	Non Numérique	4.24657e-13	0.000419353	Filtered	Filtered	Filtered	Filtered	Filtered	Filtered	55.5679	55.6341	Filtered	Filtered	Filtered	Filtered	Filtered	Filtered
Non Numérique		CON__P02538;P02538;CON__P48668;P04259;P48668|CON__P04259	ASTSTTIRSH	_[Acetyl (Protein N-term)]ASTSTTIRSH_.2	_[Acetyl (Protein N-term)]ASTSTTIRSH_	Non Numérique	Non Numérique	Non Numérique	Non Numérique	Non Numérique	25134.4	14666.2	13795.4	Filtered	Filtered	Filtered	Filtered	Filtered	3.11383e-05	0.00339774	0.00238589	Filtered	Filtered	Filtered	Filtered	Filtered	34.1149	33.9437	33.9517
Non Numérique		CON__P02538;P02538;CON__P48668;P04259;P48668|CON__P04259	ASTSTTIRSHSS	_[Acetyl (Protein N-term)]ASTSTTIRSHSS_.2	_[Acetyl (Protein N-term)]ASTSTTIRSHSS_	Non Numérique	Non Numérique	Non Numérique	Non Numérique	Non Numérique	6020.85	Non Numérique	Non Numérique	Filtered	Filtered	Filtered	Filtered	Filtered	0.000775263	Filtered	Filtered	Filtered	Filtered	Filtered	Filtered	Filtered	32.7499	Filtered	Filtered
Non Numérique		CON__P02538;P02538;CON__P48668;P04259;P48668|CON__P04259	ASTSTTIR	_[Acetyl (Protein N-term)]ASTSTTIR_.1	_[Acetyl (Protein N-term)]ASTSTTIR_	Non Numérique	Non Numérique	Non Numérique	Non Numérique	5288.27	Non Numérique	Non Numérique	Non Numérique	Filtered	Filtered	Filtered	Filtered	0.00642239	Filtered	Filtered	Filtered	Filtered	Filtered	Filtered	Filtered	33.5206	Filtered	Filtered	Filtered
Non Numérique		CON__P02538;P02538;CON__P48668;P04259;P48668|CON__P04259	ASTSTTIRSHSSS	_[Acetyl (Protein N-term)]ASTSTTIRSHSSS_.2	_[Acetyl (Protein N-term)]ASTSTTIRSHSSS_	Non Numérique	Non Numérique	Non Numérique	Non Numérique	Non Numérique	1951.35	Non Numérique	Non Numérique	Filtered	Filtered	Filtered	Filtered	Filtered	0.00546337	Filtered	Filtered	Filtered	Filtered	Filtered	Filtered	Filtered	32.5368	Filtered	Filtered
Non Numérique		CON__P02662	VPQLEIVPN	_VPQLEIVPN_.2	_VPQLEIVPN_	Non Numérique	Non Numérique	1.95143e+06	1.92739e+06	1.89031e+06	Non Numérique	Non Numérique	Non Numérique	Filtered	Filtered	6.33296e-63	1.92456e-38	2.98676e-28	Filtered	Filtered	Filtered	Filtered	Filtered	65.9684	65.8759	65.8408	Filtered	Filtered	Filtered
Non Numérique		CON__P02662	VPQLEIVPN	_VPQLEIVPN_.1	_VPQLEIVPN_	Non Numérique	Non Numérique	1.95143e+06	1.92739e+06	1.89031e+06	Non Numérique	Non Numérique	Non Numérique	Filtered	Filtered	9.3199e-28	1.32013e-08	4.06415e-05	Filtered	Filtered	Filtered	Filtered	Filtered	65.9781	65.8606	65.8255	Filtered	Filtered	Filtered
Non Numérique		CON__P02662	HQGLPQEV	_HQGLPQEV_.2	_HQGLPQEV_	Non Numérique	Non Numérique	483859	491606	521381	Non Numérique	Non Numérique	Non Numérique	Filtered	Filtered	2.26191e-38	1.17964e-33	5.4858e-17	Filtered	Filtered	Filtered	Filtered	Filtered	37.2483	37.1407	37.1381	Filtered	Filtered	Filtered
Non Numérique		CON__P02662	IQKEDVPSE	_IQKEDVPSE_.2	_IQKEDVPSE_	Non Numérique	Non Numérique	104813	102179	101329	Non Numérique	Non Numérique	Non Numérique	Filtered	Filtered	3.01476e-59	3.07468e-37	1.26705e-13	Filtered	Filtered	Filtered	Filtered	Filtered	26.9269	26.9293	26.9272	Filtered	Filtered	Filtered
Non Numérique		CON__P02662	KVPQLEIVPN	_KVPQLEIVPN_.1	_KVPQLEIVPN_	Non Numérique	Non Numérique	89348.4	91490.1	87480.2	Non Numérique	Non Numérique	Non Numérique	Filtered	Filtered	5.06182e-23	1.2148e-09	5.62153e-05	Filtered	Filtered	Filtered	Filtered	Filtered	57.9355	57.8116	57.8079	Filtered	Filtered	Filtered
Non Numérique		CON__P02662	VPQLEIVPNS	_VPQLEIVPNS_.2	_VPQLEIVPNS_	Non Numérique	Non Numérique	60234.2	61147.1	60019.2	Non Numérique	Non Numérique	Non Numérique	Filtered	Filtered	7.20086e-22	1.52504e-05	0.000103573	Filtered	Filtered	Filtered	Filtered	Filtered	64.8579	64.7549	64.7253	Filtered	Filtered	Filtered
Non Numérique		CON__P02662	KVPQLEIVPNS	_KVPQLEIVPNS_.2	_KVPQLEIVPNS_	Non Numérique	Non Numérique	45958.2	46029.4	45512.3	Non Numérique	Non Numérique	Non Numérique	Filtered	Filtered	1.52509e-34	2.94089e-33	2.85236e-21	Filtered	Filtered	Filtered	Filtered	Filtered	57.3699	57.2398	57.211	Filtered	Filtered	Filtered
Non Numérique		CON__P02662	APSFSDIPNPI	_APSFSDIPNPI_.2	_APSFSDIPNPI_	Non Numérique	Non Numérique	28438.1	25890.8	25169.5	Non Numérique	Non Numérique	Non Numérique	Filtered	Filtered	6.6635e-30	4.80079e-07	2.68643e-08	Filtered	Filtered	Filtered	Filtered	Filtered	73.8179	73.7026	73.6798	Filtered	Filtered	Filtered
Non Numérique		CON__P02662	HIQKEDVPSE	_HIQKEDVPSE_.2	_HIQKEDVPSE_	Non Numérique	Non Numérique	14429.1	14050.2	14496.1	Non Numérique	Non Numérique	Non Numérique	Filtered	Filtered	1.74541e-68	4.76134e-39	4.41612e-21	Filtered	Filtered	Filtered	Filtered	Filtered	23.0158	23.1077	23.0757	Filtered	Filtered	Filtered
Non Numérique		CON__P02662	TDAPSFSDIPNPI	_TDAPSFSDIPNPI_.2	_TDAPSFSDIPNPI_	Non Numérique	Non Numérique	Non Numérique	374655	367022	Non Numérique	Non Numérique	Non Numérique	Filtered	Filtered	Filtered	2.24983e-34	4.65474e-18	Filtered	Filtered	Filtered	Filtered	Filtered	Filtered	75.5968	75.5414	Filtered	Filtered	Filtered
Non Numérique		CON__P02662	TDAPSFSDIPNPI	_TDAPSFSDIPNPI_.1	_TDAPSFSDIPNPI_	Non Numérique	Non Numérique	Non Numérique	374655	367022	Non Numérique	Non Numérique	Non Numérique	Filtered	Filtered	Filtered	2.42209e-24	1.50934e-16	Filtered	Filtered	Filtered	Filtered	Filtered	Filtered	75.6075	75.5573	Filtered	Filtered	Filtered
Non Numérique		CON__P02662	SFSDIPNPIG	_SFSDIPNPIG_.1	_SFSDIPNPIG_	Non Numérique	Non Numérique	Non Numérique	78290.1	Non Numérique	Non Numérique	Non Numérique	Non Numérique	Filtered	Filtered	Filtered	0.00474568	Filtered	Filtered	Filtered	Filtered	Filtered	Filtered	Filtered	67.4385	Filtered	Filtered	Filtered	Filtered
Non Numérique		CON__P02662	RPKHPIKHQGLPQ	_RPKHPIKHQGLPQ_.3	_RPKHPIKHQGLPQ_	Non Numérique	Non Numérique	Non Numérique	Non Numérique	Non Numérique	Non Numérique	Non Numérique	24517.1	Filtered	Filtered	Filtered	Filtered	Filtered	Filtered	Filtered	0.00400468	Filtered	Filtered	Filtered	Filtered	Filtered	Filtered	Filtered	17.7506
Non Numérique		CON__P02663	NAVPITPT	_NAVPITPT_.1	_NAVPITPT_	Non Numérique	Non Numérique	2889180	2.70404e+06	2.73708e+06	Non Numérique	Non Numérique	Non Numérique	Filtered	Filtered	2.87747e-73	2.42697e-44	7.10352e-29	Filtered	Filtered	Filtered	Filtered	Filtered	45.5203	45.4488	45.4559	Filtered	Filtered	Filtered
Non Numérique		CON__P02666	PFPGPIPN	_PFPGPIPN_.1	_PFPGPIPN_	Non Numérique	Non Numérique	7.17401e+06	6994880	6309648	Non Numérique	Non Numérique	Non Numérique	Filtered	Filtered	1.24651e-58	1.29044e-30	1.9368e-23	Filtered	Filtered	Filtered	Filtered	Filtered	60.5316	60.4077	60.4352	Filtered	Filtered	Filtered
Non Numérique		CON__P02666	VVPPFLQPE	_VVPPFLQPE_.1	_VVPPFLQPE_	Non Numérique	Non Numérique	6621137	6363922	5778355	Non Numérique	Non Numérique	Non Numérique	Filtered	Filtered	3.13407e-61	7.36251e-39	2.31125e-25	Filtered	Filtered	Filtered	Filtered	Filtered	73.747	73.6421	73.5984	Filtered	Filtered	Filtered
Non Numérique		CON__P02666	MHQPHQPLPPT	_M[Oxidation (M)]HQPHQPLPPT_.3	_M[Oxidation (M)]HQPHQPLPPT_	Non Numérique	Non Numérique	1.4962e+06	1478772	1.63514e+06	Non Numérique	Non Numérique	Non Numérique	Filtered	Filtered	1.30703e-49	1.30548e-35	1.44909e-15	Filtered	Filtered	Filtered	Filtered	Filtered	28.6615	28.6379	28.6094	Filtered	Filtered	Filtered
Non Numérique		CON__P02666	MHQPHQPLPPT	_M[Oxidation (M)]HQPHQPLPPT_.2	_M[Oxidation (M)]HQPHQPLPPT_	Non Numérique	Non Numérique	1.4962e+06	1478772	1.63514e+06	Non Numérique	Non Numérique	Non Numérique	Filtered	Filtered	1.73278e-59	1.14865e-42	3.14479e-24	Filtered	Filtered	Filtered	Filtered	Filtered	28.8399	28.6543	28.7094	Filtered	Filtered	Filtered
Non Numérique		CON__P02666	MHQPHQPLPPT	_MHQPHQPLPPT_.2	_MHQPHQPLPPT_	Non Numérique	Non Numérique	1.4962e+06	1478772	1.63514e+06	Non Numérique	Non Numérique	Non Numérique	Filtered	Filtered	3.1074e-65	1.09374e-40	6.00015e-25	Filtered	Filtered	Filtered	Filtered	Filtered	32.3232	32.3045	32.208	Filtered	Filtered	Filtered
Non Numérique		CON__P02666	MHQPHQPLPPT	_MHQPHQPLPPT_.3	_MHQPHQPLPPT_	Non Numérique	Non Numérique	1.4962e+06	1478772	1.63514e+06	Non Numérique	Non Numérique	Non Numérique	Filtered	Filtered	6.47982e-33	4.31225e-14	0.00448794	Filtered	Filtered	Filtered	Filtered	Filtered	32.3694	32.2202	32.3587	Filtered	Filtered	Filtered
Non Numérique		CON__P02666	VYPFPGPIPN	_VYPFPGPIPN_.1	_VYPFPGPIPN_	Non Numérique	Non Numérique	2.29219e+06	2.07765e+06	1.9095e+06	Non Numérique	Non Numérique	Non Numérique	Filtered	Filtered	3.02254e-60	4.9818e-37	4.92334e-29	Filtered	Filtered	Filtered	Filtered	Filtered	74.1363	74.0158	74.0086	Filtered	Filtered	Filtered
Non Numérique		CON__P02666	VYPFPGPIPN	_VYPFPGPIPN_.2	_VYPFPGPIPN_	Non Numérique	Non Numérique	2.29219e+06	2.07765e+06	1.9095e+06	Non Numérique	Non Numérique	Non Numérique	Filtered	Filtered	9.34484e-75	1.27665e-46	1.24552e-32	Filtered	Filtered	Filtered	Filtered	Filtered	74.12	73.9838	73.961	Filtered	Filtered	Filtered
Non Numérique		CON__P02666	VVPPFLQPEV	_VVPPFLQPEV_.2	_VVPPFLQPEV_	Non Numérique	Non Numérique	4.08401e+06	3927630	4052377	Non Numérique	Non Numérique	Non Numérique	Filtered	Filtered	1.61875e-75	4.80913e-46	3.21563e-32	Filtered	Filtered	Filtered	Filtered	Filtered	81.5358	81.3862	81.3365	Filtered	Filtered	Filtered
Non Numérique		CON__P02666	SLPQNIPPLTQTPV	_SLPQNIPPLTQTPV_.2	_SLPQNIPPLTQTPV_	Non Numérique	Non Numérique	2280359	2327006	2.1419e+06	Non Numérique	Non Numérique	Non Numérique	Filtered	Filtered	3.58254e-23	4.1131e-29	2.24167e-09	Filtered	Filtered	Filtered	Filtered	Filtered	72.7556	72.6447	72.6339	Filtered	Filtered	Filtered
Non Numérique		CON__P02666	NVPGEIVES	_NVPGEIVES_.1	_NVPGEIVES_	Non Numérique	Non Numérique	1.97943e+06	1.93465e+06	1844952	Non Numérique	Non Numérique	Non Numérique	Filtered	Filtered	6.13664e-75	1.85948e-48	4.30284e-30	Filtered	Filtered	Filtered	Filtered	Filtered	45.8412	45.7749	45.7924	Filtered	Filtered	Filtered
Non Numérique		CON__P02666	NIPPLTQTPV	_NIPPLTQTPV_.1	_NIPPLTQTPV_	Non Numérique	Non Numérique	1.42347e+06	1.61495e+06	1.53166e+06	Non Numérique	Non Numérique	Non Numérique	Filtered	Filtered	2.57287e-35	2.57907e-18	1.31724e-08	Filtered	Filtered	Filtered	Filtered	Filtered	64.3885	64.1707	64.1984	Filtered	Filtered	Filtered
Non Numérique		CON__P02666	TEDELQDK	_TEDELQDK_.2	_TEDELQDK_	Non Numérique	Non Numérique	766777	710705	747027	Non Numérique	Non Numérique	Non Numérique	Filtered	Filtered	2.30535e-65	1.11651e-36	5.06343e-24	Filtered	Filtered	Filtered	Filtered	Filtered	21.3183	21.4152	21.4774	Filtered	Filtered	Filtered
Non Numérique		CON__P02666	VPPFLQPEV	_VPPFLQPEV_.2	_VPPFLQPEV_	Non Numérique	Non Numérique	13097	10287	1.05208e+06	Non Numérique	Non Numérique	Non Numérique	Filtered	Filtered	0.00100348	8.31881e-08	0.000877415	Filtered	Filtered	Filtered	Filtered	Filtered	76.046	75.977	73.5876	Filtered	Filtered	Filtered
Non Numérique		CON__P02666	YQEPVLGPV	_YQEPVLGPV_.2	_YQEPVLGPV_	Non Numérique	Non Numérique	178729	185876	169026	Non Numérique	Non Numérique	Non Numérique	Filtered	Filtered	1.5633e-68	1.6584e-39	3.10829e-30	Filtered	Filtered	Filtered	Filtered	Filtered	63.7734	63.6495	63.646	Filtered	Filtered	Filtered
Non Numérique		CON__P02666	YQEPVLGPV	_YQEPVLGPV_.1	_YQEPVLGPV_	Non Numérique	Non Numérique	178729	185876	169026	Non Numérique	Non Numérique	Non Numérique	Filtered	Filtered	2.4395e-65	6.73672e-39	4.78242e-24	Filtered	Filtered	Filtered	Filtered	Filtered	63.7592	63.6353	63.6318	Filtered	Filtered	Filtered
Non Numérique		CON__P02666	HQPHQPLPPTVMFPPQSV	_HQPHQPLPPTVM[Oxidation (M)]FPPQSV_.3	_HQPHQPLPPTVM[Oxidation (M)]FPPQSV_	Non Numérique	Non Numérique	279965	262767	205873	Non Numérique	Non Numérique	Non Numérique	Filtered	Filtered	1.22595e-08	2.48383e-07	0.00448879	Filtered	Filtered	Filtered	Filtered	Filtered	59.9773	59.7229	59.9228	Filtered	Filtered	Filtered
Non Numérique		CON__P02666	IPPLTQTPV	_IPPLTQTPV_.2	_IPPLTQTPV_	Non Numérique	Non Numérique	112499	109154	102577	Non Numérique	Non Numérique	Non Numérique	Filtered	Filtered	2.30056e-20	2.07382e-10	4.44164e-07	Filtered	Filtered	Filtered	Filtered	Filtered	63.3503	63.2213	63.2595	Filtered	Filtered	Filtered
Non Numérique		CON__P02666	IPPLTQTPV	_IPPLTQTPV_.1	_IPPLTQTPV_	Non Numérique	Non Numérique	112499	109154	102577	Non Numérique	Non Numérique	Non Numérique	Filtered	Filtered	5.45564e-17	3.13309e-06	0.00448787	Filtered	Filtered	Filtered	Filtered	Filtered	63.4197	63.2907	63.308	Filtered	Filtered	Filtered
Non Numérique		CON__P02666	YPFPGPIPN	_YPFPGPIPN_.1	_YPFPGPIPN_	Non Numérique	Non Numérique	194827	194933	182598	Non Numérique	Non Numérique	Non Numérique	Filtered	Filtered	6.7435e-42	0.000313158	7.20809e-05	Filtered	Filtered	Filtered	Filtered	Filtered	69.7789	69.6345	69.6311	Filtered	Filtered	Filtered
Non Numérique		CON__P02666	VYPFPGPIPNS	_VYPFPGPIPNS_.2	_VYPFPGPIPNS_	Non Numérique	Non Numérique	184719	179318	165620	Non Numérique	Non Numérique	Non Numérique	Filtered	Filtered	7.29833e-30	9.54048e-50	0.0017322	Filtered	Filtered	Filtered	Filtered	Filtered	72.2959	72.1675	72.1372	Filtered	Filtered	Filtered
Non Numérique		CON__P02666	HQPHQPLPPTVMFPPQ	_HQPHQPLPPTVM[Oxidation (M)]FPPQ_.3	_HQPHQPLPPTVM[Oxidation (M)]FPPQ_	Non Numérique	Non Numérique	131218	240982	129932	Non Numérique	Non Numérique	Non Numérique	Filtered	Filtered	0.00917344	0.0094007	0.0076946	Filtered	Filtered	Filtered	Filtered	Filtered	55.9743	55.1663	54.8597	Filtered	Filtered	Filtered
Non Numérique		CON__P02666	VPGEIVES	_VPGEIVES_.1	_VPGEIVES_	Non Numérique	Non Numérique	38347.4	34390	35233.5	Non Numérique	Non Numérique	Non Numérique	Filtered	Filtered	2.24061e-13	0.000410439	0.00448922	Filtered	Filtered	Filtered	Filtered	Filtered	42.3245	42.2825	42.2356	Filtered	Filtered	Filtered
Non Numérique		CON__P02666	YQEPVLGPVRGPF	_YQEPVLGPVRGPF_.2	_YQEPVLGPVRGPF_	Non Numérique	Non Numérique	Non Numérique	Non Numérique	Non Numérique	11851.1	12256.9	11129.3	Filtered	Filtered	Filtered	Filtered	Filtered	2.31832e-07	2.48854e-27	2.78883e-17	Filtered	Filtered	Filtered	Filtered	Filtered	98.4219	98.6417	98.4957
Non Numérique		CON__P02666	HQPHQPLPPTVMFPPQS	_HQPHQPLPPTVM[Oxidation (M)]FPPQS_.3	_HQPHQPLPPTVM[Oxidation (M)]FPPQS_	Non Numérique	Non Numérique	1.70731e+06	1.65949e+06	1.6182e+06	Non Numérique	Non Numérique	Non Numérique	Filtered	Filtered	1.54618e-54	1.95682e-35	2.79465e-17	Filtered	Filtered	Filtered	Filtered	Filtered	55.0982	55.0212	54.9339	Filtered	Filtered	Filtered
Non Numérique		CON__P02666	PFPGPIPNS	_PFPGPIPNS_.2	_PFPGPIPNS_	Non Numérique	Non Numérique	143248	142792	138573	Non Numérique	Non Numérique	Non Numérique	Filtered	Filtered	3.55029e-29	0.000727502	0.00571204	Filtered	Filtered	Filtered	Filtered	Filtered	58.7734	58.6746	58.7021	Filtered	Filtered	Filtered
Non Numérique		CON__P02666	PFPGPIPNS	_PFPGPIPNS_.1	_PFPGPIPNS_	Non Numérique	Non Numérique	143248	142792	138573	Non Numérique	Non Numérique	Non Numérique	Filtered	Filtered	0.00434001	Filtered	Filtered	Filtered	Filtered	Filtered	Filtered	Filtered	58.7727	Filtered	Filtered	Filtered	Filtered	Filtered
Non Numérique		CON__P02666	SLPQNIPPLT	_SLPQNIPPLT_.2	_SLPQNIPPLT_	Non Numérique	Non Numérique	Non Numérique	94716.4	98480.1	Non Numérique	Non Numérique	Non Numérique	Filtered	Filtered	Filtered	0.00936851	0.00625424	Filtered	Filtered	Filtered	Filtered	Filtered	Filtered	66.5303	66.4534	Filtered	Filtered	Filtered
Non Numérique		CON__P02666	LVYPFPGPIPN	_LVYPFPGPIPN_.2	_LVYPFPGPIPN_	Non Numérique	Non Numérique	28714.4	26796	Non Numérique	Non Numérique	Non Numérique	Non Numérique	Filtered	Filtered	3.08355e-56	1.72441e-36	Filtered	Filtered	Filtered	Filtered	Filtered	Filtered	81.5534	81.4269	Filtered	Filtered	Filtered	Filtered
Non Numérique		CON__P02666	TQTPVVVPPFLQPEV	_TQTPVVVPPFLQPEV_.2	_TQTPVVVPPFLQPEV_	Non Numérique	Non Numérique	Non Numérique	24178.4	26199	Non Numérique	Non Numérique	Non Numérique	Filtered	Filtered	Filtered	1.48709e-33	1.04445e-07	Filtered	Filtered	Filtered	Filtered	Filtered	Filtered	91.7674	91.66	Filtered	Filtered	Filtered
Non Numérique		CON__P02666	TPVVVPPFLQPE	_TPVVVPPFLQPE_.2	_TPVVVPPFLQPE_	Non Numérique	Non Numérique	16041	14460	Non Numérique	Non Numérique	Non Numérique	Non Numérique	Filtered	Filtered	2.16323e-55	1.07532e-35	Filtered	Filtered	Filtered	Filtered	Filtered	Filtered	86.4803	86.3858	Filtered	Filtered	Filtered	Filtered
Non Numérique		CON__P02666	TQTPVVVPPFLQPE	_TQTPVVVPPFLQPE_.2	_TQTPVVVPPFLQPE_	Non Numérique	Non Numérique	61997.9	Non Numérique	Non Numérique	Non Numérique	Non Numérique	Non Numérique	Filtered	Filtered	2.33244e-78	Filtered	Filtered	Filtered	Filtered	Filtered	Filtered	Filtered	86.3536	Filtered	Filtered	Filtered	Filtered	Filtered
Non Numérique		CON__P02666	TPVVVPPFLQPEV	_TPVVVPPFLQPEV_.2	_TPVVVPPFLQPEV_	Non Numérique	Non Numérique	9951.41	Non Numérique	Non Numérique	Non Numérique	Non Numérique	Non Numérique	Filtered	Filtered	6.56698e-25	Filtered	Filtered	Filtered	Filtered	Filtered	Filtered	Filtered	92.3119	Filtered	Filtered	Filtered	Filtered	Filtered
Non Numérique		CON__P02668	ESPPEINT	_ESPPEINT_.1	_ESPPEINT_	Non Numérique	Non Numérique	3.73597e+06	3.60249e+06	3.50276e+06	Non Numérique	Non Numérique	Non Numérique	Filtered	Filtered	1.02048e-78	2.87144e-50	8.71114e-34	Filtered	Filtered	Filtered	Filtered	Filtered	38.6918	38.6312	38.6599	Filtered	Filtered	Filtered
Non Numérique		CON__P02668	ESPPEINT	_ESPPEINT_.2	_ESPPEINT_	Non Numérique	Non Numérique	3.73597e+06	3.60249e+06	3.50276e+06	Non Numérique	Non Numérique	Non Numérique	Filtered	Filtered	5.36046e-17	2.8278e-09	4.65524e-08	Filtered	Filtered	Filtered	Filtered	Filtered	38.6789	38.6235	38.6208	Filtered	Filtered	Filtered
Non Numérique		CON__P02668	NQDKTEIPT	_NQDKTEIPT_.2	_NQDKTEIPT_	Non Numérique	Non Numérique	171068	165473	166959	Non Numérique	Non Numérique	Non Numérique	Filtered	Filtered	1.93107e-46	9.84999e-25	4.71173e-14	Filtered	Filtered	Filtered	Filtered	Filtered	31.0944	31.0655	31.0214	Filtered	Filtered	Filtered
Non Numérique		CON__P02668	TEIPTINT	_TEIPTINT_.1	_TEIPTINT_	Non Numérique	Non Numérique	84355.2	80401.8	72588.8	Non Numérique	Non Numérique	Non Numérique	Filtered	Filtered	5.1618e-05	0.00656968	0.00448967	Filtered	Filtered	Filtered	Filtered	Filtered	53.7432	53.6557	53.673	Filtered	Filtered	Filtered
Non Numérique		CON__P02668	INNQFLPYP	_INNQFLPYP_.1	_INNQFLPYP_	Non Numérique	Non Numérique	18901	19266.4	18725.5	Non Numérique	Non Numérique	Non Numérique	Filtered	Filtered	1.72399e-31	9.14707e-15	0.000392097	Filtered	Filtered	Filtered	Filtered	Filtered	72.3416	72.2287	72.1829	Filtered	Filtered	Filtered
Non Numérique		CON__P02668	NNQFLPYP	_NNQFLPYP_.2	_NNQFLPYP_	Non Numérique	Non Numérique	130945	128324	Non Numérique	Non Numérique	Non Numérique	Non Numérique	Filtered	Filtered	6.70676e-28	4.72193e-14	Filtered	Filtered	Filtered	Filtered	Filtered	Filtered	68.6944	68.5705	Filtered	Filtered	Filtered	Filtered
Non Numérique		CON__P02668	VIESPPEINT	_VIESPPEINT_.2	_VIESPPEINT_	Non Numérique	Non Numérique	37544.1	Non Numérique	Non Numérique	Non Numérique	Non Numérique	Non Numérique	Filtered	Filtered	0.00918771	Filtered	Filtered	Filtered	Filtered	Filtered	Filtered	Filtered	51.2498	Filtered	Filtered	Filtered	Filtered	Filtered
Non Numérique		CON__P02672	HTFPSRGNLDDFFHR	_HTFPSRGNLDDFFHR_.3	_HTFPSRGNLDDFFHR_	99577.4	91932.1	Non Numérique	Non Numérique	Non Numérique	Non Numérique	Non Numérique	Non Numérique	4.26565e-48	1.83424e-10	Filtered	Filtered	Filtered	Filtered	Filtered	Filtered	70.3275	70.3556	Filtered	Filtered	Filtered	Filtered	Filtered	Filtered
Non Numérique		CON__P02672	SSHEFDGRTGLAPEFAA	_SSHEFDGRTGLAPEFAA_.3	_SSHEFDGRTGLAPEFAA_	30628.9	28495	Non Numérique	Non Numérique	Non Numérique	Non Numérique	Non Numérique	Non Numérique	2.56794e-48	4.93857e-09	Filtered	Filtered	Filtered	Filtered	Filtered	Filtered	74.5219	74.5525	Filtered	Filtered	Filtered	Filtered	Filtered	Filtered
Non Numérique		CON__P02672	VSSSTTVNR	_VSSSTTVNR_.2	_VSSSTTVNR_	16327.7	15284.3	Non Numérique	Non Numérique	Non Numérique	Non Numérique	Non Numérique	Non Numérique	3.32541e-05	0.000251745	Filtered	Filtered	Filtered	Filtered	Filtered	Filtered	18.8249	18.2096	Filtered	Filtered	Filtered	Filtered	Filtered	Filtered
Non Numérique		CON__P02754	VEELKPTPE	_VEELKPTPE_.2	_VEELKPTPE_	Non Numérique	Non Numérique	480332	459794	493096	Non Numérique	Non Numérique	Non Numérique	Filtered	Filtered	1.66572e-17	5.76505e-05	2.33867e-05	Filtered	Filtered	Filtered	Filtered	Filtered	33.9459	33.8697	33.8777	Filtered	Filtered	Filtered
Non Numérique		CON__P02754	TPEVDDEA	_TPEVDDEA_.1	_TPEVDDEA_	Non Numérique	Non Numérique	29230.3	27189.3	27273.5	Non Numérique	Non Numérique	Non Numérique	Filtered	Filtered	2.84924e-55	1.03592e-26	5.30198e-12	Filtered	Filtered	Filtered	Filtered	Filtered	30.1054	30.134	30.1055	Filtered	Filtered	Filtered
Non Numérique		CON__P02754	YVEELKPTPE	_YVEELKPTPE_.2	_YVEELKPTPE_	Non Numérique	Non Numérique	Non Numérique	18758.8	Non Numérique	Non Numérique	Non Numérique	Non Numérique	Filtered	Filtered	Filtered	0.00585974	Filtered	Filtered	Filtered	Filtered	Filtered	Filtered	Filtered	40.8039	Filtered	Filtered	Filtered	Filtered
Non Numérique		CON__P02768-1;P02768;P02768-2;P02768-3	LLVRYTKKVPQVSTPTL	_LLVRYTKKVPQVSTPTL_.3	_LLVRYTKKVPQVSTPTL_	21411.5	19922.8	Non Numérique	Non Numérique	Non Numérique	Non Numérique	Non Numérique	Non Numérique	0.00692166	0.00286305	Filtered	Filtered	Filtered	Filtered	Filtered	Filtered	74.4521	74.5035	Filtered	Filtered	Filtered	Filtered	Filtered	Filtered
Non Numérique		CON__P02768-1;P02768;P02768-2;P02768-3	LHTLFGDKL	_LHTLFGDKL_.2	_LHTLFGDKL_	Non Numérique	134251	Non Numérique	Non Numérique	Non Numérique	Non Numérique	Non Numérique	Non Numérique	Filtered	0.00219557	Filtered	Filtered	Filtered	Filtered	Filtered	Filtered	Filtered	73.3932	Filtered	Filtered	Filtered	Filtered	Filtered	Filtered
Non Numérique		CON__P02768-1;P02768;P02768-2;P02768-3|CON__P02769	KVPQVSTPTLVEVSR	_KVPQVSTPTLVEVSR_.3	_KVPQVSTPTLVEVSR_	Non Numérique	Non Numérique	Non Numérique	Non Numérique	Non Numérique	82798.3	56127.8	36587.1	Filtered	Filtered	Filtered	Filtered	Filtered	2.02955e-11	1.9102e-12	1.76574e-05	Filtered	Filtered	Filtered	Filtered	Filtered	73.1019	73.162	73.2625
Non Numérique		CON__P02768-1;P02768;P02768-2;P02768-3|CON__P02769	VPQVSTPTLVEVSR	_VPQVSTPTLVEVSR_.2	_VPQVSTPTLVEVSR_	Non Numérique	Non Numérique	Non Numérique	Non Numérique	Non Numérique	42461.9	22588.7	19622.9	Filtered	Filtered	Filtered	Filtered	Filtered	8.67008e-13	6.82481e-34	5.70008e-27	Filtered	Filtered	Filtered	Filtered	Filtered	83.4454	83.465	83.4567
Non Numérique		CON__P02768-1;P02768;P02768-2;P02768-3|CON__P02769	KLVTDLTKV	_KLVTDLTKV_.2	_KLVTDLTKV_	Non Numérique	691412	Non Numérique	Non Numérique	Non Numérique	Non Numérique	Non Numérique	Non Numérique	Filtered	0.00981374	Filtered	Filtered	Filtered	Filtered	Filtered	Filtered	Filtered	60.5434	Filtered	Filtered	Filtered	Filtered	Filtered	Filtered
Non Numérique		CON__P02769	FYAPELLYYANK	_FYAPELLYYANK_.2	_FYAPELLYYANK_	20725.7	16111.6	Non Numérique	Non Numérique	Non Numérique	172678	90279.2	66381.4	0.000514175	0.00318785	Filtered	Filtered	Filtered	1.61742e-16	1.33475e-38	1.02984e-32	105.214	104.982	Filtered	Filtered	Filtered	104.572	104.741	104.578
Non Numérique		CON__P02769	DAIPENLPPLTADFAEDK	_DAIPENLPPLTADFAEDK_.3	_DAIPENLPPLTADFAEDK_	5538.48	5092.35	Non Numérique	Non Numérique	Non Numérique	128499	67980.6	51240.6	8.90191e-14	0.00124038	Filtered	Filtered	Filtered	2.64565e-14	1.55921e-18	0.000985294	111.263	111.078	Filtered	Filtered	Filtered	112.807	112.88	112.682
Non Numérique		CON__P02769	DAIPENLPPLTADFAEDK	_DAIPENLPPLTADFAEDK_.2	_DAIPENLPPLTADFAEDK_	5538.48	5092.35	Non Numérique	Non Numérique	Non Numérique	128499	67980.6	51240.6	Filtered	Filtered	Filtered	Filtered	Filtered	5.72215e-07	9.48726e-15	0.00269075	Filtered	Filtered	Filtered	Filtered	Filtered	112.822	112.926	112.68
Non Numérique		CON__P02769	TPTLVEVSRSLGKVG	_TPTLVEVSRSLGKVG_.2	_TPTLVEVSRSLGKVG_	Non Numérique	12027.9	58979.4	57734.7	52353.6	Non Numérique	Non Numérique	Non Numérique	Filtered	0.00675164	1.76846e-18	1.70617e-12	3.81295e-09	Filtered	Filtered	Filtered	Filtered	83.7034	59.6517	59.5592	59.524	Filtered	Filtered	Filtered
Non Numérique		CON__P02769	TPTLVEVSRSLGKVG	_TPTLVEVSRSLGKVG_.3	_TPTLVEVSRSLGKVG_	Non Numérique	12027.9	58979.4	57734.7	52353.6	Non Numérique	Non Numérique	Non Numérique	Filtered	Filtered	1.75343e-05	0.000503342	0.00502616	Filtered	Filtered	Filtered	Filtered	Filtered	59.6665	59.5218	59.5179	Filtered	Filtered	Filtered
Non Numérique		CON__P02769	TVMENFVAFVDK	_TVMENFVAFVDK_.2	_TVMENFVAFVDK_	12486.4	9625.02	Non Numérique	Non Numérique	Non Numérique	75152.8	42282.9	33585.9	1.66545e-11	0.00279756	Filtered	Filtered	Filtered	4.82025e-12	9.13583e-33	1.25563e-22	109.734	109.493	Filtered	Filtered	Filtered	108.902	109.044	108.882
Non Numérique		CON__P02769	TVMENFVAFVDK	_TVM[Oxidation (M)]ENFVAFVDK_.2	_TVM[Oxidation (M)]ENFVAFVDK_	12486.4	9625.02	Non Numérique	Non Numérique	Non Numérique	75152.8	42282.9	33585.9	Filtered	Filtered	Filtered	Filtered	Filtered	6.35646e-06	2.86156e-14	3.68046e-08	Filtered	Filtered	Filtered	Filtered	Filtered	90.956	91.1148	91.0587
Non Numérique		CON__P02769	HLVDEPQNLIK	_HLVDEPQNLIK_.2	_HLVDEPQNLIK_	Non Numérique	Non Numérique	Non Numérique	Non Numérique	Non Numérique	280470	247746	204483	Filtered	Filtered	Filtered	Filtered	Filtered	5.40457e-16	5.66129e-39	3.54808e-31	Filtered	Filtered	Filtered	Filtered	Filtered	64.9905	64.9757	65.133
Non Numérique		CON__P02769	HLVDEPQNLIK	_HLVDEPQNLIK_.3	_HLVDEPQNLIK_	Non Numérique	Non Numérique	Non Numérique	Non Numérique	Non Numérique	280470	247746	204483	Filtered	Filtered	Filtered	Filtered	Filtered	1.9279e-09	3.07336e-25	3.28479e-16	Filtered	Filtered	Filtered	Filtered	Filtered	65.0106	64.9958	65.174
Non Numérique		CON__P02769	FSALTPDETYVPK	_FSALTPDETYVPK_.2	_FSALTPDETYVPK_	Non Numérique	Non Numérique	Non Numérique	Non Numérique	Non Numérique	260201	126868	105328	Filtered	Filtered	Filtered	Filtered	Filtered	1.84532e-16	2.23444e-42	3.24017e-34	Filtered	Filtered	Filtered	Filtered	Filtered	81.4423	81.4624	81.4331
Non Numérique		CON__P02769	RHPEYAVSVLLR	_RHPEYAVSVLLR_.3	_RHPEYAVSVLLR_	Non Numérique	Non Numérique	Non Numérique	Non Numérique	Non Numérique	29427.4	24501.1	17067.6	Filtered	Filtered	Filtered	Filtered	Filtered	0.00677606	6.45464e-15	0.00879181	Filtered	Filtered	Filtered	Filtered	Filtered	67.3274	67.379	67.5996
Non Numérique		CON__P02769	LGEYGFQNALIVR	_LGEYGFQNALIVR_.2	_LGEYGFQNALIVR_	Non Numérique	Non Numérique	Non Numérique	Non Numérique	Non Numérique	10695.8	3299.52	3632.82	Filtered	Filtered	Filtered	Filtered	Filtered	4.57424e-11	0.00343051	3.93849e-05	Filtered	Filtered	Filtered	Filtered	Filtered	97.8738	98.09	97.9443
Non Numérique		CON__P02769	TPTLVEVSRSLGK	_TPTLVEVSRSLGK_.3	_TPTLVEVSRSLGK_	185489	93864.8	Non Numérique	Non Numérique	Non Numérique	Non Numérique	Non Numérique	Non Numérique	4.00839e-99	7.44699e-14	Filtered	Filtered	Filtered	Filtered	Filtered	Filtered	71.893	71.9068	Filtered	Filtered	Filtered	Filtered	Filtered	Filtered
Non Numérique		CON__P02769	TPTLVEVSRSLGK	_TPTLVEVSRSLGK_.2	_TPTLVEVSRSLGK_	185489	93864.8	Non Numérique	Non Numérique	Non Numérique	Non Numérique	Non Numérique	Non Numérique	Filtered	0.00972739	Filtered	Filtered	Filtered	Filtered	Filtered	Filtered	Filtered	71.9129	Filtered	Filtered	Filtered	Filtered	Filtered	Filtered
Non Numérique		CON__P02769	DTHKSEIAHRFK	_DTHKSEIAHRFK_.3	_DTHKSEIAHRFK_	35775.6	35506.1	Non Numérique	Non Numérique	Non Numérique	Non Numérique	Non Numérique	Non Numérique	1.03926e-08	0.000390392	Filtered	Filtered	Filtered	Filtered	Filtered	Filtered	21.082	20.6026	Filtered	Filtered	Filtered	Filtered	Filtered	Filtered
Non Numérique		CON__P02769	STVFDKLKHLVDEPQ	_STVFDKLKHLVDEPQ_.3	_STVFDKLKHLVDEPQ_	7622.08	4797.88	Non Numérique	Non Numérique	Non Numérique	Non Numérique	Non Numérique	Non Numérique	1.26072e-15	0.000178805	Filtered	Filtered	Filtered	Filtered	Filtered	Filtered	97.041	96.8935	Filtered	Filtered	Filtered	Filtered	Filtered	Filtered
Non Numérique		CON__P02769	DTHKSEIAHR	_DTHKSEIAHR_.3	_DTHKSEIAHR_	83932.3	Non Numérique	Non Numérique	Non Numérique	Non Numérique	Non Numérique	Non Numérique	Non Numérique	2.02564e-85	Filtered	Filtered	Filtered	Filtered	Filtered	Filtered	Filtered	9.02588	Filtered	Filtered	Filtered	Filtered	Filtered	Filtered	Filtered
Non Numérique		CON__P02769	DTHKSEIAHR	_DTHKSEIAHR_.2	_DTHKSEIAHR_	83932.3	Non Numérique	Non Numérique	Non Numérique	Non Numérique	Non Numérique	Non Numérique	Non Numérique	5.96524e-87	Filtered	Filtered	Filtered	Filtered	Filtered	Filtered	Filtered	8.98888	Filtered	Filtered	Filtered	Filtered	Filtered	Filtered	Filtered
Non Numérique		CON__P02769	RFKDLGEEHF	_RFKDLGEEHF_.3	_RFKDLGEEHF_	Non Numérique	Non Numérique	Non Numérique	Non Numérique	Non Numérique	9810.68	Non Numérique	Non Numérique	Filtered	Filtered	Filtered	Filtered	Filtered	0.000641416	Filtered	Filtered	Filtered	Filtered	Filtered	Filtered	Filtered	49.8309	Filtered	Filtered
Non Numérique		CON__P04258	GIAGLTGAR	_GIAGLTGAR_.2	_GIAGLTGAR_	1.10534e+06	1.05812e+06	Non Numérique	Non Numérique	Non Numérique	Non Numérique	Non Numérique	Non Numérique	2.61489e-46	6.18842e-10	Filtered	Filtered	Filtered	Filtered	Filtered	Filtered	45.1913	45.2037	Filtered	Filtered	Filtered	Filtered	Filtered	Filtered
Non Numérique		CON__P04258	GIAGLTGAR	_GIAGLTGAR_.1	_GIAGLTGAR_	1.10534e+06	1.05812e+06	Non Numérique	Non Numérique	Non Numérique	Non Numérique	Non Numérique	Non Numérique	6.93117e-52	2.7469e-12	Filtered	Filtered	Filtered	Filtered	Filtered	Filtered	45.1991	45.1854	Filtered	Filtered	Filtered	Filtered	Filtered	Filtered
Non Numérique		CON__P06868	EAHLPVIENK	_EAHLPVIENK_.2	_EAHLPVIENK_	2.20198e+06	1947130	Non Numérique	Non Numérique	Non Numérique	Non Numérique	Non Numérique	Non Numérique	2.54045e-80	2.17084e-16	Filtered	Filtered	Filtered	Filtered	Filtered	Filtered	54.6175	54.6574	Filtered	Filtered	Filtered	Filtered	Filtered	Filtered
Non Numérique		CON__P06868	EAHLPVIENK	_EAHLPVIENK_.3	_EAHLPVIENK_	2.20198e+06	1947130	Non Numérique	Non Numérique	Non Numérique	Non Numérique	Non Numérique	Non Numérique	7.7422e-52	9.31411e-15	Filtered	Filtered	Filtered	Filtered	Filtered	Filtered	54.6023	54.6369	Filtered	Filtered	Filtered	Filtered	Filtered	Filtered
Non Numérique		CON__P06868	EPSQADIAL	_EPSQADIAL_.1	_EPSQADIAL_	1.1835e+06	1.09226e+06	Non Numérique	Non Numérique	Non Numérique	Non Numérique	Non Numérique	Non Numérique	8.48875e-85	1.88045e-15	Filtered	Filtered	Filtered	Filtered	Filtered	Filtered	74.4963	74.5271	Filtered	Filtered	Filtered	Filtered	Filtered	Filtered
Non Numérique		CON__P06868	FREPSQADIAL	_FREPSQADIAL_.2	_FREPSQADIAL_	400780	456463	Non Numérique	Non Numérique	Non Numérique	Non Numérique	Non Numérique	Non Numérique	3.087e-95	1.33099e-20	Filtered	Filtered	Filtered	Filtered	Filtered	Filtered	77.4333	77.4972	Filtered	Filtered	Filtered	Filtered	Filtered	Filtered
Non Numérique		CON__P06868	YVPWIEETMR	_YVPWIEETMR_.2	_YVPWIEETMR_	127507	147212	Non Numérique	Non Numérique	Non Numérique	Non Numérique	Non Numérique	Non Numérique	2.35131e-53	1.16647e-14	Filtered	Filtered	Filtered	Filtered	Filtered	Filtered	95.7245	95.6229	Filtered	Filtered	Filtered	Filtered	Filtered	Filtered
Non Numérique		CON__P06868	EPHQHSIFTPETNPQSG	_EPHQHSIFTPETNPQSG_.3	_EPHQHSIFTPETNPQSG_	57454.4	46068.7	Non Numérique	Non Numérique	Non Numérique	Non Numérique	Non Numérique	Non Numérique	8.73651e-83	8.54677e-15	Filtered	Filtered	Filtered	Filtered	Filtered	Filtered	54.1252	54.178	Filtered	Filtered	Filtered	Filtered	Filtered	Filtered
Non Numérique		CON__P06868	EPHQHSIFTPETNPQSG	_EPHQHSIFTPETNPQSG_.2	_EPHQHSIFTPETNPQSG_	57454.4	46068.7	Non Numérique	Non Numérique	Non Numérique	Non Numérique	Non Numérique	Non Numérique	2.04964e-75	9.98327e-06	Filtered	Filtered	Filtered	Filtered	Filtered	Filtered	54.1292	54.1663	Filtered	Filtered	Filtered	Filtered	Filtered	Filtered
Non Numérique		CON__P06868	EPHQHSIFTPETNPQSGLE	_EPHQHSIFTPETNPQSGLE_.3	_EPHQHSIFTPETNPQSGLE_	32340.8	24550.1	Non Numérique	Non Numérique	Non Numérique	Non Numérique	Non Numérique	Non Numérique	6.19952e-31	7.36048e-09	Filtered	Filtered	Filtered	Filtered	Filtered	Filtered	69.2717	69.2736	Filtered	Filtered	Filtered	Filtered	Filtered	Filtered
Non Numérique		CON__P06868	EPHQHSIFTPETNPQSGLER	_EPHQHSIFTPETNPQSGLER_.3	_EPHQHSIFTPETNPQSGLER_	27844.1	21039.9	Non Numérique	Non Numérique	Non Numérique	Non Numérique	Non Numérique	Non Numérique	2.13001e-30	1.22437e-12	Filtered	Filtered	Filtered	Filtered	Filtered	Filtered	60.165	60.2108	Filtered	Filtered	Filtered	Filtered	Filtered	Filtered
Non Numérique		CON__P08727;P08727	TIENSRIVL	_TIENSRIVL_.2	_TIENSRIVL_	Non Numérique	Non Numérique	Non Numérique	Non Numérique	Non Numérique	48468.2	46864.6	Non Numérique	Filtered	Filtered	Filtered	Filtered	Filtered	0.00110846	0.00865284	Filtered	Filtered	Filtered	Filtered	Filtered	Filtered	71.4532	71.452	Filtered
Non Numérique		CON__P08727;P08727	GGLGGGSVR	_GGLGGGSVR_.2	_GGLGGGSVR_	516406	Non Numérique	Non Numérique	Non Numérique	Non Numérique	Non Numérique	Non Numérique	Non Numérique	0.00532209	Filtered	Filtered	Filtered	Filtered	Filtered	Filtered	Filtered	23.975	Filtered	Filtered	Filtered	Filtered	Filtered	Filtered	Filtered
Non Numérique		CON__P08729|CON__Q3KNV1;P08729	LPDIFEAQIAGLR	_LPDIFEAQIAGLR_.2	_LPDIFEAQIAGLR_	Non Numérique	Non Numérique	Non Numérique	Non Numérique	Non Numérique	11723.3	5196.6	Non Numérique	Filtered	Filtered	Filtered	Filtered	Filtered	7.99865e-07	0.00407049	Filtered	Filtered	Filtered	Filtered	Filtered	Filtered	116.52	116.709	Filtered
Non Numérique		CON__P08729|CON__Q3KNV1;P08729	VDALNDEINFLR	_VDALNDEINFLR_.2	_VDALNDEINFLR_	Non Numérique	Non Numérique	Non Numérique	Non Numérique	Non Numérique	10443	4453.79	Non Numérique	Filtered	Filtered	Filtered	Filtered	Filtered	1.19719e-06	6.72324e-05	Filtered	Filtered	Filtered	Filtered	Filtered	Filtered	101.46	101.634	Filtered
Non Numérique		CON__P08729|CON__Q3KNV1;P08729	SLDLDGIIAEVK	_SLDLDGIIAEVK_.2	_SLDLDGIIAEVK_	Non Numérique	Non Numérique	Non Numérique	Non Numérique	Non Numérique	6429.1	Non Numérique	Non Numérique	Filtered	Filtered	Filtered	Filtered	Filtered	6.27965e-10	Filtered	Filtered	Filtered	Filtered	Filtered	Filtered	Filtered	113.486	Filtered	Filtered
Non Numérique		CON__P08729|CON__Q3KNV1;P08729|CON__O43790;O43790;CON__Q6NT21;CON__P78385;P78385;CON__Q61726;CON__P78386;P78386|CON__Q14533;Q14533	RFLEQQNKL	_RFLEQQNKL_.2	_RFLEQQNKL_	Non Numérique	Non Numérique	Non Numérique	Non Numérique	Non Numérique	665521	718317	701052	Filtered	Filtered	Filtered	Filtered	Filtered	5.9735e-16	1.95133e-44	7.38832e-34	Filtered	Filtered	Filtered	Filtered	Filtered	44.9158	44.9171	45.0348
Non Numérique		CON__P12763	IDSVKVWPRRPTGEV	_IDSVKVWPRRPTGEV_.3	_IDSVKVWPRRPTGEV_	Non Numérique	Non Numérique	197812	207946	213402	Non Numérique	Non Numérique	Non Numérique	Filtered	Filtered	1.23427e-61	1.07231e-40	3.32429e-24	Filtered	Filtered	Filtered	Filtered	Filtered	44.2004	44.1341	44.0993	Filtered	Filtered	Filtered
Non Numérique		CON__P12763	LNQIDSVKVWPRRPT	_LNQIDSVKVWPRRPT_.3	_LNQIDSVKVWPRRPT_	Non Numérique	Non Numérique	79930.3	79996.8	81718.9	Non Numérique	Non Numérique	Non Numérique	Filtered	Filtered	1.29347e-58	1.30811e-35	3.14959e-21	Filtered	Filtered	Filtered	Filtered	Filtered	46.8755	46.7986	46.7951	Filtered	Filtered	Filtered
Non Numérique		CON__P12763	LNQIDSVKVWPRRP	_LNQIDSVKVWPRRP_.3	_LNQIDSVKVWPRRP_	Non Numérique	Non Numérique	71154.4	70358.3	75873.8	Non Numérique	Non Numérique	Non Numérique	Filtered	Filtered	7.93521e-38	8.4539e-29	4.30124e-19	Filtered	Filtered	Filtered	Filtered	Filtered	47.5793	47.4868	47.5041	Filtered	Filtered	Filtered
Non Numérique		CON__P12763	TLNQIDSVKVWPRRP	_TLNQIDSVKVWPRRP_.3	_TLNQIDSVKVWPRRP_	Non Numérique	Non Numérique	11740.5	14308.3	15359.3	Non Numérique	Non Numérique	Non Numérique	Filtered	Filtered	1.80031e-06	0.000595285	0.0044879	Filtered	Filtered	Filtered	Filtered	Filtered	50.4581	50.381	50.3932	Filtered	Filtered	Filtered
Non Numérique		CON__P12763	TPIVGQPSIPGGPVR	_TPIVGQPSIPGGPVR_.2	_TPIVGQPSIPGGPVR_	Non Numérique	Non Numérique	Non Numérique	Non Numérique	Non Numérique	12533.1	6896.64	5836.12	Filtered	Filtered	Filtered	Filtered	Filtered	1.00614e-10	0.00295663	0.00440754	Filtered	Filtered	Filtered	Filtered	Filtered	79.6965	79.8056	79.7816
Non Numérique		CON__P12763	HTFSGVASVESSSGEAFHVGK	_HTFSGVASVESSSGEAFHVGK_.3	_HTFSGVASVESSSGEAFHVGK_	1975584	1.77959e+06	Non Numérique	Non Numérique	Non Numérique	5909.69	Non Numérique	Non Numérique	1.11003e-104	2.88646e-20	Filtered	Filtered	Filtered	0.00897042	Filtered	Filtered	67.144	67.1382	Filtered	Filtered	Filtered	67.0984	Filtered	Filtered
Non Numérique		CON__P12763	HTFSGVASVESSSGEAFHVGK	_HTFSGVASVESSSGEAFHVGK_.2	_HTFSGVASVESSSGEAFHVGK_	1975584	1.77959e+06	Non Numérique	Non Numérique	Non Numérique	5909.69	Non Numérique	Non Numérique	1.01184e-66	2.96948e-15	Filtered	Filtered	Filtered	Filtered	Filtered	Filtered	67.1682	67.1419	Filtered	Filtered	Filtered	Filtered	Filtered	Filtered
Non Numérique		CON__P12763	KQDGQFSVL	_KQDGQFSVL_.2	_KQDGQFSVL_	2.3154e+06	2.20219e+06	Non Numérique	Non Numérique	Non Numérique	Non Numérique	Non Numérique	Non Numérique	8.29963e-45	7.10287e-11	Filtered	Filtered	Filtered	Filtered	Filtered	Filtered	66.5	66.5495	Filtered	Filtered	Filtered	Filtered	Filtered	Filtered
Non Numérique		CON__P12763	HTFSGVASVESSSGEAFHVG	_HTFSGVASVESSSGEAFHVG_.3	_HTFSGVASVESSSGEAFHVG_	242764	266824	Non Numérique	Non Numérique	Non Numérique	Non Numérique	Non Numérique	Non Numérique	2.51213e-100	4.65787e-18	Filtered	Filtered	Filtered	Filtered	Filtered	Filtered	76.6672	76.7045	Filtered	Filtered	Filtered	Filtered	Filtered	Filtered
Non Numérique		CON__P12763	HTFSGVASVESSSGEAFHVG	_HTFSGVASVESSSGEAFHVG_.2	_HTFSGVASVESSSGEAFHVG_	242764	266824	Non Numérique	Non Numérique	Non Numérique	Non Numérique	Non Numérique	Non Numérique	0.00904549	Filtered	Filtered	Filtered	Filtered	Filtered	Filtered	Filtered	76.6651	Filtered	Filtered	Filtered	Filtered	Filtered	Filtered	Filtered
Non Numérique		CON__P12763	HTFSGVASVE	_HTFSGVASVE_.2	_HTFSGVASVE_	Non Numérique	Non Numérique	Non Numérique	Non Numérique	Non Numérique	169754	Non Numérique	194111	Filtered	Filtered	Filtered	Filtered	Filtered	0.00789899	Filtered	0.00984524	Filtered	Filtered	Filtered	Filtered	Filtered	59.4036	Filtered	59.427
Non Numérique		CON__P12763	QIDSVKVWPRRPTGEV	_QIDSVKVWPRRPTGEV_.3	_QIDSVKVWPRRPTGEV_	Non Numérique	Non Numérique	10981.3	8699.19	Non Numérique	Non Numérique	Non Numérique	Non Numérique	Filtered	Filtered	0.00022831	0.00788494	Filtered	Filtered	Filtered	Filtered	Filtered	Filtered	45.4351	45.3532	Filtered	Filtered	Filtered	Filtered
Non Numérique		CON__P12763	SVVAVPLPLHR	_SVVAVPLPLHR_.3	_SVVAVPLPLHR_	118570	1.82832e+06	Non Numérique	Non Numérique	Non Numérique	Non Numérique	Non Numérique	Non Numérique	3.48806e-10	1.22616e-15	Filtered	Filtered	Filtered	Filtered	Filtered	Filtered	84.8628	84.9981	Filtered	Filtered	Filtered	Filtered	Filtered	Filtered
Non Numérique		CON__P12763	SVVAVPLPLHR	_SVVAVPLPLHR_.2	_SVVAVPLPLHR_	118570	1.82832e+06	Non Numérique	Non Numérique	Non Numérique	Non Numérique	Non Numérique	Non Numérique	0.00142967	5.6523e-14	Filtered	Filtered	Filtered	Filtered	Filtered	Filtered	84.8551	84.9773	Filtered	Filtered	Filtered	Filtered	Filtered	Filtered
Non Numérique		CON__P12763	HTFSGVASVESSSGEAFH	_HTFSGVASVESSSGEAFH_.3	_HTFSGVASVESSSGEAFH_	17615.4	27497.8	Non Numérique	Non Numérique	Non Numérique	Non Numérique	Non Numérique	Non Numérique	8.62137e-07	0.00416909	Filtered	Filtered	Filtered	Filtered	Filtered	Filtered	64.2051	64.1857	Filtered	Filtered	Filtered	Filtered	Filtered	Filtered
Non Numérique		CON__P12763	HTLNQIDSVK	_HTLNQIDSVK_.2	_HTLNQIDSVK_	Non Numérique	Non Numérique	Non Numérique	Non Numérique	Non Numérique	Non Numérique	3897	Non Numérique	Filtered	Filtered	Filtered	Filtered	Filtered	Filtered	0.00868132	Filtered	Filtered	Filtered	Filtered	Filtered	Filtered	Filtered	39.0916	Filtered
Non Numérique		CON__P13645;P13645	SSSKGSLGGGFSSGGFSGG	_SSSKGSLGGGFSSGGFSGG_.2	_SSSKGSLGGGFSSGGFSGG_	27654.2	25782.3	4165.25	Non Numérique	4461.6	6870.08	6355.59	5727.59	1.3695e-71	3.77858e-10	0.00375238	Filtered	0.00184598	3.13678e-11	2.30956e-28	2.99226e-08	62.5366	62.532	47.0871	Filtered	47.0172	63.4025	63.3048	63.4779
Non Numérique		CON__P13645;P13645	SSSSGSVGESSSKGP	_SSSSGSVGESSSKGP_.2	_SSSSGSVGESSSKGP_	49618.7	50222.8	Non Numérique	Non Numérique	4575.09	23162.4	19399.5	19760.5	3.12805e-100	4.90818e-20	Filtered	Filtered	0.00837733	1.41456e-13	1.20652e-32	2.68664e-27	21.3052	20.8049	Filtered	Filtered	18.6457	20.9355	20.6852	20.6927
Non Numérique		CON__P13645;P13645	SSSKGSLGGGFSSGGFSGGS	_SSSKGSLGGGFSSGGFSGGS_.2	_SSSKGSLGGGFSSGGFSGGS_	11283.9	8692.35	Non Numérique	7287.95	Non Numérique	14892.3	12631.1	14640	4.12704e-11	0.000463504	Filtered	0.00629103	Filtered	3.71361e-08	1.03558e-13	3.461e-11	61.5115	61.5719	Filtered	46.181	Filtered	62.6249	62.501	62.7108
Non Numérique		CON__P13645;P13645	RNVSTGDVNVE	_RNVSTGDVNVE_.2	_RNVSTGDVNVE_	138760	139215	Non Numérique	Non Numérique	Non Numérique	19315.7	18662.8	17345.8	0.00282959	0.00896589	Filtered	Filtered	Filtered	0.0029364	0.00459846	0.00189543	39.0533	38.8602	Filtered	Filtered	Filtered	39.8964	39.7721	39.8219
Non Numérique		CON__P13645;P13645	SSGSVGESSSKGP	_SSGSVGESSSKGP_.2	_SSGSVGESSSKGP_	54207.5	59530.8	11176	9466.76	Non Numérique	Non Numérique	Non Numérique	29502.4	1.33818e-22	8.80867e-05	2.01122e-29	0.00617249	Filtered	Filtered	Filtered	0.00543498	20.0995	19.4791	18.0326	18.1664	Filtered	Filtered	Filtered	19.3913
Non Numérique		CON__P13645;P13645	SSSGSVGESSSKGP	_SSSGSVGESSSKGP_.2	_SSSGSVGESSSKGP_	42881.6	44691.2	Non Numérique	Non Numérique	Non Numérique	11577.9	8263.89	9301.68	1.38289e-69	1.1638e-13	Filtered	Filtered	Filtered	0.000598789	8.31582e-08	3.47061e-10	20.7858	20.2072	Filtered	Filtered	Filtered	20.2843	19.9974	20.1516
Non Numérique		CON__P13645;P13645	SSSKGSLGGGFSSGGF	_SSSKGSLGGGFSSGGF_.2	_SSSKGSLGGGFSSGGF_	15024.7	14728.8	Non Numérique	Non Numérique	Non Numérique	8356.02	5845.48	7169.78	6.76211e-08	0.00261773	Filtered	Filtered	Filtered	1.77338e-05	0.00188908	0.000383619	68.7595	68.8066	Filtered	Filtered	Filtered	69.1677	69.12	69.2516
Non Numérique		CON__P13645;P13645	SSSKGSLGGGFSSGGFSG	_SSSKGSLGGGFSSGGFSG_.2	_SSSKGSLGGGFSSGGFSG_	22239.9	16771.3	Non Numérique	Non Numérique	Non Numérique	Non Numérique	Non Numérique	2896.89	1.92603e-07	0.00015338	Filtered	Filtered	Filtered	Filtered	Filtered	0.00807995	63.4473	63.4799	Filtered	Filtered	Filtered	Filtered	Filtered	64.438
Non Numérique		CON__P13645;P13645	SSSGGHKSSSSGSVGESSSKGP	_SSSGGHKSSSSGSVGESSSKGP_.3	_SSSGGHKSSSSGSVGESSSKGP_	18987	12146.5	3492.42	Non Numérique	Non Numérique	Non Numérique	Non Numérique	Non Numérique	5.52023e-57	1.43733e-12	0.00302227	Filtered	Filtered	Filtered	Filtered	Filtered	14.2473	12.6278	14.3434	Filtered	Filtered	Filtered	Filtered	Filtered
Non Numérique		CON__P13645;P13645	FNEKSKEL	_FNEKSKEL_.2	_FNEKSKEL_	Non Numérique	Non Numérique	Non Numérique	Non Numérique	Non Numérique	10583.2	9502.61	8443.43	Filtered	Filtered	Filtered	Filtered	Filtered	0.00104331	0.00256844	0.00306407	Filtered	Filtered	Filtered	Filtered	Filtered	27.5039	27.4209	27.361
Non Numérique		CON__P13645;P13645	SSSKGSLGGGFSSG	_SSSKGSLGGGFSSG_.2	_SSSKGSLGGGFSSG_	54392.3	37365.5	Non Numérique	Non Numérique	Non Numérique	Non Numérique	Non Numérique	Non Numérique	7.357e-25	4.96987e-12	Filtered	Filtered	Filtered	Filtered	Filtered	Filtered	40.4557	40.3842	Filtered	Filtered	Filtered	Filtered	Filtered	Filtered
Non Numérique		CON__P13645;P13645	HKSSSSGSVGESSSKGP	_HKSSSSGSVGESSSKGP_.3	_HKSSSSGSVGESSSKGP_	28771.8	28258.2	Non Numérique	Non Numérique	Non Numérique	Non Numérique	Non Numérique	Non Numérique	1.40759e-21	3.89516e-05	Filtered	Filtered	Filtered	Filtered	Filtered	Filtered	12.5648	11.7083	Filtered	Filtered	Filtered	Filtered	Filtered	Filtered
Non Numérique		CON__P13645;P13645	GGFGGGSFRGSYGSS	_GGFGGGSFRGSYGSS_.2	_GGFGGGSFRGSYGSS_	17245.4	19299.5	Non Numérique	Non Numérique	Non Numérique	Non Numérique	Non Numérique	Non Numérique	6.12788e-52	1.95075e-07	Filtered	Filtered	Filtered	Filtered	Filtered	Filtered	54.8709	54.8966	Filtered	Filtered	Filtered	Filtered	Filtered	Filtered
Non Numérique		CON__P13645;P13645	SSGGGGRGGGSFGGG	_SSGGGGRGGGSFGGG_.2	_SSGGGGRGGGSFGGG_	10183.5	12583.2	Non Numérique	Non Numérique	Non Numérique	Non Numérique	Non Numérique	Non Numérique	2.30984e-14	5.83743e-06	Filtered	Filtered	Filtered	Filtered	Filtered	Filtered	20.2196	19.5783	Filtered	Filtered	Filtered	Filtered	Filtered	Filtered
Non Numérique		CON__P13645;P13645	GGGSSSGGHKSSSSGSVGESSSKGP	_GGGSSSGGHKSSSSGSVGESSSKGP_.3	_GGGSSSGGHKSSSSGSVGESSSKGP_	Non Numérique	Non Numérique	4879.76	Non Numérique	Non Numérique	10979.6	Non Numérique	Non Numérique	Filtered	Filtered	4.9283e-05	Filtered	Filtered	0.00299895	Filtered	Filtered	Filtered	Filtered	14.4919	Filtered	Filtered	12.7452	Filtered	Filtered
Non Numérique		CON__P13645;P13645	YENEVALRQ	_YENEVALRQ_.2	_YENEVALRQ_	Non Numérique	53578.6	Non Numérique	Non Numérique	Non Numérique	Non Numérique	Non Numérique	Non Numérique	Filtered	0.00576342	Filtered	Filtered	Filtered	Filtered	Filtered	Filtered	Filtered	44.9311	Filtered	Filtered	Filtered	Filtered	Filtered	Filtered
Non Numérique		CON__P13645;P13645	SSSKGSLGGGFSSGG	_SSSKGSLGGGFSSGG_.2	_SSSKGSLGGGFSSGG_	Non Numérique	21275.9	Non Numérique	Non Numérique	Non Numérique	Non Numérique	Non Numérique	Non Numérique	Filtered	0.000124995	Filtered	Filtered	Filtered	Filtered	Filtered	Filtered	Filtered	40.3436	Filtered	Filtered	Filtered	Filtered	Filtered	Filtered
Non Numérique		CON__P13645;P13645	SSSKGSLGGGFSSGGFSGGSF	_SSSKGSLGGGFSSGGFSGGSF_.2	_SSSKGSLGGGFSSGGFSGGSF_	Non Numérique	19008.9	Non Numérique	Non Numérique	Non Numérique	Non Numérique	Non Numérique	Non Numérique	Filtered	0.00880756	Filtered	Filtered	Filtered	Filtered	Filtered	Filtered	Filtered	82.9983	Filtered	Filtered	Filtered	Filtered	Filtered	Filtered
Non Numérique		CON__P13645;P13645|CON__P02535-1	SFGGGSFGG	_SFGGGSFGG_.1	_SFGGGSFGG_	142994	103524	2689.13	Non Numérique	Non Numérique	Non Numérique	Non Numérique	Non Numérique	1.29739e-64	2.65152e-10	0.00368635	Filtered	Filtered	Filtered	Filtered	Filtered	58.5061	58.5524	46.0309	Filtered	Filtered	Filtered	Filtered	Filtered
Non Numérique		CON__P13645;P13645|CON__P02535-1	SFGGGSFG	_SFGGGSFG_.1	_SFGGGSFG_	212516	155390	Non Numérique	Non Numérique	Non Numérique	Non Numérique	Non Numérique	Non Numérique	3.78263e-31	1.08959e-08	Filtered	Filtered	Filtered	Filtered	Filtered	Filtered	59.9736	60.0138	Filtered	Filtered	Filtered	Filtered	Filtered	Filtered
Non Numérique		CON__P13645;P13645|CON__P02535-1	SFGGGSFGGG	_SFGGGSFGGG_.1	_SFGGGSFGGG_	96139.3	76025.1	Non Numérique	Non Numérique	Non Numérique	Non Numérique	Non Numérique	Non Numérique	5.02732e-63	1.90017e-13	Filtered	Filtered	Filtered	Filtered	Filtered	Filtered	57.3401	57.2547	Filtered	Filtered	Filtered	Filtered	Filtered	Filtered
Non Numérique		CON__P13645;P13645|CON__P02535-1	STGDVNVE	_STGDVNVE_.1	_STGDVNVE_	40027.8	32061.4	Non Numérique	Non Numérique	Non Numérique	Non Numérique	Non Numérique	Non Numérique	2.12383e-55	1.82917e-10	Filtered	Filtered	Filtered	Filtered	Filtered	Filtered	34.8259	34.495	Filtered	Filtered	Filtered	Filtered	Filtered	Filtered
Non Numérique		CON__P13645;P13645|CON__P02535-1	ALEEQLQQIR	_ALEEQLQQIR_.2	_ALEEQLQQIR_	36841.3	33681.4	Non Numérique	Non Numérique	Non Numérique	Non Numérique	Non Numérique	Non Numérique	5.59648e-37	0.000245538	Filtered	Filtered	Filtered	Filtered	Filtered	Filtered	64.7243	64.7311	Filtered	Filtered	Filtered	Filtered	Filtered	Filtered
Non Numérique		CON__P13645;P13645|CON__P02535-1	EESNYELEGKIK	_EESNYELEGKIK_.2	_EESNYELEGKIK_	3599.54	4515.03	Non Numérique	Non Numérique	Non Numérique	Non Numérique	Non Numérique	Non Numérique	0.0013833	0.000383689	Filtered	Filtered	Filtered	Filtered	Filtered	Filtered	47.0759	47.1573	Filtered	Filtered	Filtered	Filtered	Filtered	Filtered
Non Numérique		CON__P13645;P13645|CON__P02535-1	VSTGDVNVE	_VSTGDVNVE_.1	_VSTGDVNVE_	Non Numérique	6224.37	Non Numérique	Non Numérique	Non Numérique	Non Numérique	Non Numérique	Non Numérique	Filtered	0.000515449	Filtered	Filtered	Filtered	Filtered	Filtered	Filtered	Filtered	46.9849	Filtered	Filtered	Filtered	Filtered	Filtered	Filtered
Non Numérique		CON__P13645;P13645|CON__P08727;P08727|CON__Q04695;Q04695;CON__Q9QWL7|CON__P02533;P02533|CON__P08779;P08779|CON__P19012;P19012;P19012-2|CON__A2A4G1	NLNDRLASYLDKVRA	_NLNDRLASYLDKVRA_.3	_NLNDRLASYLDKVRA_	47889.5	48470.1	Non Numérique	Non Numérique	Non Numérique	Non Numérique	Non Numérique	Non Numérique	2.47341e-11	0.000185313	Filtered	Filtered	Filtered	Filtered	Filtered	Filtered	86.4686	86.4448	Filtered	Filtered	Filtered	Filtered	Filtered	Filtered
Non Numérique		CON__P13645;P13645|CON__P08727;P08727|CON__Q04695;Q04695;CON__Q9QWL7|CON__P02533;P02533|CON__P08779;P08779|CON__P19012;P19012;P19012-2|CON__A2A4G1	NLNDRLASYLDKVRAL	_NLNDRLASYLDKVRAL_.3	_NLNDRLASYLDKVRAL_	Non Numérique	9583.05	Non Numérique	Non Numérique	Non Numérique	Non Numérique	Non Numérique	Non Numérique	Filtered	0.00777714	Filtered	Filtered	Filtered	Filtered	Filtered	Filtered	Filtered	103.296	Filtered	Filtered	Filtered	Filtered	Filtered	Filtered
Non Numérique		CON__P15497	YHAKASEQL	_YHAKASEQL_.2	_YHAKASEQL_	85963.1	77843.8	Non Numérique	Non Numérique	Non Numérique	Non Numérique	Non Numérique	Non Numérique	1.4558e-42	9.90932e-06	Filtered	Filtered	Filtered	Filtered	Filtered	Filtered	26.9148	26.6291	Filtered	Filtered	Filtered	Filtered	Filtered	Filtered
Non Numérique		CON__P20930;P20930	KGYSPTHREEEY	_KGYSPTHREEEY_.3	_KGYSPTHREEEY_	Non Numérique	7365.37	11451.6	9925.51	9121.81	Non Numérique	Non Numérique	3146.46	Filtered	0.000794518	3.54811e-37	0.0050982	2.76619e-06	Filtered	Filtered	0.00370041	Filtered	24.1114	21.2556	21.3369	21.4356	Filtered	Filtered	23.6746
Non Numérique		CON__P20930;P20930	KGYSPTHREEE	_KGYSPTHREEE_.3	_KGYSPTHREEE_	Non Numérique	5466.56	Non Numérique	Non Numérique	Non Numérique	5769.28	4509.96	4921.17	Filtered	0.000440664	Filtered	Filtered	Filtered	0.00086292	0.00525638	0.00129204	Filtered	14.8064	Filtered	Filtered	Filtered	12.9731	12.8942	12.9814
Non Numérique		CON__P20930;P20930	YYESTRKEN	_YYESTRKEN_.2	_YYESTRKEN_	5027.77	6492.04	Non Numérique	Non Numérique	Non Numérique	Non Numérique	Non Numérique	Non Numérique	0.00474774	1.28506e-06	Filtered	Filtered	Filtered	Filtered	Filtered	Filtered	15.2794	14.4591	Filtered	Filtered	Filtered	Filtered	Filtered	Filtered
Non Numérique		CON__P34955	SVLGDVGITEVFSDR	_SVLGDVGITEVFSDR_.2	_SVLGDVGITEVFSDR_	Non Numérique	Non Numérique	Non Numérique	Non Numérique	Non Numérique	30633.3	17054	12914.6	Filtered	Filtered	Filtered	Filtered	Filtered	6.09279e-13	7.16637e-17	2.67611e-18	Filtered	Filtered	Filtered	Filtered	Filtered	111.702	111.848	111.645
Non Numérique		CON__P34955	VKNLYHSEAFSINFRDA	_VKNLYHSEAFSINFRDA_.3	_VKNLYHSEAFSINFRDA_	38285.7	34425.8	Non Numérique	Non Numérique	Non Numérique	Non Numérique	Non Numérique	Non Numérique	3.19284e-55	8.16115e-13	Filtered	Filtered	Filtered	Filtered	Filtered	Filtered	77.2867	77.3557	Filtered	Filtered	Filtered	Filtered	Filtered	Filtered
Non Numérique		CON__P34955	KAALTIDEKGTEAVG	_KAALTIDEKGTEAVG_.2	_KAALTIDEKGTEAVG_	28267.8	37934.1	Non Numérique	Non Numérique	Non Numérique	Non Numérique	Non Numérique	Non Numérique	3.46137e-32	1.36282e-07	Filtered	Filtered	Filtered	Filtered	Filtered	Filtered	52.6625	52.7016	Filtered	Filtered	Filtered	Filtered	Filtered	Filtered
Non Numérique		CON__P34955	SPLFVGKVVNPTQ	_SPLFVGKVVNPTQ_.2	_SPLFVGKVVNPTQ_	21516	24058.8	Non Numérique	Non Numérique	Non Numérique	Non Numérique	Non Numérique	Non Numérique	3.80922e-14	5.3913e-06	Filtered	Filtered	Filtered	Filtered	Filtered	Filtered	83.4937	83.4958	Filtered	Filtered	Filtered	Filtered	Filtered	Filtered
Non Numérique		CON__P34955	ISETYDLKSVLGDVG	_ISETYDLKSVLGDVG_.2	_ISETYDLKSVLGDVG_	18135.5	18652.4	Non Numérique	Non Numérique	Non Numérique	Non Numérique	Non Numérique	Non Numérique	1.48531e-06	3.97843e-05	Filtered	Filtered	Filtered	Filtered	Filtered	Filtered	103.714	103.548	Filtered	Filtered	Filtered	Filtered	Filtered	Filtered
Non Numérique		CON__P34955	KAALTIDEKGTEA	_KAALTIDEKGTEA_.2	_KAALTIDEKGTEA_	15692.1	14686.6	Non Numérique	Non Numérique	Non Numérique	Non Numérique	Non Numérique	Non Numérique	5.44647e-65	2.06516e-13	Filtered	Filtered	Filtered	Filtered	Filtered	Filtered	43.8998	43.9055	Filtered	Filtered	Filtered	Filtered	Filtered	Filtered
Non Numérique		CON__P34955	ETYDLKSVLGDVG	_ETYDLKSVLGDVG_.2	_ETYDLKSVLGDVG_	4538.57	3370.31	Non Numérique	Non Numérique	Non Numérique	Non Numérique	Non Numérique	Non Numérique	0.000930755	0.000803849	Filtered	Filtered	Filtered	Filtered	Filtered	Filtered	99.6441	99.4897	Filtered	Filtered	Filtered	Filtered	Filtered	Filtered
Non Numérique		CON__P34955	HKAALTIDEKGTEAVG	_HKAALTIDEKGTEAVG_.3	_HKAALTIDEKGTEAVG_	79007.4	Non Numérique	Non Numérique	Non Numérique	Non Numérique	Non Numérique	Non Numérique	Non Numérique	0.00148202	Filtered	Filtered	Filtered	Filtered	Filtered	Filtered	Filtered	46.1471	Filtered	Filtered	Filtered	Filtered	Filtered	Filtered	Filtered
Non Numérique		CON__P34955	SHGKIVELVKVLDPNT	_SHGKIVELVKVLDPNT_.3	_SHGKIVELVKVLDPNT_	Non Numérique	19317.3	Non Numérique	Non Numérique	Non Numérique	Non Numérique	Non Numérique	Non Numérique	Filtered	0.000175905	Filtered	Filtered	Filtered	Filtered	Filtered	Filtered	Filtered	85.661	Filtered	Filtered	Filtered	Filtered	Filtered	Filtered
Non Numérique		CON__P35908;P35908	GGPGGFGPGGYPGGIH	_GGPGGFGPGGYPGGIH_.2	_GGPGGFGPGGYPGGIH_	30147.5	32760.8	Non Numérique	Non Numérique	Non Numérique	Non Numérique	Non Numérique	Non Numérique	0.00727704	0.000235811	Filtered	Filtered	Filtered	Filtered	Filtered	Filtered	70.6225	70.6249	Filtered	Filtered	Filtered	Filtered	Filtered	Filtered
Non Numérique		CON__P35908;P35908	GGPGGVGGL	_GGPGGVGGL_.1	_GGPGGVGGL_	Non Numérique	Non Numérique	Non Numérique	11795.5	Non Numérique	22662	Non Numérique	Non Numérique	Filtered	Filtered	Filtered	0.00959937	Filtered	8.14537e-05	Filtered	Filtered	Filtered	Filtered	Filtered	45.1518	Filtered	60.4817	Filtered	Filtered
Non Numérique		CON__P35908;P35908	NVKVDPEIQ	_NVKVDPEIQ_.2	_NVKVDPEIQ_	Non Numérique	Non Numérique	Non Numérique	Non Numérique	Non Numérique	Non Numérique	Non Numérique	22079.1	Filtered	Filtered	Filtered	Filtered	Filtered	Filtered	Filtered	0.00757162	Filtered	Filtered	Filtered	Filtered	Filtered	Filtered	Filtered	52.7226
Non Numérique		CON__P35908;P35908	GSGGGGSSSVKGSSGE	_GSGGGGSSSVKGSSGE_.2	_GSGGGGSSSVKGSSGE_	3381.84	Non Numérique	Non Numérique	Non Numérique	Non Numérique	Non Numérique	Non Numérique	Non Numérique	6.88028e-12	Filtered	Filtered	Filtered	Filtered	Filtered	Filtered	Filtered	11.4371	Filtered	Filtered	Filtered	Filtered	Filtered	Filtered	Filtered
Non Numérique		CON__P81644	AYFEKTQEELTPF	_AYFEKTQEELTPF_.2	_AYFEKTQEELTPF_	Non Numérique	Non Numérique	Non Numérique	Non Numérique	Non Numérique	136220	118841	124678	Filtered	Filtered	Filtered	Filtered	Filtered	6.55978e-14	6.55941e-33	9.21877e-25	Filtered	Filtered	Filtered	Filtered	Filtered	91.8687	92.0012	91.9712
Non Numérique		CON__P81644	FIDPKKQPAT	_FIDPKKQPAT_.2	_FIDPKKQPAT_	Non Numérique	Non Numérique	23572.3	23993.1	28055.9	Non Numérique	Non Numérique	Non Numérique	Filtered	Filtered	2.89192e-16	2.1593e-09	6.80686e-05	Filtered	Filtered	Filtered	Filtered	Filtered	29.1812	29.1941	29.1081	Filtered	Filtered	Filtered
Non Numérique		CON__Q0VCM5	ALQMSLAYQFVTPLTSMT	_ALQM[Oxidation (M)]SLAYQFVTPLTSMT_.2	_ALQM[Oxidation (M)]SLAYQFVTPLTSMT_	124830	116744	Non Numérique	Non Numérique	Non Numérique	Non Numérique	Non Numérique	Non Numérique	9.76919e-66	6.11915e-13	Filtered	Filtered	Filtered	Filtered	Filtered	Filtered	96.1942	96.0671	Filtered	Filtered	Filtered	Filtered	Filtered	Filtered
Non Numérique		CON__Q0VCM5	EVLVTINRKR	_EVLVTINRKR_.2	_EVLVTINRKR_	3286.8	3375.2	Non Numérique	Non Numérique	Non Numérique	Non Numérique	Non Numérique	Non Numérique	6.90838e-45	0.000212449	Filtered	Filtered	Filtered	Filtered	Filtered	Filtered	22.8227	22.5627	Filtered	Filtered	Filtered	Filtered	Filtered	Filtered
Non Numérique		CON__Q14CN4-1;Q14CN4-3;Q14CN4-2;Q14CN4	TNAGAGGAGFSMGFG	_TNAGAGGAGFSMGFG_.2	_TNAGAGGAGFSMGFG_	60862.1	52795.4	Non Numérique	Non Numérique	Non Numérique	Non Numérique	Non Numérique	Non Numérique	7.93952e-33	2.44463e-06	Filtered	Filtered	Filtered	Filtered	Filtered	Filtered	47.3151	47.3721	Filtered	Filtered	Filtered	Filtered	Filtered	Filtered
Non Numérique		CON__Q1RMK2	ESGPSLVKPS	_ESGPSLVKPS_.2	_ESGPSLVKPS_	Non Numérique	Non Numérique	45200	42986.4	49412.3	Non Numérique	Non Numérique	Non Numérique	Filtered	Filtered	3.8665e-05	0.00670932	0.00448947	Filtered	Filtered	Filtered	Filtered	Filtered	35.4228	35.3362	35.3441	Filtered	Filtered	Filtered
Non Numérique		CON__Q29443;CON__Q0IIK2	IAKIMKGEADAMSLDG	_IAKIMKGEADAMSLDG_.2	_IAKIMKGEADAMSLDG_	Non Numérique	20931.2	19976.9	19519.6	17308.1	Non Numérique	Non Numérique	Non Numérique	Filtered	0.0097103	1.53391e-62	9.2463e-33	3.13224e-22	Filtered	Filtered	Filtered	Filtered	65.2704	47.7086	47.6264	47.649	Filtered	Filtered	Filtered
Non Numérique		CON__Q29443;CON__Q0IIK2	KGDVAFVKDQTVIQ	_KGDVAFVKDQTVIQ_.3	_KGDVAFVKDQTVIQ_	Non Numérique	Non Numérique	47602.8	49203.4	50344.5	Non Numérique	Non Numérique	Non Numérique	Filtered	Filtered	2.38288e-54	2.66424e-21	6.46608e-07	Filtered	Filtered	Filtered	Filtered	Filtered	46.2442	46.157	46.1692	Filtered	Filtered	Filtered
Non Numérique		CON__Q29443;CON__Q0IIK2	KGDVAFVKDQTVIQ	_KGDVAFVKDQTVIQ_.2	_KGDVAFVKDQTVIQ_	Non Numérique	Non Numérique	47602.8	49203.4	50344.5	Non Numérique	Non Numérique	Non Numérique	Filtered	Filtered	1.15518e-53	5.78475e-27	5.66993e-19	Filtered	Filtered	Filtered	Filtered	Filtered	46.2398	46.1474	46.1753	Filtered	Filtered	Filtered
Non Numérique		CON__Q29443;CON__Q0IIK2	DVAFVKDQTVIQNTD	_DVAFVKDQTVIQNTD_.2	_DVAFVKDQTVIQNTD_	1.10341e+06	1.06858e+06	Non Numérique	Non Numérique	Non Numérique	Non Numérique	Non Numérique	Non Numérique	9.8645e-114	6.97447e-22	Filtered	Filtered	Filtered	Filtered	Filtered	Filtered	77.3491	77.3202	Filtered	Filtered	Filtered	Filtered	Filtered	Filtered
Non Numérique		CON__Q29443;CON__Q0IIK2	DVAFVKDQTVIQNTDG	_DVAFVKDQTVIQNTDG_.2	_DVAFVKDQTVIQNTDG_	467365	424505	Non Numérique	Non Numérique	Non Numérique	Non Numérique	Non Numérique	Non Numérique	7.28538e-101	1.82858e-20	Filtered	Filtered	Filtered	Filtered	Filtered	Filtered	77.0726	77.0489	Filtered	Filtered	Filtered	Filtered	Filtered	Filtered
Non Numérique		CON__Q29443;CON__Q0IIK2	GDVAFVKDQTVIQNTDGN	_GDVAFVKDQTVIQNTDGN_.2	_GDVAFVKDQTVIQNTDGN_	424926	419526	Non Numérique	Non Numérique	Non Numérique	Non Numérique	Non Numérique	Non Numérique	0.00443163	0.00027368	Filtered	Filtered	Filtered	Filtered	Filtered	Filtered	71.386	71.3479	Filtered	Filtered	Filtered	Filtered	Filtered	Filtered
Non Numérique		CON__Q29443;CON__Q0IIK2	THYYAVAVVKKDTDFK	_THYYAVAVVKKDTDFK_.3	_THYYAVAVVKKDTDFK_	243830	194151	Non Numérique	Non Numérique	Non Numérique	Non Numérique	Non Numérique	Non Numérique	3.847e-99	1.5687e-20	Filtered	Filtered	Filtered	Filtered	Filtered	Filtered	53.8782	53.9347	Filtered	Filtered	Filtered	Filtered	Filtered	Filtered
Non Numérique		CON__Q29443;CON__Q0IIK2	GDVAFVKDQTVIQNTD	_GDVAFVKDQTVIQNTD_.2	_GDVAFVKDQTVIQNTD_	157283	165785	Non Numérique	Non Numérique	Non Numérique	Non Numérique	Non Numérique	Non Numérique	9.77406e-78	3.18658e-18	Filtered	Filtered	Filtered	Filtered	Filtered	Filtered	72.907	72.8651	Filtered	Filtered	Filtered	Filtered	Filtered	Filtered
Non Numérique		CON__Q29443;CON__Q0IIK2	GDVAFVKDQTVIQNTDG	_GDVAFVKDQTVIQNTDG_.2	_GDVAFVKDQTVIQNTDG_	147352	162586	Non Numérique	Non Numérique	Non Numérique	Non Numérique	Non Numérique	Non Numérique	4.50175e-79	7.34687e-20	Filtered	Filtered	Filtered	Filtered	Filtered	Filtered	72.5558	72.4979	Filtered	Filtered	Filtered	Filtered	Filtered	Filtered
Non Numérique		CON__Q29443;CON__Q0IIK2	DVAFVKDQTVIQNTDGN	_DVAFVKDQTVIQNTDGN_.2	_DVAFVKDQTVIQNTDGN_	160426	143557	Non Numérique	Non Numérique	Non Numérique	Non Numérique	Non Numérique	Non Numérique	2.76645e-75	5.96821e-16	Filtered	Filtered	Filtered	Filtered	Filtered	Filtered	75.5701	75.5557	Filtered	Filtered	Filtered	Filtered	Filtered	Filtered
Non Numérique		CON__Q29443;CON__Q0IIK2	NPQTHYYAVAVVKKDTDFK	_NPQTHYYAVAVVKKDTDFK_.3	_NPQTHYYAVAVVKKDTDFK_	134134	109030	Non Numérique	Non Numérique	Non Numérique	Non Numérique	Non Numérique	Non Numérique	1.25444e-98	2.7219e-20	Filtered	Filtered	Filtered	Filtered	Filtered	Filtered	57.4604	57.5392	Filtered	Filtered	Filtered	Filtered	Filtered	Filtered
Non Numérique		CON__Q29443;CON__Q0IIK2	DVAFVKDQTVIQN	_DVAFVKDQTVIQN_.2	_DVAFVKDQTVIQN_	79560.2	66881.3	Non Numérique	Non Numérique	Non Numérique	Non Numérique	Non Numérique	Non Numérique	1.09428e-87	3.59877e-15	Filtered	Filtered	Filtered	Filtered	Filtered	Filtered	75.2175	75.2287	Filtered	Filtered	Filtered	Filtered	Filtered	Filtered
Non Numérique		CON__Q29443;CON__Q0IIK2	DNPQTHYYAVAVVKKDTDFK	_DNPQTHYYAVAVVKKDTDFK_.3	_DNPQTHYYAVAVVKKDTDFK_	52026.8	58275.2	Non Numérique	Non Numérique	Non Numérique	Non Numérique	Non Numérique	Non Numérique	7.40328e-50	2.04239e-10	Filtered	Filtered	Filtered	Filtered	Filtered	Filtered	64.3093	64.3103	Filtered	Filtered	Filtered	Filtered	Filtered	Filtered
Non Numérique		CON__Q29443;CON__Q0IIK2	GDVAFVKDQTVIQN	_GDVAFVKDQTVIQN_.2	_GDVAFVKDQTVIQN_	47745.8	51396.3	Non Numérique	Non Numérique	Non Numérique	Non Numérique	Non Numérique	Non Numérique	7.74343e-21	0.000293474	Filtered	Filtered	Filtered	Filtered	Filtered	Filtered	70.7015	70.6988	Filtered	Filtered	Filtered	Filtered	Filtered	Filtered
Non Numérique		CON__Q29443;CON__Q0IIK2	DVAFVKDQTVIQ	_DVAFVKDQTVIQ_.2	_DVAFVKDQTVIQ_	44444.5	43213.9	Non Numérique	Non Numérique	Non Numérique	Non Numérique	Non Numérique	Non Numérique	2.37024e-56	2.1649e-11	Filtered	Filtered	Filtered	Filtered	Filtered	Filtered	79.4643	79.5085	Filtered	Filtered	Filtered	Filtered	Filtered	Filtered
Non Numérique		CON__Q29443;CON__Q0IIK2	DVAFVKDQTVIQNT	_DVAFVKDQTVIQNT_.2	_DVAFVKDQTVIQNT_	36276.4	34714.4	Non Numérique	Non Numérique	Non Numérique	Non Numérique	Non Numérique	Non Numérique	8.88528e-35	9.29e-11	Filtered	Filtered	Filtered	Filtered	Filtered	Filtered	78.3411	78.3337	Filtered	Filtered	Filtered	Filtered	Filtered	Filtered
Non Numérique		CON__Q29443;CON__Q0IIK2	NPQTHYYAVAVVKKDTD	_NPQTHYYAVAVVKKDTD_.3	_NPQTHYYAVAVVKKDTD_	26075.3	23601.3	Non Numérique	Non Numérique	Non Numérique	Non Numérique	Non Numérique	Non Numérique	1.77031e-55	2.40771e-14	Filtered	Filtered	Filtered	Filtered	Filtered	Filtered	49.9011	50.0003	Filtered	Filtered	Filtered	Filtered	Filtered	Filtered
Non Numérique		CON__Q29443;CON__Q0IIK2	GDVAFVKDQTVIQ	_GDVAFVKDQTVIQ_.2	_GDVAFVKDQTVIQ_	23847.4	22327.7	Non Numérique	Non Numérique	Non Numérique	Non Numérique	Non Numérique	Non Numérique	6.05208e-54	8.34932e-13	Filtered	Filtered	Filtered	Filtered	Filtered	Filtered	74.4956	74.5263	Filtered	Filtered	Filtered	Filtered	Filtered	Filtered
Non Numérique		CON__Q2M2I5;Q2M2I5	GTGFGGGSSFG	_GTGFGGGSSFG_.1	_GTGFGGGSSFG_	Non Numérique	Non Numérique	Non Numérique	Non Numérique	Non Numérique	1.49525e+06	1.39753e+06	1.33579e+06	Filtered	Filtered	Filtered	Filtered	Filtered	1.87328e-13	3.47848e-35	6.64502e-28	Filtered	Filtered	Filtered	Filtered	Filtered	47.5615	47.2801	47.4974
Non Numérique		CON__Q2M2I5;Q2M2I5	NYLDKVRAL	_NYLDKVRAL_.3	_NYLDKVRAL_	Non Numérique	Non Numérique	Non Numérique	Non Numérique	Non Numérique	236594	251001	241734	Filtered	Filtered	Filtered	Filtered	Filtered	3.55872e-15	2.16441e-38	1.12639e-32	Filtered	Filtered	Filtered	Filtered	Filtered	66.3773	66.3088	66.4666
Non Numérique		CON__Q2M2I5;Q2M2I5	NYLDKVRAL	_NYLDKVRAL_.2	_NYLDKVRAL_	Non Numérique	Non Numérique	Non Numérique	Non Numérique	Non Numérique	236594	251001	241734	Filtered	Filtered	Filtered	Filtered	Filtered	5.21239e-08	2.26503e-14	4.10913e-14	Filtered	Filtered	Filtered	Filtered	Filtered	66.3539	66.3167	66.4954
Non Numérique		CON__Q2M2I5;Q2M2I5	SGTGFGGGSSFG	_SGTGFGGGSSFG_.1	_SGTGFGGGSSFG_	Non Numérique	Non Numérique	Non Numérique	Non Numérique	Non Numérique	49868.8	47085.9	36313.1	Filtered	Filtered	Filtered	Filtered	Filtered	2.44764e-08	3.07123e-14	4.22724e-08	Filtered	Filtered	Filtered	Filtered	Filtered	48.0644	47.7987	48.0004
Non Numérique		CON__Q2TBQ1	YIFDSKLSYK	_YIFDSKLSYK_.3	_YIFDSKLSYK_	22223.5	24199.6	Non Numérique	Non Numérique	Non Numérique	Non Numérique	Non Numérique	Non Numérique	0.000898058	0.000537216	Filtered	Filtered	Filtered	Filtered	Filtered	Filtered	69.6828	69.7104	Filtered	Filtered	Filtered	Filtered	Filtered	Filtered
Non Numérique		CON__Q2UVX4	QGTLSVVTV	_QGTLSVVTV_.1	_QGTLSVVTV_	103019	94842.4	141724	135332	134528	Non Numérique	Non Numérique	Non Numérique	9.62726e-33	3.54001e-05	1.80273e-42	8.59458e-21	1.54802e-09	Filtered	Filtered	Filtered	72.3815	72.3953	52.8239	52.7313	52.7329	Filtered	Filtered	Filtered
Non Numérique		CON__Q2UVX4	ETKENERFTVK	_ETKENERFTVK_.3	_ETKENERFTVK_	49888.3	49360.1	Non Numérique	Non Numérique	Non Numérique	Non Numérique	Non Numérique	Non Numérique	7.87587e-28	0.000259012	Filtered	Filtered	Filtered	Filtered	Filtered	Filtered	28.1479	27.9152	Filtered	Filtered	Filtered	Filtered	Filtered	Filtered
Non Numérique		CON__Q2UVX4	TEDAIDGER	_TEDAIDGER_.2	_TEDAIDGER_	Non Numérique	Non Numérique	24066.7	23591.2	Non Numérique	Non Numérique	Non Numérique	Non Numérique	Filtered	Filtered	0.00379589	4.51517e-15	Filtered	Filtered	Filtered	Filtered	Filtered	Filtered	23.214	23.3032	Filtered	Filtered	Filtered	Filtered
Non Numérique		CON__Q3KUS7	DVSEVVTPR	_DVSEVVTPR_.2	_DVSEVVTPR_	178514	222052	Non Numérique	Non Numérique	Non Numérique	Non Numérique	Non Numérique	Non Numérique	0.000597685	0.000355436	Filtered	Filtered	Filtered	Filtered	Filtered	Filtered	51.5568	51.5399	Filtered	Filtered	Filtered	Filtered	Filtered	Filtered
Non Numérique		CON__Q3SX09	ESFGDLSSADAILGNPK	_ESFGDLSSADAILGNPK_.2	_ESFGDLSSADAILGNPK_	4256528	3.63452e+06	Non Numérique	Non Numérique	Non Numérique	Non Numérique	Non Numérique	Non Numérique	1.10489e-102	2.47715e-21	Filtered	Filtered	Filtered	Filtered	Filtered	Filtered	97.7047	97.5737	Filtered	Filtered	Filtered	Filtered	Filtered	Filtered
Non Numérique		CON__Q3SX09	ESFGDLSSADAILGNPK	_ESFGDLSSADAILGNPK_.3	_ESFGDLSSADAILGNPK_	4256528	3.63452e+06	Non Numérique	Non Numérique	Non Numérique	Non Numérique	Non Numérique	Non Numérique	2.57661e-97	1.29666e-19	Filtered	Filtered	Filtered	Filtered	Filtered	Filtered	97.6995	97.5583	Filtered	Filtered	Filtered	Filtered	Filtered	Filtered
Non Numérique		CON__Q3SX09	ESFGDLSSADAILGNPKVK	_ESFGDLSSADAILGNPKVK_.3	_ESFGDLSSADAILGNPKVK_	467273	460958	Non Numérique	Non Numérique	Non Numérique	Non Numérique	Non Numérique	Non Numérique	2.9255e-103	7.75394e-22	Filtered	Filtered	Filtered	Filtered	Filtered	Filtered	92.4852	92.3951	Filtered	Filtered	Filtered	Filtered	Filtered	Filtered
Non Numérique		CON__Q3SX09	ESFGDLSSADAILGNPKVK	_ESFGDLSSADAILGNPKVK_.2	_ESFGDLSSADAILGNPKVK_	467273	460958	Non Numérique	Non Numérique	Non Numérique	Non Numérique	Non Numérique	Non Numérique	1.54987e-82	7.54044e-17	Filtered	Filtered	Filtered	Filtered	Filtered	Filtered	92.4945	92.3838	Filtered	Filtered	Filtered	Filtered	Filtered	Filtered
Non Numérique		CON__Q3SX09	SSADAILGNPK	_SSADAILGNPK_.2	_SSADAILGNPK_	564494	490724	Non Numérique	Non Numérique	Non Numérique	Non Numérique	Non Numérique	Non Numérique	8.58763e-58	1.63646e-10	Filtered	Filtered	Filtered	Filtered	Filtered	Filtered	51.7231	51.7731	Filtered	Filtered	Filtered	Filtered	Filtered	Filtered
Non Numérique		CON__Q3SX09	FGSEFSPEL	_FGSEFSPEL_.1	_FGSEFSPEL_	107651	95195.1	Non Numérique	6909.21	Non Numérique	Non Numérique	Non Numérique	Non Numérique	4.55583e-95	1.01693e-18	Filtered	0.00611036	Filtered	Filtered	Filtered	Filtered	96.8367	96.7457	Filtered	69.125	Filtered	Filtered	Filtered	Filtered
Non Numérique		CON__Q3SX09	FGSEFSPEL	_FGSEFSPEL_.2	_FGSEFSPEL_	107651	95195.1	Non Numérique	6909.21	Non Numérique	Non Numérique	Non Numérique	Non Numérique	1.44766e-25	9.27601e-07	Filtered	Filtered	Filtered	Filtered	Filtered	Filtered	96.8413	96.7452	Filtered	Filtered	Filtered	Filtered	Filtered	Filtered
Non Numérique		CON__Q3SX09	AAVTSLFAK	_AAVTSLFAK_.2	_AAVTSLFAK_	87316.7	87073.3	Non Numérique	Non Numérique	Non Numérique	Non Numérique	Non Numérique	Non Numérique	2.25616e-10	0.000185129	Filtered	Filtered	Filtered	Filtered	Filtered	Filtered	72.4505	72.4644	Filtered	Filtered	Filtered	Filtered	Filtered	Filtered
Non Numérique		CON__Q3SX09	VVTGVANALAHR	_VVTGVANALAHR_.3	_VVTGVANALAHR_	79893.9	57639.4	Non Numérique	Non Numérique	Non Numérique	Non Numérique	Non Numérique	Non Numérique	4.14531e-18	0.000470225	Filtered	Filtered	Filtered	Filtered	Filtered	Filtered	54.5316	54.6019	Filtered	Filtered	Filtered	Filtered	Filtered	Filtered
Non Numérique		CON__Q3SX09	VVTGVANAL	_VVTGVANAL_.1	_VVTGVANAL_	280961	291425	Non Numérique	Non Numérique	Non Numérique	Non Numérique	Non Numérique	Non Numérique	1.96439e-31	6.4951e-17	Filtered	Filtered	Filtered	Filtered	Filtered	Filtered	74.6945	74.7099	Filtered	Filtered	Filtered	Filtered	Filtered	Filtered
Non Numérique		CON__Q3SX09|CON__P02070	GVANALAHR	_GVANALAHR_.2	_GVANALAHR_	649458	604550	Non Numérique	Non Numérique	Non Numérique	Non Numérique	Non Numérique	Non Numérique	5.21947e-81	1.88734e-20	Filtered	Filtered	Filtered	Filtered	Filtered	Filtered	32.4552	32.2418	Filtered	Filtered	Filtered	Filtered	Filtered	Filtered
Non Numérique		CON__Q3SY84;CON__Q9R0H5;Q3SY84;CON__Q6IME9;CON__Q7RTS7;Q7RTS7	SPVSISIIS	_SPVSISIIS_.1	_SPVSISIIS_	Non Numérique	Non Numérique	Non Numérique	Non Numérique	Non Numérique	41858.9	46811.9	46771.4	Filtered	Filtered	Filtered	Filtered	Filtered	1.92772e-09	4.81892e-16	5.48712e-17	Filtered	Filtered	Filtered	Filtered	Filtered	90.8886	90.9692	90.9026
Non Numérique		CON__Q5D862;Q5D862	GSGSGQSSGFGQHGSGTGKSSG	_GSGSGQSSGFGQHGSGTGKSSG_.3	_GSGSGQSSGFGQHGSGTGKSSG_	Non Numérique	Non Numérique	Non Numérique	Non Numérique	Non Numérique	5232.4	3802.57	3134.79	Filtered	Filtered	Filtered	Filtered	Filtered	0.00116589	1.61664e-13	1.5756e-06	Filtered	Filtered	Filtered	Filtered	Filtered	18.0628	17.8493	17.9457
Non Numérique		CON__Q6KB66-1;Q6KB66;Q6KB66-3;Q6KB66-2	AEAYSRSQL	_AEAYSRSQL_.2	_AEAYSRSQL_	Non Numérique	Non Numérique	Non Numérique	Non Numérique	Non Numérique	Non Numérique	13053.2	Non Numérique	Filtered	Filtered	Filtered	Filtered	Filtered	Filtered	0.00326459	Filtered	Filtered	Filtered	Filtered	Filtered	Filtered	Filtered	35.0386	Filtered
Non Numérique		CON__Q86YZ3;Q86YZ3	GSGSGWSSSRGPY	_GSGSGWSSSRGPY_.2	_GSGSGWSSSRGPY_	Non Numérique	25892.5	18875.9	Non Numérique	16157.2	13584.9	19387.2	17797.7	Filtered	0.000323621	1.68982e-27	Filtered	0.00448901	0.00136071	7.61139e-07	0.00240802	Filtered	45.8184	37.0548	Filtered	36.9654	46.7537	46.483	46.7943
Non Numérique		CON__Q86YZ3;Q86YZ3	GQHESGSGHSSAY	_GQHESGSGHSSAY_.3	_GQHESGSGHSSAY_	Non Numérique	Non Numérique	3607.28	Non Numérique	Non Numérique	Non Numérique	Non Numérique	Non Numérique	Filtered	Filtered	9.87139e-05	Filtered	Filtered	Filtered	Filtered	Filtered	Filtered	Filtered	13.7888	Filtered	Filtered	Filtered	Filtered	Filtered
Non Numérique		CON__Q9C075;Q9C075;Q9C075-2	FSQTPSASF	_FSQTPSASF_.1	_FSQTPSASF_	Non Numérique	Non Numérique	Non Numérique	Non Numérique	Non Numérique	Non Numérique	460121	Non Numérique	Filtered	Filtered	Filtered	Filtered	Filtered	Filtered	0.00374906	Filtered	Filtered	Filtered	Filtered	Filtered	Filtered	Filtered	70.5015	Filtered
Non Numérique		CON__Q9H552	STPASITSI	_STPASITSI_.1	_STPASITSI_	Non Numérique	Non Numérique	Non Numérique	Non Numérique	Non Numérique	114181	112723	Non Numérique	Filtered	Filtered	Filtered	Filtered	Filtered	0.00119092	0.00295697	Filtered	Filtered	Filtered	Filtered	Filtered	Filtered	76.402	76.2726	Filtered
PROB1	E7EW31	PROB1_HUMAN	DASQPNGVLR	_DASQPNGVLR_.2	_DASQPNGVLR_	486018	Non Numérique	Non Numérique	Non Numérique	Non Numérique	Non Numérique	Non Numérique	Non Numérique	0.00199215	Filtered	Filtered	Filtered	Filtered	Filtered	Filtered	Filtered	41.4397	Filtered	Filtered	Filtered	Filtered	Filtered	Filtered	Filtered
NACA	E9PAV3-2;E9PAV3;Q13765	NACAM_HUMAN;NACAM_HUMAN;NACA_HUMAN	PVSPPAALSL	_PVSPPAALSL_.2	_PVSPPAALSL_	112720	105741	Non Numérique	Non Numérique	Non Numérique	Non Numérique	Non Numérique	Non Numérique	2.64382e-47	1.57002e-11	Filtered	Filtered	Filtered	Filtered	Filtered	Filtered	89.6022	89.6434	Filtered	Filtered	Filtered	Filtered	Filtered	Filtered
NACA	E9PAV3-2;E9PAV3;Q13765	NACAM_HUMAN;NACAM_HUMAN;NACA_HUMAN	SPASDTYIVF	_SPASDTYIVF_.2	_SPASDTYIVF_	30058.3	25599.6	Non Numérique	Non Numérique	Non Numérique	Non Numérique	Non Numérique	Non Numérique	2.59811e-13	6.42158e-06	Filtered	Filtered	Filtered	Filtered	Filtered	Filtered	104.229	104.053	Filtered	Filtered	Filtered	Filtered	Filtered	Filtered
NACA	E9PAV3-2;E9PAV3;Q13765	NACAM_HUMAN;NACAM_HUMAN;NACA_HUMAN	SPASDTYIVF	_SPASDTYIVF_.1	_SPASDTYIVF_	30058.3	25599.6	Non Numérique	Non Numérique	Non Numérique	Non Numérique	Non Numérique	Non Numérique	0.000167007	0.000465834	Filtered	Filtered	Filtered	Filtered	Filtered	Filtered	104.224	104.053	Filtered	Filtered	Filtered	Filtered	Filtered	Filtered
NACA;NACA;NACA;NACAD	E9PAV3-2;E9PAV3;Q13765;O15069	NACAM_HUMAN;NACAM_HUMAN;NACA_HUMAN;NACAD_HUMAN	NVSRAKAVRAL	_NVSRAKAVRAL_.3	_NVSRAKAVRAL_	Non Numérique	Non Numérique	5.46517e+06	10043489	5003754	1.4819e+06	1.3241e+06	1.64332e+06	Filtered	Filtered	2.27352e-73	1.95232e-44	1.56845e-30	3.44164e-16	3.00429e-43	1.91229e-24	Filtered	Filtered	23.6325	23.6669	23.6035	26.9396	26.8095	26.781
NACA;NACA;NACA;NACAD	E9PAV3-2;E9PAV3;Q13765;O15069	NACAM_HUMAN;NACAM_HUMAN;NACA_HUMAN;NACAD_HUMAN	NVSRAKAVRAL	_NVSRAKAVRAL_.2	_NVSRAKAVRAL_	Non Numérique	Non Numérique	5.46517e+06	10043489	5003754	1.4819e+06	1.3241e+06	1.64332e+06	Filtered	Filtered	1.34421e-43	Filtered	0.0010642	Filtered	Filtered	Filtered	Filtered	Filtered	23.6321	Filtered	23.6084	Filtered	Filtered	Filtered
NACA;NACA;NACA;NACAD	E9PAV3-2;E9PAV3;Q13765;O15069	NACAM_HUMAN;NACAM_HUMAN;NACA_HUMAN;NACAD_HUMAN	NVSRAKAVR	_NVSRAKAVR_.2	_NVSRAKAVR_	22991.2	26445.2	Non Numérique	Non Numérique	Non Numérique	Non Numérique	Non Numérique	Non Numérique	3.31346e-14	2.14948e-12	Filtered	Filtered	Filtered	Filtered	Filtered	Filtered	11.0066	7.90606	Filtered	Filtered	Filtered	Filtered	Filtered	Filtered
NACA;NACA;NACA;NACAD	E9PAV3-2;E9PAV3;Q13765;O15069	NACAM_HUMAN;NACAM_HUMAN;NACA_HUMAN;NACAD_HUMAN	SRAKAVRAL	_SRAKAVRAL_.2	_SRAKAVRAL_	100692	79629.2	Non Numérique	Non Numérique	Non Numérique	Non Numérique	Non Numérique	Non Numérique	7.21639e-75	7.10743e-14	Filtered	Filtered	Filtered	Filtered	Filtered	Filtered	20.1681	19.6365	Filtered	Filtered	Filtered	Filtered	Filtered	Filtered
C11orf98	E9PRG8	CK098_HUMAN	RASSARANITL	_RASSARANITL_.3	_RASSARANITL_	Non Numérique	Non Numérique	430914	406282	424099	Non Numérique	Non Numérique	Non Numérique	Filtered	Filtered	2.34772e-39	3.21475e-15	1.3051e-11	Filtered	Filtered	Filtered	Filtered	Filtered	35.1624	35.0549	35.0628	Filtered	Filtered	Filtered
C11orf98	E9PRG8	CK098_HUMAN	AVIDQGLITR	_AVIDQGLITR_.2	_AVIDQGLITR_	9855301	8508520	Non Numérique	Non Numérique	Non Numérique	Non Numérique	Non Numérique	Non Numérique	3.30175e-87	2.97902e-21	Filtered	Filtered	Filtered	Filtered	Filtered	Filtered	69.7191	69.6546	Filtered	Filtered	Filtered	Filtered	Filtered	Filtered
C11orf98	E9PRG8	CK098_HUMAN	AVIDQGLITR	_AVIDQGLITR_.1	_AVIDQGLITR_	9855301	8508520	Non Numérique	Non Numérique	Non Numérique	Non Numérique	Non Numérique	Non Numérique	2.87462e-91	4.42462e-14	Filtered	Filtered	Filtered	Filtered	Filtered	Filtered	69.6438	69.6407	Filtered	Filtered	Filtered	Filtered	Filtered	Filtered
C11orf98	E9PRG8	CK098_HUMAN	APGGKINRPRTEL	_APGGKINRPRTEL_.3	_APGGKINRPRTEL_	Non Numérique	Non Numérique	1.13957e+06	1.12981e+06	1.10559e+06	Non Numérique	Non Numérique	Non Numérique	Filtered	Filtered	5.34989e-61	8.4597e-39	5.09548e-27	Filtered	Filtered	Filtered	Filtered	Filtered	28.3347	28.332	28.2723	Filtered	Filtered	Filtered
C17orf112	F2Z3M2	CQ112_HUMAN	SLELDPPSL	_SLELDPPSL_.2	_SLELDPPSL_	Non Numérique	Non Numérique	1.15059e+06	1.15059e+06	1.11695e+06	Non Numérique	Non Numérique	Non Numérique	Filtered	Filtered	6.918e-36	1.45462e-11	3.9956e-05	Filtered	Filtered	Filtered	Filtered	Filtered	67.7123	67.5571	67.5847	Filtered	Filtered	Filtered
UBAP1L	F5GYI3	UBA1L_HUMAN	SPASPGPGRRL	_SPASPGPGRRL_.2	_SPASPGPGRRL_	Non Numérique	Non Numérique	Non Numérique	Non Numérique	Non Numérique	Non Numérique	4508.56	3416.77	Filtered	Filtered	Filtered	Filtered	Filtered	Filtered	2.64028e-05	2.4879e-12	Filtered	Filtered	Filtered	Filtered	Filtered	Filtered	29.5053	29.487
TGFBR3L	H3BV60	TGR3L_HUMAN	AEGLAADGP	_AEGLAADGP_.1	_AEGLAADGP_	Non Numérique	Non Numérique	Non Numérique	Non Numérique	Non Numérique	9111.09	8657.45	9004.35	Filtered	Filtered	Filtered	Filtered	Filtered	2.12407e-09	1.06455e-16	6.81139e-10	Filtered	Filtered	Filtered	Filtered	Filtered	51.911	51.6284	51.8882
TGFBR3L	H3BV60	TGR3L_HUMAN	APHAPGPPA	_APHAPGPPA_.1	_APHAPGPPA_	326967	284464	Non Numérique	Non Numérique	Non Numérique	Non Numérique	Non Numérique	Non Numérique	1.36009e-110	2.65876e-20	Filtered	Filtered	Filtered	Filtered	Filtered	Filtered	34.1111	33.9002	Filtered	Filtered	Filtered	Filtered	Filtered	Filtered
TRIM77	I1YAP6	TRI77_HUMAN	LTDPVTICCGH	_LTDPVTICCGH_.2	_LTDPVTICCGH_	Non Numérique	Non Numérique	Non Numérique	Non Numérique	Non Numérique	333701	333020	321023	Filtered	Filtered	Filtered	Filtered	Filtered	5.85941e-08	2.2098e-17	1.97715e-10	Filtered	Filtered	Filtered	Filtered	Filtered	79.8517	79.8877	79.8585
MIEF1	L0R8F8	MIDUO_HUMAN	RYTDRDFYF	_RYTDRDFYF_.2	_RYTDRDFYF_	Non Numérique	Non Numérique	Non Numérique	Non Numérique	Non Numérique	217379	248953	247957	Filtered	Filtered	Filtered	Filtered	Filtered	1.35076e-16	1.07648e-43	3.44599e-35	Filtered	Filtered	Filtered	Filtered	Filtered	69.6745	69.6316	69.7686
DNASE2	O00115;O00115-2	DNS2A_HUMAN	FPGPAGPSF	_FPGPAGPSF_.2	_FPGPAGPSF_	2.57568e+06	2.43688e+06	Non Numérique	Non Numérique	Non Numérique	Non Numérique	Non Numérique	Non Numérique	2.0248e-71	1.0696e-18	Filtered	Filtered	Filtered	Filtered	Filtered	Filtered	91.1743	91.1344	Filtered	Filtered	Filtered	Filtered	Filtered	Filtered
DNASE2	O00115;O00115-2	DNS2A_HUMAN	FPGPAGPSF	_FPGPAGPSF_.1	_FPGPAGPSF_	2.57568e+06	2.43688e+06	Non Numérique	Non Numérique	Non Numérique	Non Numérique	Non Numérique	Non Numérique	8.50278e-69	9.90183e-19	Filtered	Filtered	Filtered	Filtered	Filtered	Filtered	91.1964	91.1772	Filtered	Filtered	Filtered	Filtered	Filtered	Filtered
AGPS	O00116	ADAS_HUMAN	IPIGGGTSV	_IPIGGGTSV_.1	_IPIGGGTSV_	Non Numérique	Non Numérique	46786.4	48481.7	45647.4	16202	15417	15474.1	Filtered	Filtered	2.12915e-22	1.3194e-18	5.62302e-07	5.91644e-05	1.72467e-11	0.000633027	Filtered	Filtered	49.505	49.4333	49.4453	69.7534	69.6269	69.7795
AGPS	O00116	ADAS_HUMAN	DETRTIISL	_DETRTIISL_.2	_DETRTIISL_	1.25026e+06	1.12173e+06	135425	128324	Non Numérique	Non Numérique	Non Numérique	Non Numérique	8.52155e-09	0.0004314	2.66063e-29	0.00149243	Filtered	Filtered	Filtered	Filtered	87.5499	87.5323	62.636	62.4912	Filtered	Filtered	Filtered	Filtered
AGPS	O00116	ADAS_HUMAN	YIRDLALEY	_YIRDLALEY_.2	_YIRDLALEY_	Non Numérique	Non Numérique	Non Numérique	Non Numérique	Non Numérique	100871	102236	100369	Filtered	Filtered	Filtered	Filtered	Filtered	0.000219842	1.85628e-16	7.91638e-11	Filtered	Filtered	Filtered	Filtered	Filtered	83.6885	83.7184	83.6945
AGPS	O00116	ADAS_HUMAN	ESISDVGFGMLK	_ESISDVGFGMLK_.2	_ESISDVGFGMLK_	38963.9	41648.6	Non Numérique	Non Numérique	Non Numérique	Non Numérique	Non Numérique	Non Numérique	4.01293e-47	0.00820593	Filtered	Filtered	Filtered	Filtered	Filtered	Filtered	98.1377	97.9965	Filtered	Filtered	Filtered	Filtered	Filtered	Filtered
AGPS	O00116	ADAS_HUMAN	STVGGWVSTR	_STVGGWVSTR_.2	_STVGGWVSTR_	2.13916e+06	1.9131e+06	Non Numérique	Non Numérique	Non Numérique	Non Numérique	Non Numérique	Non Numérique	9.77719e-116	8.09539e-22	Filtered	Filtered	Filtered	Filtered	Filtered	Filtered	55.6995	55.7045	Filtered	Filtered	Filtered	Filtered	Filtered	Filtered
AGPS	O00116	ADAS_HUMAN	KQFQFGHAL	_KQFQFGHAL_.2	_KQFQFGHAL_	Non Numérique	Non Numérique	Non Numérique	Non Numérique	Non Numérique	137245	Non Numérique	Non Numérique	Filtered	Filtered	Filtered	Filtered	Filtered	0.00761726	Filtered	Filtered	Filtered	Filtered	Filtered	Filtered	Filtered	59.0547	Filtered	Filtered
KIF2A	O00139-5;O00139;O00139-4;O00139-2;O00139-1	KIF2A_HUMAN	KPNYKKLEL	_KPNYKKLEL_.2	_KPNYKKLEL_	Non Numérique	Non Numérique	215747	215394	274483	Non Numérique	Non Numérique	Non Numérique	Filtered	Filtered	1.10757e-54	6.57463e-34	8.87367e-17	Filtered	Filtered	Filtered	Filtered	Filtered	34.1362	34.0443	34.0314	Filtered	Filtered	Filtered
KIF2A	O00139-5;O00139;O00139-4;O00139-2;O00139-1	KIF2A_HUMAN	IHQAMVTSL	_IHQAMVTSL_.2	_IHQAMVTSL_	2.6007e+06	1.87351e+06	Non Numérique	Non Numérique	Non Numérique	Non Numérique	Non Numérique	Non Numérique	3.26706e-101	7.83329e-20	Filtered	Filtered	Filtered	Filtered	Filtered	Filtered	63.876	63.9271	Filtered	Filtered	Filtered	Filtered	Filtered	Filtered
KIF2A	O00139-5;O00139;O00139-4;O00139-2;O00139-1	KIF2A_HUMAN	IHQAMVTSL	_IHQAM[Oxidation (M)]VTSL_.2	_IHQAM[Oxidation (M)]VTSL_	2.6007e+06	1.87351e+06	Non Numérique	Non Numérique	Non Numérique	Non Numérique	Non Numérique	Non Numérique	1.21692e-108	6.54645e-21	Filtered	Filtered	Filtered	Filtered	Filtered	Filtered	51.2816	51.3771	Filtered	Filtered	Filtered	Filtered	Filtered	Filtered
KIF2A	O00139-5;O00139;O00139-4;O00139-2;O00139-1	KIF2A_HUMAN	IHQAMVTSL	_IHQAMVTSL_.1	_IHQAMVTSL_	2.6007e+06	1.87351e+06	Non Numérique	Non Numérique	Non Numérique	Non Numérique	Non Numérique	Non Numérique	9.38985e-72	3.73648e-15	Filtered	Filtered	Filtered	Filtered	Filtered	Filtered	63.8931	63.913	Filtered	Filtered	Filtered	Filtered	Filtered	Filtered
KIF2A	O00139-5;O00139;O00139-4;O00139-2;O00139-1	KIF2A_HUMAN	DSAPNEMVYR	_DSAPNEMVYR_.2	_DSAPNEMVYR_	257929	258329	Non Numérique	Non Numérique	Non Numérique	Non Numérique	Non Numérique	Non Numérique	6.1275e-88	2.49958e-19	Filtered	Filtered	Filtered	Filtered	Filtered	Filtered	49.7122	49.7222	Filtered	Filtered	Filtered	Filtered	Filtered	Filtered
KIF2A	O00139-5;O00139;O00139-4;O00139-2;O00139-1	KIF2A_HUMAN	DSAPNEMVYR	_DSAPNEM[Oxidation (M)]VYR_.2	_DSAPNEM[Oxidation (M)]VYR_	257929	258329	Non Numérique	Non Numérique	Non Numérique	Non Numérique	Non Numérique	Non Numérique	4.62537e-52	1.73142e-15	Filtered	Filtered	Filtered	Filtered	Filtered	Filtered	37.5267	37.3623	Filtered	Filtered	Filtered	Filtered	Filtered	Filtered
KIF2A	O00139-5;O00139;O00139-4;O00139-2;O00139-1	KIF2A_HUMAN	RYLENQTFRF	_RYLENQTFRF_.3	_RYLENQTFRF_	Non Numérique	Non Numérique	Non Numérique	Non Numérique	Non Numérique	92548.5	84348.7	163465	Filtered	Filtered	Filtered	Filtered	Filtered	4.75455e-14	3.84325e-40	1.53352e-31	Filtered	Filtered	Filtered	Filtered	Filtered	70.6984	70.7224	70.8283
KIF2A	O00139-5;O00139;O00139-4;O00139-2;O00139-1	KIF2A_HUMAN	RYLENQTFRF	_RYLENQTFRF_.2	_RYLENQTFRF_	Non Numérique	Non Numérique	Non Numérique	Non Numérique	Non Numérique	92548.5	84348.7	163465	Filtered	Filtered	Filtered	Filtered	Filtered	0.00184291	0.00341449	Filtered	Filtered	Filtered	Filtered	Filtered	Filtered	70.7149	70.6971	Filtered
KIF2A	O00139-5;O00139;O00139-4;O00139-2;O00139-1	KIF2A_HUMAN	HTMGGDFSGK	_HTMGGDFSGK_.2	_HTMGGDFSGK_	47715.6	42510.1	Non Numérique	Non Numérique	Non Numérique	Non Numérique	Non Numérique	Non Numérique	4.87021e-57	4.1905e-09	Filtered	Filtered	Filtered	Filtered	Filtered	Filtered	27.3429	26.9894	Filtered	Filtered	Filtered	Filtered	Filtered	Filtered
KIF2A	O00139-5;O00139;O00139-4;O00139-2;O00139-1	KIF2A_HUMAN	HTMGGDFSGK	_HTM[Oxidation (M)]GGDFSGK_.2	_HTM[Oxidation (M)]GGDFSGK_	47715.6	42510.1	Non Numérique	Non Numérique	Non Numérique	Non Numérique	Non Numérique	Non Numérique	1.61342e-29	0.000152408	Filtered	Filtered	Filtered	Filtered	Filtered	Filtered	16.6331	16.1212	Filtered	Filtered	Filtered	Filtered	Filtered	Filtered
KIF2A	O00139-5;O00139;O00139-4;O00139-2;O00139-1	KIF2A_HUMAN	AVFQIILRR	_AVFQIILRR_.3	_AVFQIILRR_	6526.39	5755.75	Non Numérique	Non Numérique	Non Numérique	Non Numérique	Non Numérique	Non Numérique	0.00100422	9.28567e-06	Filtered	Filtered	Filtered	Filtered	Filtered	Filtered	84.1035	84.1473	Filtered	Filtered	Filtered	Filtered	Filtered	Filtered
SGK1	O00141;O00141-4;O00141-5	SGK1_HUMAN	KTEAAKGTLTY	_KTEAAKGTLTY_.2	_KTEAAKGTLTY_	Non Numérique	Non Numérique	Non Numérique	Non Numérique	Non Numérique	23724.8	23850.5	21672.3	Filtered	Filtered	Filtered	Filtered	Filtered	2.93051e-12	9.96359e-33	1.45878e-25	Filtered	Filtered	Filtered	Filtered	Filtered	34.1643	34.0402	34.0848
SGK1	O00141;O00141-4;O00141-5	SGK1_HUMAN	EAAKGTLTY	_EAAKGTLTY_.2	_EAAKGTLTY_	Non Numérique	Non Numérique	Non Numérique	Non Numérique	Non Numérique	123883	133544	134352	Filtered	Filtered	Filtered	Filtered	Filtered	2.19399e-09	1.06078e-22	9.81089e-20	Filtered	Filtered	Filtered	Filtered	Filtered	42.7948	42.7017	42.7774
SGK1	O00141;O00141-4;O00141-5;O00141-2;O00141-3	SGK1_HUMAN	HIMSERNVL	_HIMSERNVL_.2	_HIMSERNVL_	Non Numérique	Non Numérique	Non Numérique	51286.1	68980.6	774684	756823	669322	Filtered	Filtered	Filtered	0.00522757	0.00202536	1.53945e-15	3.47086e-40	3.68928e-30	Filtered	Filtered	Filtered	37.906	37.8955	49.148	49.0235	49.1782
SGK1	O00141;O00141-4;O00141-5;O00141-2;O00141-3	SGK1_HUMAN	SALGYLHSL	_SALGYLHSL_.2	_SALGYLHSL_	714755	688700	Non Numérique	Non Numérique	Non Numérique	29879.7	31959	31550.3	9.20148e-97	2.94418e-19	Filtered	Filtered	Filtered	1.98568e-10	2.44392e-22	1.11088e-15	78.143	78.2278	Filtered	Filtered	Filtered	77.9758	77.9924	78.0097
SGK1	O00141;O00141-4;O00141-5;O00141-2;O00141-3	SGK1_HUMAN	SALGYLHSL	_SALGYLHSL_.1	_SALGYLHSL_	714755	688700	Non Numérique	Non Numérique	Non Numérique	29879.7	31959	31550.3	1.52693e-55	4.41575e-10	Filtered	Filtered	Filtered	Filtered	Filtered	Filtered	78.151	78.2306	Filtered	Filtered	Filtered	Filtered	Filtered	Filtered
SGK1	O00141;O00141-4;O00141-5;O00141-2;O00141-3	SGK1_HUMAN	SYAPPTDSF	_SYAPPTDSF_.1	_SYAPPTDSF_	Non Numérique	Non Numérique	Non Numérique	Non Numérique	Non Numérique	1964588	1.92662e+06	1905787	Filtered	Filtered	Filtered	Filtered	Filtered	3.83374e-16	4.73263e-44	2.82204e-34	Filtered	Filtered	Filtered	Filtered	Filtered	74.7264	74.6034	74.7302
SGK1	O00141;O00141-4;O00141-5;O00141-2;O00141-3	SGK1_HUMAN	SYAPPTDSF	_SYAPPTDSF_.2	_SYAPPTDSF_	Non Numérique	Non Numérique	Non Numérique	Non Numérique	Non Numérique	1964588	1.92662e+06	1905787	Filtered	Filtered	Filtered	Filtered	Filtered	2.41568e-12	3.82038e-31	1.91624e-27	Filtered	Filtered	Filtered	Filtered	Filtered	74.7145	74.6071	74.713
SGK1	O00141;O00141-4;O00141-5;O00141-2;O00141-3	SGK1_HUMAN	SYAPPTDSFL	_SYAPPTDSFL_.2	_SYAPPTDSFL_	Non Numérique	Non Numérique	Non Numérique	Non Numérique	Non Numérique	66553.5	68254.2	68479.9	Filtered	Filtered	Filtered	Filtered	Filtered	3.43869e-09	6.28774e-10	1.46317e-13	Filtered	Filtered	Filtered	Filtered	Filtered	99.0713	99.2298	99.0524
SGK1	O00141;O00141-4;O00141-5;O00141-2;O00141-3	SGK1_HUMAN	IQKIANNSY	_IQKIANNSY_.2	_IQKIANNSY_	Non Numérique	Non Numérique	Non Numérique	Non Numérique	Non Numérique	60205.8	55450.6	54644.2	Filtered	Filtered	Filtered	Filtered	Filtered	0.000940614	2.1312e-14	1.58451e-08	Filtered	Filtered	Filtered	Filtered	Filtered	39.7103	39.5911	39.6566
SGK1	O00141;O00141-4;O00141-5;O00141-2;O00141-3	SGK1_HUMAN	GLNDFIQKI	_GLNDFIQKI_.2	_GLNDFIQKI_	Non Numérique	Non Numérique	27979.6	29747.2	30055.7	Non Numérique	Non Numérique	Non Numérique	Filtered	Filtered	9.75255e-10	0.000482011	0.0044878	Filtered	Filtered	Filtered	Filtered	Filtered	70.5821	70.4275	70.3979	Filtered	Filtered	Filtered
SGK1	O00141;O00141-4;O00141-5;O00141-2;O00141-3	SGK1_HUMAN	SVKEAAEAF	_SVKEAAEAF_.2	_SVKEAAEAF_	Non Numérique	Non Numérique	Non Numérique	Non Numérique	Non Numérique	40535.8	37464.5	Non Numérique	Filtered	Filtered	Filtered	Filtered	Filtered	5.57737e-06	0.0045926	Filtered	Filtered	Filtered	Filtered	Filtered	Filtered	49.2689	49.0504	Filtered
SGK1	O00141;O00141-4;O00141-5;O00141-2;O00141-3	SGK1_HUMAN	YLHSLNIVY	_YLHSLNIVY_.2	_YLHSLNIVY_	Non Numérique	Non Numérique	Non Numérique	Non Numérique	Non Numérique	112980	Non Numérique	Non Numérique	Filtered	Filtered	Filtered	Filtered	Filtered	0.00133205	Filtered	Filtered	Filtered	Filtered	Filtered	Filtered	Filtered	86.8763	Filtered	Filtered
SGK1	O00141;O00141-4;O00141-5;O00141-2;O00141-3	SGK1_HUMAN	EVFYAVKVLQK	_EVFYAVKVLQK_.2	_EVFYAVKVLQK_	11686.5	Non Numérique	Non Numérique	Non Numérique	Non Numérique	Non Numérique	Non Numérique	Non Numérique	1.19615e-21	Filtered	Filtered	Filtered	Filtered	Filtered	Filtered	Filtered	78.6333	Filtered	Filtered	Filtered	Filtered	Filtered	Filtered	Filtered
SGK1;SGK1;SGK1;SGK1;SGK1;SGK3;SGK3	O00141;O00141-4;O00141-5;O00141-2;O00141-3;Q96BR1-2;Q96BR1	SGK1_HUMAN;SGK1_HUMAN;SGK1_HUMAN;SGK1_HUMAN;SGK1_HUMAN;SGK3_HUMAN;SGK3_HUMAN	AEIASALGY	_AEIASALGY_.1	_AEIASALGY_	Non Numérique	Non Numérique	Non Numérique	Non Numérique	Non Numérique	191895	200043	201989	Filtered	Filtered	Filtered	Filtered	Filtered	1.01317e-06	8.98551e-16	2.35764e-11	Filtered	Filtered	Filtered	Filtered	Filtered	83.9293	83.8809	83.8625
SGK1;SGK1;SGK1;SGK1;SGK1;SGK3;SGK3	O00141;O00141-4;O00141-5;O00141-2;O00141-3;Q96BR1-2;Q96BR1	SGK1_HUMAN;SGK1_HUMAN;SGK1_HUMAN;SGK1_HUMAN;SGK1_HUMAN;SGK3_HUMAN;SGK3_HUMAN	YAAEIASAL	_YAAEIASAL_.1	_YAAEIASAL_	Non Numérique	Non Numérique	Non Numérique	Non Numérique	Non Numérique	200618	179070	191145	Filtered	Filtered	Filtered	Filtered	Filtered	1.45178e-11	4.06076e-28	4.07819e-18	Filtered	Filtered	Filtered	Filtered	Filtered	87.8243	87.8325	87.7718
SGK1;SGK1;SGK1;SGK1;SGK1;SGK2;SGK2;SGK2	O00141;O00141-4;O00141-5;O00141-2;O00141-3;Q9HBY8-2;Q9HBY8-3;Q9HBY8	SGK1_HUMAN;SGK1_HUMAN;SGK1_HUMAN;SGK1_HUMAN;SGK1_HUMAN;SGK2_HUMAN;SGK2_HUMAN;SGK2_HUMAN	FLEPRARFY	_FLEPRARFY_.3	_FLEPRARFY_	Non Numérique	185674	Non Numérique	Non Numérique	Non Numérique	18153.4	18276.4	16738.9	Filtered	0.00507144	Filtered	Filtered	Filtered	3.10031e-09	2.95476e-22	1.73401e-19	Filtered	67.0928	Filtered	Filtered	Filtered	69.2126	69.2193	69.3582
DDX39A	O00148	DX39A_HUMAN	QVIIFVKSVQR	_QVIIFVKSVQR_.3	_QVIIFVKSVQR_	911208	881655	Non Numérique	Non Numérique	Non Numérique	Non Numérique	Non Numérique	Non Numérique	1.29034e-103	1.45663e-20	Filtered	Filtered	Filtered	Filtered	Filtered	Filtered	72.389	72.3976	Filtered	Filtered	Filtered	Filtered	Filtered	Filtered
DDX39A	O00148	DX39A_HUMAN	QVIIFVKSVQR	_QVIIFVKSVQR_.2	_QVIIFVKSVQR_	911208	881655	Non Numérique	Non Numérique	Non Numérique	Non Numérique	Non Numérique	Non Numérique	1.51524e-113	8.68701e-21	Filtered	Filtered	Filtered	Filtered	Filtered	Filtered	72.3786	72.418	Filtered	Filtered	Filtered	Filtered	Filtered	Filtered
DDX39A	O00148	DX39A_HUMAN	ISTYIEQSR	_ISTYIEQSR_.2	_ISTYIEQSR_	536250	474281	Non Numérique	Non Numérique	Non Numérique	Non Numérique	Non Numérique	Non Numérique	2.59255e-52	4.41645e-12	Filtered	Filtered	Filtered	Filtered	Filtered	Filtered	46.6464	46.5767	Filtered	Filtered	Filtered	Filtered	Filtered	Filtered
DDX39A	O00148	DX39A_HUMAN	EIFRLTPHEK	_EIFRLTPHEK_.3	_EIFRLTPHEK_	222258	226105	Non Numérique	Non Numérique	Non Numérique	Non Numérique	Non Numérique	Non Numérique	4.6821e-64	2.88075e-14	Filtered	Filtered	Filtered	Filtered	Filtered	Filtered	50.9696	51.0745	Filtered	Filtered	Filtered	Filtered	Filtered	Filtered
PDLIM1	O00151	PDLI1_HUMAN	EVLHIGSAHNR	_EVLHIGSAHNR_.3	_EVLHIGSAHNR_	1.9977e+06	1.7874e+06	Non Numérique	Non Numérique	Non Numérique	Non Numérique	Non Numérique	Non Numérique	7.18678e-115	1.45557e-21	Filtered	Filtered	Filtered	Filtered	Filtered	Filtered	33.9377	33.7895	Filtered	Filtered	Filtered	Filtered	Filtered	Filtered
PDLIM1	O00151	PDLI1_HUMAN	EVLHIGSAHNR	_EVLHIGSAHNR_.2	_EVLHIGSAHNR_	1.9977e+06	1.7874e+06	Non Numérique	Non Numérique	Non Numérique	Non Numérique	Non Numérique	Non Numérique	2.14828e-100	2.38752e-19	Filtered	Filtered	Filtered	Filtered	Filtered	Filtered	33.9335	33.8007	Filtered	Filtered	Filtered	Filtered	Filtered	Filtered
PDLIM1	O00151	PDLI1_HUMAN	THLEAQNRI	_THLEAQNRI_.2	_THLEAQNRI_	353377	354947	Non Numérique	Non Numérique	Non Numérique	Non Numérique	Non Numérique	Non Numérique	2.49207e-56	1.93098e-08	Filtered	Filtered	Filtered	Filtered	Filtered	Filtered	33.8513	33.7499	Filtered	Filtered	Filtered	Filtered	Filtered	Filtered
PDLIM1	O00151	PDLI1_HUMAN	THLEAQNRI	_THLEAQNRI_.3	_THLEAQNRI_	353377	354947	Non Numérique	Non Numérique	Non Numérique	Non Numérique	Non Numérique	Non Numérique	0.00124951	5.50863e-05	Filtered	Filtered	Filtered	Filtered	Filtered	Filtered	33.8434	33.7575	Filtered	Filtered	Filtered	Filtered	Filtered	Filtered
PDLIM1	O00151	PDLI1_HUMAN	TASPASSTTAR	_TASPASSTTAR_.2	_TASPASSTTAR_	734279	654859	Non Numérique	Non Numérique	Non Numérique	Non Numérique	Non Numérique	Non Numérique	6.53126e-93	2.62668e-18	Filtered	Filtered	Filtered	Filtered	Filtered	Filtered	19.3557	18.6986	Filtered	Filtered	Filtered	Filtered	Filtered	Filtered
PDLIM1	O00151	PDLI1_HUMAN	DHAQPPSSL	_DHAQPPSSL_.2	_DHAQPPSSL_	688639	693081	Non Numérique	Non Numérique	Non Numérique	Non Numérique	Non Numérique	Non Numérique	4.86665e-55	1.12103e-11	Filtered	Filtered	Filtered	Filtered	Filtered	Filtered	43.8999	43.8172	Filtered	Filtered	Filtered	Filtered	Filtered	Filtered
PDLIM1	O00151	PDLI1_HUMAN	FTASPASSTTAR	_FTASPASSTTAR_.2	_FTASPASSTTAR_	169943	169866	Non Numérique	Non Numérique	Non Numérique	Non Numérique	Non Numérique	Non Numérique	2.4984e-99	3.21841e-20	Filtered	Filtered	Filtered	Filtered	Filtered	Filtered	37.0082	36.862	Filtered	Filtered	Filtered	Filtered	Filtered	Filtered
PDLIM1	O00151	PDLI1_HUMAN	MPFTASPASSTTAR	_MPFTASPASSTTAR_.2	_MPFTASPASSTTAR_	155504	152609	Non Numérique	Non Numérique	Non Numérique	Non Numérique	Non Numérique	Non Numérique	1.01595e-83	1.64152e-19	Filtered	Filtered	Filtered	Filtered	Filtered	Filtered	59.7946	59.8802	Filtered	Filtered	Filtered	Filtered	Filtered	Filtered
PDLIM1	O00151	PDLI1_HUMAN	TAASGVEANSR	_TAASGVEANSR_.2	_TAASGVEANSR_	118539	116289	Non Numérique	Non Numérique	Non Numérique	Non Numérique	Non Numérique	Non Numérique	1.06715e-46	7.59256e-12	Filtered	Filtered	Filtered	Filtered	Filtered	Filtered	20.1599	19.5029	Filtered	Filtered	Filtered	Filtered	Filtered	Filtered
PDLIM1	O00151	PDLI1_HUMAN	MPFTASPASSTTA	_MPFTASPASSTTA_.2	_MPFTASPASSTTA_	74292.8	Non Numérique	Non Numérique	Non Numérique	Non Numérique	Non Numérique	Non Numérique	Non Numérique	0.00232481	Filtered	Filtered	Filtered	Filtered	Filtered	Filtered	Filtered	72.6897	Filtered	Filtered	Filtered	Filtered	Filtered	Filtered	Filtered
ACOT7	O00154-6;O00154-4;O00154-5;O00154-7;O00154;O00154-2;O00154-3	BACH_HUMAN	KLMDEVAGIVA	_KLMDEVAGIVA_.2	_KLMDEVAGIVA_	855790	625034	70821.3	63975.5	62535.6	Non Numérique	Non Numérique	Non Numérique	1.0704e-90	1.14225e-19	1.79663e-45	4.055e-23	7.12391e-16	Filtered	Filtered	Filtered	90.5673	90.5167	63.9032	63.7794	63.7602	Filtered	Filtered	Filtered
ACOT7	O00154-6;O00154-4;O00154-5;O00154-7;O00154;O00154-2;O00154-3	BACH_HUMAN	KLMDEVAGI	_KLMDEVAGI_.2	_KLMDEVAGI_	1.43836e+06	1195439	118366	60718.7	114942	Non Numérique	Non Numérique	Non Numérique	2.19057e-80	1.91507e-15	5.55376e-22	1.38588e-05	0.00448785	Filtered	Filtered	Filtered	77.5237	77.5518	56.7406	56.6167	56.6078	Filtered	Filtered	Filtered
ACOT7	O00154-6;O00154-4;O00154-5;O00154-7;O00154;O00154-2;O00154-3	BACH_HUMAN	KLMDEVAGI	_KLMDEVAGI_.1	_KLMDEVAGI_	1.43836e+06	1195439	118366	60718.7	114942	Non Numérique	Non Numérique	Non Numérique	5.87331e-37	2.75794e-10	Filtered	0.00839007	Filtered	Filtered	Filtered	Filtered	77.5307	77.5383	Filtered	56.6077	Filtered	Filtered	Filtered	Filtered
ACOT7	O00154-6;O00154-4;O00154-5;O00154-7;O00154;O00154-2;O00154-3	BACH_HUMAN	VVDSSQKRY	_VVDSSQKRY_.3	_VVDSSQKRY_	Non Numérique	Non Numérique	Non Numérique	Non Numérique	Non Numérique	72538.5	66637.5	66437.1	Filtered	Filtered	Filtered	Filtered	Filtered	2.63902e-06	2.24373e-19	1.85935e-18	Filtered	Filtered	Filtered	Filtered	Filtered	17.9396	17.7365	17.8485
ACOT7	O00154-6;O00154-4;O00154-5;O00154-7;O00154;O00154-2;O00154-3	BACH_HUMAN	VVDSSQKRY	_VVDSSQKRY_.2	_VVDSSQKRY_	Non Numérique	Non Numérique	Non Numérique	Non Numérique	Non Numérique	72538.5	66637.5	66437.1	Filtered	Filtered	Filtered	Filtered	Filtered	0.00756575	0.00330997	0.000673368	Filtered	Filtered	Filtered	Filtered	Filtered	17.9317	17.7757	17.8668
ACOT7	O00154-6;O00154-4;O00154-5;O00154-7;O00154;O00154-2;O00154-3	BACH_HUMAN	VDSSQKRY	_VDSSQKRY_.2	_VDSSQKRY_	Non Numérique	Non Numérique	Non Numérique	Non Numérique	Non Numérique	11861	10702.3	11400.8	Filtered	Filtered	Filtered	Filtered	Filtered	0.00462735	0.0032097	0.00763093	Filtered	Filtered	Filtered	Filtered	Filtered	17.9347	17.7735	17.8541
ACOT7	O00154-6;O00154-4;O00154-5;O00154-7;O00154;O00154-2;O00154-3	BACH_HUMAN	NVHGGTILK	_NVHGGTILK_.2	_NVHGGTILK_	1604915	1.31252e+06	Non Numérique	Non Numérique	Non Numérique	Non Numérique	Non Numérique	Non Numérique	7.74497e-93	1.88829e-20	Filtered	Filtered	Filtered	Filtered	Filtered	Filtered	31.0856	30.9033	Filtered	Filtered	Filtered	Filtered	Filtered	Filtered
ACOT7	O00154-6;O00154-4;O00154-5;O00154-7;O00154;O00154-2;O00154-3	BACH_HUMAN	NVHGGTILK	_NVHGGTILK_.1	_NVHGGTILK_	1604915	1.31252e+06	Non Numérique	Non Numérique	Non Numérique	Non Numérique	Non Numérique	Non Numérique	5.26452e-56	1.45294e-13	Filtered	Filtered	Filtered	Filtered	Filtered	Filtered	31.0718	30.8998	Filtered	Filtered	Filtered	Filtered	Filtered	Filtered
ACOT7	O00154-6;O00154-4;O00154-5;O00154-7;O00154;O00154-2;O00154-3	BACH_HUMAN	EAGAIISTR	_EAGAIISTR_.2	_EAGAIISTR_	1.40231e+06	1.46078e+06	Non Numérique	Non Numérique	Non Numérique	Non Numérique	Non Numérique	Non Numérique	1.65649e-98	5.0406e-21	Filtered	Filtered	Filtered	Filtered	Filtered	Filtered	43.9195	43.8057	Filtered	Filtered	Filtered	Filtered	Filtered	Filtered
ACOT7	O00154-6;O00154-4;O00154-5;O00154-7;O00154;O00154-2;O00154-3	BACH_HUMAN	EAGAIISTR	_EAGAIISTR_.1	_EAGAIISTR_	1.40231e+06	1.46078e+06	Non Numérique	Non Numérique	Non Numérique	Non Numérique	Non Numérique	Non Numérique	1.42218e-09	0.000464714	Filtered	Filtered	Filtered	Filtered	Filtered	Filtered	43.9015	43.8292	Filtered	Filtered	Filtered	Filtered	Filtered	Filtered
ACOT7	O00154-6;O00154-4;O00154-5;O00154-7;O00154;O00154-2;O00154-3	BACH_HUMAN	EVAGIVAAR	_EVAGIVAAR_.2	_EVAGIVAAR_	1.09213e+06	1.02292e+06	Non Numérique	Non Numérique	Non Numérique	Non Numérique	Non Numérique	Non Numérique	1.83818e-105	1.20388e-21	Filtered	Filtered	Filtered	Filtered	Filtered	Filtered	50.1386	50.2076	Filtered	Filtered	Filtered	Filtered	Filtered	Filtered
ACOT7	O00154-6;O00154-4;O00154-5;O00154-7;O00154;O00154-2;O00154-3	BACH_HUMAN	EVAGIVAAR	_EVAGIVAAR_.1	_EVAGIVAAR_	1.09213e+06	1.02292e+06	Non Numérique	Non Numérique	Non Numérique	Non Numérique	Non Numérique	Non Numérique	9.22347e-26	0.000398465	Filtered	Filtered	Filtered	Filtered	Filtered	Filtered	50.1465	50.2154	Filtered	Filtered	Filtered	Filtered	Filtered	Filtered
ACOT7	O00154-6;O00154-4;O00154-5;O00154-7;O00154;O00154-2;O00154-3	BACH_HUMAN	EVAGIVAARH	_EVAGIVAARH_.2	_EVAGIVAARH_	117459	112128	Non Numérique	Non Numérique	Non Numérique	Non Numérique	Non Numérique	Non Numérique	0.000166518	0.00953199	Filtered	Filtered	Filtered	Filtered	Filtered	Filtered	40.8541	40.7994	Filtered	Filtered	Filtered	Filtered	Filtered	Filtered
MYO1C	O00159-2;O00159-3;O00159	MYO1C_HUMAN	SPSWRSTTV	_SPSWRSTTV_.2	_SPSWRSTTV_	Non Numérique	Non Numérique	164948	175253	173640	124414	163338	147499	Filtered	Filtered	0.00462208	0.00448781	0.00448868	0.000104635	1.71705e-14	1.42027e-09	Filtered	Filtered	39.5649	39.4781	39.4702	50.4727	50.2112	50.497
MYO1C	O00159-2;O00159-3;O00159	MYO1C_HUMAN	SPSWRSTTVL	_SPSWRSTTVL_.2	_SPSWRSTTVL_	Non Numérique	Non Numérique	207434	173837	165376	88594.8	104899	94202.4	Filtered	Filtered	2.10175e-61	9.50165e-34	3.80433e-20	0.000834306	8.36864e-22	8.20263e-17	Filtered	Filtered	53.1561	53.0269	53.0494	71.19	71.1669	71.3407
MYO1C	O00159-2;O00159-3;O00159	MYO1C_HUMAN	HLAVVAPRL	_HLAVVAPRL_.2	_HLAVVAPRL_	Non Numérique	196444	334352	325365	311228	Non Numérique	Non Numérique	Non Numérique	Filtered	0.000125927	5.00198e-51	3.41914e-24	2.5849e-15	Filtered	Filtered	Filtered	Filtered	70.1132	50.5361	50.412	50.4032	Filtered	Filtered	Filtered
MYO1C	O00159-2;O00159-3;O00159	MYO1C_HUMAN	KYMDVQFDF	_KYM[Oxidation (M)]DVQFDF_.2	_KYM[Oxidation (M)]DVQFDF_	36872.6	28414.7	30789.9	29329.4	32645.3	817739	769359	785251	0.000519017	0.00731682	1.50838e-05	9.67509e-05	0.000531361	4.88929e-15	3.2005e-37	9.31056e-30	84.9573	85.0441	62.0816	61.9578	61.9488	85.1263	85.2497	85.1473
MYO1C	O00159-2;O00159-3;O00159	MYO1C_HUMAN	FLDKNNDLL	_FLDKNNDLL_.2	_FLDKNNDLL_	Non Numérique	Non Numérique	100578	117212	103260	Non Numérique	Non Numérique	Non Numérique	Filtered	Filtered	8.44568e-25	4.52886e-13	0.00448881	Filtered	Filtered	Filtered	Filtered	Filtered	58.1374	58.0188	58.0046	Filtered	Filtered	Filtered
MYO1C	O00159-2;O00159-3;O00159	MYO1C_HUMAN	VYSRTFTWL	_VYSRTFTWL_.2	_VYSRTFTWL_	Non Numérique	Non Numérique	Non Numérique	Non Numérique	Non Numérique	108499	102510	74311.5	Filtered	Filtered	Filtered	Filtered	Filtered	2.03785e-09	5.00188e-21	6.14361e-15	Filtered	Filtered	Filtered	Filtered	Filtered	96.644	96.8814	96.7304
MYO1C	O00159-2;O00159-3;O00159	MYO1C_HUMAN	VTTENQLKY	_VTTENQLKY_.2	_VTTENQLKY_	Non Numérique	Non Numérique	Non Numérique	Non Numérique	Non Numérique	87675.5	91324.8	89799.9	Filtered	Filtered	Filtered	Filtered	Filtered	2.0687e-14	6.32314e-34	6.21251e-16	Filtered	Filtered	Filtered	Filtered	Filtered	47.1412	46.9227	47.1766
MYO1C	O00159-2;O00159-3;O00159	MYO1C_HUMAN	ILQSKEPAYV	_ILQSKEPAYV_.2	_ILQSKEPAYV_	Non Numérique	Non Numérique	25804.7	27030.1	29937.3	Non Numérique	Non Numérique	Non Numérique	Filtered	Filtered	2.72827e-13	0.00175741	0.00448892	Filtered	Filtered	Filtered	Filtered	Filtered	43.8453	43.7634	43.7389	Filtered	Filtered	Filtered
MYO1C	O00159-2;O00159-3;O00159	MYO1C_HUMAN	ASEIFKGKKDNY	_ASEIFKGKKDNY_.3	_ASEIFKGKKDNY_	Non Numérique	Non Numérique	Non Numérique	Non Numérique	Non Numérique	14364.1	16212.1	17036.8	Filtered	Filtered	Filtered	Filtered	Filtered	2.72551e-08	9.08967e-26	1.90331e-20	Filtered	Filtered	Filtered	Filtered	Filtered	31.3448	31.1944	31.2286
MYO1C	O00159-2;O00159-3;O00159	MYO1C_HUMAN	EAAFIENLR	_EAAFIENLR_.2	_EAAFIENLR_	1.82922e+06	1.74416e+06	Non Numérique	Non Numérique	Non Numérique	Non Numérique	Non Numérique	Non Numérique	5.68842e-103	1.39111e-19	Filtered	Filtered	Filtered	Filtered	Filtered	Filtered	74.7586	74.8512	Filtered	Filtered	Filtered	Filtered	Filtered	Filtered
MYO1C	O00159-2;O00159-3;O00159	MYO1C_HUMAN	EAAFIENLR	_EAAFIENLR_.1	_EAAFIENLR_	1.82922e+06	1.74416e+06	Non Numérique	Non Numérique	Non Numérique	Non Numérique	Non Numérique	Non Numérique	1.00416e-24	1.8712e-10	Filtered	Filtered	Filtered	Filtered	Filtered	Filtered	74.7703	74.8476	Filtered	Filtered	Filtered	Filtered	Filtered	Filtered
MYO1C	O00159-2;O00159-3;O00159	MYO1C_HUMAN	EAAFIENLRR	_EAAFIENLRR_.3	_EAAFIENLRR_	1.44909e+06	1.09537e+06	Non Numérique	Non Numérique	Non Numérique	Non Numérique	Non Numérique	Non Numérique	7.20029e-100	1.2672e-19	Filtered	Filtered	Filtered	Filtered	Filtered	Filtered	63.2871	63.3344	Filtered	Filtered	Filtered	Filtered	Filtered	Filtered
MYO1C	O00159-2;O00159-3;O00159	MYO1C_HUMAN	EAAFIENLRR	_EAAFIENLRR_.2	_EAAFIENLRR_	1.44909e+06	1.09537e+06	Non Numérique	Non Numérique	Non Numérique	Non Numérique	Non Numérique	Non Numérique	8.42819e-67	7.45723e-12	Filtered	Filtered	Filtered	Filtered	Filtered	Filtered	63.2972	63.3445	Filtered	Filtered	Filtered	Filtered	Filtered	Filtered
MYO1C	O00159-2;O00159-3;O00159	MYO1C_HUMAN	ETCPAPERGGAVR	_ETCPAPERGGAVR_.3	_ETCPAPERGGAVR_	362699	345011	Non Numérique	Non Numérique	Non Numérique	Non Numérique	Non Numérique	Non Numérique	1.32996e-89	1.50879e-18	Filtered	Filtered	Filtered	Filtered	Filtered	Filtered	31.8645	31.6509	Filtered	Filtered	Filtered	Filtered	Filtered	Filtered
MYO1C	O00159-2;O00159-3;O00159	MYO1C_HUMAN	ETCPAPERGGAVR	_ETCPAPERGGAVR_.2	_ETCPAPERGGAVR_	362699	345011	Non Numérique	Non Numérique	Non Numérique	Non Numérique	Non Numérique	Non Numérique	1.10708e-23	0.000267896	Filtered	Filtered	Filtered	Filtered	Filtered	Filtered	31.8601	31.6517	Filtered	Filtered	Filtered	Filtered	Filtered	Filtered
MYO1C	O00159-2;O00159-3;O00159	MYO1C_HUMAN	AVADTVYRALR	_AVADTVYRALR_.3	_AVADTVYRALR_	139509	137499	Non Numérique	Non Numérique	Non Numérique	Non Numérique	Non Numérique	Non Numérique	4.16453e-38	2.38167e-07	Filtered	Filtered	Filtered	Filtered	Filtered	Filtered	65.9056	65.8876	Filtered	Filtered	Filtered	Filtered	Filtered	Filtered
MYO1C	O00159-2;O00159-3;O00159	MYO1C_HUMAN	AVADTVYRALR	_AVADTVYRALR_.2	_AVADTVYRALR_	139509	137499	Non Numérique	Non Numérique	Non Numérique	Non Numérique	Non Numérique	Non Numérique	3.69786e-25	5.07004e-05	Filtered	Filtered	Filtered	Filtered	Filtered	Filtered	65.9066	65.904	Filtered	Filtered	Filtered	Filtered	Filtered	Filtered
MYO1C	O00159-2;O00159-3;O00159	MYO1C_HUMAN	EATDLTFLEK	_EATDLTFLEK_.2	_EATDLTFLEK_	241287	201601	Non Numérique	Non Numérique	Non Numérique	Non Numérique	Non Numérique	Non Numérique	1.18126e-94	2.70305e-19	Filtered	Filtered	Filtered	Filtered	Filtered	Filtered	81.2386	81.2737	Filtered	Filtered	Filtered	Filtered	Filtered	Filtered
MYO1C	O00159-2;O00159-3;O00159	MYO1C_HUMAN	TRLLSVEGSTL	_TRLLSVEGSTL_.2	_TRLLSVEGSTL_	215058	203548	Non Numérique	Non Numérique	Non Numérique	Non Numérique	Non Numérique	Non Numérique	4.84342e-29	8.67377e-06	Filtered	Filtered	Filtered	Filtered	Filtered	Filtered	79.0546	79.0887	Filtered	Filtered	Filtered	Filtered	Filtered	Filtered
MYO1C	O00159-2;O00159-3;O00159	MYO1C_HUMAN	HPHFLTHKL	_HPHFLTHKL_.3	_HPHFLTHKL_	165580	174338	Non Numérique	Non Numérique	Non Numérique	Non Numérique	Non Numérique	Non Numérique	3.96788e-29	0.000526907	Filtered	Filtered	Filtered	Filtered	Filtered	Filtered	36.0755	36.0367	Filtered	Filtered	Filtered	Filtered	Filtered	Filtered
MYO1C	O00159-2;O00159-3;O00159	MYO1C_HUMAN	EAAFIENLRRR	_EAAFIENLRRR_.3	_EAAFIENLRRR_	171302	133619	Non Numérique	Non Numérique	Non Numérique	Non Numérique	Non Numérique	Non Numérique	4.92061e-83	7.9521e-16	Filtered	Filtered	Filtered	Filtered	Filtered	Filtered	55.7002	55.7726	Filtered	Filtered	Filtered	Filtered	Filtered	Filtered
MYO1C	O00159-2;O00159-3;O00159	MYO1C_HUMAN	EVFQHNSFEQF	_EVFQHNSFEQF_.2	_EVFQHNSFEQF_	27643.2	29466.4	Non Numérique	Non Numérique	Non Numérique	Non Numérique	Non Numérique	Non Numérique	2.32454e-62	1.33348e-14	Filtered	Filtered	Filtered	Filtered	Filtered	Filtered	79.1013	79.1558	Filtered	Filtered	Filtered	Filtered	Filtered	Filtered
MYO1C	O00159-2;O00159-3;O00159	MYO1C_HUMAN	SEAAFIENL	_SEAAFIENL_.1	_SEAAFIENL_	Non Numérique	Non Numérique	13449.9	14521.3	Non Numérique	Non Numérique	Non Numérique	Non Numérique	Filtered	Filtered	0.00377005	0.00364771	Filtered	Filtered	Filtered	Filtered	Filtered	Filtered	71.7759	71.651	Filtered	Filtered	Filtered	Filtered
MYO1C	O00159-2;O00159-3;O00159	MYO1C_HUMAN	NQLKYLTRL	_NQLKYLTRL_.2	_NQLKYLTRL_	Non Numérique	115987	Non Numérique	Non Numérique	Non Numérique	Non Numérique	Non Numérique	Non Numérique	Filtered	0.00348478	Filtered	Filtered	Filtered	Filtered	Filtered	Filtered	Filtered	68.2402	Filtered	Filtered	Filtered	Filtered	Filtered	Filtered
MYO1C	O00159-2;O00159-3;O00159	MYO1C_HUMAN	TLKSEQEEY	_TLKSEQEEY_.2	_TLKSEQEEY_	Non Numérique	Non Numérique	Non Numérique	Non Numérique	Non Numérique	Non Numérique	16601.5	Non Numérique	Filtered	Filtered	Filtered	Filtered	Filtered	Filtered	0.00572427	Filtered	Filtered	Filtered	Filtered	Filtered	Filtered	Filtered	32.2554	Filtered
MYO1C;MYO1C;MYO1C;MYO1B;MYO1B;MYO5A;MYO5A;MYO5A;MYO5B;MYO5B;MYO5C	O00159-2;O00159-3;O00159;O43795;O43795-2;Q9Y4I1-3;Q9Y4I1-2;Q9Y4I1;Q9ULV0;Q9ULV0-2;Q9NQX4	MYO1C_HUMAN;MYO1C_HUMAN;MYO1C_HUMAN;MYO1B_HUMAN;MYO1B_HUMAN;MYO5A_HUMAN;MYO5A_HUMAN;MYO5A_HUMAN;MYO5B_HUMAN;MYO5B_HUMAN;MYO5C_HUMAN	YLLEKSRVV	_YLLEKSRVV_.2	_YLLEKSRVV_	Non Numérique	Non Numérique	123436	79932.2	93502.6	Non Numérique	Non Numérique	Non Numérique	Filtered	Filtered	2.70338e-68	6.09585e-42	3.10274e-26	Filtered	Filtered	Filtered	Filtered	Filtered	42.3769	42.3161	42.2504	Filtered	Filtered	Filtered
MYO1C;MYO1C;MYO1C;MYO1B;MYO1B;MYO5A;MYO5A;MYO5A;MYO5B;MYO5B;MYO5C	O00159-2;O00159-3;O00159;O43795;O43795-2;Q9Y4I1-3;Q9Y4I1-2;Q9Y4I1;Q9ULV0;Q9ULV0-2;Q9NQX4	MYO1C_HUMAN;MYO1C_HUMAN;MYO1C_HUMAN;MYO1B_HUMAN;MYO1B_HUMAN;MYO5A_HUMAN;MYO5A_HUMAN;MYO5A_HUMAN;MYO5B_HUMAN;MYO5B_HUMAN;MYO5C_HUMAN	YLLEKSRVV	_YLLEKSRVV_.3	_YLLEKSRVV_	Non Numérique	Non Numérique	123436	79932.2	93502.6	Non Numérique	Non Numérique	Non Numérique	Filtered	Filtered	Filtered	0.00746158	0.00448949	Filtered	Filtered	Filtered	Filtered	Filtered	Filtered	42.328	42.2414	Filtered	Filtered	Filtered
SNAP23	O00161;O00161-2	SNP23_HUMAN	QRAHQITDESL	_QRAHQITDESL_.3	_QRAHQITDESL_	189707	166152	Non Numérique	Non Numérique	Non Numérique	Non Numérique	Non Numérique	Non Numérique	1.53558e-44	1.14724e-08	Filtered	Filtered	Filtered	Filtered	Filtered	Filtered	40.0982	40.0776	Filtered	Filtered	Filtered	Filtered	Filtered	Filtered
SNAP23	O00161;O00161-2	SNP23_HUMAN	QRAHQITDESL	_QRAHQITDESL_.2	_QRAHQITDESL_	189707	166152	Non Numérique	Non Numérique	Non Numérique	Non Numérique	Non Numérique	Non Numérique	1.14756e-69	3.94813e-18	Filtered	Filtered	Filtered	Filtered	Filtered	Filtered	40.1094	40.0732	Filtered	Filtered	Filtered	Filtered	Filtered	Filtered
SNAP23	O00161;O00161-2	SNP23_HUMAN	DAQNPQIKR	_DAQNPQIKR_.3	_DAQNPQIKR_	80710.7	77685.2	Non Numérique	Non Numérique	Non Numérique	Non Numérique	Non Numérique	Non Numérique	0.00156242	0.000835186	Filtered	Filtered	Filtered	Filtered	Filtered	Filtered	21.7136	21.2447	Filtered	Filtered	Filtered	Filtered	Filtered	Filtered
SNAP23	O00161;O00161-2	SNP23_HUMAN	DAQNPQIKR	_DAQNPQIKR_.2	_DAQNPQIKR_	80710.7	77685.2	Non Numérique	Non Numérique	Non Numérique	Non Numérique	Non Numérique	Non Numérique	3.14288e-84	4.30376e-18	Filtered	Filtered	Filtered	Filtered	Filtered	Filtered	21.6744	21.2316	Filtered	Filtered	Filtered	Filtered	Filtered	Filtered
SNAP23	O00161;O00161-2	SNP23_HUMAN	GAASGGYIKR	_GAASGGYIKR_.2	_GAASGGYIKR_	26113.7	25134.7	Non Numérique	Non Numérique	Non Numérique	Non Numérique	Non Numérique	Non Numérique	3.67008e-17	3.04433e-07	Filtered	Filtered	Filtered	Filtered	Filtered	Filtered	23.5367	23.2401	Filtered	Filtered	Filtered	Filtered	Filtered	Filtered
HAX1	O00165;O00165-2;O00165-3;O00165-5	HAX1_HUMAN	SPRGDPESPRPPAL	_SPRGDPESPRPPAL_.3	_SPRGDPESPRPPAL_	Non Numérique	Non Numérique	232868	229239	252112	453942	251824	261022	Filtered	Filtered	4.44701e-12	0.000130881	0.000118594	6.56293e-15	1.91963e-38	1.26763e-30	Filtered	Filtered	40.1801	40.1037	40.0539	53.4973	53.3242	53.5947
HAX1	O00165;O00165-2;O00165-3;O00165-5	HAX1_HUMAN	SPRGDPESPRPPAL	_SPRGDPESPRPPAL_.2	_SPRGDPESPRPPAL_	Non Numérique	Non Numérique	232868	229239	252112	453942	251824	261022	Filtered	Filtered	0.000124886	0.00646832	0.0045857	Filtered	0.00318815	0.00398262	Filtered	Filtered	40.1652	40.115	40.0809	Filtered	53.393	53.6321
HAX1	O00165;O00165-2;O00165-3;O00165-5	HAX1_HUMAN	QPRIFGGVL	_QPRIFGGVL_.2	_QPRIFGGVL_	Non Numérique	Non Numérique	168567	170030	161761	28717.1	26544.7	23879.2	Filtered	Filtered	7.28357e-52	1.32189e-35	3.84197e-24	0.0025649	0.00297036	1.22277e-05	Filtered	Filtered	65.8419	65.7076	65.6568	90.5279	90.6503	90.5994
HAX1	O00165;O00165-2;O00165-3;O00165-5	HAX1_HUMAN	TVVDSEGRTETTVTR	_TVVDSEGRTETTVTR_.3	_TVVDSEGRTETTVTR_	427741	407797	Non Numérique	Non Numérique	Non Numérique	Non Numérique	Non Numérique	Non Numérique	4.90231e-59	2.28716e-07	Filtered	Filtered	Filtered	Filtered	Filtered	Filtered	36.8268	36.6266	Filtered	Filtered	Filtered	Filtered	Filtered	Filtered
HAX1	O00165;O00165-2;O00165-3;O00165-5	HAX1_HUMAN	TVVDSEGRTETTVTR	_TVVDSEGRTETTVTR_.2	_TVVDSEGRTETTVTR_	427741	407797	Non Numérique	Non Numérique	Non Numérique	Non Numérique	Non Numérique	Non Numérique	2.53113e-26	0.00013931	Filtered	Filtered	Filtered	Filtered	Filtered	Filtered	36.819	36.6421	Filtered	Filtered	Filtered	Filtered	Filtered	Filtered
HAX1	O00165;O00165-2;O00165-3;O00165-5	HAX1_HUMAN	DPFFGGMTR	_DPFFGGMTR_.2	_DPFFGGMTR_	821101	776662	Non Numérique	Non Numérique	Non Numérique	Non Numérique	Non Numérique	Non Numérique	2.97192e-89	8.66459e-18	Filtered	Filtered	Filtered	Filtered	Filtered	Filtered	78.7186	78.7525	Filtered	Filtered	Filtered	Filtered	Filtered	Filtered
HAX1	O00165;O00165-2;O00165-3;O00165-5	HAX1_HUMAN	VLQPQPKSY	_VLQPQPKSY_.2	_VLQPQPKSY_	Non Numérique	Non Numérique	Non Numérique	Non Numérique	Non Numérique	Non Numérique	110115	86164.9	Filtered	Filtered	Filtered	Filtered	Filtered	Filtered	0.00527943	3.3063e-06	Filtered	Filtered	Filtered	Filtered	Filtered	Filtered	44.8521	45.0482
HAX1	O00165;O00165-2;O00165-3;O00165-5	HAX1_HUMAN	ERLREGQTL	_ERLREGQTL_.2	_ERLREGQTL_	77752.1	Non Numérique	Non Numérique	Non Numérique	Non Numérique	Non Numérique	Non Numérique	Non Numérique	1.14898e-12	Filtered	Filtered	Filtered	Filtered	Filtered	Filtered	Filtered	32.4659	Filtered	Filtered	Filtered	Filtered	Filtered	Filtered	Filtered
AIP	O00170	AIP_HUMAN	AQADFAKVL	_AQADFAKVL_.2	_AQADFAKVL_	Non Numérique	Non Numérique	Non Numérique	Non Numérique	Non Numérique	39529.7	34551.3	30511.7	Filtered	Filtered	Filtered	Filtered	Filtered	2.28914e-13	1.60762e-30	3.91247e-24	Filtered	Filtered	Filtered	Filtered	Filtered	78.6033	78.6615	78.6945
AIP	O00170	AIP_HUMAN	QQNPQPLIF	_QQNPQPLIF_.2	_QQNPQPLIF_	Non Numérique	Non Numérique	Non Numérique	Non Numérique	Non Numérique	28295	27813.3	27711.6	Filtered	Filtered	Filtered	Filtered	Filtered	4.45478e-06	0.00176984	0.00125608	Filtered	Filtered	Filtered	Filtered	Filtered	101.683	101.826	101.669
AIP	O00170	AIP_HUMAN	ELDPALAPVVSR	_ELDPALAPVVSR_.2	_ELDPALAPVVSR_	1.00261e+06	1095048	Non Numérique	Non Numérique	Non Numérique	Non Numérique	Non Numérique	Non Numérique	1.71181e-106	1.11866e-19	Filtered	Filtered	Filtered	Filtered	Filtered	Filtered	82.29	82.3163	Filtered	Filtered	Filtered	Filtered	Filtered	Filtered
AIP	O00170	AIP_HUMAN	PALAPVVSR	_PALAPVVSR_.2	_PALAPVVSR_	659240	571726	Non Numérique	Non Numérique	Non Numérique	Non Numérique	Non Numérique	Non Numérique	3.58257e-64	4.5395e-15	Filtered	Filtered	Filtered	Filtered	Filtered	Filtered	58.2459	58.353	Filtered	Filtered	Filtered	Filtered	Filtered	Filtered
AIP	O00170	AIP_HUMAN	LELDPALAPVVSR	_LELDPALAPVVSR_.2	_LELDPALAPVVSR_	321076	303088	Non Numérique	Non Numérique	Non Numérique	Non Numérique	Non Numérique	Non Numérique	2.44268e-55	2.61111e-12	Filtered	Filtered	Filtered	Filtered	Filtered	Filtered	100.257	100.098	Filtered	Filtered	Filtered	Filtered	Filtered	Filtered
AIP	O00170	AIP_HUMAN	DPALAPVVSR	_DPALAPVVSR_.2	_DPALAPVVSR_	199413	156315	Non Numérique	Non Numérique	Non Numérique	Non Numérique	Non Numérique	Non Numérique	9.32057e-19	0.00596333	Filtered	Filtered	Filtered	Filtered	Filtered	Filtered	64.8364	64.8433	Filtered	Filtered	Filtered	Filtered	Filtered	Filtered
AIP	O00170	AIP_HUMAN	VLELDPALAPVVSR	_VLELDPALAPVVSR_.2	_VLELDPALAPVVSR_	94673	77943.8	Non Numérique	Non Numérique	Non Numérique	Non Numérique	Non Numérique	Non Numérique	5.37114e-69	1.42637e-17	Filtered	Filtered	Filtered	Filtered	Filtered	Filtered	106.927	106.701	Filtered	Filtered	Filtered	Filtered	Filtered	Filtered
AIP	O00170	AIP_HUMAN	KVLELDPAL	_KVLELDPAL_.2	_KVLELDPAL_	Non Numérique	Non Numérique	19858.8	Non Numérique	Non Numérique	Non Numérique	Non Numérique	Non Numérique	Filtered	Filtered	0.00695939	Filtered	Filtered	Filtered	Filtered	Filtered	Filtered	Filtered	63.0213	Filtered	Filtered	Filtered	Filtered	Filtered
KCNK1	O00180	KCNK1_HUMAN	LPYEDLLRQEL	_LPYEDLLRQEL_.2	_LPYEDLLRQEL_	28610.3	25618.9	Non Numérique	Non Numérique	Non Numérique	Non Numérique	Non Numérique	Non Numérique	1.66903e-05	0.000335036	Filtered	Filtered	Filtered	Filtered	Filtered	Filtered	108.562	108.341	Filtered	Filtered	Filtered	Filtered	Filtered	Filtered
LGALS9	O00182;O00182-2;O00182-3;O00182-4;O00182-5;O00182-6	LEG9_HUMAN	KVMVNGILFV	_KVMVNGILFV_.2	_KVMVNGILFV_	127219	98749.9	Non Numérique	Non Numérique	Non Numérique	Non Numérique	Non Numérique	Non Numérique	1.30866e-89	4.56181e-18	Filtered	Filtered	Filtered	Filtered	Filtered	Filtered	110.834	110.613	Filtered	Filtered	Filtered	Filtered	Filtered	Filtered
LGALS9	O00182;O00182-2;O00182-3;O00182-4;O00182-5;O00182-6	LEG9_HUMAN	FHRVDTISV	_FHRVDTISV_.2	_FHRVDTISV_	737171	655877	Non Numérique	Non Numérique	Non Numérique	Non Numérique	Non Numérique	Non Numérique	9.2063e-62	9.36967e-17	Filtered	Filtered	Filtered	Filtered	Filtered	Filtered	55.4204	55.4705	Filtered	Filtered	Filtered	Filtered	Filtered	Filtered
LGALS9	O00182;O00182-2;O00182-3;O00182-4;O00182-5;O00182-6	LEG9_HUMAN	HLFEYYHRL	_HLFEYYHRL_.3	_HLFEYYHRL_	69959	Non Numérique	Non Numérique	Non Numérique	Non Numérique	Non Numérique	Non Numérique	Non Numérique	0.00208207	Filtered	Filtered	Filtered	Filtered	Filtered	Filtered	Filtered	62.7917	Filtered	Filtered	Filtered	Filtered	Filtered	Filtered	Filtered
LGALS9	O00182;O00182-2;O00182-3;O00182-4;O00182-5;O00182-6	LEG9_HUMAN	GTVLPSAQR	_GTVLPSAQR_.2	_GTVLPSAQR_	289109	Non Numérique	Non Numérique	Non Numérique	Non Numérique	Non Numérique	Non Numérique	Non Numérique	0.00847402	Filtered	Filtered	Filtered	Filtered	Filtered	Filtered	Filtered	42.0905	Filtered	Filtered	Filtered	Filtered	Filtered	Filtered	Filtered
LGALS9	O00182-6	LEG9_HUMAN	KTQTVIHTV	_KTQTVIHTV_.2	_KTQTVIHTV_	322412	363275	Non Numérique	Non Numérique	Non Numérique	Non Numérique	Non Numérique	Non Numérique	1.28521e-50	8.12113e-15	Filtered	Filtered	Filtered	Filtered	Filtered	Filtered	36.5531	36.4525	Filtered	Filtered	Filtered	Filtered	Filtered	Filtered
STXBP3	O00186	STXB3_HUMAN	KPKDKVSLI	_KPKDKVSLI_.2	_KPKDKVSLI_	Non Numérique	Non Numérique	86408.2	85899.3	103762	39326	31447.5	29496	Filtered	Filtered	7.97119e-05	0.00297139	0.00448957	0.000168553	1.08138e-06	1.2173e-06	Filtered	Filtered	31.627	31.5824	31.5121	36.8819	36.8413	36.8963
STXBP3	O00186	STXB3_HUMAN	TLDENPGVRY	_TLDENPGVRY_.2	_TLDENPGVRY_	Non Numérique	Non Numérique	Non Numérique	Non Numérique	Non Numérique	6.0451e+06	6491057	6234662	Filtered	Filtered	Filtered	Filtered	Filtered	3.29708e-13	4.11979e-32	3.30887e-29	Filtered	Filtered	Filtered	Filtered	Filtered	55.0744	54.8852	55.1035
STXBP3	O00186	STXB3_HUMAN	KPLDNASKL	_KPLDNASKL_.2	_KPLDNASKL_	Non Numérique	Non Numérique	1.64856e+06	1.57016e+06	864270	111776	99244.9	Non Numérique	Filtered	Filtered	2.21974e-43	1.83229e-31	3.44412e-23	0.00506357	0.0028928	Filtered	Filtered	Filtered	29.5892	29.5917	29.511	35.8509	35.7688	Filtered
STXBP3	O00186	STXB3_HUMAN	KPLDNASKL	_KPLDNASKL_.1	_KPLDNASKL_	Non Numérique	Non Numérique	1.64856e+06	1.57016e+06	864270	111776	99244.9	Non Numérique	Filtered	Filtered	Filtered	Filtered	0.00448807	Filtered	Filtered	Filtered	Filtered	Filtered	Filtered	Filtered	29.5177	Filtered	Filtered	Filtered
STXBP3	O00186	STXB3_HUMAN	TMADQIVTV	_TM[Oxidation (M)]ADQIVTV_.2	_TM[Oxidation (M)]ADQIVTV_	Non Numérique	Non Numérique	125768	121647	121100	Non Numérique	Non Numérique	Non Numérique	Filtered	Filtered	8.46005e-67	6.26092e-39	1.1052e-25	Filtered	Filtered	Filtered	Filtered	Filtered	53.6698	53.5562	53.5996	Filtered	Filtered	Filtered
STXBP3	O00186	STXB3_HUMAN	TMADQIVTV	_TMADQIVTV_.2	_TMADQIVTV_	Non Numérique	Non Numérique	125768	121647	121100	Non Numérique	Non Numérique	Non Numérique	Filtered	Filtered	2.55227e-39	0.00103259	9.97778e-08	Filtered	Filtered	Filtered	Filtered	Filtered	61.0182	60.9309	60.9271	Filtered	Filtered	Filtered
STXBP3	O00186	STXB3_HUMAN	TMADQIVTV	_TMADQIVTV_.1	_TMADQIVTV_	Non Numérique	Non Numérique	125768	121647	121100	Non Numérique	Non Numérique	Non Numérique	Filtered	Filtered	2.89793e-60	1.98723e-39	1.12336e-22	Filtered	Filtered	Filtered	Filtered	Filtered	61.0354	60.9115	60.939	Filtered	Filtered	Filtered
STXBP3	O00186	STXB3_HUMAN	TMADQIVTV	_TM[Oxidation (M)]ADQIVTV_.1	_TM[Oxidation (M)]ADQIVTV_	Non Numérique	Non Numérique	125768	121647	121100	Non Numérique	Non Numérique	Non Numérique	Filtered	Filtered	2.88575e-45	9.93244e-26	6.70548e-13	Filtered	Filtered	Filtered	Filtered	Filtered	53.6504	53.5577	53.6011	Filtered	Filtered	Filtered
STXBP3	O00186	STXB3_HUMAN	ESDMIRNWSY	_ESDMIRNWSY_.2	_ESDMIRNWSY_	Non Numérique	Non Numérique	Non Numérique	Non Numérique	Non Numérique	3827.78	4963.85	3659.12	Filtered	Filtered	Filtered	Filtered	Filtered	0.00595357	0.0029869	0.00112153	Filtered	Filtered	Filtered	Filtered	Filtered	77.9116	77.8498	77.8985
STXBP3	O00186	STXB3_HUMAN	ALGTDAEGQKV	_ALGTDAEGQKV_.2	_ALGTDAEGQKV_	Non Numérique	Non Numérique	310615	289166	305554	Non Numérique	Non Numérique	Non Numérique	Filtered	Filtered	4.87838e-60	2.49174e-34	4.06052e-16	Filtered	Filtered	Filtered	Filtered	Filtered	31.2209	31.192	31.1269	Filtered	Filtered	Filtered
STXBP3	O00186	STXB3_HUMAN	NAKGKDAIM	_NAKGKDAIM_.2	_NAKGKDAIM_	103954	113974	Non Numérique	Non Numérique	Non Numérique	Non Numérique	Non Numérique	Non Numérique	2.01751e-68	9.00789e-10	Filtered	Filtered	Filtered	Filtered	Filtered	Filtered	24.5102	24.1363	Filtered	Filtered	Filtered	Filtered	Filtered	Filtered
STXBP3	O00186	STXB3_HUMAN	NAKGKDAIM	_NAKGKDAIM[Oxidation (M)]_.2	_NAKGKDAIM[Oxidation (M)]_	103954	113974	Non Numérique	Non Numérique	Non Numérique	Non Numérique	Non Numérique	Non Numérique	2.53136e-80	4.90181e-10	Filtered	Filtered	Filtered	Filtered	Filtered	Filtered	12.3995	11.6215	Filtered	Filtered	Filtered	Filtered	Filtered	Filtered
STXBP3	O00186	STXB3_HUMAN	GTDAEGQKV	_GTDAEGQKV_.1	_GTDAEGQKV_	Non Numérique	Non Numérique	2365.09	2663.04	Non Numérique	Non Numérique	Non Numérique	Non Numérique	Filtered	Filtered	0.00624094	0.00213862	Filtered	Filtered	Filtered	Filtered	Filtered	Filtered	31.2293	31.2057	Filtered	Filtered	Filtered	Filtered
AP4M1	O00189	AP4M1_HUMAN	LPRVQGGSQL	_LPRVQGGSQL_.2	_LPRVQGGSQL_	Non Numérique	Non Numérique	197625	208332	192235	Non Numérique	Non Numérique	Non Numérique	Filtered	Filtered	6.22639e-25	7.52256e-09	5.10597e-05	Filtered	Filtered	Filtered	Filtered	Filtered	42.0154	41.9652	41.9047	Filtered	Filtered	Filtered
AP4M1	O00189	AP4M1_HUMAN	SFLPSGSEM	_SFLPSGSEM_.1	_SFLPSGSEM_	Non Numérique	Non Numérique	Non Numérique	Non Numérique	Non Numérique	97003.7	91169.2	93994	Filtered	Filtered	Filtered	Filtered	Filtered	7.43067e-08	2.41868e-17	5.12728e-09	Filtered	Filtered	Filtered	Filtered	Filtered	87.9521	87.9329	87.8785
AP4M1	O00189	AP4M1_HUMAN	SFLPSGSEM	_SFLPSGSEM[Oxidation (M)]_.1	_SFLPSGSEM[Oxidation (M)]_	Non Numérique	Non Numérique	Non Numérique	Non Numérique	Non Numérique	97003.7	91169.2	93994	Filtered	Filtered	Filtered	Filtered	Filtered	8.23645e-05	8.02178e-22	1.85522e-11	Filtered	Filtered	Filtered	Filtered	Filtered	70.6186	70.5015	70.6649
AP4M1	O00189	AP4M1_HUMAN	SPEQKAEL	_SPEQKAEL_.1	_SPEQKAEL_	Non Numérique	Non Numérique	17891.8	17934.7	25473.3	Non Numérique	Non Numérique	Non Numérique	Filtered	Filtered	4.05768e-48	2.74767e-37	1.97166e-15	Filtered	Filtered	Filtered	Filtered	Filtered	27.2551	27.2575	27.2606	Filtered	Filtered	Filtered
ARVCF	O00192-2;O00192	ARVC_HUMAN	LLDHPRAEV	_LLDHPRAEV_.2	_LLDHPRAEV_	Non Numérique	Non Numérique	Non Numérique	Non Numérique	738912	Non Numérique	Non Numérique	2.49792e+06	Filtered	Filtered	Filtered	Filtered	0.00448874	Filtered	Filtered	0.00913524	Filtered	Filtered	Filtered	Filtered	34.9494	Filtered	Filtered	42.9794
SMAP	O00193	SMAP_HUMAN	EAADLGNEER	_EAADLGNEER_.2	_EAADLGNEER_	983359	1.14178e+06	Non Numérique	Non Numérique	Non Numérique	Non Numérique	Non Numérique	Non Numérique	2.49835e-81	6.24234e-16	Filtered	Filtered	Filtered	Filtered	Filtered	Filtered	29.3173	28.9701	Filtered	Filtered	Filtered	Filtered	Filtered	Filtered
SMAP	O00193	SMAP_HUMAN	EAADLGNEERKQK	_EAADLGNEERKQK_.3	_EAADLGNEERKQK_	104868	114584	Non Numérique	Non Numérique	Non Numérique	Non Numérique	Non Numérique	Non Numérique	0.00316406	0.000733761	Filtered	Filtered	Filtered	Filtered	Filtered	Filtered	19.7608	19.0985	Filtered	Filtered	Filtered	Filtered	Filtered	Filtered
SMAP	O00193	SMAP_HUMAN	EAADLGNEERK	_EAADLGNEERK_.3	_EAADLGNEERK_	62671	57998.3	Non Numérique	Non Numérique	Non Numérique	Non Numérique	Non Numérique	Non Numérique	1.68091e-27	1.57796e-06	Filtered	Filtered	Filtered	Filtered	Filtered	Filtered	23.4121	23.0894	Filtered	Filtered	Filtered	Filtered	Filtered	Filtered
SMAP	O00193	SMAP_HUMAN	KINEELESQY	_KINEELESQY_.2	_KINEELESQY_	Non Numérique	Non Numérique	Non Numérique	Non Numérique	Non Numérique	13859.3	16940.9	18618.5	Filtered	Filtered	Filtered	Filtered	Filtered	0.000777512	0.00302799	8.92269e-08	Filtered	Filtered	Filtered	Filtered	Filtered	53.2162	52.9803	53.1828
AP3B1	O00203-3;O00203	AP3B1_HUMAN	TPLTKDVSL	_TPLTKDVSL_.2	_TPLTKDVSL_	753497	728747	Non Numérique	Non Numérique	Non Numérique	Non Numérique	Non Numérique	Non Numérique	1.42975e-35	3.0484e-05	Filtered	Filtered	Filtered	Filtered	Filtered	Filtered	66.9343	66.974	Filtered	Filtered	Filtered	Filtered	Filtered	Filtered
AP3B1	O00203-3;O00203	AP3B1_HUMAN	TVIGSVLLR	_TVIGSVLLR_.2	_TVIGSVLLR_	119625	88193.8	Non Numérique	Non Numérique	Non Numérique	Non Numérique	Non Numérique	Non Numérique	7.93759e-28	0.00041042	Filtered	Filtered	Filtered	Filtered	Filtered	Filtered	86.4558	86.5048	Filtered	Filtered	Filtered	Filtered	Filtered	Filtered
AP3B1	O00203-3;O00203	AP3B1_HUMAN	DSITVPVAR	_DSITVPVAR_.1	_DSITVPVAR_	53810.9	35260.1	Non Numérique	Non Numérique	Non Numérique	Non Numérique	Non Numérique	Non Numérique	1.84597e-08	2.34854e-14	Filtered	Filtered	Filtered	Filtered	Filtered	Filtered	62.9606	63.0004	Filtered	Filtered	Filtered	Filtered	Filtered	Filtered
AP3B1;AP3B1;AP3B2;AP3B2;AP3B2	O00203-3;O00203;Q13367-3;Q13367;Q13367-4	AP3B1_HUMAN;AP3B1_HUMAN;AP3B2_HUMAN;AP3B2_HUMAN;AP3B2_HUMAN	KQTKLLTQY	_KQTKLLTQY_.2	_KQTKLLTQY_	Non Numérique	Non Numérique	Non Numérique	Non Numérique	Non Numérique	Non Numérique	3463.25	Non Numérique	Filtered	Filtered	Filtered	Filtered	Filtered	Filtered	0.00600578	Filtered	Filtered	Filtered	Filtered	Filtered	Filtered	Filtered	42.8159	Filtered
APBB1	O00213-2;O00213;O00213-3;O00213-4;O00213-6;O00213-5	APBB1_HUMAN	APAKNIATSL	_APAKNIATSL_.2	_APAKNIATSL_	Non Numérique	Non Numérique	Non Numérique	79391.9	Non Numérique	18904.2	22930	20450.9	Filtered	Filtered	Filtered	0.00688865	Filtered	0.00125818	0.00182338	0.00179465	Filtered	Filtered	Filtered	42.2344	Filtered	54.7458	54.703	54.8376
LGALS8	O00214-2;O00214	LEG8_HUMAN	TPMGPGRTV	_TPMGPGRTV_.2	_TPMGPGRTV_	Non Numérique	Non Numérique	9304927	9038093	9790010	1.78583e+06	1.66554e+06	1.67174e+06	Filtered	Filtered	5.13933e-77	3.11499e-46	1.3542e-32	1.16145e-13	1.0507e-36	3.2494e-29	Filtered	Filtered	31.9997	31.9394	31.8951	40.7087	40.6472	40.7388
LGALS8	O00214-2;O00214	LEG8_HUMAN	TPMGPGRTV	_TPM[Oxidation (M)]GPGRTV_.2	_TPM[Oxidation (M)]GPGRTV_	Non Numérique	Non Numérique	9304927	9038093	9790010	1.78583e+06	1.66554e+06	1.67174e+06	Filtered	Filtered	3.29551e-69	2.27473e-39	2.915e-20	1.39824e-13	4.26621e-37	5.83138e-31	Filtered	Filtered	25.2441	25.2472	25.1629	31.0204	30.8334	30.8623
LGALS8	O00214-2;O00214	LEG8_HUMAN	VPKSGTPQL	_VPKSGTPQL_.2	_VPKSGTPQL_	3.33695e+06	Non Numérique	348148	341738	360149	77655.4	73002.6	73818	0.00952239	Filtered	7.11764e-24	4.77368e-09	3.19951e-05	3.95944e-05	1.93337e-11	8.87256e-13	46.1899	Filtered	35.5888	35.5022	35.5205	45.3752	45.3189	45.4471
LGALS8	O00214-2;O00214	LEG8_HUMAN	ITYDTPFKR	_ITYDTPFKR_.2	_ITYDTPFKR_	566099	400407	Non Numérique	Non Numérique	Non Numérique	Non Numérique	Non Numérique	Non Numérique	0.00100868	0.00193523	Filtered	Filtered	Filtered	Filtered	Filtered	Filtered	55.1908	55.2182	Filtered	Filtered	Filtered	Filtered	Filtered	Filtered
LGALS8	O00214-2;O00214	LEG8_HUMAN	ITYDTPFKR	_ITYDTPFKR_.3	_ITYDTPFKR_	566099	400407	Non Numérique	Non Numérique	Non Numérique	Non Numérique	Non Numérique	Non Numérique	3.47322e-81	2.51168e-17	Filtered	Filtered	Filtered	Filtered	Filtered	Filtered	55.1396	55.1823	Filtered	Filtered	Filtered	Filtered	Filtered	Filtered
NDUFS8	O00217	NDUS8_HUMAN	YLFREPATI	_YLFREPATI_.2	_YLFREPATI_	Non Numérique	Non Numérique	175996	161426	157257	Non Numérique	Non Numérique	Non Numérique	Filtered	Filtered	1.32888e-19	5.74569e-05	1.85101e-05	Filtered	Filtered	Filtered	Filtered	Filtered	61.1887	61.0648	61.061	Filtered	Filtered	Filtered
NDUFS8	O00217	NDUS8_HUMAN	YVNMQDPEM	_YVNMQDPEM_.2	_YVNMQDPEM_	122087	119660	Non Numérique	Non Numérique	Non Numérique	Non Numérique	Non Numérique	Non Numérique	1.39878e-38	2.98788e-06	Filtered	Filtered	Filtered	Filtered	Filtered	Filtered	68.2449	68.2134	Filtered	Filtered	Filtered	Filtered	Filtered	Filtered
NDUFS8	O00217	NDUS8_HUMAN	STETHEELLY	_STETHEELLY_.2	_STETHEELLY_	Non Numérique	Non Numérique	Non Numérique	Non Numérique	Non Numérique	Non Numérique	39361.4	Non Numérique	Filtered	Filtered	Filtered	Filtered	Filtered	Filtered	0.00340264	Filtered	Filtered	Filtered	Filtered	Filtered	Filtered	Filtered	62.7899	Filtered
NFKBIE	O00221	IKBE_HUMAN	GLMGISSTL	_GLMGISSTL_.1	_GLMGISSTL_	Non Numérique	Non Numérique	183546	179942	169413	Non Numérique	Non Numérique	Non Numérique	Filtered	Filtered	2.52584e-27	2.55332e-38	7.00705e-11	Filtered	Filtered	Filtered	Filtered	Filtered	72.5948	72.4538	72.4097	Filtered	Filtered	Filtered
NFKBIE	O00221	IKBE_HUMAN	VLDIQNNLY	_VLDIQNNLY_.2	_VLDIQNNLY_	Non Numérique	Non Numérique	Non Numérique	Non Numérique	Non Numérique	106855	88871.5	75288.9	Filtered	Filtered	Filtered	Filtered	Filtered	5.37591e-11	1.21625e-29	1.53955e-21	Filtered	Filtered	Filtered	Filtered	Filtered	94.7027	94.7516	94.6584
PSMD11	O00231;O00231-2	PSD11_HUMAN	EHISSLIKL	_EHISSLIKL_.2	_EHISSLIKL_	689749	671330	Non Numérique	Non Numérique	Non Numérique	Non Numérique	Non Numérique	Non Numérique	1.06566e-84	3.12669e-17	Filtered	Filtered	Filtered	Filtered	Filtered	Filtered	78.3196	78.4147	Filtered	Filtered	Filtered	Filtered	Filtered	Filtered
PSMD11	O00231;O00231-2	PSD11_HUMAN	KTYEAALETI	_KTYEAALETI_.2	_KTYEAALETI_	418159	407986	Non Numérique	Non Numérique	Non Numérique	Non Numérique	Non Numérique	Non Numérique	5.02453e-43	6.61944e-11	Filtered	Filtered	Filtered	Filtered	Filtered	Filtered	72.6415	72.6711	Filtered	Filtered	Filtered	Filtered	Filtered	Filtered
PSMD11	O00231;O00231-2	PSD11_HUMAN	VQIEHISSL	_VQIEHISSL_.2	_VQIEHISSL_	Non Numérique	Non Numérique	Non Numérique	Non Numérique	Non Numérique	16396.5	15113.3	Non Numérique	Filtered	Filtered	Filtered	Filtered	Filtered	0.0058234	0.00307362	Filtered	Filtered	Filtered	Filtered	Filtered	Filtered	71.7312	71.729	Filtered
PSMD12	O00232-2;O00232	PSD12_HUMAN	RPKDPNNLL	_RPKDPNNLL_.2	_RPKDPNNLL_	Non Numérique	Non Numérique	1.61131e+06	1.44597e+06	1.59473e+06	6555344	6317632	5.9461e+06	Filtered	Filtered	5.17153e-76	2.14012e-46	1.47567e-32	1.60847e-12	5.05773e-39	1.24941e-29	Filtered	Filtered	35.0386	34.952	34.9494	42.9707	42.9403	42.9794
PSMD12	O00232-2;O00232	PSD12_HUMAN	RPKDPNNLL	_RPKDPNNLL_.3	_RPKDPNNLL_	Non Numérique	Non Numérique	1.61131e+06	1.44597e+06	1.59473e+06	6555344	6317632	5.9461e+06	Filtered	Filtered	8.88333e-06	0.00635885	0.00448909	2.40364e-16	1.05824e-42	3.04035e-33	Filtered	Filtered	35.0516	34.9755	34.9572	42.9681	42.9376	42.9872
PSMD12	O00232-2;O00232	PSD12_HUMAN	ITDLPIKL	_ITDLPIKL_.2	_ITDLPIKL_	Non Numérique	Non Numérique	Non Numérique	Non Numérique	Non Numérique	32541	37716.6	39959.8	Filtered	Filtered	Filtered	Filtered	Filtered	3.77119e-14	8.33158e-36	2.04769e-25	Filtered	Filtered	Filtered	Filtered	Filtered	98.6004	98.7899	98.6702
PSMD12	O00232-2;O00232	PSD12_HUMAN	NTEKLKLKY	_NTEKLKLKY_.2	_NTEKLKLKY_	Non Numérique	Non Numérique	Non Numérique	Non Numérique	Non Numérique	16314.3	19455.1	20860.3	Filtered	Filtered	Filtered	Filtered	Filtered	1.24672e-07	3.34612e-15	4.07754e-09	Filtered	Filtered	Filtered	Filtered	Filtered	38.124	38.0884	38.0702
PSMD12	O00232-2;O00232	PSD12_HUMAN	EAFLSNLVVNK	_EAFLSNLVVNK_.2	_EAFLSNLVVNK_	35545.2	34458.2	Non Numérique	Non Numérique	Non Numérique	Non Numérique	Non Numérique	Non Numérique	3.65028e-44	2.74225e-07	Filtered	Filtered	Filtered	Filtered	Filtered	Filtered	91.6471	91.582	Filtered	Filtered	Filtered	Filtered	Filtered	Filtered
RNF103	O00237	RN103_HUMAN	PYLDSFYEY	_PYLDSFYEY_.2	_PYLDSFYEY_	Non Numérique	Non Numérique	Non Numérique	Non Numérique	Non Numérique	1.23932e+06	1.13805e+06	1.17029e+06	Filtered	Filtered	Filtered	Filtered	Filtered	1.48661e-16	1.10233e-44	4.65059e-37	Filtered	Filtered	Filtered	Filtered	Filtered	106.025	106.109	105.926
RNF103	O00237	RN103_HUMAN	PYLDSFYEY	_PYLDSFYEY_.1	_PYLDSFYEY_	Non Numérique	Non Numérique	Non Numérique	Non Numérique	Non Numérique	1.23932e+06	1.13805e+06	1.17029e+06	Filtered	Filtered	Filtered	Filtered	Filtered	2.46903e-14	2.4624e-38	4.5207e-32	Filtered	Filtered	Filtered	Filtered	Filtered	106.018	106.128	105.909
RNF103	O00237	RN103_HUMAN	YLFHPIASF	_YLFHPIASF_.2	_YLFHPIASF_	Non Numérique	Non Numérique	Non Numérique	Non Numérique	Non Numérique	9284.01	8312.18	7844.99	Filtered	Filtered	Filtered	Filtered	Filtered	5.29887e-05	0.00353481	0.0056509	Filtered	Filtered	Filtered	Filtered	Filtered	103.858	104.068	103.927
BMPR1B	O00238;O00238-2	BMR1B_HUMAN	NPASRLTAL	_NPASRLTAL_.2	_NPASRLTAL_	Non Numérique	Non Numérique	398563	Non Numérique	409976	234643	236985	245266	Filtered	Filtered	0.00368463	Filtered	0.00448976	8.9345e-16	2.47761e-40	3.53174e-35	Filtered	Filtered	47.0567	Filtered	46.9606	61.9923	61.9103	62.0783
ATOX1	O00244	ATOX1_HUMAN	TLKKTGKTVSY	_TLKKTGKTVSY_.3	_TLKKTGKTVSY_	Non Numérique	Non Numérique	Non Numérique	Non Numérique	Non Numérique	106456	110002	110736	Filtered	Filtered	Filtered	Filtered	Filtered	3.99719e-16	2.28746e-42	1.54272e-33	Filtered	Filtered	Filtered	Filtered	Filtered	21.1993	21.0381	20.9775
ATOX1	O00244	ATOX1_HUMAN	TLKKTGKTVSY	_TLKKTGKTVSY_.2	_TLKKTGKTVSY_	Non Numérique	Non Numérique	Non Numérique	Non Numérique	Non Numérique	106456	110002	110736	Filtered	Filtered	Filtered	Filtered	Filtered	7.91281e-16	4.13579e-42	1.67924e-33	Filtered	Filtered	Filtered	Filtered	Filtered	21.178	21.0325	20.9563
ATOX1	O00244	ATOX1_HUMAN	EAVSRVLNK	_EAVSRVLNK_.2	_EAVSRVLNK_	166374	147405	Non Numérique	Non Numérique	Non Numérique	Non Numérique	Non Numérique	Non Numérique	9.84579e-43	7.09587e-07	Filtered	Filtered	Filtered	Filtered	Filtered	Filtered	33.7515	33.5987	Filtered	Filtered	Filtered	Filtered	Filtered	Filtered
ATOX1	O00244	ATOX1_HUMAN	HSMDTLLATLK	_HSMDTLLATLK_.2	_HSMDTLLATLK_	72620.2	70493.2	Non Numérique	Non Numérique	Non Numérique	Non Numérique	Non Numérique	Non Numérique	1.08967e-99	8.10905e-20	Filtered	Filtered	Filtered	Filtered	Filtered	Filtered	81.96	82.0118	Filtered	Filtered	Filtered	Filtered	Filtered	Filtered
ATOX1	O00244	ATOX1_HUMAN	HSMDTLLATLK	_HSMDTLLATLK_.3	_HSMDTLLATLK_	72620.2	70493.2	Non Numérique	Non Numérique	Non Numérique	Non Numérique	Non Numérique	Non Numérique	1.68962e-86	3.60487e-18	Filtered	Filtered	Filtered	Filtered	Filtered	Filtered	81.9693	82.0109	Filtered	Filtered	Filtered	Filtered	Filtered	Filtered
MEN1	O00255-2;O00255;O00255-3	MEN1_HUMAN	DTATVIQDY	_DTATVIQDY_.1	_DTATVIQDY_	Non Numérique	Non Numérique	34430.8	34553.3	Non Numérique	Non Numérique	Non Numérique	Non Numérique	Filtered	Filtered	0.00703832	0.00107788	Filtered	Filtered	Filtered	Filtered	Filtered	Filtered	54.6061	54.4925	Filtered	Filtered	Filtered	Filtered
MEN1	O00255-2;O00255;O00255-3	MEN1_HUMAN	TVNAGVAER	_TVNAGVAER_.2	_TVNAGVAER_	Non Numérique	9654.68	Non Numérique	Non Numérique	Non Numérique	Non Numérique	Non Numérique	Non Numérique	Filtered	0.0043238	Filtered	Filtered	Filtered	Filtered	Filtered	Filtered	Filtered	28.2651	Filtered	Filtered	Filtered	Filtered	Filtered	Filtered
CBX4	O00257;O00257-3	CBX4_HUMAN	KLSPTKEAF	_KLSPTKEAF_.2	_KLSPTKEAF_	Non Numérique	Non Numérique	Non Numérique	Non Numérique	Non Numérique	172653	168107	179718	Filtered	Filtered	Filtered	Filtered	Filtered	9.7999e-12	4.83132e-29	4.02059e-29	Filtered	Filtered	Filtered	Filtered	Filtered	40.8061	40.7446	40.8048
CBX4	O00257;O00257-3	CBX4_HUMAN	HPYQPDPKM	_HPYQPDPKM_.2	_HPYQPDPKM_	11071873	10395748	Non Numérique	Non Numérique	Non Numérique	Non Numérique	Non Numérique	Non Numérique	4.41997e-78	3.4184e-11	Filtered	Filtered	Filtered	Filtered	Filtered	Filtered	37.1062	36.9224	Filtered	Filtered	Filtered	Filtered	Filtered	Filtered
CBX4	O00257;O00257-3	CBX4_HUMAN	HPYQPDPKM	_HPYQPDPKM[Oxidation (M)]_.2	_HPYQPDPKM[Oxidation (M)]_	11071873	10395748	Non Numérique	Non Numérique	Non Numérique	Non Numérique	Non Numérique	Non Numérique	7.50641e-93	2.62753e-19	Filtered	Filtered	Filtered	Filtered	Filtered	Filtered	24.3075	23.9638	Filtered	Filtered	Filtered	Filtered	Filtered	Filtered
CBX4	O00257;O00257-3	CBX4_HUMAN	HPYQPDPKM	_HPYQPDPKM_.1	_HPYQPDPKM_	11071873	10395748	Non Numérique	Non Numérique	Non Numérique	Non Numérique	Non Numérique	Non Numérique	0.000722065	0.00165641	Filtered	Filtered	Filtered	Filtered	Filtered	Filtered	37.1163	36.991	Filtered	Filtered	Filtered	Filtered	Filtered	Filtered
CBX4	O00257;O00257-3	CBX4_HUMAN	HHHHHAVGL	_HHHHHAVGL_.2	_HHHHHAVGL_	338914	371193	Non Numérique	Non Numérique	Non Numérique	Non Numérique	Non Numérique	Non Numérique	1.67876e-88	2.96134e-15	Filtered	Filtered	Filtered	Filtered	Filtered	Filtered	12.0883	11.5872	Filtered	Filtered	Filtered	Filtered	Filtered	Filtered
CBX4	O00257;O00257-3	CBX4_HUMAN	HVFAVESIEKK	_HVFAVESIEKK_.3	_HVFAVESIEKK_	152425	133423	Non Numérique	Non Numérique	Non Numérique	Non Numérique	Non Numérique	Non Numérique	1.81643e-32	0.00235642	Filtered	Filtered	Filtered	Filtered	Filtered	Filtered	48.8547	49.1617	Filtered	Filtered	Filtered	Filtered	Filtered	Filtered
SUPT5H	O00267;O00267-2	SPT5H_HUMAN	VAPEHVKGY	_VAPEHVKGY_.2	_VAPEHVKGY_	18870540	Non Numérique	Non Numérique	Non Numérique	Non Numérique	224094	218089	206764	0.00766296	Filtered	Filtered	Filtered	Filtered	0.0013723	4.01493e-23	1.24041e-25	27.8948	Filtered	Filtered	Filtered	Filtered	29.7883	29.5594	29.5255
SUPT5H	O00267;O00267-2	SPT5H_HUMAN	VTTDIQVKV	_VTTDIQVKV_.2	_VTTDIQVKV_	Non Numérique	Non Numérique	42522.3	43096.2	46396.4	Non Numérique	Non Numérique	Non Numérique	Filtered	Filtered	1.39193e-27	4.60102e-11	2.93746e-10	Filtered	Filtered	Filtered	Filtered	Filtered	49.7108	49.6181	49.6407	Filtered	Filtered	Filtered
SUPT5H	O00267;O00267-2	SPT5H_HUMAN	TPMYGSGSRTPM	_TPMYGSGSRTPM_.2	_TPMYGSGSRTPM_	Non Numérique	Non Numérique	25966.7	25232.8	22588.8	Non Numérique	Non Numérique	Non Numérique	Filtered	Filtered	7.55734e-50	8.26205e-32	0.00632402	Filtered	Filtered	Filtered	Filtered	Filtered	39.4045	39.3439	39.3255	Filtered	Filtered	Filtered
SUPT5H	O00267;O00267-2	SPT5H_HUMAN	QLDPQTVGV	_QLDPQTVGV_.2	_QLDPQTVGV_	Non Numérique	Non Numérique	17556.1	18566	18658.9	Non Numérique	Non Numérique	Non Numérique	Filtered	Filtered	3.06964e-08	0.00428047	0.00448923	Filtered	Filtered	Filtered	Filtered	Filtered	53.0106	52.9336	52.9456	Filtered	Filtered	Filtered
SUPT5H	O00267;O00267-2	SPT5H_HUMAN	TVYGGSDEL	_TVYGGSDEL_.1	_TVYGGSDEL_	3.14235e+06	2.57705e+06	Non Numérique	Non Numérique	Non Numérique	Non Numérique	Non Numérique	Non Numérique	1.06691e-102	1.42356e-21	Filtered	Filtered	Filtered	Filtered	Filtered	Filtered	59.9232	59.917	Filtered	Filtered	Filtered	Filtered	Filtered	Filtered
SUPT5H	O00267;O00267-2	SPT5H_HUMAN	EVVTESTGK	_EVVTESTGK_.2	_EVVTESTGK_	409243	348124	Non Numérique	Non Numérique	Non Numérique	Non Numérique	Non Numérique	Non Numérique	1.46555e-102	7.38263e-20	Filtered	Filtered	Filtered	Filtered	Filtered	Filtered	23.5512	23.1763	Filtered	Filtered	Filtered	Filtered	Filtered	Filtered
SUPT5H	O00267;O00267-2	SPT5H_HUMAN	EVVTESTGK	_EVVTESTGK_.1	_EVVTESTGK_	409243	348124	Non Numérique	Non Numérique	Non Numérique	Non Numérique	Non Numérique	Non Numérique	2.92938e-34	0.000291523	Filtered	Filtered	Filtered	Filtered	Filtered	Filtered	23.5735	23.162	Filtered	Filtered	Filtered	Filtered	Filtered	Filtered
SUPT5H	O00267;O00267-2	SPT5H_HUMAN	NMYGKVVTV	_NM[Oxidation (M)]YGKVVTV_.2	_NM[Oxidation (M)]YGKVVTV_	Non Numérique	Non Numérique	204117	51047	49309.1	Non Numérique	Non Numérique	Non Numérique	Filtered	Filtered	1.92041e-14	8.89784e-25	7.33949e-10	Filtered	Filtered	Filtered	Filtered	Filtered	41.1368	41.0919	41.0367	Filtered	Filtered	Filtered
SUPT5H	O00267;O00267-2	SPT5H_HUMAN	NMYGKVVTV	_NMYGKVVTV_.1	_NMYGKVVTV_	Non Numérique	Non Numérique	204117	51047	49309.1	Non Numérique	Non Numérique	Non Numérique	Filtered	Filtered	1.93314e-45	4.15567e-27	1.81175e-18	Filtered	Filtered	Filtered	Filtered	Filtered	47.6233	47.562	47.5585	Filtered	Filtered	Filtered
SUPT5H	O00267;O00267-2	SPT5H_HUMAN	NMYGKVVTV	_NMYGKVVTV_.2	_NMYGKVVTV_	Non Numérique	Non Numérique	204117	51047	49309.1	Non Numérique	Non Numérique	Non Numérique	Filtered	Filtered	5.46934e-05	Filtered	Filtered	Filtered	Filtered	Filtered	Filtered	Filtered	47.6125	Filtered	Filtered	Filtered	Filtered	Filtered
SUPT5H	O00267;O00267-2	SPT5H_HUMAN	EVVTESTGKER	_EVVTESTGKER_.3	_EVVTESTGKER_	146961	144151	Non Numérique	Non Numérique	Non Numérique	Non Numérique	Non Numérique	Non Numérique	2.8341e-63	1.85145e-12	Filtered	Filtered	Filtered	Filtered	Filtered	Filtered	21.8087	21.3711	Filtered	Filtered	Filtered	Filtered	Filtered	Filtered
SUPT5H	O00267;O00267-2	SPT5H_HUMAN	EVVTESTGKER	_EVVTESTGKER_.2	_EVVTESTGKER_	146961	144151	Non Numérique	Non Numérique	Non Numérique	Non Numérique	Non Numérique	Non Numérique	2.80699e-103	2.71335e-19	Filtered	Filtered	Filtered	Filtered	Filtered	Filtered	21.8043	21.3667	Filtered	Filtered	Filtered	Filtered	Filtered	Filtered
SUPT5H	O00267;O00267-2	SPT5H_HUMAN	YPDPSSPQV	_YPDPSSPQV_.1	_YPDPSSPQV_	265321	180097	Non Numérique	Non Numérique	Non Numérique	Non Numérique	Non Numérique	Non Numérique	3.44392e-80	1.75643e-19	Filtered	Filtered	Filtered	Filtered	Filtered	Filtered	58.9621	58.9548	Filtered	Filtered	Filtered	Filtered	Filtered	Filtered
SUPT5H	O00267;O00267-2	SPT5H_HUMAN	QVVGQTGVIR	_QVVGQTGVIR_.2	_QVVGQTGVIR_	224293	220214	Non Numérique	Non Numérique	Non Numérique	Non Numérique	Non Numérique	Non Numérique	1.36956e-76	5.4663e-18	Filtered	Filtered	Filtered	Filtered	Filtered	Filtered	48.4995	48.5048	Filtered	Filtered	Filtered	Filtered	Filtered	Filtered
SUPT5H	O00267;O00267-2	SPT5H_HUMAN	EAYKQTHVK	_EAYKQTHVK_.3	_EAYKQTHVK_	44151.7	37339.3	Non Numérique	Non Numérique	Non Numérique	Non Numérique	Non Numérique	Non Numérique	3.52137e-52	8.78637e-05	Filtered	Filtered	Filtered	Filtered	Filtered	Filtered	12.4577	11.7214	Filtered	Filtered	Filtered	Filtered	Filtered	Filtered
SUPT5H	O00267;O00267-2	SPT5H_HUMAN	EAYKQTHVK	_EAYKQTHVK_.2	_EAYKQTHVK_	44151.7	37339.3	Non Numérique	Non Numérique	Non Numérique	Non Numérique	Non Numérique	Non Numérique	9.84953e-89	8.43069e-15	Filtered	Filtered	Filtered	Filtered	Filtered	Filtered	12.4666	11.7147	Filtered	Filtered	Filtered	Filtered	Filtered	Filtered
SUPT5H	O00267;O00267-2	SPT5H_HUMAN	YQPSPSPQSY	_YQPSPSPQSY_.2	_YQPSPSPQSY_	Non Numérique	Non Numérique	Non Numérique	Non Numérique	Non Numérique	46800.4	52253.2	Non Numérique	Filtered	Filtered	Filtered	Filtered	Filtered	0.00116423	0.00317435	Filtered	Filtered	Filtered	Filtered	Filtered	Filtered	55.064	54.7964	Filtered
SUPT5H	O00267;O00267-2	SPT5H_HUMAN	STCQTISVDR	_STCQTISVDR_.2	_STCQTISVDR_	37761	Non Numérique	Non Numérique	Non Numérique	Non Numérique	Non Numérique	Non Numérique	Non Numérique	0.00305122	Filtered	Filtered	Filtered	Filtered	Filtered	Filtered	Filtered	41.8511	Filtered	Filtered	Filtered	Filtered	Filtered	Filtered	Filtered
TAF4	O00268	TAF4_HUMAN	HLAPRTPEV	_HLAPRTPEV_.2	_HLAPRTPEV_	2.26928e+06	2.26552e+06	1.57591e+06	1.53915e+06	1.65697e+06	Non Numérique	Non Numérique	Non Numérique	1.49151e-96	1.87228e-19	8.867e-43	4.68004e-26	4.6687e-17	Filtered	Filtered	Filtered	44.0785	44.1465	33.3714	33.2953	33.2615	Filtered	Filtered	Filtered
TAF4	O00268	TAF4_HUMAN	TTVQPSATLQR	_TTVQPSATLQR_.2	_TTVQPSATLQR_	277189	276846	Non Numérique	Non Numérique	Non Numérique	Non Numérique	Non Numérique	Non Numérique	1.92967e-92	4.17057e-18	Filtered	Filtered	Filtered	Filtered	Filtered	Filtered	45.0721	44.985	Filtered	Filtered	Filtered	Filtered	Filtered	Filtered
TAF4	O00268	TAF4_HUMAN	AHAQPQTTM	_AHAQPQTTM_.2	_AHAQPQTTM_	126039	126326	Non Numérique	Non Numérique	Non Numérique	Non Numérique	Non Numérique	Non Numérique	4.50198e-55	1.00476e-14	Filtered	Filtered	Filtered	Filtered	Filtered	Filtered	27.1852	26.842	Filtered	Filtered	Filtered	Filtered	Filtered	Filtered
TAF4	O00268	TAF4_HUMAN	AHAQPQTTM	_AHAQPQTTM[Oxidation (M)]_.2	_AHAQPQTTM[Oxidation (M)]_	126039	126326	Non Numérique	Non Numérique	Non Numérique	Non Numérique	Non Numérique	Non Numérique	1.36998e-23	2.42264e-13	Filtered	Filtered	Filtered	Filtered	Filtered	Filtered	15.1484	14.1923	Filtered	Filtered	Filtered	Filtered	Filtered	Filtered
TAF4	O00268	TAF4_HUMAN	TTVQPSATL	_TTVQPSATL_.1	_TTVQPSATL_	22255.8	16146.3	Non Numérique	Non Numérique	Non Numérique	Non Numérique	Non Numérique	Non Numérique	0.00108853	0.00137238	Filtered	Filtered	Filtered	Filtered	Filtered	Filtered	59.007	59.0625	Filtered	Filtered	Filtered	Filtered	Filtered	Filtered
DFFA	O00273	DFFA_HUMAN	ALASHILTA	_ALASHILTA_.2	_ALASHILTA_	60085.3	55095	93587.9	95659.6	99118.9	Non Numérique	Non Numérique	Non Numérique	0.00210145	0.00808354	1.39941e-54	7.46463e-38	3.97094e-14	Filtered	Filtered	Filtered	68.0548	68.0591	49.1706	49.0727	49.0743	Filtered	Filtered	Filtered
DFFA	O00273	DFFA_HUMAN	QTQSLHSLR	_QTQSLHSLR_.2	_QTQSLHSLR_	38444.1	Non Numérique	Non Numérique	Non Numérique	Non Numérique	Non Numérique	Non Numérique	Non Numérique	4.98577e-29	Filtered	Filtered	Filtered	Filtered	Filtered	Filtered	Filtered	29.0499	Filtered	Filtered	Filtered	Filtered	Filtered	Filtered	Filtered
RFXAP	O00287	RFXAP_HUMAN	ETTSQVAKQR	_ETTSQVAKQR_.3	_ETTSQVAKQR_	71780.6	79523.6	Non Numérique	Non Numérique	Non Numérique	Non Numérique	Non Numérique	Non Numérique	5.06846e-34	3.9218e-12	Filtered	Filtered	Filtered	Filtered	Filtered	Filtered	15.3517	14.5889	Filtered	Filtered	Filtered	Filtered	Filtered	Filtered
RFXAP	O00287	RFXAP_HUMAN	ETTSQVAKQR	_ETTSQVAKQR_.2	_ETTSQVAKQR_	71780.6	79523.6	Non Numérique	Non Numérique	Non Numérique	Non Numérique	Non Numérique	Non Numérique	9.88356e-83	5.14934e-19	Filtered	Filtered	Filtered	Filtered	Filtered	Filtered	15.3514	14.5833	Filtered	Filtered	Filtered	Filtered	Filtered	Filtered
HIP1	O00291;O00291-3;O00291-4	HIP1_HUMAN	HLYDYTVKL	_HLYDYTVKL_.2	_HLYDYTVKL_	Non Numérique	Non Numérique	19478.5	17656.4	17808.8	Non Numérique	Non Numérique	Non Numérique	Filtered	Filtered	3.58377e-36	1.82908e-23	1.15706e-17	Filtered	Filtered	Filtered	Filtered	Filtered	54.912	54.7984	54.7529	Filtered	Filtered	Filtered
CLIC1	O00299	CLIC1_HUMAN	NVTTVDTKR	_NVTTVDTKR_.2	_NVTTVDTKR_	8.1534e+06	7465441	Non Numérique	Non Numérique	Non Numérique	Non Numérique	Non Numérique	Non Numérique	1.43943e-102	1.9391e-20	Filtered	Filtered	Filtered	Filtered	Filtered	Filtered	21.736	21.2671	Filtered	Filtered	Filtered	Filtered	Filtered	Filtered
CLIC1	O00299	CLIC1_HUMAN	NVTTVDTKRR	_NVTTVDTKRR_.3	_NVTTVDTKRR_	1275282	1.16622e+06	Non Numérique	Non Numérique	Non Numérique	Non Numérique	Non Numérique	Non Numérique	3.91656e-107	2.07653e-20	Filtered	Filtered	Filtered	Filtered	Filtered	Filtered	17.9704	17.5639	Filtered	Filtered	Filtered	Filtered	Filtered	Filtered
CLIC1	O00299	CLIC1_HUMAN	NVTTVDTKRR	_NVTTVDTKRR_.2	_NVTTVDTKRR_	1275282	1.16622e+06	Non Numérique	Non Numérique	Non Numérique	Non Numérique	Non Numérique	Non Numérique	2.25099e-70	4.63042e-18	Filtered	Filtered	Filtered	Filtered	Filtered	Filtered	17.9649	17.5479	Filtered	Filtered	Filtered	Filtered	Filtered	Filtered
CLIC1	O00299	CLIC1_HUMAN	TIPEAFRGVHR	_TIPEAFRGVHR_.3	_TIPEAFRGVHR_	454649	377593	Non Numérique	Non Numérique	Non Numérique	Non Numérique	Non Numérique	Non Numérique	3.00251e-106	4.12637e-21	Filtered	Filtered	Filtered	Filtered	Filtered	Filtered	48.8331	48.9646	Filtered	Filtered	Filtered	Filtered	Filtered	Filtered
CLIC1	O00299	CLIC1_HUMAN	TIPEAFRGVHR	_TIPEAFRGVHR_.2	_TIPEAFRGVHR_	454649	377593	Non Numérique	Non Numérique	Non Numérique	Non Numérique	Non Numérique	Non Numérique	1.82484e-16	0.000399986	Filtered	Filtered	Filtered	Filtered	Filtered	Filtered	48.8196	48.9293	Filtered	Filtered	Filtered	Filtered	Filtered	Filtered
CLIC1	O00299	CLIC1_HUMAN	RRTETVQKL	_RRTETVQKL_.3	_RRTETVQKL_	641144	342393	Non Numérique	Non Numérique	Non Numérique	Non Numérique	Non Numérique	Non Numérique	2.8638e-41	6.70093e-11	Filtered	Filtered	Filtered	Filtered	Filtered	Filtered	21.8024	21.417	Filtered	Filtered	Filtered	Filtered	Filtered	Filtered
CLIC1	O00299	CLIC1_HUMAN	RRTETVQKL	_RRTETVQKL_.2	_RRTETVQKL_	641144	342393	Non Numérique	Non Numérique	Non Numérique	Non Numérique	Non Numérique	Non Numérique	Filtered	0.00622787	Filtered	Filtered	Filtered	Filtered	Filtered	Filtered	Filtered	21.4207	Filtered	Filtered	Filtered	Filtered	Filtered	Filtered
CLIC1	O00299	CLIC1_HUMAN	ELAYEQVAKALK	_ELAYEQVAKALK_.2	_ELAYEQVAKALK_	19876.5	22556.2	Non Numérique	Non Numérique	Non Numérique	Non Numérique	Non Numérique	Non Numérique	4.93213e-20	7.3604e-10	Filtered	Filtered	Filtered	Filtered	Filtered	Filtered	75.7164	75.7634	Filtered	Filtered	Filtered	Filtered	Filtered	Filtered
CLIC1	O00299	CLIC1_HUMAN	TSAEDEGVSQR	_TSAEDEGVSQR_.2	_TSAEDEGVSQR_	11139.3	12364.3	Non Numérique	Non Numérique	Non Numérique	Non Numérique	Non Numérique	Non Numérique	4.89101e-47	4.11126e-09	Filtered	Filtered	Filtered	Filtered	Filtered	Filtered	21.7393	21.2391	Filtered	Filtered	Filtered	Filtered	Filtered	Filtered
CLIC1	O00299	CLIC1_HUMAN	EAFRGVHRY	_EAFRGVHRY_.3	_EAFRGVHRY_	694615	744798	Non Numérique	Non Numérique	Non Numérique	Non Numérique	Non Numérique	Non Numérique	2.87973e-47	2.12819e-16	Filtered	Filtered	Filtered	Filtered	Filtered	Filtered	29.7782	29.593	Filtered	Filtered	Filtered	Filtered	Filtered	Filtered
CLIC1	O00299	CLIC1_HUMAN	FLDGNELTL	_FLDGNELTL_.2	_FLDGNELTL_	55820.8	49784.2	Non Numérique	Non Numérique	Non Numérique	Non Numérique	Non Numérique	Non Numérique	1.79047e-40	4.86307e-10	Filtered	Filtered	Filtered	Filtered	Filtered	Filtered	108.076	107.829	Filtered	Filtered	Filtered	Filtered	Filtered	Filtered
CLIC1	O00299	CLIC1_HUMAN	LAYEQVAKALK	_LAYEQVAKALK_.3	_LAYEQVAKALK_	25989.5	20937	Non Numérique	Non Numérique	Non Numérique	Non Numérique	Non Numérique	Non Numérique	1.43063e-08	0.00484595	Filtered	Filtered	Filtered	Filtered	Filtered	Filtered	66.6223	66.6514	Filtered	Filtered	Filtered	Filtered	Filtered	Filtered
CLIC1;CLIC4	O00299;Q9Y696	CLIC1_HUMAN;CLIC4_HUMAN	NLLPKLHIV	_NLLPKLHIV_.2	_NLLPKLHIV_	Non Numérique	Non Numérique	3390294	3303163	3.20383e+06	Non Numérique	Non Numérique	Non Numérique	Filtered	Filtered	8.66701e-66	1.63143e-39	4.21729e-27	Filtered	Filtered	Filtered	Filtered	Filtered	63.0224	62.8672	62.8062	Filtered	Filtered	Filtered
EIF3F	O00303	EIF3F_HUMAN	APALPGPAL	_APALPGPAL_.1	_APALPGPAL_	995110	918088	382017	362223	339128	42045.4	38615.6	39574.5	4.53124e-94	2.27795e-21	2.99593e-73	2.26434e-47	6.61556e-28	9.35086e-10	1.41016e-20	6.18816e-15	92.4602	92.4162	65.1911	65.0736	65.0385	94.2247	94.324	94.2247
EIF3F	O00303	EIF3F_HUMAN	APALPGPAL	_APALPGPAL_.2	_APALPGPAL_	995110	918088	382017	362223	339128	42045.4	38615.6	39574.5	4.53581e-84	6.53792e-16	1.58087e-51	3.92788e-27	3.27518e-13	1.8489e-07	4.7194e-11	0.000846663	92.4482	92.429	65.2044	65.0805	65.0518	94.1941	94.2934	94.2506
EIF3F	O00303	EIF3F_HUMAN	ALNEKLVNL	_ALNEKLVNL_.2	_ALNEKLVNL_	Non Numérique	Non Numérique	915052	874927	843670	Non Numérique	Non Numérique	Non Numérique	Filtered	Filtered	2.13559e-45	1.20079e-24	6.39881e-25	Filtered	Filtered	Filtered	Filtered	Filtered	57.0708	56.9574	56.9119	Filtered	Filtered	Filtered
EIF3F	O00303	EIF3F_HUMAN	ALNEKLVNL	_ALNEKLVNL_.1	_ALNEKLVNL_	Non Numérique	Non Numérique	915052	874927	843670	Non Numérique	Non Numérique	Non Numérique	Filtered	Filtered	1.34718e-48	1.98482e-30	2.81486e-14	Filtered	Filtered	Filtered	Filtered	Filtered	57.0607	56.963	56.9279	Filtered	Filtered	Filtered
EIF3F	O00303	EIF3F_HUMAN	SLVNQVPKI	_SLVNQVPKI_.2	_SLVNQVPKI_	Non Numérique	Non Numérique	517326	474716	462275	Non Numérique	Non Numérique	Non Numérique	Filtered	Filtered	2.98606e-17	3.41133e-06	0.000305069	Filtered	Filtered	Filtered	Filtered	Filtered	57.4207	57.3032	57.2556	Filtered	Filtered	Filtered
EIF3F	O00303	EIF3F_HUMAN	HSVLIHEY	_HSVLIHEY_.2	_HSVLIHEY_	Non Numérique	Non Numérique	Non Numérique	Non Numérique	Non Numérique	316500	370467	357506	Filtered	Filtered	Filtered	Filtered	Filtered	8.22038e-15	2.64422e-40	5.21033e-32	Filtered	Filtered	Filtered	Filtered	Filtered	46.291	46.1667	46.384
EIF3F	O00303	EIF3F_HUMAN	APAQTPAPAL	_APAQTPAPAL_.2	_APAQTPAPAL_	Non Numérique	Non Numérique	110345	116143	117242	Non Numérique	Non Numérique	Non Numérique	Filtered	Filtered	3.39623e-27	4.50201e-13	1.81198e-05	Filtered	Filtered	Filtered	Filtered	Filtered	48.9837	48.9067	48.9188	Filtered	Filtered	Filtered
EIF3F	O00303	EIF3F_HUMAN	APAQTPAPAL	_APAQTPAPAL_.1	_APAQTPAPAL_	Non Numérique	Non Numérique	110345	116143	117242	Non Numérique	Non Numérique	Non Numérique	Filtered	Filtered	6.58689e-40	1.07322e-23	6.85081e-11	Filtered	Filtered	Filtered	Filtered	Filtered	48.9642	48.8872	48.9046	Filtered	Filtered	Filtered
EIF3F	O00303	EIF3F_HUMAN	GLSSDLQQV	_GLSSDLQQV_.1	_GLSSDLQQV_	Non Numérique	Non Numérique	76989.4	75870.2	73770.8	Non Numérique	Non Numérique	Non Numérique	Filtered	Filtered	2.35522e-50	8.00162e-26	3.92694e-18	Filtered	Filtered	Filtered	Filtered	Filtered	52.4009	52.3187	52.3517	Filtered	Filtered	Filtered
EIF3F	O00303	EIF3F_HUMAN	VSADNTVGR	_VSADNTVGR_.2	_VSADNTVGR_	37925	28221.1	Non Numérique	Non Numérique	Non Numérique	Non Numérique	Non Numérique	Non Numérique	4.71097e-45	1.04101e-11	Filtered	Filtered	Filtered	Filtered	Filtered	Filtered	23.6859	23.3005	Filtered	Filtered	Filtered	Filtered	Filtered	Filtered
WWP2	O00308;O00308-2	WWP2_HUMAN	YFDEKELEL	_YFDEKELEL_.2	_YFDEKELEL_	59365.3	54238.3	Non Numérique	Non Numérique	Non Numérique	Non Numérique	Non Numérique	Non Numérique	3.38089e-77	2.07073e-15	Filtered	Filtered	Filtered	Filtered	Filtered	Filtered	87.6475	87.6823	Filtered	Filtered	Filtered	Filtered	Filtered	Filtered
CDC7	O00311	CDC7_HUMAN	HPFFKDMSL	_HPFFKDMSL_.2	_HPFFKDMSL_	9235993	8632755	341307	320162	314340	Non Numérique	Non Numérique	Non Numérique	5.91872e-105	1.01917e-20	6.64801e-52	3.05638e-35	7.75158e-18	Filtered	Filtered	Filtered	79.1357	79.1747	57.4962	57.3723	57.3268	Filtered	Filtered	Filtered
CDC7	O00311	CDC7_HUMAN	KLYEAVPQL	_KLYEAVPQL_.2	_KLYEAVPQL_	5.38721e+06	5088935	1.36259e+06	1.36312e+06	1.23294e+06	Non Numérique	Non Numérique	Non Numérique	7.79111e-105	1.73183e-18	7.96137e-58	3.13159e-32	2.61475e-21	Filtered	Filtered	Filtered	80.1926	80.2627	58.08	57.9509	57.9524	Filtered	Filtered	Filtered
CDC7	O00311	CDC7_HUMAN	SFQEVREY	_SFQEVREY_.2	_SFQEVREY_	Non Numérique	Non Numérique	Non Numérique	Non Numérique	Non Numérique	291879	289562	289311	Filtered	Filtered	Filtered	Filtered	Filtered	9.60374e-16	2.0112e-42	7.39547e-35	Filtered	Filtered	Filtered	Filtered	Filtered	50.9395	50.6759	50.9315
CDC7	O00311	CDC7_HUMAN	MPYLEHESF	_MPYLEHESF_.2	_MPYLEHESF_	583012	394469	Non Numérique	Non Numérique	Non Numérique	Non Numérique	Non Numérique	Non Numérique	3.09328e-100	1.74336e-20	Filtered	Filtered	Filtered	Filtered	Filtered	Filtered	77.4311	77.4949	Filtered	Filtered	Filtered	Filtered	Filtered	Filtered
CDC7	O00311	CDC7_HUMAN	MPYLEHESF	_M[Oxidation (M)]PYLEHESF_.2	_M[Oxidation (M)]PYLEHESF_	583012	394469	Non Numérique	Non Numérique	Non Numérique	Non Numérique	Non Numérique	Non Numérique	4.59807e-08	3.18272e-06	Filtered	Filtered	Filtered	Filtered	Filtered	Filtered	63.1632	63.1945	Filtered	Filtered	Filtered	Filtered	Filtered	Filtered
CDC7	O00311	CDC7_HUMAN	MPYLEHESF	_MPYLEHESF_.1	_MPYLEHESF_	583012	394469	Non Numérique	Non Numérique	Non Numérique	Non Numérique	Non Numérique	Non Numérique	Filtered	0.00239206	Filtered	Filtered	Filtered	Filtered	Filtered	Filtered	Filtered	77.489	Filtered	Filtered	Filtered	Filtered	Filtered	Filtered
CDC7	O00311	CDC7_HUMAN	KTVDVLSRK	_KTVDVLSRK_.2	_KTVDVLSRK_	62171	79567.1	Non Numérique	Non Numérique	Non Numérique	Non Numérique	Non Numérique	Non Numérique	0.00202642	0.000304022	Filtered	Filtered	Filtered	Filtered	Filtered	Filtered	24.667	24.3744	Filtered	Filtered	Filtered	Filtered	Filtered	Filtered
CDC7	O00311	CDC7_HUMAN	GQYSGNSF	_GQYSGNSF_.1	_GQYSGNSF_	Non Numérique	Non Numérique	Non Numérique	Non Numérique	Non Numérique	Non Numérique	Non Numérique	4499.34	Filtered	Filtered	Filtered	Filtered	Filtered	Filtered	Filtered	0.00208341	Filtered	Filtered	Filtered	Filtered	Filtered	Filtered	Filtered	42.4796
CDC7	O00311	CDC7_HUMAN	SLKKNEQNF	_SLKKNEQNF_.2	_SLKKNEQNF_	Non Numérique	Non Numérique	Non Numérique	Non Numérique	Non Numérique	Non Numérique	Non Numérique	1662.85	Filtered	Filtered	Filtered	Filtered	Filtered	Filtered	Filtered	0.00938749	Filtered	Filtered	Filtered	Filtered	Filtered	Filtered	Filtered	22.6066
PIK3CD	O00329	PK3CD_HUMAN	TPKPQTKEL	_TPKPQTKEL_.2	_TPKPQTKEL_	Non Numérique	Non Numérique	258090	301684	303116	14855.6	15086.4	13931.5	Filtered	Filtered	4.69541e-40	2.13088e-17	7.28017e-14	8.63018e-06	2.15215e-07	8.37507e-09	Filtered	Filtered	23.7581	23.7978	23.7344	28.0752	27.9818	27.9165
PIK3CD	O00329	PK3CD_HUMAN	GLTPHLTMV	_GLTPHLTMV_.2	_GLTPHLTMV_	Non Numérique	Non Numérique	238748	236543	251214	Non Numérique	Non Numérique	Non Numérique	Filtered	Filtered	4.65478e-22	1.54451e-11	8.66836e-05	Filtered	Filtered	Filtered	Filtered	Filtered	60.5325	60.4034	60.3734	Filtered	Filtered	Filtered
PIK3CD	O00329	PK3CD_HUMAN	GLTPHLTMV	_GLTPHLTM[Oxidation (M)]V_.2	_GLTPHLTM[Oxidation (M)]V_	Non Numérique	Non Numérique	238748	236543	251214	Non Numérique	Non Numérique	Non Numérique	Filtered	Filtered	4.1459e-46	2.05894e-21	3.04205e-06	Filtered	Filtered	Filtered	Filtered	Filtered	50.5935	50.4903	50.6801	Filtered	Filtered	Filtered
PIK3CD	O00329	PK3CD_HUMAN	GLTPHLTMV	_GLTPHLTMV_.1	_GLTPHLTMV_	Non Numérique	Non Numérique	238748	236543	251214	Non Numérique	Non Numérique	Non Numérique	Filtered	Filtered	2.9568e-14	0.000364898	0.00448835	Filtered	Filtered	Filtered	Filtered	Filtered	60.5391	60.3944	60.3853	Filtered	Filtered	Filtered
PIK3CD	O00329	PK3CD_HUMAN	GLTPHLTMV	_GLTPHLTM[Oxidation (M)]V_.1	_GLTPHLTM[Oxidation (M)]V_	Non Numérique	Non Numérique	238748	236543	251214	Non Numérique	Non Numérique	Non Numérique	Filtered	Filtered	4.7923e-06	0.00228669	0.00778173	Filtered	Filtered	Filtered	Filtered	Filtered	50.5793	50.6956	50.6921	Filtered	Filtered	Filtered
PIK3CD	O00329	PK3CD_HUMAN	AYLEALSHL	_AYLEALSHL_.2	_AYLEALSHL_	Non Numérique	Non Numérique	Non Numérique	Non Numérique	Non Numérique	185607	160274	162842	Filtered	Filtered	Filtered	Filtered	Filtered	7.26882e-09	3.48591e-22	5.41662e-23	Filtered	Filtered	Filtered	Filtered	Filtered	94.0427	94.2174	94.1243
PIK3CD	O00329	PK3CD_HUMAN	LTDDELFQY	_LTDDELFQY_.2	_LTDDELFQY_	Non Numérique	Non Numérique	Non Numérique	Non Numérique	Non Numérique	41955.5	42154.3	42731.9	Filtered	Filtered	Filtered	Filtered	Filtered	1.7064e-16	1.13957e-26	4.01681e-22	Filtered	Filtered	Filtered	Filtered	Filtered	100.916	100.995	100.797
PIK3CD	O00329	PK3CD_HUMAN	LTDDELFQY	_LTDDELFQY_.1	_LTDDELFQY_	Non Numérique	Non Numérique	Non Numérique	Non Numérique	Non Numérique	41955.5	42154.3	42731.9	Filtered	Filtered	Filtered	Filtered	Filtered	4.64716e-08	5.01093e-22	6.56478e-16	Filtered	Filtered	Filtered	Filtered	Filtered	100.915	100.958	100.781
PIK3CD	O00329	PK3CD_HUMAN	KSKNPGEAL	_KSKNPGEAL_.2	_KSKNPGEAL_	Non Numérique	Non Numérique	27379.6	27648.1	25423.4	59863.6	52935.6	55409.3	Filtered	Filtered	2.47745e-30	2.35086e-05	1.48084e-06	2.94118e-13	1.92683e-39	2.2317e-34	Filtered	Filtered	20.6801	20.7771	20.787	20.334	20.1935	20.3216
PIK3CD	O00329	PK3CD_HUMAN	VHSSSILAM	_VHSSSILAM_.2	_VHSSSILAM_	1.02731e+06	834507	Non Numérique	Non Numérique	Non Numérique	Non Numérique	Non Numérique	Non Numérique	4.92694e-73	3.94214e-15	Filtered	Filtered	Filtered	Filtered	Filtered	Filtered	68.5379	68.5532	Filtered	Filtered	Filtered	Filtered	Filtered	Filtered
PIK3CD	O00329	PK3CD_HUMAN	VHSSSILAM	_VHSSSILAM[Oxidation (M)]_.2	_VHSSSILAM[Oxidation (M)]_	1.02731e+06	834507	Non Numérique	Non Numérique	Non Numérique	Non Numérique	Non Numérique	Non Numérique	3.0871e-46	4.20459e-12	Filtered	Filtered	Filtered	Filtered	Filtered	Filtered	46.441	46.4896	Filtered	Filtered	Filtered	Filtered	Filtered	Filtered
PIK3CD	O00329	PK3CD_HUMAN	VHSSSILAM	_VHSSSILAM_.1	_VHSSSILAM_	1.02731e+06	834507	Non Numérique	Non Numérique	Non Numérique	Non Numérique	Non Numérique	Non Numérique	3.61975e-29	2.70617e-11	Filtered	Filtered	Filtered	Filtered	Filtered	Filtered	68.5601	68.5651	Filtered	Filtered	Filtered	Filtered	Filtered	Filtered
PIK3CD	O00329	PK3CD_HUMAN	MHVPSVAL	_MHVPSVAL_.1	_MHVPSVAL_	2.46247e+06	2.12506e+06	Non Numérique	Non Numérique	Non Numérique	Non Numérique	Non Numérique	Non Numérique	1.95109e-74	1.84051e-18	Filtered	Filtered	Filtered	Filtered	Filtered	Filtered	81.7104	81.7154	Filtered	Filtered	Filtered	Filtered	Filtered	Filtered
PIK3CD	O00329	PK3CD_HUMAN	HFLGNFKTKF	_HFLGNFKTKF_.3	_HFLGNFKTKF_	Non Numérique	Non Numérique	Non Numérique	Non Numérique	Non Numérique	113083	200008	200856	Filtered	Filtered	Filtered	Filtered	Filtered	2.00387e-12	4.00283e-23	1.8844e-21	Filtered	Filtered	Filtered	Filtered	Filtered	65.5952	65.5749	65.7794
PIK3CD	O00329	PK3CD_HUMAN	HFLGNFKTKF	_HFLGNFKTKF_.2	_HFLGNFKTKF_	Non Numérique	Non Numérique	Non Numérique	Non Numérique	Non Numérique	113083	200008	200856	Filtered	Filtered	Filtered	Filtered	Filtered	0.000969568	Filtered	Filtered	Filtered	Filtered	Filtered	Filtered	Filtered	65.6064	Filtered	Filtered
PIK3CD	O00329	PK3CD_HUMAN	DTIANIQLNK	_DTIANIQLNK_.2	_DTIANIQLNK_	231642	208594	Non Numérique	Non Numérique	Non Numérique	Non Numérique	Non Numérique	Non Numérique	8.98582e-44	1.17906e-09	Filtered	Filtered	Filtered	Filtered	Filtered	Filtered	67.2189	67.2132	Filtered	Filtered	Filtered	Filtered	Filtered	Filtered
PIK3CD	O00329	PK3CD_HUMAN	DTIANIQLNKS	_DTIANIQLNKS_.2	_DTIANIQLNKS_	122682	111481	Non Numérique	Non Numérique	Non Numérique	Non Numérique	Non Numérique	Non Numérique	1.14621e-99	1.38465e-18	Filtered	Filtered	Filtered	Filtered	Filtered	Filtered	47.1169	47.162	Filtered	Filtered	Filtered	Filtered	Filtered	Filtered
PIK3CD	O00329	PK3CD_HUMAN	AYLEALSH	_AYLEALSH_.2	_AYLEALSH_	Non Numérique	Non Numérique	Non Numérique	Non Numérique	Non Numérique	43338.5	Non Numérique	66447.5	Filtered	Filtered	Filtered	Filtered	Filtered	0.00187614	Filtered	0.00251182	Filtered	Filtered	Filtered	Filtered	Filtered	63.6323	Filtered	63.692
PIK3CD	O00329	PK3CD_HUMAN	MRAAGLPEL	_MRAAGLPEL_.2	_MRAAGLPEL_	6290175	5074920	Non Numérique	Non Numérique	Non Numérique	Non Numérique	Non Numérique	Non Numérique	9.74197e-94	1.27488e-19	Filtered	Filtered	Filtered	Filtered	Filtered	Filtered	78.9006	78.9654	Filtered	Filtered	Filtered	Filtered	Filtered	Filtered
PIK3CD	O00329	PK3CD_HUMAN	ERMKLVVQA	_ERMKLVVQA_.2	_ERMKLVVQA_	83070.5	75824.4	Non Numérique	Non Numérique	Non Numérique	Non Numérique	Non Numérique	Non Numérique	8.96042e-17	0.000651888	Filtered	Filtered	Filtered	Filtered	Filtered	Filtered	54.9357	54.9722	Filtered	Filtered	Filtered	Filtered	Filtered	Filtered
PIK3CD	O00329	PK3CD_HUMAN	QSNPAPQVQK	_QSNPAPQVQK_.2	_QSNPAPQVQK_	Non Numérique	39257	Non Numérique	Non Numérique	Non Numérique	Non Numérique	Non Numérique	Non Numérique	Filtered	0.000390682	Filtered	Filtered	Filtered	Filtered	Filtered	Filtered	Filtered	27.5659	Filtered	Filtered	Filtered	Filtered	Filtered	Filtered
PIK3CD	O00329;O00329-2	PK3CD_HUMAN	RLPNRALLVNV	_RLPNRALLVNV_.3	_RLPNRALLVNV_	582569	630899	185431	188412	182457	Non Numérique	Non Numérique	Non Numérique	4.16173e-97	1.12403e-18	2.84392e-12	3.95255e-06	0.00448791	Filtered	Filtered	Filtered	74.5742	74.743	54.0372	53.8975	53.8887	Filtered	Filtered	Filtered
PIK3CD	O00329;O00329-2	PK3CD_HUMAN	QYEPLFHML	_QYEPLFHM[Oxidation (M)]L_.2	_QYEPLFHM[Oxidation (M)]L_	Non Numérique	Non Numérique	Non Numérique	Non Numérique	Non Numérique	136437	148222	173933	Filtered	Filtered	Filtered	Filtered	Filtered	8.01719e-15	6.40625e-37	4.78489e-31	Filtered	Filtered	Filtered	Filtered	Filtered	88.9022	89.0144	88.9847
PIK3CD	O00329;O00329-2	PK3CD_HUMAN	KLINSQISL	_KLINSQISL_.2	_KLINSQISL_	583167	488328	Non Numérique	Non Numérique	Non Numérique	Non Numérique	Non Numérique	Non Numérique	3.64251e-71	3.31413e-17	Filtered	Filtered	Filtered	Filtered	Filtered	Filtered	78.7237	78.7832	Filtered	Filtered	Filtered	Filtered	Filtered	Filtered
PIK3CD	O00329;O00329-2	PK3CD_HUMAN	KLINSQISL	_KLINSQISL_.1	_KLINSQISL_	583167	488328	Non Numérique	Non Numérique	Non Numérique	Non Numérique	Non Numérique	Non Numérique	3.45071e-48	1.33148e-12	Filtered	Filtered	Filtered	Filtered	Filtered	Filtered	78.7244	78.7634	Filtered	Filtered	Filtered	Filtered	Filtered	Filtered
PIK3CD	O00329;O00329-2	PK3CD_HUMAN	DVQPFLPVLR	_DVQPFLPVLR_.2	_DVQPFLPVLR_	16184.2	14499.2	Non Numérique	Non Numérique	Non Numérique	Non Numérique	Non Numérique	Non Numérique	1.07792e-26	0.000541673	Filtered	Filtered	Filtered	Filtered	Filtered	Filtered	113.076	112.834	Filtered	Filtered	Filtered	Filtered	Filtered	Filtered
	O00370	LORF2_HUMAN	PITGSEIVAI	_PITGSEIVAI_.2	_PITGSEIVAI_	6788179	6.47024e+06	55631.3	54751.1	55040.3	44047.4	39818.8	42109.7	1.37466e-95	7.19542e-20	3.83726e-35	3.3681e-18	1.17763e-13	7.81805e-07	0.00254996	5.14695e-10	66.0483	66.0048	48.9848	48.8869	48.9147	66.4613	66.4137	66.5611
	O00370	LORF2_HUMAN	PITGSEIVAI	_PITGSEIVAI_.1	_PITGSEIVAI_	6788179	6.47024e+06	55631.3	54751.1	55040.3	44047.4	39818.8	42109.7	1.9756e-84	3.75581e-14	Filtered	Filtered	Filtered	Filtered	Filtered	Filtered	66.0296	65.9963	Filtered	Filtered	Filtered	Filtered	Filtered	Filtered
	O00370	LORF2_HUMAN	ILPKVIYRF	_ILPKVIYRF_.3	_ILPKVIYRF_	Non Numérique	Non Numérique	Non Numérique	Non Numérique	Non Numérique	943177	904037	973934	Filtered	Filtered	Filtered	Filtered	Filtered	1.63587e-16	2.7265e-43	4.2899e-34	Filtered	Filtered	Filtered	Filtered	Filtered	84.0789	84.1712	84.1733
	O00370	LORF2_HUMAN	DHSAIKLEL	_DHSAIKLEL_.2	_DHSAIKLEL_	63487.6	58387.5	Non Numérique	Non Numérique	Non Numérique	Non Numérique	Non Numérique	Non Numérique	2.65577e-59	2.22258e-07	Filtered	Filtered	Filtered	Filtered	Filtered	Filtered	75.4736	75.5562	Filtered	Filtered	Filtered	Filtered	Filtered	Filtered
QSOX1	O00391;O00391-2	QSOX1_HUMAN	YFQAKIRAL	_YFQAKIRAL_.2	_YFQAKIRAL_	Non Numérique	Non Numérique	Non Numérique	Non Numérique	Non Numérique	85561.9	86569.2	82132.7	Filtered	Filtered	Filtered	Filtered	Filtered	3.42993e-11	1.07852e-10	8.16321e-16	Filtered	Filtered	Filtered	Filtered	Filtered	63.6902	63.6707	63.8281
QSOX1	O00391;O00391-2	QSOX1_HUMAN	KGGSYLGREVALDLSQH	_KGGSYLGREVALDLSQH_.3	_KGGSYLGREVALDLSQH_	46136.1	41166.4	Non Numérique	Non Numérique	Non Numérique	Non Numérique	Non Numérique	Non Numérique	4.14866e-26	0.000178809	Filtered	Filtered	Filtered	Filtered	Filtered	Filtered	68.7909	68.833	Filtered	Filtered	Filtered	Filtered	Filtered	Filtered
QSOX1	O00391;O00391-2	QSOX1_HUMAN	GGSYLGREVALDLSQ	_GGSYLGREVALDLSQ_.2	_GGSYLGREVALDLSQ_	23728	23039.6	Non Numérique	Non Numérique	Non Numérique	Non Numérique	Non Numérique	Non Numérique	7.62966e-67	1.76474e-16	Filtered	Filtered	Filtered	Filtered	Filtered	Filtered	87.4161	87.3931	Filtered	Filtered	Filtered	Filtered	Filtered	Filtered
P2RY10	O00398	P2Y10_HUMAN	HHWPFQRAL	_HHWPFQRAL_.3	_HHWPFQRAL_	1.36547e+06	1220015	Non Numérique	Non Numérique	Non Numérique	Non Numérique	Non Numérique	Non Numérique	8.78043e-96	6.53564e-20	Filtered	Filtered	Filtered	Filtered	Filtered	Filtered	62.0983	62.2923	Filtered	Filtered	Filtered	Filtered	Filtered	Filtered
P2RY10	O00398	P2Y10_HUMAN	HHWPFQRAL	_HHWPFQRAL_.2	_HHWPFQRAL_	1.36547e+06	1220015	Non Numérique	Non Numérique	Non Numérique	Non Numérique	Non Numérique	Non Numérique	1.51532e-53	2.7416e-07	Filtered	Filtered	Filtered	Filtered	Filtered	Filtered	62.0879	62.3076	Filtered	Filtered	Filtered	Filtered	Filtered	Filtered
P2RY10	O00398	P2Y10_HUMAN	MAFQGISER	_MAFQGISER_.2	_MAFQGISER_	322222	235041	Non Numérique	Non Numérique	Non Numérique	Non Numérique	Non Numérique	Non Numérique	9.96002e-26	5.0511e-12	Filtered	Filtered	Filtered	Filtered	Filtered	Filtered	60.6035	60.7028	Filtered	Filtered	Filtered	Filtered	Filtered	Filtered
DCTN6	O00399	DCTN6_HUMAN	RPQPQTLQL	_RPQPQTLQL_.2	_RPQPQTLQL_	Non Numérique	Non Numérique	975979	971956	966234	137593	122224	127317	Filtered	Filtered	1.38245e-75	4.9878e-47	5.51944e-31	5.25293e-05	2.37665e-19	7.06e-10	Filtered	Filtered	47.5144	47.4271	47.4183	62.6542	62.614	62.8028
DCTN6	O00399	DCTN6_HUMAN	NVIESKAYVGR	_NVIESKAYVGR_.2	_NVIESKAYVGR_	2.01938e+06	1.83851e+06	Non Numérique	Non Numérique	Non Numérique	Non Numérique	Non Numérique	Non Numérique	4.29779e-112	6.36628e-21	Filtered	Filtered	Filtered	Filtered	Filtered	Filtered	42.8708	42.847	Filtered	Filtered	Filtered	Filtered	Filtered	Filtered
DCTN6	O00399	DCTN6_HUMAN	NVIESKAYVGR	_NVIESKAYVGR_.3	_NVIESKAYVGR_	2.01938e+06	1.83851e+06	Non Numérique	Non Numérique	Non Numérique	Non Numérique	Non Numérique	Non Numérique	1.86925e-75	1.82726e-16	Filtered	Filtered	Filtered	Filtered	Filtered	Filtered	42.875	42.8358	Filtered	Filtered	Filtered	Filtered	Filtered	Filtered
DCTN6	O00399	DCTN6_HUMAN	IESKAYVGR	_IESKAYVGR_.2	_IESKAYVGR_	297857	258979	Non Numérique	Non Numérique	Non Numérique	Non Numérique	Non Numérique	Non Numérique	1.30166e-09	9.84107e-07	Filtered	Filtered	Filtered	Filtered	Filtered	Filtered	42.8757	42.8363	Filtered	Filtered	Filtered	Filtered	Filtered	Filtered
SLC33A1	O00400	ACATN_HUMAN	RPGNFSHSL	_RPGNFSHSL_.2	_RPGNFSHSL_	Non Numérique	Non Numérique	132657	135985	139527	Non Numérique	Non Numérique	12164.5	Filtered	Filtered	2.39915e-52	8.4669e-32	5.53409e-12	Filtered	Filtered	0.00543438	Filtered	Filtered	30.661	30.6322	30.5828	Filtered	Filtered	36.0913
SLC33A1	O00400	ACATN_HUMAN	VSDPLIGGTY	_VSDPLIGGTY_.1	_VSDPLIGGTY_	Non Numérique	Non Numérique	Non Numérique	Non Numérique	Non Numérique	548562	519202	549723	Filtered	Filtered	Filtered	Filtered	Filtered	4.08386e-09	5.5668e-25	1.69593e-17	Filtered	Filtered	Filtered	Filtered	Filtered	89.8753	89.9401	89.8736
SLC33A1	O00400	ACATN_HUMAN	APQSFRAEL	_APQSFRAEL_.2	_APQSFRAEL_	Non Numérique	Non Numérique	249029	226051	216254	Non Numérique	Non Numérique	Non Numérique	Filtered	Filtered	2.14714e-08	0.00708091	0.0044886	Filtered	Filtered	Filtered	Filtered	Filtered	47.5864	47.5095	47.5164	Filtered	Filtered	Filtered
FOXN3	O00409-2;O00409	FOXN3_HUMAN	PYHPHPHVF	_PYHPHPHVF_.3	_PYHPHPHVF_	Non Numérique	Non Numérique	Non Numérique	Non Numérique	Non Numérique	255997	229734	276921	Filtered	Filtered	Filtered	Filtered	Filtered	9.88909e-11	1.62604e-28	1.1428e-21	Filtered	Filtered	Filtered	Filtered	Filtered	38.2132	38.094	38.1228
FOXN3	O00409-2;O00409	FOXN3_HUMAN	PYHPHPHVF	_PYHPHPHVF_.2	_PYHPHPHVF_	Non Numérique	Non Numérique	Non Numérique	Non Numérique	Non Numérique	255997	229734	276921	Filtered	Filtered	Filtered	Filtered	Filtered	3.60934e-08	3.49694e-10	2.81867e-11	Filtered	Filtered	Filtered	Filtered	Filtered	38.2065	38.0977	38.1266
IPO5	O00410;O00410-3;O00410-2	IPO5_HUMAN	FILANEHNV	_FILANEHNV_.2	_FILANEHNV_	Non Numérique	Non Numérique	152576	149619	142134	Non Numérique	Non Numérique	Non Numérique	Filtered	Filtered	6.99578e-43	1.9027e-23	4.67258e-18	Filtered	Filtered	Filtered	Filtered	Filtered	50.4286	50.3359	50.3376	Filtered	Filtered	Filtered
IPO5	O00410;O00410-3;O00410-2	IPO5_HUMAN	LPMIKEHIM	_LPMIKEHIM_.2	_LPMIKEHIM_	507992	472182	Non Numérique	Non Numérique	Non Numérique	Non Numérique	Non Numérique	Non Numérique	2.71704e-57	1.46231e-16	Filtered	Filtered	Filtered	Filtered	Filtered	Filtered	72.6149	72.7414	Filtered	Filtered	Filtered	Filtered	Filtered	Filtered
IPO5	O00410;O00410-3;O00410-2	IPO5_HUMAN	LPMIKEHIM	_LPMIKEHIM_.3	_LPMIKEHIM_	507992	472182	Non Numérique	Non Numérique	Non Numérique	Non Numérique	Non Numérique	Non Numérique	3.39913e-84	1.38705e-19	Filtered	Filtered	Filtered	Filtered	Filtered	Filtered	72.6008	72.7732	Filtered	Filtered	Filtered	Filtered	Filtered	Filtered
IPO5	O00410;O00410-3;O00410-2	IPO5_HUMAN	EIADTVPKYLR	_EIADTVPKYLR_.3	_EIADTVPKYLR_	259218	281024	Non Numérique	Non Numérique	Non Numérique	Non Numérique	Non Numérique	Non Numérique	6.07768e-89	2.11517e-19	Filtered	Filtered	Filtered	Filtered	Filtered	Filtered	67.4375	67.4522	Filtered	Filtered	Filtered	Filtered	Filtered	Filtered
IPO5	O00410;O00410-3;O00410-2	IPO5_HUMAN	EIADTVPKYLR	_EIADTVPKYLR_.2	_EIADTVPKYLR_	259218	281024	Non Numérique	Non Numérique	Non Numérique	Non Numérique	Non Numérique	Non Numérique	2.13627e-52	8.95059e-09	Filtered	Filtered	Filtered	Filtered	Filtered	Filtered	67.4642	67.4788	Filtered	Filtered	Filtered	Filtered	Filtered	Filtered
IPO5	O00410;O00410-3;O00410-2	IPO5_HUMAN	NAVAGESAL	_NAVAGESAL_.1	_NAVAGESAL_	177219	128057	Non Numérique	Non Numérique	Non Numérique	Non Numérique	Non Numérique	Non Numérique	1.39533e-65	7.00824e-15	Filtered	Filtered	Filtered	Filtered	Filtered	Filtered	52.8347	52.8233	Filtered	Filtered	Filtered	Filtered	Filtered	Filtered
IPO5	O00410;O00410-3;O00410-2	IPO5_HUMAN	ILHSIFSSY	_ILHSIFSSY_.2	_ILHSIFSSY_	Non Numérique	Non Numérique	Non Numérique	Non Numérique	Non Numérique	58667.5	54766.3	57757.9	Filtered	Filtered	Filtered	Filtered	Filtered	0.00211282	0.00371687	0.00331598	Filtered	Filtered	Filtered	Filtered	Filtered	87.3507	87.4216	87.3714
IPO5	O00410;O00410-3;O00410-2	IPO5_HUMAN	DTSLNNMQR	_DTSLNNMQR_.2	_DTSLNNMQR_	77301.2	84974.7	Non Numérique	Non Numérique	Non Numérique	Non Numérique	Non Numérique	Non Numérique	0.00207087	0.00288036	Filtered	Filtered	Filtered	Filtered	Filtered	Filtered	35.958	35.7316	Filtered	Filtered	Filtered	Filtered	Filtered	Filtered
IPO5	O00410;O00410-3;O00410-2	IPO5_HUMAN	QTMEDQGNQR	_QTMEDQGNQR_.2	_QTMEDQGNQR_	71936.6	55211.8	Non Numérique	Non Numérique	Non Numérique	Non Numérique	Non Numérique	Non Numérique	5.67302e-61	4.41788e-15	Filtered	Filtered	Filtered	Filtered	Filtered	Filtered	16.5477	16.0724	Filtered	Filtered	Filtered	Filtered	Filtered	Filtered
IPO5	O00410;O00410-3;O00410-2	IPO5_HUMAN	EHFKNQEL	_EHFKNQEL_.1	_EHFKNQEL_	68654.4	36372.7	Non Numérique	Non Numérique	Non Numérique	Non Numérique	Non Numérique	Non Numérique	3.85873e-37	9.81245e-08	Filtered	Filtered	Filtered	Filtered	Filtered	Filtered	31.3414	31.1746	Filtered	Filtered	Filtered	Filtered	Filtered	Filtered
IPO5	O00410;O00410-3;O00410-2	IPO5_HUMAN	KILGKEFQQYL	_KILGKEFQQYL_.2	_KILGKEFQQYL_	42150.3	38884.3	Non Numérique	Non Numérique	Non Numérique	Non Numérique	Non Numérique	Non Numérique	1.66555e-62	7.30403e-13	Filtered	Filtered	Filtered	Filtered	Filtered	Filtered	77.7072	77.8176	Filtered	Filtered	Filtered	Filtered	Filtered	Filtered
IPO5	O00410;O00410-3;O00410-2	IPO5_HUMAN	FHDGVRVAA	_FHDGVRVAA_.2	_FHDGVRVAA_	Non Numérique	291565	Non Numérique	Non Numérique	Non Numérique	Non Numérique	Non Numérique	Non Numérique	Filtered	0.00619834	Filtered	Filtered	Filtered	Filtered	Filtered	Filtered	Filtered	39.6189	Filtered	Filtered	Filtered	Filtered	Filtered	Filtered
IPO5	O00410;O00410-3;O00410-2	IPO5_HUMAN	LANEHNVAL	_LANEHNVAL_.2	_LANEHNVAL_	81040.2	Non Numérique	Non Numérique	Non Numérique	Non Numérique	Non Numérique	Non Numérique	Non Numérique	0.00536701	Filtered	Filtered	Filtered	Filtered	Filtered	Filtered	Filtered	48.194	Filtered	Filtered	Filtered	Filtered	Filtered	Filtered	Filtered
POLRMT	O00411	RPOM_HUMAN	APSGQHSQAQL	_APSGQHSQAQL_.2	_APSGQHSQAQL_	Non Numérique	Non Numérique	286973	284588	282618	Non Numérique	Non Numérique	Non Numérique	Filtered	Filtered	1.4016e-57	3.78314e-35	6.22208e-28	Filtered	Filtered	Filtered	Filtered	Filtered	24.4913	24.5467	24.4884	Filtered	Filtered	Filtered
POLRMT	O00411	RPOM_HUMAN	SVSEVVVNR	_SVSEVVVNR_.2	_SVSEVVVNR_	1.34002e+06	2.4998e+06	Non Numérique	Non Numérique	Non Numérique	Non Numérique	Non Numérique	Non Numérique	1.37754e-61	1.53759e-16	Filtered	Filtered	Filtered	Filtered	Filtered	Filtered	44.0876	44.0472	Filtered	Filtered	Filtered	Filtered	Filtered	Filtered
POLRMT	O00411	RPOM_HUMAN	SVSEVVVNR	_SVSEVVVNR_.1	_SVSEVVVNR_	1.34002e+06	2.4998e+06	Non Numérique	Non Numérique	Non Numérique	Non Numérique	Non Numérique	Non Numérique	0.000101606	Filtered	Filtered	Filtered	Filtered	Filtered	Filtered	Filtered	44.0893	Filtered	Filtered	Filtered	Filtered	Filtered	Filtered	Filtered
POLRMT	O00411	RPOM_HUMAN	ESVSEVVVNR	_ESVSEVVVNR_.2	_ESVSEVVVNR_	342573	321825	Non Numérique	Non Numérique	Non Numérique	Non Numérique	Non Numérique	Non Numérique	7.54743e-85	1.39998e-20	Filtered	Filtered	Filtered	Filtered	Filtered	Filtered	51.5602	51.6356	Filtered	Filtered	Filtered	Filtered	Filtered	Filtered
POLRMT	O00411	RPOM_HUMAN	AESVSEVVVNR	_AESVSEVVVNR_.2	_AESVSEVVVNR_	174585	188415	Non Numérique	Non Numérique	Non Numérique	Non Numérique	Non Numérique	Non Numérique	7.73631e-88	8.64526e-19	Filtered	Filtered	Filtered	Filtered	Filtered	Filtered	52.9504	52.9402	Filtered	Filtered	Filtered	Filtered	Filtered	Filtered
POLRMT	O00411	RPOM_HUMAN	VSEVVVNR	_VSEVVVNR_.2	_VSEVVVNR_	77207.6	57872.4	Non Numérique	Non Numérique	Non Numérique	Non Numérique	Non Numérique	Non Numérique	4.90392e-24	6.02029e-07	Filtered	Filtered	Filtered	Filtered	Filtered	Filtered	38.3138	38.1703	Filtered	Filtered	Filtered	Filtered	Filtered	Filtered
EEF2K	O00418	EF2K_HUMAN	HHILADVSL	_HHILADVSL_.2	_HHILADVSL_	933514	868821	Non Numérique	Non Numérique	Non Numérique	Non Numérique	Non Numérique	Non Numérique	3.07678e-77	2.86928e-13	Filtered	Filtered	Filtered	Filtered	Filtered	Filtered	73.3112	73.341	Filtered	Filtered	Filtered	Filtered	Filtered	Filtered
EEF2K	O00418	EF2K_HUMAN	HHILADVSL	_HHILADVSL_.1	_HHILADVSL_	933514	868821	Non Numérique	Non Numérique	Non Numérique	Non Numérique	Non Numérique	Non Numérique	3.20582e-39	0.000718976	Filtered	Filtered	Filtered	Filtered	Filtered	Filtered	73.2977	73.3582	Filtered	Filtered	Filtered	Filtered	Filtered	Filtered
EEF2K	O00418	EF2K_HUMAN	FHLEHAANL	_FHLEHAANL_.2	_FHLEHAANL_	149034	128829	Non Numérique	Non Numérique	Non Numérique	Non Numérique	Non Numérique	Non Numérique	2.41102e-59	1.44917e-10	Filtered	Filtered	Filtered	Filtered	Filtered	Filtered	57.9424	58.0176	Filtered	Filtered	Filtered	Filtered	Filtered	Filtered
EEF2K	O00418	EF2K_HUMAN	VVDIQGVGDLY	_VVDIQGVGDLY_.2	_VVDIQGVGDLY_	Non Numérique	Non Numérique	Non Numérique	Non Numérique	Non Numérique	72459	67754.3	76634.4	Filtered	Filtered	Filtered	Filtered	Filtered	3.76313e-07	4.08858e-32	1.42446e-24	Filtered	Filtered	Filtered	Filtered	Filtered	103.896	103.965	103.766
EEF2K	O00418	EF2K_HUMAN	EGVDGGQSPR	_EGVDGGQSPR_.2	_EGVDGGQSPR_	66843.5	74704.4	Non Numérique	Non Numérique	Non Numérique	Non Numérique	Non Numérique	Non Numérique	1.01984e-23	0.000923227	Filtered	Filtered	Filtered	Filtered	Filtered	Filtered	20.5963	19.9498	Filtered	Filtered	Filtered	Filtered	Filtered	Filtered
EEF2K	O00418	EF2K_HUMAN	GASNYVAKR	_GASNYVAKR_.2	_GASNYVAKR_	59645.1	62610.3	Non Numérique	Non Numérique	Non Numérique	Non Numérique	Non Numérique	Non Numérique	3.66998e-81	1.42745e-18	Filtered	Filtered	Filtered	Filtered	Filtered	Filtered	19.3848	18.7591	Filtered	Filtered	Filtered	Filtered	Filtered	Filtered
EEF2K	O00418	EF2K_HUMAN	AEAGDRQSM	_AEAGDRQSM_.2	_AEAGDRQSM_	Non Numérique	Non Numérique	Non Numérique	Non Numérique	Non Numérique	Non Numérique	Non Numérique	64307.2	Filtered	Filtered	Filtered	Filtered	Filtered	Filtered	Filtered	0.0077862	Filtered	Filtered	Filtered	Filtered	Filtered	Filtered	Filtered	17.4751
SAP18	O00422	SAP18_HUMAN	RVKEIGSTM	_RVKEIGSTM_.2	_RVKEIGSTM_	Non Numérique	Non Numérique	560142	539098	532624	32724.8	29362.4	29600.8	Filtered	Filtered	8.12595e-71	3.32469e-46	2.21299e-30	9.01034e-06	5.66998e-12	8.12639e-08	Filtered	Filtered	25.9867	26.0205	26.0029	30.5316	30.3706	30.3733
SAP18	O00422	SAP18_HUMAN	RVKEIGSTM	_RVKEIGSTM[Oxidation (M)]_.2	_RVKEIGSTM[Oxidation (M)]_	Non Numérique	Non Numérique	560142	539098	532624	32724.8	29362.4	29600.8	Filtered	Filtered	9.56475e-63	1.63931e-37	4.71605e-27	4.13579e-08	1.10174e-32	2.79229e-33	Filtered	Filtered	18.1494	18.257	18.0374	18.7937	18.5906	18.6974
SAP18	O00422	SAP18_HUMAN	EVYPEARKK	_EVYPEARKK_.2	_EVYPEARKK_	10439065	10415582	Non Numérique	Non Numérique	Non Numérique	Non Numérique	Non Numérique	Non Numérique	1.8149e-103	3.80055e-21	Filtered	Filtered	Filtered	Filtered	Filtered	Filtered	18.2603	17.8223	Filtered	Filtered	Filtered	Filtered	Filtered	Filtered
SAP18	O00422	SAP18_HUMAN	EVYPEARKK	_EVYPEARKK_.1	_EVYPEARKK_	10439065	10415582	Non Numérique	Non Numérique	Non Numérique	Non Numérique	Non Numérique	Non Numérique	1.47393e-56	2.94228e-11	Filtered	Filtered	Filtered	Filtered	Filtered	Filtered	18.2714	17.8073	Filtered	Filtered	Filtered	Filtered	Filtered	Filtered
SAP18	O00422	SAP18_HUMAN	YRVKEIGSTM	_YRVKEIGSTM_.2	_YRVKEIGSTM_	133475	155627	Non Numérique	Non Numérique	Non Numérique	Non Numérique	Non Numérique	Non Numérique	2.18596e-48	3.64517e-09	Filtered	Filtered	Filtered	Filtered	Filtered	Filtered	46.2273	46.3317	Filtered	Filtered	Filtered	Filtered	Filtered	Filtered
SAP18	O00422	SAP18_HUMAN	YRVKEIGSTM	_YRVKEIGSTM[Oxidation (M)]_.2	_YRVKEIGSTM[Oxidation (M)]_	133475	155627	Non Numérique	Non Numérique	Non Numérique	Non Numérique	Non Numérique	Non Numérique	3.10933e-48	2.49484e-10	Filtered	Filtered	Filtered	Filtered	Filtered	Filtered	35.8466	35.6932	Filtered	Filtered	Filtered	Filtered	Filtered	Filtered
IGF2BP3	O00425	IF2B3_HUMAN	KIQEILTQV	_KIQEILTQV_.2	_KIQEILTQV_	6040479	5323143	865627	828071	790996	Non Numérique	Non Numérique	Non Numérique	2.02924e-65	2.09144e-14	4.67965e-37	1.98496e-14	3.08855e-11	Filtered	Filtered	Filtered	77.7312	77.8005	56.5965	56.4779	56.4376	Filtered	Filtered	Filtered
IGF2BP3	O00425	IF2B3_HUMAN	KIQEILTQV	_KIQEILTQV_.1	_KIQEILTQV_	6040479	5323143	865627	828071	790996	Non Numérique	Non Numérique	Non Numérique	9.27445e-101	7.66322e-20	8.39694e-53	6.82177e-32	2.05324e-21	Filtered	Filtered	Filtered	77.7837	77.802	56.5878	56.4745	56.4289	Filtered	Filtered	Filtered
IGF2BP3	O00425	IF2B3_HUMAN	EVEHSVPKRQR	_EVEHSVPKRQR_.3	_EVEHSVPKRQR_	39449.6	56093.2	Non Numérique	Non Numérique	Non Numérique	Non Numérique	Non Numérique	Non Numérique	4.08006e-74	7.28965e-15	Filtered	Filtered	Filtered	Filtered	Filtered	Filtered	15.47	14.9734	Filtered	Filtered	Filtered	Filtered	Filtered	Filtered
IGF2BP3	O00425	IF2B3_HUMAN	AAEKSITIL	_AAEKSITIL_.2	_AAEKSITIL_	Non Numérique	Non Numérique	Non Numérique	Non Numérique	279055	Non Numérique	Non Numérique	Non Numérique	Filtered	Filtered	Filtered	Filtered	0.00448785	Filtered	Filtered	Filtered	Filtered	Filtered	Filtered	Filtered	54.3244	Filtered	Filtered	Filtered
IGF2BP3;IGF2BP1;IGF2BP1	O00425;Q9NZI8-2;Q9NZI8	IF2B3_HUMAN;IF2B1_HUMAN;IF2B1_HUMAN	TLYNPERTITV	_TLYNPERTITV_.2	_TLYNPERTITV_	Non Numérique	Non Numérique	84114.5	75334.2	67770.7	Non Numérique	Non Numérique	Non Numérique	Filtered	Filtered	1.01994e-36	1.23513e-21	1.71944e-14	Filtered	Filtered	Filtered	Filtered	Filtered	55.8553	55.7628	55.7225	Filtered	Filtered	Filtered
IGF2BP3;IGF2BP2;IGF2BP2;IGF2BP2;IGF2BP2;IGF2BP2;IGF2BP2;IGF2BP1;IGF2BP1	O00425;Q9Y6M1-1;Q9Y6M1;Q9Y6M1-5;Q9Y6M1-6;Q9Y6M1-3;Q9Y6M1-4;Q9NZI8-2;Q9NZI8	IF2B3_HUMAN;IF2B2_HUMAN;IF2B2_HUMAN;IF2B2_HUMAN;IF2B2_HUMAN;IF2B2_HUMAN;IF2B2_HUMAN;IF2B1_HUMAN;IF2B1_HUMAN	ETAVVNVTY	_ETAVVNVTY_.1	_ETAVVNVTY_	168108	140004	Non Numérique	Non Numérique	Non Numérique	Non Numérique	Non Numérique	Non Numérique	2.02696e-23	2.77481e-06	Filtered	Filtered	Filtered	Filtered	Filtered	Filtered	74.3688	74.3228	Filtered	Filtered	Filtered	Filtered	Filtered	Filtered
IGF2BP3;IGF2BP2;IGF2BP2;IGF2BP2;IGF2BP2;IGF2BP2;IGF2BP2;IGF2BP1;IGF2BP1	O00425;Q9Y6M1-1;Q9Y6M1;Q9Y6M1-5;Q9Y6M1-6;Q9Y6M1-3;Q9Y6M1-4;Q9NZI8-2;Q9NZI8	IF2B3_HUMAN;IF2B2_HUMAN;IF2B2_HUMAN;IF2B2_HUMAN;IF2B2_HUMAN;IF2B2_HUMAN;IF2B2_HUMAN;IF2B1_HUMAN;IF2B1_HUMAN	ETAVVNVTY	_ETAVVNVTY_.2	_ETAVVNVTY_	168108	140004	Non Numérique	Non Numérique	Non Numérique	Non Numérique	Non Numérique	Non Numérique	Filtered	0.00244106	Filtered	Filtered	Filtered	Filtered	Filtered	Filtered	Filtered	74.3468	Filtered	Filtered	Filtered	Filtered	Filtered	Filtered
DNM1L	O00429-5;O00429-2;O00429;O00429-8;O00429-6;O00429-4;O00429-3;O00429-7	DNM1L_HUMAN	QSELVGQLY	_QSELVGQLY_.2	_QSELVGQLY_	Non Numérique	Non Numérique	Non Numérique	Non Numérique	Non Numérique	526859	520686	544375	Filtered	Filtered	Filtered	Filtered	Filtered	3.77444e-14	1.11602e-40	3.83847e-34	Filtered	Filtered	Filtered	Filtered	Filtered	86.9524	86.9395	86.9101
DNM1L	O00429-5;O00429-2;O00429;O00429-8;O00429-6;O00429-4;O00429-3;O00429-7	DNM1L_HUMAN	QSELVGQLY	_QSELVGQLY_.1	_QSELVGQLY_	Non Numérique	Non Numérique	Non Numérique	Non Numérique	Non Numérique	526859	520686	544375	Filtered	Filtered	Filtered	Filtered	Filtered	2.40394e-11	2.94749e-31	7.12592e-24	Filtered	Filtered	Filtered	Filtered	Filtered	86.9632	86.9398	86.9261
DNM1L	O00429-5;O00429-2;O00429;O00429-8;O00429-6;O00429-4;O00429-3;O00429-7	DNM1L_HUMAN	VTDSIRDEY	_VTDSIRDEY_.2	_VTDSIRDEY_	Non Numérique	Non Numérique	Non Numérique	Non Numérique	Non Numérique	4.65097e+06	4880084	4.50504e+06	Filtered	Filtered	Filtered	Filtered	Filtered	1.03595e-14	8.67453e-42	9.30623e-35	Filtered	Filtered	Filtered	Filtered	Filtered	46.7022	46.4523	46.701
DNM1L	O00429-5;O00429-2;O00429;O00429-8;O00429-6;O00429-4;O00429-3;O00429-7	DNM1L_HUMAN	NTIDILTAI	_NTIDILTAI_.2	_NTIDILTAI_	Non Numérique	Non Numérique	Non Numérique	Non Numérique	Non Numérique	9048.28	Non Numérique	Non Numérique	Filtered	Filtered	Filtered	Filtered	Filtered	0.00876391	Filtered	Filtered	Filtered	Filtered	Filtered	Filtered	Filtered	111.16	Filtered	Filtered
RTCA	O00442;O00442-2	RTCA_HUMAN	VFKPIVEKF	_VFKPIVEKF_.2	_VFKPIVEKF_	Non Numérique	Non Numérique	Non Numérique	Non Numérique	Non Numérique	997721	969522	1.0304e+06	Filtered	Filtered	Filtered	Filtered	Filtered	2.36143e-13	6.23737e-32	2.30858e-32	Filtered	Filtered	Filtered	Filtered	Filtered	71.9008	71.9141	72.114
RTCA	O00442;O00442-2	RTCA_HUMAN	SIMEGGGQILR	_SIMEGGGQILR_.2	_SIMEGGGQILR_	93383.5	85967.5	Non Numérique	Non Numérique	Non Numérique	Non Numérique	Non Numérique	Non Numérique	2.33091e-14	0.000195224	Filtered	Filtered	Filtered	Filtered	Filtered	Filtered	68.2512	68.2197	Filtered	Filtered	Filtered	Filtered	Filtered	Filtered
RTCA	O00442;O00442-2	RTCA_HUMAN	SIMEGGGQILR	_SIM[Oxidation (M)]EGGGQILR_.2	_SIM[Oxidation (M)]EGGGQILR_	93383.5	85967.5	Non Numérique	Non Numérique	Non Numérique	Non Numérique	Non Numérique	Non Numérique	0.00546445	0.00739049	Filtered	Filtered	Filtered	Filtered	Filtered	Filtered	53.2996	53.5142	Filtered	Filtered	Filtered	Filtered	Filtered	Filtered
PIK3C2A	O00443	P3C2A_HUMAN	SFSPKTYSF	_SFSPKTYSF_.2	_SFSPKTYSF_	Non Numérique	Non Numérique	Non Numérique	Non Numérique	Non Numérique	288536	289042	291808	Filtered	Filtered	Filtered	Filtered	Filtered	1.20891e-13	5.00086e-36	1.28781e-26	Filtered	Filtered	Filtered	Filtered	Filtered	71.3665	71.3591	71.5173
PIK3C2A	O00443	P3C2A_HUMAN	LPSNDEPIL	_LPSNDEPIL_.1	_LPSNDEPIL_	2.46971e+06	2197182	Non Numérique	Non Numérique	Non Numérique	Non Numérique	Non Numérique	Non Numérique	1.78755e-39	1.66897e-05	Filtered	Filtered	Filtered	Filtered	Filtered	Filtered	85.6317	85.6122	Filtered	Filtered	Filtered	Filtered	Filtered	Filtered
PIK3C2A	O00443	P3C2A_HUMAN	MVFPESDSQKR	_MVFPESDSQKR_.3	_MVFPESDSQKR_	160894	165636	Non Numérique	Non Numérique	Non Numérique	Non Numérique	Non Numérique	Non Numérique	8.3289e-83	5.46057e-16	Filtered	Filtered	Filtered	Filtered	Filtered	Filtered	45.1832	45.206	Filtered	Filtered	Filtered	Filtered	Filtered	Filtered
PIK3C2A	O00443	P3C2A_HUMAN	MVFPESDSQKR	_MVFPESDSQKR_.2	_MVFPESDSQKR_	160894	165636	Non Numérique	Non Numérique	Non Numérique	Non Numérique	Non Numérique	Non Numérique	3.14729e-30	1.28546e-11	Filtered	Filtered	Filtered	Filtered	Filtered	Filtered	45.1675	45.216	Filtered	Filtered	Filtered	Filtered	Filtered	Filtered
PIK3C2A	O00443	P3C2A_HUMAN	MVFPESDSQKR	_M[Oxidation (M)]VFPESDSQKR_.2	_M[Oxidation (M)]VFPESDSQKR_	160894	165636	Non Numérique	Non Numérique	Non Numérique	Non Numérique	Non Numérique	Non Numérique	6.42954e-05	0.000535514	Filtered	Filtered	Filtered	Filtered	Filtered	Filtered	34.7795	35.2528	Filtered	Filtered	Filtered	Filtered	Filtered	Filtered
PIK3C2A	O00443	P3C2A_HUMAN	HTNSVPGTVTK	_HTNSVPGTVTK_.2	_HTNSVPGTVTK_	464949	419321	Non Numérique	Non Numérique	Non Numérique	Non Numérique	Non Numérique	Non Numérique	1.03116e-93	3.97381e-20	Filtered	Filtered	Filtered	Filtered	Filtered	Filtered	26.0617	25.7188	Filtered	Filtered	Filtered	Filtered	Filtered	Filtered
PIK3C2A	O00443	P3C2A_HUMAN	FPSTEPIYL	_FPSTEPIYL_.2	_FPSTEPIYL_	125996	125460	Non Numérique	Non Numérique	Non Numérique	Non Numérique	Non Numérique	Non Numérique	2.55597e-45	8.16551e-10	Filtered	Filtered	Filtered	Filtered	Filtered	Filtered	110.311	110.018	Filtered	Filtered	Filtered	Filtered	Filtered	Filtered
PIK3C2A	O00443	P3C2A_HUMAN	TLRKIQVEY	_TLRKIQVEY_.2	_TLRKIQVEY_	Non Numérique	Non Numérique	Non Numérique	Non Numérique	Non Numérique	Non Numérique	Non Numérique	3926.49	Filtered	Filtered	Filtered	Filtered	Filtered	Filtered	Filtered	0.00402307	Filtered	Filtered	Filtered	Filtered	Filtered	Filtered	Filtered	52.773
PLK4	O00444-3;O00444-2;O00444	PLK4_HUMAN	QYASRFVQL	_QYASRFVQL_.2	_QYASRFVQL_	Non Numérique	Non Numérique	Non Numérique	Non Numérique	Non Numérique	182545	192825	190458	Filtered	Filtered	Filtered	Filtered	Filtered	3.06156e-12	1.02303e-31	5.58604e-27	Filtered	Filtered	Filtered	Filtered	Filtered	75.6588	75.5928	75.7405
PLK4	O00444-3;O00444-2;O00444	PLK4_HUMAN	YSFDNLPEKY	_YSFDNLPEKY_.2	_YSFDNLPEKY_	Non Numérique	Non Numérique	Non Numérique	Non Numérique	Non Numérique	135725	129332	121929	Filtered	Filtered	Filtered	Filtered	Filtered	2.20427e-15	2.13741e-39	5.38502e-26	Filtered	Filtered	Filtered	Filtered	Filtered	78.9415	79.0351	79.0212
PLK4	O00444-3;O00444-2;O00444	PLK4_HUMAN	YTSPNGQTTRY	_YTSPNGQTTRY_.2	_YTSPNGQTTRY_	Non Numérique	Non Numérique	Non Numérique	Non Numérique	Non Numérique	21776.9	23663.1	22194.7	Filtered	Filtered	Filtered	Filtered	Filtered	0.000485582	3.89571e-17	2.75083e-14	Filtered	Filtered	Filtered	Filtered	Filtered	36.2927	36.1111	36.0719
PLK4	O00444-3;O00444-2;O00444	PLK4_HUMAN	MPHEKHYTL	_M[Oxidation (M)]PHEKHYTL_.2	_M[Oxidation (M)]PHEKHYTL_	600409	370369	Non Numérique	Non Numérique	Non Numérique	Non Numérique	Non Numérique	Non Numérique	4.6177e-67	3.49533e-16	Filtered	Filtered	Filtered	Filtered	Filtered	Filtered	25.9259	25.6874	Filtered	Filtered	Filtered	Filtered	Filtered	Filtered
PLK4	O00444-3;O00444-2;O00444	PLK4_HUMAN	SVLDHPFMSR	_SVLDHPFMSR_.3	_SVLDHPFMSR_	148244	119765	Non Numérique	Non Numérique	Non Numérique	Non Numérique	Non Numérique	Non Numérique	1.8908e-10	2.14889e-10	Filtered	Filtered	Filtered	Filtered	Filtered	Filtered	65.706	65.6881	Filtered	Filtered	Filtered	Filtered	Filtered	Filtered
PLK4	O00444-3;O00444-2;O00444	PLK4_HUMAN	GTDISSNSL	_GTDISSNSL_.1	_GTDISSNSL_	52166.6	41975.8	Non Numérique	Non Numérique	Non Numérique	Non Numérique	Non Numérique	Non Numérique	0.00903884	0.00122197	Filtered	Filtered	Filtered	Filtered	Filtered	Filtered	53.8669	53.9182	Filtered	Filtered	Filtered	Filtered	Filtered	Filtered
IFRD1	O00458-2;O00458	IFRD1_HUMAN	ATDDITELY	_ATDDITELY_.1	_ATDDITELY_	Non Numérique	Non Numérique	Non Numérique	Non Numérique	Non Numérique	173900	170956	164475	Filtered	Filtered	Filtered	Filtered	Filtered	2.39416e-11	2.56331e-29	1.20883e-18	Filtered	Filtered	Filtered	Filtered	Filtered	86.1842	86.14	86.1055
IFRD1	O00458-2;O00458	IFRD1_HUMAN	ATDDITELY	_ATDDITELY_.2	_ATDDITELY_	Non Numérique	Non Numérique	Non Numérique	Non Numérique	Non Numérique	173900	170956	164475	Filtered	Filtered	Filtered	Filtered	Filtered	3.78877e-15	4.77921e-38	1.4576e-29	Filtered	Filtered	Filtered	Filtered	Filtered	86.1839	86.124	86.0947
IFRD1	O00458-2;O00458	IFRD1_HUMAN	MRIAAGESL	_MRIAAGESL_.2	_MRIAAGESL_	527786	474894	Non Numérique	Non Numérique	Non Numérique	Non Numérique	Non Numérique	Non Numérique	2.20357e-60	4.47995e-11	Filtered	Filtered	Filtered	Filtered	Filtered	Filtered	61.8345	61.8822	Filtered	Filtered	Filtered	Filtered	Filtered	Filtered
IFRD1	O00458-2;O00458	IFRD1_HUMAN	QYHLQSNEF	_QYHLQSNEF_.2	_QYHLQSNEF_	152176	Non Numérique	Non Numérique	Non Numérique	Non Numérique	Non Numérique	Non Numérique	Non Numérique	0.00817706	Filtered	Filtered	Filtered	Filtered	Filtered	Filtered	Filtered	61.7067	Filtered	Filtered	Filtered	Filtered	Filtered	Filtered	Filtered
PIK3R2	O00459	P85B_HUMAN	AAGPVGPAL	_AAGPVGPAL_.1	_AAGPVGPAL_	Non Numérique	Non Numérique	55814.9	54563.5	53193.4	16226.6	14711.1	15098	Filtered	Filtered	2.17639e-54	3.39931e-32	8.62791e-19	1.37446e-10	2.49796e-11	1.42135e-08	Filtered	Filtered	52.5373	52.4446	52.4672	73.1475	73.0978	73.2401
PIK3R2	O00459	P85B_HUMAN	VVDLINHY	_VVDLINHY_.2	_VVDLINHY_	Non Numérique	Non Numérique	Non Numérique	Non Numérique	Non Numérique	40094.7	37626.2	39360.9	Filtered	Filtered	Filtered	Filtered	Filtered	4.98366e-05	6.66893e-10	5.79961e-07	Filtered	Filtered	Filtered	Filtered	Filtered	72.9481	72.9349	73.0616
PIK3R2	O00459	P85B_HUMAN	EPSPDFPAL	_EPSPDFPAL_.2	_EPSPDFPAL_	188213	119363	Non Numérique	Non Numérique	Non Numérique	Non Numérique	Non Numérique	Non Numérique	0.00374639	0.0001225	Filtered	Filtered	Filtered	Filtered	Filtered	Filtered	99.5364	99.4383	Filtered	Filtered	Filtered	Filtered	Filtered	Filtered
PIK3R2	O00459	P85B_HUMAN	EPSPDFPAL	_EPSPDFPAL_.1	_EPSPDFPAL_	188213	119363	Non Numérique	Non Numérique	Non Numérique	Non Numérique	Non Numérique	Non Numérique	0.00108215	Filtered	Filtered	Filtered	Filtered	Filtered	Filtered	Filtered	99.5535	Filtered	Filtered	Filtered	Filtered	Filtered	Filtered	Filtered
PIK3R2	O00459	P85B_HUMAN	QHNDALTVTL	_QHNDALTVTL_.2	_QHNDALTVTL_	72834.6	80213.9	Non Numérique	Non Numérique	Non Numérique	Non Numérique	Non Numérique	Non Numérique	2.17161e-18	0.00275313	Filtered	Filtered	Filtered	Filtered	Filtered	Filtered	75.9456	76.0695	Filtered	Filtered	Filtered	Filtered	Filtered	Filtered
MANBA	O00462	MANBA_HUMAN	ETDNMFNRY	_ETDNMFNRY_.2	_ETDNMFNRY_	Non Numérique	Non Numérique	Non Numérique	Non Numérique	Non Numérique	173953	180281	165795	Filtered	Filtered	Filtered	Filtered	Filtered	1.30228e-09	3.46752e-22	1.75722e-17	Filtered	Filtered	Filtered	Filtered	Filtered	60.5566	60.3651	60.5851
MANBA	O00462	MANBA_HUMAN	ETDNMFNRY	_ETDNM[Oxidation (M)]FNRY_.2	_ETDNM[Oxidation (M)]FNRY_	Non Numérique	Non Numérique	Non Numérique	Non Numérique	Non Numérique	173953	180281	165795	Filtered	Filtered	Filtered	Filtered	Filtered	1.29892e-12	7.91766e-32	2.94308e-23	Filtered	Filtered	Filtered	Filtered	Filtered	44.4776	44.1654	44.466
MANBA	O00462	MANBA_HUMAN	FNRYSFDITNVVRDVN	_FNRYSFDITNVVRDVN_.3	_FNRYSFDITNVVRDVN_	25976.6	25059.3	Non Numérique	Non Numérique	Non Numérique	Non Numérique	Non Numérique	Non Numérique	2.10072e-57	9.90838e-13	Filtered	Filtered	Filtered	Filtered	Filtered	Filtered	98.1274	97.9966	Filtered	Filtered	Filtered	Filtered	Filtered	Filtered
TRAF5	O00463;O00463-2;O00463-3	TRAF5_HUMAN	KLIWKVTDY	_KLIWKVTDY_.2	_KLIWKVTDY_	Non Numérique	Non Numérique	Non Numérique	Non Numérique	Non Numérique	12957.4	28768.2	25108.7	Filtered	Filtered	Filtered	Filtered	Filtered	0.00749754	0.000784528	0.00453607	Filtered	Filtered	Filtered	Filtered	Filtered	73.0101	73.0596	73.1654
TRAF5	O00463;O00463-2;O00463-3	TRAF5_HUMAN	HDTHINIHK	_HDTHINIHK_.3	_HDTHINIHK_	233148	236176	Non Numérique	Non Numérique	Non Numérique	Non Numérique	Non Numérique	Non Numérique	2.70575e-104	3.71779e-20	Filtered	Filtered	Filtered	Filtered	Filtered	Filtered	20.4811	19.8815	Filtered	Filtered	Filtered	Filtered	Filtered	Filtered
TRAF5	O00463;O00463-2;O00463-3	TRAF5_HUMAN	HDTHINIHK	_HDTHINIHK_.2	_HDTHINIHK_	233148	236176	Non Numérique	Non Numérique	Non Numérique	Non Numérique	Non Numérique	Non Numérique	1.6777e-39	3.09241e-09	Filtered	Filtered	Filtered	Filtered	Filtered	Filtered	20.4901	19.8905	Filtered	Filtered	Filtered	Filtered	Filtered	Filtered
TRAF5	O00463;O00463-2;O00463-3	TRAF5_HUMAN	TVKQKITL	_TVKQKITL_.2	_TVKQKITL_	Non Numérique	22242.1	Non Numérique	Non Numérique	Non Numérique	Non Numérique	Non Numérique	Non Numérique	Filtered	0.00883919	Filtered	Filtered	Filtered	Filtered	Filtered	Filtered	Filtered	40.4452	Filtered	Filtered	Filtered	Filtered	Filtered	Filtered
AGRN	O00468-6;O00468-3;O00468-5;O00468-4;O00468-7;O00468;O00468-2	AGRIN_HUMAN	NVDPVQHTY	_NVDPVQHTY_.2	_NVDPVQHTY_	Non Numérique	Non Numérique	Non Numérique	Non Numérique	Non Numérique	7.88577e+06	7570265	8.19267e+06	Filtered	Filtered	Filtered	Filtered	Filtered	4.36084e-12	8.22688e-35	7.26085e-25	Filtered	Filtered	Filtered	Filtered	Filtered	45.8855	45.7298	45.947
AGRN	O00468-6;O00468-3;O00468-5;O00468-4;O00468-7;O00468;O00468-2	AGRIN_HUMAN	NVDPVQHTY	_NVDPVQHTY_.1	_NVDPVQHTY_	Non Numérique	Non Numérique	Non Numérique	Non Numérique	Non Numérique	7.88577e+06	7570265	8.19267e+06	Filtered	Filtered	Filtered	Filtered	Filtered	1.22759e-12	9.2338e-32	2.72176e-26	Filtered	Filtered	Filtered	Filtered	Filtered	45.8873	45.7159	45.9488
AGRN	O00468-6;O00468-3;O00468-5;O00468-4;O00468-7;O00468;O00468-2	AGRIN_HUMAN	KVFQGVLEL	_KVFQGVLEL_.2	_KVFQGVLEL_	141413	115017	Non Numérique	Non Numérique	Non Numérique	Non Numérique	Non Numérique	Non Numérique	4.68652e-24	1.63853e-05	Filtered	Filtered	Filtered	Filtered	Filtered	Filtered	97.5378	97.4118	Filtered	Filtered	Filtered	Filtered	Filtered	Filtered
AGRN	O00468-6;O00468-3;O00468-5;O00468-4;O00468-7;O00468;O00468-2	AGRIN_HUMAN	TTAAPTTRR	_TTAAPTTRR_.2	_TTAAPTTRR_	12694.4	20036.2	Non Numérique	Non Numérique	Non Numérique	Non Numérique	Non Numérique	Non Numérique	0.000384642	1.103e-05	Filtered	Filtered	Filtered	Filtered	Filtered	Filtered	15.2163	14.3803	Filtered	Filtered	Filtered	Filtered	Filtered	Filtered
AGRN	O00468-6;O00468-3;O00468-5;O00468-4;O00468-7;O00468;O00468-2	AGRIN_HUMAN	STVPVNTNR	_STVPVNTNR_.2	_STVPVNTNR_	9167921	7407035	Non Numérique	Non Numérique	Non Numérique	Non Numérique	Non Numérique	Non Numérique	1.91878e-57	7.85266e-14	Filtered	Filtered	Filtered	Filtered	Filtered	Filtered	33.0492	32.835	Filtered	Filtered	Filtered	Filtered	Filtered	Filtered
AGRN	O00468-6;O00468-3;O00468-5;O00468-4;O00468-7;O00468;O00468-2	AGRIN_HUMAN	KGKDLVARESLLDGGN	_KGKDLVARESLLDGGN_.3	_KGKDLVARESLLDGGN_	129110	117698	Non Numérique	Non Numérique	Non Numérique	Non Numérique	Non Numérique	Non Numérique	1.14405e-91	7.71938e-19	Filtered	Filtered	Filtered	Filtered	Filtered	Filtered	54.2462	54.2681	Filtered	Filtered	Filtered	Filtered	Filtered	Filtered
AGRN	O00468-6;O00468-3;O00468-5;O00468-4;O00468-7;O00468;O00468-2	AGRIN_HUMAN	KGKDLVARESLLDGGNK	_KGKDLVARESLLDGGNK_.3	_KGKDLVARESLLDGGNK_	Non Numérique	29439.4	Non Numérique	Non Numérique	Non Numérique	Non Numérique	Non Numérique	Non Numérique	Filtered	0.000402515	Filtered	Filtered	Filtered	Filtered	Filtered	Filtered	Filtered	46.1213	Filtered	Filtered	Filtered	Filtered	Filtered	Filtered
PLOD2	O00469;O00469-2;O00469-3	PLOD2_HUMAN	YYTKGFALL	_YYTKGFALL_.2	_YYTKGFALL_	Non Numérique	Non Numérique	Non Numérique	Non Numérique	Non Numérique	197416	182300	188802	Filtered	Filtered	Filtered	Filtered	Filtered	5.8641e-16	6.98166e-41	7.35718e-36	Filtered	Filtered	Filtered	Filtered	Filtered	94.7027	94.9271	94.8391
PLOD2	O00469;O00469-2;O00469-3	PLOD2_HUMAN	RPHHDASTF	_RPHHDASTF_.2	_RPHHDASTF_	Non Numérique	Non Numérique	52571.5	46216.2	42444.7	Non Numérique	Non Numérique	Non Numérique	Filtered	Filtered	1.38745e-44	2.56688e-31	2.57036e-18	Filtered	Filtered	Filtered	Filtered	Filtered	16.4321	16.5292	16.4978	Filtered	Filtered	Filtered
EXOC5	O00471	EXOC5_HUMAN	EAADIIQKL	_EAADIIQKL_.2	_EAADIIQKL_	528151	480081	Non Numérique	Non Numérique	Non Numérique	Non Numérique	Non Numérique	Non Numérique	5.75529e-91	5.62772e-19	Filtered	Filtered	Filtered	Filtered	Filtered	Filtered	79.1785	79.2432	Filtered	Filtered	Filtered	Filtered	Filtered	Filtered
EXOC5	O00471	EXOC5_HUMAN	EAADIIQKL	_EAADIIQKL_.1	_EAADIIQKL_	528151	480081	Non Numérique	Non Numérique	Non Numérique	Non Numérique	Non Numérique	Non Numérique	5.12595e-33	4.35721e-09	Filtered	Filtered	Filtered	Filtered	Filtered	Filtered	79.1597	79.2347	Filtered	Filtered	Filtered	Filtered	Filtered	Filtered
EXOC5	O00471	EXOC5_HUMAN	NPETVLAKL	_NPETVLAKL_.2	_NPETVLAKL_	485204	439757	Non Numérique	Non Numérique	Non Numérique	Non Numérique	Non Numérique	Non Numérique	9.24645e-93	1.61573e-16	Filtered	Filtered	Filtered	Filtered	Filtered	Filtered	80.2822	80.3829	Filtered	Filtered	Filtered	Filtered	Filtered	Filtered
EXOC5	O00471	EXOC5_HUMAN	EVKSKIASK	_EVKSKIASK_.2	_EVKSKIASK_	16332.2	18474.8	Non Numérique	Non Numérique	Non Numérique	Non Numérique	Non Numérique	Non Numérique	5.5362e-18	0.00031414	Filtered	Filtered	Filtered	Filtered	Filtered	Filtered	11.4919	11.1849	Filtered	Filtered	Filtered	Filtered	Filtered	Filtered
EXOC5	O00471	EXOC5_HUMAN	RLIYEHLQQY	_RLIYEHLQQY_.2	_RLIYEHLQQY_	Non Numérique	Non Numérique	Non Numérique	Non Numérique	Non Numérique	2791.65	3908.88	Non Numérique	Filtered	Filtered	Filtered	Filtered	Filtered	0.00974475	0.00557303	Filtered	Filtered	Filtered	Filtered	Filtered	Filtered	60.0008	59.867	Filtered
EXOC5	O00471	EXOC5_HUMAN	KLIQNVFEI	_KLIQNVFEI_.1	_KLIQNVFEI_	12530.7	Non Numérique	Non Numérique	Non Numérique	Non Numérique	Non Numérique	Non Numérique	Non Numérique	0.000646913	Filtered	Filtered	Filtered	Filtered	Filtered	Filtered	Filtered	101.616	Filtered	Filtered	Filtered	Filtered	Filtered	Filtered	Filtered
ELL2	O00472	ELL2_HUMAN	YRDRVIHLL	_YRDRVIHLL_.3	_YRDRVIHLL_	1773101	1.3972e+06	Non Numérique	Non Numérique	Non Numérique	Non Numérique	Non Numérique	Non Numérique	5.53624e-100	2.04702e-21	Filtered	Filtered	Filtered	Filtered	Filtered	Filtered	60.7309	60.882	Filtered	Filtered	Filtered	Filtered	Filtered	Filtered
ELL2	O00472	ELL2_HUMAN	YRDRVIHLL	_YRDRVIHLL_.2	_YRDRVIHLL_	1773101	1.3972e+06	Non Numérique	Non Numérique	Non Numérique	Non Numérique	Non Numérique	Non Numérique	8.60937e-75	1.58153e-09	Filtered	Filtered	Filtered	Filtered	Filtered	Filtered	60.7512	60.8613	Filtered	Filtered	Filtered	Filtered	Filtered	Filtered
ELL2	O00472	ELL2_HUMAN	DAVSSPQKR	_DAVSSPQKR_.2	_DAVSSPQKR_	185813	177432	Non Numérique	Non Numérique	Non Numérique	Non Numérique	Non Numérique	Non Numérique	9.12496e-65	4.91395e-11	Filtered	Filtered	Filtered	Filtered	Filtered	Filtered	15.6445	14.9966	Filtered	Filtered	Filtered	Filtered	Filtered	Filtered
ELL2	O00472	ELL2_HUMAN	HSSSTISQR	_HSSSTISQR_.2	_HSSSTISQR_	1.47754e+06	Non Numérique	Non Numérique	Non Numérique	Non Numérique	Non Numérique	Non Numérique	Non Numérique	2.06552e-96	Filtered	Filtered	Filtered	Filtered	Filtered	Filtered	Filtered	10.9596	Filtered	Filtered	Filtered	Filtered	Filtered	Filtered	Filtered
BTN3A3	O00478;O00478-2	BT3A3_HUMAN	LPAHPGAEV	_LPAHPGAEV_.2	_LPAHPGAEV_	Non Numérique	Non Numérique	Non Numérique	Non Numérique	Non Numérique	15632.8	14637.2	16081.4	Filtered	Filtered	Filtered	Filtered	Filtered	0.00106115	1.14908e-11	0.00023162	Filtered	Filtered	Filtered	Filtered	Filtered	46.8586	46.6663	46.9149
BTN3A3	O00478;O00478-2	BT3A3_HUMAN	IYTFPHASF	_IYTFPHASF_.2	_IYTFPHASF_	Non Numérique	Non Numérique	Non Numérique	Non Numérique	Non Numérique	108063	94183.8	106243	Filtered	Filtered	Filtered	Filtered	Filtered	3.70375e-13	4.06782e-30	1.44549e-23	Filtered	Filtered	Filtered	Filtered	Filtered	88.428	88.5459	88.48
BTN3A3;BTN3A3;BTN3A1;BTN3A1;BTN3A1;BTN3A1	O00478;O00478-2;O00481-4;O00481-2;O00481-3;O00481	BT3A3_HUMAN;BT3A3_HUMAN;BT3A1_HUMAN;BT3A1_HUMAN;BT3A1_HUMAN;BT3A1_HUMAN	AVAASVIMR	_AVAASVIMR_.2	_AVAASVIMR_	401641	301371	Non Numérique	Non Numérique	Non Numérique	Non Numérique	Non Numérique	Non Numérique	0.000197277	4.30887e-06	Filtered	Filtered	Filtered	Filtered	Filtered	Filtered	60.1554	60.2373	Filtered	Filtered	Filtered	Filtered	Filtered	Filtered
BTN3A3;BTN3A3;BTN3A1;BTN3A1;BTN3A1;BTN3A1	O00478;O00478-2;O00481-4;O00481-2;O00481-3;O00481	BT3A3_HUMAN;BT3A3_HUMAN;BT3A1_HUMAN;BT3A1_HUMAN;BT3A1_HUMAN;BT3A1_HUMAN	AVAASVIMR	_AVAASVIM[Oxidation (M)]R_.2	_AVAASVIM[Oxidation (M)]R_	401641	301371	Non Numérique	Non Numérique	Non Numérique	Non Numérique	Non Numérique	Non Numérique	1.01415e-13	0.000865773	Filtered	Filtered	Filtered	Filtered	Filtered	Filtered	47.2803	47.3164	Filtered	Filtered	Filtered	Filtered	Filtered	Filtered
HMGN4	O00479	HMGN4_HUMAN	NPAKNRDASTL	_NPAKNRDASTL_.2	_NPAKNRDASTL_	Non Numérique	Non Numérique	24182.1	22212.2	20528	Non Numérique	Non Numérique	Non Numérique	Filtered	Filtered	2.8343e-25	1.18424e-11	1.81416e-08	Filtered	Filtered	Filtered	Filtered	Filtered	19.7571	19.8647	19.8121	Filtered	Filtered	Filtered
NDUFA4	O00483	NDUA4_HUMAN	YSVNVDYSK	_YSVNVDYSK_.2	_YSVNVDYSK_	754654	863795	Non Numérique	Non Numérique	Non Numérique	Non Numérique	Non Numérique	Non Numérique	8.77464e-63	1.77933e-15	Filtered	Filtered	Filtered	Filtered	Filtered	Filtered	50.6986	50.7719	Filtered	Filtered	Filtered	Filtered	Filtered	Filtered
NDUFA4	O00483	NDUA4_HUMAN	GATGATLYL	_GATGATLYL_.1	_GATGATLYL_	471938	Non Numérique	Non Numérique	Non Numérique	Non Numérique	Non Numérique	Non Numérique	Non Numérique	0.00461287	Filtered	Filtered	Filtered	Filtered	Filtered	Filtered	Filtered	86.6633	Filtered	Filtered	Filtered	Filtered	Filtered	Filtered	Filtered
NDUFA4	O00483	NDUA4_HUMAN	KFYSVNVDY	_KFYSVNVDY_.2	_KFYSVNVDY_	Non Numérique	Non Numérique	Non Numérique	Non Numérique	Non Numérique	Non Numérique	14383.8	10767	Filtered	Filtered	Filtered	Filtered	Filtered	Filtered	0.00470218	0.00453965	Filtered	Filtered	Filtered	Filtered	Filtered	Filtered	73.7182	73.7978
NDUFA4	O00483	NDUA4_HUMAN	VFIGTGATGATLY	_VFIGTGATGATLY_.2	_VFIGTGATGATLY_	Non Numérique	Non Numérique	Non Numérique	Non Numérique	Non Numérique	6681.06	Non Numérique	Non Numérique	Filtered	Filtered	Filtered	Filtered	Filtered	0.00768065	Filtered	Filtered	Filtered	Filtered	Filtered	Filtered	Filtered	103.432	Filtered	Filtered
PSMD14	O00487	PSDE_HUMAN	MPQSGTGVSV	_MPQSGTGVSV_.1	_MPQSGTGVSV_	637579	498266	432136	423209	373368	95329.7	82175.1	85406.5	3.88181e-79	1.41022e-15	6.40509e-63	1.09457e-40	2.93292e-27	7.59614e-07	8.2097e-26	2.01647e-09	57.4714	57.4786	43.3151	43.2751	43.3034	59.8472	59.6558	59.8291
PSMD14	O00487	PSDE_HUMAN	MPQSGTGVSV	_M[Oxidation (M)]PQSGTGVSV_.1	_M[Oxidation (M)]PQSGTGVSV_	637579	498266	432136	423209	373368	95329.7	82175.1	85406.5	1.93546e-64	2.03741e-14	3.74261e-39	1.26801e-12	8.50239e-10	3.15723e-07	1.12724e-12	1.85844e-09	46.6136	46.5542	36.1555	36.0637	36.0924	48.7539	48.577	48.7317
PSMD14	O00487	PSDE_HUMAN	MPQSGTGVSV	_MPQSGTGVSV_.2	_MPQSGTGVSV_	637579	498266	432136	423209	373368	95329.7	82175.1	85406.5	1.84532e-13	0.00043446	Filtered	Filtered	Filtered	0.000193564	0.00339783	0.00929005	57.4429	57.4654	Filtered	Filtered	Filtered	59.9175	59.6585	59.889
PSMD14	O00487	PSDE_HUMAN	EPRQTTSNL	_EPRQTTSNL_.2	_EPRQTTSNL_	Non Numérique	Non Numérique	2.76101e+06	2.77448e+06	2.97965e+06	391243	359261	371574	Filtered	Filtered	2.45285e-65	3.55667e-39	3.22999e-29	2.14508e-14	2.6909e-34	3.71126e-30	Filtered	Filtered	24.4526	24.5183	24.4861	28.8277	28.7031	28.6377
PSMD14	O00487	PSDE_HUMAN	FVDDYTVRV	_FVDDYTVRV_.2	_FVDDYTVRV_	Non Numérique	Non Numérique	1.39278e+06	1.26428e+06	2.68871e+06	335592	362957	323435	Filtered	Filtered	3.00576e-73	2.24418e-43	2.31222e-30	8.35169e-16	2.40068e-41	3.02414e-33	Filtered	Filtered	55.5428	55.445	55.4412	77.2954	77.2705	77.3505
PSMD14	O00487	PSDE_HUMAN	FVDDYTVRV	_FVDDYTVRV_.1	_FVDDYTVRV_	Non Numérique	Non Numérique	1.39278e+06	1.26428e+06	2.68871e+06	335592	362957	323435	Filtered	Filtered	8.49295e-11	0.00708805	Filtered	Filtered	Filtered	Filtered	Filtered	Filtered	55.5591	55.456	Filtered	Filtered	Filtered	Filtered
PSMD14	O00487	PSDE_HUMAN	VVVDPIQSV	_VVVDPIQSV_.2	_VVVDPIQSV_	Non Numérique	Non Numérique	35017.9	35935.1	32270.4	Non Numérique	Non Numérique	Non Numérique	Filtered	Filtered	7.85416e-46	4.2796e-25	3.13809e-13	Filtered	Filtered	Filtered	Filtered	Filtered	64.0804	63.9618	63.9531	Filtered	Filtered	Filtered
PSMD14	O00487	PSDE_HUMAN	VVVDPIQSV	_VVVDPIQSV_.1	_VVVDPIQSV_	Non Numérique	Non Numérique	35017.9	35935.1	32270.4	Non Numérique	Non Numérique	Non Numérique	Filtered	Filtered	2.39804e-11	0.00148499	0.00448856	Filtered	Filtered	Filtered	Filtered	Filtered	64.1144	63.9801	63.9557	Filtered	Filtered	Filtered
PSMD14	O00487	PSDE_HUMAN	VVVDPIQSVK	_VVVDPIQSVK_.1	_VVVDPIQSVK_	239175	190970	Non Numérique	Non Numérique	Non Numérique	Non Numérique	Non Numérique	Non Numérique	1.61446e-05	0.00641535	Filtered	Filtered	Filtered	Filtered	Filtered	Filtered	69.6899	69.7483	Filtered	Filtered	Filtered	Filtered	Filtered	Filtered
PSMD14	O00487	PSDE_HUMAN	RLINANMMV	_RLINANMMV_.2	_RLINANMMV_	Non Numérique	Non Numérique	22262.5	22602.3	Non Numérique	Non Numérique	Non Numérique	Non Numérique	Filtered	Filtered	0.00790226	0.00604241	Filtered	Filtered	Filtered	Filtered	Filtered	Filtered	57.798	57.6636	Filtered	Filtered	Filtered	Filtered
PSMD14	O00487	PSDE_HUMAN	NRHYYSITI	_NRHYYSITI_.2	_NRHYYSITI_	2.64393e+06	2.08271e+06	Non Numérique	Non Numérique	Non Numérique	Non Numérique	Non Numérique	Non Numérique	3.70427e-81	2.03743e-17	Filtered	Filtered	Filtered	Filtered	Filtered	Filtered	63.3576	63.3999	Filtered	Filtered	Filtered	Filtered	Filtered	Filtered
PSMD14	O00487	PSDE_HUMAN	NRHYYSITI	_NRHYYSITI_.3	_NRHYYSITI_	2.64393e+06	2.08271e+06	Non Numérique	Non Numérique	Non Numérique	Non Numérique	Non Numérique	Non Numérique	2.1882e-119	8.80027e-22	Filtered	Filtered	Filtered	Filtered	Filtered	Filtered	63.3486	63.3961	Filtered	Filtered	Filtered	Filtered	Filtered	Filtered
ZNF593	O00488	ZN593_HUMAN	YFIDSTNLKTHF	_YFIDSTNLKTHF_.3	_YFIDSTNLKTHF_	Non Numérique	Non Numérique	Non Numérique	Non Numérique	Non Numérique	446003	416333	397572	Filtered	Filtered	Filtered	Filtered	Filtered	1.4147e-14	2.47411e-41	2.48082e-32	Filtered	Filtered	Filtered	Filtered	Filtered	83.8146	83.8443	83.8049
ZNF593	O00488	ZN593_HUMAN	YFIDSTNLKTHF	_YFIDSTNLKTHF_.2	_YFIDSTNLKTHF_	Non Numérique	Non Numérique	Non Numérique	Non Numérique	Non Numérique	446003	416333	397572	Filtered	Filtered	Filtered	Filtered	Filtered	6.5921e-16	1.72089e-41	6.29076e-35	Filtered	Filtered	Filtered	Filtered	Filtered	83.8259	83.8608	83.8162
BIN1	O00499-6;O00499-11;O00499-2;O00499;O00499-9;O00499-10;O00499-7;O00499-8;O00499-4;O00499-3;O00499-5	BIN1_HUMAN	GVFPENFTER	_GVFPENFTER_.2	_GVFPENFTER_	47060	43988.7	Non Numérique	Non Numérique	Non Numérique	Non Numérique	Non Numérique	Non Numérique	1.22013e-51	3.09834e-10	Filtered	Filtered	Filtered	Filtered	Filtered	Filtered	77.4987	77.5575	Filtered	Filtered	Filtered	Filtered	Filtered	Filtered
BIN1	O00499-6;O00499-11;O00499-2;O00499;O00499-9;O00499-10;O00499-7;O00499-8;O00499-4;O00499-3;O00499-5	BIN1_HUMAN	HHYESLQTA	_HHYESLQTA_.2	_HHYESLQTA_	4270.16	4009.81	Non Numérique	Non Numérique	Non Numérique	Non Numérique	Non Numérique	Non Numérique	0.00212717	0.00611843	Filtered	Filtered	Filtered	Filtered	Filtered	Filtered	29.0551	28.8385	Filtered	Filtered	Filtered	Filtered	Filtered	Filtered
KPNA3	O00505	IMA4_HUMAN	HRNEVTVEL	_HRNEVTVEL_.2	_HRNEVTVEL_	15919913	12543120	578098	577082	527628	Non Numérique	Non Numérique	Non Numérique	4.28443e-107	2.04274e-21	4.08549e-63	9.70905e-36	2.08245e-22	Filtered	Filtered	Filtered	53.0097	53.1545	41.2331	41.1672	41.1225	Filtered	Filtered	Filtered
KPNA3	O00505	IMA4_HUMAN	HRNEVTVEL	_HRNEVTVEL_.1	_HRNEVTVEL_	15919913	12543120	578098	577082	527628	Non Numérique	Non Numérique	Non Numérique	8.1544e-74	5.48363e-13	Filtered	Filtered	Filtered	Filtered	Filtered	Filtered	53.0819	53.15	Filtered	Filtered	Filtered	Filtered	Filtered	Filtered
KPNA3	O00505	IMA4_HUMAN	IPMIIHQL	_IPMIIHQL_.2	_IPMIIHQL_	Non Numérique	Non Numérique	120506	121332	119044	Non Numérique	Non Numérique	Non Numérique	Filtered	Filtered	1.82573e-37	1.51183e-14	3.73419e-13	Filtered	Filtered	Filtered	Filtered	Filtered	67.2316	67.066	67.0257	Filtered	Filtered	Filtered
USP9Y	O00507;O00507-2	USP9Y_HUMAN	IPSIRNSIL	_IPSIRNSIL_.2	_IPSIRNSIL_	Non Numérique	Non Numérique	269384	282460	264282	Non Numérique	Non Numérique	Non Numérique	Filtered	Filtered	5.31974e-60	6.01417e-38	2.23889e-17	Filtered	Filtered	Filtered	Filtered	Filtered	60.7999	60.676	60.6722	Filtered	Filtered	Filtered
KRIT1	O00522;O00522-3;O00522-2	KRIT1_HUMAN	APDAKLITL	_APDAKLITL_.2	_APDAKLITL_	Non Numérique	Non Numérique	488322	485314	445997	69080.1	78358	79704.6	Filtered	Filtered	3.6354e-51	2.76676e-27	2.69639e-18	3.66711e-11	1.38863e-33	1.25947e-20	Filtered	Filtered	60.0822	59.9531	59.9493	83.1025	83.122	83.1242
KRIT1	O00522;O00522-3;O00522-2	KRIT1_HUMAN	DSDHWAPIHY	_DSDHWAPIHY_.2	_DSDHWAPIHY_	Non Numérique	Non Numérique	Non Numérique	Non Numérique	Non Numérique	104082	144944	138358	Filtered	Filtered	Filtered	Filtered	Filtered	4.66863e-15	3.20356e-41	1.22612e-30	Filtered	Filtered	Filtered	Filtered	Filtered	70.3835	70.2978	70.4612
KRIT1	O00522;O00522-3;O00522-2	KRIT1_HUMAN	RLSQETQQY	_RLSQETQQY_.2	_RLSQETQQY_	Non Numérique	Non Numérique	Non Numérique	Non Numérique	Non Numérique	48649.7	44072.4	42636.2	Filtered	Filtered	Filtered	Filtered	Filtered	0.00131636	0.00299277	0.00232846	Filtered	Filtered	Filtered	Filtered	Filtered	32.0774	31.9061	31.9351
KRIT1	O00522;O00522-3;O00522-2	KRIT1_HUMAN	ETPQLFLRR	_ETPQLFLRR_.3	_ETPQLFLRR_	123601	125624	Non Numérique	Non Numérique	Non Numérique	Non Numérique	Non Numérique	Non Numérique	9.20387e-74	1.06942e-18	Filtered	Filtered	Filtered	Filtered	Filtered	Filtered	64.2411	64.2985	Filtered	Filtered	Filtered	Filtered	Filtered	Filtered
KRIT1	O00522;O00522-3;O00522-2	KRIT1_HUMAN	GHAEIVQIL	_GHAEIVQIL_.2	_GHAEIVQIL_	91123	77941.5	Non Numérique	Non Numérique	Non Numérique	Non Numérique	Non Numérique	Non Numérique	2.53107e-08	9.90317e-06	Filtered	Filtered	Filtered	Filtered	Filtered	Filtered	86.8382	86.9226	Filtered	Filtered	Filtered	Filtered	Filtered	Filtered
KRIT1	O00522;O00522-3;O00522-2	KRIT1_HUMAN	QTENSLHMGY	_QTENSLHMGY_.2	_QTENSLHMGY_	Non Numérique	Non Numérique	Non Numérique	Non Numérique	Non Numérique	30601	30938.2	Non Numérique	Filtered	Filtered	Filtered	Filtered	Filtered	0.00128338	0.00312076	Filtered	Filtered	Filtered	Filtered	Filtered	Filtered	54.2383	54.0334	Filtered
UPK2	O00526	UPK2_HUMAN	AADFNISSL	_AADFNISSL_.1	_AADFNISSL_	Non Numérique	Non Numérique	Non Numérique	Non Numérique	Non Numérique	75894.7	Non Numérique	Non Numérique	Filtered	Filtered	Filtered	Filtered	Filtered	0.00845269	Filtered	Filtered	Filtered	Filtered	Filtered	Filtered	Filtered	99.4352	Filtered	Filtered
CHL1	O00533;O00533-2	NCHL1_HUMAN	FSEDGSFIGAY	_FSEDGSFIGAY_.2	_FSEDGSFIGAY_	Non Numérique	Non Numérique	Non Numérique	Non Numérique	Non Numérique	498827	428146	499606	Filtered	Filtered	Filtered	Filtered	Filtered	2.88919e-16	6.63316e-44	6.5211e-37	Filtered	Filtered	Filtered	Filtered	Filtered	96.807	96.8877	96.7628
CHL1	O00533;O00533-2	NCHL1_HUMAN	FSEDGSFIGAY	_FSEDGSFIGAY_.1	_FSEDGSFIGAY_	Non Numérique	Non Numérique	Non Numérique	Non Numérique	Non Numérique	498827	428146	499606	Filtered	Filtered	Filtered	Filtered	Filtered	7.10761e-16	1.33542e-41	8.09008e-36	Filtered	Filtered	Filtered	Filtered	Filtered	96.7897	96.9016	96.7662
CHL1	O00533;O00533-2	NCHL1_HUMAN	HVIVEEPPR	_HVIVEEPPR_.2	_HVIVEEPPR_	1.30611e+06	1.13507e+06	Non Numérique	Non Numérique	Non Numérique	Non Numérique	Non Numérique	Non Numérique	6.05435e-74	4.90299e-18	Filtered	Filtered	Filtered	Filtered	Filtered	Filtered	40.9122	40.8629	Filtered	Filtered	Filtered	Filtered	Filtered	Filtered
CHL1	O00533;O00533-2	NCHL1_HUMAN	HVIVEEPPR	_HVIVEEPPR_.3	_HVIVEEPPR_	1.30611e+06	1.13507e+06	Non Numérique	Non Numérique	Non Numérique	Non Numérique	Non Numérique	Non Numérique	1.5922e-07	0.00900141	Filtered	Filtered	Filtered	Filtered	Filtered	Filtered	40.9043	40.7823	Filtered	Filtered	Filtered	Filtered	Filtered	Filtered
CHL1	O00533;O00533-2	NCHL1_HUMAN	SHLKHSLKL	_SHLKHSLKL_.3	_SHLKHSLKL_	74980	79897.6	Non Numérique	Non Numérique	Non Numérique	Non Numérique	Non Numérique	Non Numérique	1.52466e-18	2.14919e-11	Filtered	Filtered	Filtered	Filtered	Filtered	Filtered	28.1759	28.0267	Filtered	Filtered	Filtered	Filtered	Filtered	Filtered
CHL1	O00533;O00533-2	NCHL1_HUMAN	SHLKHSLKL	_SHLKHSLKL_.2	_SHLKHSLKL_	74980	79897.6	Non Numérique	Non Numérique	Non Numérique	Non Numérique	Non Numérique	Non Numérique	2.837e-68	1.28513e-06	Filtered	Filtered	Filtered	Filtered	Filtered	Filtered	28.1681	28.0084	Filtered	Filtered	Filtered	Filtered	Filtered	Filtered
CHL1	O00533;O00533-2	NCHL1_HUMAN	QPTESADSL	_QPTESADSL_.1	_QPTESADSL_	119901	108193	Non Numérique	Non Numérique	Non Numérique	Non Numérique	Non Numérique	Non Numérique	0.000174645	2.98426e-05	Filtered	Filtered	Filtered	Filtered	Filtered	Filtered	44.4017	44.369	Filtered	Filtered	Filtered	Filtered	Filtered	Filtered
CHL1	O00533;O00533-2	NCHL1_HUMAN	STVPKDRVHGR	_STVPKDRVHGR_.3	_STVPKDRVHGR_	76007.7	100987	Non Numérique	Non Numérique	Non Numérique	Non Numérique	Non Numérique	Non Numérique	2.52024e-14	1.31631e-05	Filtered	Filtered	Filtered	Filtered	Filtered	Filtered	15.1555	14.3195	Filtered	Filtered	Filtered	Filtered	Filtered	Filtered
CHL1	O00533;O00533-2	NCHL1_HUMAN	HPFAGDVVF	_HPFAGDVVF_.2	_HPFAGDVVF_	706461	622758	Non Numérique	Non Numérique	Non Numérique	Non Numérique	Non Numérique	Non Numérique	3.16421e-06	0.000498734	Filtered	Filtered	Filtered	Filtered	Filtered	Filtered	86.6844	86.6905	Filtered	Filtered	Filtered	Filtered	Filtered	Filtered
VWA5A	O00534;O00534-3;O00534-2;O00534-4	VMA5A_HUMAN	LESGVISSF	_LESGVISSF_.1	_LESGVISSF_	Non Numérique	Non Numérique	Non Numérique	Non Numérique	Non Numérique	33506.4	26504.8	34671	Filtered	Filtered	Filtered	Filtered	Filtered	2.35054e-06	0.00106628	3.30756e-12	Filtered	Filtered	Filtered	Filtered	Filtered	97.2454	92.9402	97.2279
PES1	O00541-2;O00541	PESC_HUMAN	ALSASLARV	_ALSASLARV_.2	_ALSASLARV_	Non Numérique	Non Numérique	91815.6	91806	90631.1	Non Numérique	Non Numérique	Non Numérique	Filtered	Filtered	4.51581e-35	7.1743e-27	7.41649e-13	Filtered	Filtered	Filtered	Filtered	Filtered	48.6797	48.5766	48.573	Filtered	Filtered	Filtered
PES1	O00541-2;O00541	PESC_HUMAN	KYLYQKIMF	_KYLYQKIM[Oxidation (M)]F_.2	_KYLYQKIM[Oxidation (M)]F_	Non Numérique	Non Numérique	Non Numérique	Non Numérique	Non Numérique	19906.3	23072.2	25656.9	Filtered	Filtered	Filtered	Filtered	Filtered	6.56368e-08	2.64247e-21	5.87017e-16	Filtered	Filtered	Filtered	Filtered	Filtered	72.2907	72.3667	72.4569
PES1	O00541-2;O00541	PESC_HUMAN	HPTDVDYRV	_HPTDVDYRV_.2	_HPTDVDYRV_	8235535	8.2711e+06	Non Numérique	Non Numérique	Non Numérique	Non Numérique	Non Numérique	Non Numérique	9.9772e-104	8.86796e-21	Filtered	Filtered	Filtered	Filtered	Filtered	Filtered	41.7213	41.6601	Filtered	Filtered	Filtered	Filtered	Filtered	Filtered
PES1	O00541-2;O00541	PESC_HUMAN	HPTDVDYRV	_HPTDVDYRV_.1	_HPTDVDYRV_	8235535	8.2711e+06	Non Numérique	Non Numérique	Non Numérique	Non Numérique	Non Numérique	Non Numérique	3.45475e-09	0.000263304	Filtered	Filtered	Filtered	Filtered	Filtered	Filtered	41.7478	41.6451	Filtered	Filtered	Filtered	Filtered	Filtered	Filtered
PES1	O00541-2;O00541	PESC_HUMAN	HPTDVDYRVM	_HPTDVDYRVM_.2	_HPTDVDYRVM_	181746	164630	Non Numérique	Non Numérique	Non Numérique	Non Numérique	Non Numérique	Non Numérique	2.73398e-99	2.76291e-17	Filtered	Filtered	Filtered	Filtered	Filtered	Filtered	51.9692	52.0095	Filtered	Filtered	Filtered	Filtered	Filtered	Filtered
PES1	O00541-2;O00541	PESC_HUMAN	TYDVTDSRI	_TYDVTDSRI_.2	_TYDVTDSRI_	153639	138223	Non Numérique	Non Numérique	Non Numérique	Non Numérique	Non Numérique	Non Numérique	0.00253936	0.000714374	Filtered	Filtered	Filtered	Filtered	Filtered	Filtered	55.5499	55.5588	Filtered	Filtered	Filtered	Filtered	Filtered	Filtered
PES1	O00541-2;O00541	PESC_HUMAN	EVPREALAFIIR	_EVPREALAFIIR_.3	_EVPREALAFIIR_	87000.4	72775.7	Non Numérique	Non Numérique	Non Numérique	Non Numérique	Non Numérique	Non Numérique	2.02375e-10	1.26249e-07	Filtered	Filtered	Filtered	Filtered	Filtered	Filtered	99.9787	99.8452	Filtered	Filtered	Filtered	Filtered	Filtered	Filtered
SDCBP	O00560-2;O00560;O00560-3	SDCB1_HUMAN	RPFERTITM	_RPFERTITM_.3	_RPFERTITM_	114222	166478	601800	586391	600460	582394	451837	440359	0.00183501	0.000581318	1.24423e-60	5.32345e-36	2.5065e-25	0.00144238	0.00572202	Filtered	54.7104	54.7924	41.8875	41.8372	41.7715	54.3378	54.1591	Filtered
SDCBP	O00560-2;O00560;O00560-3	SDCB1_HUMAN	RPFERTITM	_RPFERTITM[Oxidation (M)]_.3	_RPFERTITM[Oxidation (M)]_	114222	166478	601800	586391	600460	582394	451837	440359	0.00640996	Filtered	2.55461e-24	3.68426e-08	1.6388e-05	2.23603e-05	0.000403308	8.92006e-07	39.484	Filtered	31.0784	31.0286	30.9792	39.4056	39.3021	39.331
SDCBP	O00560-2;O00560;O00560-3	SDCB1_HUMAN	RPFERTITM	_RPFERTITM_.2	_RPFERTITM_	114222	166478	601800	586391	600460	582394	451837	440359	0.00212714	Filtered	2.37709e-73	6.32583e-48	2.12286e-29	Filtered	0.00524067	Filtered	54.6896	Filtered	41.8871	41.8264	41.7503	Filtered	54.1953	Filtered
SDCBP	O00560-2;O00560;O00560-3	SDCB1_HUMAN	RPFERTITM	_RPFERTITM[Oxidation (M)]_.2	_RPFERTITM[Oxidation (M)]_	114222	166478	601800	586391	600460	582394	451837	440359	Filtered	Filtered	1.80653e-08	0.00120229	0.00577759	Filtered	Filtered	Filtered	Filtered	Filtered	31.0821	31.048	31.0039	Filtered	Filtered	Filtered
SDCBP	O00560-2;O00560;O00560-3	SDCB1_HUMAN	LMDHTIPEV	_LM[Oxidation (M)]DHTIPEV_.2	_LM[Oxidation (M)]DHTIPEV_	2.12517e+06	1.89885e+06	877930	884966	879159	Non Numérique	Non Numérique	Non Numérique	1.81466e-87	2.48458e-16	5.73066e-74	2.3123e-48	6.40524e-32	Filtered	Filtered	Filtered	64.0685	64.1362	47.6084	47.5472	47.575	Filtered	Filtered	Filtered
SDCBP	O00560-2;O00560;O00560-3	SDCB1_HUMAN	LMDHTIPEV	_LMDHTIPEV_.2	_LMDHTIPEV_	2.12517e+06	1.89885e+06	877930	884966	879159	Non Numérique	Non Numérique	Non Numérique	7.13597e-83	3.57481e-18	3.84724e-76	2.93551e-47	1.78293e-30	Filtered	Filtered	Filtered	75.6483	75.6851	54.8157	54.6917	54.688	Filtered	Filtered	Filtered
SDCBP	O00560-2;O00560;O00560-3	SDCB1_HUMAN	SLMDHTIPEV	_SLMDHTIPEV_.2	_SLMDHTIPEV_	147660	158576	249598	234295	222907	Non Numérique	Non Numérique	Non Numérique	1.9294e-21	1.09639e-07	3.11786e-76	8.92333e-46	1.84171e-28	Filtered	Filtered	Filtered	86.5352	86.5473	61.6486	61.5252	61.5217	Filtered	Filtered	Filtered
SDCBP	O00560-2;O00560;O00560-3	SDCB1_HUMAN	SLMDHTIPEV	_SLM[Oxidation (M)]DHTIPEV_.2	_SLM[Oxidation (M)]DHTIPEV_	147660	158576	249598	234295	222907	Non Numérique	Non Numérique	Non Numérique	0.00181918	0.00418761	4.51491e-66	2.49667e-38	9.89357e-24	Filtered	Filtered	Filtered	70.1716	70.1792	51.747	51.3097	51.3375	Filtered	Filtered	Filtered
SDCBP	O00560-2;O00560;O00560-3	SDCB1_HUMAN	LYPRLYPEL	_LYPRLYPEL_.2	_LYPRLYPEL_	Non Numérique	Non Numérique	Non Numérique	Non Numérique	Non Numérique	15665502	15101700	14814527	Filtered	Filtered	Filtered	Filtered	Filtered	1.33438e-15	1.05955e-42	2.85328e-33	Filtered	Filtered	Filtered	Filtered	Filtered	96.6492	96.824	96.7305
SDCBP	O00560-2;O00560;O00560-3	SDCB1_HUMAN	VQANSPASL	_VQANSPASL_.2	_VQANSPASL_	Non Numérique	Non Numérique	Non Numérique	Non Numérique	Non Numérique	23481.6	21924.3	19892.2	Filtered	Filtered	Filtered	Filtered	Filtered	1.15905e-09	5.87064e-12	2.94161e-09	Filtered	Filtered	Filtered	Filtered	Filtered	55.3603	55.1762	55.3528
SDCBP	O00560-2;O00560;O00560-3	SDCB1_HUMAN	VQANSPASL	_VQANSPASL_.1	_VQANSPASL_	Non Numérique	Non Numérique	Non Numérique	Non Numérique	Non Numérique	23481.6	21924.3	19892.2	Filtered	Filtered	Filtered	Filtered	Filtered	0.00458711	0.00332149	0.00673774	Filtered	Filtered	Filtered	Filtered	Filtered	55.3471	55.1422	55.3397
SDCBP	O00560-2;O00560;O00560-3	SDCB1_HUMAN	NPANPAILSEASAPIPH	_NPANPAILSEASAPIPH_.2	_NPANPAILSEASAPIPH_	Non Numérique	Non Numérique	18113.1	18809.5	17175.3	Non Numérique	Non Numérique	Non Numérique	Filtered	Filtered	1.94274e-11	0.00483366	0.0054864	Filtered	Filtered	Filtered	Filtered	Filtered	62.284	62.1654	62.1512	Filtered	Filtered	Filtered
SDCBP	O00560-2;O00560;O00560-3	SDCB1_HUMAN	PAILSEASAPIPH	_PAILSEASAPIPH_.2	_PAILSEASAPIPH_	Non Numérique	Non Numérique	12115.7	8514.74	11076.9	Non Numérique	Non Numérique	Non Numérique	Filtered	Filtered	0.00092614	0.00534794	0.00938825	Filtered	Filtered	Filtered	Filtered	Filtered	59.0517	58.9436	58.9294	Filtered	Filtered	Filtered
SDCBP	O00560-2;O00560;O00560-3	SDCB1_HUMAN	FIFEHIIKR	_FIFEHIIKR_.3	_FIFEHIIKR_	638879	649042	Non Numérique	Non Numérique	Non Numérique	Non Numérique	Non Numérique	Non Numérique	6.12108e-102	6.50867e-19	Filtered	Filtered	Filtered	Filtered	Filtered	Filtered	74.2908	74.2909	Filtered	Filtered	Filtered	Filtered	Filtered	Filtered
SDCBP	O00560-2;O00560;O00560-3	SDCB1_HUMAN	FIFEHIIKR	_FIFEHIIKR_.2	_FIFEHIIKR_	638879	649042	Non Numérique	Non Numérique	Non Numérique	Non Numérique	Non Numérique	Non Numérique	4.14634e-82	2.95255e-08	Filtered	Filtered	Filtered	Filtered	Filtered	Filtered	74.3009	74.301	Filtered	Filtered	Filtered	Filtered	Filtered	Filtered
SDCBP	O00560-2;O00560;O00560-3	SDCB1_HUMAN	KVIQAQTAF	_KVIQAQTAF_.2	_KVIQAQTAF_	Non Numérique	Non Numérique	Non Numérique	Non Numérique	Non Numérique	318259	146335	316718	Filtered	Filtered	Filtered	Filtered	Filtered	2.00804e-16	1.50179e-43	7.62907e-35	Filtered	Filtered	Filtered	Filtered	Filtered	56.6487	56.4897	56.6674
SDCBP	O00560-2;O00560;O00560-3	SDCB1_HUMAN	KVIQAQTAF	_KVIQAQTAF_.1	_KVIQAQTAF_	Non Numérique	Non Numérique	Non Numérique	Non Numérique	Non Numérique	318259	146335	316718	Filtered	Filtered	Filtered	Filtered	Filtered	Filtered	0.00413136	Filtered	Filtered	Filtered	Filtered	Filtered	Filtered	Filtered	56.486	Filtered
SDCBP	O00560-2;O00560;O00560-3	SDCB1_HUMAN	MVAPVTGNDVGIRR	_MVAPVTGNDVGIRR_.3	_MVAPVTGNDVGIRR_	157664	142114	Non Numérique	Non Numérique	Non Numérique	Non Numérique	Non Numérique	Non Numérique	2.09053e-72	2.27299e-13	Filtered	Filtered	Filtered	Filtered	Filtered	Filtered	59.1394	59.1803	Filtered	Filtered	Filtered	Filtered	Filtered	Filtered
SDCBP	O00560-2;O00560;O00560-3	SDCB1_HUMAN	MVAPVTGNDVGIRR	_M[Oxidation (M)]VAPVTGNDVGIRR_.3	_M[Oxidation (M)]VAPVTGNDVGIRR_	157664	142114	Non Numérique	Non Numérique	Non Numérique	Non Numérique	Non Numérique	Non Numérique	2.85925e-07	0.00296627	Filtered	Filtered	Filtered	Filtered	Filtered	Filtered	50.9679	51.083	Filtered	Filtered	Filtered	Filtered	Filtered	Filtered
SDCBP	O00560-2;O00560;O00560-3	SDCB1_HUMAN	MVAPVTGNDVGIRR	_MVAPVTGNDVGIRR_.2	_MVAPVTGNDVGIRR_	157664	142114	Non Numérique	Non Numérique	Non Numérique	Non Numérique	Non Numérique	Non Numérique	4.85152e-05	0.00099498	Filtered	Filtered	Filtered	Filtered	Filtered	Filtered	59.1303	59.1711	Filtered	Filtered	Filtered	Filtered	Filtered	Filtered
SDCBP	O00560-2;O00560;O00560-3	SDCB1_HUMAN	ASAPIPHDGNLY	_ASAPIPHDGNLY_.2	_ASAPIPHDGNLY_	Non Numérique	Non Numérique	Non Numérique	Non Numérique	Non Numérique	261831	243162	265011	Filtered	Filtered	Filtered	Filtered	Filtered	3.93818e-12	1.45764e-26	2.64338e-16	Filtered	Filtered	Filtered	Filtered	Filtered	67.9988	67.9356	68.1404
SDCBP	O00560-2;O00560;O00560-3	SDCB1_HUMAN	IPHDGNLYPR	_IPHDGNLYPR_.3	_IPHDGNLYPR_	13785.7	13159.3	Non Numérique	Non Numérique	Non Numérique	Non Numérique	Non Numérique	Non Numérique	0.000992154	0.00539044	Filtered	Filtered	Filtered	Filtered	Filtered	Filtered	45.7182	45.6654	Filtered	Filtered	Filtered	Filtered	Filtered	Filtered
PITPNM1	O00562-2;O00562	PITM1_HUMAN	FPEALGHVAL	_FPEALGHVAL_.2	_FPEALGHVAL_	662199	527796	Non Numérique	Non Numérique	Non Numérique	Non Numérique	Non Numérique	Non Numérique	9.66678e-85	2.87565e-11	Filtered	Filtered	Filtered	Filtered	Filtered	Filtered	95.6013	95.5149	Filtered	Filtered	Filtered	Filtered	Filtered	Filtered
PITPNM1	O00562-2;O00562	PITM1_HUMAN	QVAQLYMIQK	_QVAQLYMIQK_.2	_QVAQLYMIQK_	41243.4	33726.1	Non Numérique	Non Numérique	Non Numérique	Non Numérique	Non Numérique	Non Numérique	0.00849642	1.89299e-05	Filtered	Filtered	Filtered	Filtered	Filtered	Filtered	73.0051	73.0347	Filtered	Filtered	Filtered	Filtered	Filtered	Filtered
PITPNM1	O00562-2;O00562	PITM1_HUMAN	GSHIPGWFR	_GSHIPGWFR_.2	_GSHIPGWFR_	Non Numérique	47350.2	Non Numérique	Non Numérique	Non Numérique	Non Numérique	Non Numérique	Non Numérique	Filtered	0.00333573	Filtered	Filtered	Filtered	Filtered	Filtered	Filtered	Filtered	68.061	Filtered	Filtered	Filtered	Filtered	Filtered	Filtered
MPHOSPH10	O00566	MPP10_HUMAN	APVSVSDAALL	_APVSVSDAALL_.2	_APVSVSDAALL_	Non Numérique	Non Numérique	289910	299441	317614	38619.1	38219.4	37987.8	Filtered	Filtered	9.87064e-35	1.28977e-11	3.75884e-14	0.00100719	0.000171063	4.08577e-05	Filtered	Filtered	30.8803	30.8567	30.8021	37.2842	37.2541	37.2569
MPHOSPH10	O00566	MPP10_HUMAN	KVVSNLPAI	_KVVSNLPAI_.2	_KVVSNLPAI_	567307	537176	Non Numérique	Non Numérique	Non Numérique	Non Numérique	Non Numérique	Non Numérique	8.20207e-78	9.04201e-19	Filtered	Filtered	Filtered	Filtered	Filtered	Filtered	74.8167	74.8785	Filtered	Filtered	Filtered	Filtered	Filtered	Filtered
MPHOSPH10	O00566	MPP10_HUMAN	KVVSNLPAI	_KVVSNLPAI_.1	_KVVSNLPAI_	567307	537176	Non Numérique	Non Numérique	Non Numérique	Non Numérique	Non Numérique	Non Numérique	1.02851e-39	2.55854e-10	Filtered	Filtered	Filtered	Filtered	Filtered	Filtered	74.8389	74.9007	Filtered	Filtered	Filtered	Filtered	Filtered	Filtered
MPHOSPH10	O00566	MPP10_HUMAN	DHEKSKLSL	_DHEKSKLSL_.2	_DHEKSKLSL_	282089	271246	Non Numérique	Non Numérique	Non Numérique	Non Numérique	Non Numérique	Non Numérique	2.47299e-45	5.33841e-11	Filtered	Filtered	Filtered	Filtered	Filtered	Filtered	34.3242	34.207	Filtered	Filtered	Filtered	Filtered	Filtered	Filtered
MPHOSPH10	O00566	MPP10_HUMAN	DHEKSKLSL	_DHEKSKLSL_.3	_DHEKSKLSL_	282089	271246	Non Numérique	Non Numérique	Non Numérique	Non Numérique	Non Numérique	Non Numérique	0.00029651	0.000368008	Filtered	Filtered	Filtered	Filtered	Filtered	Filtered	34.2954	34.2252	Filtered	Filtered	Filtered	Filtered	Filtered	Filtered
NOP56	O00567	NOP56_HUMAN	YPASTVQIL	_YPASTVQIL_.2	_YPASTVQIL_	9866718	9008733	15310.9	16769.1	11169.4	15235.4	14110.9	14994.8	6.78909e-99	3.13284e-19	0.00414995	0.00940033	0.00448893	0.000341244	0.00316058	6.46228e-10	94.3729	94.2906	67.2369	67.1339	67.1041	96.064	96.1969	96.114
NOP56	O00567	NOP56_HUMAN	YPASTVQIL	_YPASTVQIL_.1	_YPASTVQIL_	9866718	9008733	15310.9	16769.1	11169.4	15235.4	14110.9	14994.8	3.12736e-93	5.02094e-19	0.00920607	Filtered	Filtered	Filtered	Filtered	Filtered	94.3798	94.3077	67.2645	Filtered	Filtered	Filtered	Filtered	Filtered
NOP56	O00567	NOP56_HUMAN	KMSQVAPSL	_KMSQVAPSL_.2	_KMSQVAPSL_	1.39815e+06	1.05537e+06	328453	336489	346968	Non Numérique	Non Numérique	Non Numérique	1.51984e-99	2.87094e-19	1.99208e-53	8.0174e-31	3.18284e-14	Filtered	Filtered	Filtered	58.4006	58.5082	44.1895	44.1233	44.0937	Filtered	Filtered	Filtered
NOP56	O00567	NOP56_HUMAN	KMSQVAPSL	_KMSQVAPSL_.1	_KMSQVAPSL_	1.39815e+06	1.05537e+06	328453	336489	346968	Non Numérique	Non Numérique	Non Numérique	6.22994e-60	7.43261e-11	3.87139e-29	3.18337e-10	4.63478e-06	Filtered	Filtered	Filtered	58.3882	58.4957	44.1973	44.1259	44.0911	Filtered	Filtered	Filtered
NOP56	O00567	NOP56_HUMAN	ETAGSTSIPKR	_ETAGSTSIPKR_.3	_ETAGSTSIPKR_	2.91059e+06	2.73687e+06	Non Numérique	Non Numérique	Non Numérique	Non Numérique	Non Numérique	Non Numérique	3.62699e-115	1.30044e-21	Filtered	Filtered	Filtered	Filtered	Filtered	Filtered	26.4224	26.0534	Filtered	Filtered	Filtered	Filtered	Filtered	Filtered
NOP56	O00567	NOP56_HUMAN	ETAGSTSIPKR	_ETAGSTSIPKR_.2	_ETAGSTSIPKR_	2.91059e+06	2.73687e+06	Non Numérique	Non Numérique	Non Numérique	Non Numérique	Non Numérique	Non Numérique	9.25316e-113	1.37972e-21	Filtered	Filtered	Filtered	Filtered	Filtered	Filtered	26.4064	26.0634	Filtered	Filtered	Filtered	Filtered	Filtered	Filtered
NOP56	O00567	NOP56_HUMAN	ETAGSTSIPK	_ETAGSTSIPK_.2	_ETAGSTSIPK_	2.03964e+06	1.9204e+06	Non Numérique	Non Numérique	Non Numérique	Non Numérique	Non Numérique	Non Numérique	2.84632e-105	8.65112e-22	Filtered	Filtered	Filtered	Filtered	Filtered	Filtered	33.6309	33.4268	Filtered	Filtered	Filtered	Filtered	Filtered	Filtered
NOP56	O00567	NOP56_HUMAN	ETAGSTSIPK	_ETAGSTSIPK_.1	_ETAGSTSIPK_	2.03964e+06	1.9204e+06	Non Numérique	Non Numérique	Non Numérique	Non Numérique	Non Numérique	Non Numérique	1.05309e-78	2.27868e-11	Filtered	Filtered	Filtered	Filtered	Filtered	Filtered	33.6222	33.4336	Filtered	Filtered	Filtered	Filtered	Filtered	Filtered
NOP56	O00567	NOP56_HUMAN	VIAEILRGV	_VIAEILRGV_.2	_VIAEILRGV_	Non Numérique	Non Numérique	1.67478e+06	1.6538e+06	1.66685e+06	Non Numérique	Non Numérique	Non Numérique	Filtered	Filtered	2.13533e-72	2.33265e-43	3.63991e-31	Filtered	Filtered	Filtered	Filtered	Filtered	65.9673	65.8121	65.777	Filtered	Filtered	Filtered
NOP56	O00567	NOP56_HUMAN	EHAVGYAL	_EHAVGYAL_.2	_EHAVGYAL_	1.10156e+06	1.00352e+06	Non Numérique	Non Numérique	Non Numérique	Non Numérique	Non Numérique	Non Numérique	4.02215e-89	4.25846e-18	Filtered	Filtered	Filtered	Filtered	Filtered	Filtered	55.8787	55.9461	Filtered	Filtered	Filtered	Filtered	Filtered	Filtered
NOP56	O00567	NOP56_HUMAN	EHAVGYAL	_EHAVGYAL_.1	_EHAVGYAL_	1.10156e+06	1.00352e+06	Non Numérique	Non Numérique	Non Numérique	Non Numérique	Non Numérique	Non Numérique	1.40942e-70	3.05372e-13	Filtered	Filtered	Filtered	Filtered	Filtered	Filtered	55.8969	55.9642	Filtered	Filtered	Filtered	Filtered	Filtered	Filtered
NOP56	O00567	NOP56_HUMAN	VLFEHAVGY	_VLFEHAVGY_.2	_VLFEHAVGY_	Non Numérique	Non Numérique	Non Numérique	Non Numérique	Non Numérique	446929	452097	481982	Filtered	Filtered	Filtered	Filtered	Filtered	2.81988e-13	3.44359e-39	1.68684e-28	Filtered	Filtered	Filtered	Filtered	Filtered	77.6696	77.6601	77.7506
NOP56	O00567	NOP56_HUMAN	AGSTSIPKR	_AGSTSIPKR_.2	_AGSTSIPKR_	551570	585578	Non Numérique	Non Numérique	Non Numérique	Non Numérique	Non Numérique	Non Numérique	5.81325e-12	2.63868e-06	Filtered	Filtered	Filtered	Filtered	Filtered	Filtered	26.4049	26.0567	Filtered	Filtered	Filtered	Filtered	Filtered	Filtered
NOP56	O00567	NOP56_HUMAN	KYPASTVQI	_KYPASTVQI_.2	_KYPASTVQI_	Non Numérique	Non Numérique	Non Numérique	Non Numérique	Non Numérique	345461	364936	359724	Filtered	Filtered	Filtered	Filtered	Filtered	1.59665e-14	4.06467e-35	4.70658e-32	Filtered	Filtered	Filtered	Filtered	Filtered	59.768	59.6386	59.8534
NOP56	O00567	NOP56_HUMAN	AQLGLGHSY	_AQLGLGHSY_.2	_AQLGLGHSY_	Non Numérique	Non Numérique	Non Numérique	Non Numérique	Non Numérique	148483	137992	159574	Filtered	Filtered	Filtered	Filtered	Filtered	0.000376556	0.000656582	9.75575e-05	Filtered	Filtered	Filtered	Filtered	Filtered	55.5546	55.3862	55.5994
NOP56	O00567	NOP56_HUMAN	AHAGSLTNL	_AHAGSLTNL_.2	_AHAGSLTNL_	237995	204520	Non Numérique	Non Numérique	Non Numérique	Non Numérique	Non Numérique	Non Numérique	4.1454e-27	1.4031e-08	Filtered	Filtered	Filtered	Filtered	Filtered	Filtered	50.3135	50.4151	Filtered	Filtered	Filtered	Filtered	Filtered	Filtered
NOP56	O00567	NOP56_HUMAN	EAAAEITRK	_EAAAEITRK_.2	_EAAAEITRK_	195272	165901	Non Numérique	Non Numérique	Non Numérique	Non Numérique	Non Numérique	Non Numérique	2.64644e-77	3.38812e-16	Filtered	Filtered	Filtered	Filtered	Filtered	Filtered	22.4921	22.112	Filtered	Filtered	Filtered	Filtered	Filtered	Filtered
NOP56	O00567	NOP56_HUMAN	TAGSTSIPKR	_TAGSTSIPKR_.2	_TAGSTSIPKR_	157592	183944	Non Numérique	Non Numérique	Non Numérique	Non Numérique	Non Numérique	Non Numérique	0.00863952	2.24414e-08	Filtered	Filtered	Filtered	Filtered	Filtered	Filtered	26.4135	26.0653	Filtered	Filtered	Filtered	Filtered	Filtered	Filtered
NOP56	O00567	NOP56_HUMAN	STFIGRAAAK	_STFIGRAAAK_.2	_STFIGRAAAK_	166803	161758	Non Numérique	Non Numérique	Non Numérique	Non Numérique	Non Numérique	Non Numérique	9.54481e-79	3.59445e-18	Filtered	Filtered	Filtered	Filtered	Filtered	Filtered	35.3826	35.271	Filtered	Filtered	Filtered	Filtered	Filtered	Filtered
NOP56	O00567	NOP56_HUMAN	TVNDPEEAGHR	_TVNDPEEAGHR_.3	_TVNDPEEAGHR_	79975.7	76591	Non Numérique	Non Numérique	Non Numérique	Non Numérique	Non Numérique	Non Numérique	0.00672012	2.8909e-06	Filtered	Filtered	Filtered	Filtered	Filtered	Filtered	20.7067	20.0394	Filtered	Filtered	Filtered	Filtered	Filtered	Filtered
NOP56	O00567	NOP56_HUMAN	TVNDPEEAGHR	_TVNDPEEAGHR_.2	_TVNDPEEAGHR_	79975.7	76591	Non Numérique	Non Numérique	Non Numérique	Non Numérique	Non Numérique	Non Numérique	4.02227e-53	8.12801e-12	Filtered	Filtered	Filtered	Filtered	Filtered	Filtered	20.6698	20.0286	Filtered	Filtered	Filtered	Filtered	Filtered	Filtered
NOP56	O00567	NOP56_HUMAN	LIFHSTFIGR	_LIFHSTFIGR_.3	_LIFHSTFIGR_	91433.2	91592.9	Non Numérique	Non Numérique	Non Numérique	Non Numérique	Non Numérique	Non Numérique	1.05027e-70	6.53384e-13	Filtered	Filtered	Filtered	Filtered	Filtered	Filtered	78.1962	78.2655	Filtered	Filtered	Filtered	Filtered	Filtered	Filtered
NOP56	O00567	NOP56_HUMAN	YHFPELVKI	_YHFPELVKI_.2	_YHFPELVKI_	39984.1	38446	Non Numérique	Non Numérique	Non Numérique	Non Numérique	Non Numérique	Non Numérique	1.60628e-49	3.00768e-12	Filtered	Filtered	Filtered	Filtered	Filtered	Filtered	94.7664	94.6843	Filtered	Filtered	Filtered	Filtered	Filtered	Filtered
NOP56	O00567	NOP56_HUMAN	YRQSLHTYL	_YRQSLHTYL_.2	_YRQSLHTYL_	22989.3	17488.3	Non Numérique	Non Numérique	Non Numérique	Non Numérique	Non Numérique	Non Numérique	2.15718e-13	0.000515516	Filtered	Filtered	Filtered	Filtered	Filtered	Filtered	52.353	52.484	Filtered	Filtered	Filtered	Filtered	Filtered	Filtered
NOP56	O00567	NOP56_HUMAN	TAGSTSIPK	_TAGSTSIPK_.1	_TAGSTSIPK_	16100.9	6303.91	Non Numérique	Non Numérique	Non Numérique	Non Numérique	Non Numérique	Non Numérique	1.76906e-06	0.00295817	Filtered	Filtered	Filtered	Filtered	Filtered	Filtered	29.6681	29.3888	Filtered	Filtered	Filtered	Filtered	Filtered	Filtered
NOP56	O00567	NOP56_HUMAN	KIINDNATY	_KIINDNATY_.2	_KIINDNATY_	Non Numérique	Non Numérique	Non Numérique	Non Numérique	Non Numérique	122786	Non Numérique	Non Numérique	Filtered	Filtered	Filtered	Filtered	Filtered	0.00115237	Filtered	Filtered	Filtered	Filtered	Filtered	Filtered	Filtered	46.5965	Filtered	Filtered
[truncated: 47,929 more rows]
