# Supplementary material for: Sensitive Immunopeptidomics by Leveraging Available Large-Scale Multi-HLA Spectral Libraries, Data-Independent Acquisition, and MS/MS Prediction
Source: Mol Cell Proteomics. 2021 Apr 9;20:100080. doi: 10.1016/j.mcpro.2021.100080 (PMC8724634; doi:10.1016/j.mcpro.2021.100080)
Supplement: Supplemental Table S8 [file mmc8.xlsx]

## Sheet: Prosit-BigLib_0D5P_peptide
PG.Genes	PG.UniProtIds	PG.ProteinNames	PEP.StrippedSequence	EG.PrecursorId	EG.ModifiedSequence	[1] 20201007_DIA_INT001-00341-HLAIp_R03.raw.PEP.Quantity	[2] 20201007_DIA_INT001-00341-HLAIp_R02.raw.PEP.Quantity	[3] 20201007_DIA_INT001-00341-HLAIp_R01.raw.PEP.Quantity	[1] 20201007_DIA_INT001-00341-HLAIp_R03.raw.EG.Qvalue	[2] 20201007_DIA_INT001-00341-HLAIp_R02.raw.EG.Qvalue	[3] 20201007_DIA_INT001-00341-HLAIp_R01.raw.EG.Qvalue	[1] 20201007_DIA_INT001-00341-HLAIp_R03.raw.EG.ApexRT	[2] 20201007_DIA_INT001-00341-HLAIp_R02.raw.EG.ApexRT	[3] 20201007_DIA_INT001-00341-HLAIp_R01.raw.EG.ApexRT
IGKV3D-15	A0A087WSY6	KVD15_HUMAN	QSEDFAVYY	_QSEDFAVYY_.1	_QSEDFAVYY_	314969	298081	335877	0.000531704	1.02794e-07	0.000220971	94.7009	94.8146	94.7708
NBPF19	A0A087WUL8	NBPFJ_HUMAN	SYSSTFHSL	_SYSSTFHSL_.2	_SYSSTFHSL_	808262	410074	432795	3.04869e-07	4.76435e-79	9.5988e-61	61.0196	60.7995	60.9388
NBPF19	A0A087WUL8	NBPFJ_HUMAN	SYSSTFHSL	_SYSSTFHSL_.1	_SYSSTFHSL_	808262	410074	432795	Filtered	2.07973e-12	0.000348979	Filtered	60.8312	60.9392
NBPF19	A0A087WUL8	NBPFJ_HUMAN	KQAEELRQY	_KQAEELRQY_.2	_KQAEELRQY_	10961.3	9787.76	8017.28	0.000321714	1.9679e-12	0.00100424	28.9968	29.0412	29.1447
NBDY	A0A0U1RRE5	NBDY_HUMAN	TPNGGSTTL	_TPNGGSTTL_.1	_TPNGGSTTL_	243404	236139	284084	3.12852e-07	3.56669e-76	7.47404e-54	42.0299	42.0116	42.1045
NBDY	A0A0U1RRE5	NBDY_HUMAN	TPNGGSTTL	_TPNGGSTTL_.2	_TPNGGSTTL_	243404	236139	284084	4.7267e-06	5.61638e-57	2.05062e-39	42.0223	41.9935	42.1177
KANSL1L	A0AUZ9	KAL1L_HUMAN	SPRTVDEKL	_SPRTVDEKL_.2	_SPRTVDEKL_	12549.4	12706.9	13825	3.58483e-05	1.15897e-29	6.12198e-23	33.1132	33.0843	33.1457
RBM47	A0AV96	RBM47_HUMAN	PASAAAAAA	_PASAAAAAA_.1	_PASAAAAAA_	Non Numérique	1334.65	Non Numérique	Filtered	0.00571777	Filtered	Filtered	31.8114	Filtered
E2F8	A0AVK6	E2F8_HUMAN	PQAPSGPSY	_PQAPSGPSY_.1	_PQAPSGPSY_	Non Numérique	Non Numérique	11862.2	Filtered	Filtered	3.53202e-05	Filtered	Filtered	48.1259
UBA6	A0AVT1	UBA6_HUMAN	TTDLSFLDKY	_TTDLSFLDKY_.2	_TTDLSFLDKY_	317161	262919	309766	3.04869e-07	2.24816e-79	4.85023e-60	94.0033	94.0963	93.9844
UBA6	A0AVT1	UBA6_HUMAN	ALDQFQEKY	_ALDQFQEKY_.2	_ALDQFQEKY_	238160	239574	208547	0.00038754	1.60713e-13	1.16082e-14	61.1692	60.9492	61.1199
UBA6	A0AVT1	UBA6_HUMAN	KYVDLTVSF	_KYVDLTVSF_.2	_KYVDLTVSF_	109579	116173	112098	0.000486705	0.000240394	0.00253999	85.9179	85.9367	85.8867
UBA6	A0AVT1	UBA6_HUMAN	SPKRPPSPIKF	_SPKRPPSPIKF_.3	_SPKRPPSPIKF_	4408.64	4917.96	Non Numérique	0.00565264	0.00337784	Filtered	48.9728	48.7345	Filtered
ESYT2	A0FGR8-6	ESYT2_HUMAN	GSDPYVRMY	_GSDPYVRM[Oxidation (M)]Y_.2	_GSDPYVRM[Oxidation (M)]Y_	286523	301788	280219	3.64228e-07	4.86693e-73	2.34981e-58	46.3612	46.1334	46.331
ESYT2	A0FGR8-6	ESYT2_HUMAN	GSDPYVRMY	_GSDPYVRMY_.2	_GSDPYVRMY_	286523	301788	280219	5.43714e-06	3.36421e-50	1.97388e-31	62.6199	62.3944	62.5653
ESYT2	A0FGR8-6	ESYT2_HUMAN	NYLVLPNRI	_NYLVLPNRI_.2	_NYLVLPNRI_	31826.3	27198.2	32102	3.04869e-07	7.99428e-80	1.01441e-35	92.6202	92.6766	92.5542
UHRF1BP1L	A0JNW5	UH1BL_HUMAN	YTDSSSILNY	_YTDSSSILNY_.2	_YTDSSSILNY_	46240	49879.7	50769.8	1.17647e-06	2.84555e-63	1.99911e-32	83.684	83.7132	83.7825
CCDC189	A1A4V9-4	CC189_HUMAN	KYLDVHSMHQL	_KYLDVHSMHQL_.3	_KYLDVHSMHQL_	22262.6	26660.2	27589.3	0.000199199	8.26456e-29	6.16687e-14	56.5556	56.4353	56.5277
CCDC189	A1A4V9-4	CC189_HUMAN	KYLDVHSMHQL	_KYLDVHSMHQL_.2	_KYLDVHSMHQL_	22262.6	26660.2	27589.3	0.00032804	3.15399e-36	0.000279767	56.5772	56.4361	56.5029
CCDC189	A1A4V9-4	CC189_HUMAN	KYLDVHSMHQL	_KYLDVHSM[Oxidation (M)]HQL_.3	_KYLDVHSM[Oxidation (M)]HQL_	22262.6	26660.2	27589.3	0.00631192	Filtered	Filtered	43.2844	Filtered	Filtered
FAM168B	A1KXE4	F168B_HUMAN	TYSYVPPQW	_TYSYVPPQW_.2	_TYSYVPPQW_	95859.9	99979.3	83090.4	0.000170093	1.50956e-28	1.59288e-05	97.757	97.8975	97.8252
FAM168B	A1KXE4	F168B_HUMAN	YAAPPHVI	_YAAPPHVI_.2	_YAAPPHVI_	33944.9	32070.9	33429.6	5.01995e-05	1.08034e-28	3.38259e-22	63.2206	62.9795	63.072
FAM168B	A1KXE4	F168B_HUMAN	AVYPVRSAY	_AVYPVRSAY_.2	_AVYPVRSAY_	313308	300332	291841	1.48129e-06	1.98286e-71	3.48637e-43	55.4502	55.1952	55.4159
MEX3A	A1L020	MEX3A_HUMAN	RIQQQTNTY	_RIQQQTNTY_.2	_RIQQQTNTY_	7839.06	8361.21	8046.21	4.9718e-06	9.28066e-58	1.40059e-26	27.6218	27.708	27.8223
ILVBL	A1L0T0	ILVBL_HUMAN	RVRDIVPTL	_RVRDIVPTL_.3	_RVRDIVPTL_	142976	137959	151245	4.40314e-07	1.1149e-48	4.75486e-42	69.1125	69.0112	68.9732
PLEKHG3	A1L390	PKHG3_HUMAN	APAKNGAGSL	_APAKNGAGSL_.2	_APAKNGAGSL_	73643.3	71601.3	75273.8	3.73867e-06	5.68645e-50	2.94836e-25	24.7342	24.7316	24.8406
PLEKHG3	A1L390	PKHG3_HUMAN	NYPNSVAAL	_NYPNSVAAL_.1	_NYPNSVAAL_	6374.41	6813.65	9619.35	0.00615012	5.54259e-34	7.61702e-07	77.4832	77.3927	77.4596
PLEKHG3	A1L390	PKHG3_HUMAN	NYPNSVAAL	_NYPNSVAAL_.2	_NYPNSVAAL_	6374.41	6813.65	9619.35	0.00434183	5.83302e-16	Filtered	77.4949	77.3913	Filtered
FAM92A1	A1XBS5-2	F92A1_HUMAN	KVVEPLKTY	_KVVEPLKTY_.2	_KVVEPLKTY_	25047.1	21534.4	24676.9	9.51622e-06	9.75828e-13	5.0172e-25	47.2695	47.0365	47.1714
FAM92A1	A1XBS5-2	F92A1_HUMAN	AYVRKTARL	_AYVRKTARL_.3	_AYVRKTARL_	Non Numérique	15141.3	Non Numérique	Filtered	1.08068e-05	Filtered	Filtered	23.2192	Filtered
MACROD2	A1Z1Q3	MACD2_HUMAN	NTPGPDVEM	_NTPGPDVEM[Oxidation (M)]_.2	_NTPGPDVEM[Oxidation (M)]_	Non Numérique	4400.14	Non Numérique	Filtered	0.0073457	Filtered	Filtered	42.8335	Filtered
FRMD3	A2A2Y4-5	FRMD3_HUMAN	GQSPPVAEF	_GQSPPVAEF_.2	_GQSPPVAEF_	10951	11709.3	12091.7	2.40317e-06	1.74001e-43	1.00225e-23	76.3028	76.1526	76.232
PIPSL	A2A3N6	PIPSL_HUMAN	TPDTGRILSKL	_TPDTGRILSKL_.3	_TPDTGRILSKL_	216924	220033	222776	3.04869e-07	1.02301e-76	6.34748e-62	69.1011	69.0296	68.9963
PIPSL	A2A3N6	PIPSL_HUMAN	TPDTGRILSKL	_TPDTGRILSKL_.2	_TPDTGRILSKL_	216924	220033	222776	3.33173e-07	2.64853e-66	2.14487e-55	69.1059	69.0161	68.9907
PIPSL	A2A3N6	PIPSL_HUMAN	AQREPLSSETQY	_AQREPLSSETQY_.2	_AQREPLSSETQY_	15332.3	15451.6	14951.1	3.05255e-07	1.75196e-68	4.40011e-51	47.5858	47.3684	47.587
PIPSL	A2A3N6	PIPSL_HUMAN	TYAPVAFRY	_TYAPVAFRY_.2	_TYAPVAFRY_	347873	340391	358539	3.04869e-07	6.16003e-71	4.55611e-60	80.0443	80.0264	79.933
PIPSL	A2A3N6	PIPSL_HUMAN	KMTISQQEF	_KMTISQQEF_.2	_KMTISQQEF_	10204.1	19198.6	16342.8	Filtered	1.94782e-08	0.00499583	Filtered	60.0653	60.2723
PIPSL	A2A3N6	PIPSL_HUMAN	KMTISQQEF	_KM[Oxidation (M)]TISQQEF_.2	_KM[Oxidation (M)]TISQQEF_	10204.1	19198.6	16342.8	0.00387632	Filtered	0.00827678	46.8107	Filtered	46.7231
CXorf23	A2AJT9-3	CX023_HUMAN	FSDGRTQKY	_FSDGRTQKY_.2	_FSDGRTQKY_	145028	133520	135372	3.04869e-07	9.54382e-74	1.49508e-61	24.1851	24.282	24.3754
WDR27	A2RRH5	WDR27_HUMAN	LSDIVIEKY	_LSDIVIEKY_.2	_LSDIVIEKY_	978942	979868	908283	4.40418e-07	7.17112e-69	5.28277e-52	76.0581	75.9523	76.0079
WDR27	A2RRH5	WDR27_HUMAN	LSDIVIEKY	_LSDIVIEKY_.1	_LSDIVIEKY_	978942	979868	908283	0.000434395	2.29724e-11	0.00508103	76.0703	75.9436	75.9835
NBAS	A2RRP1	NBAS_HUMAN	TYQHVPVESF	_TYQHVPVESF_.2	_TYQHVPVESF_	949210	926014	864929	3.05344e-07	3.31638e-72	1.60313e-59	69.6359	69.4521	69.5232
NBAS	A2RRP1	NBAS_HUMAN	KYVTSAYQW	_KYVTSAYQW_.2	_KYVTSAYQW_	226033	251731	168177	5.67599e-06	6.36896e-49	1.46149e-26	67.25	67.0294	67.098
NBAS	A2RRP1	NBAS_HUMAN	TYADTLNHL	_TYADTLNHL_.2	_TYADTLNHL_	58799.5	53988	46513.3	9.78277e-06	3.91067e-31	3.86964e-05	68.8298	68.7139	68.772
NBAS	A2RRP1	NBAS_HUMAN	NSEQETLQKY	_NSEQETLQKY_.2	_NSEQETLQKY_	30167.3	29571.5	31480	1.20992e-05	1.91436e-39	1.37109e-29	41.6562	41.6327	41.7255
NBAS	A2RRP1	NBAS_HUMAN	NSEQETLQK	_NSEQETLQK_.2	_NSEQETLQK_	13501.2	13958.7	14601.5	3.84519e-06	1.28094e-50	9.8402e-19	21.6639	21.7976	21.9485
NBAS	A2RRP1	NBAS_HUMAN	KQSPSALSL	_KQSPSALSL_.2	_KQSPSALSL_	Non Numérique	12686.3	Non Numérique	Filtered	0.00810294	Filtered	Filtered	58.0903	Filtered
TARSL2	A2RTX5	SYTC2_HUMAN	LTDFIREEY	_LTDFIREEY_.2	_LTDFIREEY_	7.8972e+06	4.24885e+06	7579829	1.30926e-06	1.88736e-58	6.88244e-39	78.168	78.135	78.1762
TARSL2	A2RTX5	SYTC2_HUMAN	LTDFIREEY	_LTDFIREEY_.1	_LTDFIREEY_	7.8972e+06	4.24885e+06	7579829	Filtered	1.98514e-10	Filtered	Filtered	78.1386	Filtered
CCDC66	A2RUB6	CCD66_HUMAN	DSDEISGKMNTY	_DSDEISGKMNTY_.2	_DSDEISGKMNTY_	8517.46	8154.44	8691.83	6.00923e-06	9.39888e-43	6.27172e-28	55.7036	55.4851	55.753
CCDC66	A2RUB6	CCD66_HUMAN	DSDEISGKMNTY	_DSDEISGKM[Oxidation (M)]NTY_.2	_DSDEISGKM[Oxidation (M)]NTY_	8517.46	8154.44	8691.83	1.04311e-06	2.9216e-35	Filtered	40.5463	40.533	Filtered
DENND3	A2RUS2	DEND3_HUMAN	LPRGGLTSI	_LPRGGLTSI_.2	_LPRGGLTSI_	30473.6	34165.2	Non Numérique	0.00648995	8.82774e-26	Filtered	67.6089	67.4092	Filtered
DENND3	A2RUS2	DEND3_HUMAN	NIDHGSITY	_NIDHGSITY_.2	_NIDHGSITY_	Non Numérique	10611.6	12060.8	Filtered	2.39081e-10	2.26177e-24	Filtered	51.8928	52.1286
VWA8	A3KMH1-3	VWA8_HUMAN	RYGIHPAKF	_RYGIHPAKF_.3	_RYGIHPAKF_	1.18872e+06	1.09152e+06	1.00429e+06	2.9819e-05	2.21405e-37	1.53203e-28	40.0458	39.9751	40.0524
VWA8	A3KMH1-3	VWA8_HUMAN	LSDANLSRY	_LSDANLSRY_.2	_LSDANLSRY_	46497.5	43733	39324.5	0.000222239	1.40481e-26	5.51945e-19	52.3253	52.1594	52.343
SBNO1	A3KN83	SBNO1_HUMAN	ASEPRNMAY	_ASEPRNMAY_.2	_ASEPRNMAY_	108282	105571	106041	8.29034e-07	4.09138e-66	1.19998e-46	38.14	38.1112	38.2356
SBNO1	A3KN83	SBNO1_HUMAN	ASEPRNMAY	_ASEPRNM[Oxidation (M)]AY_.2	_ASEPRNM[Oxidation (M)]AY_	108282	105571	106041	4.54187e-07	2.22719e-64	7.18378e-45	25.1044	25.107	25.1847
SBNO1	A3KN83	SBNO1_HUMAN	RQQPPSTTTF	_RQQPPSTTTF_.2	_RQQPPSTTTF_	173343	180955	185386	3.04869e-07	6.59227e-81	4.09033e-65	45.4475	45.2671	45.4122
SBNO1	A3KN83	SBNO1_HUMAN	STSGHVELY	_STSGHVELY_.2	_STSGHVELY_	131807	134272	124908	1.21143e-06	4.33987e-60	4.5685e-37	49.9379	49.6786	49.8657
SBNO1	A3KN83	SBNO1_HUMAN	MYIARQLSF	_MYIARQLSF_.2	_MYIARQLSF_	35084.2	33088.8	35193.4	0.00761662	5.73939e-14	1.10795e-14	88.6068	88.6832	88.5496
SBNO1	A3KN83	SBNO1_HUMAN	MYIARQLSF	_M[Oxidation (M)]YIARQLSF_.2	_M[Oxidation (M)]YIARQLSF_	35084.2	33088.8	35193.4	0.000428161	5.68884e-15	8.61142e-16	77.801	77.7366	77.72
SBNO1	A3KN83	SBNO1_HUMAN	FPAPDRKKL	_FPAPDRKKL_.2	_FPAPDRKKL_	Non Numérique	5342.2	5322.52	Filtered	0.00313665	0.00168764	Filtered	38.0443	38.1217
SBNO1	A3KN83-2	SBNO1_HUMAN	RQPPSTTTF	_RQPPSTTTF_.2	_RQPPSTTTF_	966833	957450	1.06696e+06	4.44085e-06	2.87215e-44	2.23824e-34	43.0933	43.0019	43.1055
GTPBP10	A4D1E9-2	GTPBA_HUMAN	KYGNFIDKL	_KYGNFIDKL_.2	_KYGNFIDKL_	21649.2	24600.1	24683.2	1.92005e-05	2.65037e-38	1.15166e-25	69.2134	69.1185	69.1243
WDR91	A4D1P6-2	WDR91_HUMAN	RTDELVREY	_RTDELVREY_.3	_RTDELVREY_	436315	446720	401382	3.04869e-07	4.59799e-78	8.19025e-59	44.5918	44.4688	44.5354
WDR91	A4D1P6-2	WDR91_HUMAN	RTDELVREY	_RTDELVREY_.2	_RTDELVREY_	436315	446720	401382	3.94322e-07	6.89241e-71	6.26687e-59	44.6019	44.4789	44.556
WDR91	A4D1P6-2	WDR91_HUMAN	PFLPSPDTNPTF	_PFLPSPDTNPTF_.2	_PFLPSPDTNPTF_	322183	316280	326118	3.04869e-07	4.68655e-80	3.5309e-63	111.331	111.545	111.442
KRBA1	A5PL33-2	KRBA1_HUMAN	SPSEPGRAV	_SPSEPGRAV_.2	_SPSEPGRAV_	328564	317798	353111	9.269e-06	6.4036e-41	2.4465e-27	28.1326	28.1791	28.3414
CNOT1	A5YKK6	CNOT1_HUMAN	RYPNSHTHYF	_RYPNSHTHYF_.3	_RYPNSHTHYF_	556150	524630	457545	4.86824e-07	5.52694e-68	2.42909e-54	35.952	35.9703	36.1205
CNOT1	A5YKK6	CNOT1_HUMAN	RYPNSHTHYF	_RYPNSHTHYF_.2	_RYPNSHTHYF_	556150	524630	457545	3.64281e-07	8.02689e-71	2.69768e-51	35.9517	35.9857	36.1306
CNOT1	A5YKK6	CNOT1_HUMAN	QYEQVKQLF	_QYEQVKQLF_.2	_QYEQVKQLF_	120731	112752	114944	6.95002e-06	1.8166e-34	2.80313e-32	76.1504	76.0759	76.1211
CNOT1	A5YKK6	CNOT1_HUMAN	VTRPTGVSF	_VTRPTGVSF_.2	_VTRPTGVSF_	32510.3	32340.3	30592.8	0.00123523	1.10175e-07	1.06602e-16	59.7538	59.5133	59.7199
CNOT1	A5YKK6	CNOT1_HUMAN	AIDNPLHY	_AIDNPLHY_.1	_AIDNPLHY_	22345.1	25385.1	29327	7.3844e-05	5.87527e-34	2.00341e-23	68.6774	68.5145	68.5935
CNOT1	A5YKK6	CNOT1_HUMAN	GPEADRHLL	_GPEADRHLL_.2	_GPEADRHLL_	9155.23	9750.72	8070.01	3.90961e-05	3.6602e-31	8.59614e-08	43.3169	43.2726	43.2926
CNOT1	A5YKK6	CNOT1_HUMAN	APFLRNVEL	_APFLRNVEL_.2	_APFLRNVEL_	435022	407456	375369	5.05634e-07	1.20225e-73	4.26806e-57	90.5807	90.642	90.4988
CNOT1	A5YKK6	CNOT1_HUMAN	KQLAVYEEF	_KQLAVYEEF_.2	_KQLAVYEEF_	325905	320192	307131	3.04869e-07	1.72737e-83	3.57717e-64	76.4405	76.3448	76.3697
CNOT1	A5YKK6	CNOT1_HUMAN	YAIDNPLHY	_YAIDNPLHY_.2	_YAIDNPLHY_	101970	97138.8	101073	0.00053533	9.6457e-14	8.65567e-11	81.2579	81.261	81.2199
CNOT1	A5YKK6	CNOT1_HUMAN	GQYEQVKQL	_GQYEQVKQL_.2	_GQYEQVKQL_	41653.4	40956.6	48422.9	0.000125813	5.75986e-12	9.22412e-27	47.834	47.6061	47.7986
CNOT1	A5YKK6	CNOT1_HUMAN	IIEKGLVTY	_IIEKGLVTY_.2	_IIEKGLVTY_	7414.05	6231.74	7060.55	0.000126375	2.27146e-12	8.25374e-07	69.1903	69.0273	69.0751
CNOT1	A5YKK6	CNOT1_HUMAN	QSEFQQLPY	_QSEFQQLPY_.2	_QSEFQQLPY_	24832.7	19572.9	Non Numérique	0.00017934	1.74337e-30	Filtered	86.6941	86.6921	Filtered
CNOT1	A5YKK6	CNOT1_HUMAN	TAAQVARVL	_TAAQVARVL_.2	_TAAQVARVL_	3079.7	Non Numérique	Non Numérique	0.00324049	Filtered	Filtered	59.4404	Filtered	Filtered
PGP	A6NDG6	PGP_HUMAN	GPAGPGASL	_GPAGPGASL_.1	_GPAGPGASL_	116094	120586	120142	3.04869e-07	2.6676e-80	3.8064e-61	54.9848	54.7979	55.0028
PGP	A6NDG6	PGP_HUMAN	APAPKAYVL	_APAPKAYVL_.2	_APAPKAYVL_	75758.2	76580.9	71694.9	5.55808e-07	1.51961e-62	5.36098e-46	64.529	64.3089	64.3755
BTBD17	A6NE02	BTBDH_HUMAN	LQRLQELL	_LQRLQELL_.2	_LQRLQELL_	1.22112e+06	1.12303e+06	1217483	0.000344402	3.33815e-17	8.47486e-07	88.3586	88.4036	88.2753
RCCD1	A6NED2	RCCD1_HUMAN	SPSPLRAGVDI	_SPSPLRAGVDI_.2	_SPSPLRAGVDI_	24455.5	25154.6	25268.4	0.000147478	5.04774e-15	7.158e-08	74.3243	74.1923	74.2211
FAM86C2P	A6NEL3	F86C2_HUMAN	RFLAARALRSF	_RFLAARALRSF_.3	_RFLAARALRSF_	45927.6	45431.7	45890.3	8.48355e-06	4.65712e-50	6.40554e-30	62.5411	62.3261	62.3611
MROH6	A6NGR9	MROH6_HUMAN	APRPARPPP	_APRPARPPP_.2	_APRPARPPP_	Non Numérique	80234.1	87918.8	Filtered	0.00312565	0.00447203	Filtered	22.4638	22.777
FBLL1	A6NHQ2	FBLL1_HUMAN	VSDIIGPDGLVY	_VSDIIGPDGLVY_.2	_VSDIIGPDGLVY_	3424.34	2879.07	3095.12	4.48562e-05	3.94973e-53	2.83422e-22	113.858	114.103	114.009
SMCHD1	A6NHR9	SMHD1_HUMAN	RPVPVPRSL	_RPVPVPRSL_.2	_RPVPVPRSL_	56598.1	48892.5	52554.4	0.000225072	3.66364e-38	1.06116e-42	52.895	52.6716	52.7977
SMCHD1	A6NHR9	SMHD1_HUMAN	FLYGDHDGEVY	_FLYGDHDGEVY_.2	_FLYGDHDGEVY_	15074	13862.2	13712.7	0.000514498	0.00154181	0.00385995	74.8619	74.7195	74.8008
SMCHD1	A6NHR9	SMHD1_HUMAN	TVKDGVTLY	_TVKDGVTLY_.2	_TVKDGVTLY_	33924.9	33619.7	29071.4	1.27817e-06	9.5971e-53	1.3566e-37	59.9839	59.7451	59.9301
SMCHD1	A6NHR9	SMHD1_HUMAN	EQIDLLQQY	_EQIDLLQQY_.2	_EQIDLLQQY_	11840.6	10933.4	Non Numérique	0.00451447	3.83879e-09	Filtered	99.3	99.5035	Filtered
SMCHD1	A6NHR9	SMHD1_HUMAN	RQLAHIYHY	_RQLAHIYHY_.3	_RQLAHIYHY_	8139.41	Non Numérique	Non Numérique	0.000437374	Filtered	Filtered	38.7039	Filtered	Filtered
ARHGAP42	A6NI28	RHG42_HUMAN	QIDREHQNFY	_QIDREHQNFY_.2	_QIDREHQNFY_	7657.39	7910.5	6846.09	2.20718e-06	2.294e-57	1.3628e-29	41.9406	41.8648	41.9629
UNC119B	A6NIH7	U119B_HUMAN	IYSIDFTRF	_IYSIDFTRF_.2	_IYSIDFTRF_	128766	116681	133082	3.04869e-07	6.3827e-78	1.46445e-56	105.512	105.673	105.542
SAC3D1	A6NKF1-2	SAC31_HUMAN	KPRPPPSQL	_KPRPPPSQL_.2	_KPRPPPSQL_	373390	347305	377513	3.97746e-07	1.42186e-70	1.48304e-59	30.3263	30.3288	30.5264
AQP7P3	A6NL99	AQP73_HUMAN	LPGTHALVI	_LPGTHALVI_.2	_LPGTHALVI_	10272.4	9688.34	11356.8	3.84106e-07	1.72658e-80	2.45205e-54	81.5033	81.5116	81.4549
C3orf70	A6NLC5	CC070_HUMAN	RPREPTNTIQI	_RPREPTNTIQI_.3	_RPREPTNTIQI_	31640.5	28742.8	29948.3	0.000409196	4.24141e-25	0.000196429	51.7262	51.5003	51.6418
IFITM10	A6NMD0	IFM10_HUMAN	IPRPPAGSP	_IPRPPAGSP_.2	_IPRPPAGSP_	85101.9	79353.8	79876.3	2.86793e-06	5.66107e-53	7.27053e-37	47.8713	47.5912	47.768
C15orf61	A6NNL5	CO061_HUMAN	VTETVHTSY	_VTETVHTSY_.2	_VTETVHTSY_	191875	195770	190290	3.3768e-07	1.5842e-67	2.29492e-45	39.9899	39.9244	40.0539
C16orf96	A6NNT2	CP096_HUMAN	AAAAAAAYA	_AAAAAAAYA_.1	_AAAAAAAYA_	56948.2	56024.7	52514.9	4.71031e-07	4.83932e-63	1.30151e-40	42.7036	42.6357	42.7915
ZSWIM8	A7E2V4-5	ZSWM8_HUMAN	GPAQPGSVA	_GPAQPGSVA_.1	_GPAQPGSVA_	5086.9	4570.19	5798.22	0.000331523	3.78654e-14	0.00325835	36.8266	36.8291	37.0159
ARHGAP32	A7KAX9-2	RHG32_HUMAN	SPSTKLLTL	_SPSTKLLTL_.2	_SPSTKLLTL_	29413	27226.2	33609.1	0.00018885	6.41182e-16	1.59809e-12	84.0733	84.1025	84.0521
ARHGAP32	A7KAX9-2	RHG32_HUMAN	NPRLQGKSL	_NPRLQGKSL_.2	_NPRLQGKSL_	21194.1	19699.9	21548.6	4.33764e-06	1.37967e-77	6.04082e-52	31.8114	31.7772	31.8909
POM121C	A8CG34	P121C_HUMAN	RIAPPDRRF	_RIAPPDRRF_.3	_RIAPPDRRF_	1.44066e+06	1342846	1.49122e+06	2.0718e-06	2.85156e-47	2.2052e-44	38.3213	38.2402	38.3855
POM121C	A8CG34	P121C_HUMAN	RIAPPDRRF	_RIAPPDRRF_.2	_RIAPPDRRF_	1.44066e+06	1342846	1.49122e+06	0.000454272	1.05013e-05	0.000978357	38.3407	38.3014	38.405
POM121C	A8CG34	P121C_HUMAN	APSPAPKQSF	_APSPAPKQSF_.2	_APSPAPKQSF_	28687.9	27706.6	27470.4	7.42446e-07	2.81135e-78	3.44819e-32	43.407	43.3156	43.4401
POM121C	A8CG34	P121C_HUMAN	SMSSLTGAY	_SM[Oxidation (M)]SSLTGAY_.1	_SM[Oxidation (M)]SSLTGAY_	Non Numérique	8538.63	7207.6	Filtered	0.000688765	0.00066608	Filtered	55.1161	55.3733
EFCAB7	A8K855-2	EFCB7_HUMAN	VYLTIKPLNL	_VYLTIKPLNL_.2	_VYLTIKPLNL_	5379.34	4514.24	Non Numérique	0.000233007	1.27459e-17	Filtered	109.164	109.289	Filtered
EFCAB7	A8K855-2	EFCB7_HUMAN	YENIIVHTY	_YENIIVHTY_.2	_YENIIVHTY_	3353.24	Non Numérique	Non Numérique	0.000653282	Filtered	Filtered	71.7807	Filtered	Filtered
SFI1	A8K8P3-2	SFI1_HUMAN	SQWREQLLY	_SQWREQLLY_.2	_SQWREQLLY_	Non Numérique	151546	148621	Filtered	4.91263e-07	0.00496776	Filtered	78.7049	78.6886
SFI1	A8K8P3-2	SFI1_HUMAN	RPQKPQEHGL	_RPQKPQEHGL_.3	_RPQKPQEHGL_	7225.1	Non Numérique	Non Numérique	0.00242646	Filtered	Filtered	18.5243	Filtered	Filtered
NEURL1B	A8MQ27	NEU1B_HUMAN	APRPDGGRTL	_APRPDGGRTL_.2	_APRPDGGRTL_	135785	121664	131684	7.99061e-07	2.16003e-60	9.06177e-50	28.7005	28.745	28.8695
C17orf51	A8MQB3	CQ051_HUMAN	APPTRRAQAAL	_APPTRRAQAAL_.2	_APPTRRAQAAL_	2701.2	2466.27	2410.06	0.000315813	2.00352e-23	0.00912216	31.276	31.2314	31.366
ZNF891	A8MT65	ZN891_HUMAN	KVFSGVSSL	_KVFSGVSSL_.2	_KVFSGVSSL_	Non Numérique	Non Numérique	55768	Filtered	Filtered	0.00109922	Filtered	Filtered	80.2068
ZNF724	A8MTY0	ZN724_HUMAN	KYVKDFHKF	_KYVKDFHKF_.3	_KYVKDFHKF_	890761	822949	858489	3.54556e-06	3.50303e-54	8.20702e-38	33.2645	33.246	33.3074
ZNF724	A8MTY0	ZN724_HUMAN	KYVKDFHKF	_KYVKDFHKF_.2	_KYVKDFHKF_	890761	822949	858489	1.25001e-06	4.52949e-61	4.41494e-48	33.2537	33.2248	33.2914
ZNF724	A8MTY0	ZN724_HUMAN	RIHTTVNSY	_RIHTTVNSY_.2	_RIHTTVNSY_	5645.8	5407.17	4914.97	0.000435893	8.46661e-28	2.35178e-07	30.2229	30.2463	30.4387
ZNF724	A8MTY0	ZN724_HUMAN	AFNVSSTL	_AFNVSSTL_.1	_AFNVSSTL_	Non Numérique	Non Numérique	10727.3	Filtered	Filtered	0.00798309	Filtered	Filtered	83.845
PHF20L1	A8MW92	P20L1_HUMAN	SMFTEKTTTY	_SMFTEKTTTY_.2	_SMFTEKTTTY_	10274.9	9116.15	9514.6	0.0004472	0.000423979	0.00738854	58.6947	58.3916	58.5876
PHF20L1	A8MW92	P20L1_HUMAN	SMFTEKTTTY	_SM[Oxidation (M)]FTEKTTTY_.2	_SM[Oxidation (M)]FTEKTTTY_	10274.9	9116.15	9514.6	7.9449e-05	2.20033e-18	0.00704586	45.0464	44.913	45.0423
PHF20L1	A8MW92	P20L1_HUMAN	FTEKTTTYQY	_FTEKTTTYQY_.2	_FTEKTTTYQY_	17102.7	16196.4	17046.9	0.00476008	1.74209e-11	7.55822e-05	49.7994	49.4617	49.7794
	A8MXE2	YI036_HUMAN	TYLDSFKRF	_TYLDSFKRF_.3	_TYLDSFKRF_	219979	213553	204968	3.59219e-07	6.94073e-71	3.179e-56	77.1543	77.0586	77.0993
	A8MXE2	YI036_HUMAN	TYLDSFKRF	_TYLDSFKRF_.2	_TYLDSFKRF_	219979	213553	204968	3.04869e-07	1.96226e-78	5.29932e-65	77.1633	77.0676	77.1083
NUDT19	A8MXV4	NUD19_HUMAN	KQFHRIVTY	_KQFHRIVTY_.2	_KQFHRIVTY_	68384.7	59116	53053.5	4.33665e-07	2.9023e-73	2.13599e-51	35.8867	35.952	36.0133
NUDT19	A8MXV4	NUD19_HUMAN	LQRSPHQGF	_LQRSPHQGF_.2	_LQRSPHQGF_	14764.2	14803.4	14382.4	5.8639e-06	2.41877e-47	5.43551e-16	28.1998	28.2337	28.3636
HACD1	B0YJ81	HACD1_HUMAN	YMEKGTHRGLY	_YMEKGTHRGLY_.3	_YMEKGTHRGLY_	8375.09	8784.43	9772.4	0.000151461	2.41061e-20	0.000541113	31.5411	31.5331	31.6678
HACD1	B0YJ81	HACD1_HUMAN	YMEKGTHRGLY	_YM[Oxidation (M)]EKGTHRGLY_.3	_YM[Oxidation (M)]EKGTHRGLY_	8375.09	8784.43	9772.4	0.00487393	0.00026627	Filtered	25.0737	25.0607	Filtered
TSPO	B1AH88	TSPOB_HUMAN	GQWGGGSHY	_GQWGGGSHY_.1	_GQWGGGSHY_	2331.82	Non Numérique	2129.75	0.00770176	Filtered	5.07445e-09	36.9007	Filtered	37.0273
MYO9A	B2RTY4-4	MYO9A_HUMAN	KQPEEYHYL	_KQPEEYHYL_.2	_KQPEEYHYL_	332732	344918	316099	3.35145e-07	2.26646e-66	6.86345e-59	46.8287	46.5486	46.7672
SHISA9	B4DS77-2	SHSA9_HUMAN	KVNDDFYTK	_KVNDDFYTK_.2	_KVNDDFYTK_	Non Numérique	11006.9	Non Numérique	Filtered	0.00892502	Filtered	Filtered	32.8983	Filtered
ZNF879	B4DU55	ZN879_HUMAN	HLDSAQRALY	_HLDSAQRALY_.2	_HLDSAQRALY_	Non Numérique	9291.56	Non Numérique	Filtered	0.00311831	Filtered	Filtered	43.7057	Filtered
ZNF879	B4DU55	ZN879_HUMAN	HLDSAQRALY	_HLDSAQRALY_.3	_HLDSAQRALY_	Non Numérique	9291.56	Non Numérique	Filtered	3.14775e-05	Filtered	Filtered	43.7228	Filtered
TARM1	B6A8C7	TARM1_HUMAN	AGTPSPIQL	_AGTPSPIQL_.2	_AGTPSPIQL_	142806	143563	148834	0.000539986	3.41786e-13	2.95803e-08	80.9124	80.8998	80.8847
UMAD1	C9J7I0	UMAD1_HUMAN	ITDLPDHLLSY	_ITDLPDHLLSY_.2	_ITDLPDHLLSY_	2.85797e+06	2.69059e+06	2380257	9.05209e-07	3.48034e-64	2.84457e-52	99.5857	99.7737	99.5996
MCRIP1	C9JLW8	MCRI1_HUMAN	SPRSPPSSSEI	_SPRSPPSSSEI_.2	_SPRSPPSSSEI_	30883.3	30060.4	27721.1	5.77231e-06	8.92276e-55	3.78002e-26	39.1153	39.0863	39.2107
TGFBR3L	H3BV60	TGR3L_HUMAN	AEGLAADGP	_AEGLAADGP_.1	_AEGLAADGP_	7266.69	7326.53	7448.89	0.00453228	1.34158e-05	4.23046e-05	51.8987	51.6127	51.9005
MIEF1	L0R8F8	MIDUO_HUMAN	RYTDRDFYF	_RYTDRDFYF_.2	_RYTDRDFYF_	138701	134742	118077	3.04869e-07	6.77796e-76	4.58281e-53	69.7738	69.6369	69.6746
AGPS	O00116	ADAS_HUMAN	YIRDLALEY	_YIRDLALEY_.2	_YIRDLALEY_	43792.5	45224.3	44198.7	0.00379155	1.20733e-05	0.00852457	83.6788	83.7445	83.6937
AGPS	O00116	ADAS_HUMAN	IPIGGGTSV	_IPIGGGTSV_.1	_IPIGGGTSV_	8338.58	7976.58	8677.51	3.23417e-05	5.692e-44	6.41831e-19	69.7795	69.6165	69.7429
AGPS	O00116	ADAS_HUMAN	KQFQFGHAL	_KQFQFGHAL_.2	_KQFQFGHAL_	Non Numérique	Non Numérique	57798.8	Filtered	Filtered	0.00193301	Filtered	Filtered	59.0494
KIF2A	O00139-5	KIF2A_HUMAN	RYLENQTFRF	_RYLENQTFRF_.3	_RYLENQTFRF_	42044.1	39823.7	82408.2	3.09259e-07	3.18012e-73	1.98047e-40	70.8387	70.7224	70.6984
KIF2A	O00139-5	KIF2A_HUMAN	RYLENQTFRF	_RYLENQTFRF_.2	_RYLENQTFRF_	42044.1	39823.7	82408.2	0.00142397	1.13378e-08	Filtered	70.8395	70.6971	Filtered
KIF2A	O00139-5	KIF2A_HUMAN	KEIDLESIF	_KEIDLESIF_.2	_KEIDLESIF_	33955.2	Non Numérique	Non Numérique	0.00853867	Filtered	Filtered	98.3468	Filtered	Filtered
SGK1	O00141	SGK1_HUMAN	SYAPPTDSF	_SYAPPTDSF_.1	_SYAPPTDSF_	966858	962324	987621	3.06689e-07	9.13483e-74	1.96516e-57	74.7302	74.6034	74.716
SGK1	O00141	SGK1_HUMAN	SYAPPTDSF	_SYAPPTDSF_.2	_SYAPPTDSF_	966858	962324	987621	9.29252e-07	3.11251e-60	7.21266e-51	74.713	74.6176	74.726
SGK1	O00141	SGK1_HUMAN	HIMSERNVL	_HIMSERNVL_.2	_HIMSERNVL_	236667	244777	255593	7.38327e-06	5.63559e-44	1.41023e-37	49.186	49.0235	49.1637
SGK1	O00141	SGK1_HUMAN	HIMSERNVL	_HIM[Oxidation (M)]SERNVL_.2	_HIM[Oxidation (M)]SERNVL_	236667	244777	255593	6.66352e-06	1.47689e-50	2.35704e-34	36.9612	36.9793	37.0356
SGK1	O00141	SGK1_HUMAN	YAAEIASAL	_YAAEIASAL_.1	_YAAEIASAL_	141761	129102	144944	5.24617e-07	2.13322e-71	5.32808e-57	87.7718	87.8325	87.8243
SGK1	O00141	SGK1_HUMAN	AEIASALGY	_AEIASALGY_.1	_AEIASALGY_	89943.2	85025.8	81596.3	6.98844e-05	6.10936e-29	1.48056e-25	83.8676	83.8861	83.9241
SGK1	O00141	SGK1_HUMAN	FLEPRARFY	_FLEPRARFY_.3	_FLEPRARFY_	49332.3	48987.2	47133.5	6.46605e-07	2.37016e-59	1.69314e-47	69.3519	69.2256	69.221
SGK1	O00141	SGK1_HUMAN	SVKEAAEAF	_SVKEAAEAF_.2	_SVKEAAEAF_	30733.7	27212.3	30580.3	1.46287e-05	1.2692e-35	5.38405e-46	49.2363	49.0556	49.2689
SGK1	O00141	SGK1_HUMAN	SYAPPTDSFL	_SYAPPTDSFL_.2	_SYAPPTDSFL_	25418.2	25390.3	25882.6	0.000110476	4.98613e-39	1.55434e-22	99.0367	99.2141	99.0661
SGK1	O00141	SGK1_HUMAN	KTEAAKGTLTY	_KTEAAKGTLTY_.2	_KTEAAKGTLTY_	10930.5	11758.4	12080.6	2.64166e-06	4.60886e-56	1.50224e-45	34.0848	34.0402	34.1643
SGK1	O00141	SGK1_HUMAN	EAAKGTLTY	_EAAKGTLTY_.2	_EAAKGTLTY_	38733.1	37685.4	35588.7	1.68096e-06	1.09145e-60	1.4564e-40	42.7774	42.686	42.7791
SGK1	O00141	SGK1_HUMAN	YLHSLNIVY	_YLHSLNIVY_.2	_YLHSLNIVY_	45150.3	Non Numérique	52583.5	0.00179407	Filtered	3.9024e-05	86.9625	Filtered	86.8731
SGK1	O00141	SGK1_HUMAN	SALGYLHSL	_SALGYLHSL_.2	_SALGYLHSL_	16756.9	17543.6	16882	3.95474e-06	2.70801e-63	7.84799e-43	78.0202	77.9819	77.981
SGK1	O00141	SGK1_HUMAN	IQKIANNSY	_IQKIANNSY_.2	_IQKIANNSY_	Non Numérique	24209.3	Non Numérique	Filtered	0.00344313	Filtered	Filtered	39.5911	Filtered
DDX39A	O00148	DX39A_HUMAN	KYMPSVKVSVF	_KYM[Oxidation (M)]PSVKVSVF_.2	_KYM[Oxidation (M)]PSVKVSVF_	3466.87	4425.41	Non Numérique	0.000176805	0.0074213	Filtered	70.4309	70.2781	Filtered
DDX39A	O00148	DX39A_HUMAN	KYMPSVKVSVF	_KYM[Oxidation (M)]PSVKVSVF_.3	_KYM[Oxidation (M)]PSVKVSVF_	3466.87	4425.41	Non Numérique	Filtered	2.84946e-10	Filtered	Filtered	70.2982	Filtered
ACOT7	O00154-6	BACH_HUMAN	VVDSSQKRY	_VVDSSQKRY_.3	_VVDSSQKRY_	44040.3	43874.1	47529.5	3.77789e-06	2.07453e-42	1.43837e-18	17.8485	17.7365	17.9396
ACOT7	O00154-6	BACH_HUMAN	VVDSSQKRY	_VVDSSQKRY_.2	_VVDSSQKRY_	44040.3	43874.1	47529.5	0.000351174	1.5341e-05	0.00736989	17.8668	17.7757	17.9317
ACOT7	O00154-6	BACH_HUMAN	VDSSQKRY	_VDSSQKRY_.2	_VDSSQKRY_	6550.49	6262.45	Non Numérique	0.00058845	6.29667e-05	Filtered	17.8385	17.7474	Filtered
MYO1C	O00159-2	MYO1C_HUMAN	SPSWRSTTV	_SPSWRSTTV_.2	_SPSWRSTTV_	77118.6	81141.6	68266.3	8.13533e-05	1.07356e-28	5.27577e-08	50.497	50.2269	50.4622
MYO1C	O00159-2	MYO1C_HUMAN	SPSWRSTTVL	_SPSWRSTTVL_.2	_SPSWRSTTVL_	59491.9	65285.9	56188.2	2.1995e-06	5.33759e-71	2.48958e-06	71.3616	71.146	71.1586
MYO1C	O00159-2	MYO1C_HUMAN	VYSRTFTWL	_VYSRTFTWL_.2	_VYSRTFTWL_	39236.2	56574.6	59499.9	0.000428397	7.69313e-10	2.5077e-10	96.746	96.8657	96.6335
MYO1C	O00159-2	MYO1C_HUMAN	VTTENQLKY	_VTTENQLKY_.2	_VTTENQLKY_	51373.4	50459.7	50077.7	9.95543e-05	1.45139e-49	1.43615e-32	47.1923	46.9384	47.1569
MYO1C	O00159-2	MYO1C_HUMAN	ASEIFKGKKDNY	_ASEIFKGKKDNY_.3	_ASEIFKGKKDNY_	17267.4	15489.6	14036.3	7.68041e-05	1.48977e-22	6.65215e-09	31.2286	31.1996	31.3448
MYO1C	O00159-2	MYO1C_HUMAN	TLKSEQEEY	_TLKSEQEEY_.2	_TLKSEQEEY_	Non Numérique	11755.3	11214.4	Filtered	9.06929e-29	1.15614e-09	Filtered	32.292	32.458
MYO1C	O00159-2	MYO1C_HUMAN	KYMDVQFDF	_KYM[Oxidation (M)]DVQFDF_.2	_KYM[Oxidation (M)]DVQFDF_	468616	452252	485949	3.06673e-07	1.47363e-74	5.88259e-58	85.1526	85.2497	85.1472
MYO1C	O00159-2	MYO1C_HUMAN	VYSRTFTW	_VYSRTFTW_.2	_VYSRTFTW_	610299	Non Numérique	Non Numérique	0.00685273	Filtered	Filtered	75.6088	Filtered	Filtered
SNAP23	O00161	SNP23_HUMAN	KNFESGKAY	_KNFESGKAY_.2	_KNFESGKAY_	Non Numérique	1885.79	Non Numérique	Filtered	4.63667e-11	Filtered	Filtered	24.4055	Filtered
HAX1	O00165	HAX1_HUMAN	SPRGDPESPRPPAL	_SPRGDPESPRPPAL_.3	_SPRGDPESPRPPAL_	311060	290967	308880	3.33264e-07	7.59435e-77	2.67506e-53	53.5947	53.319	53.4816
HAX1	O00165	HAX1_HUMAN	QPRIFGGVL	_QPRIFGGVL_.2	_QPRIFGGVL_	8273.52	8187.78	Non Numérique	0.00105559	3.55368e-08	Filtered	90.602	90.6555	Filtered
HAX1	O00165	HAX1_HUMAN	VLQPQPKSY	_VLQPQPKSY_.2	_VLQPQPKSY_	55574.6	Non Numérique	Non Numérique	0.000283869	Filtered	Filtered	45.0639	Filtered	Filtered
AIP	O00170	AIP_HUMAN	AQADFAKVL	_AQADFAKVL_.2	_AQADFAKVL_	19052.8	21812.2	25189.6	0.00025778	4.60562e-15	3.36115e-05	78.6945	78.651	78.6086
AIP	O00170	AIP_HUMAN	QQNPQPLIF	_QQNPQPLIF_.2	_QQNPQPLIF_	17138.2	16352.9	17609	0.00018087	2.87691e-17	1.79773e-05	101.659	101.82	101.73
STXBP3	O00186	STXB3_HUMAN	TLDENPGVRY	_TLDENPGVRY_.2	_TLDENPGVRY_	4533420	4.66462e+06	4.37932e+06	5.20687e-06	1.32391e-49	1.55722e-29	55.1191	54.9009	55.0901
STXBP3	O00186	STXB3_HUMAN	KPKDKVSLI	_KPKDKVSLI_.2	_KPKDKVSLI_	21758.8	19211.6	26791	0.000104487	8.1255e-24	5.22858e-09	36.9015	36.8517	36.9132
STXBP3	O00186	STXB3_HUMAN	ESDMIRNWSY	_ESDMIRNWSY_.2	_ESDMIRNWSY_	2792.26	3294.59	2642.89	0.00424079	2.06571e-16	0.00235075	77.9141	77.8916	77.9325
STXBP3	O00186	STXB3_HUMAN	KPLDNASKL	_KPLDNASKL_.2	_KPLDNASKL_	Non Numérique	44386.1	47149.9	Filtered	0.000515509	0.00584214	Filtered	35.7792	35.8457
SMAP	O00193	SMAP_HUMAN	KINEELESQY	_KINEELESQY_.2	_KINEELESQY_	11362.2	11129.9	9985.16	0.000295587	5.30509e-39	1.57866e-05	53.1828	52.975	53.2058
AP3B1	O00203-3	AP3B1_HUMAN	KQTKLLTQY	_KQTKLLTQY_.2	_KQTKLLTQY_	1647.29	1836.47	Non Numérique	0.00047355	5.46647e-16	Filtered	42.8812	42.8212	Filtered
APBB1	O00213-2	APBB1_HUMAN	APAKNIATSL	_APAKNIATSL_.2	_APAKNIATSL_	11792.5	12205.8	10203.5	0.000239638	1.14465e-25	9.21645e-08	54.8167	54.6507	54.7458
LGALS8	O00214-2	LEG8_HUMAN	TPMGPGRTV	_TPM[Oxidation (M)]GPGRTV_.2	_TPM[Oxidation (M)]GPGRTV_	1.03627e+06	1.02306e+06	1.11365e+06	5.03421e-07	1.00958e-65	5.09813e-51	30.8623	30.8334	31.0204
LGALS8	O00214-2	LEG8_HUMAN	TPMGPGRTV	_TPMGPGRTV_.2	_TPMGPGRTV_	1.03627e+06	1.02306e+06	1.11365e+06	1.1312e-06	1.17861e-52	4.76682e-41	40.7388	40.6472	40.7087
LGALS8	O00214-2	LEG8_HUMAN	VPKSGTPQL	_VPKSGTPQL_.2	_VPKSGTPQL_	34829.5	34126.2	35762.1	0.000374564	2.77535e-21	8.4866e-22	45.4576	45.3137	45.3752
NDUFS8	O00217	NDUS8_HUMAN	STETHEELLY	_STETHEELLY_.2	_STETHEELLY_	21362.3	21172.8	Non Numérique	0.00449796	0.000239702	Filtered	62.962	62.817	Filtered
NFKBIE	O00221	IKBE_HUMAN	VLDIQNNLY	_VLDIQNNLY_.2	_VLDIQNNLY_	70370.7	83656	101367	4.35643e-07	9.29398e-73	5.80254e-44	94.6584	94.7516	94.7027
PSMD11	O00231	PSD11_HUMAN	VQIEHISSL	_VQIEHISSL_.2	_VQIEHISSL_	Non Numérique	Non Numérique	5617.21	Filtered	Filtered	0.00975636	Filtered	Filtered	71.7364
PSMD12	O00232-2	PSD12_HUMAN	NTEKLKLKY	_NTEKLKLKY_.2	_NTEKLKLKY_	26248.3	24372.4	20965.6	3.04869e-07	7.42091e-84	3.01621e-62	38.0545	38.0675	38.1397
PSMD12	O00232-2	PSD12_HUMAN	ITDLPIKL	_ITDLPIKL_.2	_ITDLPIKL_	23910.5	22712.6	19760.4	4.44612e-07	1.03904e-72	2.86288e-57	98.6649	98.7899	98.5899
PSMD12	O00232-2	PSD12_HUMAN	RPKDPNNLL	_RPKDPNNLL_.2	_RPKDPNNLL_	2095851	2.18729e+06	2.27184e+06	5.74808e-07	1.70262e-67	3.71122e-45	42.9898	42.9403	42.9707
PSMD12	O00232-2	PSD12_HUMAN	RPKDPNNLL	_RPKDPNNLL_.3	_RPKDPNNLL_	2095851	2.18729e+06	2.27184e+06	8.70942e-07	4.73107e-57	1.53731e-44	42.9872	42.9376	42.9681
RNF103	O00237	RN103_HUMAN	PYLDSFYEY	_PYLDSFYEY_.2	_PYLDSFYEY_	752828	714138	788583	1.19136e-06	1.33617e-61	2.72552e-48	105.926	106.109	106.035
RNF103	O00237	RN103_HUMAN	PYLDSFYEY	_PYLDSFYEY_.1	_PYLDSFYEY_	752828	714138	788583	4.10071e-07	1.65119e-69	9.19535e-52	105.909	106.128	106.018
RNF103	O00237	RN103_HUMAN	YLFHPIASF	_YLFHPIASF_.2	_YLFHPIASF_	Non Numérique	Non Numérique	4382.23	Filtered	Filtered	1.0391e-05	Filtered	Filtered	103.853
BMPR1B	O00238	BMR1B_HUMAN	NPASRLTAL	_NPASRLTAL_.2	_NPASRLTAL_	165746	159440	158711	3.86871e-07	1.04891e-67	4.32548e-51	62.0678	61.9051	61.9818
ATOX1	O00244	ATOX1_HUMAN	TLKKTGKTVSY	_TLKKTGKTVSY_.3	_TLKKTGKTVSY_	73282.6	71791.3	68828.3	3.04869e-07	3.14698e-82	1.14607e-61	20.9775	21.0381	21.1993
ATOX1	O00244	ATOX1_HUMAN	TLKKTGKTVSY	_TLKKTGKTVSY_.2	_TLKKTGKTVSY_	73282.6	71791.3	68828.3	3.04869e-07	9.25142e-85	6.55161e-60	20.9563	21.0325	21.178
CBX4	O00257	CBX4_HUMAN	KLSPTKEAF	_KLSPTKEAF_.2	_KLSPTKEAF_	112690	103837	108283	4.68279e-07	1.52683e-58	4.46331e-53	40.8048	40.7446	40.8061
SUPT5H	O00267	SPT5H_HUMAN	VAPEHVKGY	_VAPEHVKGY_.2	_VAPEHVKGY_	100532	106561	122988	7.52935e-07	4.44095e-62	1.49001e-05	29.515	29.5647	29.7753
SUPT5H	O00267	SPT5H_HUMAN	YQPSPSPQSY	_YQPSPSPQSY_.1	_YQPSPSPQSY_	Non Numérique	2515.42	Non Numérique	Filtered	0.0031715	Filtered	Filtered	54.7985	Filtered
TAF4	O00268	TAF4_HUMAN	KLKEPGGGSF	_KLKEPGGGSF_.2	_KLKEPGGGSF_	1894.8	Non Numérique	Non Numérique	0.000232562	Filtered	Filtered	37.7377	Filtered	Filtered
CLIC1	O00299	CLIC1_HUMAN	RRTETVQKL	_RRTETVQKL_.3	_RRTETVQKL_	12816.8	Non Numérique	Non Numérique	0.00187494	Filtered	Filtered	25.1959	Filtered	Filtered
EIF3F	O00303	EIF3F_HUMAN	HSVLIHEY	_HSVLIHEY_.2	_HSVLIHEY_	265654	269527	233465	3.04869e-07	3.10771e-77	8.73507e-58	46.384	46.1667	46.291
EIF3F	O00303	EIF3F_HUMAN	APALPGPAL	_APALPGPAL_.1	_APALPGPAL_	17611.2	16953	18714.7	6.36986e-07	2.81936e-60	2.82915e-46	94.231	94.324	94.1996
EIF3F	O00303	EIF3F_HUMAN	APALPGPAL	_APALPGPAL_.2	_APALPGPAL_	17611.2	16953	18714.7	0.000227802	1.53666e-34	0.000112598	94.2443	94.3112	94.2098
CDC7	O00311	CDC7_HUMAN	SFQEVREY	_SFQEVREY_.2	_SFQEVREY_	148392	146620	147950	6.87981e-07	3.62478e-62	8.38234e-46	50.9263	50.6718	50.928
PIK3CD	O00329	PK3CD_HUMAN	AYLEALSHL	_AYLEALSHL_.2	_AYLEALSHL_	101906	98493.9	113832	1.34953e-06	6.92823e-40	4.08829e-26	94.1296	94.2121	94.0427
PIK3CD	O00329	PK3CD_HUMAN	QYEPLFHML	_QYEPLFHM[Oxidation (M)]L_.2	_QYEPLFHM[Oxidation (M)]L_	53593.9	46095.1	43239.5	3.60454e-06	7.39623e-36	7.27831e-31	88.964	88.9988	88.897
PIK3CD	O00329	PK3CD_HUMAN	QYEPLFHML	_QYEPLFHML_.2	_QYEPLFHML_	53593.9	46095.1	43239.5	1.09419e-06	1.97481e-77	2.08561e-59	108.557	108.709	108.541
PIK3CD	O00329	PK3CD_HUMAN	LTDDELFQY	_LTDDELFQY_.2	_LTDDELFQY_	25543.8	25286.2	24728.4	5.92776e-05	2.60634e-42	4.9116e-49	100.782	100.995	100.921
PIK3CD	O00329	PK3CD_HUMAN	LTDDELFQY	_LTDDELFQY_.1	_LTDDELFQY_	25543.8	25286.2	24728.4	0.000475746	9.55795e-30	3.8644e-13	100.797	100.958	100.905
PIK3CD	O00329	PK3CD_HUMAN	TPKPQTKEL	_TPKPQTKEL_.2	_TPKPQTKEL_	5348.11	4433.2	5548.59	0.000104056	4.38028e-28	5.76003e-24	27.9113	27.9662	28.07
PIK3CD	O00329	PK3CD_HUMAN	HFLGNFKTKF	_HFLGNFKTKF_.3	_HFLGNFKTKF_	79837.2	77239.9	90957.7	0.000102775	1.05899e-15	9.98005e-34	65.7794	65.5801	65.6004
PIK3CD	O00329	PK3CD_HUMAN	TLRLPNRAL	_TLRLPNRAL_.3	_TLRLPNRAL_	Non Numérique	12793.2	11629	Filtered	0.000829773	0.0042802	Filtered	61.2525	61.2978
PIK3CD	O00329	PK3CD_HUMAN	AYLEALSH	_AYLEALSH_.2	_AYLEALSH_	Non Numérique	11146.8	10821.1	Filtered	0.00537035	0.00526163	Filtered	63.5502	63.6428
	O00370	LORF2_HUMAN	ILPKVIYRF	_ILPKVIYRF_.3	_ILPKVIYRF_	637867	577866	611212	3.04869e-07	8.32541e-78	2.05845e-63	84.1733	84.1712	84.0789
QSOX1	O00391	QSOX1_HUMAN	YFQAKIRAL	_YFQAKIRAL_.2	_YFQAKIRAL_	46902.7	50239.4	51000.8	2.71414e-05	1.08303e-20	4.37591e-38	63.8281	63.676	63.6902
QSOX1	O00391	QSOX1_HUMAN	LIFEKGGSY	_LIFEKGGSY_.2	_LIFEKGGSY_	16400.2	14749.9	Non Numérique	0.00523583	0.00194788	Filtered	66.8996	66.7356	Filtered
DCTN6	O00399	DCTN6_HUMAN	RPQPQTLQL	_RPQPQTLQL_.2	_RPQPQTLQL_	63112.9	60386.6	67999	4.73228e-06	2.3183e-60	4.57591e-31	62.7871	62.5983	62.6281
SLC33A1	O00400	ACATN_HUMAN	VSDPLIGGTY	_VSDPLIGGTY_.1	_VSDPLIGGTY_	739654	695549	737253	1.0432e-06	2.27561e-58	1.96402e-48	89.8736	89.9349	89.8858
FOXN3	O00409-2	FOXN3_HUMAN	PYHPHPHVF	_PYHPHPHVF_.3	_PYHPHPHVF_	165754	141291	154251	1.14965e-06	3.01257e-55	3.98879e-44	38.1333	38.1044	38.2237
FOXN3	O00409-2	FOXN3_HUMAN	PYHPHPHVF	_PYHPHPHVF_.2	_PYHPHPHVF_	165754	141291	154251	4.6467e-06	1.80902e-44	2.78997e-45	38.1423	38.0977	38.2065
EEF2K	O00418	EF2K_HUMAN	VVDIQGVGDLY	_VVDIQGVGDLY_.2	_VVDIQGVGDLY_	44415.5	39219.2	40564	6.74005e-07	9.82439e-57	7.04786e-29	103.766	103.96	103.896
SAP18	O00422	SAP18_HUMAN	RVKEIGSTM	_RVKEIGSTM[Oxidation (M)]_.2	_RVKEIGSTM[Oxidation (M)]_	29108.9	32389.6	35122.1	4.19554e-07	1.06351e-63	3.33052e-21	18.7027	18.5906	18.7728
SAP18	O00422	SAP18_HUMAN	RVKEIGSTM	_RVKEIGSTM_.2	_RVKEIGSTM_	29108.9	32389.6	35122.1	Filtered	5.20333e-10	0.00436054	Filtered	30.3602	30.5368
DNM1L	O00429-5	DNM1L_HUMAN	QSELVGQLY	_QSELVGQLY_.2	_QSELVGQLY_	484042	460164	464269	3.07628e-07	1.46124e-71	7.58901e-55	86.9101	86.9395	86.9524
DNM1L	O00429-5	DNM1L_HUMAN	QSELVGQLY	_QSELVGQLY_.1	_QSELVGQLY_	484042	460164	464269	3.38562e-05	2.33466e-36	3.72726e-25	86.9261	86.9451	86.9632
DNM1L	O00429-5	DNM1L_HUMAN	VTDSIRDEY	_VTDSIRDEY_.2	_VTDSIRDEY_	2675857	2.84753e+06	2.74034e+06	3.09435e-07	2.14266e-69	4.58782e-55	46.701	46.4523	46.7022
RTCA	O00442	RTCA_HUMAN	VFKPIVEKF	_VFKPIVEKF_.2	_VFKPIVEKF_	511416	471980	492553	1.46731e-06	6.01245e-51	4.9924e-39	72.114	71.935	71.9113
PIK3C2A	O00443	P3C2A_HUMAN	SFSPKTYSF	_SFSPKTYSF_.2	_SFSPKTYSF_	168073	166090	168643	3.39298e-07	7.01157e-72	3.34453e-59	71.5173	71.3591	71.3665
PIK3C2A	O00443	P3C2A_HUMAN	KAFLWEKRY	_KAFLWEKRY_.3	_KAFLWEKRY_	85229.3	90121.8	67486.2	0.00866785	0.00810882	0.000861038	52.1419	51.9447	52.0602
PIK3C2A	O00443	P3C2A_HUMAN	TLRKIQVEY	_TLRKIQVEY_.2	_TLRKIQVEY_	5240.71	5234.45	Non Numérique	0.000635566	3.02969e-18	Filtered	52.7469	52.5861	Filtered
PLK4	O00444-3	PLK4_HUMAN	YSFDNLPEKY	_YSFDNLPEKY_.2	_YSFDNLPEKY_	92876	98712	100446	6.20566e-07	9.59265e-80	2.24974e-61	79.0212	79.0351	78.9415
PLK4	O00444-3	PLK4_HUMAN	QYASRFVQL	_QYASRFVQL_.2	_QYASRFVQL_	97615.1	96389.3	89383.8	0.000410224	2.05648e-21	0.000173907	75.7248	75.5928	75.6692
PLK4	O00444-3	PLK4_HUMAN	YTSPNGQTTRY	_YTSPNGQTTRY_.2	_YTSPNGQTTRY_	9942.43	9751.91	8948	4.31566e-05	3.80525e-38	0.000138288	36.0772	36.1111	36.2927
IFRD1	O00458-2	IFRD1_HUMAN	ATDDITELY	_ATDDITELY_.1	_ATDDITELY_	99677.4	101915	102866	1.60397e-06	3.8716e-66	1.95771e-48	86.1055	86.14	86.1842
IFRD1	O00458-2	IFRD1_HUMAN	ATDDITELY	_ATDDITELY_.2	_ATDDITELY_	99677.4	101915	102866	2.69927e-06	1.22662e-60	9.81004e-46	86.0947	86.124	86.187
PIK3R2	O00459	P85B_HUMAN	VVDLINHY	_VVDLINHY_.2	_VVDLINHY_	15818.5	14155.6	16102.2	0.00038845	4.32562e-16	1.02576e-07	73.0459	72.9244	72.9324
PIK3R2	O00459	P85B_HUMAN	AAGPVGPAL	_AAGPVGPAL_.1	_AAGPVGPAL_	7349.81	6911.06	8108	0.000115446	2.50912e-29	4.13297e-43	73.2401	73.0978	73.1475
MANBA	O00462	MANBA_HUMAN	ETDNMFNRY	_ETDNMFNRY_.2	_ETDNMFNRY_	882246	892273	713584	1.09092e-05	4.41151e-40	1.56047e-31	60.5851	60.3651	60.5566
MANBA	O00462	MANBA_HUMAN	ETDNMFNRY	_ETDNM[Oxidation (M)]FNRY_.2	_ETDNM[Oxidation (M)]FNRY_	882246	892273	713584	2.0645e-06	6.33459e-56	1.40342e-36	44.2884	44.1654	44.4776
TRAF5	O00463	TRAF5_HUMAN	KLIWKVTDY	_KLIWKVTDY_.2	_KLIWKVTDY_	13458.5	14653.1	7681.07	0.00198661	1.27069e-14	0.00707598	73.1706	73.0596	73.0101
AGRN	O00468-6	AGRIN_HUMAN	NVDPVQHTY	_NVDPVQHTY_.2	_NVDPVQHTY_	6.50654e+06	5949221	6224215	1.30913e-06	4.15484e-57	1.40448e-45	45.947	45.7298	45.8855
AGRN	O00468-6	AGRIN_HUMAN	NVDPVQHTY	_NVDPVQHTY_.1	_NVDPVQHTY_	6.50654e+06	5949221	6224215	2.16232e-06	1.42737e-56	8.40804e-43	45.9436	45.7159	45.8873
PLOD2	O00469	PLOD2_HUMAN	YYTKGFALL	_YYTKGFALL_.2	_YYTKGFALL_	100776	95972.9	106143	3.06704e-07	7.2843e-73	2.07085e-52	94.8496	94.9271	94.7027
EXOC5	O00471	EXOC5_HUMAN	RLIYEHLQQY	_RLIYEHLQQY_.2	_RLIYEHLQQY_	1118.66	1643.2	Non Numérique	0.00438802	1.60826e-14	Filtered	60.0609	59.8775	Filtered
BTN3A3	O00478	BT3A3_HUMAN	LPAHPGAEV	_LPAHPGAEV_.2	_LPAHPGAEV_	5383.63	5509.63	5243.13	0.00129935	3.40331e-25	0.00468863	46.9097	46.6715	46.8534
BTN3A3	O00478	BT3A3_HUMAN	IYTFPHASF	_IYTFPHASF_.2	_IYTFPHASF_	56791.4	49677.5	57786.6	6.79773e-05	3.19325e-54	6.70074e-35	88.4747	88.5459	88.428
NDUFA4	O00483	NDUA4_HUMAN	KFYSVNVDY	_KFYSVNVDY_.2	_KFYSVNVDY_	7068.44	7296.8	Non Numérique	0.00256576	0.00831737	Filtered	73.803	73.7182	Filtered
PSMD14	O00487	PSDE_HUMAN	MPQSGTGVSV	_MPQSGTGVSV_.1	_MPQSGTGVSV_	23528.3	23801.1	28071.9	3.16222e-05	2.39336e-55	1.41866e-25	59.8291	59.6196	59.8368
PSMD14	O00487	PSDE_HUMAN	MPQSGTGVSV	_M[Oxidation (M)]PQSGTGVSV_.2	_M[Oxidation (M)]PQSGTGVSV_	23528.3	23801.1	28071.9	1.54576e-06	5.32222e-57	3.83191e-41	48.7459	48.5494	48.7524
PSMD14	O00487	PSDE_HUMAN	MPQSGTGVSV	_M[Oxidation (M)]PQSGTGVSV_.1	_M[Oxidation (M)]PQSGTGVSV_	23528.3	23801.1	28071.9	2.03963e-06	1.03759e-54	1.55476e-23	48.7369	48.5665	48.7486
PSMD14	O00487	PSDE_HUMAN	MPQSGTGVSV	_MPQSGTGVSV_.2	_MPQSGTGVSV_	23528.3	23801.1	28071.9	Filtered	6.27836e-23	5.8135e-05	Filtered	59.6897	59.8758
PSMD14	O00487	PSDE_HUMAN	EPRQTTSNL	_EPRQTTSNL_.2	_EPRQTTSNL_	105766	99288.3	112510	1.64024e-06	5.66986e-49	1.56333e-48	28.643	28.6979	28.8277
PSMD14	O00487	PSDE_HUMAN	FVDDYTVRV	_FVDDYTVRV_.2	_FVDDYTVRV_	165522	182306	170747	3.04869e-07	6.12041e-83	1.46202e-62	77.3505	77.2736	77.2954
ZNF593	O00488	ZN593_HUMAN	YFIDSTNLKTHF	_YFIDSTNLKTHF_.3	_YFIDSTNLKTHF_	399947	407889	452275	1.10236e-06	2.05663e-64	1.08206e-43	83.8049	83.8443	83.8146
ZNF593	O00488	ZN593_HUMAN	YFIDSTNLKTHF	_YFIDSTNLKTHF_.2	_YFIDSTNLKTHF_	399947	407889	452275	3.04869e-07	9.18263e-76	1.9883e-59	83.8214	83.8556	83.8259
KRIT1	O00522	KRIT1_HUMAN	DSDHWAPIHY	_DSDHWAPIHY_.2	_DSDHWAPIHY_	98561	99410.6	72515	7.3645e-07	1.12254e-74	2.69732e-54	70.4559	70.2978	70.3783
KRIT1	O00522	KRIT1_HUMAN	APDAKLITL	_APDAKLITL_.2	_APDAKLITL_	36814.6	34685.4	33344.7	4.96069e-06	5.59395e-49	5.03092e-31	83.1138	83.1168	83.0816
KRIT1	O00522	KRIT1_HUMAN	QTENSLHMGY	_QTENSLHM[Oxidation (M)]GY_.2	_QTENSLHM[Oxidation (M)]GY_	17131.3	14747.1	15470	3.72823e-07	7.99146e-75	3.40245e-42	35.3852	35.4139	35.5431
KRIT1	O00522	KRIT1_HUMAN	RLSQETQQY	_RLSQETQQY_.2	_RLSQETQQY_	14142.5	Non Numérique	11570.1	0.000331544	Filtered	0.00294207	31.9089	Filtered	32.0722
KRIT1	O00522	KRIT1_HUMAN	GQLSSPLHF	_GQLSSPLHF_.2	_GQLSSPLHF_	Non Numérique	10589.4	8556.37	Filtered	1.53075e-19	4.14891e-07	Filtered	83.6538	83.5637
CHL1	O00533	NCHL1_HUMAN	FSEDGSFIGAY	_FSEDGSFIGAY_.2	_FSEDGSFIGAY_	268845	227947	270848	3.22782e-07	2.40715e-68	5.56423e-54	96.7628	96.8825	96.807
CHL1	O00533	NCHL1_HUMAN	FSEDGSFIGAY	_FSEDGSFIGAY_.1	_FSEDGSFIGAY_	268845	227947	270848	3.22154e-07	3.97408e-78	4.02486e-58	96.761	96.9016	96.7949
VWA5A	O00534	VMA5A_HUMAN	LESGVISSF	_LESGVISSF_.1	_LESGVISSF_	39815.7	39946.5	41029.8	4.6021e-05	7.36812e-35	4.30774e-16	77.478	77.377	77.4596
PES1	O00541-2	PESC_HUMAN	KYLYQKIMF	_KYLYQKIM[Oxidation (M)]F_.2	_KYLYQKIM[Oxidation (M)]F_	10950.7	9975.29	4617.22	6.32777e-06	1.04768e-37	Filtered	72.4725	72.3614	Filtered
PES1	O00541-2	PESC_HUMAN	KYLYQKIMF	_KYLYQKIMF_.2	_KYLYQKIMF_	10950.7	9975.29	4617.22	Filtered	Filtered	3.3311e-16	Filtered	Filtered	79.0442
SDCBP	O00560-2	SDCB1_HUMAN	LYPRLYPEL	_LYPRLYPEL_.2	_LYPRLYPEL_	8.01713e+06	8035727	8442373	4.84616e-07	4.49256e-63	2.8105e-52	96.7305	96.824	96.6492
SDCBP	O00560-2	SDCB1_HUMAN	KVIQAQTAF	_KVIQAQTAF_.2	_KVIQAQTAF_	209551	184541	206241	3.04869e-07	1.71034e-83	3.40618e-63	56.6622	56.4897	56.6435
SDCBP	O00560-2	SDCB1_HUMAN	ASAPIPHDGNLY	_ASAPIPHDGNLY_.2	_ASAPIPHDGNLY_	177741	164779	175431	1.49116e-05	6.58332e-61	3.08503e-49	68.1404	67.9356	67.9988
SDCBP	O00560-2	SDCB1_HUMAN	RPFERTITM	_RPFERTITM_.3	_RPFERTITM_	89696.5	91073.3	151901	0.00984602	1.41052e-05	0.000769974	54.3534	54.1727	54.3305
SDCBP	O00560-2	SDCB1_HUMAN	RPFERTITM	_RPFERTITM[Oxidation (M)]_.3	_RPFERTITM[Oxidation (M)]_	89696.5	91073.3	151901	Filtered	Filtered	0.00158527	Filtered	Filtered	39.4265
NOP56	O00567	NOP56_HUMAN	VLFEHAVGY	_VLFEHAVGY_.2	_VLFEHAVGY_	615204	563254	569578	3.04869e-07	1.87298e-77	4.22224e-60	77.7559	77.6601	77.6696
NOP56	O00567	NOP56_HUMAN	KYPASTVQI	_KYPASTVQI_.2	_KYPASTVQI_	201129	201690	190604	1.40188e-05	2.7374e-40	3.1783e-33	59.8534	59.6438	59.7784
NOP56	O00567	NOP56_HUMAN	AQLGLGHSY	_AQLGLGHSY_.2	_AQLGLGHSY_	77878.8	74810.1	73402.5	0.000297409	3.57711e-12	3.76967e-05	55.6046	55.3862	55.565
NOP56	O00567	NOP56_HUMAN	KIINDNATY	_KIINDNATY_.2	_KIINDNATY_	63904	65246.5	61998.6	0.000418971	0.00174777	0.0011797	46.6058	46.3676	46.5912
NOP56	O00567	NOP56_HUMAN	YPASTVQIL	_YPASTVQIL_.2	_YPASTVQIL_	9072.2	8679.4	9491.68	0.000466156	1.17232e-05	1.41422e-06	96.0795	96.1854	96.0797
DDX3X	O00571	DDX3X_HUMAN	NSDGYGGNY	_NSDGYGGNY_.1	_NSDGYGGNY_	247054	258757	236019	4.09408e-07	8.67718e-68	5.66275e-57	38.9386	38.9096	39.1543
DDX3X	O00571	DDX3X_HUMAN	RQSSGASSSSF	_RQSSGASSSSF_.2	_RQSSGASSSSF_	77338	76304.1	92324.8	3.04869e-07	7.22466e-79	7.10322e-45	22.9098	22.9439	22.9539
DDX3X	O00571	DDX3X_HUMAN	YSDGPGEAL	_YSDGPGEAL_.1	_YSDGPGEAL_	30998.6	29358.5	28369.6	2.48549e-05	2.15379e-24	3.31134e-12	58.9714	58.7572	58.9796
DDX3X	O00571	DDX3X_HUMAN	VWVEESDKRSF	_VWVEESDKRSF_.2	_VWVEESDKRSF_	23355.7	28154.9	20319	8.81342e-05	5.12861e-15	0.00256006	56.4903	56.2814	56.4834
DDX3X	O00571	DDX3X_HUMAN	SPILVATAV	_SPILVATAV_.1	_SPILVATAV_	5894.75	4372.95	4890.77	0.00598097	0.000334071	0.00146334	97.8798	98.015	97.9034
DDX3X	O00571	DDX3X_HUMAN	KQYPISLVL	_KQYPISLVL_.2	_KQYPISLVL_	5172.04	Non Numérique	Non Numérique	0.00951663	Filtered	Filtered	101.522	Filtered	Filtered
SLC17A2	O00624-2	NPT3_HUMAN	TYISTLLHV	_TYISTLLHV_.2	_TYISTLLHV_	44270.1	36816.2	29627.1	0.000329235	1.44302e-21	1.20536e-08	102.637	102.81	102.62
KPNA4	O00629	IMA3_HUMAN	GVVKPLLSF	_GVVKPLLSF_.2	_GVVKPLLSF_	6858.82	6609.07	6301.56	2.93526e-05	1.46868e-45	4.86151e-09	98.8594	98.8903	98.6383
KPNA4	O00629	IMA3_HUMAN	QRNEVVVEL	_QRNEVVVEL_.2	_QRNEVVVEL_	Non Numérique	Non Numérique	164194	Filtered	Filtered	0.00565765	Filtered	Filtered	69.4524
E2F3	O00716	E2F3_HUMAN	NQRLAYVTY	_NQRLAYVTY_.2	_NQRLAYVTY_	38645.6	37677.9	34362.1	1.61396e-05	1.26108e-38	1.78505e-29	64.4864	64.2767	64.3434
E2F3	O00716	E2F3_HUMAN	LTEDSENQRLAY	_LTEDSENQRLAY_.2	_LTEDSENQRLAY_	2164.15	3075.59	2979.16	0.000192726	8.10659e-18	0.00222789	53.449	53.2046	53.4144
E2F3	O00716	E2F3_HUMAN	DSENQRLAY	_DSENQRLAY_.2	_DSENQRLAY_	112954	119613	98031.9	1.13956e-06	6.19426e-67	6.83659e-51	44.9135	44.8219	44.9408
PPP6C	O00743-2	PPP6_HUMAN	KYLPENDLKRL	_KYLPENDLKRL_.3	_KYLPENDLKRL_	1637323	1.52774e+06	1.53249e+06	2.36362e-06	9.69202e-60	5.54165e-42	54.8888	54.7907	54.8806
PPP6C	O00743-2	PPP6_HUMAN	KYLPENDLKRL	_KYLPENDLKRL_.2	_KYLPENDLKRL_	1637323	1.52774e+06	1.53249e+06	3.04869e-07	1.23162e-79	9.24198e-62	54.9	54.8229	54.8919
PPP6C	O00743-2	PPP6_HUMAN	HQLVHEGY	_HQLVHEGY_.2	_HQLVHEGY_	40896.1	39111	32871.8	0.000428386	5.33763e-16	0.00011466	31.4545	31.436	31.5654
NME4	O00746	NDKM_HUMAN	GPRAPGPSL	_GPRAPGPSL_.2	_GPRAPGPSL_	190867	200521	202166	3.53074e-07	2.69522e-69	1.60786e-59	48.4553	48.2012	48.3885
NME4	O00746	NDKM_HUMAN	GQHSSIHPA	_GQHSSIHPA_.2	_GQHSSIHPA_	8354.59	Non Numérique	Non Numérique	0.00889584	Filtered	Filtered	12.7997	Filtered	Filtered
PIK3C2B	O00750	P3C2B_HUMAN	VSDLRVTHY	_VSDLRVTHY_.2	_VSDLRVTHY_	29835	31612.4	28346.3	1.01239e-06	1.47994e-56	0.000250963	45.0691	44.941	45.0389
PIK3C2B	O00750	P3C2B_HUMAN	GRFLGHAQM	_GRFLGHAQM_.2	_GRFLGHAQM_	6035.19	Non Numérique	Non Numérique	0.00210845	Filtered	Filtered	53.3289	Filtered	Filtered
MAN2B1	O00754	MA2B1_HUMAN	QTEPVAGNYY	_QTEPVAGNYY_.2	_QTEPVAGNYY_	20230.5	27410.5	Non Numérique	0.000335212	4.67637e-11	Filtered	63.4688	63.2643	Filtered
UBE2C	O00762	UBE2C_HUMAN	GTVYEDLRY	_GTVYEDLRY_.2	_GTVYEDLRY_	9642736	9549174	9643101	6.49381e-07	2.42257e-62	2.89541e-45	69.4224	69.327	69.396
UBE2C	O00762	UBE2C_HUMAN	GTVYEDLRY	_GTVYEDLRY_.1	_GTVYEDLRY_	9642736	9549174	9643101	5.49052e-07	5.1601e-73	1.65159e-46	69.4699	69.3427	69.4123
UBE2C	O00762	UBE2C_HUMAN	VYEDLRYKL	_VYEDLRYKL_.3	_VYEDLRYKL_	3.08593e+06	3.85301e+06	4.27369e+06	3.64125e-06	4.91228e-54	1.39073e-37	67.0633	66.9003	66.9113
UBE2C	O00762	UBE2C_HUMAN	VYEDLRYKL	_VYEDLRYKL_.2	_VYEDLRYKL_	3.08593e+06	3.85301e+06	4.27369e+06	4.78651e-07	2.51726e-65	6.68304e-48	67.042	66.8843	66.8901
UBE2C	O00762	UBE2C_HUMAN	VYEDLRYKL	_VYEDLRYKL_.1	_VYEDLRYKL_	3.08593e+06	3.85301e+06	4.27369e+06	0.00440053	7.29853e-15	0.00643369	67.0624	66.8858	66.8979
UBE2C	O00762	UBE2C_HUMAN	PYNAPTVKF	_PYNAPTVKF_.2	_PYNAPTVKF_	18933.1	Non Numérique	Non Numérique	0.00929116	Filtered	Filtered	71.6102	Filtered	Filtered
UBE2C	O00762	UBE2C_HUMAN	TIHGAAGTVY	_TIHGAAGTVY_.2	_TIHGAAGTVY_	5833.68	Non Numérique	Non Numérique	0.0079399	Filtered	Filtered	44.5272	Filtered	Filtered
PDXK	O00764	PDXK_HUMAN	SSDLPSPQGSNY	_SSDLPSPQGSNY_.2	_SSDLPSPQGSNY_	176339	183603	194816	2.23333e-06	1.74865e-44	3.64027e-10	62.938	62.723	62.9514
PDXK	O00764	PDXK_HUMAN	VFVGTGDLF	_VFVGTGDLF_.1	_VFVGTGDLF_	159506	141923	132357	4.33045e-07	4.12809e-73	9.81528e-56	115.348	115.598	115.489
PDXK	O00764	PDXK_HUMAN	NSDELQELY	_NSDELQELY_.2	_NSDELQELY_	38410.9	40570.7	35471.3	2.72518e-06	2.21152e-61	2.55704e-47	82.2719	82.3063	82.3388
PDXK	O00764	PDXK_HUMAN	NSDELQELY	_NSDELQELY_.1	_NSDELQELY_	38410.9	40570.7	35471.3	0.000198384	1.50275e-21	2.16468e-15	82.2569	82.2913	82.3394
PDXK	O00764	PDXK_HUMAN	KQQNPRLVY	_KQQNPRLVY_.2	_KQQNPRLVY_	Non Numérique	45850.6	46449.3	Filtered	0.00617764	0.00184552	Filtered	40.2097	40.2766
SCD	O00767	ACOD_HUMAN	ITAPPSRVL	_ITAPPSRVL_.2	_ITAPPSRVL_	21898084	21033538	22418212	5.9183e-07	1.07739e-69	1.09404e-54	64.09	63.9117	63.9364
SCD	O00767	ACOD_HUMAN	LQDDISSSY	_LQDDISSSY_.1	_LQDDISSSY_	78422.2	70678.9	76544.3	1.31949e-06	2.25012e-62	6.32778e-54	61.8456	61.6568	61.8903
SCD	O00767	ACOD_HUMAN	HSFPYDYSASEY	_HSFPYDYSASEY_.2	_HSFPYDYSASEY_	37944.4	37763	39109.2	4.15138e-07	2.78373e-65	2.27556e-48	73.9666	73.9184	73.9366
SCD	O00767	ACOD_HUMAN	AVGEGFHNY	_AVGEGFHNY_.2	_AVGEGFHNY_	35120.3	34802.8	35028.9	8.71263e-05	2.67489e-14	8.06568e-10	47.5913	47.3504	47.5612
SCD	O00767	ACOD_HUMAN	AVKEKGSTL	_AVKEKGSTL_.2	_AVKEKGSTL_	98760.5	121020	186905	1.26202e-06	4.68255e-35	1.61606e-28	16.1637	16.146	16.3703
DLGAP1	O14490	DLGP1_HUMAN	HPRPTSQDL	_HPRPTSQDL_.2	_HPRPTSQDL_	28187.8	24503.9	26679.2	0.00149769	0.00181024	0.000582083	25.9515	25.9277	26.0944
PLPP1	O14494	PLPP1_HUMAN	YVSDFFKER	_YVSDFFKER_.3	_YVSDFFKER_	47506.6	44034.1	39142.5	2.2579e-05	1.63e-32	3.1938e-36	59.1966	58.9927	59.1628
ARID1A	O14497	ARI1A_HUMAN	GQQGQTPYY	_GQQGQTPYY_.2	_GQQGQTPYY_	993490	1.01795e+06	901349	0.00502961	0.00358166	0.00383855	52.8114	52.5828	52.9021
ARID1A	O14497	ARI1A_HUMAN	NTSDMMGRMSY	_NTSDMMGRMSY_.2	_NTSDMMGRMSY_	27144.3	31709.4	26454.7	3.12101e-07	2.2727e-70	6.31036e-50	63.5349	63.3461	63.4752
ARID1A	O14497	ARI1A_HUMAN	NTSDMMGRMSY	_NTSDMMGRM[Oxidation (M)]SY_.2	_NTSDMMGRM[Oxidation (M)]SY_	27144.3	31709.4	26454.7	9.46046e-05	1.6221e-45	8.66252e-24	47.3326	47.0212	47.3338
ARID1A	O14497	ARI1A_HUMAN	NTSDMMGRMSY	_NTSDMM[Oxidation (M)]GRMSY_.2	_NTSDMM[Oxidation (M)]GRMSY_	27144.3	31709.4	26454.7	8.72598e-05	3.34173e-18	1.04996e-21	47.3326	47.0421	47.3285
ARID1A	O14497	ARI1A_HUMAN	NTSDMMGRMSY	_NTSDM[Oxidation (M)]MGRMSY_.2	_NTSDM[Oxidation (M)]MGRMSY_	27144.3	31709.4	26454.7	3.42214e-05	4.653e-33	2.64346e-07	49.8778	49.5767	47.3129
ARID1A	O14497	ARI1A_HUMAN	NTSDMMGRMSY	_NTSDMM[Oxidation (M)]GRM[Oxidation (M)]SY_.2	_NTSDMM[Oxidation (M)]GRM[Oxidation (M)]SY_	27144.3	31709.4	26454.7	6.7611e-05	3.35817e-30	0.000167916	32.8323	32.8453	32.9799
ARID1A	O14497	ARI1A_HUMAN	NTSDMMGRMSY	_NTSDM[Oxidation (M)]MGRM[Oxidation (M)]SY_.2	_NTSDM[Oxidation (M)]MGRM[Oxidation (M)]SY_	27144.3	31709.4	26454.7	0.000913222	4.60656e-11	Filtered	32.8219	32.8296	Filtered
ARID1A	O14497	ARI1A_HUMAN	NTSDMMGRMSY	_NTSDM[Oxidation (M)]M[Oxidation (M)]GRMSY_.2	_NTSDM[Oxidation (M)]M[Oxidation (M)]GRMSY_	27144.3	31709.4	26454.7	0.00628052	7.80921e-06	Filtered	32.8533	32.8244	Filtered
ARID1A	O14497	ARI1A_HUMAN	SPQPGSAL	_SPQPGSAL_.1	_SPQPGSAL_	74451.4	75250.2	88146.4	4.41652e-07	5.83881e-76	1.15988e-58	48.999	48.8132	49.0317
ARID1A	O14497	ARI1A_HUMAN	SYYPNRSAY	_SYYPNRSAY_.2	_SYYPNRSAY_	33939	31363	36050.5	0.00034793	7.31388e-42	0.000456208	45.5343	45.3297	45.5355
ARID1A	O14497	ARI1A_HUMAN	SPRQPSGGQI	_SPRQPSGGQI_.2	_SPRQPSGGQI_	32124	28063.8	32975.1	2.01778e-06	7.27963e-58	6.46485e-54	30.807	30.7938	30.9652
ARID1A	O14497	ARI1A_HUMAN	YPQPQSQQSQQTAY	_YPQPQSQQSQQTAY_.2	_YPQPQSQQSQQTAY_	12955	13461.3	14508.8	5.37066e-06	5.1945e-36	2.90892e-24	51.93	51.6127	51.9632
ARID1A	O14497	ARI1A_HUMAN	SPRGGTPGSGAAAAA	_SPRGGTPGSGAAAAA_.2	_SPRGGTPGSGAAAAA_	3164.23	3429.67	3598.42	1.07371e-05	2.09903e-60	1.6328e-26	27.1061	27.1449	27.2698
ARID1A	O14497	ARI1A_HUMAN	SPRGGTPGSGAA	_SPRGGTPGSGAA_.2	_SPRGGTPGSGAA_	434737	432609	488225	6.53599e-07	5.51379e-65	1.96758e-49	17.8134	17.7223	17.9097
ARID1A	O14497	ARI1A_HUMAN	SPRGGTPGSGAAA	_SPRGGTPGSGAAA_.2	_SPRGGTPGSGAAA_	226183	215893	262830	3.08957e-07	8.81084e-79	3.07711e-63	19.875	19.7627	19.9553
ARID1A	O14497	ARI1A_HUMAN	SPRGGTPGSGAAAA	_SPRGGTPGSGAAAA_.2	_SPRGGTPGSGAAAA_	194207	176049	207029	3.04869e-07	2.65702e-76	6.04133e-64	23.2245	23.2324	23.441
ARID1A	O14497	ARI1A_HUMAN	SSPQPGSAL	_SSPQPGSAL_.1	_SSPQPGSAL_	Non Numérique	Non Numérique	6714.07	Filtered	Filtered	0.006035	Filtered	Filtered	48.3518
ARID1A	O14497	ARI1A_HUMAN	NRQSTGSAP	_NRQSTGSAP_.2	_NRQSTGSAP_	Non Numérique	Non Numérique	1695.17	Filtered	Filtered	0.00683188	Filtered	Filtered	52.4024
ARID1A	O14497	ARI1A_HUMAN	APAPVQPPM	_APAPVQPPM_.2	_APAPVQPPM_	40280.9	Non Numérique	45774.7	0.00142028	Filtered	3.59829e-06	73.3562	Filtered	73.3002
BHLHE40	O14503	BHE40_HUMAN	HPSVDSSVL	_HPSVDSSVL_.2	_HPSVDSSVL_	5479.3	5000.82	5210.8	0.000232267	1.666e-20	0.00584637	58.2987	58.1576	58.2229
BHLHE40	O14503	BHE40_HUMAN	KPSDPAPKV	_KPSDPAPKV_.2	_KPSDPAPKV_	3540.6	Non Numérique	Non Numérique	0.0012278	Filtered	Filtered	27.8307	Filtered	Filtered
SOCS3	O14543	SOCS3_HUMAN	KTFSSKSEY	_KTFSSKSEY_.2	_KTFSSKSEY_	2349.11	Non Numérique	Non Numérique	0.000142294	Filtered	Filtered	22.0717	Filtered	Filtered
COX7A2L	O14548	COX7R_HUMAN	TSDSTVYDY	_TSDSTVYDY_.1	_TSDSTVYDY_	2.34402e+06	2371144	2113260	1.38178e-06	1.9614e-55	9.88528e-39	57.3166	57.1181	57.3764
COX7A2L	O14548	COX7R_HUMAN	TSDSTVYDY	_TSDSTVYDY_.2	_TSDSTVYDY_	2.34402e+06	2371144	2113260	3.06681e-07	1.07855e-69	4.2403e-49	57.3226	57.0875	57.3877
COX7A2L	O14548	COX7R_HUMAN	AGAWASEAY	_AGAWASEAY_.1	_AGAWASEAY_	28668.3	Non Numérique	Non Numérique	0.00547019	Filtered	Filtered	67.1256	Filtered	Filtered
CIT	O14578	CTRO_HUMAN	YLDIPNPRY	_YLDIPNPRY_.2	_YLDIPNPRY_	5777241	5807477	5740327	4.17056e-07	2.26252e-64	1.53077e-54	80.6104	80.6396	80.5254
CIT	O14578	CTRO_HUMAN	KTERSDLEY	_KTERSDLEY_.2	_KTERSDLEY_	770364	714315	636381	3.04869e-07	7.4877e-75	1.01641e-60	30.9673	30.9959	31.1202
CIT	O14578	CTRO_HUMAN	KYSDTIAEL	_KYSDTIAEL_.2	_KYSDTIAEL_	83375.1	75616.1	77952.5	5.84229e-07	9.52293e-62	3.11378e-46	69.138	69.0169	69.0698
CIT	O14578	CTRO_HUMAN	TPATARQQI	_TPATARQQI_.2	_TPATARQQI_	37010.8	35609.4	38382.4	3.06219e-07	7.36463e-69	1.10152e-48	32.0456	31.9957	32.1461
COPE	O14579	COPE_HUMAN	NPDAALRAL	_NPDAALRAL_.2	_NPDAALRAL_	111095	103437	108274	0.000217031	5.86596e-17	6.41791e-22	67.2391	67.1283	67.0871
RFXANK	O14593	RFXK_HUMAN	SPQAGSSL	_SPQAGSSL_.1	_SPQAGSSL_	18013.6	18617.7	20409.6	4.85049e-07	5.67179e-70	7.10595e-54	37.2513	37.2381	37.3885
CTDSP2	O14595	CTDS2_HUMAN	ILDNSPASY	_ILDNSPASY_.1	_ILDNSPASY_	66882.3	69358.1	67617.6	0.000114614	4.95507e-39	5.02988e-37	64.8604	64.6404	64.8325
CTDSP2	O14595	CTDS2_HUMAN	ILDNSPASY	_ILDNSPASY_.2	_ILDNSPASY_	66882.3	69358.1	67617.6	1.05893e-05	1.45968e-49	1.25248e-26	64.8277	64.6543	64.8467
AP3D1	O14617-5	AP3D1_HUMAN	DSDQNLKY	_DSDQNLKY_.2	_DSDQNLKY_	108593	110900	110512	4.45941e-06	1.72165e-56	1.35656e-36	39.9156	39.8658	40.0215
AP3D1	O14617-5	AP3D1_HUMAN	LIEDSDQNLKY	_LIEDSDQNLKY_.2	_LIEDSDQNLKY_	77699.5	74441.6	82724.1	3.04869e-07	2.5584e-77	3.32159e-60	62.6894	62.4953	62.6296
AP3D1	O14617-5	AP3D1_HUMAN	HVDKAEGTTY	_HVDKAEGTTY_.2	_HVDKAEGTTY_	575013	549848	526358	3.04869e-07	4.43798e-75	3.806e-61	20.5144	20.5173	20.7257
AP3D1	O14617-5	AP3D1_HUMAN	VYVQNVVKL	_VYVQNVVKL_.2	_VYVQNVVKL_	111073	196782	324374	3.97908e-07	3.68069e-82	7.40769e-64	81.7484	81.7986	81.721
ZNF195	O14628-5	ZN195_HUMAN	KYVKIFDNF	_KYVKIFDNF_.2	_KYVKIFDNF_	168996	99402.9	107666	3.76225e-07	1.09199e-69	1.97148e-54	77.7174	77.6374	77.6102
ZNF195	O14628-5	ZN195_HUMAN	KYVKIFDNF	_KYVKIFDNF_.3	_KYVKIFDNF_	168996	99402.9	107666	Filtered	7.00856e-06	0.00086692	Filtered	77.6284	77.6117
CHD1	O14646-2	CHD1_HUMAN	LTDDLHKQY	_LTDDLHKQY_.2	_LTDDLHKQY_	5669.6	5715.86	4850.81	4.2884e-06	2.21151e-46	2.31537e-17	37.7347	37.732	37.8563
CHD1	O14646-2	CHD1_HUMAN	SSDRHLTQY	_SSDRHLTQY_.2	_SSDRHLTQY_	1.55513e+06	1.4036e+06	1.31798e+06	3.31948e-07	5.75466e-69	5.25716e-55	26.6007	26.6448	26.8168
CHD2	O14647	CHD2_HUMAN	GQKKQVNIY	_GQKKQVNIY_.2	_GQKKQVNIY_	9095.6	8560.71	8209.53	1.42151e-06	6.60516e-57	1.58712e-45	28.8899	28.9134	28.9909
CHD2	O14647	CHD2_HUMAN	RLKNDDSLLY	_RLKNDDSLLY_.2	_RLKNDDSLLY_	Non Numérique	6312.69	Non Numérique	Filtered	0.00722151	Filtered	Filtered	54.6993	Filtered
STX16	O14662-2	STX16_HUMAN	TTQEITQLF	_TTQEITQLF_.2	_TTQEITQLF_	12290.8	10874.8	12701.9	1.11419e-06	5.12503e-60	4.88819e-52	104.562	104.763	104.652
ADAM10	O14672	ADA10_HUMAN	IDGRFEGF	_IDGRFEGF_.1	_IDGRFEGF_	56916.9	57379.3	52184.9	0.000336703	1.47494e-13	0.00029915	79.3137	79.2727	79.2752
ADAM10	O14672	ADA10_HUMAN	IDGRFEGF	_IDGRFEGF_.2	_IDGRFEGF_	56916.9	57379.3	52184.9	0.00543842	0.00369211	0.00546605	79.2889	79.3258	79.2737
ADAM10	O14672	ADA10_HUMAN	VLDYDTSHIY	_VLDYDTSHIY_.2	_VLDYDTSHIY_	51961.1	51150.1	46025.4	8.19668e-07	2.11771e-62	7.64146e-54	74.6246	74.5187	74.5948
ADAM10	O14672	ADA10_HUMAN	LYIQTDHLF	_LYIQTDHLF_.2	_LYIQTDHLF_	21976.3	19956.7	19371.8	0.00011853	9.5956e-12	8.63215e-08	97.7648	97.9001	97.7519
ADAM10	O14672	ADA10_HUMAN	GQYGNPLNKY	_GQYGNPLNKY_.2	_GQYGNPLNKY_	1373450	1.33865e+06	1.30372e+06	6.62033e-07	4.58261e-68	5.13168e-48	56.5414	56.3222	56.5753
ADAM10	O14672	ADA10_HUMAN	QTDHLFFKY	_QTDHLFFKY_.2	_QTDHLFFKY_	45899	40903.1	34271.7	0.000100469	3.65168e-29	3.27402e-26	72.5237	72.376	72.3366
ADAM10	O14672	ADA10_HUMAN	GQYGNPLNKYIRH	_GQYGNPLNKYIRH_.3	_GQYGNPLNKYIRH_	33175.4	36924	27040.5	0.000104097	1.78506e-10	4.28553e-06	58.3809	58.1552	58.2894
ADAM10	O14672	ADA10_HUMAN	SVIDGRFEGF	_SVIDGRFEGF_.2	_SVIDGRFEGF_	Non Numérique	8514136	8482813	Filtered	0.00971236	0.00821226	Filtered	79.3017	79.2548
ADAM10	O14672	ADA10_HUMAN	IQTRGGTF	_IQTRGGTF_.2	_IQTRGGTF_	Non Numérique	23798.6	Non Numérique	Filtered	0.00626438	Filtered	Filtered	38.5278	Filtered
KMT2D	O14686	KMT2D_HUMAN	KQFDAVLPGY	_KQFDAVLPGY_.2	_KQFDAVLPGY_	Non Numérique	14699.7	16759.5	Filtered	1.35285e-07	0.00714528	Filtered	82.6157	82.5491
ZNF197	O14709	ZN197_HUMAN	AYLIDHQRL	_AYLIDHQRL_.3	_AYLIDHQRL_	10878.4	10773.2	10619.8	0.000928829	0.00121129	0.00264891	57.8894	57.7432	57.7875
ITGB1BP1	O14713	ITBP1_HUMAN	TTDASNEEY	_TTDASNEEY_.1	_TTDASNEEY_	66501.2	67801.2	73699.1	6.69554e-07	1.05436e-64	1.02366e-51	30.9381	30.9772	31.1904
ITGB1BP1	O14713	ITBP1_HUMAN	TTDASNEEY	_TTDASNEEY_.2	_TTDASNEEY_	66501.2	67801.2	73699.1	7.57017e-07	5.89838e-72	1.68376e-28	30.9535	30.9769	31.2006
ITGB1BP1	O14713	ITBP1_HUMAN	KYVGAIEKL	_KYVGAIEKL_.2	_KYVGAIEKL_	134127	140458	114159	6.36267e-07	1.39638e-63	1.70303e-59	52.7487	52.5984	52.7193
RIOK3	O14730-2	RIOK3_HUMAN	KYIKDDFRF	_KYIKDDFRF_.3	_KYIKDDFRF_	6.39576e+06	6.64857e+06	6.1979e+06	1.98632e-06	2.73864e-55	4.00723e-40	59.823	59.6341	59.7635
RIOK3	O14730-2	RIOK3_HUMAN	KYIKDDFRF	_KYIKDDFRF_.2	_KYIKDDFRF_	6.39576e+06	6.64857e+06	6.1979e+06	4.02314e-07	1.13944e-67	2.14437e-58	59.8033	59.604	59.7748
RIOK3	O14730-2	RIOK3_HUMAN	NSEEMKEAYY	_NSEEMKEAYY_.2	_NSEEMKEAYY_	270415	284598	256760	3.04869e-07	4.63609e-75	1.95567e-56	47.3941	47.1455	47.4267
RIOK3	O14730-2	RIOK3_HUMAN	NSEEMKEAYY	_NSEEM[Oxidation (M)]KEAYY_.2	_NSEEM[Oxidation (M)]KEAYY_	270415	284598	256760	3.05804e-07	7.14867e-74	1.20758e-55	36.1399	36.1999	36.4077
RIOK3	O14730-2	RIOK3_HUMAN	VFKTTLNEF	_VFKTTLNEF_.2	_VFKTTLNEF_	Non Numérique	7715.87	8369.92	Filtered	1.37348e-31	2.38109e-20	Filtered	78.3002	78.2995
IMPA2	O14732	IMPA2_HUMAN	GPKRDPATL	_GPKRDPATL_.2	_GPKRDPATL_	70007.3	66097.8	70314.5	0.00343958	1.96561e-06	0.000639571	25.922	25.8721	25.9709
MAP2K7	O14733	MP2K7_HUMAN	SPQRPRPTL	_SPQRPRPTL_.3	_SPQRPRPTL_	618774	576499	639244	7.22662e-06	2.62644e-42	8.55078e-38	33.3783	33.3233	33.369
ACOT8	O14734	ACOT8_HUMAN	KPVNPSPLSQL	_KPVNPSPLSQL_.2	_KPVNPSPLSQL_	11422.6	8542.67	8562.73	0.000452615	8.19958e-36	0.009093	75.0417	74.9044	74.9073
SLC9A3R1	O14745	NHRF1_HUMAN	SPAEKAGLL	_SPAEKAGLL_.2	_SPAEKAGLL_	15680.8	17007	16157.7	0.000247892	7.13608e-17	0.000515891	54.0465	53.8648	53.9813
CHEK1	O14757	CHK1_HUMAN	ASSEENVKY	_ASSEENVKY_.2	_ASSEENVKY_	20752.1	21231.8	22216	0.000298659	6.6279e-23	1.9627e-14	31.2308	31.2646	31.4202
ZNF213	O14771	ZN213_HUMAN	AYLADHQRI	_AYLADHQRI_.3	_AYLADHQRI_	144643	132649	131788	4.01421e-05	6.69761e-29	1.56105e-05	42.3651	42.305	42.3143
ZNF213	O14771	ZN213_HUMAN	AYLADHQRI	_AYLADHQRI_.2	_AYLADHQRI_	144643	132649	131788	3.6438e-05	1.17639e-07	6.65215e-10	42.3729	42.2919	42.3378
FPGT	O14772	FPGT_HUMAN	YHIGTTEEYL	_YHIGTTEEYL_.2	_YHIGTTEEYL_	2.30592e+06	2.31467e+06	1.77891e+06	0.000949618	1.81946e-09	9.26341e-22	79.254	79.2624	79.1842
TPP1	O14773	TPP1_HUMAN	VSDPSSPQY	_VSDPSSPQY_.1	_VSDPSSPQY_	2.32952e+06	2.40092e+06	2.49952e+06	3.0666e-07	3.34706e-73	7.58845e-61	45.7739	45.588	45.775
TPP1	O14773	TPP1_HUMAN	VSDPSSPQY	_VSDPSSPQY_.2	_VSDPSSPQY_	2.32952e+06	2.40092e+06	2.49952e+06	3.04869e-07	3.91142e-76	9.0837e-57	45.7724	45.5708	45.7892
TPP1	O14773	TPP1_HUMAN	VSDPSSPQYGKYL	_VSDPSSPQYGKYL_.2	_VSDPSSPQYGKYL_	34060.9	34471.8	32448.2	3.04869e-07	7.88002e-81	1.45004e-54	68.6623	68.4994	68.5732
TPP1	O14773	TPP1_HUMAN	VSDPSSPQYGKY	_VSDPSSPQYGKY_.2	_VSDPSSPQYGKY_	483452	523943	497798	4.02251e-07	1.00439e-72	1.25943e-56	46.8321	46.5207	46.8281
GNB5	O14775-2	GBB5_HUMAN	ESDINSVRY	_ESDINSVRY_.2	_ESDINSVRY_	2.64117e+06	2600696	2.77642e+06	1.26786e-06	1.77257e-57	7.19918e-44	49.1457	48.9598	49.1782
GNB5	O14775-2	GBB5_HUMAN	ESDINSVRY	_ESDINSVRY_.1	_ESDINSVRY_	2.64117e+06	2600696	2.77642e+06	7.15527e-05	2.75959e-38	6.56714e-26	49.1553	48.9459	49.1643
TCERG1	O14776	TCRG1_HUMAN	VPQPHPQTL	_VPQPHPQTL_.2	_VPQPHPQTL_	84344.1	82390.3	85895.2	0.000381504	0.0026469	5.5661e-05	50.377	50.1329	50.337
NDC80	O14777	NDC80_HUMAN	ELDAVQREY	_ELDAVQREY_.2	_ELDAVQREY_	399744	387623	353195	7.70076e-07	4.12744e-64	1.42149e-51	52.9024	52.7104	52.9305
NDC80	O14777	NDC80_HUMAN	ASELESLEK	_ASELESLEK_.2	_ASELESLEK_	91086.3	90066.8	90358.9	1.52924e-05	2.10051e-31	5.48493e-38	51.0233	50.868	51.025
NDC80	O14777	NDC80_HUMAN	RINHERNEL	_RINHERNEL_.3	_RINHERNEL_	185863	181012	222563	3.04869e-07	1.81723e-80	8.31481e-51	16.663	16.6402	16.7229
NDC80	O14777	NDC80_HUMAN	SFMSGADSF	_SFMSGADSF_.1	_SFMSGADSF_	25205.6	24500	17752.3	8.97056e-05	2.0366e-27	5.07399e-15	87.8345	87.9213	87.95
NDC80	O14777	NDC80_HUMAN	SFMSGADSF	_SFM[Oxidation (M)]SGADSF_.1	_SFM[Oxidation (M)]SGADSF_	25205.6	24500	17752.3	Filtered	Filtered	0.0053648	Filtered	Filtered	66.9277
KIF3C	O14782	KIF3C_HUMAN	TLGPASHSY	_TLGPASHSY_.2	_TLGPASHSY_	33978.5	31404.4	34922	1.6205e-05	3.52674e-52	4.99721e-27	40.9854	40.9251	40.9866
KIF3C	O14782	KIF3C_HUMAN	ATELLAAKY	_ATELLAAKY_.2	_ATELLAAKY_	254875	140553	126635	3.04869e-07	4.53615e-78	1.07862e-61	66.1904	66.0276	66.0957
KIF3C	O14782	KIF3C_HUMAN	ATELLAAKY	_ATELLAAKY_.1	_ATELLAAKY_	254875	140553	126635	Filtered	0.00552973	0.00351152	Filtered	66.0239	66.092
KIF3C	O14782	KIF3C_HUMAN	AQNEQTREL	_AQNEQTREL_.2	_AQNEQTREL_	7535.18	Non Numérique	Non Numérique	0.000257409	Filtered	Filtered	27.3162	Filtered	Filtered
UNC13B	O14795	UN13B_HUMAN	EYVRDLPVL	_EYVRDLPVL_.2	_EYVRDLPVL_	64257.5	62700.5	66082.6	6.43292e-06	5.69717e-45	1.47627e-56	92.3065	92.3366	92.2193
UNC13B	O14795	UN13B_HUMAN	IVDEFAMRY	_IVDEFAM[Oxidation (M)]RY_.2	_IVDEFAM[Oxidation (M)]RY_	16196.2	17305.7	17426.7	0.00276843	5.69695e-13	0.0075604	67.5791	67.3481	67.4271
UNC13B	O14795	UN13B_HUMAN	SYTPVLNQF	_SYTPVLNQF_.2	_SYTPVLNQF_	45619.6	43419.2	Non Numérique	0.000419547	0.00287315	Filtered	98.2895	98.4407	Filtered
UNC13B	O14795	UN13B_HUMAN	DLYSRQYQL	_DLYSRQYQL_.2	_DLYSRQYQL_	Non Numérique	Non Numérique	18215.2	Filtered	Filtered	0.00706673	Filtered	Filtered	79.5076
POLR3A	O14802	RPC1_HUMAN	HIDEQSGKEKY	_HIDEQSGKEKY_.3	_HIDEQSGKEKY_	84358	76401.9	76696	2.06808e-06	3.16516e-60	5.79101e-50	18.2808	18.2526	18.4713
POLR3A	O14802	RPC1_HUMAN	HIDEQSGKEKY	_HIDEQSGKEKY_.2	_HIDEQSGKEKY_	84358	76401.9	76696	3.09133e-07	3.89278e-76	1.28396e-55	18.2921	18.2534	18.4616
POLR3A	O14802	RPC1_HUMAN	YSQDNQHAPLLY	_YSQDNQHAPLLY_.2	_YSQDNQHAPLLY_	Non Numérique	12962	13115.7	Filtered	0.000249653	0.00245088	Filtered	70.5061	70.571
TSPAN4	O14817	TSN4_HUMAN	YTDKIDRY	_YTDKIDRY_.2	_YTDKIDRY_	9267764	8.2891e+06	7461066	6.87016e-07	2.43866e-63	1.2292e-49	35.3192	35.3792	35.5084
TSPAN4	O14817	TSN4_HUMAN	YTDKIDRY	_YTDKIDRY_.1	_YTDKIDRY_	9267764	8.2891e+06	7461066	5.2644e-06	1.19642e-36	5.10985e-31	35.3209	35.3601	35.4945
TSPAN4	O14817	TSN4_HUMAN	AYTDKIDRY	_AYTDKIDRY_.3	_AYTDKIDRY_	443826	415006	414498	3.04869e-07	2.30178e-74	3.10181e-58	42.9924	42.9638	43.104
TSPAN4	O14817	TSN4_HUMAN	AYTDKIDRY	_AYTDKIDRY_.2	_AYTDKIDRY_	443826	415006	414498	3.04869e-07	1.09361e-77	1.1219e-46	42.9973	42.9739	43.0984
TSPAN4	O14817	TSN4_HUMAN	FAYTDKIDRY	_FAYTDKIDRY_.2	_FAYTDKIDRY_	3954.33	4211.29	Non Numérique	0.0027543	2.0458e-05	Filtered	60.1487	59.9601	Filtered
TSPAN4	O14817	TSN4_HUMAN	AQQDLKKGLHLY	_AQQDLKKGLHLY_.3	_AQQDLKKGLHLY_	Non Numérique	Non Numérique	3474.64	Filtered	Filtered	0.00495525	Filtered	Filtered	54.102
PSMA7	O14818	PSA7_HUMAN	ILNPEEIEKY	_ILNPEEIEKY_.2	_ILNPEEIEKY_	424010	401341	404176	3.46996e-07	2.33727e-69	1.06485e-58	80.388	80.4538	80.3395
PSMA7	O14818	PSA7_HUMAN	RLYQTDPSGTY	_RLYQTDPSGTY_.2	_RLYQTDPSGTY_	69015.8	72461.2	60633.7	9.51685e-07	3.41152e-68	2.13035e-50	50.6917	50.4529	50.7979
PSMA7	O14818	PSA7_HUMAN	TVEDPVTVEY	_TVEDPVTVEY_.2	_TVEDPVTVEY_	22702.1	20447.9	20531.3	0.000548263	9.6861e-32	0.00570893	82.1216	82.1352	82.1465
PSMA7	O14818	PSA7_HUMAN	TVEDPVTVEY	_TVEDPVTVEY_.1	_TVEDPVTVEY_	22702.1	20447.9	20531.3	0.00793988	3.28681e-11	0.00455851	82.095	82.1295	82.1461
PHYH	O14832	PAHX_HUMAN	KFFGAENSVNL	_KFFGAENSVNL_.2	_KFFGAENSVNL_	102011	102511	110079	0.00719478	0.000202465	0.000161381	80.9254	80.9808	80.8926
TNFRSF13B	O14836-2	TR13B_HUMAN	SADQVALVY	_SADQVALVY_.1	_SADQVALVY_	48629.8	44679	44786.7	3.56655e-06	4.90681e-33	1.53695e-20	75.6018	75.4687	75.6026
TNFRSF13B	O14836-2	TR13B_HUMAN	SADQVALVY	_SADQVALVY_.2	_SADQVALVY_	48629.8	44679	44786.7	0.00892083	Filtered	Filtered	75.5596	Filtered	Filtered
IFIT3	O14879	IFIT3_HUMAN	QEHADQAEI	_QEHADQAEI_.2	_QEHADQAEI_	Non Numérique	Non Numérique	4914.27	Filtered	Filtered	0.00691743	Filtered	Filtered	28.4043
MGST3	O14880	MGST3_HUMAN	HPRIASGLGL	_HPRIASGLGL_.2	_HPRIASGLGL_	224954	228858	266200	1.08861e-06	2.3093e-76	4.01225e-42	61.1449	60.9353	60.9911
MGST3	O14880	MGST3_HUMAN	HPRIASGL	_HPRIASGL_.2	_HPRIASGL_	95639.2	87559.7	91967.4	6.21046e-07	2.65788e-65	5.61398e-52	37.4019	37.3542	37.4156
IKBKB	O14920-4	IKKB_HUMAN	LSDIASALRY	_LSDIASALRY_.2	_LSDIASALRY_	927414	884049	920841	8.32543e-07	1.31062e-67	2.46533e-42	84.653	84.6822	84.6948
IKBKB	O14920-4	IKKB_HUMAN	SPRPQPESV	_SPRPQPESV_.2	_SPRPQPESV_	96993.3	92316.4	100053	5.2745e-05	5.24185e-54	6.21693e-54	33.7131	33.6895	33.8136
RGS12	O14924-4	RGS12_HUMAN	STDKAGVVAEY	_STDKAGVVAEY_.2	_STDKAGVVAEY_	88356.3	82722.7	76681.3	7.54081e-05	1.43606e-47	2.09125e-35	48.505	48.2404	48.4696
TIMM23	O14925	TIM23_HUMAN	KPRNVQILNM	_KPRNVQILNM[Oxidation (M)]_.2	_KPRNVQILNM[Oxidation (M)]_	Non Numérique	4056.13	1205.14	Filtered	0.00641292	0.00614876	Filtered	42.0193	42.0076
TIMM23	O14925	TIM23_HUMAN	KPRNVQILNM	_KPRNVQILNM_.2	_KPRNVQILNM_	Non Numérique	4056.13	1205.14	Filtered	8.41314e-32	Filtered	Filtered	58.9819	Filtered
HAT1	O14929	HAT1_HUMAN	RYYTEFPTV	_RYYTEFPTV_.2	_RYYTEFPTV_	1.16205e+06	1.27136e+06	1.18534e+06	5.40308e-07	1.40329e-72	1.20148e-53	80.6418	80.6396	80.5567
HAT1	O14929	HAT1_HUMAN	VYPDKTRPR	_VYPDKTRPR_.3	_VYPDKTRPR_	467417	446664	499443	4.15588e-07	1.69462e-72	2.94261e-55	17.9949	17.8959	18.1226
HAT1	O14929	HAT1_HUMAN	FFPEYTHQL	_FFPEYTHQL_.2	_FFPEYTHQL_	445171	397429	410608	6.11873e-07	9.96896e-72	1.05867e-46	82.4624	82.4863	82.4194
HAT1	O14929	HAT1_HUMAN	FIDVDDERWHY	_FIDVDDERWHY_.2	_FIDVDDERWHY_	45630.6	55211.2	82215.5	8.51633e-07	1.48744e-60	3.60864e-57	80.8632	80.9133	80.7675
HAT1	O14929	HAT1_HUMAN	MSDAEQYRSY	_MSDAEQYRSY_.2	_MSDAEQYRSY_	19137.4	18206.6	18491.3	4.52886e-05	1.63136e-59	4.41473e-34	42.2572	42.2233	42.3266
HAT1	O14929	HAT1_HUMAN	MSDAEQYRSY	_M[Oxidation (M)]SDAEQYRSY_.2	_M[Oxidation (M)]SDAEQYRSY_	19137.4	18206.6	18491.3	9.66191e-05	8.35884e-17	3.34038e-07	36.1179	36.1831	36.3543
HAT1	O14929	HAT1_HUMAN	YYTEFPTVL	_YYTEFPTVL_.1	_YYTEFPTVL_	12489.2	10557.3	12635.5	0.000322491	3.05768e-41	1.69316e-05	118.377	118.638	118.533
HAT1	O14929	HAT1_HUMAN	YYTEFPTVL	_YYTEFPTVL_.2	_YYTEFPTVL_	12489.2	10557.3	12635.5	4.52081e-07	1.58613e-66	4.03292e-53	118.366	118.664	118.522
HAT1	O14929	HAT1_HUMAN	VTDMSDAEQY	_VTDMSDAEQY_.2	_VTDMSDAEQY_	74632.1	79067.8	59897.3	4.46936e-05	3.10444e-42	7.58571e-26	54.586	54.373	54.698
HAT1	O14929	HAT1_HUMAN	VTDMSDAEQY	_VTDM[Oxidation (M)]SDAEQY_.2	_VTDM[Oxidation (M)]SDAEQY_	74632.1	79067.8	59897.3	6.09932e-07	3.50033e-62	2.4271e-47	39.4811	39.4574	39.6655
HAT1	O14929	HAT1_HUMAN	VTDMSDAEQY	_VTDMSDAEQY_.1	_VTDMSDAEQY_	74632.1	79067.8	59897.3	0.00839644	2.56361e-26	0.00490693	54.6012	54.3986	54.7236
CASK	O14936-3	CSKP_HUMAN	YSEAVASHY	_YSEAVASHY_.2	_YSEAVASHY_	73965.4	75947.4	74314.1	3.71966e-07	7.28858e-71	1.89066e-59	41.8752	41.8098	41.9027
PLD2	O14939-4	PLD2_HUMAN	VTAQVVGTERY	_VTAQVVGTERY_.2	_VTAQVVGTERY_	288987	290270	285408	3.04869e-07	1.15734e-80	1.17929e-63	53.7258	53.4763	53.6651
PLD2	O14939-4	PLD2_HUMAN	SPPLARSEL	_SPPLARSEL_.2	_SPPLARSEL_	79830.6	70379.8	72664.6	1.49076e-05	1.02911e-47	3.85756e-36	55.4125	55.1941	55.3458
HGS	O14964	HGS_HUMAN	QLDERRLYY	_QLDERRLYY_.3	_QLDERRLYY_	402095	415697	385566	1.4956e-05	9.44791e-37	2.1907e-40	54.7506	54.5427	54.7215
HGS	O14964	HGS_HUMAN	QLDERRLYY	_QLDERRLYY_.2	_QLDERRLYY_	402095	415697	385566	1.04828e-05	1.98809e-57	4.18874e-42	54.7241	54.5529	54.7159
HGS	O14964	HGS_HUMAN	LAEDIDPELARY	_LAEDIDPELARY_.2	_LAEDIDPELARY_	8341.09	8782.81	8928.28	0.00043408	0.000550957	0.000857773	84.7591	84.8145	84.7644
HGS	O14964	HGS_HUMAN	YQPTPTAGY	_YQPTPTAGY_.1	_YQPTPTAGY_	Non Numérique	Non Numérique	18209.1	Filtered	Filtered	0.006915	Filtered	Filtered	57.1956
AURKA	O14965	AURKA_HUMAN	YFHDATRVY	_YFHDATRVY_.3	_YFHDATRVY_	175848	174324	164852	1.617e-05	6.17096e-53	1.78024e-29	48.2401	47.918	48.1733
AURKA	O14965	AURKA_HUMAN	YFHDATRVY	_YFHDATRVY_.2	_YFHDATRVY_	175848	174324	164852	2.21898e-05	2.85775e-39	6.12234e-33	48.2178	47.927	48.1875
DSCR3	O14972-2	DSCR3_HUMAN	TYHGVFVNI	_TYHGVFVNI_.2	_TYHGVFVNI_	389993	388741	451764	8.38347e-07	3.84008e-66	2.53136e-51	86.9478	86.972	86.9117
PPP1R12A	O14974	MYPT1_HUMAN	ETSSTSAGDRY	_ETSSTSAGDRY_.2	_ETSSTSAGDRY_	9755.11	10391.9	8319.43	0.000249523	3.7966e-10	0.00348315	22.0268	22.2023	22.4057
PPP1R12A	O14974	MYPT1_HUMAN	ESETSREDEY	_ESETSREDEY_.2	_ESETSREDEY_	3520.36	4662.69	Non Numérique	0.00036261	7.80137e-24	Filtered	25.5327	25.535	Filtered
PPP1R12A	O14974	MYPT1_HUMAN	VPTAVTIPV	_VPTAVTIPV_.1	_VPTAVTIPV_	Non Numérique	2614.54	3348.76	Filtered	5.62227e-05	0.000510868	Filtered	97.9168	97.8053
PPP1R12A	O14974	MYPT1_HUMAN	SLVGITSAY	_SLVGITSAY_.1	_SLVGITSAY_	Non Numérique	10972.7	Non Numérique	Filtered	0.00129577	Filtered	Filtered	90.4309	Filtered
PPP1R12A	O14974	MYPT1_HUMAN	SSPRLSSSL	_SSPRLSSSL_.2	_SSPRLSSSL_	3084.6	Non Numérique	Non Numérique	0.00675957	Filtered	Filtered	49.9452	Filtered	Filtered
GAK	O14976-2	GAK_HUMAN	RLFSTAEAAVY	_RLFSTAEAAVY_.2	_RLFSTAEAAVY_	42980.1	39812.6	37306.5	0.000222082	1.83368e-05	0.00469724	76.5171	76.4005	76.4567
GAK	O14976-2	GAK_HUMAN	RQPGSTAQY	_RQPGSTAQY_.2	_RQPGSTAQY_	34588.8	32972.6	32567.5	2.39674e-06	5.6535e-60	4.35388e-33	23.4813	23.4841	23.6979
GAK	O14976-2	GAK_HUMAN	KVIQSVANY	_KVIQSVANY_.2	_KVIQSVANY_	27375.8	29182.7	26840.4	2.26918e-06	6.02363e-46	1.7606e-25	50.8834	50.655	50.906
GAK	O14976-2	GAK_HUMAN	RVASTSQEY	_RVASTSQEY_.2	_RVASTSQEY_	20737	19991.1	Non Numérique	0.00507412	0.00367938	Filtered	25.4643	25.3883	Filtered
AZIN1	O14977	AZIN1_HUMAN	GSDEPAFMYY	_GSDEPAFM[Oxidation (M)]YY_.2	_GSDEPAFM[Oxidation (M)]YY_	237317	231091	236066	3.04869e-07	1.59362e-79	4.63325e-61	84.0905	84.057	84.132
AZIN1	O14977	AZIN1_HUMAN	GSDEPAFMYY	_GSDEPAFMYY_.2	_GSDEPAFMYY_	237317	231091	236066	1.80825e-06	4.61587e-64	3.2594e-50	98.9069	99.0738	98.9731
AZIN1	O14977	AZIN1_HUMAN	GSDEPAFMYY	_GSDEPAFM[Oxidation (M)]YY_.1	_GSDEPAFM[Oxidation (M)]YY_	237317	231091	236066	1.20545e-06	1.24941e-56	4.8168e-46	84.0732	84.0658	84.146
AZIN1	O14977	AZIN1_HUMAN	GSDEPAFMYY	_GSDEPAFMYY_.1	_GSDEPAFMYY_	237317	231091	236066	6.02091e-07	5.57038e-73	4.8331e-46	98.9064	99.0628	98.9778
AZIN1	O14977	AZIN1_HUMAN	KIISEPGSYY	_KIISEPGSYY_.2	_KIISEPGSYY_	45632.4	40824.5	40395.3	0.00550009	1.01126e-09	0.00419	62.4811	62.2242	62.4108
AZIN1	O14977	AZIN1_HUMAN	VYGSFASKL	_VYGSFASKL_.2	_VYGSFASKL_	374906	357672	379090	3.04869e-07	4.31083e-79	1.77874e-63	69.0429	68.9165	68.9381
HNRNPDL	O14979	HNRDL_HUMAN	YADYSGQQSTY	_YADYSGQQSTY_.2	_YADYSGQQSTY_	281730	301507	301575	3.04869e-07	3.03923e-70	3.65725e-58	50.0609	49.7178	50.0931
HNRNPDL	O14979	HNRDL_HUMAN	YADYSGQQSTY	_YADYSGQQSTY_.1	_YADYSGQQSTY_	281730	301507	301575	2.08908e-06	6.27384e-56	6.02524e-38	50.0779	49.6982	50.0736
HNRNPDL	O14979	HNRDL_HUMAN	KVAQPKEVY	_KVAQPKEVY_.2	_KVAQPKEVY_	159677	153818	138895	4.5113e-07	2.08228e-73	1.30544e-57	31.3992	31.3545	31.484
XPO1	O14980	XPO1_HUMAN	KAVGHPFVI	_KAVGHPFVI_.2	_KAVGHPFVI_	1.08499e+06	1153521	1.20148e+06	3.33126e-07	3.4476e-76	7.9655e-53	59.4833	59.2742	59.3607
XPO1	O14980	XPO1_HUMAN	QYEEQFVTL	_QYEEQFVTL_.2	_QYEEQFVTL_	190638	188721	187526	1.30207e-05	1.19974e-55	3.62883e-39	98.91	99.0601	98.9679
XPO1	O14980	XPO1_HUMAN	QYEEQFVTL	_QYEEQFVTL_.1	_QYEEQFVTL_	190638	188721	187526	0.000437383	5.88216e-24	8.97513e-29	98.9064	99.0575	98.9674
XPO1	O14980	XPO1_HUMAN	DTDSINLY	_DTDSINLY_.1	_DTDSINLY_	119444	117362	108155	3.94359e-07	1.25325e-71	5.54284e-58	83.0995	83.0973	83.2084
XPO1	O14980	XPO1_HUMAN	DTDSINLY	_DTDSINLY_.2	_DTDSINLY_	119444	117362	108155	2.72941e-06	7.51292e-55	6.60935e-52	83.0824	83.1115	83.2049
XPO1	O14980	XPO1_HUMAN	KAVGHPFVIQL	_KAVGHPFVIQL_.2	_KAVGHPFVIQL_	98497.1	92309.3	92859.5	3.30208e-07	6.04118e-78	4.64687e-61	83.6538	83.6463	83.538
XPO1	O14980	XPO1_HUMAN	MYIVGQYPRF	_M[Oxidation (M)]YIVGQYPRF_.2	_M[Oxidation (M)]YIVGQYPRF_	28162.6	29172	31832.8	1.86156e-05	3.0682e-41	6.4329e-24	85.7979	85.7853	85.6776
XPO1	O14980	XPO1_HUMAN	MYIVGQYPRF	_MYIVGQYPRF_.2	_MYIVGQYPRF_	28162.6	29172	31832.8	3.04869e-07	1.23751e-76	3.74362e-64	95.1635	95.241	95.061
XPO1	O14980	XPO1_HUMAN	TVKQLGSIL	_TVKQLGSIL_.2	_TVKQLGSIL_	49689.9	55520.3	53654.4	0.000585618	0.00151814	4.97115e-07	77.6962	77.59	77.5889
XPO1	O14980	XPO1_HUMAN	VPMFRNVSL	_VPM[Oxidation (M)]FRNVSL_.2	_VPM[Oxidation (M)]FRNVSL_	34468	27985.3	27449.8	1.72423e-05	6.59534e-16	1.31754e-10	78.5462	78.5132	78.4655
XPO1	O14980	XPO1_HUMAN	SQNMNTKYY	_SQNMNTKYY_.2	_SQNMNTKYY_	7504.72	7889.99	7866.5	0.000433836	0.00743686	0.00565025	40.0246	39.9747	40.1095
XPO1	O14980	XPO1_HUMAN	SQNMNTKYY	_SQNM[Oxidation (M)]NTKYY_.2	_SQNM[Oxidation (M)]NTKYY_	7504.72	7889.99	7866.5	0.00746901	0.00748343	Filtered	29.7337	29.7207	Filtered
XPO1	O14980	XPO1_HUMAN	HTFYEAVGY	_HTFYEAVGY_.2	_HTFYEAVGY_	Non Numérique	Non Numérique	61935.5	Filtered	Filtered	0.00814548	Filtered	Filtered	71.9624
BTAF1	O14981	BTAF1_HUMAN	GQKRVVNVY	_GQKRVVNVY_.2	_GQKRVVNVY_	5333.37	5348.26	3993.41	0.00358132	1.06191e-23	7.40644e-21	34.2122	34.1886	34.2709
ARHGEF10	O15013-7	ARHGA_HUMAN	IAQDHRSSL	_IAQDHRSSL_.2	_IAQDHRSSL_	Non Numérique	16951	Non Numérique	Filtered	0.00911699	Filtered	Filtered	22.9992	Filtered
ZNF609	O15014	ZN609_HUMAN	PGSYLPSSYSF	_PGSYLPSSYSF_.2	_PGSYLPSSYSF_	90165	94768.1	100847	3.04869e-07	6.7032e-77	7.23159e-59	100.348	100.557	100.446
ZNF609	O15014	ZN609_HUMAN	PGSYLPSSYSF	_PGSYLPSSYSF_.1	_PGSYLPSSYSF_	90165	94768.1	100847	0.000147051	5.26296e-31	6.89264e-07	100.341	100.55	100.439
ZNF609	O15014	ZN609_HUMAN	IAIEPGAAL	_IAIEPGAAL_.1	_IAIEPGAAL_	43883.3	37809.4	44291.8	8.13073e-05	6.64921e-29	5.14071e-15	93.8744	93.9487	93.8807
SPTBN2	O15020	SPTN2_HUMAN	QYSDINNRW	_QYSDINNRW_.2	_QYSDINNRW_	104990	119053	79774.2	0.00048139	5.06101e-15	1.40307e-17	56.8662	56.6416	56.8894
SEC16A	O15027	SC16A_HUMAN	QSDYYASYY	_QSDYYASYY_.2	_QSDYYASYY_	25307.9	26303.2	27335.9	3.2332e-06	1.40704e-60	6.39699e-21	70.8664	70.6769	70.8828
SEC16A	O15027	SC16A_HUMAN	QSDYYASYY	_QSDYYASYY_.1	_QSDYYASYY_	25307.9	26303.2	27335.9	0.00032865	8.36605e-12	1.96964e-05	70.8763	70.7182	70.8667
SEC16A	O15027	SC16A_HUMAN	GPAAAASSL	_GPAAAASSL_.1	_GPAAAASSL_	37670.2	37115.2	37860.1	3.90602e-07	5.47568e-62	6.72194e-54	51.6718	51.4851	51.7259
SEC16A	O15027	SC16A_HUMAN	GPTQPPLSL	_GPTQPPLSL_.2	_GPTQPPLSL_	38725.6	34687	35480.6	3.76544e-07	2.14327e-69	1.94721e-51	90.142	90.2034	90.1176
SEC16A	O15027	SC16A_HUMAN	VYTKKTTKL	_VYTKKTTKL_.2	_VYTKKTTKL_	10157.3	10149.8	10196.7	4.75255e-07	5.60077e-58	4.3764e-35	17.6263	17.4934	17.6023
SEC16A	O15027	SC16A_HUMAN	HPRQSGPGAPNL	_HPRQSGPGAPNL_.2	_HPRQSGPGAPNL_	7221.89	7123.27	6816.24	0.000214065	5.61872e-12	0.00325203	35.3602	35.3785	35.4555
SEC16A	O15027	SC16A_HUMAN	ETERFRELLLY	_ETERFRELLLY_.3	_ETERFRELLLY_	32934.4	35139.2	39582.3	1.35629e-06	1.03189e-67	1.6567e-29	89.5843	89.6561	89.4712
SEC16A	O15027	SC16A_HUMAN	IQRTEAYEY	_IQRTEAYEY_.2	_IQRTEAYEY_	15008.8	Non Numérique	20750.9	0.000466248	Filtered	0.00840647	43.8801	Filtered	43.877
PLXNB2	O15031	PLXB2_HUMAN	TYTDRVFFL	_TYTDRVFFL_.2	_TYTDRVFFL_	64395.7	57763	59109.9	5.52192e-07	1.95191e-66	2.97381e-52	105.946	106.113	105.929
PLXNB2	O15031	PLXB2_HUMAN	YYTDIMHTL	_YYTDIMHTL_.2	_YYTDIMHTL_	888252	835640	932617	3.06792e-07	1.60556e-75	1.48306e-54	92.339	92.4319	92.32
PLXNB2	O15031	PLXB2_HUMAN	YYTDIMHTL	_YYTDIM[Oxidation (M)]HTL_.2	_YYTDIM[Oxidation (M)]HTL_	888252	835640	932617	3.30247e-07	4.70295e-71	3.46351e-55	70.7671	70.609	70.6791
PLXNB2	O15031	PLXB2_HUMAN	HTDSLNTLV	_HTDSLNTLV_.2	_HTDSLNTLV_	8229.54	Non Numérique	Non Numérique	0.00900467	Filtered	Filtered	67.5641	Filtered	Filtered
PLXNB2	O15031	PLXB2_HUMAN	YTDHATYKA	_YTDHATYKA_.2	_YTDHATYKA_	Non Numérique	1325.55	Non Numérique	Filtered	0.00499309	Filtered	Filtered	22.5926	Filtered
AREL1	O15033-2	AREL1_HUMAN	HPNPNRPAHL	_HPNPNRPAHL_.2	_HPNPNRPAHL_	1585.1	Non Numérique	1998.8	0.000417622	Filtered	0.00392073	23.9926	Filtered	24.1568
AREL1	O15033-2	AREL1_HUMAN	LFDTTNQLF	_LFDTTNQLF_.2	_LFDTTNQLF_	12722.5	Non Numérique	18555	0.00518585	Filtered	0.00811362	106.382	Filtered	106.466
TECPR2	O15040	TCPR2_HUMAN	VTDKNPAGDY	_VTDKNPAGDY_.2	_VTDKNPAGDY_	35230.5	31486.1	35414.5	5.36031e-05	8.03037e-37	6.09423e-21	34.4107	34.4184	34.5895
TECPR2	O15040	TCPR2_HUMAN	LTEQRALLY	_LTEQRALLY_.2	_LTEQRALLY_	551293	525125	554910	3.04869e-07	6.16556e-80	3.66575e-62	68.1057	67.8852	67.9327
U2SURP	O15042-2	SR140_HUMAN	MTESKFSKY	_MTESKFSKY_.2	_MTESKFSKY_	24290	23366.3	26725.1	9.16611e-06	5.62324e-50	3.94199e-32	34.4119	34.3934	34.5384
U2SURP	O15042-2	SR140_HUMAN	MTESKFSKY	_M[Oxidation (M)]TESKFSKY_.2	_M[Oxidation (M)]TESKFSKY_	24290	23366.3	26725.1	9.91423e-07	5.66639e-68	5.94755e-44	27.6741	27.7551	27.838
U2SURP	O15042-2	SR140_HUMAN	RPKKPGQSF	_RPKKPGQSF_.2	_RPKKPGQSF_	889671	810484	892853	6.97772e-07	1.58827e-63	1.68947e-48	13.3662	13.0438	13.3894
U2SURP	O15042-2	SR140_HUMAN	GRFGPLASVK	_GRFGPLASVK_.2	_GRFGPLASVK_	Non Numérique	88389.2	Non Numérique	Filtered	0.00965889	Filtered	Filtered	48.9169	Filtered
TRANK1	O15050	TRNK1_HUMAN	YPFRVGELEY	_YPFRVGELEY_.2	_YPFRVGELEY_	57044.7	51242.2	54827	0.00847442	0.00290344	0.00109793	85.7287	85.7422	85.6765
KDM6B	O15054	KDM6B_HUMAN	RSHTTIAKY	_RSHTTIAKY_.3	_RSHTTIAKY_	21626	22435.7	Non Numérique	0.00817281	0.00288663	Filtered	18.1205	18.0032	Filtered
KIAA0355	O15063	K0355_HUMAN	GSDPEFARY	_GSDPEFARY_.2	_GSDPEFARY_	490510	478987	479650	1.53075e-06	1.20153e-58	2.56062e-47	53.6272	53.3724	53.5979
KIAA0355	O15063	K0355_HUMAN	AQIENKEAY	_AQIENKEAY_.2	_AQIENKEAY_	6652.24	6466.51	6463.23	0.000317565	3.05689e-13	4.99014e-10	33.5116	33.4775	33.5911
KIF3B	O15066	KIF3B_HUMAN	VYVKDLSSF	_VYVKDLSSF_.2	_VYVKDLSSF_	339718	332113	331552	1.95704e-06	1.33695e-51	3.87018e-46	77.8824	77.818	77.838
KIF3B	O15066	KIF3B_HUMAN	GQTGTGKTY	_GQTGTGKTY_.2	_GQTGTGKTY_	321114	255240	140035	1.57902e-05	1.869e-28	1.01847e-21	14.4984	14.2334	14.4744
MCF2L	O15068-8	MCF2L_HUMAN	RFKPMQRHLF	_RFKPMQRHLF_.3	_RFKPMQRHLF_	7427.88	Non Numérique	7276.05	0.00845134	Filtered	0.00685498	44.1708	Filtered	43.9892
DCLK1	O15075-2	DCLK1_HUMAN	YTERDASGMLY	_YTERDASGM[Oxidation (M)]LY_.2	_YTERDASGM[Oxidation (M)]LY_	62983.2	64627.5	67014.2	5.49993e-07	7.47329e-69	2.22843e-28	50.155	49.8799	50.0983
DCLK1	O15075-2	DCLK1_HUMAN	YTERDASGMLY	_YTERDASGMLY_.2	_YTERDASGMLY_	62983.2	64627.5	67014.2	3.63707e-07	5.83076e-52	9.48224e-59	63.1508	62.9384	63.0675
ANKRD28	O15084	ANR28_HUMAN	RYTNTSKTVSF	_RYTNTSKTVSF_.2	_RYTNTSKTVSF_	3752.14	Non Numérique	Non Numérique	0.00257542	Filtered	Filtered	42.0648	Filtered	Filtered
CHUK	O15111	IKKA_HUMAN	LSDIGSGIRYL	_LSDIGSGIRYL_.2	_LSDIGSGIRYL_	533190	457596	542604	3.04869e-07	7.83937e-79	1.71165e-62	88.7658	88.8579	88.7769
CHUK	O15111	IKKA_HUMAN	LSDIGSGIRY	_LSDIGSGIRY_.2	_LSDIGSGIRY_	3.295e+06	1.60875e+06	1.59158e+06	5.65384e-07	2.83379e-61	8.84355e-54	68.5749	68.4171	68.4543
CHUK	O15111	IKKA_HUMAN	LSDIGSGIRY	_LSDIGSGIRY_.1	_LSDIGSGIRY_	3.295e+06	1.60875e+06	1.59158e+06	Filtered	1.68464e-36	9.00876e-06	Filtered	68.4136	68.4718
NPC1	O15118	NPC1_HUMAN	SVMPAVHTF	_SVMPAVHTF_.2	_SVMPAVHTF_	17884.8	17976.3	19545.2	0.000132254	2.13805e-25	1.52993e-20	76.2179	76.1329	76.1521
NPC1	O15118	NPC1_HUMAN	SVMPAVHTF	_SVM[Oxidation (M)]PAVHTF_.2	_SVM[Oxidation (M)]PAVHTF_	17884.8	17976.3	19545.2	4.01688e-06	5.05809e-30	2.56423e-23	59.6276	59.3829	59.5612
NPC1	O15118	NPC1_HUMAN	VYADYHTHF	_VYADYHTHF_.3	_VYADYHTHF_	19556	19165.3	35053.1	8.0954e-07	5.16647e-76	8.79012e-13	51.6915	51.4578	51.7351
NPC1	O15118	NPC1_HUMAN	VYADYHTHF	_VYADYHTHF_.2	_VYADYHTHF_	19556	19165.3	35053.1	0.000441441	9.743e-09	Filtered	51.712	51.494	Filtered
NPC1	O15118	NPC1_HUMAN	VDNIFILVQ	_VDNIFILVQ_.2	_VDNIFILVQ_	1.69398e+06	Non Numérique	Non Numérique	0.000400986	Filtered	Filtered	98.6485	Filtered	Filtered
TBX3	O15119	TBX3_HUMAN	KYQPRFHIV	_KYQPRFHIV_.2	_KYQPRFHIV_	73112.4	85029.5	64632.9	0.000318254	4.9856e-25	3.9269e-27	50.867	50.6281	50.7956
TBX3	O15119	TBX3_HUMAN	YQNDKITQL	_YQNDKITQL_.2	_YQNDKITQL_	27602.4	25267.7	26821.1	5.72876e-06	1.64837e-55	1.59631e-43	55.1023	54.9102	55.0419
AGPAT2	O15120-2	PLCB_HUMAN	QRSSTAMTV	_QRSSTAM[Oxidation (M)]TV_.2	_QRSSTAM[Oxidation (M)]TV_	Non Numérique	7795.29	8420.53	Filtered	0.000905315	0.00245225	Filtered	31.9382	32.0625
DEGS1	O15121	DEGS1_HUMAN	HFIAEHYMF	_HFIAEHYM[Oxidation (M)]F_.2	_HFIAEHYM[Oxidation (M)]F_	1.15894e+06	1.10591e+06	1178767	4.38268e-07	4.6316e-67	7.86009e-55	67.9826	67.7725	67.9559
DEGS1	O15121	DEGS1_HUMAN	HFIAEHYMF	_HFIAEHYMF_.2	_HFIAEHYMF_	1.15894e+06	1.10591e+06	1178767	2.02147e-06	2.13611e-58	1.8687e-51	79.0138	78.9805	78.8875
DEGS1	O15121	DEGS1_HUMAN	HFIAEHYMF	_HFIAEHYM[Oxidation (M)]F_.3	_HFIAEHYM[Oxidation (M)]F_	1.15894e+06	1.10591e+06	1178767	6.67216e-06	5.04706e-48	7.18008e-25	68.1083	67.8616	67.9249
DEGS1	O15121	DEGS1_HUMAN	HFIAEHYMF	_HFIAEHYMF_.3	_HFIAEHYMF_	1.15894e+06	1.10591e+06	1178767	0.00025514	1.16003e-27	1.83432e-15	79.0193	78.9913	78.9033
DEGS1	O15121	DEGS1_HUMAN	FPNIPGKSL	_FPNIPGKSL_.2	_FPNIPGKSL_	5.17653e+06	4.8964e+06	4.71793e+06	3.06669e-07	1.3164e-74	1.8538e-59	77.7861	77.6852	77.6371
DEGS1	O15121	DEGS1_HUMAN	KGHETYSYY	_KGHETYSYY_.2	_KGHETYSYY_	Non Numérique	8259.07	Non Numérique	Filtered	0.00229759	Filtered	Filtered	33.6836	Filtered
ARPC2	O15144	ARPC2_HUMAN	NTINLIHTF	_NTINLIHTF_.2	_NTINLIHTF_	33946.4	32434.9	36684.8	0.000461218	2.88356e-35	0.00836413	91.7873	91.7912	91.6853
ARPC2	O15144	ARPC2_HUMAN	RPDAEKKEM	_RPDAEKKEM_.3	_RPDAEKKEM_	114015	116671	126570	1.49779e-05	1.78404e-36	6.8128e-34	12.8161	12.7238	12.7242
ARPC2	O15144	ARPC2_HUMAN	RPDAEKKEM	_RPDAEKKEM_.2	_RPDAEKKEM_	114015	116671	126570	4.57787e-07	2.49773e-55	2.11034e-43	12.8251	12.7327	12.7332
ARPC2	O15144	ARPC2_HUMAN	RPDAEKKEM	_RPDAEKKEM[Oxidation (M)]_.2	_RPDAEKKEM[Oxidation (M)]_	114015	116671	126570	0.000233854	Filtered	0.00117985	12.8146	Filtered	12.7332
ARPC2	O15144	ARPC2_HUMAN	RPDAEKKEM	_RPDAEKKEM[Oxidation (M)]_.3	_RPDAEKKEM[Oxidation (M)]_	114015	116671	126570	Filtered	8.09006e-36	3.71437e-29	Filtered	11.8456	11.9091
ARPC3	O15145	ARPC3_HUMAN	VMRAYLQQL	_VMRAYLQQL_.2	_VMRAYLQQL_	22596.5	29024.8	21308.3	0.00406683	2.57179e-05	0.00874763	76.0017	75.8803	75.9096
ARPC3	O15145	ARPC3_HUMAN	VMRAYLQQL	_VM[Oxidation (M)]RAYLQQL_.2	_VM[Oxidation (M)]RAYLQQL_	22596.5	29024.8	21308.3	Filtered	1.03323e-07	Filtered	Filtered	65.4846	Filtered
ARPC3	O15145	ARPC3_HUMAN	IYYFKANVF	_IYYFKANVF_.2	_IYYFKANVF_	6638.69	Non Numérique	Non Numérique	0.00325524	Filtered	Filtered	97.1694	Filtered	Filtered
BET1	O15155	BET1_HUMAN	SQFDSTTGF	_SQFDSTTGF_.1	_SQFDSTTGF_	28867.6	30300.4	32546.1	3.37749e-06	1.58754e-73	8.51624e-57	72.8174	72.6855	72.8449
POLR1C	O15160	RPAC1_HUMAN	TTDFPGNYSGY	_TTDFPGNYSGY_.2	_TTDFPGNYSGY_	1.30281e+06	1.31229e+06	1346558	3.06769e-07	2.73521e-76	5.12983e-62	77.8126	77.79	77.8361
POLR1C	O15160	RPAC1_HUMAN	TTDFPGNYSGY	_TTDFPGNYSGY_.1	_TTDFPGNYSGY_	1.30281e+06	1.31229e+06	1346558	6.47386e-07	6.39023e-73	2.86958e-53	77.8057	77.7288	77.8073
TRIM24	O15164-2	TIF1A_HUMAN	SPKPNGPVL	_SPKPNGPVL_.2	_SPKPNGPVL_	59589.4	58532.2	57109.2	1.5788e-06	3.74988e-51	1.87201e-25	49.5749	49.3679	49.5133
AXIN1	O15169-2	AXIN1_HUMAN	STDPRPASY	_STDPRPASY_.2	_STDPRPASY_	10369492	10748787	11021673	4.87071e-07	1.1443e-65	3.15084e-49	33.5051	33.5014	33.6254
AXIN1	O15169-2	AXIN1_HUMAN	YSEGREFRY	_YSEGREFRY_.2	_YSEGREFRY_	30849.9	28839.1	28327.7	0.00200809	3.13986e-10	0.000927187	42.711	42.698	42.744
PGRMC2	O15173	PGRC2_HUMAN	KVFDVTKGSKFY	_KVFDVTKGSKFY_.3	_KVFDVTKGSKFY_	Non Numérique	4520.26	Non Numérique	Filtered	0.001011	Filtered	Filtered	60.2852	Filtered
VILL	O15195-2	VILL_HUMAN	RLPEEVPSF	_RLPEEVPSF_.2	_RLPEEVPSF_	91962.6	86702.4	92089.7	5.43656e-05	7.72767e-30	2.11949e-18	82.1611	82.2138	82.1626
PFDN6	O15212	PFD6_HUMAN	KLQGEVEKY	_KLQGEVEKY_.2	_KLQGEVEKY_	3909.93	4084.33	3310.18	0.000131941	8.06724e-34	0.0048619	33.0568	33.0541	33.1311
WDR46	O15213	WDR46_HUMAN	ASETGFLTY	_ASETGFLTY_.1	_ASETGFLTY_	2.13183e+06	2.07889e+06	2195354	1.59935e-06	6.6443e-63	4.76999e-46	89.9363	90.0029	89.9486
WDR46	O15213	WDR46_HUMAN	ASETGFLTY	_ASETGFLTY_.2	_ASETGFLTY_	2.13183e+06	2.07889e+06	2195354	3.23098e-07	1.23963e-75	1.40155e-57	89.9506	90.0433	89.9942
GSTA4	O15217	GSTA4_HUMAN	HYIADKHNLF	_HYIADKHNLF_.3	_HYIADKHNLF_	95793.5	96519.3	96058	6.0132e-06	8.28065e-45	4.84013e-33	51.046	50.8228	51.0216
GSTA4	O15217	GSTA4_HUMAN	HYIADKHNLF	_HYIADKHNLF_.2	_HYIADKHNLF_	95793.5	96519.3	96058	1.91661e-06	1.46567e-50	1.07165e-37	51.0457	50.8068	51.0004
GSTA4	O15217	GSTA4_HUMAN	RYFPVFEKI	_RYFPVFEKI_.2	_RYFPVFEKI_	138241	142911	146580	3.04869e-07	3.4083e-80	1.04151e-64	84.467	84.4595	84.3777
NKRF	O15226	NKRF_HUMAN	GSDKINYTY	_GSDKINYTY_.2	_GSDKINYTY_	992825	955471	891033	3.14198e-07	2.12514e-68	9.99128e-55	49.3703	49.1164	49.4133
NKRF	O15226	NKRF_HUMAN	RPRFEPVHF	_RPRFEPVHF_.3	_RPRFEPVHF_	133763	134036	159316	2.03669e-05	1.22853e-33	2.05872e-28	56.1712	55.9529	56.0639
NKRF	O15226	NKRF_HUMAN	MTSGSDKINYTY	_MTSGSDKINYTY_.2	_MTSGSDKINYTY_	1611.26	1182.4	Non Numérique	6.18028e-06	0.000141657	Filtered	55.9244	55.6694	Filtered
GNPAT	O15228	GNPAT_HUMAN	VYFGDPVSL	_VYFGDPVSL_.1	_VYFGDPVSL_	288028	270925	249134	3.5307e-07	3.083e-75	1.10064e-61	110.743	110.973	110.874
GNPAT	O15228	GNPAT_HUMAN	VYFGDPVSL	_VYFGDPVSL_.2	_VYFGDPVSL_	288028	270925	249134	0.00914593	1.79101e-09	0.000569542	110.726	110.961	110.862
GNPAT	O15228	GNPAT_HUMAN	AVRKFTSQL	_AVRKFTSQL_.2	_AVRKFTSQL_	6932.06	7180.54	7345.92	6.06764e-05	4.63621e-24	4.09647e-06	42.0488	41.9939	42.0345
GNPAT	O15228	GNPAT_HUMAN	LQNRPSMDF	_LQNRPSMDF_.2	_LQNRPSMDF_	17198	16235.7	22746.7	0.00797111	4.02489e-09	0.00237911	62.4486	62.2022	62.3417
GNPAT	O15228	GNPAT_HUMAN	QEHPVVLLP	_QEHPVVLLP_.2	_QEHPVVLLP_	6562.13	Non Numérique	7582.11	0.00768006	Filtered	0.00296645	85.3727	Filtered	85.3361
GNPAT	O15228	GNPAT_HUMAN	KQSEDMHAF	_KQSEDM[Oxidation (M)]HAF_.2	_KQSEDM[Oxidation (M)]HAF_	7893.3	7879.51	Non Numérique	0.000485348	0.000100902	Filtered	21.5446	21.6312	Filtered
LAMA5	O15230	LAMA5_HUMAN	HYLPDLHHL	_HYLPDLHHL_.3	_HYLPDLHHL_	650194	715610	716502	5.52142e-07	4.8897e-65	9.30098e-48	65.2764	65.119	65.1234
LAMA5	O15230	LAMA5_HUMAN	HYLPDLHHL	_HYLPDLHHL_.2	_HYLPDLHHL_	650194	715610	716502	2.55269e-05	1.61232e-36	6.29794e-27	65.276	65.1134	65.1021
LAMA5	O15230	LAMA5_HUMAN	SYSPLLREF	_SYSPLLREF_.2	_SYSPLLREF_	284992	272358	251943	4.01039e-07	6.52808e-78	3.76133e-64	90.5608	90.6432	90.5052
LAMA5	O15230	LAMA5_HUMAN	NAYSRILQA	_NAYSRILQA_.2	_NAYSRILQA_	102723	94427.5	92451.6	4.54562e-05	5.52798e-36	5.37467e-35	63.6849	63.5849	63.6252
LAMA5	O15230	LAMA5_HUMAN	SSYGGTLRY	_SSYGGTLRY_.2	_SSYGGTLRY_	45035	Non Numérique	44495.6	7.11609e-05	Filtered	0.00093497	51.9007	Filtered	51.9026
CASC3	O15234	CASC3_HUMAN	TYFSAPGVMNF	_TYFSAPGVM[Oxidation (M)]NF_.2	_TYFSAPGVM[Oxidation (M)]NF_	93633.3	80153	90769.8	3.04869e-07	1.41108e-83	1.72216e-65	101.306	101.468	101.357
CASC3	O15234	CASC3_HUMAN	TYFSAPGVMNF	_TYFSAPGVMNF_.2	_TYFSAPGVMNF_	93633.3	80153	90769.8	3.09269e-07	2.66377e-65	2.67618e-51	117.82	118.102	117.94
NDUFA1	O15239	NDUA1_HUMAN	RISGVDRYY	_RISGVDRYY_.3	_RISGVDRYY_	906461	863794	735963	1.73088e-05	8.52726e-43	7.4141e-33	45.6101	45.3928	45.5381
NDUFA1	O15239	NDUA1_HUMAN	RISGVDRYY	_RISGVDRYY_.2	_RISGVDRYY_	906461	863794	735963	3.05379e-06	6.83372e-54	1.03836e-41	45.6138	45.4018	45.5471
ACOX3	O15254-2	ACOX3_HUMAN	TYIQKIFRM	_TYIQKIFRM[Oxidation (M)]_.3	_TYIQKIFRM[Oxidation (M)]_	291588	296803	307756	5.77157e-07	2.31368e-65	8.01715e-52	66.217	66.0283	66.0756
ACOX3	O15254-2	ACOX3_HUMAN	TYIQKIFRM	_TYIQKIFRM_.3	_TYIQKIFRM_	291588	296803	307756	3.91373e-07	1.90766e-66	6.46405e-55	80.3506	80.4112	80.2034
ACOX3	O15254-2	ACOX3_HUMAN	TYIQKIFRM	_TYIQKIFRM_.2	_TYIQKIFRM_	291588	296803	307756	3.2132e-05	2.26093e-14	4.69219e-10	80.3451	80.4057	80.2448
ACOX3	O15254-2	ACOX3_HUMAN	TYIQKIFRM	_TYIQKIFRM[Oxidation (M)]_.2	_TYIQKIFRM[Oxidation (M)]_	291588	296803	307756	6.83144e-06	6.51268e-36	0.000418023	66.2271	66.0436	66.0073
RER1	O15258	RER1_HUMAN	SVHGKPSVV	_SVHGKPSVV_.2	_SVHGKPSVV_	24772.5	23324.6	24078.6	1.21102e-05	3.66054e-49	1.08929e-38	24.6244	24.5904	24.6576
RER1	O15258	RER1_HUMAN	RQIKHMIKY	_RQIKHMIKY_.3	_RQIKHMIKY_	5498.42	6074.71	Non Numérique	0.000410328	2.57971e-09	Filtered	26.1801	26.1617	Filtered
SURF4	O15260	SURF4_HUMAN	ALGPGGVSM	_ALGPGGVSM[Oxidation (M)]_.1	_ALGPGGVSM[Oxidation (M)]_	20686.1	20679.4	22462.2	0.000144337	5.93104e-40	4.78287e-33	51.6888	51.4519	51.7533
SURF4	O15260	SURF4_HUMAN	ALGPGGVSM	_ALGPGGVSM_.1	_ALGPGGVSM_	20686.1	20679.4	22462.2	1.85233e-06	1.04872e-31	3.93521e-37	74.6377	74.5046	74.5943
SURF4	O15260	SURF4_HUMAN	QYLPHVARL	_QYLPHVARL_.2	_QYLPHVARL_	432207	459740	409600	3.04869e-07	7.72821e-81	4.17195e-64	64.2198	64.0625	64.0663
SURF4	O15260	SURF4_HUMAN	VQNIVGTAL	_VQNIVGTAL_.1	_VQNIVGTAL_	21962.1	20392.1	23305.5	4.48432e-05	1.97462e-43	2.97364e-24	86.8101	86.8081	86.8105
SPTLC1	O15269	SPTC1_HUMAN	KTEEAIIYSY	_KTEEAIIYSY_.2	_KTEEAIIYSY_	30709.2	33407.3	30092.1	5.64064e-05	1.75675e-39	9.55508e-21	70.951	70.7929	70.8369
SPTLC1	O15269	SPTC1_HUMAN	NPRVKAAAL	_NPRVKAAAL_.2	_NPRVKAAAL_	38585.5	36421.2	38351.8	4.74371e-07	4.37042e-65	3.74291e-50	33.8217	33.8138	33.8857
SPTLC2	O15270	SPTC2_HUMAN	LYLDEAHSI	_LYLDEAHSI_.2	_LYLDEAHSI_	815477	814988	921408	3.79901e-07	6.81067e-69	1.27391e-59	74.6213	74.4945	74.56
SPTLC2	O15270	SPTC2_HUMAN	KEIDEVGDLL	_KEIDEVGDLL_.2	_KEIDEVGDLL_	54417.8	55273.9	Non Numérique	0.0079918	2.73746e-16	Filtered	102.016	102.188	Filtered
OGT	O15294	OGT1_HUMAN	VFPEFAAAH	_VFPEFAAAH_.2	_VFPEFAAAH_	243929	235633	231865	4.98246e-07	4.95039e-58	3.97373e-44	77.8801	77.7782	77.819
OGT	O15294	OGT1_HUMAN	KALEVFPEF	_KALEVFPEF_.2	_KALEVFPEF_	210712	196281	192323	3.04869e-07	3.47334e-81	1.16637e-64	102.701	102.848	102.647
OGT	O15294	OGT1_HUMAN	AYMPHTFFI	_AYM[Oxidation (M)]PHTFFI_.2	_AYM[Oxidation (M)]PHTFFI_	31605.2	33054.4	32660.9	3.04117e-06	3.1056e-65	3.24216e-30	94.1591	94.5033	94.3287
OGT	O15294	OGT1_HUMAN	AYMPHTFFI	_AYMPHTFFI_.2	_AYMPHTFFI_	31605.2	33054.4	32660.9	3.38396e-05	5.62084e-35	7.56115e-43	106.186	106.332	106.127
OGT	O15294	OGT1_HUMAN	MLYPLSHGF	_M[Oxidation (M)]LYPLSHGF_.2	_M[Oxidation (M)]LYPLSHGF_	20204.1	17365.4	12982.4	0.00607495	3.34842e-08	0.00142192	83.8692	83.9085	83.4457
OGT	O15294	OGT1_HUMAN	MLYPLSHGF	_MLYPLSHGF_.2	_MLYPLSHGF_	20204.1	17365.4	12982.4	Filtered	0.00544821	Filtered	Filtered	93.5386	Filtered
OGT	O15294	OGT1_HUMAN	AYMPHTFFIGDHA	_AYMPHTFFIGDHA_.3	_AYMPHTFFIGDHA_	12757.9	14593	11384.7	7.86846e-05	8.14743e-42	1.04321e-35	84.5085	84.5482	84.4769
OGT	O15294	OGT1_HUMAN	AYMPHTFFIGDHA	_AYM[Oxidation (M)]PHTFFIGDHA_.3	_AYM[Oxidation (M)]PHTFFIGDHA_	12757.9	14593	11384.7	0.00229326	2.1613e-06	Filtered	73.4861	73.3857	Filtered
OGT	O15294	OGT1_HUMAN	AAYLRALSL	_AAYLRALSL_.2	_AAYLRALSL_	Non Numérique	7373.29	6439.9	Filtered	1.42114e-08	0.00768299	Filtered	90.645	90.5384
OGT	O15294	OGT1_HUMAN	RLKPDFIDGY	_RLKPDFIDGY_.2	_RLKPDFIDGY_	Non Numérique	14198.9	13684.5	Filtered	5.70429e-12	2.16629e-12	Filtered	71.4617	71.4326
OGT	O15294	OGT1_HUMAN	AYSNMGNTL	_AYSNM[Oxidation (M)]GNTL_.1	_AYSNM[Oxidation (M)]GNTL_	989.619	Non Numérique	1760.48	0.000465369	Filtered	0.00107009	44.875	Filtered	44.9076
OGT	O15294	OGT1_HUMAN	KLQEALMHY	_KLQEALMHY_.2	_KLQEALMHY_	6078.44	Non Numérique	6206.15	0.00427309	Filtered	1.7173e-09	57.6425	Filtered	57.5875
PPM1D	O15297	PPM1D_HUMAN	FSDQGGRKY	_FSDQGGRKY_.2	_FSDQGGRKY_	Non Numérique	18974.3	15983.1	Filtered	6.45003e-09	0.00565771	Filtered	21.3947	21.5193
PMM2	O15305	PMM2_HUMAN	FTDPRTMGY	_FTDPRTMGY_.2	_FTDPRTMGY_	3.37738e+06	3.23801e+06	3.36832e+06	1.56059e-06	1.31378e-59	6.06708e-50	64.887	64.6618	64.7915
PMM2	O15305	PMM2_HUMAN	FTDPRTMGY	_FTDPRTM[Oxidation (M)]GY_.2	_FTDPRTM[Oxidation (M)]GY_	3.37738e+06	3.23801e+06	3.36832e+06	4.9543e-07	5.85145e-67	1.6361e-50	51.0841	50.5267	50.8404
INPP4B	O15327	INP4B_HUMAN	APAAHFQGF	_APAAHFQGF_.2	_APAAHFQGF_	170229	152901	167047	1.09128e-06	4.07434e-65	2.35479e-57	64.7066	64.4969	64.5636
INPP4B	O15327	INP4B_HUMAN	ETERRNTGY	_ETERRNTGY_.2	_ETERRNTGY_	92855.8	94674.5	75294.8	4.41657e-07	5.73885e-54	9.12513e-41	12.8668	12.8267	12.8585
INPP4B	O15327	INP4B_HUMAN	YYSPENTAK	_YYSPENTAK_.2	_YYSPENTAK_	47072.7	45536.5	50350.8	3.04869e-07	1.97587e-77	6.72757e-56	33.219	33.19	33.3141
INPP4B	O15327	INP4B_HUMAN	SPDSLKNSL	_SPDSLKNSL_.2	_SPDSLKNSL_	233095	230651	249826	0.00496788	0.00348273	0.00762249	50.2452	50.0322	50.2042
MID1	O15344	TRI18_HUMAN	VFIDSGRHYW	_VFIDSGRHYW_.3	_VFIDSGRHYW_	276232	302034	242697	7.97547e-07	8.75527e-66	1.32123e-51	72.4572	72.2991	72.2702
MID1	O15344	TRI18_HUMAN	VFIDSGRHYW	_VFIDSGRHYW_.2	_VFIDSGRHYW_	276232	302034	242697	3.04869e-07	7.11752e-80	1.60888e-58	72.4632	72.2999	72.2814
HMGB3	O15347	HMGB3_HUMAN	APKRPPSGF	_APKRPPSGF_.2	_APKRPPSGF_	50520.4	46180.9	52181.9	0.000358496	3.36976e-27	1.24546e-08	32.3269	32.2771	32.3751
TP73	O15350-6	P73_HUMAN	GTEFTTILY	_GTEFTTILY_.1	_GTEFTTILY_	18325	17387.9	16163	1.67632e-06	1.19358e-51	1.924e-37	108.648	108.842	108.768
TP73	O15350-6	P73_HUMAN	GTEFTTILY	_GTEFTTILY_.2	_GTEFTTILY_	18325	17387.9	16163	1.36577e-06	1.70466e-62	7.10741e-41	108.664	108.841	108.794
FANCA	O15360-3	FANCA_HUMAN	LLRLPSSVL	_LLRLPSSVL_.2	_LLRLPSSVL_	Non Numérique	Non Numérique	115791	Filtered	Filtered	0.00835875	Filtered	Filtered	91.5788
EIF3D	O15371	EIF3D_HUMAN	SQFGGGSQY	_SQFGGGSQY_.1	_SQFGGGSQY_	1.50223e+06	1.53811e+06	1.66197e+06	3.0747e-07	2.3614e-68	1.59528e-57	47.4974	47.2801	47.5615
EIF3D	O15371	EIF3D_HUMAN	ATELKNNSY	_ATELKNNSY_.2	_ATELKNNSY_	465326	455753	452381	1.05938e-06	5.55164e-58	3.19392e-56	31.1157	31.0867	31.2215
EIF3D	O15371	EIF3D_HUMAN	ATELKNNSY	_ATELKNNSY_.1	_ATELKNNSY_	465326	455753	452381	0.000286614	3.37416e-36	2.09735e-19	31.0794	31.0504	31.2427
EIF3D	O15371	EIF3D_HUMAN	GSEYLKLGY	_GSEYLKLGY_.2	_GSEYLKLGY_	283363	312974	328768	5.94593e-07	3.76304e-69	6.43878e-55	74.7037	74.5874	74.5955
EIF3D	O15371	EIF3D_HUMAN	SSQFGGGSQY	_SSQFGGGSQY_.1	_SSQFGGGSQY_	30403.2	37758.3	42243.8	3.04869e-07	3.40187e-78	2.37606e-60	48.0004	47.7778	48.0644
EIF3D	O15371	EIF3D_HUMAN	NKYSSQFGGGSQY	_NKYSSQFGGGSQY_.2	_NKYSSQFGGGSQY_	35662	34516.1	33089.2	7.22881e-07	8.92107e-67	1.1486e-48	47.8105	47.5722	47.8379
EIF3D	O15371	EIF3D_HUMAN	YTNKYSSQFGGGSQY	_YTNKYSSQFGGGSQY_.2	_YTNKYSSQFGGGSQY_	10906.1	12524.2	10933.4	2.1033e-06	8.27734e-57	1.23199e-43	54.889	54.7073	54.9279
EIF3D	O15371	EIF3D_HUMAN	TNKYSSQFGGGSQY	_TNKYSSQFGGGSQY_.2	_TNKYSSQFGGGSQY_	3166.86	3385.47	3389.76	5.27699e-07	1.45545e-60	2.10453e-46	48.9153	48.6664	48.948
EIF3D	O15371	EIF3D_HUMAN	KVADWTGATY	_KVADWTGATY_.2	_KVADWTGATY_	332600	319914	287558	6.2435e-07	1.53796e-79	1.20999e-37	62.9346	62.6831	62.8592
EIF3D	O15371	EIF3D_HUMAN	KPRDSSVEV	_KPRDSSVEV_.2	_KPRDSSVEV_	68087.8	67399.7	69344.8	2.85563e-06	1.31961e-45	2.37699e-26	22.986	23.0514	23.1712
EIF3D	O15371	EIF3D_HUMAN	KYSSQFGGGSQY	_KYSSQFGGGSQY_.2	_KYSSQFGGGSQY_	28354.3	31686.5	25533.1	3.04869e-07	2.00765e-80	1.94333e-64	46.0519	45.8295	46.0374
EIF3D	O15371	EIF3D_HUMAN	KPNEFASQINL	_KPNEFASQINL_.2	_KPNEFASQINL_	16394.7	Non Numérique	Non Numérique	0.000640831	Filtered	Filtered	78.6553	Filtered	Filtered
EIF3H	O15372	EIF3H_HUMAN	LIAGQINTY	_LIAGQINTY_.1	_LIAGQINTY_	14396.7	13337.9	13578.9	1.61517e-05	4.24206e-12	1.98237e-27	77.8868	77.7806	77.8476
HDAC3	O15379	HDAC3_HUMAN	KYHPRVLYI	_KYHPRVLYI_.3	_KYHPRVLYI_	45049.8	45811.7	78895.6	0.000427109	0.000943978	0.00637936	54.3159	54.061	54.1301
HDAC3	O15379	HDAC3_HUMAN	KYHPRVLYI	_KYHPRVLYI_.2	_KYHPRVLYI_	45049.8	45811.7	78895.6	0.00526684	1.04512e-10	Filtered	54.2999	54.0815	Filtered
HDAC3	O15379	HDAC3_HUMAN	LTHSLVLHY	_LTHSLVLHY_.2	_LTHSLVLHY_	19039	20129.4	18693.4	0.00033636	6.72744e-11	0.00148947	63.5972	63.424	63.4382
IPO8	O15397	IPO8_HUMAN	APLSEDQRTAL	_APLSEDQRTAL_.2	_APLSEDQRTAL_	29506.8	26173.1	27946.1	9.53925e-05	7.02465e-39	2.02226e-28	54.7595	54.5935	54.7775
IPO8	O15397	IPO8_HUMAN	SPDLVRVQL	_SPDLVRVQL_.2	_SPDLVRVQL_	5596.64	4833.64	5597.4	0.000208755	5.27929e-32	3.0422e-21	86.4451	86.4378	86.4298
IPO8	O15397	IPO8_HUMAN	TTAAQTLLY	_TTAAQTLLY_.1	_TTAAQTLLY_	18305.7	17660.8	18252.9	0.00254534	9.11501e-05	0.00138362	83.7698	83.7675	83.8055
SLC16A6	O15403	MOT7_HUMAN	FSQEVSHMY	_FSQEVSHMY_.2	_FSQEVSHMY_	23721.2	24265.2	23585	8.16321e-07	1.6039e-42	3.64987e-47	57.5066	57.2819	57.4829
SLC16A6	O15403	MOT7_HUMAN	FSQEVSHMY	_FSQEVSHM[Oxidation (M)]Y_.2	_FSQEVSHM[Oxidation (M)]Y_	23721.2	24265.2	23585	5.57994e-06	4.71857e-48	9.88989e-29	43.3476	43.2614	43.3807
TNRC18	O15417	TNC18_HUMAN	HPYGLGPPSL	_HPYGLGPPSL_.2	_HPYGLGPPSL_	114153	108738	122295	2.48344e-06	1.32123e-55	1.2533e-29	79.7767	79.7536	79.6967
TNRC18	O15417	TNC18_HUMAN	YAGHVQTV	_YAGHVQTV_.2	_YAGHVQTV_	13057.3	14184.6	13585.1	0.000239736	4.51152e-26	2.34507e-18	34.0549	34.0417	34.1605
SLC16A3	O15427	MOT4_HUMAN	YAFPKAVSV	_YAFPKAVSV_.2	_YAFPKAVSV_	4903.82	4698.84	Non Numérique	0.00474471	0.00561578	Filtered	79.1596	79.1682	Filtered
ABCC4	O15439	MRP4_HUMAN	DLEKEAPWEY	_DLEKEAPWEY_.2	_DLEKEAPWEY_	222170	225385	220909	1.05379e-06	2.46966e-58	5.91645e-49	84.0562	84.0592	84.0976
ABCC4	O15439	MRP4_HUMAN	ISVERVIEY	_ISVERVIEY_.2	_ISVERVIEY_	11658.4	12355.1	10516.9	0.000469054	1.03637e-13	0.000230619	79.1003	79.1141	78.999
ABCC5	O15440	MRP5_HUMAN	GSIAISGTF	_GSIAISGTF_.1	_GSIAISGTF_	Non Numérique	4572.47	Non Numérique	Filtered	0.000776833	Filtered	Filtered	78.3482	Filtered
P4HA2	O15460	P4HA2_HUMAN	YLAHPVNAY	_YLAHPVNAY_.2	_YLAHPVNAY_	28319.7	24832.2	21225.6	3.78894e-05	8.35773e-20	2.158e-29	53.9819	53.7218	53.995
P4HA2	O15460	P4HA2_HUMAN	FHERGQEFL	_FHERGQEFL_.2	_FHERGQEFL_	Non Numérique	15272388	Non Numérique	Filtered	0.00545487	Filtered	Filtered	57.7533	Filtered
CAPN5	O15484	CAN5_HUMAN	RYVIIPTTF	_RYVIIPTTF_.2	_RYVIIPTTF_	190714	174228	182080	3.04869e-07	1.3617e-82	2.45347e-64	100.932	101.088	100.883
CAPN5	O15484	CAN5_HUMAN	ATDDSLYY	_ATDDSLYY_.1	_ATDDSLYY_	42355.5	46043.8	41093.2	2.1785e-05	4.12685e-48	7.72796e-35	67.46	67.277	67.4521
GYG2	O15488-3	GLYG2_HUMAN	TYSPAFKQF	_TYSPAFKQF_.2	_TYSPAFKQF_	2.73894e+06	2.74429e+06	2952148	4.17266e-07	1.62662e-68	3.06724e-46	71.0051	70.7948	70.8649
GYG2	O15488-3	GLYG2_HUMAN	TYSPAFKQF	_TYSPAFKQF_.1	_TYSPAFKQF_	2.73894e+06	2.74429e+06	2952148	3.66261e-05	8.40534e-32	3.07109e-12	71.0016	70.8069	70.8614
INSIG1	O15503-2	INSI1_HUMAN	TAAGIHPQI	_TAAGIHPQI_.2	_TAAGIHPQI_	35050.1	34373.7	34608.8	8.24831e-06	1.29499e-57	1.80177e-36	55.8807	55.6622	55.7951
NUPL2	O15504	NUPL2_HUMAN	SYLNSVQRL	_SYLNSVQRL_.2	_SYLNSVQRL_	1.60167e+06	1.62825e+06	1.63594e+06	3.63513e-07	5.0411e-72	3.09697e-59	69.2646	69.1696	69.1807
POLR2D	O15514	RPB4_HUMAN	IQTKRSFQY	_IQTKRSFQY_.2	_IQTKRSFQY_	11533.5	11851.7	12404.9	0.000109877	6.29578e-35	6.34104e-41	38.5247	38.4645	38.6255
POLR2D	O15514	RPB4_HUMAN	NYTARFSRF	_NYTARFSRF_.3	_NYTARFSRF_	1.4187e+06	1.46808e+06	1.36398e+06	1.99196e-06	1.27648e-59	8.64205e-45	54.645	54.4423	54.6263
CFLAR	O15519	CFLAR_HUMAN	SVQGAGTSY	_SVQGAGTSY_.1	_SVQGAGTSY_	14504.1	14273.3	15623.6	3.16164e-07	9.35537e-49	1.46834e-47	37.4692	37.4612	37.6481
CFLAR	O15519	CFLAR_HUMAN	YYVWLQHTL	_YYVWLQHTL_.2	_YYVWLQHTL_	4229.26	5794.26	6679.84	0.000267488	8.69189e-22	5.15141e-06	99.6464	99.8185	99.5869
CFLAR	O15519	CFLAR_HUMAN	SLKDPSNNF	_SLKDPSNNF_.2	_SLKDPSNNF_	Non Numérique	32978.1	28586.3	Filtered	0.00527751	0.00630024	Filtered	48.1378	48.3408
CFLAR	O15519	CFLAR_HUMAN	VQKFLHLSM	_VQKFLHLSM[Oxidation (M)]_.2	_VQKFLHLSM[Oxidation (M)]_	Non Numérique	2.21272e+06	Non Numérique	Filtered	0.00367099	Filtered	Filtered	58.3737	Filtered
MAFG	O15525	MAFG_HUMAN	ARSPVAPAR	_ARSPVAPAR_.2	_ARSPVAPAR_	8815.17	7880.63	Non Numérique	0.00106701	0.00167119	Filtered	28.7507	28.7689	Filtered
PDPK1	O15530	PDPK1_HUMAN	EPRPGAGSL	_EPRPGAGSL_.2	_EPRPGAGSL_	363879	325261	380790	3.22283e-07	2.7646e-75	3.97683e-57	40.3625	40.2709	40.3576
PDPK1	O15530	PDPK1_HUMAN	RELATSREY	_RELATSREY_.2	_RELATSREY_	224834	195638	200522	0.00233381	0.000263464	0.00503542	33.4239	33.4055	33.4721
PDPK1	O15530	PDPK1_HUMAN	LTEGPHLYY	_LTEGPHLYY_.2	_LTEGPHLYY_	143755	136117	125587	6.76103e-07	1.08401e-58	5.05907e-45	70.6917	70.5388	70.5515
PDPK1	O15530	PDPK1_HUMAN	VPIQSSVVL	_VPIQSSVVL_.1	_VPIQSSVVL_	Non Numérique	3798.71	3967.87	Filtered	0.00112357	0.000932067	Filtered	94.9147	94.8297
PDPK1	O15530	PDPK1_HUMAN	VPIQSSVVL	_VPIQSSVVL_.2	_VPIQSSVVL_	Non Numérique	3798.71	3967.87	Filtered	1.18977e-05	9.19162e-13	Filtered	94.9155	94.8228
TAPBP	O15533	TPSN_HUMAN	FYPSGGLEV	_FYPSGGLEV_.1	_FYPSGGLEV_	340095	315603	337791	3.04869e-07	5.07453e-80	6.14796e-57	93.607	93.6792	93.6196
TAPBP	O15533	TPSN_HUMAN	RFVPLPASAKW	_RFVPLPASAKW_.3	_RFVPLPASAKW_	37996.8	44423.1	35002.7	3.15454e-06	1.22586e-52	2.81532e-22	81.2616	81.2856	81.1137
TAPBP	O15533	TPSN_HUMAN	RFVPLPASAKW	_RFVPLPASAKW_.2	_RFVPLPASAKW_	37996.8	44423.1	35002.7	1.00563e-06	7.99259e-63	9.68464e-35	81.2769	81.3009	81.1186
TAPBP	O15533	TPSN_HUMAN	TEQHGARY	_TEQHGARY_.2	_TEQHGARY_	4315.36	31567.1	23763.2	0.000514475	1.03354e-13	5.31665e-14	12.5437	12.7283	12.8227
TAPBP	O15533	TPSN_HUMAN	TTEQHGARY	_TTEQHGARY_.3	_TTEQHGARY_	410641	363518	359994	5.86297e-06	5.39346e-55	5.1719e-39	12.7743	12.7603	12.8182
TAPBP	O15533	TPSN_HUMAN	TTEQHGARY	_TTEQHGARY_.2	_TTEQHGARY_	410641	363518	359994	6.56371e-07	1.81961e-52	4.4844e-39	12.8135	12.7943	12.8104
TAPBP	O15533	TPSN_HUMAN	AYMPPTSEA	_AYMPPTSEA_.1	_AYMPPTSEA_	61047.6	183618	204067	3.98004e-05	0.00307222	0.00238563	59.1894	59.3227	59.6181
TAPBP	O15533	TPSN_HUMAN	AYMPPTSEA	_AYM[Oxidation (M)]PPTSEA_.2	_AYM[Oxidation (M)]PPTSEA_	61047.6	183618	204067	0.000169118	2.05265e-46	4.67466e-37	47.0792	46.8044	47.0803
TAPBP	O15533	TPSN_HUMAN	AAQEGAVAF	_AAQEGAVAF_.1	_AAQEGAVAF_	Non Numérique	15157.9	Non Numérique	Filtered	0.00839691	Filtered	Filtered	71.8785	Filtered
KDM6A	O15550	KDM6A_HUMAN	TAAAAAAAF	_TAAAAAAAF_.1	_TAAAAAAAF_	9898.69	10585	Non Numérique	0.000995442	0.0012585	Filtered	69.4263	69.3101	Filtered
DHX15	O43143	DHX15_HUMAN	TLDAGKFQIY	_TLDAGKFQIY_.2	_TLDAGKFQIY_	479588	455112	443571	3.04869e-07	2.65606e-76	3.22241e-62	84.7744	84.7984	84.764
DHX15	O43143	DHX15_HUMAN	SSAKTILKY	_SSAKTILKY_.2	_SSAKTILKY_	113582	111765	105561	4.54032e-05	1.5369e-68	2.97486e-49	44.3936	44.281	44.2954
DHX15	O43143	DHX15_HUMAN	STDFTSRDYY	_STDFTSRDYY_.2	_STDFTSRDYY_	101067	102454	110635	3.23e-07	4.86894e-76	2.03215e-36	58.6749	58.4032	58.6776
DHX15	O43143	DHX15_HUMAN	NPRIRVESL	_NPRIRVESL_.3	_NPRIRVESL_	82224.2	82321.9	Non Numérique	0.00134105	2.3585e-08	Filtered	52.2778	52.0722	Filtered
DHX15	O43143	DHX15_HUMAN	AMNDPLLERY	_AM[Oxidation (M)]NDPLLERY_.2	_AM[Oxidation (M)]NDPLLERY_	21830.4	21646.8	17229.2	0.000343983	4.45507e-07	0.000862668	68.8773	68.7195	68.7567
DHX15	O43143	DHX15_HUMAN	AAMSVAQRV	_AAM[Oxidation (M)]SVAQRV_.2	_AAM[Oxidation (M)]SVAQRV_	12070.4	8129.88	8132.35	0.000388335	6.53253e-24	8.47899e-13	32.3792	32.3398	32.464
DHX15	O43143	DHX15_HUMAN	AAMSVAQRV	_AAMSVAQRV_.2	_AAMSVAQRV_	12070.4	8129.88	8132.35	0.00771594	Filtered	Filtered	47.4281	Filtered	Filtered
SGSM2	O43147-5	SGSM2_HUMAN	ELEKSVYWDY	_ELEKSVYWDY_.2	_ELEKSVYWDY_	234424	254697	215340	3.04869e-07	9.38401e-78	9.94754e-57	81.8074	81.868	81.8742
SGSM2	O43147-5	SGSM2_HUMAN	TLDNDQLAY	_TLDNDQLAY_.1	_TLDNDQLAY_	14633.4	119291	69638.4	0.00704746	0.0059919	0.00863504	63.915	70.5015	70.6499
SGSM2	O43147-5	SGSM2_HUMAN	TLDNDQLAY	_TLDNDQLAY_.2	_TLDNDQLAY_	14633.4	119291	69638.4	Filtered	Filtered	0.00699162	Filtered	Filtered	70.6768
RNMT	O43148	MCES_HUMAN	QVRLPLGTL	_QVRLPLGTL_.2	_QVRLPLGTL_	9061.47	8672.27	7852.19	1.10242e-05	4.18794e-57	5.05778e-17	96.0774	96.1394	95.9541
ZZEF1	O43149	ZZEF1_HUMAN	ITDHLDTQY	_ITDHLDTQY_.2	_ITDHLDTQY_	117052	122995	108002	3.12005e-07	4.76265e-76	8.41113e-62	54.5692	54.4136	54.6028
ZZEF1	O43149	ZZEF1_HUMAN	NEATAVLY	_NEATAVLY_.1	_NEATAVLY_	63335.9	64267.6	70199.8	0.00221671	0.0036825	0.000527403	69.6753	69.4926	69.6556
ZZEF1	O43149	ZZEF1_HUMAN	APGEVGSVL	_APGEVGSVL_.1	_APGEVGSVL_	6532.66	6577.52	6476.25	0.000589899	3.12424e-11	0.00106441	76.4403	76.3185	76.406
ZZEF1	O43149	ZZEF1_HUMAN	ESELQQSYA	_ESELQQSYA_.1	_ESELQQSYA_	Non Numérique	3377.14	Non Numérique	Filtered	4.96497e-11	Filtered	Filtered	52.9802	Filtered
ASAP2	O43150-2	ASAP2_HUMAN	SQIRQSTAY	_SQIRQSTAY_.2	_SQIRQSTAY_	215336	218837	219618	3.04869e-07	6.32651e-71	4.91881e-60	31.211	31.1506	31.3272
ASAP2	O43150-2	ASAP2_HUMAN	QYTQALEKF	_QYTQALEKF_.2	_QYTQALEKF_	55176.6	58318.8	56827.4	2.09729e-06	2.96782e-71	5.7137e-56	67.604	67.3887	67.4521
ASAP2	O43150-2	ASAP2_HUMAN	DSQIRQSTAY	_DSQIRQSTAY_.2	_DSQIRQSTAY_	20521	18662.3	17796.9	2.03553e-06	3.69638e-58	1.2909e-46	38.5665	38.5376	38.709
ASAP2	O43150-2	ASAP2_HUMAN	EYLLKVNEI	_EYLLKVNEI_.2	_EYLLKVNEI_	356467	363982	369341	3.04869e-07	2.01411e-76	1.41817e-63	88.7741	88.8818	88.7746
PJA2	O43164-2	PJA2_HUMAN	YVDPQFLTY	_YVDPQFLTY_.2	_YVDPQFLTY_	4.28521e+06	4116680	4.26308e+06	1.16335e-06	1.84741e-56	3.69345e-47	105.015	105.172	105.055
PJA2	O43164-2	PJA2_HUMAN	YVDPQFLTY	_YVDPQFLTY_.1	_YVDPQFLTY_	4.28521e+06	4116680	4.26308e+06	4.6207e-07	2.05585e-66	7.56523e-50	104.973	105.166	105.045
PJA2	O43164-2	PJA2_HUMAN	RYQESLGNTVF	_RYQESLGNTVF_.2	_RYQESLGNTVF_	973671	924189	943963	9.54301e-07	1.89766e-62	1.82677e-52	74.1198	73.9983	74.0063
PJA2	O43164-2	PJA2_HUMAN	MALEERLAQAM	_MALEERLAQAM_.2	_MALEERLAQAM_	294578	270986	334578	0.00381448	0.00362684	0.00341862	89.3455	89.4225	89.3527
PJA2	O43164-2	PJA2_HUMAN	SVQRWREAL	_SVQRWREAL_.3	_SVQRWREAL_	Non Numérique	27918.1	Non Numérique	Filtered	0.000204263	Filtered	Filtered	51.1945	Filtered
SIPA1L1	O43166-3	SI1L1_HUMAN	KTDSTGTHSLY	_KTDSTGTHSLY_.2	_KTDSTGTHSLY_	1165761	1.05997e+06	1.156e+06	3.67715e-07	3.29145e-70	1.53863e-59	30.6495	30.652	30.8234
SIPA1L1	O43166-3	SI1L1_HUMAN	KTDSTGTHSLY	_KTDSTGTHSLY_.3	_KTDSTGTHSLY_	1165761	1.05997e+06	1.156e+06	8.7478e-07	5.84748e-64	6.47317e-49	30.6498	30.6732	30.808
ZBTB24	O43167	ZBT24_HUMAN	KVYDLVKAY	_KVYDLVKAY_.2	_KVYDLVKAY_	9095.64	10023.6	9202.53	0.000484486	3.04876e-10	0.000566885	62.574	62.359	62.441
PRPF4	O43172-2	PRP4_HUMAN	SQIGDDRPISY	_SQIGDDRPISY_.2	_SQIGDDRPISY_	135905	135359	131286	3.04869e-07	7.53697e-82	2.37079e-62	58.9883	58.7376	58.9286
PRPF4	O43172-2	PRP4_HUMAN	GPAERRERL	_GPAERRERL_.3	_GPAERRERL_	39788.9	40175.7	Non Numérique	0.00832927	0.00965538	Filtered	16.2011	16.0158	Filtered
PHGDH	O43175	SERA_HUMAN	SPKGTIQVI	_SPKGTIQVI_.2	_SPKGTIQVI_	11926.2	12299.7	Non Numérique	0.000466649	2.9855e-09	Filtered	61.8744	61.6647	Filtered
PHGDH	O43175	SERA_HUMAN	KQHVTEAF	_KQHVTEAF_.2	_KQHVTEAF_	Non Numérique	23375.6	Non Numérique	Filtered	6.36012e-48	Filtered	Filtered	31.5081	Filtered
DYNC1LI2	O43237	DC1L2_HUMAN	LYHKGLLKF	_LYHKGLLKF_.2	_LYHKGLLKF_	5405.6	5694.61	6605.51	0.000130663	0.00593379	1.47139e-13	57.214	57.0573	57.1067
PSMD3	O43242	PSMD3_HUMAN	YYHARVYEF	_YYHARVYEF_.2	_YYHARVYEF_	160909	176711	131145	1.42907e-06	5.40922e-60	5.48903e-46	59.4587	59.2287	59.3988
PSMD3	O43242	PSMD3_HUMAN	RIKAIQLEY	_RIKAIQLEY_.2	_RIKAIQLEY_	25786.2	24668.8	18818.4	2.01358e-06	1.42108e-69	6.06828e-51	63.661	63.5192	63.5334
RBFOX2	O43251-5	RFOX2_HUMAN	YSDGYGRVY	_YSDGYGRVY_.2	_YSDGYGRVY_	2.11378e+06	2268397	1.91079e+06	8.06537e-07	4.92151e-68	3.54903e-48	48.7064	48.3948	48.7024
RBFOX2	O43251-5	RFOX2_HUMAN	YSDGYGRVY	_YSDGYGRVY_.1	_YSDGYGRVY_	2.11378e+06	2268397	1.91079e+06	0.00644328	1.26713e-44	7.10813e-05	48.7343	48.3809	48.7041
RBFOX2	O43251-5	RFOX2_HUMAN	TAAAAAAAAY	_TAAAAAAAAY_.1	_TAAAAAAAAY_	209470	201318	206977	5.24958e-05	5.48729e-40	2.50896e-30	45.6148	45.4603	45.6159
RBFOX2	O43251-5	RFOX2_HUMAN	SPSTQNGSL	_SPSTQNGSL_.1	_SPSTQNGSL_	Non Numérique	5743.4	Non Numérique	Filtered	0.00421331	Filtered	Filtered	34.7507	Filtered
PAPSS1	O43252	PAPS1_HUMAN	RVYWNDGLDQY	_RVYWNDGLDQY_.2	_RVYWNDGLDQY_	20504.4	22016.5	19876	3.30256e-07	3.52899e-81	2.58302e-56	78.7529	78.7827	78.7193
PAPSS1	O43252	PAPS1_HUMAN	QRATNVTY	_QRATNVTY_.2	_QRATNVTY_	18072.5	17926.3	18665.1	1.97343e-05	4.79862e-35	8.24323e-10	31.3519	31.3355	31.5036
PAPSS1	O43252	PAPS1_HUMAN	ASYEVKELY	_ASYEVKELY_.2	_ASYEVKELY_	77755.7	81058.7	68814	3.23093e-07	7.19558e-72	4.29222e-60	65.2435	65.0652	65.1324
PAPSS1	O43252	PAPS1_HUMAN	KFKDMNADAVF	_KFKDM[Oxidation (M)]NADAVF_.2	_KFKDM[Oxidation (M)]NADAVF_	20107.4	19467.2	19450.2	3.04869e-07	1.51806e-75	4.28003e-49	52.5674	52.344	52.5014
PAPSS1	O43252	PAPS1_HUMAN	NPVHNGHAL	_NPVHNGHAL_.2	_NPVHNGHAL_	16804.6	15287	16220.7	5.33237e-05	9.05574e-42	1.57142e-32	21.8225	21.9249	22.1021
SART1	O43290	SNUT1_HUMAN	EYLTPEEMVTF	_EYLTPEEM[Oxidation (M)]VTF_.2	_EYLTPEEM[Oxidation (M)]VTF_	12982.3	10450.2	9664.42	3.04869e-07	5.71094e-81	2.22299e-50	101.623	101.832	101.726
GPAA1	O43292-2	GPAA1_HUMAN	APRAASTESL	_APRAASTESL_.2	_APRAASTESL_	114408	104740	128877	0.000249791	5.93316e-15	4.72266e-05	36.8116	36.8245	36.9277
GPAA1	O43292-2	GPAA1_HUMAN	GQHVATQHF	_GQHVATQHF_.2	_GQHVATQHF_	30005.2	23414.3	25726.3	3.55304e-07	5.48978e-72	3.25874e-42	26.4104	26.4128	26.5691
ZNF264	O43296	ZN264_HUMAN	SYLTQHQRI	_SYLTQHQRI_.2	_SYLTQHQRI_	73621.8	71136.9	65197.2	3.65687e-05	3.43121e-38	1.72359e-23	41.3095	41.2702	41.3159
ZBTB43	O43298	ZBT43_HUMAN	GSDHQSPSSSSY	_GSDHQSPSSSSY_.2	_GSDHQSPSSSSY_	147875	145766	141629	3.04869e-07	1.10708e-84	1.37105e-65	22.678	22.78	22.9678
ZBTB43	O43298	ZBT43_HUMAN	HQSPSSSSY	_HQSPSSSSY_.2	_HQSPSSSSY_	17317	17718.4	17252.1	3.24295e-07	5.42381e-69	4.85904e-34	18.6597	18.6313	18.7685
AP5Z1	O43299	AP5Z1_HUMAN	VYQHLFTRI	_VYQHLFTRI_.3	_VYQHLFTRI_	3.04359e+06	1.95718e+06	2.18946e+06	1.23468e-06	1.07041e-56	2.79979e-37	67.3768	67.1876	67.1622
AP5Z1	O43299	AP5Z1_HUMAN	VYQHLFTRI	_VYQHLFTRI_.2	_VYQHLFTRI_	3.04359e+06	1.95718e+06	2.18946e+06	3.2068e-07	5.97928e-65	2.94726e-53	67.3858	67.1653	67.1711
AP5Z1	O43299	AP5Z1_HUMAN	VYQHLFTRI	_VYQHLFTRI_.1	_VYQHLFTRI_	3.04359e+06	1.95718e+06	2.18946e+06	Filtered	4.11022e-05	0.000829612	Filtered	67.1805	67.1759
AP5Z1	O43299	AP5Z1_HUMAN	RPKASGATERL	_RPKASGATERL_.3	_RPKASGATERL_	20507	19504.9	23020.4	1.39908e-06	1.61512e-58	1.33286e-44	18.7232	18.6896	18.8822
AP5Z1	O43299	AP5Z1_HUMAN	YAAGVHSVL	_YAAGVHSVL_.2	_YAAGVHSVL_	384412	387861	388618	3.04869e-07	7.68747e-83	2.12218e-64	60.3371	60.138	60.2667
MAP3K7	O43318-2	M3K7_HUMAN	LLDENKSLSTYY	_LLDENKSLSTYY_.2	_LLDENKSLSTYY_	20433.2	19759.7	21004	3.04869e-07	1.7472e-82	3.43026e-66	77.0499	76.9803	77.0314
LYRM1	O43325	LYRM1_HUMAN	IPYPRPIHL	_IPYPRPIHL_.2	_IPYPRPIHL_	67008.6	69114.1	54336.8	4.56887e-06	1.71275e-13	4.62777e-10	75.1555	75.0183	75.0161
HNRNPR	O43390-2	HNRPR_HUMAN	IFQTGLVAY	_IFQTGLVAY_.1	_IFQTGLVAY_	5199.29	5072.24	5128.02	1.44849e-05	1.77629e-14	1.28952e-30	102.475	102.632	102.563
HNRNPR	O43390-2	HNRPR_HUMAN	IFQTGLVAY	_IFQTGLVAY_.2	_IFQTGLVAY_	5199.29	5072.24	5128.02	0.000550935	1.61865e-05	0.00075495	102.47	102.642	102.578
PRPF3	O43395	PRPF3_HUMAN	SQGVHISVY	_SQGVHISVY_.2	_SQGVHISVY_	18290.8	Non Numérique	Non Numérique	0.00321903	Filtered	Filtered	64.1224	Filtered	Filtered
TXNL1	O43396	TXNL1_HUMAN	RIAPAFSSM	_RIAPAFSSM[Oxidation (M)]_.2	_RIAPAFSSM[Oxidation (M)]_	32682.9	31126.5	31798.4	0.00018229	6.47178e-08	1.21799e-25	54.3778	54.1229	54.3539
TXNL1	O43396	TXNL1_HUMAN	RIAPAFSSM	_RIAPAFSSM_.2	_RIAPAFSSM_	32682.9	31126.5	31798.4	0.00165275	0.000807218	0.000132133	70.4074	70.1867	70.2517
TXNL1	O43396	TXNL1_HUMAN	VAFNQPVKL	_VAFNQPVKL_.2	_VAFNQPVKL_	Non Numérique	23330.4	Non Numérique	Filtered	2.66611e-06	Filtered	Filtered	78.7161	Filtered
TPD52L2	O43399	TPD54_HUMAN	LYKKTQETL	_LYKKTQETL_.2	_LYKKTQETL_	69503.4	64013.9	67468.1	3.04869e-07	3.96453e-83	1.94693e-62	30.804	30.7856	30.9622
TPD52L2	O43399-2	TPD54_HUMAN	AYKKTQETL	_AYKKTQETL_.2	_AYKKTQETL_	64132.3	61739.8	63112.7	3.91255e-07	1.92697e-74	2.17707e-62	22.2656	22.3677	22.5239
EMC8	O43402	EMC8_HUMAN	NPEINKAVL	_NPEINKAVL_.2	_NPEINKAVL_	16881.4	17258	16233.3	5.49731e-07	3.84763e-55	6.31546e-42	61.2848	61.1013	61.1989
ERI3	O43414-2	ERI3_HUMAN	RTMEIESTF	_RTM[Oxidation (M)]EIESTF_.2	_RTM[Oxidation (M)]EIESTF_	77501.3	73418.9	82233.5	9.54391e-07	3.31574e-66	2.72337e-46	55.0448	54.8475	54.9949
ERI3	O43414-2	ERI3_HUMAN	RTMEIESTF	_RTMEIESTF_.2	_RTMEIESTF_	77501.3	73418.9	82233.5	0.00578235	0.00747381	6.79165e-13	69.438	69.2543	69.3281
ERI3	O43414-2	ERI3_HUMAN	EIESTFHMY	_EIESTFHM[Oxidation (M)]Y_.2	_EIESTFHM[Oxidation (M)]Y_	15703.8	12308.8	11842.2	0.000442315	3.64935e-22	1.4756e-06	59.9571	59.7057	59.8918
ERI3	O43414-2	ERI3_HUMAN	EIESTFHMY	_EIESTFHMY_.2	_EIESTFHMY_	15703.8	12308.8	11842.2	0.000142111	Filtered	Filtered	77.6212	Filtered	Filtered
THAP12	O43422	P52K_HUMAN	NSDTNIRWNNY	_NSDTNIRWNNY_.2	_NSDTNIRWNNY_	17804.2	17738.6	13984.5	3.04869e-07	2.79367e-84	1.34992e-58	63.6834	63.4999	63.6029
SYNJ1	O43426	SYNJ1_HUMAN	APAFDRHFRTL	_APAFDRHFRTL_.3	_APAFDRHFRTL_	240331	230319	228101	4.65809e-05	7.12674e-25	1.3265e-20	57.2867	57.1353	57.2421
SYNJ1	O43426	SYNJ1_HUMAN	TPDPKRLIQL	_TPDPKRLIQL_.2	_TPDPKRLIQL_	Non Numérique	9916.6	Non Numérique	Filtered	0.00717531	Filtered	Filtered	79.4603	Filtered
FIBP	O43427-2	FIBP_HUMAN	VTDAVALRV	_VTDAVALRV_.2	_VTDAVALRV_	433731	472341	503548	3.66634e-07	1.37708e-75	2.19636e-60	70.7929	70.6348	70.6421
EIF4G3	O43432	IF4G3_HUMAN	DTEKELQALY	_DTEKELQALY_.2	_DTEKELQALY_	455552	448255	910147	9.75247e-07	4.45938e-66	6.9815e-53	78.4295	78.4226	78.4271
EIF4G3	O43432	IF4G3_HUMAN	DTEKELQALY	_DTEKELQALY_.1	_DTEKELQALY_	455552	448255	910147	0.00687361	0.00624857	Filtered	78.4174	78.4471	Filtered
CBFA2T2	O43439-2	MTG8R_HUMAN	ESDREELNY	_ESDREELNY_.2	_ESDREELNY_	81182.3	91065.1	79253.8	0.000103023	5.3387e-28	4.59741e-07	44.8937	44.8125	44.9263
CBFA2T2	O43439-2	MTG8R_HUMAN	TLEDIATSHLY	_TLEDIATSHLY_.2	_TLEDIATSHLY_	34048.3	30234.9	30779.3	2.43311e-06	4.4484e-48	2.99231e-51	86.8061	86.8197	86.8274
PPIH	O43447	PPIH_HUMAN	IYRGPFADENF	_IYRGPFADENF_.2	_IYRGPFADENF_	5313.98	4619.89	5307.15	8.39207e-05	1.15458e-20	3.04296e-12	84.5698	84.6252	84.5959
MBTPS2	O43462	MBTP2_HUMAN	SPAIGPRGL	_SPAIGPRGL_.2	_SPAIGPRGL_	177210	179537	178600	6.78299e-05	1.34687e-29	4.49896e-14	59.8242	59.6874	59.7801
MBTPS2	O43462	MBTP2_HUMAN	QLSFPVRAY	_QLSFPVRAY_.2	_QLSFPVRAY_	61290.4	59494.4	62244.4	0.00370105	5.35805e-16	1.97609e-10	85.5568	85.5547	85.4785
MBTPS2	O43462	MBTP2_HUMAN	QQLSFPVRAY	_QQLSFPVRAY_.2	_QQLSFPVRAY_	37777.6	37619.2	36007.5	8.31966e-06	1.89177e-57	2.33404e-43	84.535	84.5642	84.5245
MBTPS2	O43462	MBTP2_HUMAN	MADSPSSY	_MADSPSSY_.1	_MADSPSSY_	24076.7	25312.1	22161	5.60362e-05	1.45446e-53	4.74583e-41	44.4542	44.3364	44.5338
SUV39H1	O43463	SUV91_HUMAN	AYYGNISHF	_AYYGNISHF_.2	_AYYGNISHF_	2.16292e+06	2.08422e+06	2075758	3.38437e-06	4.86125e-57	2.35725e-43	68.8257	68.6052	68.7313
SUV39H1	O43463	SUV91_HUMAN	AYYGNISHF	_AYYGNISHF_.1	_AYYGNISHF_	2.16292e+06	2.08422e+06	2075758	1.37558e-06	2.03994e-60	1.40569e-49	68.8118	68.6175	68.7122
AKR7A2	O43488	ARK72_HUMAN	HTELDTAFMY	_HTELDTAFM[Oxidation (M)]Y_.2	_HTELDTAFM[Oxidation (M)]Y_	19712.8	Non Numérique	19795.9	0.0014394	Filtered	0.00976181	78.5925	Filtered	78.5589
EPB41L2	O43491	E41L2_HUMAN	SYKRSNFYI	_SYKRSNFYI_.2	_SYKRSNFYI_	13242.3	12144.8	10595.8	4.21625e-05	1.17165e-50	3.05396e-29	54.0323	53.8088	53.9724
TGOLN2	O43493-2	TGON2_HUMAN	RPKASDYQRL	_RPKASDYQRL_.3	_RPKASDYQRL_	7620.57	6362.68	Non Numérique	0.00334469	7.66644e-06	Filtered	27.8168	27.9814	Filtered
RAD51C	O43502	RA51C_HUMAN	APGVGKTQL	_APGVGKTQL_.2	_APGVGKTQL_	61383.3	61478.5	62017.6	1.39559e-06	3.85581e-56	3.97779e-42	44.3421	44.2504	44.2931
RAD51C	O43502	RA51C_HUMAN	YTELLAQVY	_YTELLAQVY_.2	_YTELLAQVY_	23036.8	29725.6	32334.9	6.98264e-07	4.37933e-67	6.38052e-56	103.231	103.383	103.267
RAD51C	O43502	RA51C_HUMAN	YTELLAQVY	_YTELLAQVY_.1	_YTELLAQVY_	23036.8	29725.6	32334.9	0.00516448	3.36336e-06	0.000769878	103.211	103.399	103.288
LAMTOR5	O43504	LTOR5_HUMAN	IQKHDGITV	_IQKHDGITV_.2	_IQKHDGITV_	8032.62	7315.49	7679.54	0.00160794	4.30512e-34	0.000122438	35.2084	35.2109	35.2932
B4GAT1	O43505	B4GA1_HUMAN	RVAQPGINY	_RVAQPGINY_.2	_RVAQPGINY_	75084.8	74577.4	65046.7	4.86071e-06	4.19616e-50	9.43551e-44	51.1132	50.843	51.0888
WIPF1	O43516-2	WIPF1_HUMAN	TPRLPQRNL	_TPRLPQRNL_.3	_TPRLPQRNL_	1159204	1.12518e+06	1.132e+06	3.05804e-07	1.58049e-75	1.81273e-58	45.197	45.0323	45.0624
WIPF1	O43516-2	WIPF1_HUMAN	TPRLPQRNL	_TPRLPQRNL_.2	_TPRLPQRNL_	1159204	1.12518e+06	1.132e+06	4.09915e-07	8.01704e-73	2.36714e-51	45.1851	45.0309	45.087
WIPF1	O43516-2	WIPF1_HUMAN	TPRLPQRNLSL	_TPRLPQRNLSL_.3	_TPRLPQRNLSL_	22319.6	22063.9	20751.5	4.72084e-06	7.66249e-46	4.97974e-47	63.8057	63.6692	63.6626
WIPF1	O43516-2	WIPF1_HUMAN	PRLPQRNL	_PRLPQRNL_.2	_PRLPQRNL_	Non Numérique	253471	251536	Filtered	0.00243308	0.00754398	Filtered	45.0432	45.0784
FOXO3	O43524	FOXO3_HUMAN	SPDKRLTL	_SPDKRLTL_.2	_SPDKRLTL_	31881.8	28905.6	28472.9	7.97315e-05	3.00731e-19	0.000325862	42.814	42.7696	42.7948
KCNQ2	O43526-6	KCNQ2_HUMAN	RTDLHSTWQY	_RTDLHSTWQY_.2	_RTDLHSTWQY_	5245.4	6509.25	3983.87	1.59952e-05	2.79616e-26	6.47199e-15	54.767	54.5697	54.7746
CHST10	O43529	CHSTA_HUMAN	AGIDHLVSY	_AGIDHLVSY_.2	_AGIDHLVSY_	60831.1	59478.8	56138.9	0.00861654	3.83876e-17	1.97486e-07	73.1609	73.0446	73.0892
CHST10	O43529	CHSTA_HUMAN	IQKRLKTYF	_IQKRLKTYF_.2	_IQKRLKTYF_	470.866	464.959	Non Numérique	0.00928648	0.00202603	Filtered	42.1619	42.128	Filtered
RGS14	O43566	RGS14_HUMAN	YLPDGTASL	_YLPDGTASL_.1	_YLPDGTASL_	68491.8	63619.7	65862.7	0.00109087	3.72459e-15	0.000782627	80.0998	80.0663	80.067
AKAP10	O43572	AKA10_HUMAN	SPASPLKEL	_SPASPLKEL_.2	_SPASPLKEL_	24489.4	23822.8	24838.6	1.7184e-06	7.87463e-59	1.12202e-35	66.5599	66.4021	66.4445
XPOT	O43592	XPOT_HUMAN	YPAERKQAL	_YPAERKQAL_.2	_YPAERKQAL_	48989.3	44158.8	42676.1	2.79166e-06	1.96357e-53	7.13383e-43	29.465	29.5094	29.7383
XPOT	O43592	XPOT_HUMAN	YQILQNYQF	_YQILQNYQF_.2	_YQILQNYQF_	Non Numérique	Non Numérique	15486.7	Filtered	Filtered	0.0067734	Filtered	Filtered	104.655
TRAPPC3	O43617	TPPC3_HUMAN	SSELFTLTY	_SSELFTLTY_.1	_SSELFTLTY_	173348	162857	154552	1.01081e-06	1.74292e-64	3.26532e-49	112.672	112.928	112.85
TRAPPC3	O43617	TPPC3_HUMAN	SSELFTLTY	_SSELFTLTY_.2	_SSELFTLTY_	173348	162857	154552	3.04869e-07	6.48324e-74	1.30989e-52	112.695	112.901	112.849
TRAPPC3	O43617	TPPC3_HUMAN	FVELPDNHSSLIY	_FVELPDNHSSLIY_.2	_FVELPDNHSSLIY_	310151	302303	246642	3.04869e-07	9.61295e-76	5.83449e-65	98.0549	98.211	98.0058
SNAI2	O43623	SNAI2_HUMAN	KAFSRPWLL	_KAFSRPWLL_.2	_KAFSRPWLL_	120291	140470	115285	1.97499e-06	2.33675e-51	8.67174e-40	80.5884	80.5758	80.425
SNAI2	O43623	SNAI2_HUMAN	TAAPFHAQL	_TAAPFHAQL_.2	_TAAPFHAQL_	14955.1	13717.4	14629.3	8.00545e-05	1.36033e-21	1.51254e-19	68.2267	68.0741	68.0903
CHMP2A	O43633	CHM2A_HUMAN	RYVRKFVLM	_RYVRKFVLM_.3	_RYVRKFVLM_	657339	426205	403637	0.000170785	5.28533e-18	1.50044e-31	58.4756	58.2326	58.2744
CHMP2A	O43633	CHM2A_HUMAN	RYVRKFVLM	_RYVRKFVLM[Oxidation (M)]_.3	_RYVRKFVLM[Oxidation (M)]_	657339	426205	403637	3.3285e-07	1.6361e-60	1.23575e-52	45.7836	45.3469	45.4084
CHMP2A	O43633	CHM2A_HUMAN	RYVRKFVLM	_RYVRKFVLM_.2	_RYVRKFVLM_	657339	426205	403637	Filtered	0.00789153	0.00579436	Filtered	58.261	58.2584
CHMP2A	O43633	CHM2A_HUMAN	LPSTGGSL	_LPSTGGSL_.1	_LPSTGGSL_	3206.45	Non Numérique	Non Numérique	0.0063728	Filtered	Filtered	60.8208	Filtered	Filtered
CHMP2A	O43633	CHM2A_HUMAN	KSNNSMAQAMK	_KSNNSMAQAMK_.2	_KSNNSMAQAMK_	355669	316330	Non Numérique	0.00765759	0.00175745	Filtered	30.6599	30.6677	Filtered
NCK2	O43639	NCK2_HUMAN	TMDELVEHY	_TM[Oxidation (M)]DELVEHY_.2	_TM[Oxidation (M)]DELVEHY_	237946	252461	251271	3.56111e-06	4.58689e-41	7.87207e-44	55.3021	55.0837	55.3148
NCK2	O43639	NCK2_HUMAN	TMDELVEHY	_TMDELVEHY_.2	_TMDELVEHY_	237946	252461	251271	0.00742379	0.00673255	3.61187e-22	70.068	69.9311	70.0316
PLRG1	O43660	PLRG1_HUMAN	HPYPPGPGVAL	_HPYPPGPGVAL_.2	_HPYPPGPGVAL_	38659.9	32098.1	38444.9	0.000521863	9.6875e-08	0.00520486	74.3765	74.2341	74.2211
PLRG1	O43660	PLRG1_HUMAN	HGHLSAVY	_HGHLSAVY_.2	_HGHLSAVY_	Non Numérique	27644.5	25071.3	Filtered	0.00915793	8.35871e-09	Filtered	35.3173	35.389
PLRG1	O43660	PLRG1_HUMAN	VLHPRHYTF	_VLHPRHYTF_.3	_VLHPRHYTF_	6933.25	26112	Non Numérique	Filtered	0.00835045	Filtered	Filtered	39.5478	Filtered
PLRG1	O43660	PLRG1_HUMAN	VLHPRHYTF	_VLHPRHYTF_.2	_VLHPRHYTF_	6933.25	26112	Non Numérique	0.000462863	Filtered	Filtered	39.57	Filtered	Filtered
PRC1	O43663	PRC1_HUMAN	NYYEVHKELF	_NYYEVHKELF_.2	_NYYEVHKELF_	253375	290811	238688	9.14171e-05	6.61875e-29	3.9156e-17	67.3694	67.2064	67.1965
PRC1	O43663	PRC1_HUMAN	YSQEQRQAF	_YSQEQRQAF_.2	_YSQEQRQAF_	67185.1	59725.3	64966.8	7.93591e-07	7.83209e-64	4.17815e-60	36.7952	36.7819	36.927
PRC1	O43663	PRC1_HUMAN	YYEVHKELF	_YYEVHKELF_.2	_YYEVHKELF_	2672.91	3014.78	3582.68	0.00037296	5.19006e-07	0.00136209	64.1344	63.9614	64.0279
PRC1	O43663	PRC1_HUMAN	AFMVNGQKF	_AFMVNGQKF_.2	_AFMVNGQKF_	33370	34719.2	37177.2	3.61376e-05	2.47859e-34	7.60983e-13	71.8139	71.6454	71.658
PRC1	O43663-4	PRC1_HUMAN	TYSEFAREL	_TYSEFAREL_.2	_TYSEFAREL_	4.0049e+06	3665437	3.71413e+06	4.36068e-07	3.46859e-68	2.59971e-54	72.114	71.9559	71.987
ZNF207	O43670-4	ZN207_HUMAN	VQGPVGTDF	_VQGPVGTDF_.1	_VQGPVGTDF_	3.33162e+06	3.49749e+06	3.74262e+06	5.86391e-07	1.20559e-63	1.81289e-50	76.0457	75.9504	76.0634
ZNF207	O43670-4	ZN207_HUMAN	VQGPVGTDF	_VQGPVGTDF_.2	_VQGPVGTDF_	3.33162e+06	3.49749e+06	3.74262e+06	4.99621e-07	1.16781e-64	6.87496e-48	76.0839	75.9573	76.0662
NDUFB3	O43676	NDUB3_HUMAN	RYMGGFAKSVSF	_RYM[Oxidation (M)]GGFAKSVSF_.3	_RYM[Oxidation (M)]GGFAKSVSF_	61905.3	57405.6	60677	3.35729e-07	3.11476e-76	2.50509e-49	62.2444	62.0346	62.1479
NDUFB3	O43676	NDUB3_HUMAN	RYMGGFAKSVSF	_RYMGGFAKSVSF_.3	_RYMGGFAKSVSF_	61905.3	57405.6	60677	0.000545251	1.40066e-24	2.39196e-33	70.4678	70.3568	70.3693
NDUFB3	O43676	NDUB3_HUMAN	RYMGGFAKSVSF	_RYMGGFAKSVSF_.2	_RYMGGFAKSVSF_	61905.3	57405.6	60677	1.12847e-06	6.6518e-65	1.72183e-45	70.4634	70.3576	70.3753
NDUFB3	O43676	NDUB3_HUMAN	RYMGGFAKSVSF	_RYM[Oxidation (M)]GGFAKSVSF_.2	_RYM[Oxidation (M)]GGFAKSVSF_	61905.3	57405.6	60677	3.34463e-07	1.56299e-61	3.06968e-56	62.2818	62.0458	62.1592
NDUFA2	O43678	NDUA2_HUMAN	VQPKLWARY	_VQPKLWARY_.2	_VQPKLWARY_	21632.2	25439.2	18010.7	0.00648115	9.0969e-19	0.00333353	60.8223	60.5647	60.6621
ASNA1	O43681	ASNA_HUMAN	QFKDPEQTTF	_QFKDPEQTTF_.2	_QFKDPEQTTF_	31009.5	31490.4	30252.7	0.00148653	0.000158209	0.00154991	60.858	60.6275	60.8086
ASNA1	O43681	ASNA_HUMAN	YLDQMEDLY	_YLDQM[Oxidation (M)]EDLY_.2	_YLDQM[Oxidation (M)]EDLY_	16925.1	23686.5	33128.1	0.000525242	0.00993826	Filtered	77.6976	77.6411	Filtered
ASNA1	O43681	ASNA_HUMAN	YLDQMEDLY	_YLDQMEDLY_.2	_YLDQMEDLY_	16925.1	23686.5	33128.1	Filtered	Filtered	0.00882944	Filtered	Filtered	97.4587
BUB1	O43683-2	BUB1_HUMAN	EYNSDLHQF	_EYNSDLHQF_.2	_EYNSDLHQF_	1.29073e+06	1374288	1.30846e+06	1.68618e-06	6.80506e-56	1.77854e-42	58.1398	57.9099	58.1423
BUB1	O43683-2	BUB1_HUMAN	EYNSDLHQF	_EYNSDLHQF_.1	_EYNSDLHQF_	1.29073e+06	1374288	1.30846e+06	0.00275075	7.83585e-07	1.34353e-06	58.1497	57.9356	58.1261
BUB1	O43683-2	BUB1_HUMAN	RVITISKSEY	_RVITISKSEY_.2	_RVITISKSEY_	63955.5	65389.8	56978.5	3.04869e-07	9.45075e-79	1.5945e-64	46.4837	46.2665	46.4222
BUB1	O43683-2	BUB1_HUMAN	KLIRGESEF	_KLIRGESEF_.2	_KLIRGESEF_	17614.6	18278.9	16789.9	0.000390757	1.43847e-14	6.58636e-17	45.5342	45.4007	45.4936
BUB1	O43683-2	BUB1_HUMAN	IQNQAEPREF	_IQNQAEPREF_.2	_IQNQAEPREF_	11881.1	13317.3	12833.7	1.34503e-06	1.63206e-63	5.7081e-37	47.2688	46.994	47.202
BUB3	O43684-2	BUB3_HUMAN	SFHNIHNTF	_SFHNIHNTF_.2	_SFHNIHNTF_	2.62459e+06	2.6014e+06	2.57454e+06	5.33387e-07	5.55204e-65	8.03193e-51	45.6661	45.4907	45.5732
BUB3	O43684-2	BUB3_HUMAN	SFHNIHNTF	_SFHNIHNTF_.1	_SFHNIHNTF_	2.62459e+06	2.6014e+06	2.57454e+06	7.06998e-05	1.19836e-31	8.81266e-25	45.698	45.5017	45.579
BUB3	O43684-2	BUB3_HUMAN	KFSPNTSQF	_KFSPNTSQF_.2	_KFSPNTSQF_	235311	247105	239969	3.04869e-07	6.33567e-80	6.76253e-63	55.1953	54.9509	55.1402
BUB3	O43684-2	BUB3_HUMAN	IYPVNAISF	_IYPVNAISF_.1	_IYPVNAISF_	73614.2	67742	61976.4	1.71539e-06	5.58567e-66	6.97376e-52	114.58	114.804	114.716
BUB3	O43684-2	BUB3_HUMAN	IYPVNAISF	_IYPVNAISF_.2	_IYPVNAISF_	73614.2	67742	61976.4	3.23052e-07	2.46049e-77	7.58733e-61	114.569	114.809	114.71
BUB3	O43684-2	BUB3_HUMAN	RAFPNKQGY	_RAFPNKQGY_.2	_RAFPNKQGY_	5079843	4874218	4744877	8.27743e-07	2.3449e-63	4.12866e-54	29.7054	29.7393	29.9891
BUB3	O43684-2	BUB3_HUMAN	RAFPNKQGY	_RAFPNKQGY_.3	_RAFPNKQGY_	5079843	4874218	4744877	1.02078e-06	3.6505e-53	2.1527e-44	29.7341	29.7576	30.0126
BUB3	O43684-2	BUB3_HUMAN	RYPTSIASL	_RYPTSIASL_.2	_RYPTSIASL_	3.82359e+06	3.72788e+06	3.87565e+06	4.04943e-07	1.80928e-71	2.0209e-48	72.9257	72.7885	72.7859
BUB3	O43684-2	BUB3_HUMAN	RYPTSIASLAF	_RYPTSIASLAF_.2	_RYPTSIASLAF_	938112	881518	943515	3.04869e-07	6.09316e-78	7.67217e-64	99.8979	100.117	99.849
BUB3	O43684-2	BUB3_HUMAN	FPNKQGYVL	_FPNKQGYVL_.2	_FPNKQGYVL_	122776	113569	141954	0.000609846	0.000825915	1.2188e-12	69.463	69.2843	69.2382
BUB3	O43684-2	BUB3_HUMAN	KYQHTGAVL	_KYQHTGAVL_.2	_KYQHTGAVL_	84743.7	81992.6	81266.1	8.33454e-07	7.7162e-53	2.18841e-46	32.2873	32.2218	32.3408
ACTN4	O43707	ACTN4_HUMAN	AIDQLHLEY	_AIDQLHLEY_.2	_AIDQLHLEY_	2368380	2.41158e+06	2090295	1.62751e-06	2.36779e-55	9.58359e-44	82.8989	82.9437	82.9293
ACTN4	O43707	ACTN4_HUMAN	AIDQLHLEY	_AIDQLHLEY_.1	_AIDQLHLEY_	2368380	2.41158e+06	2090295	1.16191e-06	1.16512e-61	6.00276e-34	82.9308	82.9704	82.9195
ACTN4	O43707	ACTN4_HUMAN	KYLDIPKML	_KYLDIPKM[Oxidation (M)]L_.3	_KYLDIPKM[Oxidation (M)]L_	76419.7	60207.6	282435	0.00168147	3.95572e-05	0.00918719	73.9298	73.7594	72.2554
ACTN4	O43707	ACTN4_HUMAN	KYLDIPKML	_KYLDIPKM[Oxidation (M)]L_.2	_KYLDIPKM[Oxidation (M)]L_	76419.7	60207.6	282435	0.000197284	3.75658e-15	4.13441e-07	73.9964	73.9325	73.8724
ACTN4	O43707	ACTN4_HUMAN	KYLDIPKML	_KYLDIPKML_.3	_KYLDIPKML_	76419.7	60207.6	282435	6.61239e-06	4.69542e-66	5.2645e-60	88.0014	88.1187	87.9556
ACTN4	O43707	ACTN4_HUMAN	KYLDIPKML	_KYLDIPKML_.2	_KYLDIPKML_	76419.7	60207.6	282435	5.31149e-05	7.79386e-28	3.53454e-24	88.0104	88.0868	87.9374
ACTN4	O43707	ACTN4_HUMAN	TADQVIASF	_TADQVIASF_.1	_TADQVIASF_	159252	157503	155748	0.000360758	3.49047e-13	3.10041e-11	81.2443	81.2474	81.2744
ACTN4	O43707	ACTN4_HUMAN	TADQVIASF	_TADQVIASF_.2	_TADQVIASF_	159252	157503	155748	3.67117e-07	4.37763e-75	1.28166e-55	81.2262	81.2366	81.2416
ACTN4	O43707	ACTN4_HUMAN	LIFDNKHTNY	_LIFDNKHTNY_.3	_LIFDNKHTNY_	78779	76798.9	75030.4	3.04869e-07	3.86536e-81	2.96896e-54	58.3252	58.1006	58.2442
ACTN4	O43707	ACTN4_HUMAN	LIFDNKHTNY	_LIFDNKHTNY_.2	_LIFDNKHTNY_	78779	76798.9	75030.4	1.31742e-06	1.87409e-66	1.64853e-44	58.3249	58.1107	58.2281
ACTN4	O43707	ACTN4_HUMAN	KQYERSIVDY	_KQYERSIVDY_.2	_KQYERSIVDY_	45066.9	46915.7	41691.3	3.41544e-07	6.03978e-78	4.839e-56	47.8344	47.6169	47.8043
ACTN4	O43707	ACTN4_HUMAN	VPQKTIQEM	_VPQKTIQEM[Oxidation (M)]_.2	_VPQKTIQEM[Oxidation (M)]_	Non Numérique	13524.7	Non Numérique	Filtered	0.0039432	Filtered	Filtered	29.9588	Filtered
WBSCR22	O43709	WBS22_HUMAN	RMIDIQTRM	_RMIDIQTRM[Oxidation (M)]_.3	_RMIDIQTRM[Oxidation (M)]_	99684.3	100406	106794	3.56637e-05	1.17496e-34	0.00128696	46.1158	45.93	46.0042
WBSCR22	O43709	WBS22_HUMAN	RMIDIQTRM	_RM[Oxidation (M)]IDIQTRM_.3	_RM[Oxidation (M)]IDIQTRM_	99684.3	100406	106794	9.31301e-06	8.62741e-53	2.93115e-43	49.7034	49.2663	49.4274
WBSCR22	O43709	WBS22_HUMAN	RMIDIQTRM	_RMIDIQTRM[Oxidation (M)]_.2	_RMIDIQTRM[Oxidation (M)]_	99684.3	100406	106794	5.37737e-06	3.59915e-68	3.73027e-36	46.0851	45.8836	46.0079
WBSCR22	O43709	WBS22_HUMAN	RMIDIQTRM	_RMIDIQTRM_.3	_RMIDIQTRM_	99684.3	100406	106794	Filtered	0.00206968	0.00670739	Filtered	60.3863	60.5089
WBSCR22	O43709	WBS22_HUMAN	RMIDIQTRM	_RM[Oxidation (M)]IDIQTRM[Oxidation (M)]_.3	_RM[Oxidation (M)]IDIQTRM[Oxidation (M)]_	99684.3	100406	106794	0.00732783	Filtered	0.00834339	35.3876	Filtered	35.4766
WBSCR22	O43709	WBS22_HUMAN	RMIDIQTRM	_RM[Oxidation (M)]IDIQTRM[Oxidation (M)]_.2	_RM[Oxidation (M)]IDIQTRM[Oxidation (M)]_	99684.3	100406	106794	Filtered	0.00535212	0.00502536	Filtered	35.0849	35.235
WBSCR22	O43709	WBS22_HUMAN	RMIDIQTRM	_RMIDIQTRM_.2	_RMIDIQTRM_	99684.3	100406	106794	Filtered	0.000177243	Filtered	Filtered	60.364	Filtered
HTATSF1	O43719	HTSF1_HUMAN	IMRDPQTEEF	_IM[Oxidation (M)]RDPQTEEF_.2	_IM[Oxidation (M)]RDPQTEEF_	8812.16	9866.99	8275.96	4.39605e-05	6.03283e-48	0.000394656	49.0468	48.8138	48.9696
HTATSF1	O43719	HTSF1_HUMAN	IMRDPQTEEF	_IMRDPQTEEF_.2	_IMRDPQTEEF_	8812.16	9866.99	8275.96	0.000526009	2.15976e-26	5.79243e-11	58.5234	58.2778	58.4633
TRAF3IP2	O43734-5	CIKS_HUMAN	HQVPYGHDY	_HQVPYGHDY_.2	_HQVPYGHDY_	14380.6	12027.5	12067	0.000113188	5.30826e-22	1.66819e-13	34.4641	34.4195	34.601
TRAF3IP2	O43734-5	CIKS_HUMAN	YPQDLPRPL	_YPQDLPRPL_.2	_YPQDLPRPL_	Non Numérique	41399.8	Non Numérique	Filtered	0.00743474	Filtered	Filtered	78.6084	Filtered
CYTH3	O43739-2	CYH3_HUMAN	MMEAFASRY	_M[Oxidation (M)]MEAFASRY_.2	_M[Oxidation (M)]MEAFASRY_	44438	38627.7	37357.3	0.000263403	3.22809e-23	5.30573e-09	56.1163	55.898	56.0874
CYTH3	O43739-2	CYH3_HUMAN	MMEAFASRY	_MM[Oxidation (M)]EAFASRY_.2	_MM[Oxidation (M)]EAFASRY_	44438	38627.7	37357.3	0.000388781	1.66484e-19	2.57925e-06	56.1163	55.9033	56.0926
CYTH3	O43739-2	CYH3_HUMAN	MMEAFASRY	_M[Oxidation (M)]M[Oxidation (M)]EAFASRY_.2	_M[Oxidation (M)]M[Oxidation (M)]EAFASRY_	44438	38627.7	37357.3	3.65733e-05	1.1852e-33	1.28427e-25	48.6094	48.3239	48.574
AP1G1	O43747	AP1G1_HUMAN	AGIPSITAY	_AGIPSITAY_.1	_AGIPSITAY_	322679	291879	296470	3.06077e-07	4.16009e-75	1.07448e-61	92.6328	92.6944	92.6348
SGTA	O43765	SGTA_HUMAN	ELDPDNETY	_ELDPDNETY_.1	_ELDPDNETY_	190195	185883	202105	3.80348e-07	1.60406e-70	1.0827e-59	58.3221	58.0766	58.3508
SGTA	O43765	SGTA_HUMAN	ELDPDNETY	_ELDPDNETY_.2	_ELDPDNETY_	190195	185883	202105	3.04869e-07	1.4418e-82	3.04199e-62	58.3267	58.1073	58.3607
SGTA	O43765	SGTA_HUMAN	SLIQAGQQF	_SLIQAGQQF_.2	_SLIQAGQQF_	30120.9	31524.7	32284.8	3.04869e-07	2.86303e-70	2.12542e-63	83.4599	83.4578	83.4697
SGTA	O43765	SGTA_HUMAN	SLIQAGQQF	_SLIQAGQQF_.1	_SLIQAGQQF_	30120.9	31524.7	32284.8	0.00775942	0.000687985	0.000746869	83.4614	83.4801	83.5182
ENSA	O43768-5	ENSA_HUMAN	GQKPGGSDF	_GQKPGGSDF_.2	_GQKPGGSDF_	8096206	7.61927e+06	9165091	1.45593e-06	5.97938e-54	6.84648e-43	27.9445	27.9889	28.1136
ENSA	O43768-5	ENSA_HUMAN	GQKPGGSDF	_GQKPGGSDF_.1	_GQKPGGSDF_	8096206	7.61927e+06	9165091	3.04869e-07	7.39553e-75	3.34718e-58	27.9784	27.9967	28.1135
ENSA	O43768-5	ENSA_HUMAN	GQKPGGSDFL	_GQKPGGSDFL_.2	_GQKPGGSDFL_	70525.8	67672.2	68923.4	0.000190259	2.54599e-36	1.75303e-14	56.045	55.8581	55.99
NARS	O43776	SYNC_HUMAN	STESSVAVY	_STESSVAVY_.1	_STESSVAVY_	1.262e+06	1.28346e+06	1.34829e+06	1.26296e-06	3.86783e-59	1.3863e-53	57.6499	57.4409	57.6837
NARS	O43776	SYNC_HUMAN	STESSVAVY	_STESSVAVY_.2	_STESSVAVY_	1.262e+06	1.28346e+06	1.34829e+06	6.51774e-07	2.08879e-60	5.86503e-53	57.6328	57.4447	57.6667
NARS	O43776	SYNC_HUMAN	KQAPGGHEL	_KQAPGGHEL_.2	_KQAPGGHEL_	7770.39	6392.73	7784.83	3.26878e-05	5.24024e-24	0.00926262	18.9987	18.9493	19.0582
MYO1B	O43795	MYO1B_HUMAN	IFIRNPRTLF	_IFIRNPRTLF_.3	_IFIRNPRTLF_	2.96303e+06	2.80851e+06	3.09171e+06	8.29426e-07	1.85253e-63	1.61485e-47	84.2069	84.2047	84.1543
MYO1B	O43795	MYO1B_HUMAN	IFIRNPRTLF	_IFIRNPRTLF_.2	_IFIRNPRTLF_	2.96303e+06	2.80851e+06	3.09171e+06	3.04869e-07	2.26839e-73	1.0653e-58	84.2234	84.216	84.1603
MYO1B	O43795	MYO1B_HUMAN	FVDKNNDLLY	_FVDKNNDLLY_.2	_FVDKNNDLLY_	2.7848e+06	2.7943e+06	2.65123e+06	1.91208e-06	7.25557e-51	1.23649e-42	73.5597	73.4331	73.441
MYO1B	O43795	MYO1B_HUMAN	FVDKNNDLLY	_FVDKNNDLLY_.1	_FVDKNNDLLY_	2.7848e+06	2.7943e+06	2.65123e+06	0.000273672	3.02932e-28	1.65036e-07	73.5465	73.4408	73.4435
MYO1B	O43795	MYO1B_HUMAN	FTDQQKLIY	_FTDQQKLIY_.2	_FTDQQKLIY_	775558	758908	748865	3.92558e-07	8.32357e-70	1.7776e-53	68.0755	67.8863	67.9547
MYO1B	O43795	MYO1B_HUMAN	FTDQQKLIY	_FTDQQKLIY_.1	_FTDQQKLIY_	775558	758908	748865	3.69524e-05	1.22878e-18	2.73754e-22	68.0855	67.8597	67.9543
MYO1B	O43795	MYO1B_HUMAN	ASELFKDKKALY	_ASELFKDKKALY_.3	_ASELFKDKKALY_	24570.8	48988.3	43435.6	2.07271e-06	6.06176e-77	2.12168e-41	53.3423	53.1294	53.2554
MYO1B	O43795	MYO1B_HUMAN	ASELFKDKKALY	_ASELFKDKKALY_.2	_ASELFKDKKALY_	24570.8	48988.3	43435.6	0.00361533	Filtered	Filtered	53.3379	Filtered	Filtered
MYO1B	O43795	MYO1B_HUMAN	KYMDIEFDF	_KYM[Oxidation (M)]DIEFDF_.2	_KYM[Oxidation (M)]DIEFDF_	Non Numérique	Non Numérique	28439.1	Filtered	Filtered	0.00039089	Filtered	Filtered	95.5207
SLC25A17	O43808	PM34_HUMAN	KAIATTVTY	_KAIATTVTY_.2	_KAIATTVTY_	223889	229676	218802	3.09028e-07	1.05924e-74	8.58444e-58	52.7476	52.4981	52.7182
SLC25A17	O43808	PM34_HUMAN	KAIATTVTY	_KAIATTVTY_.1	_KAIATTVTY_	223889	229676	218802	8.53395e-06	2.07338e-34	2.01065e-13	52.7647	52.51	52.7039
NUDT21	O43809	CPSF5_HUMAN	YTFGTKEPLY	_YTFGTKEPLY_.2	_YTFGTKEPLY_	153568	153763	160426	4.4258e-07	1.63227e-65	9.99481e-56	76.652	76.5354	76.6073
NUDT21	O43809	CPSF5_HUMAN	ALFAVPKNY	_ALFAVPKNY_.2	_ALFAVPKNY_	12937.7	11296.6	13156.5	3.35999e-07	1.69654e-60	1.31699e-48	82.5363	82.5863	82.4986
NUDT21	O43809	CPSF5_HUMAN	LYPLTNYTF	_LYPLTNYTF_.1	_LYPLTNYTF_	Non Numérique	16782.8	18953.1	Filtered	0.000439087	0.00720914	Filtered	116.638	116.465
LANCL1	O43813	LANC1_HUMAN	KIDPHAPNEMLY	_KIDPHAPNEMLY_.2	_KIDPHAPNEMLY_	19047.7	20908.3	19957.3	6.32747e-05	3.57111e-24	1.44855e-22	66.3048	66.0948	66.1738
LANCL1	O43813	LANC1_HUMAN	KIDPHAPNEMLY	_KIDPHAPNEM[Oxidation (M)]LY_.2	_KIDPHAPNEM[Oxidation (M)]LY_	19047.7	20908.3	19957.3	3.82466e-07	1.60392e-57	2.75296e-16	56.0511	55.8641	56.0222
LANCL1	O43813	LANC1_HUMAN	FTAKSPLMY	_FTAKSPLM[Oxidation (M)]Y_.2	_FTAKSPLM[Oxidation (M)]Y_	667252	644272	664602	8.71801e-07	1.41608e-62	7.65785e-52	68.8257	68.6052	68.7104
LANCL1	O43813	LANC1_HUMAN	FTAKSPLMY	_FTAKSPLMY_.2	_FTAKSPLMY_	667252	644272	664602	2.21604e-05	1.15032e-31	1.65478e-26	75.8961	75.7485	75.8196
LANCL1	O43813	LANC1_HUMAN	FTAKSPLMY	_FTAKSPLM[Oxidation (M)]Y_.1	_FTAKSPLM[Oxidation (M)]Y_	667252	644272	664602	0.000602585	0.000368503	0.000236764	68.817	68.6279	68.6913
STRN	O43815-2	STRN_HUMAN	HTDAVWGLAY	_HTDAVWGLAY_.2	_HTDAVWGLAY_	76468.9	100649	82839.5	2.31776e-05	2.06915e-39	7.16287e-09	91.3763	91.3958	91.326
STRN	O43815-2	STRN_HUMAN	APAKKSTSL	_APAKKSTSL_.2	_APAKKSTSL_	25295	24567.7	Non Numérique	0.000612918	2.38884e-14	Filtered	12.9709	12.8368	Filtered
STRN	O43815-2	STRN_HUMAN	EVAPALSVF	_EVAPALSVF_.1	_EVAPALSVF_	Non Numérique	Non Numérique	1448.87	Filtered	Filtered	0.0038758	Filtered	Filtered	114.4
RRP9	O43818	U3IP2_HUMAN	KEIQAPASA	_KEIQAPASA_.2	_KEIQAPASA_	Non Numérique	Non Numérique	85650.5	Filtered	Filtered	0.00275539	Filtered	Filtered	31.6887
AKAP8	O43823	AKAP8_HUMAN	GSDRNGSFGGQY	_GSDRNGSFGGQY_.2	_GSDRNGSFGGQY_	56362.5	57287.1	64453.5	1.38207e-06	1.85486e-51	1.60499e-54	40.0634	40.0031	40.1535
AKAP8	O43823	AKAP8_HUMAN	TSVTTGATY	_TSVTTGATY_.1	_TSVTTGATY_	1369.49	Non Numérique	2348.58	0.000500653	Filtered	0.00986823	48.0202	Filtered	48.0266
SLC37A4	O43826	G6PT1_HUMAN	GQSALVGSSY	_GQSALVGSSY_.1	_GQSALVGSSY_	9269.53	10058	9967.67	1.95117e-05	2.68256e-33	3.25769e-16	61.0669	60.8417	61.0803
SLC37A4	O43826	G6PT1_HUMAN	YFNRKTFSF	_YFNRKTFSF_.2	_YFNRKTFSF_	Non Numérique	Non Numérique	13735	Filtered	Filtered	0.00150434	Filtered	Filtered	67.1618
NRDC	O43847	NRDC_HUMAN	TYLPTSPLL	_TYLPTSPLL_.1	_TYLPTSPLL_	7.79771e+06	7057441	7.18478e+06	6.04453e-07	1.29185e-63	7.3819e-52	115.454	115.704	115.563
NRDC	O43847	NRDC_HUMAN	TYLPTSPLL	_TYLPTSPLL_.2	_TYLPTSPLL_	7.79771e+06	7057441	7.18478e+06	3.51721e-07	3.71766e-72	1.35359e-55	115.436	115.718	115.546
NRDC	O43847	NRDC_HUMAN	ALPPQQQHY	_ALPPQQQHY_.2	_ALPPQQQHY_	870622	989013	948762	0.000712654	3.19233e-08	0.00272366	40.9313	40.7038	40.7654
NRDC	O43847	NRDC_HUMAN	LTDEGYEHFY	_LTDEGYEHFY_.2	_LTDEGYEHFY_	105740	108173	106630	1.66445e-06	1.96584e-63	6.31893e-40	70.6806	70.5434	70.6186
NRDC	O43847	NRDC_HUMAN	EADVAQLEY	_EADVAQLEY_.2	_EADVAQLEY_	17023.1	15027.3	15790.4	0.00206855	0.00101256	0.00362502	76.5638	76.4472	76.5923
NRDC	O43847	NRDC_HUMAN	EADVAQLEY	_EADVAQLEY_.1	_EADVAQLEY_	17023.1	15027.3	15790.4	0.00917845	6.6775e-06	0.0013825	76.5903	76.4893	76.6136
NRDC	O43847	NRDC_HUMAN	PSDPKQYRY	_PSDPKQYRY_.3	_PSDPKQYRY_	8529871	8.318e+06	5453766	1.16804e-06	1.02484e-56	5.65631e-42	30.2046	30.2646	30.4517
NRDC	O43847	NRDC_HUMAN	PSDPKQYRY	_PSDPKQYRY_.2	_PSDPKQYRY_	8529871	8.318e+06	5453766	3.86131e-07	4.8959e-71	2.30198e-48	30.2095	30.2434	30.4305
NRDC	O43847	NRDC_HUMAN	PSDPKQYRY	_PSDPKQYRY_.1	_PSDPKQYRY_	8529871	8.318e+06	5453766	Filtered	Filtered	0.00531419	Filtered	Filtered	30.4457
NRDC	O43847	NRDC_HUMAN	KYIATDFTL	_KYIATDFTL_.2	_KYIATDFTL_	506362	510126	312220	3.1417e-07	4.98064e-77	3.10171e-55	89.2	89.2613	89.1807
NRDC	O43847	NRDC_HUMAN	KYIATDFTL	_KYIATDFTL_.1	_KYIATDFTL_	506362	510126	312220	Filtered	Filtered	0.00336553	Filtered	Filtered	89.1563
NRDC	O43847	NRDC_HUMAN	RPSDANRKEML	_RPSDANRKEML_.3	_RPSDANRKEML_	50592.8	50813.7	56753.6	3.83369e-07	1.23588e-68	3.53497e-55	24.4309	24.4335	24.5216
NRDC	O43847	NRDC_HUMAN	RPSDANRKEML	_RPSDANRKEM[Oxidation (M)]L_.3	_RPSDANRKEM[Oxidation (M)]L_	50592.8	50813.7	56753.6	8.1918e-07	1.81504e-59	3.83906e-49	17.6845	17.583	17.7494
NRDC	O43847	NRDC_HUMAN	AEFNSTPAVF	_AEFNSTPAVF_.2	_AEFNSTPAVF_	23062.1	23075.2	Non Numérique	0.00912025	0.000309463	Filtered	92.1797	92.249	Filtered
NRDC	O43847	NRDC_HUMAN	VPQKANLVL	_VPQKANLVL_.2	_VPQKANLVL_	18014.6	19074	Non Numérique	0.000994509	1.08369e-10	Filtered	67.632	67.4324	Filtered
NRDC	O43847	NRDC_HUMAN	AFNTQVTAL	_AFNTQVTAL_.1	_AFNTQVTAL_	4421.12	Non Numérique	4581.44	0.000516246	Filtered	1.85607e-13	85.9799	Filtered	85.9959
AHCYL1	O43865	SAHH2_HUMAN	KYPNVFKKI	_KYPNVFKKI_.3	_KYPNVFKKI_	13079278	13267985	13373404	7.98745e-07	6.07941e-68	1.43079e-53	50.3494	50.1473	50.3929
AHCYL1	O43865	SAHH2_HUMAN	KYPNVFKKI	_KYPNVFKKI_.2	_KYPNVFKKI_	13079278	13267985	13373404	2.74529e-06	6.10114e-50	9.95721e-41	50.3129	50.0482	50.309
AHCYL1	O43865	SAHH2_HUMAN	VYKKYPNVF	_VYKKYPNVF_.2	_VYKKYPNVF_	951488	1.04966e+06	1.00925e+06	3.88304e-07	3.70057e-67	2.06746e-54	55.3543	55.1307	55.2626
AHCYL1	O43865	SAHH2_HUMAN	KEIEDAEKY	_KEIEDAEKY_.2	_KEIEDAEKY_	15436.2	14243.2	13937.2	1.2774e-06	2.91948e-55	1.195e-45	30.6786	30.7124	30.91
EXTL3	O43909	EXTL3_HUMAN	KSDTQNLLY	_KSDTQNLLY_.2	_KSDTQNLLY_	581922	563761	508547	1.18143e-06	1.45618e-57	8.51045e-37	58.6704	58.4509	58.579
ORC5	O43913	ORC5_HUMAN	PYYSKFILI	_PYYSKFILI_.2	_PYYSKFILI_	84086.5	76985.7	79718.4	3.04869e-07	5.55532e-80	5.91798e-64	109.337	109.488	109.304
NDUFS5	O43920	NDUS5_HUMAN	PFLDIQKRF	_PFLDIQKRF_.3	_PFLDIQKRF_	40862804	40598424	42028248	2.82947e-06	2.42568e-51	1.27285e-34	79.4105	79.4397	79.3251
NDUFS5	O43920	NDUS5_HUMAN	PFLDIQKRF	_PFLDIQKRF_.2	_PFLDIQKRF_	40862804	40598424	42028248	4.56797e-07	2.53516e-66	4.42407e-49	79.4195	79.4382	79.2714
NDUFS5	O43920	NDUS5_HUMAN	FLDIQKRF	_FLDIQKRF_.2	_FLDIQKRF_	3.55969e+06	3.34174e+06	3299952	3.84535e-07	2.12783e-63	3.71257e-51	79.4225	79.4464	79.3319
NDUFS5	O43920	NDUS5_HUMAN	KYTPPPHHI	_KYTPPPHHI_.3	_KYTPPPHHI_	20286578	18413506	20346562	8.18617e-07	2.40314e-57	2.376e-45	26.341	26.2964	26.4997
NDUFS5	O43920	NDUS5_HUMAN	KYTPPPHHI	_KYTPPPHHI_.2	_KYTPPPHHI_	20286578	18413506	20346562	3.50972e-07	6.93141e-70	4.39055e-58	26.3176	26.2886	26.4762
PEX1	O43933	PEX1_HUMAN	GADLKALLY	_GADLKALLY_.2	_GADLKALLY_	6013.06	6296.61	5144.67	2.72471e-05	1.84542e-31	0.00825948	90.6244	90.6648	90.5791
PEX1	O43933	PEX1_HUMAN	MSEILPDESKFNMY	_M[Oxidation (M)]SEILPDESKFNM[Oxidation (M)]Y_.2	_M[Oxidation (M)]SEILPDESKFNM[Oxidation (M)]Y_	14057.9	14063.3	15878.6	0.000438658	0.00252714	0.00169834	81.9752	81.994	81.9688
PEX1	O43933	PEX1_HUMAN	MSEILPDESKFNMY	_M[Oxidation (M)]SEILPDESKFNMY_.2	_M[Oxidation (M)]SEILPDESKFNMY_	14057.9	14063.3	15878.6	6.88214e-05	2.00722e-39	3.47103e-11	92.799	92.8605	92.7645
PEX1	O43933	PEX1_HUMAN	MSEILPDESKFNMY	_MSEILPDESKFNM[Oxidation (M)]Y_.2	_MSEILPDESKFNM[Oxidation (M)]Y_	14057.9	14063.3	15878.6	0.00256946	8.09236e-05	Filtered	88.1003	88.2813	Filtered
MFSD11	O43934-2	MFS11_HUMAN	RTDFHGSGY	_RTDFHGSGY_.2	_RTDFHGSGY_	118949	109584	100200	9.93044e-06	8.29253e-55	1.39993e-44	28.1777	28.264	28.3886
RAD21	O60216	RAD21_HUMAN	AFIKIKMAF	_AFIKIKM[Oxidation (M)]AF_.3	_AFIKIKM[Oxidation (M)]AF_	Non Numérique	2567.91	4116.24	Filtered	8.15936e-08	6.76731e-25	Filtered	72.7725	72.7123
DHX16	O60231	DHX16_HUMAN	TSERTVLRY	_TSERTVLRY_.3	_TSERTVLRY_	4.77003e+06	4.59946e+06	4902469	1.24353e-06	2.1237e-60	2.35458e-46	42.0514	41.9912	42.0449
DHX16	O60231	DHX16_HUMAN	TSERTVLRY	_TSERTVLRY_.2	_TSERTVLRY_	4.77003e+06	4.59946e+06	4902469	3.04869e-07	2.68163e-77	1.54551e-62	42.0603	42.0002	42.0304
DHX16	O60231	DHX16_HUMAN	SERTVLRY	_SERTVLRY_.2	_SERTVLRY_	171517	171663	169916	3.04869e-07	1.2661e-77	8.19279e-60	42.0581	41.998	42.0281
DHX16	O60231	DHX16_HUMAN	NPRTGMESL	_NPRTGM[Oxidation (M)]ESL_.2	_NPRTGM[Oxidation (M)]ESL_	44263.3	44226.3	46229.6	1.10214e-06	4.44968e-44	1.2544e-43	31.0738	31.0658	31.211
DHX16	O60231	DHX16_HUMAN	NPRTGMESL	_NPRTGMESL_.2	_NPRTGMESL_	44263.3	44226.3	46229.6	0.000185052	1.26607e-12	4.78881e-06	46.6924	46.5117	46.6779
DHX16	O60231	DHX16_HUMAN	VPEIQRTSL	_VPEIQRTSL_.2	_VPEIQRTSL_	79102.3	74019.2	75837.9	3.06674e-07	2.7102e-80	1.38979e-58	62.1172	61.922	62.0573
DHX16	O60231	DHX16_HUMAN	VFIHPNSSLF	_VFIHPNSSLF_.2	_VFIHPNSSLF_	53413.6	49497.1	58467.4	0.000284959	0.000821649	0.00814478	94.0492	94.1109	93.8892
MED14	O60244	MED14_HUMAN	IPRQQNSSV	_IPRQQNSSV_.2	_IPRQQNSSV_	10560.7	9358.03	9801.92	0.00257306	0.00777612	0.00176124	25.851	25.7698	25.9208
MED14	O60244	MED14_HUMAN	TTQQADIPR	_TTQQADIPR_.2	_TTQQADIPR_	Non Numérique	Non Numérique	30996.3	Filtered	Filtered	0.00443918	Filtered	Filtered	39.1237
SMARCA5	O60264	SMCA5_HUMAN	ALDTKIGRY	_ALDTKIGRY_.2	_ALDTKIGRY_	549854	560101	503710	3.9155e-07	1.53869e-72	3.07446e-55	47.6709	47.4848	47.6407
SMARCA5	O60264	SMCA5_HUMAN	LDTKIGRY	_LDTKIGRY_.2	_LDTKIGRY_	227661	212091	207618	1.38081e-06	1.10928e-66	1.09471e-42	47.6907	47.4889	47.6344
SMARCA5	O60264	SMCA5_HUMAN	QTDRANRFEY	_QTDRANRFEY_.3	_QTDRANRFEY_	104573	94940.2	95433.5	1.48478e-05	4.27701e-42	5.63381e-30	37.5712	37.5423	37.6666
SMARCA5	O60264	SMCA5_HUMAN	QTDRANRFEY	_QTDRANRFEY_.2	_QTDRANRFEY_	104573	94940.2	95433.5	1.64873e-05	5.51977e-36	4.36921e-11	37.5824	37.5483	37.6621
SMARCA5	O60264	SMCA5_HUMAN	APSKPAASI	_APSKPAASI_.2	_APSKPAASI_	194984	178839	186817	3.06798e-07	2.68477e-76	9.47157e-62	37.5712	37.5371	37.6038
SMARCA5	O60264	SMCA5_HUMAN	LLEKEILFY	_LLEKEILFY_.2	_LLEKEILFY_	142216	164598	166174	3.04869e-07	3.51016e-80	7.93905e-64	103.206	103.353	103.178
SMARCA5	O60264	SMCA5_HUMAN	RYKAPFHQL	_RYKAPFHQL_.3	_RYKAPFHQL_	162410	149180	145549	3.04869e-07	9.01405e-80	2.64908e-64	42.3662	42.2747	42.3049
SMARCA5	O60264	SMCA5_HUMAN	TMDTESSVY	_TM[Oxidation (M)]DTESSVY_.1	_TM[Oxidation (M)]DTESSVY_	36771	37792.7	41646.2	3.42174e-06	1.52967e-62	3.4288e-42	43.2086	43.1276	43.2992
SMARCA5	O60264	SMCA5_HUMAN	TMDTESSVY	_TM[Oxidation (M)]DTESSVY_.2	_TM[Oxidation (M)]DTESSVY_	36771	37792.7	41646.2	2.93023e-06	2.14732e-49	1.88383e-42	43.2449	43.1786	43.3534
SMARCA5	O60264	SMCA5_HUMAN	TMDTESSVY	_TMDTESSVY_.1	_TMDTESSVY_	36771	37792.7	41646.2	2.26708e-06	3.27531e-54	1.37357e-42	54.8704	54.6574	54.9616
SMARCA5	O60264	SMCA5_HUMAN	TMDTESSVY	_TMDTESSVY_.2	_TMDTESSVY_	36771	37792.7	41646.2	0.00120906	1.08697e-13	Filtered	54.8805	54.6728	Filtered
SMARCA5	O60264	SMCA5_HUMAN	RYLVIDEAHRI	_RYLVIDEAHRI_.3	_RYLVIDEAHRI_	61824	60925.5	47597.8	3.74097e-05	6.19913e-31	3.39146e-22	61.5974	61.4243	61.5061
SMARCA5	O60264	SMCA5_HUMAN	GQTKTVRVF	_GQTKTVRVF_.2	_GQTKTVRVF_	17284.4	17170.4	19166.1	0.00578259	3.9298e-17	2.58466e-21	42.6124	42.5209	42.5617
SMARCA5	O60264	SMCA5_HUMAN	KLSEIVREF	_KLSEIVREF_.2	_KLSEIVREF_	356519	357148	356008	2.13454e-06	3.583e-62	4.79945e-46	69.25	69.1498	69.1557
SMARCA5	O60264	SMCA5_HUMAN	KLSEIVREF	_KLSEIVREF_.3	_KLSEIVREF_	356519	357148	356008	3.04869e-07	5.85398e-79	9.91161e-62	69.2515	69.1304	69.1363
ADCY3	O60266	ADCY3_HUMAN	FMDPEMETRY	_FM[Oxidation (M)]DPEMETRY_.2	_FM[Oxidation (M)]DPEMETRY_	473783	496107	501633	3.04869e-07	1.22933e-80	1.16664e-64	62.5379	62.281	62.4362
ADCY3	O60266	ADCY3_HUMAN	FMDPEMETRY	_FM[Oxidation (M)]DPEM[Oxidation (M)]ETRY_.2	_FM[Oxidation (M)]DPEM[Oxidation (M)]ETRY_	473783	496107	501633	3.04869e-07	5.5117e-76	5.31857e-59	51.6747	51.3731	51.7079
ADCY3	O60266	ADCY3_HUMAN	FMDPEMETRY	_FMDPEMETRY_.2	_FMDPEMETRY_	473783	496107	501633	3.04869e-07	7.25423e-76	3.50987e-62	72.8395	72.7128	72.7519
ADCY3	O60266	ADCY3_HUMAN	FMDPEMETRY	_FMDPEM[Oxidation (M)]ETRY_.2	_FMDPEM[Oxidation (M)]ETRY_	473783	496107	501633	3.04869e-07	6.32716e-79	1.06661e-62	62.9403	62.7149	62.8805
ADCY3	O60266	ADCY3_HUMAN	KIKTIGSTY	_KIKTIGSTY_.2	_KIKTIGSTY_	6895.88	7787.31	7226.62	7.68115e-06	1.15385e-12	6.74292e-16	36.0129	36.0103	36.1343
URB1	O60287	NPA1P_HUMAN	YYSHLEGARF	_YYSHLEGARF_.3	_YYSHLEGARF_	751729	712661	670096	6.34839e-06	2.73326e-48	1.69577e-53	55.3767	55.1844	55.3476
URB1	O60287	NPA1P_HUMAN	YYSHLEGARF	_YYSHLEGARF_.2	_YYSHLEGARF_	751729	712661	670096	4.94263e-06	1.00569e-36	2.15984e-07	55.367	55.1643	55.3797
URB1	O60287	NPA1P_HUMAN	LAGPVQEV	_LAGPVQEV_.1	_LAGPVQEV_	178921	175818	182205	3.04869e-07	1.47869e-74	8.56092e-61	68.8998	68.7263	68.842
URB1	O60287	NPA1P_HUMAN	ESDAPGPVY	_ESDAPGPVY_.1	_ESDAPGPVY_	169071	180437	181745	3.04869e-07	1.05831e-78	1.18252e-64	58.0259	57.7752	58.0519
URB1	O60287	NPA1P_HUMAN	EIIRDYSLL	_EIIRDYSLL_.2	_EIIRDYSLL_	139430	125847	127168	0.00770156	0.00171087	0.00605265	84.2241	84.2846	84.229
URB1	O60287	NPA1P_HUMAN	AYYSHLEGARF	_AYYSHLEGARF_.3	_AYYSHLEGARF_	31008.7	28867.7	29393.2	0.000273533	2.46354e-24	8.12374e-15	60.9379	60.7387	60.8414
URB1	O60287	NPA1P_HUMAN	GTLDSVLRY	_GTLDSVLRY_.2	_GTLDSVLRY_	32518.3	26738.2	23485.3	0.00136194	0.000772919	0.0011992	84.1592	84.1674	84.1849
URB1	O60287	NPA1P_HUMAN	RMMQTILHF	_RM[Oxidation (M)]MQTILHF_.2	_RM[Oxidation (M)]MQTILHF_	Non Numérique	Non Numérique	23931.9	Filtered	Filtered	0.00193467	Filtered	Filtered	73.979
URB1	O60287	NPA1P_HUMAN	RMMQTILHF	_RMM[Oxidation (M)]QTILHF_.2	_RMM[Oxidation (M)]QTILHF_	Non Numérique	Non Numérique	23931.9	Filtered	Filtered	0.000741006	Filtered	Filtered	73.979
URB1	O60287	NPA1P_HUMAN	RMMQTILHF	_RMMQTILHF_.2	_RMMQTILHF_	Non Numérique	Non Numérique	23931.9	Filtered	Filtered	0.00270924	Filtered	Filtered	82.5146
MGRN1	O60291-4	MGRN1_HUMAN	VYSPKSPSL	_VYSPKSPSL_.2	_VYSPKSPSL_	3.39332e+06	3461354	3.54409e+06	4.78058e-07	2.84975e-68	3.00852e-53	55.0363	54.818	55.002
MGRN1	O60291-4	MGRN1_HUMAN	RYPPKSGNYF	_RYPPKSGNYF_.2	_RYPPKSGNYF_	2.14937e+06	2.20216e+06	1.84735e+06	3.76537e-07	3.19583e-64	3.77372e-46	45.011	44.7102	44.9181
MGRN1	O60291-4	MGRN1_HUMAN	RPQSKAPDSTL	_RPQSKAPDSTL_.3	_RPQSKAPDSTL_	37885.8	37357	41485.9	1.58621e-05	1.24517e-67	4.17285e-44	27.3827	27.4165	27.5151
MGRN1	O60291-4	MGRN1_HUMAN	RPQSKAPDSTL	_RPQSKAPDSTL_.2	_RPQSKAPDSTL_	37885.8	37357	41485.9	2.04886e-06	3.06278e-52	1.05397e-39	27.3876	27.4527	27.5148
MGRN1	O60291-4	MGRN1_HUMAN	SPAIPSAPL	_SPAIPSAPL_.1	_SPAIPSAPL_	10955	10483.4	11993.1	0.00122006	8.87332e-07	0.00380621	89.89	89.9074	89.9022
MGRN1	O60291-4	MGRN1_HUMAN	KQIVDRVSY	_KQIVDRVSY_.2	_KQIVDRVSY_	Non Numérique	Non Numérique	49430.3	Filtered	Filtered	1.85607e-21	Filtered	Filtered	43.8343
SIPA1L3	O60292	SI1L3_HUMAN	YFVGKEHANYF	_YFVGKEHANYF_.2	_YFVGKEHANYF_	22996.7	23086.1	21876.6	3.43644e-06	6.21957e-46	8.171e-33	62.658	62.3803	62.5146
ZFC3H1	O60293	ZC3H1_HUMAN	TPAPASSGL	_TPAPASSGL_.1	_TPAPASSGL_	72571.5	76922.6	83967.1	3.04869e-07	1.24253e-83	3.34614e-59	53.0852	52.8565	53.0819
LCMT2	O60294	TYW4_HUMAN	GQVPNLKRY	_GQVPNLKRY_.3	_GQVPNLKRY_	104552	98124.7	96209.6	8.7965e-07	2.25766e-63	1.19026e-50	42.5691	42.5247	42.555
LCMT2	O60294	TYW4_HUMAN	LVFPSSEAF	_LVFPSSEAF_.1	_LVFPSSEAF_	8950.57	9088.51	8389.18	0.00457659	0.0007206	3.1484e-05	109.322	109.523	109.419
LCMT2	O60294	TYW4_HUMAN	RLSPVSPAL	_RLSPVSPAL_.2	_RLSPVSPAL_	45590.6	44722.3	55594.4	0.000597229	1.11257e-13	4.10815e-07	70.8764	70.7183	70.757
TRAK2	O60296	TRAK2_HUMAN	HIKTETVTY	_HIKTETVTY_.2	_HIKTETVTY_	71059	64882.7	60052.8	3.06267e-07	7.44532e-68	1.30142e-49	37.7597	37.7413	37.8395
TRAK2	O60296	TRAK2_HUMAN	AVNSPALSY	_AVNSPALSY_.1	_AVNSPALSY_	44439.7	43651.4	47715	2.03557e-06	8.57191e-64	2.11287e-29	69.7923	69.6188	69.7505
TRAK2	O60296	TRAK2_HUMAN	KPLEGSQTL	_KPLEGSQTL_.2	_KPLEGSQTL_	31332.1	33592.5	Non Numérique	0.00150126	0.0005608	Filtered	43.615	43.5758	Filtered
KIAA0556	O60303	K0556_HUMAN	GPPAKPWTSL	_GPPAKPWTSL_.2	_GPPAKPWTSL_	24057.2	24469.3	Non Numérique	0.000591899	2.08418e-15	Filtered	73.5396	73.4129	Filtered
KIAA0556	O60303	K0556_HUMAN	SPRKAIHSDF	_SPRKAIHSDF_.2	_SPRKAIHSDF_	Non Numérique	Non Numérique	1246.6	Filtered	Filtered	0.00576851	Filtered	Filtered	24.2667
AQR	O60306	AQR_HUMAN	RVFLDPNQY	_RVFLDPNQY_.2	_RVFLDPNQY_	69424.1	71564.6	66426.5	7.20212e-05	3.73157e-28	1.46657e-26	74.5973	74.4653	74.4995
AQR	O60306	AQR_HUMAN	AAFAHFPEL	_AAFAHFPEL_.2	_AAFAHFPEL_	6266.13	6109.97	6643.99	4.89288e-05	0.00547983	1.94814e-18	96.1768	96.2807	96.0797
AQR	O60306	AQR_HUMAN	RPTKPYGTKF	_RPTKPYGTKF_.3	_RPTKPYGTKF_	6176.79	6548.39	6068.18	0.000642956	0.00500435	0.00632094	27.8221	27.9292	27.986
AQR	O60306	AQR_HUMAN	ETEKDFSRY	_ETEKDFSRY_.3	_ETEKDFSRY_	2.85955e+06	2.82077e+06	2807879	4.36649e-06	2.17867e-48	2.06161e-36	35.5945	35.665	35.8047
AQR	O60306	AQR_HUMAN	ETEKDFSRY	_ETEKDFSRY_.2	_ETEKDFSRY_	2.85955e+06	2.82077e+06	2807879	5.67667e-06	1.38682e-50	9.86034e-57	35.6035	35.6688	35.7927
AQR	O60306	AQR_HUMAN	KYSNMEQSLF	_KYSNM[Oxidation (M)]EQSLF_.2	_KYSNM[Oxidation (M)]EQSLF_	37049.5	37123.2	44534.9	5.77017e-05	1.07879e-36	1.81075e-20	62.4677	62.2317	62.3921
AQR	O60306	AQR_HUMAN	KYSNMEQSLF	_KYSNMEQSLF_.2	_KYSNMEQSLF_	37049.5	37123.2	44534.9	0.00617175	0.00878168	Filtered	75.6603	75.5231	Filtered
AQR	O60306	AQR_HUMAN	VYNMYMHLI	_VYNMYM[Oxidation (M)]HLI_.2	_VYNMYM[Oxidation (M)]HLI_	11167.1	8099.7	7219.22	0.000431661	0.000638242	0.000141126	86.5751	89.9809	86.5128
AQR	O60306	AQR_HUMAN	VYNMYMHLI	_VYNM[Oxidation (M)]YMHLI_.2	_VYNM[Oxidation (M)]YMHLI_	11167.1	8099.7	7219.22	0.00732649	4.47394e-25	5.10775e-12	89.93	89.9548	89.8009
AQR	O60306	AQR_HUMAN	VYNMYMHLI	_VYNMYMHLI_.2	_VYNMYMHLI_	11167.1	8099.7	7219.22	Filtered	Filtered	0.00556161	Filtered	Filtered	101.189
MAST3	O60307	MAST3_HUMAN	VYTVHHVVW	_VYTVHHVVW_.3	_VYTVHHVVW_	55235.3	24111.2	48024.4	0.000287106	Filtered	0.0075325	62.1679	Filtered	62.0453
MAST3	O60307	MAST3_HUMAN	VYTVHHVVW	_VYTVHHVVW_.2	_VYTVHHVVW_	55235.3	24111.2	48024.4	Filtered	0.00214816	Filtered	Filtered	61.9159	Filtered
MAST3	O60307	MAST3_HUMAN	RLQEFLTAY	_RLQEFLTAY_.2	_RLQEFLTAY_	31547.5	29200.7	28862.8	1.05954e-05	1.30079e-62	2.42024e-50	85.1462	85.1912	85.1147
CEP104	O60308	CE104_HUMAN	YISESLPEY	_YISESLPEY_.1	_YISESLPEY_	75028.7	78478.9	76028.1	0.000254504	8.96397e-20	1.12277e-31	85.292	85.3526	85.3285
OPA1	O60313-2	OPA1_HUMAN	IYLPAAQTM	_IYLPAAQTM[Oxidation (M)]_.2	_IYLPAAQTM[Oxidation (M)]_	78478.6	72857.8	77751.7	3.04869e-07	1.5079e-83	3.27942e-61	78.1322	78.0364	78.1089
OPA1	O60313-2	OPA1_HUMAN	IYLPAAQTM	_IYLPAAQTM_.1	_IYLPAAQTM_	78478.6	72857.8	77751.7	0.000142449	1.02826e-29	1.45855e-07	94.4334	94.5003	94.4199
OPA1	O60313-2	OPA1_HUMAN	IYLPAAQTM	_IYLPAAQTM[Oxidation (M)]_.1	_IYLPAAQTM[Oxidation (M)]_	78478.6	72857.8	77751.7	3.49307e-06	1.39189e-53	2.97156e-33	78.1325	78.0472	78.1092
OPA1	O60313-2	OPA1_HUMAN	IYLPAAQTM	_IYLPAAQTM_.2	_IYLPAAQTM_	78478.6	72857.8	77751.7	1.54486e-06	3.67057e-58	5.49943e-36	94.4529	94.4989	94.4237
OPA1	O60313-2	OPA1_HUMAN	RLKDTENAI	_RLKDTENAI_.2	_RLKDTENAI_	118888	115908	114840	0.00642643	0.000315033	0.0082495	33.7885	33.7963	33.8838
OPA1	O60313-2	OPA1_HUMAN	IYHSHHPTL	_IYHSHHPTL_.2	_IYHSHHPTL_	7802.77	10244.4	10861.6	0.00125246	4.03414e-14	0.00302407	26.0624	26.0283	26.2421
OPA1	O60313-2	OPA1_HUMAN	IYHSHHPTL	_IYHSHHPTL_.3	_IYHSHHPTL_	7802.77	10244.4	10861.6	Filtered	0.00267944	0.00436078	Filtered	26.0246	26.2122
OPA1	O60313-2	OPA1_HUMAN	KYQRILERL	_KYQRILERL_.2	_KYQRILERL_	Non Numérique	Non Numérique	5052.57	Filtered	Filtered	0.00822452	Filtered	Filtered	48.9307
ZEB2	O60315	ZEB2_HUMAN	TYPTGAATF	_TYPTGAATF_.1	_TYPTGAATF_	7593813	7312792	7.93811e+06	4.3644e-05	1.89465e-33	8.00099e-24	73.1298	72.9482	73.0424
ZEB2	O60315	ZEB2_HUMAN	RLHSGEKPY	_RLHSGEKPY_.3	_RLHSGEKPY_	10578.9	Non Numérique	Non Numérique	3.0544e-05	Filtered	Filtered	16.4892	Filtered	Filtered
ZEB2	O60315	ZEB2_HUMAN	YSQHMNHRY	_YSQHMNHRY_.3	_YSQHMNHRY_	2741.82	3480.97	Non Numérique	0.00869203	0.0039148	Filtered	17.0917	17.1263	Filtered
MCM3AP	O60318	GANP_HUMAN	SFPASSGVSH	_SFPASSGVSH_.2	_SFPASSGVSH_	1311770	1.26196e+06	1.37435e+06	4.19339e-07	6.09215e-69	1.46353e-54	41.9943	41.9028	42.0897
MCM3AP	O60318	GANP_HUMAN	SPVKKPSL	_SPVKKPSL_.2	_SPVKKPSL_	15114.4	15827.7	16679.2	3.40842e-05	1.0519e-42	7.54876e-32	33.0564	33.0432	33.0941
MCM3AP	O60318	GANP_HUMAN	SPNKKPFSL	_SPNKKPFSL_.2	_SPNKKPFSL_	15480	16572.5	15480.5	1.0655e-06	5.14089e-56	5.76906e-14	47.3938	47.2077	47.28
MCM3AP	O60318	GANP_HUMAN	KPVSSNNSL	_KPVSSNNSL_.2	_KPVSSNNSL_	50682	48403.2	53727.6	2.69715e-06	5.78152e-61	4.49353e-42	25.9742	25.9401	26.1382
PIP5K1C	O60331-4	PI51C_HUMAN	PSETSEQPRY	_PSETSEQPRY_.2	_PSETSEQPRY_	23231.8	24134.1	24005.7	8.32851e-06	1.3468e-46	6.13816e-40	33.1909	33.1673	33.2861
PIP5K1C	O60331-4	PI51C_HUMAN	KIMDYSLLL	_KIM[Oxidation (M)]DYSLLL_.2	_KIM[Oxidation (M)]DYSLLL_	39075.5	40073.2	40057.1	5.34678e-07	5.57217e-68	1.72321e-51	114.163	114.393	114.262
PIP5K1C	O60331-4	PI51C_HUMAN	AQYDLRGARSY	_AQYDLRGARSY_.3	_AQYDLRGARSY_	9772.93	Non Numérique	10839.5	0.000155655	Filtered	0.00903311	44.8833	Filtered	44.8139
KIF1B	O60333-2	KIF1B_HUMAN	VYNDIGKEMLL	_VYNDIGKEM[Oxidation (M)]LL_.2	_VYNDIGKEM[Oxidation (M)]LL_	60196.6	59408.9	97658.6	3.04869e-07	1.42053e-64	5.04095e-54	78.6983	78.7019	78.8165
KIF1B	O60333-2	KIF1B_HUMAN	VYNDIGKEMLL	_VYNDIGKEMLL_.2	_VYNDIGKEMLL_	60196.6	59408.9	97658.6	3.04869e-07	6.20666e-81	1.61475e-59	93.3833	93.4553	93.3539
KIF1B	O60333-2	KIF1B_HUMAN	VYLKEANAI	_VYLKEANAI_.2	_VYLKEANAI_	110018	107797	95845.2	8.47105e-06	4.04478e-60	7.62777e-35	61.678	61.4892	61.6181
KIF1B	O60333-2	KIF1B_HUMAN	HYQQHPLHL	_HYQQHPLHL_.3	_HYQQHPLHL_	Non Numérique	9824.08	8630.4	Filtered	6.10574e-06	0.000603299	Filtered	36.867	36.9442
KIF1B	O60333-3	KIF1B_HUMAN	NYNTGGQL	_NYNTGGQL_.1	_NYNTGGQL_	32691.2	38945.1	36372.3	3.44392e-07	3.53199e-61	1.27067e-54	46.6183	46.4533	46.6508
MAPKBP1	O60336-6	MABP1_HUMAN	VYNDHSIYVW	_VYNDHSIYVW_.2	_VYNDHSIYVW_	313626	338237	275162	7.01971e-06	3.64825e-53	1.29974e-42	87.9625	87.997	87.9262
MAPKBP1	O60336-6	MABP1_HUMAN	RYPDTIALTF	_RYPDTIALTF_.2	_RYPDTIALTF_	70618.8	68600	71938	3.04869e-07	9.68534e-73	7.07138e-52	100.459	100.62	100.446
MARCH6	O60337-5	MARH6_HUMAN	VYANGIRNI	_VYANGIRNI_.2	_VYANGIRNI_	475465	493850	493766	3.04869e-07	8.65924e-81	5.53983e-50	57.3214	57.1647	57.2925
MARCH6	O60337-5	MARH6_HUMAN	FAFTPSRIY	_FAFTPSRIY_.2	_FAFTPSRIY_	52054.3	47109.3	46457.7	6.58421e-05	3.87765e-18	2.9014e-17	89.8598	89.9106	89.7515
MARCH6	O60337-5	MARH6_HUMAN	GTAKIHELY	_GTAKIHELY_.2	_GTAKIHELY_	45572.2	43015.7	41421.8	0.000258753	4.21686e-30	8.6198e-15	42.2777	42.2438	42.2687
MARCH6	O60337-5	MARH6_HUMAN	PLDQTPLFY	_PLDQTPLFY_.2	_PLDQTPLFY_	33512.5	30824	30402.9	2.84193e-05	4.43421e-44	1.42508e-36	108.822	108.989	108.884
MARCH6	O60337-5	MARH6_HUMAN	TLKDRELSF	_TLKDRELSF_.2	_TLKDRELSF_	175211	204816	179879	1.79592e-05	1.00963e-61	3.04173e-41	57.9558	57.8253	57.9427
MARCH6	O60337-5	MARH6_HUMAN	RLYEHIKNDKY	_RLYEHIKNDKY_.3	_RLYEHIKNDKY_	Non Numérique	11020.4	Non Numérique	Filtered	0.00672424	Filtered	Filtered	29.6587	Filtered
KDM1A	O60341	KDM1A_HUMAN	SYLERHGLINF	_SYLERHGLINF_.2	_SYLERHGLINF_	476865	432312	511720	6.5998e-07	9.52395e-71	6.35568e-56	80.751	80.7697	80.5926
KDM1A	O60341	KDM1A_HUMAN	SYLSHQLDF	_SYLSHQLDF_.2	_SYLSHQLDF_	232600	236697	224810	3.09139e-07	1.34951e-76	6.29587e-60	81.6868	81.7369	81.6855
KDM1A	O60341	KDM1A_HUMAN	QPITPGPSI	_QPITPGPSI_.2	_QPITPGPSI_	57712.1	57397.6	60849.6	7.13141e-06	1.37972e-61	2.04225e-37	76.9056	76.7681	76.8295
KDM1A	O60341	KDM1A_HUMAN	QPITPGPSI	_QPITPGPSI_.1	_QPITPGPSI_	57712.1	57397.6	60849.6	4.30255e-07	1.27221e-63	2.38775e-43	76.8768	76.7654	76.8372
KDM1A	O60341	KDM1A_HUMAN	REMDESLANL	_REMDESLANL_.2	_REMDESLANL_	877714	880975	876698	0.000364379	2.30299e-08	1.74175e-10	71.53	71.3561	71.4002
KDM1A	O60341	KDM1A_HUMAN	KPVSLGQAL	_KPVSLGQAL_.2	_KPVSLGQAL_	77751.9	79885.5	82599.1	9.2494e-05	1.53217e-63	1.03482e-35	63.2321	63.0956	63.1358
KDM1A	O60341	KDM1A_HUMAN	KIKELHQQY	_KIKELHQQY_.2	_KIKELHQQY_	1413.56	1607.63	Non Numérique	4.47328e-05	1.12938e-18	Filtered	24.4702	24.4937	Filtered
KDM1A	O60341	KDM1A_HUMAN	KQQPPAVQF	_KQQPPAVQF_.2	_KQQPPAVQF_	Non Numérique	28561.6	Non Numérique	Filtered	0.00806166	Filtered	Filtered	59.4321	Filtered
TBC1D4	O60343-2	TBCD4_HUMAN	RFIHNSHDLTY	_RFIHNSHDLTY_.3	_RFIHNSHDLTY_	33135.7	Non Numérique	Non Numérique	0.00591937	Filtered	Filtered	42.8088	Filtered	Filtered
PHLPP1	O60346	PHLP1_HUMAN	ATDAPLRK	_ATDAPLRK_.2	_ATDAPLRK_	71022.7	68605.3	73599.7	5.32407e-07	2.91666e-61	2.34531e-21	18.6145	18.5757	18.7212
PHLPP1	O60346	PHLP1_HUMAN	AVRNVPDAL	_AVRNVPDAL_.2	_AVRNVPDAL_	13903	11736.3	15831.8	0.000193166	5.95168e-08	0.000566926	56.9953	56.8125	56.9611
FZD6	O60353-2	FZD6_HUMAN	HYKPSSHKL	_HYKPSSHKL_.3	_HYKPSSHKL_	36200.1	37135.4	36945.7	0.000437577	2.91592e-05	2.11063e-05	12.8474	12.7499	12.7555
NUPR1	O60356	NUPR1_HUMAN	ESDLYSLAHSY	_ESDLYSLAHSY_.2	_ESDLYSLAHSY_	194279	191293	211782	3.20549e-07	4.87863e-74	3.42894e-55	81.869	81.961	81.9515
HBP1	O60381-3	HBP1_HUMAN	SSDVSHQEY	_SSDVSHQEY_.2	_SSDVSHQEY_	2.61122e+06	2563531	2681669	6.74552e-07	4.94133e-64	1.84979e-52	25.7529	25.7239	25.901
HBP1	O60381-3	HBP1_HUMAN	SSDVSHQEY	_SSDVSHQEY_.1	_SSDVSHQEY_	2.61122e+06	2563531	2681669	4.24624e-07	8.24183e-70	1.80075e-51	25.7416	25.7126	25.8584
HBP1	O60381-3	HBP1_HUMAN	QSDPTQSGMY	_QSDPTQSGMY_.2	_QSDPTQSGMY_	503465	551281	554424	1.17909e-06	1.25878e-58	2.60165e-46	48.8016	48.5737	48.8971
HBP1	O60381-3	HBP1_HUMAN	QSDPTQSGMY	_QSDPTQSGM[Oxidation (M)]Y_.2	_QSDPTQSGM[Oxidation (M)]Y_	503465	551281	554424	3.29247e-07	1.07729e-71	1.12846e-54	36.1354	36.4202	36.4189
HBP1	O60381-3	HBP1_HUMAN	QSDPTQSGMY	_QSDPTQSGMY_.1	_QSDPTQSGMY_	503465	551281	554424	3.40476e-06	1.71273e-69	1.89813e-39	48.8179	48.569	48.882
HBP1	O60381-3	HBP1_HUMAN	QSDPTQSGMY	_QSDPTQSGM[Oxidation (M)]Y_.1	_QSDPTQSGM[Oxidation (M)]Y_	503465	551281	554424	3.34457e-06	8.6442e-58	8.16228e-41	36.1517	36.4156	36.4039
HBP1	O60381-3	HBP1_HUMAN	TSDIPETTY	_TSDIPETTY_.1	_TSDIPETTY_	87543.7	66570.7	67412.7	8.8008e-06	1.58318e-45	1.32318e-20	63.6695	63.4807	63.6961
HBP1	O60381-3	HBP1_HUMAN	TSDIPETTY	_TSDIPETTY_.2	_TSDIPETTY_	87543.7	66570.7	67412.7	Filtered	0.00658756	0.0021865	Filtered	63.4595	63.6932
HBP1	O60381-3	HBP1_HUMAN	LSHEESVSF	_LSHEESVSF_.2	_LSHEESVSF_	21063.7	18904.8	22996.9	0.000493668	0.00526502	0.000730318	55.9625	55.7493	55.9231
HBP1	O60381-3	HBP1_HUMAN	TPMDSSAVY	_TPMDSSAVY_.1	_TPMDSSAVY_	13646.7	Non Numérique	Non Numérique	0.00535716	Filtered	Filtered	55.0429	Filtered	Filtered
FADS1	O60427	FADS1_HUMAN	AQGPTPRYF	_AQGPTPRYF_.2	_AQGPTPRYF_	11576271	12033504	11698672	8.76666e-07	4.83219e-60	1.01791e-48	58.544	58.2304	58.4838
DFNA5	O60443	DFNA5_HUMAN	IPAATTIAY	_IPAATTIAY_.1	_IPAATTIAY_	Non Numérique	280769	Non Numérique	Filtered	0.0055101	Filtered	Filtered	80.5727	Filtered
LY75	O60449-2	LY75_HUMAN	KWFDNSNMTF	_KWFDNSNM[Oxidation (M)]TF_.2	_KWFDNSNM[Oxidation (M)]TF_	5148.31	4535.75	3776.1	0.000375744	2.51933e-08	1.29512e-07	78.8082	78.8171	78.7537
LY75	O60449-2	LY75_HUMAN	WTDNRELTY	_WTDNRELTY_.2	_WTDNRELTY_	Non Numérique	Non Numérique	30084.7	Filtered	Filtered	0.00815144	Filtered	Filtered	61.5181
NRP2	O60462-2	NRP2_HUMAN	TPSELRSSTGIL	_TPSELRSSTGIL_.2	_TPSELRSSTGIL_	285499	281487	312195	3.22383e-07	1.24911e-75	1.80207e-60	70.8321	70.7053	70.7074
NRP2	O60462-2	NRP2_HUMAN	STDKEKSWLY	_STDKEKSWLY_.2	_STDKEKSWLY_	285111	303898	212345	2.76233e-06	3.14207e-54	2.27656e-36	54.7293	54.5111	54.7002
NRP2	O60462-2	NRP2_HUMAN	QSDSQREGQY	_QSDSQREGQY_.2	_QSDSQREGQY_	138987	139068	142946	3.04869e-07	3.31e-76	2.42843e-54	17.8964	17.8523	18.0396
NRP2	O60462-2	NRP2_HUMAN	HVGPLIGKY	_HVGPLIGKY_.2	_HVGPLIGKY_	79323.5	76867.1	74786.2	6.85144e-07	1.33988e-57	1.95721e-31	54.6129	54.3998	54.5629
GPR137B	O60478	G137B_HUMAN	RVRNPTKDL	_RVRNPTKDL_.3	_RVRNPTKDL_	1.10227e+06	1.03482e+06	1.16749e+06	0.00012998	9.52281e-29	8.50233e-18	22.4512	22.5482	22.7987
GPR137B	O60478	G137B_HUMAN	SQNKSVHSF	_SQNKSVHSF_.2	_SQNKSVHSF_	5227.24	5434.31	5691.74	7.36005e-06	4.37109e-63	2.85996e-19	20.01	19.8924	20.0275
PLXNC1	O60486	PLXC1_HUMAN	TLIHSDLTSVY	_TLIHSDLTSVY_.2	_TLIHSDLTSVY_	3132.36	Non Numérique	Non Numérique	0.00387836	Filtered	Filtered	82.4478	Filtered	Filtered
PLXNC1	O60486	PLXC1_HUMAN	LTEIYKYIVKY	_LTEIYKYIVKY_.3	_LTEIYKYIVKY_	Non Numérique	768.45	645.117	Filtered	0.00693288	0.00025419	Filtered	89.5714	89.4179
ACSL4	O60488-2	ACSL4_HUMAN	PNQKRLTL	_PNQKRLTL_.2	_PNQKRLTL_	48013.2	45440	52733.5	7.85868e-07	5.34901e-51	8.38983e-29	43.8134	43.7221	43.7368
ACSL4	O60488-2	ACSL4_HUMAN	PNQKRLTLL	_PNQKRLTLL_.2	_PNQKRLTLL_	30224.2	28765.5	29341.5	1.70781e-05	9.89401e-35	1.08748e-09	61.5851	61.4172	61.4363
ACSL4	O60488-2	ACSL4_HUMAN	TSDKPGSPY	_TSDKPGSPY_.2	_TSDKPGSPY_	736092	712706	722825	3.04869e-07	9.79869e-79	1.56985e-62	28.2906	28.3245	28.4491
ACSL4	O60488-2	ACSL4_HUMAN	VPNQKRLTL	_VPNQKRLTL_.2	_VPNQKRLTL_	144690	130899	148940	3.86102e-07	7.43762e-79	2.97854e-56	43.8157	43.7243	43.7182
ACSL4	O60488-2	ACSL4_HUMAN	VPNQKRLTLL	_VPNQKRLTLL_.2	_VPNQKRLTLL_	120437	121272	115867	3.04869e-07	7.08924e-79	2.27132e-61	61.6042	61.4205	61.4397
CUBN	O60494	CUBN_HUMAN	NSDHSLQGGGFY	_NSDHSLQGGGFY_.2	_NSDHSLQGGGFY_	19105.4	21074.6	19474.2	0.000155143	7.95393e-15	7.3378e-22	58.7858	58.5402	58.7572
MGEA5	O60502	OGA_HUMAN	RPDDKRILEF	_RPDDKRILEF_.2	_RPDDKRILEF_	25391	28897.4	25764.5	4.45538e-07	1.26048e-66	2.21534e-43	60.9218	60.7541	60.7836
MGEA5	O60502	OGA_HUMAN	VQKESQATL	_VQKESQATL_.2	_VQKESQATL_	47774.8	45637.6	53152.2	3.2662e-07	8.05503e-79	5.00927e-51	30.137	30.1762	30.3215
MGEA5	O60502	OGA_HUMAN	QYLGEPETF	_QYLGEPETF_.2	_QYLGEPETF_	9480.3	9612.88	10853.2	0.00529704	7.70958e-06	0.00588284	84.6268	84.656	84.631
MGEA5	O60502	OGA_HUMAN	QYLGEPETF	_QYLGEPETF_.1	_QYLGEPETF_	9480.3	9612.88	10853.2	Filtered	1.25022e-05	0.00251472	Filtered	84.6484	84.6547
MGEA5	O60502	OGA_HUMAN	NATTVVTTV	_NATTVVTTV_.1	_NATTVVTTV_	7734.49	13772.9	16630.1	2.35167e-05	3.20398e-10	0.000445109	65.6535	65.5065	65.6156
MGEA5	O60502	OGA_HUMAN	NATTVVTTV	_NATTVVTTV_.2	_NATTVVTTV_	7734.49	13772.9	16630.1	0.00117342	Filtered	Filtered	65.6563	Filtered	Filtered
MGEA5	O60502	OGA_HUMAN	YTAEPVTL	_YTAEPVTL_.1	_YTAEPVTL_	Non Numérique	Non Numérique	21074.9	Filtered	Filtered	0.00665388	Filtered	Filtered	80.6518
SORBS3	O60504	VINEX_HUMAN	RQGIFPASY	_RQGIFPASY_.2	_RQGIFPASY_	41726.1	41356.8	35632.8	0.000549773	1.24362e-11	0.000306359	72.1484	71.9327	71.9404
SORBS3	O60504	VINEX_HUMAN	EPRPQTQNL	_EPRPQTQNL_.2	_EPRPQTQNL_	Non Numérique	Non Numérique	6702.62	Filtered	Filtered	0.00554966	Filtered	Filtered	38.2211
SYNCRIP	O60506	HNRPQ_HUMAN	AAQEAVKLY	_AAQEAVKLY_.2	_AAQEAVKLY_	124679	129129	115523	4.92765e-06	1.71581e-51	1.3192e-42	57.7906	57.6339	57.7618
CDC40	O60508	PRP17_HUMAN	SPSSKPSL	_SPSSKPSL_.2	_SPSSKPSL_	154358	147670	166222	1.7801e-05	5.609e-56	3.0148e-36	31.7901	31.7716	31.8644
CDC40	O60508	PRP17_HUMAN	QVDFSPDMSY	_QVDFSPDMSY_.2	_QVDFSPDMSY_	9693.05	11354	14714.7	0.00249076	4.209e-31	1.61562e-20	90.7659	90.8398	90.7968
B4GALT3	O60512	B4GT3_HUMAN	HPRDVYSNL	_HPRDVYSNL_.2	_HPRDVYSNL_	25488.2	25930.7	24013.8	2.82833e-05	1.08076e-38	3.67565e-37	42.0708	42.0264	42.0879
RANBP6	O60518	RNBP6_HUMAN	HDLDIIKRL	_HDLDIIKRL_.3	_HDLDIIKRL_	Non Numérique	Non Numérique	52016.5	Filtered	Filtered	0.00777144	Filtered	Filtered	67.1192
NEMF	O60524-4	NEMF_HUMAN	DYMKTTSNF	_DYM[Oxidation (M)]KTTSNF_.2	_DYM[Oxidation (M)]KTTSNF_	20312.4	27049.6	22333.8	Filtered	5.17866e-08	0.00735061	Filtered	43.715	43.85
NEMF	O60524-4	NEMF_HUMAN	DYMKTTSNF	_DYMKTTSNF_.2	_DYMKTTSNF_	20312.4	27049.6	22333.8	0.00956968	Filtered	0.000909041	59.5494	Filtered	59.5521
CCNT1	O60563	CCNT1_HUMAN	NMEANVKSQY	_NMEANVKSQY_.2	_NMEANVKSQY_	13061.5	13021	14308.7	3.12787e-07	3.97686e-78	9.36907e-61	42.0939	42.0495	42.1267
CCNT1	O60563	CCNT1_HUMAN	NMEANVKSQY	_NM[Oxidation (M)]EANVKSQY_.2	_NM[Oxidation (M)]EANVKSQY_	13061.5	13021	14308.7	2.30611e-06	5.17567e-55	3.44736e-33	30.0224	30.0615	30.3009
CCNT1	O60563	CCNT1_HUMAN	STDGKHWWEY	_STDGKHWWEY_.2	_STDGKHWWEY_	21102.4	21360.9	16064.8	0.000367164	1.22689e-28	1.54008e-15	66.501	66.3432	66.4535
BUB1B	O60566	BUB1B_HUMAN	SQKIPGMTL	_SQKIPGM[Oxidation (M)]TL_.2	_SQKIPGM[Oxidation (M)]TL_	151903	146671	154593	1.24235e-06	3.25434e-47	3.73582e-47	51.0912	50.8575	51.0354
BUB1B	O60566	BUB1B_HUMAN	SQKIPGMTL	_SQKIPGMTL_.2	_SQKIPGMTL_	151903	146671	154593	0.00038088	8.37551e-19	1.72378e-11	72.8891	72.7624	72.744
BUB1B	O60566	BUB1B_HUMAN	APIIRVGGAL	_APIIRVGGAL_.2	_APIIRVGGAL_	53394.6	55319.4	55258.6	4.47625e-07	6.60294e-66	6.60475e-47	82.2686	82.2664	82.1995
PLOD3	O60568	PLOD3_HUMAN	KFVQSGSRLLF	_KFVQSGSRLLF_.2	_KFVQSGSRLLF_	40968.6	39040.4	41618.6	3.12218e-07	1.15137e-72	6.50785e-59	74.7836	74.6672	74.6023
PLOD3	O60568	PLOD3_HUMAN	KFVQSGSRLLF	_KFVQSGSRLLF_.3	_KFVQSGSRLLF_	40968.6	39040.4	41618.6	3.83352e-07	2.45728e-66	4.80374e-52	74.8037	74.6612	74.6276
PLOD3	O60568	PLOD3_HUMAN	PYISQAYVI	_PYISQAYVI_.2	_PYISQAYVI_	17684.3	15328.9	14623.9	0.000469687	4.44261e-24	4.3783e-11	100.298	100.438	100.28
PLOD3	O60568	PLOD3_HUMAN	PYISQAYVI	_PYISQAYVI_.1	_PYISQAYVI_	17684.3	15328.9	14623.9	0.000305586	2.52268e-17	0.00048614	100.255	100.459	100.353
PLOD3	O60568	PLOD3_HUMAN	AETEGYLRF	_AETEGYLRF_.2	_AETEGYLRF_	Non Numérique	524677	515718	Filtered	0.00802138	0.00961997	Filtered	89.006	88.9092
DIAPH1	O60610	DIAP1_HUMAN	KFVEKMTSF	_KFVEKMTSF_.2	_KFVEKMTSF_	111199	117537	113758	6.3725e-05	3.45592e-21	5.57981e-12	58.797	58.5723	58.6742
DIAPH1	O60610	DIAP1_HUMAN	KFVEKMTSF	_KFVEKM[Oxidation (M)]TSF_.2	_KFVEKM[Oxidation (M)]TSF_	111199	117537	113758	4.11326e-05	1.06214e-25	3.54629e-40	41.8356	41.7494	41.8161
DIAPH1	O60610	DIAP1_HUMAN	KQMPEPEQL	_KQMPEPEQL_.2	_KQMPEPEQL_	17465.5	19012.6	16864.6	5.31782e-05	4.93939e-30	9.31096e-38	53.4201	53.181	53.3488
DIAPH1	O60610	DIAP1_HUMAN	EAMTERAEM	_EAMTERAEM_.2	_EAMTERAEM_	43211.9	Non Numérique	Non Numérique	0.00935302	Filtered	Filtered	40.7694	Filtered	Filtered
SELENOF	O60613	SEP15_HUMAN	AVSAFGAEF	_AVSAFGAEF_.1	_AVSAFGAEF_	6456.42	6281.93	6261.27	0.00482655	8.26918e-08	0.000439513	96.1771	96.3438	96.2317
SELENOF	O60613	SEP15_HUMAN	AQFETKKLY	_AQFETKKLY_.2	_AQFETKKLY_	464469	466680	444379	3.04869e-07	4.39765e-79	2.64315e-58	48.1853	47.9468	48.1133
PDE8A	O60658-6	PDE8A_HUMAN	TSEDRFIQY	_TSEDRFIQY_.2	_TSEDRFIQY_	243867	239949	228391	0.000200788	4.71283e-19	2.63774e-12	64.9833	64.7893	64.8669
PLIN3	O60664-4	PLIN3_HUMAN	RQVEDLQATF	_RQVEDLQATF_.2	_RQVEDLQATF_	91609.2	90325.4	89817.1	3.09302e-07	9.1044e-79	5.21694e-58	68.9023	68.7602	68.8026
PLIN3	O60664-4	PLIN3_HUMAN	VQQQRQEQSY	_VQQQRQEQSY_.2	_VQQQRQEQSY_	1558.48	Non Numérique	Non Numérique	0.00051773	Filtered	Filtered	20.6706	Filtered	Filtered
FCMR	O60667	FAIM3_HUMAN	SPWLHAPSL	_SPWLHAPSL_.2	_SPWLHAPSL_	15248.9	20087	22421.1	5.78869e-06	9.18799e-24	0.00293925	90.0815	90.1271	89.9995
RAD1	O60671	RAD1_HUMAN	KPSTKALVL	_KPSTKALVL_.2	_KPSTKALVL_	39038.5	36004.7	44968.2	3.04869e-07	2.48332e-80	8.8284e-63	48.9855	48.8258	48.8402
REV3L	O60673-2	REV3L_HUMAN	LTEEKMELY	_LTEEKMELY_.2	_LTEEKMELY_	115548	115299	142063	0.000125005	6.94964e-18	2.92822e-08	68.1173	67.949	68.0175
REV3L	O60673-2	REV3L_HUMAN	LTEEKMELY	_LTEEKM[Oxidation (M)]ELY_.2	_LTEEKM[Oxidation (M)]ELY_	115548	115299	142063	3.11033e-05	4.82599e-31	2.05296e-11	50.8763	50.627	50.7997
REV3L	O60673-2	REV3L_HUMAN	VAADILNRL	_VAADILNRL_.2	_VAADILNRL_	172317	156104	171998	3.04869e-07	1.18064e-81	1.29805e-63	88.1327	88.2248	88.1121
REV3L	O60673-2	REV3L_HUMAN	SSIGKLSEY	_SSIGKLSEY_.2	_SSIGKLSEY_	30453.9	34540.4	31849.9	4.5573e-06	2.58175e-44	1.48934e-27	54.9526	54.7657	54.9288
REV3L	O60673-2	REV3L_HUMAN	TVSPNGVAF	_TVSPNGVAF_.1	_TVSPNGVAF_	30616.4	30074.5	32986.1	0.0002141	0.000711061	0.00336199	78.1972	78.0826	78.13
REV3L	O60673-2	REV3L_HUMAN	NYSDVMSKLGF	_NYSDVM[Oxidation (M)]SKLGF_.2	_NYSDVM[Oxidation (M)]SKLGF_	10231.4	9044.89	7601.71	0.00288267	0.00902324	3.6023e-10	79.5378	79.5513	79.4942
REV3L	O60673-2	REV3L_HUMAN	NYSDVMSKLGF	_NYSDVMSKLGF_.2	_NYSDVMSKLGF_	10231.4	9044.89	7601.71	1.36189e-06	2.4679e-53	1.18146e-28	105.299	105.492	105.35
REV3L	O60673-2	REV3L_HUMAN	ETEQSFGLYGNKY	_ETEQSFGLYGNKY_.2	_ETEQSFGLYGNKY_	11532.9	11623.2	12192.7	3.53861e-07	5.83821e-72	1.27947e-54	71.9664	71.7768	71.8419
REV3L	O60673-2	REV3L_HUMAN	PQKLSPVTY	_PQKLSPVTY_.2	_PQKLSPVTY_	4609.42	5301.49	4152.75	0.00757419	0.000374206	1.09105e-05	56.8774	56.705	56.8536
REV3L	O60673-2	REV3L_HUMAN	KQNDFSVTL	_KQNDFSVTL_.2	_KQNDFSVTL_	2894.72	Non Numérique	Non Numérique	0.00890632	Filtered	Filtered	75.1596	Filtered	Filtered
JAK2	O60674	JAK2_HUMAN	LTEQDLQLY	_LTEQDLQLY_.2	_LTEQDLQLY_	135738	82442.4	128989	0.000513183	1.52352e-12	0.000713907	81.5194	75.3579	81.4972
JAK2	O60674	JAK2_HUMAN	KYLINLETL	_KYLINLETL_.2	_KYLINLETL_	5846.25	5612.63	4634.75	9.88421e-06	4.25629e-58	1.85694e-54	101.869	102.016	101.846
JAK2	O60674	JAK2_HUMAN	VERENVIEY	_VERENVIEY_.2	_VERENVIEY_	Non Numérique	Non Numérique	331794	Filtered	Filtered	0.00739312	Filtered	Filtered	60.2943
MAFK	O60675	MAFK_HUMAN	ALRSKYEAL	_ALRSKYEAL_.2	_ALRSKYEAL_	Non Numérique	27336	27535.9	Filtered	0.00407589	0.00760825	Filtered	50.8128	50.9698
PRMT3	O60678	ANM3_HUMAN	RLFTSAEETF	_RLFTSAEETF_.2	_RLFTSAEETF_	41704.1	41652.2	41627.4	6.10955e-05	2.41134e-22	7.94502e-16	76.5683	76.4726	76.5131
PRMT3	O60678	ANM3_HUMAN	RLKNPTVEY	_RLKNPTVEY_.2	_RLKNPTVEY_	23906.2	21061.9	22460.8	0.000457609	4.20467e-13	4.97379e-05	41.2039	41.1594	41.1687
MSC	O60682	MUSC_HUMAN	SYIAHLRQL	_SYIAHLRQL_.2	_SYIAHLRQL_	36576	18608.2	35822.2	5.57946e-05	3.74457e-44	1.02711e-19	65.7768	67.1694	65.603
KPNA6	O60684	IMA7_HUMAN	TMASPGKDNY	_TM[Oxidation (M)]ASPGKDNY_.2	_TM[Oxidation (M)]ASPGKDNY_	51259.7	48487.9	50590.4	2.38669e-05	1.68149e-48	4.91807e-27	24.6353	24.5543	24.7417
UGDH	O60701	UGDH_HUMAN	TPEGQRAVQAL	_TPEGQRAVQAL_.2	_TPEGQRAVQAL_	4343.75	4122.48	4375.75	0.000492573	7.00052e-20	0.00289246	49.8274	49.6046	49.8179
UGDH	O60701	UGDH_HUMAN	RIVQNSNGY	_RIVQNSNGY_.2	_RIVQNSNGY_	4446.71	3725.1	3570.02	2.36642e-06	1.1331e-43	6.08967e-05	31.6084	31.5952	31.7403
UGDH	O60701	UGDH_HUMAN	SVNTPTKTY	_SVNTPTKTY_.2	_SVNTPTKTY_	57569.4	63701	68385	1.79584e-05	1.25711e-38	1.36457e-10	34.5663	34.5427	34.719
LPXN	O60711	LPXN_HUMAN	SPFFERSGL	_SPFFERSGL_.2	_SPFFERSGL_	340047	330341	338997	4.40743e-05	1.19149e-27	2.10481e-28	77.484	77.4092	77.4291
LPXN	O60711	LPXN_HUMAN	VYTTNIQEL	_VYTTNIQEL_.2	_VYTTNIQEL_	87881.5	83738.4	171687	9.38745e-06	6.33881e-49	6.61512e-41	82.1141	82.1538	82.1704
LPXN	O60711	LPXN_HUMAN	VYTTNIQEL	_VYTTNIQEL_.1	_VYTTNIQEL_	87881.5	83738.4	171687	0.00327543	1.86158e-07	Filtered	82.095	82.1347	Filtered
ICMT	O60725	ICMT_HUMAN	LPLLTRAGL	_LPLLTRAGL_.2	_LPLLTRAGL_	Non Numérique	Non Numérique	3689.28	Filtered	Filtered	0.00650424	Filtered	Filtered	93.3658
PLA2G6	O60733-2	PLPL9_HUMAN	RQPAELHLF	_RQPAELHLF_.3	_RQPAELHLF_	86182.5	85799.8	94284.7	3.04869e-07	6.06182e-77	8.82082e-63	72.9671	72.8247	72.775
SNX2	O60749	SNX2_HUMAN	RQFLESSEL	_RQFLESSEL_.2	_RQFLESSEL_	535589	499893	515916	0.000724398	2.05309e-14	2.85349e-06	66.4861	66.3178	66.4072
SNX2	O60749	SNX2_HUMAN	VSDPEKVGDGMNAY	_VSDPEKVGDGM[Oxidation (M)]NAY_.2	_VSDPEKVGDGM[Oxidation (M)]NAY_	58483.2	59278.7	56982.2	3.04869e-07	2.0581e-80	8.95893e-60	46.9546	46.6171	46.9505
SNX2	O60749	SNX2_HUMAN	VSDPEKVGDGMNAY	_VSDPEKVGDGMNAY_.2	_VSDPEKVGDGMNAY_	58483.2	59278.7	56982.2	3.04869e-07	5.92672e-74	2.9907e-55	58.4601	58.2092	58.4
SNX2	O60749	SNX2_HUMAN	APRIESKSM	_APRIESKSM_.2	_APRIESKSM_	6462.4	7742.29	8244.12	0.00598777	3.12986e-05	0.00023831	28.6325	28.6665	28.7806
SNX2	O60749	SNX2_HUMAN	APRIESKSM	_APRIESKSM[Oxidation (M)]_.2	_APRIESKSM[Oxidation (M)]_	6462.4	7742.29	8244.12	0.00549123	Filtered	Filtered	17.714	Filtered	Filtered
USO1	O60763	USO1_HUMAN	QTDRSDSEIIGY	_QTDRSDSEIIGY_.2	_QTDRSDSEIIGY_	6272.76	6077.86	6364.5	0.0020605	3.77944e-08	8.65024e-05	61.6609	61.4773	61.6324
SLC19A2	O60779	S19A2_HUMAN	ATEIAYYSY	_ATEIAYYSY_.1	_ATEIAYYSY_	12273.7	13881.8	11040.1	6.67244e-05	2.33152e-06	6.05348e-36	79.5809	79.5631	79.5844
SLC19A2	O60779	S19A2_HUMAN	GMYQKVTSY	_GMYQKVTSY_.2	_GMYQKVTSY_	Non Numérique	11265.3	10918.9	Filtered	0.00128928	0.00432898	Filtered	51.0478	51.3197
TOM1	O60784-4	TOM1_HUMAN	IYEDLRRKGLEF	_IYEDLRRKGLEF_.3	_IYEDLRRKGLEF_	160610	160647	168955	1.25138e-06	1.36821e-52	1.91671e-28	68.6051	68.4474	68.4375
TOM1	O60784-4	TOM1_HUMAN	LPKNNPPTI	_LPKNNPPTI_.2	_LPKNNPPTI_	98146.6	97844.1	93710.4	1.66052e-06	2.74496e-61	2.80176e-29	51.8537	51.6305	51.8086
PFKFB2	O60825	F262_HUMAN	RPLKPLSPL	_RPLKPLSPL_.2	_RPLKPLSPL_	6167.97	8834.58	5083.32	0.00784344	2.7959e-42	8.25304e-14	59.3486	59.1551	59.2207
PQBP1	O60828-5	PQBP1_HUMAN	RPYPSPGAVL	_RPYPSPGAVL_.2	_RPYPSPGAVL_	287795	277713	279442	6.16848e-05	4.24804e-24	6.51462e-19	70.4462	70.2829	70.3164
TIMM17B	O60830	TI17B_HUMAN	QQFRNAPPF	_QQFRNAPPF_.2	_QQFRNAPPF_	74354.9	81812.9	81306.9	0.000804959	3.81098e-13	1.24732e-11	64.2564	64.0102	64.1081
BRD4	O60885	BRD4_HUMAN	TAKPGVSTV	_TAKPGVSTV_.2	_TAKPGVSTV_	13019.4	11731.1	11748.6	3.4248e-05	3.6054e-53	1.08014e-33	34.0968	34.0313	34.1553
RNGTT	O60942	MCE1_HUMAN	KFENNSWVF	_KFENNSWVF_.2	_KFENNSWVF_	144780	160112	146115	3.35812e-07	7.84444e-74	8.38432e-55	89.1135	89.1748	89.0993
MITF	O75030-10	MITF_HUMAN	HYQVQTHL	_HYQVQTHL_.2	_HYQVQTHL_	51210.6	51696.9	48251.5	2.14041e-06	1.14001e-56	1.00105e-28	42.4765	42.4373	42.4728
MITF	O75030-10	MITF_HUMAN	SPDLVNRII	_SPDLVNRII_.2	_SPDLVNRII_	5596.61	4833.65	5606.85	0.000190951	3.58155e-31	3.32768e-22	86.4451	86.4378	86.4298
MITF	O75030-10	MITF_HUMAN	AQRQQVKQY	_AQRQQVKQY_.2	_AQRQQVKQY_	2554.89	4881.2	Non Numérique	0.00264168	0.00479899	Filtered	14.2327	13.6904	Filtered
KIF21B	O75037-3	KI21B_HUMAN	GQTGAGKTY	_GQTGAGKTY_.2	_GQTGAGKTY_	331936	76991.6	122284	0.0019763	5.29397e-06	0.00030878	21.1051	14.8729	15.2862
SRGAP2	O75044	SRGP2_HUMAN	AQQPVQSEL	_AQQPVQSEL_.2	_AQQPVQSEL_	9690.05	9461.75	9706.02	0.00399142	0.00156577	0.00148184	56.6883	56.5524	56.7323
SRGAP2	O75044	SRGP2_HUMAN	AQQPVQSEL	_AQQPVQSEL_.1	_AQQPVQSEL_	9690.05	9461.75	9706.02	Filtered	0.00872198	Filtered	Filtered	56.5173	Filtered
IGSF3	O75054	IGSF3_HUMAN	STDKQYFGSY	_STDKQYFGSY_.2	_STDKQYFGSY_	17327.5	Non Numérique	Non Numérique	0.00508385	Filtered	Filtered	56.3262	Filtered	Filtered
SDC3	O75056	SDC3_HUMAN	YTLEEPKQASVTY	_YTLEEPKQASVTY_.2	_YTLEEPKQASVTY_	29811.1	27470.4	28866.3	3.04869e-07	1.69778e-81	3.87623e-59	69.1441	68.9969	69.0603
SDC3	O75056	SDC3_HUMAN	TLEEPKQASVTY	_TLEEPKQASVTY_.2	_TLEEPKQASVTY_	2.77427e+06	1.43227e+06	2908610	3.57696e-07	2.7903e-69	6.40691e-54	57.8988	57.7055	57.8648
SDC3	O75056	SDC3_HUMAN	TLEEPKQASVTY	_TLEEPKQASVTY_.1	_TLEEPKQASVTY_	2.77427e+06	1.43227e+06	2908610	Filtered	1.57166e-20	Filtered	Filtered	57.7162	Filtered
DNAJC6	O75061	AUXI_HUMAN	FLDSRHLDHY	_FLDSRHLDHY_.2	_FLDSRHLDHY_	8511.55	9788.58	7451.36	7.43433e-05	1.66593e-14	0.00498511	50.1288	49.8851	50.0618
DNAJC6	O75061	AUXI_HUMAN	RVIQSVTSY	_RVIQSVTSY_.2	_RVIQSVTSY_	63435	63791.4	60003	3.04869e-07	2.59347e-81	7.34349e-59	52.1748	51.9358	52.161
DNAJC6	O75061	AUXI_HUMAN	YAKRPGIGL	_YAKRPGIGL_.2	_YAKRPGIGL_	Non Numérique	Non Numérique	5933.93	Filtered	Filtered	0.000415482	Filtered	Filtered	45.7057
DENND4B	O75064	DEN4B_HUMAN	SPGGSGSAL	_SPGGSGSAL_.1	_SPGGSGSAL_	14173	13564.8	15604.8	3.63086e-07	4.00822e-61	2.96484e-44	36.2845	36.2975	36.4164
ADAM23	O75077-3	ADA23_HUMAN	SSDYVEIHY	_SSDYVEIHY_.2	_SSDYVEIHY_	204004	212449	202587	3.04869e-07	1.47559e-79	1.16672e-65	68.9836	68.8206	68.8944
WDR1	O75083	WDR1_HUMAN	TQKEHLLKY	_TQKEHLLKY_.3	_TQKEHLLKY_	33687.5	35193.9	32811.9	1.73183e-05	5.16062e-42	1.84463e-22	32.543	32.5089	32.5442
WDR1	O75083	WDR1_HUMAN	TQKEHLLKY	_TQKEHLLKY_.2	_TQKEHLLKY_	33687.5	35193.9	32811.9	1.35143e-06	3.47029e-36	2.00053e-43	32.552	32.4917	32.5636
WDR1	O75083	WDR1_HUMAN	GVDGNVRLY	_GVDGNVRLY_.2	_GVDGNVRLY_	36839.2	37912.4	37294.8	3.80297e-07	2.3574e-58	1.34477e-22	61.9278	61.7076	61.893
WDR1	O75083	WDR1_HUMAN	IYTEHAHQV	_IYTEHAHQV_.2	_IYTEHAHQV_	20711	19653.3	20660.9	4.33232e-07	8.94628e-69	8.3925e-52	27.4793	27.5498	27.6433
WDR1	O75083	WDR1_HUMAN	HQVVVAKY	_HQVVVAKY_.2	_HQVVVAKY_	162391	161406	157387	4.08914e-07	2.37213e-72	4.89823e-54	35.6344	35.6632	35.7401
WDR1	O75083	WDR1_HUMAN	SVKEWTITY	_SVKEWTITY_.2	_SVKEWTITY_	41825.9	53371.9	44641.1	0.000548272	0.000171489	0.00373826	79.2153	79.2186	79.1453
WDR1	O75083	WDR1_HUMAN	SVNSVVSTF	_SVNSVVSTF_.1	_SVNSVVSTF_	35736.8	19143.5	36325.9	0.000257928	6.12894e-12	2.83162e-06	84.4825	84.517	84.561
WDR1	O75083	WDR1_HUMAN	SVNSVVSTF	_SVNSVVSTF_.2	_SVNSVVSTF_	35736.8	19143.5	36325.9	Filtered	0.00594959	Filtered	Filtered	84.4769	Filtered
WDR1	O75083	WDR1_HUMAN	SADGQIYIY	_SADGQIYIY_.1	_SADGQIYIY_	9346.87	Non Numérique	10733.9	0.00860568	Filtered	0.00849384	78.9321	Filtered	78.9715
WDR1	O75083	WDR1_HUMAN	YTEHAHQVVVAKY	_YTEHAHQVVVAKY_.3	_YTEHAHQVVVAKY_	2903.86	4219.37	Non Numérique	0.000265158	9.88981e-17	Filtered	38.9917	38.9418	Filtered
SLIT3	O75094-3	SLIT3_HUMAN	ATDKDNGILLY	_ATDKDNGILLY_.2	_ATDKDNGILLY_	166721	159114	156085	3.27691e-07	6.20051e-72	1.91718e-60	78.7274	78.7049	78.6624
LRP4	O75096	LRP4_HUMAN	FTDPGMGNLTY	_FTDPGM[Oxidation (M)]GNLTY_.2	_FTDPGM[Oxidation (M)]GNLTY_	134234	128126	204113	3.04869e-07	1.06594e-72	7.88875e-60	76.6636	76.5208	76.6398
LRP4	O75096	LRP4_HUMAN	FTDPGMGNLTY	_FTDPGMGNLTY_.2	_FTDPGMGNLTY_	134234	128126	204113	4.09122e-07	1.57509e-76	2.48403e-57	92.1779	92.2393	92.164
LRP4	O75096	LRP4_HUMAN	FTDPGMGNLTY	_FTDPGMGNLTY_.1	_FTDPGMGNLTY_	134234	128126	204113	0.00308617	0.00552092	Filtered	92.171	92.2377	Filtered
LRP4	O75096	LRP4_HUMAN	FTDPGMGNLTY	_FTDPGM[Oxidation (M)]GNLTY_.1	_FTDPGM[Oxidation (M)]GNLTY_	134234	128126	204113	0.000480408	Filtered	Filtered	76.6766	Filtered	Filtered
ATP9A	O75110	ATP9A_HUMAN	AADFSITQF	_AADFSITQF_.1	_AADFSITQF_	45910.8	Non Numérique	Non Numérique	0.00693208	Filtered	Filtered	98.4706	Filtered	Filtered
LDB3	O75112-2	LDB3_HUMAN	SSAPATHTSY	_SSAPATHTSY_.2	_SSAPATHTSY_	14236.3	13743.3	15548.8	7.04553e-07	3.11133e-54	1.13337e-20	27.8381	27.9035	28.0282
ROCK2	O75116	ROCK2_HUMAN	NIDNFLNRY	_NIDNFLNRY_.2	_NIDNFLNRY_	189718	175292	187953	3.04869e-07	2.71045e-74	6.63706e-56	83.4592	83.4622	83.4427
ROCK2	O75116	ROCK2_HUMAN	VSSKKILFY	_VSSKKILFY_.2	_VSSKKILFY_	8695.15	7347.34	6548.09	6.4551e-06	1.18344e-08	4.18602e-13	62.3011	62.0756	62.1576
CLASP2	O75122-3	CLAP2_HUMAN	AFVDRLSTRF	_AFVDRLSTRF_.3	_AFVDRLSTRF_	785566	769563	856560	4.94514e-07	6.96096e-73	2.03571e-56	74.0814	73.9938	73.9861
CLASP2	O75122-3	CLAP2_HUMAN	AFVDRLSTRF	_AFVDRLSTRF_.2	_AFVDRLSTRF_	785566	769563	856560	1.22175e-06	1.19916e-59	1.43513e-46	74.0863	74.0117	73.9727
CLASP2	O75122-3	CLAP2_HUMAN	FTDVPSIQIY	_FTDVPSIQIY_.2	_FTDVPSIQIY_	67951	64473.7	61776.7	3.29281e-07	1.43848e-76	8.76e-62	112.402	112.647	112.569
CLASP2	O75122-3	CLAP2_HUMAN	FTDVPSIQIY	_FTDVPSIQIY_.1	_FTDVPSIQIY_	67951	64473.7	61776.7	6.81432e-07	3.5804e-62	3.03258e-38	112.405	112.624	112.552
COBL	O75128-3	COBL_HUMAN	ALMEAIHSA	_ALMEAIHSA_.2	_ALMEAIHSA_	Non Numérique	Non Numérique	838094	Filtered	Filtered	0.00925276	Filtered	Filtered	68.5764
ASTN2	O75129-2	ASTN2_HUMAN	HYNSHYEKF	_HYNSHYEKF_.3	_HYNSHYEKF_	140596	138243	121517	3.26304e-07	3.73258e-75	1.05308e-60	27.6286	27.7514	27.829
ASTN2	O75129-2	ASTN2_HUMAN	HYNSHYEKF	_HYNSHYEKF_.2	_HYNSHYEKF_	140596	138243	121517	3.06798e-07	8.0485e-81	6.80917e-60	27.6177	27.751	27.8287
DEPDC5	O75140-8	DEPD5_HUMAN	SPSLPSRTL	_SPSLPSRTL_.2	_SPSLPSRTL_	408894	414662	420484	4.73433e-07	5.18733e-73	3.82278e-63	59.3255	59.1309	59.2341
DEPDC5	O75140-8	DEPD5_HUMAN	AYITQKVEF	_AYITQKVEF_.2	_AYITQKVEF_	165256	200108	219146	3.50776e-07	1.2405e-74	5.85876e-62	74.9673	74.8405	74.8905
DEPDC5	O75140-8	DEPD5_HUMAN	VTDKEPDRV	_VTDKEPDRV_.2	_VTDKEPDRV_	5912.72	5685.57	5314.74	1.12318e-05	2.40069e-43	9.06128e-32	23.4209	23.4445	23.6217
OBSL1	O75147-4	OBSL1_HUMAN	QVEPGALRY	_QVEPGALRY_.2	_QVEPGALRY_	3.24093e+06	3.12746e+06	3.08159e+06	4.50545e-07	3.31742e-73	5.09881e-55	59.0454	58.7946	58.9543
RNF40	O75150	BRE1B_HUMAN	QAGPINREM	_QAGPINREM_.2	_QAGPINREM_	17120.8	16367	16570.9	0.000157727	0.00139754	1.04431e-13	41.0346	40.9901	41.015
RNF40	O75150	BRE1B_HUMAN	QAGPINREM	_QAGPINREM[Oxidation (M)]_.2	_QAGPINREM[Oxidation (M)]_	17120.8	16367	16570.9	2.63085e-05	4.28018e-29	1.59591e-08	26.7658	26.7994	26.9348
RNF40	O75150	BRE1B_HUMAN	ATDDATLLIVNRY	_ATDDATLLIVNRY_.2	_ATDDATLLIVNRY_	25285.1	24657.1	28076.5	3.06804e-07	8.40664e-82	2.61844e-58	92.9839	93.0454	92.9024
RNF40	O75150	BRE1B_HUMAN	YVSGSSSGF	_YVSGSSSGF_.1	_YVSGSSSGF_	11484.9	12092.5	12393.4	1.57904e-05	1.59284e-29	4.30632e-32	51.9951	51.7404	52.0545
CLUH	O75153	CLU_HUMAN	RYLGKVLEL	_RYLGKVLEL_.2	_RYLGKVLEL_	2542423	2.38392e+06	2.49956e+06	8.3002e-07	8.63356e-65	1.12969e-49	71.8778	71.7353	71.6173
CLUH	O75153	CLU_HUMAN	RYLGKVLEL	_RYLGKVLEL_.3	_RYLGKVLEL_	2542423	2.38392e+06	2.49956e+06	6.83883e-07	1.51109e-67	4.19387e-48	71.8542	71.7275	71.6408
CLUH	O75153	CLU_HUMAN	LVDAFVEHRY	_LVDAFVEHRY_.3	_LVDAFVEHRY_	203522	211489	199516	1.21179e-06	1.25463e-62	1.40526e-48	64.9754	64.7919	64.8225
CLUH	O75153	CLU_HUMAN	LVDAFVEHRY	_LVDAFVEHRY_.2	_LVDAFVEHRY_	203522	211489	199516	3.25882e-07	2.4246e-60	1.26827e-31	64.9751	64.7863	64.8221
CLUH	O75153	CLU_HUMAN	RVYESKAEF	_RVYESKAEF_.2	_RVYESKAEF_	158752	140726	138527	5.23718e-06	1.0153e-56	4.99141e-51	37.5414	37.4864	37.6106
CLUH	O75153	CLU_HUMAN	FYLNQSTAYHF	_FYLNQSTAYHF_.2	_FYLNQSTAYHF_	3041	3004.65	5443.59	0.00102352	3.05181e-13	2.2567e-15	90.0759	90.1477	89.9782
CLUH	O75153	CLU_HUMAN	AAKDPSPSV	_AAKDPSPSV_.2	_AAKDPSPSV_	30779.5	27238.1	Non Numérique	0.00401423	0.000116944	Filtered	30.327	30.3453	Filtered
CLUH	O75153	CLU_HUMAN	TVDQAVETY	_TVDQAVETY_.2	_TVDQAVETY_	9765.67	9755.6	8345.19	1.61299e-05	2.16999e-50	3.68455e-09	57.0812	56.8618	57.1462
CLUH	O75153	CLU_HUMAN	TVDQAVETY	_TVDQAVETY_.1	_TVDQAVETY_	9765.67	9755.6	8345.19	6.78367e-05	5.5163e-30	Filtered	57.0763	56.8934	Filtered
SOCS5	O75159	SOCS5_HUMAN	APVSPHSTF	_APVSPHSTF_.2	_APVSPHSTF_	36243.1	35333.7	32373.4	0.000196435	2.80376e-24	1.15125e-14	47.7679	47.5139	47.6907
SOCS5	O75159	SOCS5_HUMAN	SPLRENIAL	_SPLRENIAL_.2	_SPLRENIAL_	Non Numérique	Non Numérique	26656.4	Filtered	Filtered	0.00675839	Filtered	Filtered	72.4629
SOCS5	O75159	SOCS5_HUMAN	RTFPFSLQY	_RTFPFSLQY_.2	_RTFPFSLQY_	Non Numérique	Non Numérique	3570.31	Filtered	Filtered	5.63268e-05	Filtered	Filtered	99.8008
NPHP4	O75161	NPHP4_HUMAN	AFTSHPQEL	_AFTSHPQEL_.2	_AFTSHPQEL_	40980.5	40642.3	40289	4.26917e-05	4.73989e-38	5.43743e-34	52.0639	51.8353	52.0449
DNAJC13	O75165	DJC13_HUMAN	FSEGKITGRRY	_FSEGKITGRRY_.3	_FSEGKITGRRY_	46247.4	42682.3	47263.1	3.78414e-07	1.04045e-74	4.43086e-57	33.4966	33.5305	33.6232
DNAJC13	O75165	DJC13_HUMAN	IPKSAIRVI	_IPKSAIRVI_.2	_IPKSAIRVI_	31274.6	32457.5	28778.3	6.74565e-07	2.18349e-79	4.00278e-57	60.0989	59.8999	59.9761
DNAJC13	O75165	DJC13_HUMAN	TPENPTIRKSL	_TPENPTIRKSL_.3	_TPENPTIRKSL_	4892.57	5781.12	5663.59	5.5669e-05	1.00083e-06	3.03919e-06	43.094	43.013	43.0958
DNAJC13	O75165	DJC13_HUMAN	RVYNEVPTF	_RVYNEVPTF_.2	_RVYNEVPTF_	4091.05	Non Numérique	Non Numérique	0.00610426	Filtered	Filtered	80.7663	Filtered	Filtered
PHACTR2	O75167-5	PHAR2_HUMAN	RKKKTSDKF	_RKKKTSDKF_.3	_RKKKTSDKF_	Non Numérique	46457.6	Non Numérique	Filtered	0.00809075	Filtered	Filtered	29.9195	Filtered
SS18L1	O75177	CREST_HUMAN	YSSAQGGSQHY	_YSSAQGGSQHY_.2	_YSSAQGGSQHY_	104961	107402	113009	3.04869e-07	5.7118e-85	2.24133e-66	23.7481	23.8448	24.0011
ANKRD17	O75179	ANR17_HUMAN	LTELEQRIK	_LTELEQRIK_.3	_LTELEQRIK_	105090	89951.1	110146	1.45394e-05	1.64317e-38	5.19191e-43	50.178	49.9291	50.0796
ANKRD17	O75179	ANR17_HUMAN	LTELEQRIK	_LTELEQRIK_.2	_LTELEQRIK_	105090	89951.1	110146	2.02741e-06	2.1947e-53	2.59045e-47	50.1713	49.9328	50.0782
ANKRD17	O75179	ANR17_HUMAN	RQHFSPLSL	_RQHFSPLSL_.3	_RQHFSPLSL_	49349.9	49828.4	53169.6	3.37328e-05	2.95769e-35	1.60047e-20	68.4311	68.2577	68.2478
ANKRD17	O75179	ANR17_HUMAN	RQHFSPLSL	_RQHFSPLSL_.2	_RQHFSPLSL_	49349.9	49828.4	53169.6	3.87648e-05	7.80782e-29	2.46806e-34	68.4494	68.2917	68.2766
ANKRD17	O75179	ANR17_HUMAN	KQPSVLVTF	_KQPSVLVTF_.2	_KQPSVLVTF_	71463.5	68820.8	74537.7	2.45799e-05	9.1599e-32	7.11397e-24	85.5766	85.5693	85.5192
ANKRD17	O75179	ANR17_HUMAN	HAFWGGSVV	_HAFWGGSVV_.2	_HAFWGGSVV_	161254	170552	252320	3.04869e-07	3.35734e-80	1.83552e-62	81.5306	81.5441	81.4927
ANKRD17	O75179	ANR17_HUMAN	HAFWGGSVV	_HAFWGGSVV_.1	_HAFWGGSVV_	161254	170552	252320	0.000130248	4.5858e-18	Filtered	81.5436	81.5571	Filtered
SIN3B	O75182-2	SIN3B_HUMAN	SYVNKIKTRF	_SYVNKIKTRF_.3	_SYVNKIKTRF_	178605	163264	159002	3.30052e-07	1.45957e-71	2.12948e-60	46.0981	45.9123	46.0053
SIN3B	O75182-2	SIN3B_HUMAN	SYVNKIKTRF	_SYVNKIKTRF_.2	_SYVNKIKTRF_	178605	163264	159002	5.20125e-06	4.40379e-51	7.15343e-32	46.0717	45.9225	46.0258
SIN3B	O75182-2	SIN3B_HUMAN	TYLDQVKIRF	_TYLDQVKIRF_.3	_TYLDQVKIRF_	39815.7	43141.4	107222	1.24065e-06	3.72408e-70	2.14923e-44	89.5392	89.6318	89.4835
SIN3B	O75182-2	SIN3B_HUMAN	TYLDQVKIRF	_TYLDQVKIRF_.2	_TYLDQVKIRF_	39815.7	43141.4	107222	0.00424567	0.00272077	Filtered	89.54	89.5856	Filtered
SIN3B	O75182-2	SIN3B_HUMAN	VQNIARQL	_VQNIARQL_.2	_VQNIARQL_	Non Numérique	Non Numérique	15343.3	Filtered	Filtered	0.0069494	Filtered	Filtered	51.1806
DNAJB6	O75190-3	DNJB6_HUMAN	SFGSGFSSF	_SFGSGFSSF_.1	_SFGSGFSSF_	20838.8	20387	20608.1	3.57638e-07	1.65662e-70	1.33935e-58	96.2032	96.3333	96.237
XYLB	O75191-2	XYLB_HUMAN	SVVGAISSY	_SVVGAISSY_.1	_SVVGAISSY_	54783.6	47377.9	44023.7	4.48042e-06	2.08726e-63	1.21067e-43	78.172	78.1076	78.1801
LRP5	O75197	LRP5_HUMAN	SSVEHVVEF	_SSVEHVVEF_.2	_SSVEHVVEF_	49460.8	49988.8	48562.5	2.59701e-06	7.96923e-44	1.97658e-35	70.3928	70.2713	70.3204
TMEM127	O75204	TM127_HUMAN	YAFAHILTV	_YAFAHILTV_.2	_YAFAHILTV_	45615	44225.7	46110.1	4.67634e-07	1.85291e-68	1.21667e-47	101.05	101.227	101.001
TMEM127	O75204	TM127_HUMAN	LPKQPERSL	_LPKQPERSL_.2	_LPKQPERSL_	30538.9	27463.6	27393.1	1.39957e-05	1.10629e-54	2.35326e-28	38.1986	38.1698	38.289
GGCT	O75223-2	GGCT_HUMAN	HLRNPSAAF	_HLRNPSAAF_.2	_HLRNPSAAF_	46647.6	42673	48641.3	5.03118e-05	1.55654e-28	4.46234e-23	42.2882	42.2333	42.2635
ZNF780A	O75290	Z780A_HUMAN	RQFEGLQGY	_RQFEGLQGY_.2	_RQFEGLQGY_	48030.2	46950.8	47256.2	9.25971e-05	5.86829e-11	0.00391966	61.9625	61.7685	61.9235
GADD45B	O75293	GA45B_HUMAN	HGLVEVASY	_HGLVEVASY_.2	_HGLVEVASY_	41740.5	39147.6	Non Numérique	0.00765629	0.00166715	Filtered	73.14	73.0446	Filtered
ZPR1	O75312	ZPR1_HUMAN	IMDDPAGNSY	_IM[Oxidation (M)]DDPAGNSY_.2	_IM[Oxidation (M)]DDPAGNSY_	147409	147799	90524.8	5.98438e-07	1.18099e-56	4.86016e-40	49.4916	49.3369	49.8377
ZPR1	O75312	ZPR1_HUMAN	IMDDPAGNSY	_IMDDPAGNSY_.2	_IMDDPAGNSY_	147409	147799	90524.8	3.91462e-07	2.95978e-70	2.62098e-52	61.8568	61.6471	61.9015
ZPR1	O75312	ZPR1_HUMAN	IMDDPAGNSY	_IMDDPAGNSY_.1	_IMDDPAGNSY_	147409	147799	90524.8	0.000385261	2.1739e-46	3.22788e-26	61.8691	61.6489	61.9189
ZPR1	O75312	ZPR1_HUMAN	IMDDPAGNSY	_IM[Oxidation (M)]DDPAGNSY_.1	_IM[Oxidation (M)]DDPAGNSY_	147409	147799	90524.8	0.000494459	6.65431e-05	0.000502269	49.7328	49.2905	49.645
ZPR1	O75312	ZPR1_HUMAN	RIQDQGVRY	_RIQDQGVRY_.3	_RIQDQGVRY_	27359.5	22573.9	22262.9	0.000416309	2.70805e-05	0.000780828	34.5387	34.4994	34.6286
ZPR1	O75312	ZPR1_HUMAN	RIQDQGVRY	_RIQDQGVRY_.2	_RIQDQGVRY_	27359.5	22573.9	22262.9	0.000272824	2.00512e-16	0.000450245	34.4965	34.4624	34.6335
SEMA7A	O75326-2	SEM7A_HUMAN	YSTIRKQEY	_YSTIRKQEY_.2	_YSTIRKQEY_	17222.3	14973.2	13764.7	0.000137708	9.12289e-07	0.000359846	32.6106	32.5765	32.6745
HMMR	O75330	HMMR_HUMAN	ATESSNQEY	_ATESSNQEY_.2	_ATESSNQEY_	86845.6	89790.9	101555	3.04869e-07	1.35452e-82	4.70337e-63	25.7047	25.6914	25.879
HMMR	O75330	HMMR_HUMAN	ATESSNQEY	_ATESSNQEY_.1	_ATESSNQEY_	86845.6	89790.9	101555	8.8176e-07	1.69468e-77	8.21119e-41	25.7103	25.6761	25.8218
PDCD6	O75340	PDCD6_HUMAN	KYITDWQNVF	_KYITDWQNVF_.2	_KYITDWQNVF_	135861	166300	169428	3.04869e-07	5.31417e-80	8.30191e-63	101.062	101.281	101.107
PDCD6	O75340	PDCD6_HUMAN	FSEFTGVWKY	_FSEFTGVWKY_.2	_FSEFTGVWKY_	11039.4	12103.2	12838.4	6.79612e-06	2.74564e-57	1.27916e-50	96.2673	96.3817	96.1649
PDCD6	O75340	PDCD6_HUMAN	KQALSGFGY	_KQALSGFGY_.2	_KQALSGFGY_	92468.4	86359.5	86966.5	0.00259892	1.8758e-22	0.000128561	64.2426	64.0382	64.1047
TBCA	O75347	TBCA_HUMAN	RLVKEKVMY	_RLVKEKVM[Oxidation (M)]Y_.3	_RLVKEKVM[Oxidation (M)]Y_	15830.3	16125.7	15423.3	0.000446656	1.53306e-06	0.00603939	30.0646	30.1403	30.3797
TBCA	O75347	TBCA_HUMAN	RLVKEKVMY	_RLVKEKVMY_.3	_RLVKEKVMY_	15830.3	16125.7	15423.3	0.00501434	3.3564e-19	0.000107094	35.8191	35.8897	35.9927
TBCA	O75347	TBCA_HUMAN	AEILQESRMM	_AEILQESRMM_.2	_AEILQESRMM_	Non Numérique	161287	121150	Filtered	0.00971221	0.0043288	Filtered	74.6493	74.7358
VPS4B	O75351	VPS4B_HUMAN	EYLDRAEKL	_EYLDRAEKL_.2	_EYLDRAEKL_	104210	91511.7	86588.3	6.54652e-06	3.10123e-54	5.9993e-41	51.5083	51.3529	51.5675
ENTPD6	O75354-2	ENTP6_HUMAN	RTEEVKHVDFY	_RTEEVKHVDFY_.3	_RTEEVKHVDFY_	231647	234309	210909	3.04869e-07	4.31375e-78	7.31962e-62	44.8777	44.6919	44.7533
ENTPD6	O75354-2	ENTP6_HUMAN	KATPLVLKA	_KATPLVLKA_.2	_KATPLVLKA_	127047	111726	102619	0.000257893	2.93943e-11	8.52132e-06	50.38	50.1463	50.1572
ENTPD6	O75354-2	ENTP6_HUMAN	ALKPGLSAY	_ALKPGLSAY_.2	_ALKPGLSAY_	26122.5	26972.1	22940.9	1.53431e-05	1.75042e-24	2.02877e-20	59.34	59.1152	59.2748
ZNF217	O75362	ZN217_HUMAN	RFFDGAKDV	_RFFDGAKDV_.2	_RFFDGAKDV_	111787	108890	127877	1.95363e-06	3.80377e-65	7.70704e-37	53.1052	52.8817	53.0601
H2AFY	O75367-3	H2AY_HUMAN	LPNIHPEL	_LPNIHPEL_.2	_LPNIHPEL_	13551	11872	12521.8	0.000152841	1.34196e-24	0.0059655	86.1918	86.1949	86.1294
H2AFY	O75367-3	H2AY_HUMAN	TPADGFTVL	_TPADGFTVL_.1	_TPADGFTVL_	18698.2	18828.5	18148.5	7.26712e-06	1.19776e-44	3.01999e-12	100.249	100.473	100.352
SH3BGRL	O75368	SH3L1_HUMAN	VPENSRPAT	_VPENSRPAT_.2	_VPENSRPAT_	62956.1	57007.8	64774.9	3.28239e-05	6.47549e-51	4.25036e-40	22.4176	22.5146	22.7572
FLNB	O75369-2	FLNB_HUMAN	YYPSTPGRYSI	_YYPSTPGRYSI_.2	_YYPSTPGRYSI_	839028	844148	852657	3.27114e-07	5.00298e-72	3.37629e-57	69.2075	69.0561	69.1247
FLNB	O75369-2	FLNB_HUMAN	AQGPGLKEAF	_AQGPGLKEAF_.2	_AQGPGLKEAF_	23914.7	24523.3	22413.1	2.35884e-06	2.31891e-06	1.15508e-28	60.8315	60.6272	60.7351
FLNB	O75369-2	FLNB_HUMAN	GPGVERSGL	_GPGVERSGL_.2	_GPGVERSGL_	Non Numérique	6202.6	5192.12	Filtered	0.0023777	0.00660664	Filtered	39.1883	39.3074
FLNB	O75369-2	FLNB_HUMAN	VSELEPDKY	_VSELEPDKY_.2	_VSELEPDKY_	Non Numérique	Non Numérique	23923.8	Filtered	Filtered	0.0018973	Filtered	Filtered	52.7727
NCOR1	O75376	NCOR1_HUMAN	ESFEDGLKY	_ESFEDGLKY_.2	_ESFEDGLKY_	184146	177067	158034	1.38485e-06	5.66404e-72	1.3447e-54	69.8622	69.7252	69.8622
NCOR1	O75376	NCOR1_HUMAN	SQGLPASRY	_SQGLPASRY_.2	_SQGLPASRY_	146175	159423	143739	5.18976e-05	1.59735e-46	9.49011e-33	43.6985	43.5967	43.6898
NCOR1	O75376	NCOR1_HUMAN	TTESFEDGLKY	_TTESFEDGLKY_.2	_TTESFEDGLKY_	38253.5	38164.5	35815.3	6.65876e-07	2.36514e-58	9.78047e-60	70.8802	70.7064	70.7817
NCOR1	O75376	NCOR1_HUMAN	GPSVLRSTL	_GPSVLRSTL_.2	_GPSVLRSTL_	60553.9	55837.7	57261.2	0.000418425	4.2198e-10	3.31289e-07	63.8654	63.7498	63.7537
NDUFS6	O75380	NDUS6_HUMAN	RQKEVNENF	_RQKEVNENF_.2	_RQKEVNENF_	9392.85	9397.26	10368.1	1.86514e-05	3.60067e-49	1.03594e-36	27.7997	27.9016	27.9897
TULP3	O75386	TULP3_HUMAN	VWNSDTQSYVL	_VWNSDTQSYVL_.2	_VWNSDTQSYVL_	100952	115104	106024	3.04869e-07	7.7219e-81	3.0088e-64	94.602	94.6637	94.6042
TULP3	O75386	TULP3_HUMAN	SPAPQGVTV	_SPAPQGVTV_.1	_SPAPQGVTV_	25925.8	25050.2	27176	0.00859658	1.15313e-35	0.00670095	59.983	59.7891	59.9856
TULP3	O75386	TULP3_HUMAN	SVIIPGMTL	_SVIIPGM[Oxidation (M)]TL_.2	_SVIIPGM[Oxidation (M)]TL_	1553.44	Non Numérique	Non Numérique	0.00889456	Filtered	Filtered	98.9091	Filtered	Filtered
MRPL33	O75394	RM33_HUMAN	RMVSEAGTGF	_RM[Oxidation (M)]VSEAGTGF_.2	_RM[Oxidation (M)]VSEAGTGF_	91300	92318.4	94333.5	8.74731e-07	6.37035e-63	1.28833e-49	42.603	42.5377	42.6255
MRPL33	O75394	RM33_HUMAN	RMVSEAGTGF	_RMVSEAGTGF_.2	_RMVSEAGTGF_	91300	92318.4	94333.5	1.75481e-05	1.20373e-46	2.98118e-31	53.419	53.1746	53.3844
PRPF40A	O75400-2	PR40A_HUMAN	KSDSGKPYYY	_KSDSGKPYYY_.2	_KSDSGKPYYY_	7.6321e+06	7.16989e+06	6723421	5.64708e-05	4.79728e-31	6.80561e-24	34.3828	34.3539	34.478
PRPF40A	O75400-2	PR40A_HUMAN	KSDSGKPYYY	_KSDSGKPYYY_.1	_KSDSGKPYYY_	7.6321e+06	7.16989e+06	6723421	4.77289e-05	1.0262e-27	3.09165e-14	34.3968	34.3523	34.492
PRPF40A	O75400-2	PR40A_HUMAN	VWEDIRERF	_VWEDIRERF_.3	_VWEDIRERF_	225863	265534	258367	3.22251e-07	1.72729e-69	1.71822e-55	73.4241	73.3603	73.3367
PRPF40A	O75400-2	PR40A_HUMAN	KSDSGKPYY	_KSDSGKPYY_.2	_KSDSGKPYY_	51979.9	53381.3	51835.4	3.04869e-07	9.06201e-75	1.14192e-47	21.7255	21.8435	21.9736
PRPF40A	O75400-2	PR40A_HUMAN	FLENHEKMTSTTRY	_FLENHEKMTSTTRY_.3	_FLENHEKMTSTTRY_	7019.42	7754.37	6774.89	0.00997792	4.06239e-07	0.00311174	44.7682	44.5929	44.6857
PRPF40A	O75400-2	PR40A_HUMAN	QYLMDNPTF	_QYLMDNPTF_.2	_QYLMDNPTF_	25138.3	19055.7	20232.1	0.0038532	2.77285e-09	0.00670342	96.6792	96.8103	96.7046
PRPF40A	O75400-2	PR40A_HUMAN	QYLMDNPTF	_QYLM[Oxidation (M)]DNPTF_.2	_QYLM[Oxidation (M)]DNPTF_	25138.3	19055.7	20232.1	0.00814044	Filtered	Filtered	80.9922	Filtered	Filtered
PRPF40A	O75400-2	PR40A_HUMAN	AAAEAAAAV	_AAAEAAAAV_.1	_AAAEAAAAV_	Non Numérique	1515.62	Non Numérique	Filtered	0.00256534	Filtered	Filtered	43.702	Filtered
TACC1	O75410	TACC1_HUMAN	RVKQEEQRY	_RVKQEEQRY_.3	_RVKQEEQRY_	52486	84759.4	24910.6	2.75548e-06	5.3346e-48	2.57738e-32	11.8815	11.967	11.9991
CDC45	O75419-2	CDC45_HUMAN	VSDFRKEFY	_VSDFRKEFY_.2	_VSDFRKEFY_	124983	116197	97581	2.28441e-06	6.19781e-76	4.42618e-39	59.2067	58.9872	59.1677
CDC45	O75419-2	CDC45_HUMAN	AESTSSRML	_AESTSSRM[Oxidation (M)]L_.2	_AESTSSRM[Oxidation (M)]L_	Non Numérique	36058.3	Non Numérique	Filtered	0.00840214	Filtered	Filtered	33.1062	Filtered
GIGYF1	O75420	PERQ1_HUMAN	HSDPSILGY	_HSDPSILGY_.2	_HSDPSILGY_	7.17899e+06	7.34872e+06	7039542	9.46283e-07	1.34382e-61	1.34565e-46	70.6582	70.5418	70.5701
GIGYF1	O75420	PERQ1_HUMAN	HSDPSILGY	_HSDPSILGY_.1	_HSDPSILGY_	7.17899e+06	7.34872e+06	7039542	7.87585e-07	1.88677e-53	6.66162e-52	70.6753	70.5381	70.6081
GIGYF1	O75420	PERQ1_HUMAN	YSLHGSSGEIESVDDY	_YSLHGSSGEIESVDDY_.2	_YSLHGSSGEIESVDDY_	11057.6	11067.6	11140.4	3.58779e-07	6.91187e-79	1.4789e-53	70.3699	70.2745	70.3341
VPS26A	O75436	VP26A_HUMAN	TYPDVNNSI	_TYPDVNNSI_.1	_TYPDVNNSI_	1073731	1.07139e+06	1.15245e+06	3.04869e-07	2.10735e-81	4.74578e-66	68.966	68.8083	68.9144
VPS26A	O75436	VP26A_HUMAN	EYDLIVHQL	_EYDLIVHQL_.2	_EYDLIVHQL_	314998	284607	324231	3.22158e-07	6.28147e-75	2.8694e-62	92.118	92.1847	92.0884
VPS26A	O75436	VP26A_HUMAN	TTETETIAKY	_TTETETIAKY_.2	_TTETETIAKY_	78382.4	71228.6	70800	3.56728e-07	8.73771e-70	2.14701e-60	48.9387	48.7109	48.9296
VPS26A	O75436	VP26A_HUMAN	RLTDLVKEY	_RLTDLVKEY_.2	_RLTDLVKEY_	9856.28	11115.2	11439	0.00282875	0.00695281	0.000609622	68.6973	68.55	68.5716
ZNF254	O75437	ZN254_HUMAN	EQPYKWEKF	_EQPYKWEKF_.3	_EQPYKWEKF_	154116	156741	121939	4.49071e-07	6.74184e-68	2.7226e-60	61.454	61.2339	61.368
ZNF254	O75437	ZN254_HUMAN	EQPYKWEKF	_EQPYKWEKF_.2	_EQPYKWEKF_	154116	156741	121939	0.000117689	2.65352e-13	3.41115e-12	61.4484	61.2074	61.3624
MED24	O75448-2	MED24_HUMAN	GPSPNPLIL	_GPSPNPLIL_.1	_GPSPNPLIL_	118363	109016	114746	3.39919e-07	2.72327e-77	6.87594e-57	104.18	104.337	104.21
MED24	O75448-2	MED24_HUMAN	GPSPNPLIL	_GPSPNPLIL_.2	_GPSPNPLIL_	118363	109016	114746	5.17316e-06	9.21109e-50	3.56945e-34	104.162	104.313	104.187
MED24	O75448-2	MED24_HUMAN	FSENTLQFY	_FSENTLQFY_.2	_FSENTLQFY_	225027	219407	Non Numérique	0.00432796	0.0035998	Filtered	99.3471	99.5506	Filtered
KATNA1	O75449	KTNA1_HUMAN	VSAADIERY	_VSAADIERY_.2	_VSAADIERY_	32437.7	30058	30167	0.00767081	3.69453e-34	2.75327e-08	60.377	60.204	60.3536
ERN1	O75460	ERN1_HUMAN	RTEYTITMY	_RTEYTITM[Oxidation (M)]Y_.2	_RTEYTITM[Oxidation (M)]Y_	30575.5	30947.8	29840.8	7.98956e-07	2.14724e-57	4.91193e-36	59.5516	59.3216	59.523
ERN1	O75460	ERN1_HUMAN	RTEYTITMY	_RTEYTITMY_.2	_RTEYTITMY_	30575.5	30947.8	29840.8	Filtered	0.00646654	Filtered	Filtered	72.8139	Filtered
E2F6	O75461	E2F6_HUMAN	LPSKIRINL	_LPSKIRINL_.3	_LPSKIRINL_	7322.72	7749.65	9039.55	0.000170919	8.32259e-28	0.000486619	73.4951	73.4208	73.324
ZNF324	O75467	Z324A_HUMAN	LLDTAQRALY	_LLDTAQRALY_.2	_LLDTAQRALY_	62377.2	61060.3	56057.4	8.00766e-06	3.20515e-65	6.69832e-29	73.019	72.9237	72.9369
PSIP1	O75475	PSIP1_HUMAN	IMEKSTMLY	_IMEKSTMLY_.2	_IMEKSTMLY_	36887.1	42998.7	34338.1	0.000240175	2.10725e-14	0.000724544	66.789	66.579	66.6998
PSIP1	O75475	PSIP1_HUMAN	IMEKSTMLY	_IMEKSTM[Oxidation (M)]LY_.2	_IMEKSTM[Oxidation (M)]LY_	36887.1	42998.7	34338.1	0.00388933	0.00712834	Filtered	56.2102	56.0231	Filtered
PSIP1	O75475	PSIP1_HUMAN	IMEKSTMLY	_IM[Oxidation (M)]EKSTM[Oxidation (M)]LY_.2	_IM[Oxidation (M)]EKSTM[Oxidation (M)]LY_	36887.1	42998.7	34338.1	Filtered	1.09713e-16	5.8408e-05	Filtered	47.1119	47.3199
PSIP1	O75475	PSIP1_HUMAN	IMEKSTMLY	_IM[Oxidation (M)]EKSTMLY_.2	_IM[Oxidation (M)]EKSTMLY_	36887.1	42998.7	34338.1	0.00032406	5.83377e-17	Filtered	57.82	57.6633	Filtered
SUPT3H	O75486-2	SUPT3_HUMAN	ATELQSMMY	_ATELQSMM[Oxidation (M)]Y_.2	_ATELQSMM[Oxidation (M)]Y_	52875.2	30441.2	53697.6	0.000107888	1.12622e-08	0.00441723	71.2769	71.1083	71.1523
SUPT3H	O75486-2	SUPT3_HUMAN	ATELQSMMY	_ATELQSM[Oxidation (M)]M[Oxidation (M)]Y_.2	_ATELQSM[Oxidation (M)]M[Oxidation (M)]Y_	52875.2	30441.2	53697.6	0.000340485	4.46683e-17	1.34375e-08	52.3746	52.3395	52.4342
SRSF10	O75494-3	SRS10_HUMAN	RYLRPPNTSLF	_RYLRPPNTSLF_.3	_RYLRPPNTSLF_	396354	390466	395791	0.000340124	1.31773e-20	1.13058e-34	72.7667	72.6087	72.5537
SRSF10	O75494-3	SRS10_HUMAN	YSSSRYDDYDRY	_YSSSRYDDYDRY_.3	_YSSSRYDDYDRY_	137624	140463	114642	3.1415e-07	7.78372e-71	5.00291e-53	43.9872	43.8798	43.9728
SRSF10	O75494-3	SRS10_HUMAN	YSSSRYDDYDRY	_YSSSRYDDYDRY_.2	_YSSSRYDDYDRY_	137624	140463	114642	5.35895e-05	1.51726e-67	4.94109e-21	43.962	43.8651	43.9739
SRSF10	O75494-3	SRS10_HUMAN	YLRPPNTSL	_YLRPPNTSL_.2	_YLRPPNTSL_	67529.3	64576.2	67145.8	5.7464e-05	7.35172e-43	9.01764e-24	65.3574	65.1687	65.2097
GMNN	O75496	GEMI_HUMAN	LMIKENPSSQY	_LMIKENPSSQY_.2	_LMIKENPSSQY_	Non Numérique	1753.43	Non Numérique	Filtered	0.00474624	Filtered	Filtered	58.9528	Filtered
CLN5	O75503	CLN5_HUMAN	KYGDLLGHLKI	_KYGDLLGHLKI_.3	_KYGDLLGHLKI_	7994.65	8214.33	8241.85	1.4523e-05	3.85294e-61	3.21337e-43	82.9339	82.9578	82.8234
ECI2	O75521	ECI2_HUMAN	VYASDRATF	_VYASDRATF_.2	_VYASDRATF_	1187565	1135762	1302113	7.32005e-07	3.68475e-62	1.1801e-51	50.2422	49.9619	50.2117
ECI2	O75521	ECI2_HUMAN	NYVDLVSSL	_NYVDLVSSL_.2	_NYVDLVSSL_	2726.93	4971.93	6219.66	0.000104936	1.53789e-26	8.98013e-16	112.662	112.9	112.86
EED	O75530-2	EED_HUMAN	HPRDPNLLLSV	_HPRDPNLLLSV_.2	_HPRDPNLLLSV_	7457.71	7726.78	7941.17	9.39277e-07	5.29755e-64	1.64935e-38	78.1692	78.0786	78.015
SF3B1	O75533	SF3B1_HUMAN	AAFLKAIGY	_AAFLKAIGY_.2	_AAFLKAIGY_	562746	566784	607793	3.04869e-07	8.63141e-74	2.8664e-60	86.9706	86.9373	86.8874
SF3B1	O75533	SF3B1_HUMAN	GSDSRFAGY	_GSDSRFAGY_.2	_GSDSRFAGY_	295298	301441	281235	3.04869e-07	1.5147e-79	2.71116e-64	44.5638	44.4407	44.565
SF3B1	O75533	SF3B1_HUMAN	YYTREVMLI	_YYTREVM[Oxidation (M)]LI_.2	_YYTREVM[Oxidation (M)]LI_	32373.3	32590.5	30104.2	0.00314958	0.000609634	1.33344e-06	78.8058	78.9029	78.7305
SF3B1	O75533	SF3B1_HUMAN	YYTREVMLI	_YYTREVMLI_.2	_YYTREVMLI_	32373.3	32590.5	30104.2	0.000262072	2.51125e-20	8.45266e-19	89.6892	89.7663	89.5969
SF3B1	O75533	SF3B1_HUMAN	RIYNDDKNTY	_RIYNDDKNTY_.2	_RIYNDDKNTY_	31603.2	30348.7	28685.7	3.34387e-07	1.26778e-74	2.41805e-54	30.2494	30.3095	30.4966
SF3B1	O75533	SF3B1_HUMAN	RIYNDDKNTY	_RIYNDDKNTY_.3	_RIYNDDKNTY_	31603.2	30348.7	28685.7	4.18818e-05	4.43214e-17	0.00200603	30.2591	30.3191	30.5167
SF3B1	O75533	SF3B1_HUMAN	GTDGVEANY	_GTDGVEANY_.1	_GTDGVEANY_	37611.4	37674.4	36204.1	3.58699e-07	4.95384e-69	1.68741e-56	47.2989	47.1181	47.3679
SF3B1	O75533	SF3B1_HUMAN	YANYYTREV	_YANYYTREV_.2	_YANYYTREV_	20412.6	19992.1	19798.5	2.12283e-06	2.07133e-50	7.48579e-30	53.1649	52.9048	53.1826
SF3B1	O75533	SF3B1_HUMAN	GAAEIISRI	_GAAEIISRI_.2	_GAAEIISRI_	11829.4	12237.2	13014.5	1.2932e-05	3.06165e-32	5.2303e-42	78.1299	78.0864	78.049
SF3B1	O75533	SF3B1_HUMAN	RQITDKAREF	_RQITDKAREF_.3	_RQITDKAREF_	77021.9	43141.1	47865.5	0.000135017	1.78645e-23	1.39379e-25	31.99	31.961	32.0852
SF3B1	O75533	SF3B1_HUMAN	RQITDKAREF	_RQITDKAREF_.2	_RQITDKAREF_	77021.9	43141.1	47865.5	Filtered	0.00557527	0.00777204	Filtered	31.9523	32.0765
SF3B1	O75533	SF3B1_HUMAN	LMDAEYANYY	_LM[Oxidation (M)]DAEYANYY_.2	_LM[Oxidation (M)]DAEYANYY_	21918.4	22085.3	15729.9	0.000145723	3.35534e-40	5.56934e-06	73.8314	73.6891	73.8485
SF3B1	O75533	SF3B1_HUMAN	TASAVVQHM	_TASAVVQHM[Oxidation (M)]_.2	_TASAVVQHM[Oxidation (M)]_	15605.3	12679.8	Non Numérique	0.000831887	6.54676e-05	Filtered	25.6137	25.5533	Filtered
CSDE1	O75534-2	CSDE1_HUMAN	SVDPTQTEY	_SVDPTQTEY_.1	_SVDPTQTEY_	7.94843e+06	8425534	8589452	1.45721e-06	1.61237e-56	1.17729e-42	52.8274	52.6092	52.9182
CSDE1	O75534-2	CSDE1_HUMAN	SVDPTQTEY	_SVDPTQTEY_.2	_SVDPTQTEY_	7.94843e+06	8425534	8589452	5.09151e-07	3.78978e-66	1.37489e-52	52.8218	52.5932	52.9074
CSDE1	O75534-2	CSDE1_HUMAN	KLPKGTVSF	_KLPKGTVSF_.2	_KLPKGTVSF_	182220	177204	177583	6.85755e-07	1.12547e-34	1.14968e-53	52.0826	51.852	51.9967
CSDE1	O75534-2	CSDE1_HUMAN	RSVDPTQTEY	_RSVDPTQTEY_.2	_RSVDPTQTEY_	78881.5	75605.5	66797.3	3.05384e-07	1.64716e-77	6.09007e-53	42.4391	42.379	42.5087
CSDE1	O75534-2	CSDE1_HUMAN	RFLGTVEKEATF	_RFLGTVEKEATF_.2	_RFLGTVEKEATF_	25714	25212.5	24846.9	3.04869e-07	9.92279e-76	2.83098e-58	68.5148	68.3727	68.3838
CSDE1	O75534-2	CSDE1_HUMAN	RFLGTVEKEATF	_RFLGTVEKEATF_.3	_RFLGTVEKEATF_	25714	25212.5	24846.9	6.81732e-06	1.50064e-47	1.02014e-44	68.5036	68.3615	68.3935
CSDE1	O75534-2	CSDE1_HUMAN	QPRGPDNSM	_QPRGPDNSM[Oxidation (M)]_.2	_QPRGPDNSM[Oxidation (M)]_	20838.5	18233.6	16075.9	0.000207111	4.40051e-25	1.76062e-07	13.4761	13.2478	13.6248
CSDE1	O75534-2	CSDE1_HUMAN	QPRGPDNSM	_QPRGPDNSM_.2	_QPRGPDNSM_	20838.5	18233.6	16075.9	5.39767e-05	5.56073e-28	6.80988e-21	25.9283	25.8784	26.0765
CSDE1	O75534-2	CSDE1_HUMAN	APRPDRLVNRL	_APRPDRLVNRL_.3	_APRPDRLVNRL_	198734	110177	195911	8.21745e-06	6.60944e-52	1.84709e-39	50.764	50.5774	50.7501
CSDE1	O75534-2	CSDE1_HUMAN	APRPDRLVNRL	_APRPDRLVNRL_.2	_APRPDRLVNRL_	198734	110177	195911	Filtered	5.1597e-07	Filtered	Filtered	50.5782	Filtered
CSDE1	O75534-2	CSDE1_HUMAN	GQNAQTMAY	_GQNAQTM[Oxidation (M)]AY_.2	_GQNAQTM[Oxidation (M)]AY_	27172.6	18205.3	29067.6	1.25264e-06	8.96664e-39	1.85652e-12	30.8007	30.9653	31.0059
CSDE1	O75534-2	CSDE1_HUMAN	GQNAQTMAY	_GQNAQTMAY_.2	_GQNAQTMAY_	27172.6	18205.3	29067.6	0.000282917	6.11706e-15	6.3494e-05	46.5095	46.2922	46.5545
CSDE1	O75534-2	CSDE1_HUMAN	GQNAQTMAY	_GQNAQTMAY_.1	_GQNAQTMAY_	27172.6	18205.3	29067.6	6.96529e-06	3.58324e-57	1.31311e-32	46.5057	46.2937	46.5434
CSDE1	O75534-2	CSDE1_HUMAN	GQNAQTMAY	_GQNAQTM[Oxidation (M)]AY_.1	_GQNAQTM[Oxidation (M)]AY_	27172.6	18205.3	29067.6	0.00793978	Filtered	Filtered	30.9957	Filtered	Filtered
DAB1	O75553-4	DAB1_HUMAN	AVYQVPTSQK	_AVYQVPTSQK_.2	_AVYQVPTSQK_	141240	126709	108476	0.00925587	0.000410105	0.00625695	35.989	36.0177	36.1522
SKAP2	O75563	SKAP2_HUMAN	APDKRIYQF	_APDKRIYQF_.2	_APDKRIYQF_	26312.1	23296.3	19812.7	0.000274571	1.02347e-18	0.0010552	53.9228	53.7253	53.9254
PRKRA	O75569-3	PRKRA_HUMAN	NPIGSLQEL	_NPIGSLQEL_.2	_NPIGSLQEL_	3817.58	3133.49	3184.34	0.00753212	0.00434771	0.00551185	93.3492	93.4422	93.3931
LRP6	O75581	LRP6_HUMAN	SALEHVVEF	_SALEHVVEF_.2	_SALEHVVEF_	102576	103994	115383	0.00012319	1.38094e-24	5.95458e-23	83.5343	83.553	83.5126
RPS6KA5	O75582	KS6A5_HUMAN	GAYGKVFLV	_GAYGKVFLV_.2	_GAYGKVFLV_	314097	308522	297039	3.09061e-07	1.63806e-75	3.0515e-57	85.8412	85.8129	85.7576
RPS6KA5	O75582	KS6A5_HUMAN	VFHDQLHTF	_VFHDQLHTF_.3	_VFHDQLHTF_	71704.8	76188.5	77443.1	0.000399278	7.33602e-15	6.60376e-08	59.3471	59.1275	59.2819
RPS6KA5	O75582	KS6A5_HUMAN	VFHDQLHTF	_VFHDQLHTF_.2	_VFHDQLHTF_	71704.8	76188.5	77443.1	0.000159016	4.28037e-31	3.99753e-10	59.3572	59.1324	59.2972
RPS6KA5	O75582	KS6A5_HUMAN	FTEHEVQIY	_FTEHEVQIY_.2	_FTEHEVQIY_	889577	926887	909514	3.04869e-07	4.30268e-71	1.39951e-57	67.367	67.1653	67.2276
RPS6KA5	O75582	KS6A5_HUMAN	VPAPFKPVI	_VPAPFKPVI_.2	_VPAPFKPVI_	16066.5	15774.8	Non Numérique	0.00480619	4.13756e-07	Filtered	89.9506	90.0015	Filtered
RPS6KA5	O75582	KS6A5_HUMAN	TQKEITAL	_TQKEITAL_.1	_TQKEITAL_	Non Numérique	9565.35	Non Numérique	Filtered	3.00876e-05	Filtered	Filtered	50.1634	Filtered
MED6	O75586	MED6_HUMAN	FSERSNPFY	_FSERSNPFY_.2	_FSERSNPFY_	21525.5	Non Numérique	15418.3	0.000303971	Filtered	0.00203892	66.3095	Filtered	66.2255
MYCBP2	O75592	MYCB2_HUMAN	IYYTGKYQSL	_IYYTGKYQSL_.2	_IYYTGKYQSL_	250191	254479	252071	1.6598e-06	1.25033e-50	9.81928e-31	65.8742	65.6384	65.7423
MYCBP2	O75592	MYCB2_HUMAN	SFLKFHPEL	_SFLKFHPEL_.2	_SFLKFHPEL_	74193.1	68267.8	74355	5.71938e-07	3.15013e-62	7.95096e-53	84.3652	84.3735	84.2969
MYCBP2	O75592	MYCB2_HUMAN	SFLKFHPEL	_SFLKFHPEL_.3	_SFLKFHPEL_	74193.1	68267.8	74355	5.13413e-06	8.34376e-60	2.29279e-48	84.3772	84.3802	84.2932
MYCBP2	O75592	MYCB2_HUMAN	GTDVNAGQIPQLLY	_GTDVNAGQIPQLLY_.2	_GTDVNAGQIPQLLY_	4802.99	4716.03	4429.04	1.25994e-06	2.00729e-41	1.13243e-51	112.831	113.072	112.988
MYCBP2	O75592	MYCB2_HUMAN	SVYGGGGIHEY	_SVYGGGGIHEY_.2	_SVYGGGGIHEY_	31993.6	Non Numérique	32388.1	9.46085e-05	Filtered	0.00730109	53.0447	Filtered	53.078
MYCBP2	O75592	MYCB2_HUMAN	KPASTSGKSEL	_KPASTSGKSEL_.2	_KPASTSGKSEL_	15505.7	14382.4	11077.9	1.27012e-06	8.136e-47	2.92623e-14	16.786	16.8572	16.8405
USP2	O75604-2	UBP2_HUMAN	ASENTNHAVYNLY	_ASENTNHAVYNLY_.2	_ASENTNHAVYNLY_	6670.19	6835.73	6832.17	9.40039e-05	1.28621e-46	4.05399e-46	64.3009	64.0965	64.1683
ERAL1	O75616-2	ERAL1_HUMAN	APNAGKSTL	_APNAGKSTL_.2	_APNAGKSTL_	96142	85180	99090.6	4.41242e-06	6.08452e-58	3.89685e-16	27.3974	27.4124	27.5058
DEDD	O75618	DEDD_HUMAN	YLEETSIRY	_YLEETSIRY_.2	_YLEETSIRY_	1.2249e+06	1.20958e+06	1.13281e+06	3.04869e-07	2.31833e-76	7.29137e-57	67.2291	67.0399	67.1084
UPK3A	O75631-2	UPK3A_HUMAN	NPTLTTVAL	_NPTLTTVAL_.2	_NPTLTTVAL_	3876.79	Non Numérique	3418.86	0.000466479	Filtered	0.000457704	94.1849	Filtered	94.1974
SNRNP200	O75643	U520_HUMAN	RVDPAKGLFY	_RVDPAKGLFY_.2	_RVDPAKGLFY_	6865937	6.80745e+06	6025736	4.17278e-07	1.82877e-67	1.53904e-51	69.5169	69.3281	69.4285
SNRNP200	O75643	U520_HUMAN	TQNPNYYNL	_TQNPNYYNL_.2	_TQNPNYYNL_	1616239	1.59212e+06	1.55594e+06	9.16788e-07	4.20905e-62	9.07819e-47	71.6124	71.4543	71.5244
SNRNP200	O75643	U520_HUMAN	TQNPNYYNL	_TQNPNYYNL_.1	_TQNPNYYNL_	1616239	1.59212e+06	1.55594e+06	1.38292e-06	6.55918e-64	5.14315e-51	71.5974	71.4392	71.525
SNRNP200	O75643	U520_HUMAN	SYLKQLPHF	_SYLKQLPHF_.3	_SYLKQLPHF_	978462	923778	880510	5.11298e-07	2.17707e-67	1.78617e-52	75.9614	75.8974	75.8954
SNRNP200	O75643	U520_HUMAN	SYLKQLPHF	_SYLKQLPHF_.2	_SYLKQLPHF_	978462	923778	880510	3.04869e-07	8.87072e-78	3.93733e-63	75.9704	75.875	75.9149
SNRNP200	O75643	U520_HUMAN	VYMDWYEKF	_VYM[Oxidation (M)]DWYEKF_.2	_VYM[Oxidation (M)]DWYEKF_	840660	884852	976317	3.13398e-07	7.53315e-73	5.87605e-57	87.4763	87.5265	87.4922
SNRNP200	O75643	U520_HUMAN	VYMDWYEKF	_VYMDWYEKF_.2	_VYMDWYEKF_	840660	884852	976317	7.81833e-05	9.69454e-44	7.76559e-34	100.832	101.041	100.846
SNRNP200	O75643	U520_HUMAN	DSEVILHHEY	_DSEVILHHEY_.2	_DSEVILHHEY_	57306.4	55281.5	59986.4	4.99604e-07	1.1458e-76	1.31881e-55	53.9823	53.7849	54.0164
SNRNP200	O75643	U520_HUMAN	ITNDTVQTY	_ITNDTVQTY_.2	_ITNDTVQTY_	10625.4	11454.7	11753.7	0.00472786	0.000458175	9.46696e-21	52.1696	51.941	52.2395
SNRNP200	O75643	U520_HUMAN	ITNDTVQTY	_ITNDTVQTY_.1	_ITNDTVQTY_	10625.4	11454.7	11753.7	3.4382e-06	2.03235e-29	6.25615e-24	52.174	51.9297	52.223
SNRNP200	O75643	U520_HUMAN	NYEDVATFL	_NYEDVATFL_.2	_NYEDVATFL_	19274.5	20074	19538.6	5.29604e-07	7.89738e-74	4.27666e-63	110.089	110.309	110.236
SNRNP200	O75643	U520_HUMAN	YYITNDTVQTY	_YYITNDTVQTY_.2	_YYITNDTVQTY_	8447.63	8872.71	8437.85	1.47643e-05	5.6595e-39	1.39792e-49	79.4513	79.4387	79.4547
SNRNP200	O75643	U520_HUMAN	LYQDKFPFF	_LYQDKFPFF_.2	_LYQDKFPFF_	4259.06	4451.67	4203.7	0.000376278	3.4266e-19	0.000459037	113.7	113.887	113.736
SNRNP200	O75643	U520_HUMAN	KYVHLFPKL	_KYVHLFPKL_.3	_KYVHLFPKL_	1.33097e+06	1.23548e+06	684558	3.51779e-07	6.10946e-71	3.70699e-53	66.78	66.6223	66.5654
SNRNP200	O75643	U520_HUMAN	KYVHLFPKL	_KYVHLFPKL_.2	_KYVHLFPKL_	1.33097e+06	1.23548e+06	684558	Filtered	Filtered	2.22744e-39	Filtered	Filtered	66.5651
SNRNP200	O75643	U520_HUMAN	AQDEHLITF	_AQDEHLITF_.2	_AQDEHLITF_	1.31282e+06	1.24282e+06	1.35885e+06	6.66421e-07	1.57653e-67	8.29776e-57	81.0998	81.1396	81.0251
SNRNP200	O75643	U520_HUMAN	SQIADVARF	_SQIADVARF_.2	_SQIADVARF_	957321	1.00415e+06	1048391	3.37329e-07	1.07678e-75	4.3809e-54	72.7063	72.6057	72.6186
SNRNP200	O75643	U520_HUMAN	NVRPVPLEL	_NVRPVPLEL_.2	_NVRPVPLEL_	175111	178619	191309	8.5832e-07	4.23319e-68	9.97769e-45	87.6002	87.6347	87.5639
SNRNP200	O75643	U520_HUMAN	VIIKGTQVY	_VIIKGTQVY_.2	_VIIKGTQVY_	177773	174631	153593	6.69574e-07	5.26556e-62	4.36712e-45	61.7355	61.5311	61.6652
SNRNP200	O75643	U520_HUMAN	YYNGKIHAY	_YYNGKIHAY_.3	_YYNGKIHAY_	23604.4	23682.2	23362.4	0.000145627	5.31171e-25	2.42857e-28	38.8909	38.8567	38.9812
SNRNP200	O75643	U520_HUMAN	SPEKGRWTEL	_SPEKGRWTEL_.2	_SPEKGRWTEL_	30205	30007	Non Numérique	0.00626385	0.000552933	Filtered	49.6193	49.4071	Filtered
SNRNP200	O75643	U520_HUMAN	FVAPATGAHNY	_FVAPATGAHNY_.2	_FVAPATGAHNY_	15458.8	15513.8	11949.9	6.80537e-05	1.9627e-41	2.42451e-23	54.9571	54.7127	54.9228
SNRNP200	O75643	U520_HUMAN	SPALAAMEL	_SPALAAMEL_.1	_SPALAAMEL_	4021.12	4484.86	4029.27	0.000188931	2.07935e-18	0.000486371	102.249	102.384	102.325
SNRNP200	O75643	U520_HUMAN	ETQLPVSFR	_ETQLPVSFR_.2	_ETQLPVSFR_	1869561	1.81645e+06	Non Numérique	0.00541552	3.87831e-06	Filtered	79.1253	79.1235	Filtered
SNRNP200	O75643	U520_HUMAN	YAQDEHLITF	_YAQDEHLITF_.2	_YAQDEHLITF_	Non Numérique	Non Numérique	8680.13	Filtered	Filtered	0.0031667	Filtered	Filtered	86.315
SNRNP200	O75643	U520_HUMAN	RQHRMMILY	_RQHRMMILY_.3	_RQHRMMILY_	Non Numérique	Non Numérique	2948.08	Filtered	Filtered	0.00115379	Filtered	Filtered	55.0247
SNRNP200	O75643	U520_HUMAN	RQHRMMILY	_RQHRMM[Oxidation (M)]ILY_.3	_RQHRMM[Oxidation (M)]ILY_	Non Numérique	Non Numérique	2948.08	Filtered	Filtered	0.00823499	Filtered	Filtered	42.824
TIPRL	O75663	TIPRL_HUMAN	RLYHEADKTY	_RLYHEADKTY_.3	_RLYHEADKTY_	34412.1	35804.2	33025.7	4.62844e-06	4.35796e-45	2.1856e-47	25.3448	25.3106	25.4092
TIPRL	O75663	TIPRL_HUMAN	RLYHEADKTY	_RLYHEADKTY_.2	_RLYHEADKTY_	34412.1	35804.2	33025.7	2.43718e-05	1.55413e-27	2.65509e-05	25.3561	25.3219	25.41
TIPRL	O75663	TIPRL_HUMAN	FTEPNEISQY	_FTEPNEISQY_.1	_FTEPNEISQY_	31266.5	31070.1	31710.2	4.90113e-06	3.09815e-58	3.53767e-28	75.9135	75.7868	75.8998
OFD1	O75665-3	OFD1_HUMAN	QTALENEVY	_QTALENEVY_.1	_QTALENEVY_	Non Numérique	30734.6	Non Numérique	Filtered	0.000797177	Filtered	Filtered	77.0619	Filtered
OFD1	O75665-3	OFD1_HUMAN	QTALENEVY	_QTALENEVY_.2	_QTALENEVY_	Non Numérique	30734.6	Non Numérique	Filtered	0.000100221	Filtered	Filtered	67.6279	Filtered
OFD1	O75665-3	OFD1_HUMAN	VSSPPEQKVGLY	_VSSPPEQKVGLY_.2	_VSSPPEQKVGLY_	Non Numérique	12683.1	Non Numérique	Filtered	1.96453e-08	Filtered	Filtered	61.8723	Filtered
OFD1	O75665-3	OFD1_HUMAN	KINPTSSLY	_KINPTSSLY_.2	_KINPTSSLY_	Non Numérique	Non Numérique	8671.1	Filtered	Filtered	0.00253168	Filtered	Filtered	57.0041
TOM1L1	O75674	TM1L1_HUMAN	KSDLQPPNYY	_KSDLQPPNYY_.2	_KSDLQPPNYY_	2.00089e+06	1.95483e+06	1.77582e+06	3.97315e-07	7.7676e-71	3.85824e-52	62.0694	61.8596	62.0304
RFPL3	O75679-2	RFPL3_HUMAN	SFFDAESGSHVY	_SFFDAESGSHVY_.2	_SFFDAESGSHVY_	9716.62	9078.23	10754.4	0.000475375	7.50229e-35	6.17746e-38	79.9675	79.9967	79.9293
PPM1B	O75688	PPM1B_HUMAN	EYMRNFSDL	_EYMRNFSDL_.2	_EYMRNFSDL_	33498.2	24789.5	29335	1.83445e-06	4.81848e-46	1.94194e-49	75.4701	75.3329	75.4458
PPM1B	O75688	PPM1B_HUMAN	EYMRNFSDL	_EYM[Oxidation (M)]RNFSDL_.2	_EYM[Oxidation (M)]RNFSDL_	33498.2	24789.5	29335	Filtered	0.00121897	0.00655976	Filtered	61.086	61.1628
ADAP1	O75689	ADAP1_HUMAN	LTEREGALKY	_LTEREGALKY_.2	_LTEREGALKY_	12726.2	12773.4	11540.6	0.000393205	0.000384267	0.000336234	42.9711	42.9174	43.0043
UTP20	O75691	UTP20_HUMAN	KYITDVVKL	_KYITDVVKL_.2	_KYITDVVKL_	277734	280623	289848	5.89406e-06	6.9293e-48	4.92468e-34	76.6277	76.5059	76.5411
UTP20	O75691	UTP20_HUMAN	KYITDVVKL	_KYITDVVKL_.3	_KYITDVVKL_	277734	280623	289848	3.04869e-07	4.12202e-71	5.47072e-49	76.6199	76.5242	76.5333
UTP20	O75691	UTP20_HUMAN	LSDFESGLKY	_LSDFESGLKY_.2	_LSDFESGLKY_	149467	143484	140181	4.69856e-06	4.13751e-43	1.94768e-43	75.9558	75.8657	75.9108
UTP20	O75691	UTP20_HUMAN	AYLPKILQI	_AYLPKILQI_.2	_AYLPKILQI_	150487	121736	118028	3.04869e-07	4.84982e-83	3.08509e-65	109.565	109.711	109.528
UTP20	O75691	UTP20_HUMAN	SYISKEHFGTF	_SYISKEHFGTF_.2	_SYISKEHFGTF_	38779.2	40651.7	36339.5	5.27834e-07	1.15888e-70	2.12094e-57	65.7918	65.5768	65.6389
UTP20	O75691	UTP20_HUMAN	HQNEIVQSL	_HQNEIVQSL_.2	_HQNEIVQSL_	35797.3	36276.1	35658.2	0.000221453	1.85653e-15	0.000162923	60.1796	60.085	60.1405
UTP20	O75691	UTP20_HUMAN	QTESIQQDY	_QTESIQQDY_.2	_QTESIQQDY_	5009.01	5639.79	Non Numérique	0.00402421	2.79035e-05	Filtered	49.9361	49.6767	Filtered
NUP155	O75694	NU155_HUMAN	AFQERLNSY	_AFQERLNSY_.2	_AFQERLNSY_	89487.3	92046.5	92641.4	3.39154e-06	1.19265e-51	2.61194e-25	56.017	55.8562	56.056
NUP155	O75694	NU155_HUMAN	QPLARPNTL	_QPLARPNTL_.2	_QPLARPNTL_	Non Numérique	9857.84	11538.3	Filtered	0.0043916	6.91974e-06	Filtered	52.6768	52.8133
NUP155	O75694	NU155_HUMAN	SEKGVIQVY	_SEKGVIQVY_.2	_SEKGVIQVY_	13480.3	16684	Non Numérique	0.00295207	0.00151559	Filtered	61.2128	60.9719	Filtered
WDHD1	O75717	WDHD1_HUMAN	TQNAVNLAI	_TQNAVNLAI_.1	_TQNAVNLAI_	79001.2	79521.9	Non Numérique	0.00443211	0.00224121	Filtered	86.1461	86.1754	Filtered
CRTAP	O75718	CRTAP_HUMAN	KVMQQNLVYY	_KVM[Oxidation (M)]QQNLVYY_.2	_KVM[Oxidation (M)]QQNLVYY_	13714.8	12873.1	12323.7	9.7503e-05	1.0553e-28	5.45259e-25	62.6517	62.4157	62.55
CRTAP	O75718	CRTAP_HUMAN	KVMQQNLVYY	_KVMQQNLVYY_.2	_KVMQQNLVYY_	13714.8	12873.1	12323.7	4.15796e-06	1.55403e-39	8.12506e-21	70.4518	70.2885	70.3689
CRTAP	O75718	CRTAP_HUMAN	KVMQQNLVY	_KVMQQNLVY_.2	_KVMQQNLVY_	21135.1	21017.9	19441.1	0.000396337	3.21089e-27	8.13341e-06	60.1807	59.9189	60.0632
CRTAP	O75718	CRTAP_HUMAN	QPRPEAVQF	_QPRPEAVQF_.2	_QPRPEAVQF_	Non Numérique	87385.8	Non Numérique	Filtered	0.000770463	Filtered	Filtered	59.4541	Filtered
SLC25A12	O75746	CMC1_HUMAN	STEVDGERY	_STEVDGERY_.2	_STEVDGERY_	235698	228756	196400	3.04869e-07	3.75904e-77	1.4745e-59	34.16	34.1625	34.3179
ATP6AP2	O75787	RENR_HUMAN	ALPPGSVISY	_ALPPGSVISY_.1	_ALPPGSVISY_	2834806	53696.8	2.54179e+06	1.99031e-05	7.94907e-30	2.97785e-22	90.9404	91.3468	90.963
ATP6AP2	O75787	RENR_HUMAN	RLFQENSVL	_RLFQENSVL_.2	_RLFQENSVL_	296325	296432	301724	2.93317e-06	4.71857e-65	2.05057e-61	77.6379	77.5997	77.5882
ATP6AP2	O75787	RENR_HUMAN	ILKSPGSVVF	_ILKSPGSVVF_.2	_ILKSPGSVVF_	35311.6	33833.7	36926	7.10751e-07	2.14692e-74	5.28047e-52	81.7682	81.7974	81.7461
ATP6AP2	O75787	RENR_HUMAN	FADDMYSLY	_FADDMYSLY_.1	_FADDMYSLY_	10565	6817.96	13727.3	0.0091358	0.000637502	0.00520187	102.766	102.97	102.932
ATP6AP2	O75787	RENR_HUMAN	FADDMYSLY	_FADDM[Oxidation (M)]YSLY_.1	_FADDM[Oxidation (M)]YSLY_	10565	6817.96	13727.3	Filtered	0.00581588	Filtered	Filtered	88.4692	Filtered
RNASEH2A	O75792	RNH2A_HUMAN	DTATGLIQY	_DTATGLIQY_.2	_DTATGLIQY_	7051.74	43492.3	6067.36	6.44123e-06	6.22194e-35	1.28353e-29	80.9303	87.9002	80.9392
RNASEH2A	O75792	RNH2A_HUMAN	DTATGLIQY	_DTATGLIQY_.1	_DTATGLIQY_	7051.74	43492.3	6067.36	Filtered	0.0086731	Filtered	Filtered	87.8964	Filtered
CDC123	O75794	CD123_HUMAN	YPFFRGVTI	_YPFFRGVTI_.2	_YPFFRGVTI_	15930.9	13106.3	13613.9	0.00356253	1.09202e-06	0.00425137	103.906	104.027	103.858
CDC123	O75794	CD123_HUMAN	SQRDYTQYY	_SQRDYTQYY_.2	_SQRDYTQYY_	2583.04	3273.41	Non Numérique	0.000448684	1.81853e-36	Filtered	49.9592	49.6633	Filtered
PPP1R15A	O75807	PR15A_HUMAN	VPRGQGSQF	_VPRGQGSQF_.2	_VPRGQGSQF_	724409	679927	753200	3.04869e-07	1.90466e-78	7.39896e-61	32.7774	32.7486	32.81
CAPN15	O75808	CAN15_HUMAN	IIDLAGDTVRY	_IIDLAGDTVRY_.2	_IIDLAGDTVRY_	55251.8	49293.2	52772.7	6.19961e-05	1.80252e-45	3.19023e-28	85.713	85.7161	85.6712
CAPN15	O75808	CAN15_HUMAN	GSDIIDLAGDTVRY	_GSDIIDLAGDTVRY_.2	_GSDIIDLAGDTVRY_	2307.73	1671.97	Non Numérique	0.00109579	0.00019121	Filtered	99.9088	100.133	Filtered
BCAR3	O75815	BCAR3_HUMAN	AYSRVQYQF	_AYSRVQYQF_.2	_AYSRVQYQF_	517907	514280	513822	1.06633e-06	2.84379e-62	5.64287e-48	63.3172	63.1232	63.221
BCAR3	O75815	BCAR3_HUMAN	AQVNQTERY	_AQVNQTERY_.2	_AQVNQTERY_	5166.06	Non Numérique	Non Numérique	0.00583539	Filtered	Filtered	28.6923	Filtered	Filtered
POP7	O75817	POP7_HUMAN	LPRRPNDIYV	_LPRRPNDIYV_.2	_LPRRPNDIYV_	90861.3	96276.9	84283.9	7.08051e-07	2.37223e-65	2.73937e-49	58.4555	58.2125	58.3248
POP7	O75817	POP7_HUMAN	LPRRPNDIYVNM	_LPRRPNDIYVNM[Oxidation (M)]_.3	_LPRRPNDIYVNM[Oxidation (M)]_	16946.5	15573.5	14928.1	0.000247372	8.65901e-26	0.00107622	53.5444	53.2823	53.49
POP7	O75817	POP7_HUMAN	LPRRPNDIYVNM	_LPRRPNDIYVNM_.3	_LPRRPNDIYVNM_	16946.5	15573.5	14928.1	0.000103073	5.39527e-25	0.000447951	67.5067	67.305	67.2857
ZNF189	O75820-2	ZN189_HUMAN	YLDPAQRSLY	_YLDPAQRSLY_.2	_YLDPAQRSLY_	165571	152162	145069	4.73206e-05	4.27987e-20	1.8645e-16	69.6154	69.4574	69.5283
EIF3G	O75821	EIF3G_HUMAN	RAIAGVSGF	_RAIAGVSGF_.2	_RAIAGVSGF_	51591.3	52139.5	61551.8	3.04869e-07	4.39177e-80	1.53181e-62	65.3372	65.1537	65.2208
EIF3G	O75821	EIF3G_HUMAN	RPFGSISRIYL	_RPFGSISRIYL_.3	_RPFGSISRIYL_	7390.87	8138.08	12916.9	0.00555845	6.87869e-12	1.73211e-07	82.3122	82.3362	82.217
EIF3J	O75822	EIF3J_HUMAN	ATMKDDLADYGGY	_ATM[Oxidation (M)]KDDLADYGGY_.2	_ATM[Oxidation (M)]KDDLADYGGY_	3562.06	3956.13	3611.33	0.000146775	1.9794e-30	0.000239628	61.5042	61.3206	61.4756
EIF3J	O75822	EIF3J_HUMAN	ATMKDDLADYGGY	_ATMKDDLADYGGY_.2	_ATMKDDLADYGGY_	3562.06	3956.13	3611.33	0.000380868	2.51368e-23	8.18422e-07	71.8282	71.6805	71.735
ZMPSTE24	O75844	FACE1_HUMAN	FVIEEKHGF	_FVIEEKHGF_.2	_FVIEEKHGF_	32898.3	39012.8	37227.1	3.13523e-05	1.77923e-37	4.22249e-08	60.8181	60.598	60.6903
ZMPSTE24	O75844	FACE1_HUMAN	VLIGRKELF	_VLIGRKELF_.2	_VLIGRKELF_	19591.5	19979.2	21239.3	0.000372674	0.00951726	3.99856e-11	71.6426	71.4845	71.4449
SC5D	O75845	SC5D_HUMAN	HTDHHMFFDY	_HTDHHM[Oxidation (M)]FFDY_.3	_HTDHHM[Oxidation (M)]FFDY_	22746.4	22373.9	Non Numérique	5.01413e-05	1.77434e-10	Filtered	56.3391	56.141	Filtered
PPP1R37	O75864	PPR37_HUMAN	TVDEVIGAY	_TVDEVIGAY_.2	_TVDEVIGAY_	15345.5	5504.22	12161	0.000164899	2.54264e-20	1.80035e-05	81.0923	81.0981	81.1093
PPP1R37	O75864	PPR37_HUMAN	TVDEVIGAY	_TVDEVIGAY_.1	_TVDEVIGAY_	15345.5	5504.22	12161	0.000503044	Filtered	3.12781e-08	81.1304	Filtered	81.1395
TRAPPC6A	O75865	TPC6A_HUMAN	QYLEEAPKF	_QYLEEAPKF_.2	_QYLEEAPKF_	158366	154694	159244	8.04991e-07	1.17646e-66	7.17874e-48	73.7183	73.6492	73.6204
IDH1	O75874	IDHC_HUMAN	SPNGTIRNIL	_SPNGTIRNIL_.2	_SPNGTIRNIL_	208565	188258	217040	3.13144e-07	3.63405e-77	5.36506e-60	71.4336	71.2964	71.2411
IDH1	O75874	IDHC_HUMAN	QSDSVAQGY	_QSDSVAQGY_.1	_QSDSVAQGY_	26961.9	27564	25349.9	2.86979e-05	4.8201e-46	4.16657e-38	41.5401	41.4801	41.672
ATRN	O75882-2	ATRN_HUMAN	SPPLRPRLL	_SPPLRPRLL_.3	_SPPLRPRLL_	48744.9	47373.9	52221.1	0.00273737	0.00735969	3.99818e-07	63.7513	63.5834	63.5871
ATRN	O75882-2	ATRN_HUMAN	VTDGPGNYKY	_VTDGPGNYKY_.2	_VTDGPGNYKY_	2.5996e+06	2.62266e+06	5.33453e+06	1.62375e-06	3.70402e-46	8.98074e-29	44.098	43.9331	44.0679
ATRN	O75882-2	ATRN_HUMAN	VTDGPGNYKY	_VTDGPGNYKY_.1	_VTDGPGNYKY_	2.5996e+06	2.62266e+06	5.33453e+06	0.000155423	6.87839e-16	Filtered	44.1143	43.9233	Filtered
RBBP9	O75884	RBBP9_HUMAN	RYAETHRVY	_RYAETHRVY_.3	_RYAETHRVY_	Non Numérique	9961.98	8723.64	Filtered	7.72247e-20	7.84609e-07	Filtered	22.4657	22.6691
STAM2	O75886	STAM2_HUMAN	HQVTVAQSY	_HQVTVAQSY_.2	_HQVTVAQSY_	95678.8	47107	43841.3	7.05832e-06	1.5944e-39	1.18426e-42	40.8988	40.8542	40.9314
STAM2	O75886	STAM2_HUMAN	HQVTVAQSY	_HQVTVAQSY_.1	_HQVTVAQSY_	95678.8	47107	43841.3	Filtered	0.0090121	0.00950753	Filtered	39.1617	39.2966
DGAT1	O75907	DGAT1_HUMAN	AAAPHTVSY	_AAAPHTVSY_.2	_AAAPHTVSY_	89856	91586.8	Non Numérique	0.000388216	5.99002e-15	Filtered	39.8402	39.7695	Filtered
DGAT1	O75907	DGAT1_HUMAN	SSDSGFSNY	_SSDSGFSNY_.1	_SSDSGFSNY_	21991.6	21994.4	38528.1	9.53309e-07	3.64408e-59	5.85747e-62	52.0747	51.8565	52.1707
DGAT1	O75907	DGAT1_HUMAN	SSDSGFSNY	_SSDSGFSNY_.2	_SSDSGFSNY_	21991.6	21994.4	38528.1	0.000181815	2.31974e-40	Filtered	52.0826	51.8435	Filtered
CCNK	O75909	CCNK_HUMAN	GLDPATEARY	_GLDPATEARY_.2	_GLDPATEARY_	41868.1	45597	43888.4	6.738e-05	5.45606e-15	4.57077e-12	55.7439	55.4941	55.7096
DYSF	O75923-5	DYSF_HUMAN	PSATHLDQY	_PSATHLDQY_.2	_PSATHLDQY_	5888.9	Non Numérique	5535.6	0.000486171	Filtered	0.00230305	43.109	Filtered	43.1683
DYSF	O75923-5	DYSF_HUMAN	YTELNTGKGEGVAY	_YTELNTGKGEGVAY_.2	_YTELNTGKGEGVAY_	1717.01	Non Numérique	Non Numérique	0.00823315	Filtered	Filtered	59.2908	Filtered	Filtered
PIAS1	O75925	PIAS1_HUMAN	RFFPYTSSQMF	_RFFPYTSSQM[Oxidation (M)]F_.2	_RFFPYTSSQM[Oxidation (M)]F_	20053.3	10627.9	5863.54	0.00554843	0.00541127	0.000708303	86.8669	86.8649	86.6688
PIAS1	O75925	PIAS1_HUMAN	RFFPYTSSQMF	_RFFPYTSSQMF_.2	_RFFPYTSSQMF_	20053.3	10627.9	5863.54	Filtered	6.40829e-06	3.05593e-06	Filtered	100.247	100.032
BCAS2	O75934	SPF27_HUMAN	VYNENLVHMI	_VYNENLVHM[Oxidation (M)]I_.2	_VYNENLVHM[Oxidation (M)]I_	450243	434878	446846	5.86763e-07	5.59561e-62	8.27908e-42	71.1454	70.9873	70.9947
BCAS2	O75934	SPF27_HUMAN	VYNENLVHMI	_VYNENLVHMI_.2	_VYNENLVHMI_	450243	434878	446846	3.14133e-07	3.99596e-75	9.12119e-59	88.584	88.6709	88.5583
DCTN3	O75935	DCTN3_HUMAN	KYLDPEYIDRI	_KYLDPEYIDRI_.3	_KYLDPEYIDRI_	154029	147364	151892	3.04869e-07	4.28973e-75	9.63465e-63	80.5891	80.6183	80.5198
SMNDC1	O75940	SPF30_HUMAN	IADKPMTQY	_IADKPM[Oxidation (M)]TQY_.2	_IADKPM[Oxidation (M)]TQY_	36061	43404.5	34680.8	0.00121396	2.95812e-43	1.06173e-28	37.5037	37.4696	37.6199
SMNDC1	O75940	SPF30_HUMAN	IADKPMTQY	_IADKPMTQY_.2	_IADKPMTQY_	36061	43404.5	34680.8	0.000548392	Filtered	0.000298496	47.7504	Filtered	47.6993
RAD17	O75943-4	RAD17_HUMAN	PYQSQIAVF	_PYQSQIAVF_.2	_PYQSQIAVF_	34853.3	35934.3	64068.3	1.16953e-06	1.37565e-65	1.52725e-51	96.1215	96.2254	96.1342
RAD17	O75943-4	RAD17_HUMAN	PYQSQIAVF	_PYQSQIAVF_.1	_PYQSQIAVF_	34853.3	35934.3	64068.3	0.000501644	2.64945e-05	Filtered	96.1207	96.2298	Filtered
FLOT1	O75955	FLOT1_HUMAN	RQKFSEQVF	_RQKFSEQVF_.2	_RQKFSEQVF_	61418.7	59928	73343.2	6.88143e-07	6.14611e-59	4.21003e-55	50.9808	50.7471	50.9511
FLOT1	O75955	FLOT1_HUMAN	RVRKPAEAERY	_RVRKPAEAERY_.3	_RVRKPAEAERY_	3973.24	4496.6	3513.82	0.000354376	9.05408e-18	0.000626021	17.627	17.536	17.6762
FLOT1	O75955	FLOT1_HUMAN	RMRGEAEAF	_RM[Oxidation (M)]RGEAEAF_.3	_RM[Oxidation (M)]RGEAEAF_	72968.1	74297.6	92724.5	9.14466e-07	6.23012e-55	2.50874e-39	25.7685	25.6847	25.7938
FLOT1	O75955	FLOT1_HUMAN	RMRGEAEAF	_RMRGEAEAF_.3	_RMRGEAEAF_	72968.1	74297.6	92724.5	7.33038e-07	3.69804e-58	1.24406e-48	33.1483	33.0881	33.1886
FLOT1	O75955	FLOT1_HUMAN	RMRGEAEAF	_RMRGEAEAF_.2	_RMRGEAEAF_	72968.1	74297.6	92724.5	0.00079719	0.000785371	0.00178063	33.1614	33.1168	33.1677
CDK2AP2	O75956	CDKA2_HUMAN	AMKPPGAQGSQSTY	_AM[Oxidation (M)]KPPGAQGSQSTY_.2	_AM[Oxidation (M)]KPPGAQGSQSTY_	1537.88	1618.79	2032.39	0.0026423	0.00202989	0.0029843	32.6685	32.624	32.7272
TRIO	O75962-4	TRIO_HUMAN	SPGPKRPGNTL	_SPGPKRPGNTL_.2	_SPGPKRPGNTL_	32765.2	31327.5	30045.8	3.62914e-06	3.09431e-52	1.99145e-39	29.4923	29.5053	29.7708
TRIO	O75962-4	TRIO_HUMAN	GPKRPGNTL	_GPKRPGNTL_.2	_GPKRPGNTL_	3658.01	3295.92	3021.65	0.000194883	1.82777e-45	0.000448016	21.3466	21.4331	21.5839
TRIO	O75962-4	TRIO_HUMAN	QRLGHRLQL	_QRLGHRLQL_.3	_QRLGHRLQL_	2.12336e+06	Non Numérique	Non Numérique	0.00341407	Filtered	Filtered	37.5585	Filtered	Filtered
TRIO	O75962-4	TRIO_HUMAN	IHDNGEFYL	_IHDNGEFYL_.2	_IHDNGEFYL_	272064	Non Numérique	Non Numérique	0.00537998	Filtered	Filtered	75.1869	Filtered	Filtered
ATP5L	O75964	ATP5L_HUMAN	IGKRGIIGY	_IGKRGIIGY_.2	_IGKRGIIGY_	12611.9	12311.5	10877.2	0.000264065	3.63392e-37	1.32491e-36	48.8714	48.654	48.7995
MPDZ	O75970-5	MPDZ_HUMAN	SPAGKNGTL	_SPAGKNGTL_.2	_SPAGKNGTL_	136343	124021	141035	2.98096e-06	8.05419e-54	2.23308e-29	22.6731	22.7323	22.9263
MPDZ	O75970-5	MPDZ_HUMAN	SPTSTPEL	_SPTSTPEL_.1	_SPTSTPEL_	25407.8	29508.1	25848.5	0.000277962	6.43042e-09	2.94649e-13	60.3864	60.204	60.3954
MPDZ	O75970-5	MPDZ_HUMAN	ESELQNTAY	_ESELQNTAY_.2	_ESELQNTAY_	9826.27	11465.4	11073.7	0.00377732	3.96053e-08	0.000118014	53.2306	53.0019	53.2902
MPDZ	O75970-5	MPDZ_HUMAN	ESELQNTAY	_ESELQNTAY_.1	_ESELQNTAY_	9826.27	11465.4	11073.7	0.000918207	5.57504e-31	3.61476e-19	53.2037	52.9698	53.2632
MPDZ	O75970-5	MPDZ_HUMAN	GAIIIHEVY	_GAIIIHEVY_.2	_GAIIIHEVY_	Non Numérique	77615.6	70098.8	Filtered	0.00680889	0.00643728	Filtered	76.6669	76.6865
MPDZ	O75970-5	MPDZ_HUMAN	TSATSNIEY	_TSATSNIEY_.1	_TSATSNIEY_	13561.9	14406.4	Non Numérique	0.00478418	0.0064683	Filtered	54.139	53.9573	Filtered
C1QL1	O75973	C1QRF_HUMAN	GLKNPHEGY	_GLKNPHEGY_.2	_GLKNPHEGY_	4199.6	4281.25	4511.53	0.000116505	1.11295e-30	6.88316e-15	25.3912	25.3465	25.4346
GLRX3	O76003	GLRX3_HUMAN	EVRQGLKAY	_EVRQGLKAY_.2	_EVRQGLKAY_	18039.4	17569.7	16553.8	5.50989e-06	4.44675e-58	7.54274e-12	33.7833	33.7597	33.8838
RSL1D1	O76021	RL1D1_HUMAN	AVTKGLSEK	_AVTKGLSEK_.2	_AVTKGLSEK_	138253	127429	Non Numérique	0.00679165	0.00368985	Filtered	16.1481	16.2666	Filtered
WFS1	O76024	WFS1_HUMAN	VPVGHLVVL	_VPVGHLVVL_.2	_VPVGHLVVL_	Non Numérique	3816.04	Non Numérique	Filtered	0.00342919	Filtered	Filtered	92.4053	Filtered
CLPX	O76031	CLPX_HUMAN	AVRLITSSL	_AVRLITSSL_.2	_AVRLITSSL_	Non Numérique	2425.88	Non Numérique	Filtered	2.05255e-08	Filtered	Filtered	78.6405	Filtered
SEC14L2	O76054-4	S14L2_HUMAN	MTEVLPNQRY	_MTEVLPNQRY_.2	_MTEVLPNQRY_	114422	120182	117536	3.11225e-07	7.86096e-74	3.51847e-55	63.0634	62.8484	62.9723
SEC14L2	O76054-4	S14L2_HUMAN	MTEVLPNQRY	_M[Oxidation (M)]TEVLPNQRY_.2	_M[Oxidation (M)]TEVLPNQRY_	114422	120182	117536	3.04869e-07	5.52213e-73	2.66028e-60	55.0848	54.8718	55.0401
RNF8	O76064	RNF8_HUMAN	NRSKKDFEA	_NRSKKDFEA_.2	_NRSKKDFEA_	Non Numérique	24997.1	25443.5	Filtered	0.00734287	4.12766e-07	Filtered	39.7489	39.8524
PDE5A	O76074-2	PDE5A_HUMAN	AYHNWRHAF	_AYHNWRHAF_.2	_AYHNWRHAF_	48095.9	48769.9	1355.31	4.50665e-05	9.80105e-22	0.00564981	38.9387	38.9254	39.0655
PDE5A	O76074-2	PDE5A_HUMAN	AYHNWRHAF	_AYHNWRHAF_.3	_AYHNWRHAF_	48095.9	48769.9	1355.31	0.000188958	6.30154e-23	Filtered	38.9234	38.9519	Filtered
BEST1	O76090-3	BEST1_HUMAN	SPTNIHTTL	_SPTNIHTTL_.2	_SPTNIHTTL_	86430.7	85511.6	84330	2.21321e-06	6.58023e-60	1.18398e-46	51.7075	51.4895	51.6833
SRP72	O76094	SRP72_HUMAN	RTEEALQLY	_RTEEALQLY_.2	_RTEEALQLY_	2.05249e+06	2.01436e+06	1.87606e+06	3.24475e-07	1.79483e-72	1.47537e-58	69.2657	69.1394	69.1766
SRP72	O76094	SRP72_HUMAN	QTDKLKELY	_QTDKLKELY_.2	_QTDKLKELY_	203361	199139	175464	1.51896e-06	9.90294e-60	3.45859e-43	48.6459	48.4075	48.5531
SRP72	O76094	SRP72_HUMAN	TDKLKELY	_TDKLKELY_.2	_TDKLKELY_	Non Numérique	8910.84	7553.38	Filtered	2.84535e-14	0.0031821	Filtered	48.3937	48.5759
B3GAT3	O94766-2	B3GA3_HUMAN	KLKNVFLAY	_KLKNVFLAY_.2	_KLKNVFLAY_	12834.1	13756.3	12525.5	4.89652e-06	3.43281e-57	5.61888e-31	72.5998	72.4678	72.3971
STK17B	O94768	ST17B_HUMAN	YYLHQNNIVHL	_YYLHQNNIVHL_.2	_YYLHQNNIVHL_	13239.4	17436.9	18141.1	3.4355e-07	5.35653e-78	1.52299e-52	71.567	71.4297	71.3849
STK17B	O94768	ST17B_HUMAN	FYILTSKEL	_FYILTSKEL_.2	_FYILTSKEL_	156239	131480	138973	3.04869e-07	1.16832e-82	4.09783e-61	93.4258	93.4979	93.3546
STK17B	O94768	ST17B_HUMAN	KQILEGVYY	_KQILEGVYY_.2	_KQILEGVYY_	10061	8367.97	8513.01	4.44687e-06	1.14025e-26	1.84401e-07	76.7806	76.6691	76.7515
STK17B	O94768	ST17B_HUMAN	ISKSTGQEY	_ISKSTGQEY_.2	_ISKSTGQEY_	13532	Non Numérique	Non Numérique	0.00194705	Filtered	Filtered	24.5442	Filtered	Filtered
MTA2	O94776	MTA2_HUMAN	YTKPNPNQI	_YTKPNPNQI_.2	_YTKPNPNQI_	233953	225719	233583	9.05566e-07	1.74845e-36	1.16734e-31	46.2344	46.012	46.1676
MTA2	O94776	MTA2_HUMAN	KYGKDFNDI	_KYGKDFNDI_.2	_KYGKDFNDI_	Non Numérique	42899.6	37666.4	Filtered	1.47907e-09	0.0022182	Filtered	44.6807	44.7578
MTA2	O94776	MTA2_HUMAN	RQIDQFLVV	_RQIDQFLVV_.2	_RQIDQFLVV_	Non Numérique	Non Numérique	22994.3	Filtered	Filtered	1.95935e-31	Filtered	Filtered	95.4244
DPM2	O94777	DPM2_HUMAN	PFIDSQHVI	_PFIDSQHVI_.2	_PFIDSQHVI_	1.37093e+06	1.36638e+06	1.49717e+06	6.62651e-07	1.66951e-63	8.65066e-50	79.8562	79.8854	79.8338
USP1	O94782	UBP1_HUMAN	KQPSILSKF	_KQPSILSKF_.2	_KQPSILSKF_	118093	104196	121594	0.000382773	3.81533e-31	2.59783e-23	63.5961	63.4856	63.4528
PRKD3	O94806	KPCD3_HUMAN	FQNESGSKY	_FQNESGSKY_.2	_FQNESGSKY_	386466	401290	430859	3.79821e-05	4.07439e-44	1.2448e-32	28.0117	28.0979	28.2226
PRKD3	O94806	KPCD3_HUMAN	TLFQNESGSKY	_TLFQNESGSKY_.2	_TLFQNESGSKY_	222149	225345	212243	3.04869e-07	1.61551e-80	2.00071e-58	56.7472	56.5487	56.7495
PRKD3	O94806	KPCD3_HUMAN	ESDDARWEIHAY	_ESDDARWEIHAY_.3	_ESDDARWEIHAY_	35005.7	40487.7	31060.5	6.07199e-06	5.40116e-69	2.62714e-48	66.1956	65.9963	66.0957
PRKD3	O94806	KPCD3_HUMAN	ESDDARWEIHAY	_ESDDARWEIHAY_.2	_ESDDARWEIHAY_	35005.7	40487.7	31060.5	1.31275e-05	1.69091e-51	2.04224e-07	66.2017	66.0076	66.0809
PRKD3	O94806	KPCD3_HUMAN	MPVTPQASV	_MPVTPQASV_.2	_MPVTPQASV_	Non Numérique	11594	10711.8	Filtered	0.00957324	Filtered	Filtered	69.962	Filtered
PRKD3	O94806	KPCD3_HUMAN	MPVTPQASV	_M[Oxidation (M)]PVTPQASV_.2	_M[Oxidation (M)]PVTPQASV_	Non Numérique	11594	10711.8	Filtered	Filtered	0.0093017	Filtered	Filtered	56.867
GFPT2	O94808	GFPT2_HUMAN	STEQIPILY	_STEQIPILY_.2	_STEQIPILY_	49453.5	47822.1	49029.8	2.05007e-06	6.97995e-57	2.87796e-43	107.576	107.743	107.648
GFPT2	O94808	GFPT2_HUMAN	KFLESKGYEF	_KFLESKGYEF_.2	_KFLESKGYEF_	3431.47	2393.33	Non Numérique	0.00485788	0.00256129	Filtered	65.5607	65.3771	Filtered
SLIT2	O94813-3	SLIT2_HUMAN	ATDEDSGILLY	_ATDEDSGILLY_.2	_ATDEDSGILLY_	20491.3	18724	17327.8	0.000314082	3.08232e-32	1.48715e-19	104.232	104.436	104.325
NOL4	O94818-2	NOL4_HUMAN	AFLPREAVTRF	_AFLPREAVTRF_.3	_AFLPREAVTRF_	337573	313715	334081	3.40177e-07	5.83759e-68	1.24552e-48	77.1555	77.0597	77.0377
NOL4	O94818-2	NOL4_HUMAN	AFLPREAVTRF	_AFLPREAVTRF_.2	_AFLPREAVTRF_	337573	313715	334081	0.000120074	3.04962e-12	9.61996e-33	77.1667	77.0657	77.0489
LTN1	O94822	LTN1_HUMAN	KYVSSVLSF	_KYVSSVLSF_.2	_KYVSSVLSF_	74437.3	84754.7	86662.7	3.04869e-07	1.50202e-82	8.25327e-61	86.5915	86.5686	86.5344
LTN1	O94822	LTN1_HUMAN	VQKNPAVQF	_VQKNPAVQF_.2	_VQKNPAVQF_	Non Numérique	30866.7	Non Numérique	Filtered	0.00377597	Filtered	Filtered	55.0438	Filtered
ATP10B	O94823	AT10B_HUMAN	RLPSKTPSI	_RLPSKTPSI_.2	_RLPSKTPSI_	67342	71025.1	62425.2	0.00125014	4.58e-08	2.94939e-21	46.4311	46.219	46.3224
TOMM70	O94826	TOM70_HUMAN	KYMAEALLL	_KYM[Oxidation (M)]AEALLL_.2	_KYM[Oxidation (M)]AEALLL_	270173	254644	278084	4.59806e-07	4.99296e-67	2.97453e-53	86.3154	86.2819	86.1903
TOMM70	O94826	TOM70_HUMAN	KYMAEALLL	_KYMAEALLL_.2	_KYMAEALLL_	270173	254644	278084	5.73469e-07	3.48622e-68	1.58901e-48	97.6684	97.7696	97.5715
TOMM70	O94826	TOM70_HUMAN	PTEKNVDLSTFY	_PTEKNVDLSTFY_.2	_PTEKNVDLSTFY_	6183.92	5899.02	7013.23	0.000648628	3.04433e-21	4.44564e-07	80.4697	80.4938	80.4318
TOMM70	O94826	TOM70_HUMAN	AQTEVAKKY	_AQTEVAKKY_.2	_AQTEVAKKY_	3721.31	3251.29	Non Numérique	0.000121152	2.60429e-13	Filtered	19.9524	19.8506	Filtered
TOMM70	O94826	TOM70_HUMAN	KSEMEMAHLY	_KSEM[Oxidation (M)]EMAHLY_.2	_KSEM[Oxidation (M)]EMAHLY_	Non Numérique	4492.83	Non Numérique	Filtered	2.4085e-12	Filtered	Filtered	46.5812	Filtered
TOMM70	O94826	TOM70_HUMAN	KSEMEMAHLY	_KSEMEM[Oxidation (M)]AHLY_.2	_KSEMEM[Oxidation (M)]AHLY_	Non Numérique	4492.83	Non Numérique	Filtered	0.0077442	Filtered	Filtered	46.5864	Filtered
PLEKHG5	O94827-5	PKHG5_HUMAN	TPSAPSRSL	_TPSAPSRSL_.2	_TPSAPSRSL_	236808	234942	246116	0.000521175	2.89345e-06	0.00382347	36.0252	36.0383	36.1152
DDHD2	O94830	DDHD2_HUMAN	KYVPYSESF	_KYVPYSESF_.2	_KYVPYSESF_	1.0616e+06	1.01599e+06	948355	3.04869e-07	8.20893e-75	7.09398e-61	67.416	67.1328	67.264
MYO1D	O94832	MYO1D_HUMAN	TFVPVANEL	_TFVPVANEL_.1	_TFVPVANEL_	1.66698e+06	1.62509e+06	1.55874e+06	3.04869e-07	5.56239e-76	5.17566e-62	102.926	103.114	102.992
MYO1D	O94832	MYO1D_HUMAN	TFVPVANEL	_TFVPVANEL_.2	_TFVPVANEL_	1.66698e+06	1.62509e+06	1.55874e+06	3.04869e-07	9.91685e-74	1.81214e-59	102.94	103.097	102.985
MYO1D	O94832	MYO1D_HUMAN	VQQPGERSF	_VQQPGERSF_.2	_VQQPGERSF_	1296877	1325492	1378467	3.08017e-07	1.06069e-71	4.11681e-55	39.9899	39.8983	40.0539
MYO1D	O94832	MYO1D_HUMAN	KTDMVEKALLY	_KTDMVEKALLY_.2	_KTDMVEKALLY_	117206	121610	123626	3.04869e-07	6.17402e-78	9.18136e-62	71.6796	71.5476	71.4976
MYO1D	O94832	MYO1D_HUMAN	KTDMVEKALLY	_KTDM[Oxidation (M)]VEKALLY_.2	_KTDM[Oxidation (M)]VEKALLY_	117206	121610	123626	3.04869e-07	3.96324e-78	1.02359e-61	60.8707	60.6821	60.7743
MYO1D	O94832	MYO1D_HUMAN	KTDMVEKALLY	_KTDMVEKALLY_.3	_KTDMVEKALLY_	117206	121610	123626	5.15864e-07	4.75822e-75	9.10707e-56	71.6945	71.5363	71.502
MYO1D	O94832	MYO1D_HUMAN	KTDMVEKALLY	_KTDM[Oxidation (M)]VEKALLY_.3	_KTDM[Oxidation (M)]VEKALLY_	117206	121610	123626	9.56007e-06	3.15553e-28	8.22596e-25	60.8647	60.6917	60.3973
MYO1D	O94832	MYO1D_HUMAN	VAYGKTKIF	_VAYGKTKIF_.2	_VAYGKTKIF_	363066	340436	307045	4.54015e-07	1.13884e-66	3.99138e-55	55.4188	55.2161	55.3845
MYO1D	O94832	MYO1D_HUMAN	IFIRTPRTLF	_IFIRTPRTLF_.2	_IFIRTPRTLF_	175258	173646	177181	0.000442601	5.48097e-14	0.00565373	89.7165	89.7255	89.4936
MYO1D	O94832	MYO1D_HUMAN	KAALTIIRY	_KAALTIIRY_.2	_KAALTIIRY_	65523.2	68439.8	72737.2	2.70134e-05	5.17098e-44	7.64781e-34	65.7444	65.5555	65.5601
MYO1D	O94832	MYO1D_HUMAN	KAALTIIRY	_KAALTIIRY_.3	_KAALTIIRY_	65523.2	68439.8	72737.2	0.000194998	3.46314e-12	3.24264e-07	65.7595	65.5456	65.5689
MYO1D	O94832	MYO1D_HUMAN	HLQKSLSSY	_HLQKSLSSY_.2	_HLQKSLSSY_	90926.6	82121.2	86131.4	1.16582e-06	6.44528e-70	5.13692e-49	34.4107	34.3819	34.5059
MYO1D	O94832	MYO1D_HUMAN	AALTIIRYY	_AALTIIRYY_.2	_AALTIIRYY_	47601.8	49091.1	50729.9	5.33052e-05	2.12245e-32	0.000328174	90.8994	90.9294	90.7653
MYO1D	O94832	MYO1D_HUMAN	VLKQEQEEY	_VLKQEQEEY_.2	_VLKQEQEEY_	717168	670615	640463	3.04869e-07	1.11009e-75	1.29746e-60	35.6662	35.7315	35.8868
MYO1D	O94832	MYO1D_HUMAN	NYIHVGAQL	_NYIHVGAQL_.2	_NYIHVGAQL_	147971	246009	385744	4.87134e-05	1.12758e-49	6.70916e-54	70.7899	70.6527	70.6443
MYO1D	O94832	MYO1D_HUMAN	KYMDINFDF	_KYM[Oxidation (M)]DINFDF_.2	_KYM[Oxidation (M)]DINFDF_	939330	911648	1.04282e+06	9.67316e-07	1.63473e-61	2.84835e-49	91.9266	91.9619	91.9756
TOX4	O94842	TOX4_HUMAN	TMDLDHSIGTQY	_TM[Oxidation (M)]DLDHSIGTQY_.2	_TM[Oxidation (M)]DLDHSIGTQY_	14208.3	14777.7	14845.6	4.92698e-06	2.16613e-54	1.56794e-23	60.7465	60.5317	60.6971
TOX4	O94842	TOX4_HUMAN	TMDLDHSIGTQY	_TMDLDHSIGTQY_.2	_TMDLDHSIGTQY_	14208.3	14777.7	14845.6	9.46855e-06	1.02971e-52	4.84206e-14	73.5945	73.4993	73.4914
TOX4	O94842	TOX4_HUMAN	AQIVTRSVL	_AQIVTRSVL_.2	_AQIVTRSVL_	14988.2	12845.6	12833.1	0.000260983	7.92082e-23	0.000246254	64.9318	64.7901	64.7423
TOX4	O94842	TOX4_HUMAN	DLDHSIGTQY	_DLDHSIGTQY_.2	_DLDHSIGTQY_	727362	706507	640520	3.47125e-07	1.24489e-74	1.57469e-59	62.873	62.6842	62.8447
TOX4	O94842	TOX4_HUMAN	AETFHTPSL	_AETFHTPSL_.2	_AETFHTPSL_	Non Numérique	Non Numérique	2857.72	Filtered	Filtered	0.00781347	Filtered	Filtered	68.1123
RHOBTB1	O94844	RHBT1_HUMAN	VYLPNINKI	_VYLPNINKI_.2	_VYLPNINKI_	9979424	8.14616e+06	8717337	1.48863e-06	1.47596e-56	3.68014e-52	89.5761	89.6374	89.5257
RHOBTB1	O94844	RHBT1_HUMAN	VYLPNINKI	_VYLPNINKI_.1	_VYLPNINKI_	9979424	8.14616e+06	8717337	1.22508e-05	1.01283e-11	7.31603e-18	89.5936	89.6705	89.5327
MICAL2	O94851-4	MICA2_HUMAN	DLDPLDHRNFY	_DLDPLDHRNFY_.3	_DLDPLDHRNFY_	17662.2	16362.1	20198.1	0.000651542	4.66572e-06	1.34376e-08	84.0681	84.0502	84.0573
MICAL2	O94851-4	MICA2_HUMAN	DLDPLDHRNFY	_DLDPLDHRNFY_.2	_DLDPLDHRNFY_	17662.2	16362.1	20198.1	0.00794882	1.01729e-05	0.000456759	84.0428	84.0511	84.0529
SEC24D	O94855	SC24D_HUMAN	TYNKVLHFF	_TYNKVLHFF_.3	_TYNKVLHFF_	19923.3	18414.7	19944.5	2.19398e-05	6.9144e-39	1.46692e-52	81.4854	81.5041	81.3742
SEC24D	O94855	SC24D_HUMAN	TYNKVLHFF	_TYNKVLHFF_.2	_TYNKVLHFF_	19923.3	18414.7	19944.5	0.00475343	1.23888e-16	0.0023203	81.4734	81.5079	81.3465
SEC24D	O94855	SC24D_HUMAN	SPSAASQL	_SPSAASQL_.1	_SPSAASQL_	10489.8	13520.6	16249.2	1.25906e-05	6.14741e-33	2.22811e-24	44.3422	44.2976	44.3799
SEC24D	O94855	SC24D_HUMAN	AQIPLAAVI	_AQIPLAAVI_.2	_AQIPLAAVI_	Non Numérique	15157.2	Non Numérique	Filtered	0.002688	Filtered	Filtered	115.161	Filtered
SUPT7L	O94864-2	ST65G_HUMAN	HSDPESDFY	_HSDPESDFY_.2	_HSDPESDFY_	5.485e+06	5.6507e+06	4.94804e+06	1.07234e-06	1.81652e-59	1.0807e-40	53.1899	52.9466	53.217
SUPT7L	O94864-2	ST65G_HUMAN	HSDPESDFY	_HSDPESDFY_.1	_HSDPESDFY_	5.485e+06	5.6507e+06	4.94804e+06	3.83737e-06	4.16934e-62	1.39558e-52	53.2062	52.9305	53.2083
FCHSD2	O94868	FCSD2_HUMAN	FLLENSSKV	_FLLENSSKV_.2	_FLLENSSKV_	470655	467451	505706	0.000367614	1.55221e-12	0.000475196	68.7776	68.6093	68.6361
UFL1	O94874	UFL1_HUMAN	AVNSLISKY	_AVNSLISKY_.2	_AVNSLISKY_	21448.1	24290.4	23311.9	1.83099e-05	2.987e-40	2.40205e-18	65.8465	65.668	65.7356
SORBS2	O94875	SRBS2_HUMAN	HRLISELL	_HRLISELL_.2	_HRLISELL_	25252	Non Numérique	Non Numérique	0.00750347	Filtered	Filtered	75.3403	Filtered	Filtered
SASH1	O94885	SASH1_HUMAN	SPTASRISL	_SPTASRISL_.2	_SPTASRISL_	149791	143686	140362	0.000486247	1.13379e-13	1.30721e-09	57.4185	57.2565	57.2955
SASH1	O94885	SASH1_HUMAN	NSDPMGKEGDFVY	_NSDPMGKEGDFVY_.2	_NSDPMGKEGDFVY_	42447.1	45092.9	43436.1	3.04869e-07	1.38533e-75	1.43506e-55	73.031	72.9043	72.9541
SASH1	O94885	SASH1_HUMAN	NSDPMGKEGDFVY	_NSDPM[Oxidation (M)]GKEGDFVY_.2	_NSDPM[Oxidation (M)]GKEGDFVY_	42447.1	45092.9	43436.1	3.04869e-07	1.30978e-81	1.55186e-60	60.2252	59.9949	60.1861
SASH1	O94885	SASH1_HUMAN	VLDERSALY	_VLDERSALY_.2	_VLDERSALY_	2041101	1.8721e+06	1.80855e+06	3.3763e-07	1.09332e-72	2.50029e-60	63.5042	63.3404	63.4633
FARP2	O94887	FARP2_HUMAN	APALPGRTV	_APALPGRTV_.2	_APALPGRTV_	1.02833e+06	1.00521e+06	1.02655e+06	3.04869e-07	5.41288e-77	5.14547e-59	53.2784	53.0225	53.1863
FARP2	O94887	FARP2_HUMAN	VFFSRGSSF	_VFFSRGSSF_.2	_VFFSRGSSF_	198582	184645	208630	3.63493e-07	2.08536e-68	2.88071e-54	75.5231	75.3775	75.4738
FARP2	O94887	FARP2_HUMAN	LTDPQVSYV	_LTDPQVSYV_.1	_LTDPQVSYV_	135245	129675	148320	3.04869e-07	1.4086e-80	2.64837e-64	77.636	77.5455	77.6229
FARP2	O94887	FARP2_HUMAN	TYLKDLEVI	_TYLKDLEVI_.2	_TYLKDLEVI_	69617	62743.1	69103	0.000267471	2.54693e-16	1.23656e-08	94.4551	94.5273	94.3736
FARP2	O94887	FARP2_HUMAN	EYTRYLFAL	_EYTRYLFAL_.2	_EYTRYLFAL_	11234.4	11522.7	12058.6	0.000130937	4.72334e-39	4.8305e-15	106.898	107.071	106.923
FARP2	O94887	FARP2_HUMAN	RQLKEFTSY	_RQLKEFTSY_.2	_RQLKEFTSY_	2818.99	2740.79	1206.71	0.000266155	2.88747e-07	0.00799125	46.4931	46.2758	46.4524
FARP2	O94887	FARP2_HUMAN	AQKTIVVAA	_AQKTIVVAA_.2	_AQKTIVVAA_	5567.74	5453.15	Non Numérique	0.00667248	0.00468446	Filtered	48.9529	48.767	Filtered
UBXN7	O94888	UBXN7_HUMAN	DSEEGQRYIQFY	_DSEEGQRYIQFY_.2	_DSEEGQRYIQFY_	11353.7	11578	11931.8	0.00520634	3.92607e-38	4.59618e-08	84.1287	84.1265	84.1492
ZNF432	O94892	ZN432_HUMAN	RYLIVHQQI	_RYLIVHQQI_.2	_RYLIVHQQI_	17873.5	20108.4	17899.5	8.22866e-06	8.29428e-44	0.00273148	56.9748	56.7606	56.8413
LRIG2	O94898	LRIG2_HUMAN	LPAPSWRAL	_LPAPSWRAL_.2	_LPAPSWRAL_	6239.05	6780.82	Non Numérique	0.000453284	0.000418906	Filtered	87.7204	87.7445	Filtered
SUN1	O94901-9	SUN1_HUMAN	KLSYESENY	_KLSYESENY_.2	_KLSYESENY_	8829.1	Non Numérique	Non Numérique	0.0071737	Filtered	Filtered	45.9743	Filtered	Filtered
ERLIN2	O94905	ERLN2_HUMAN	KIEEGHIGVYY	_KIEEGHIGVYY_.3	_KIEEGHIGVYY_	27400.2	29693.6	29936.2	0.000328225	4.5829e-33	4.44811e-15	61.5116	61.2966	61.4307
ERLIN2	O94905	ERLN2_HUMAN	KIEEGHIGVYY	_KIEEGHIGVYY_.2	_KIEEGHIGVYY_	27400.2	29693.6	29936.2	3.04869e-07	3.73485e-77	2.76993e-51	61.5228	61.2974	61.4367
PRPF6	O94906	PRP6_HUMAN	NPKNPGLWL	_NPKNPGLWL_.2	_NPKNPGLWL_	55333	60314.9	59523.1	5.01526e-05	1.77703e-37	6.33825e-23	85.2055	85.2453	85.1532
PRPF6	O94906	PRP6_HUMAN	SSAPTARVF	_SSAPTARVF_.2	_SSAPTARVF_	12467.6	Non Numérique	Non Numérique	0.00252898	Filtered	Filtered	55.124	Filtered	Filtered
ADGRL1	O94910-2	AGRL1_HUMAN	NAANIASEL	_NAANIASEL_.1	_NAANIASEL_	29321.8	25796.7	27977.1	0.000312528	3.89425e-05	4.60621e-07	77.1434	77.0581	77.125
FRYL	O94915	FRYL_HUMAN	GADQTTLLY	_GADQTTLLY_.1	_GADQTTLLY_	59753.1	53824.5	57337.3	3.53379e-07	1.80692e-80	1.38411e-55	80.937	80.9349	80.9511
FRYL	O94915	FRYL_HUMAN	GADQTTLLY	_GADQTTLLY_.2	_GADQTTLLY_	59753.1	53824.5	57337.3	3.04869e-07	1.77979e-85	7.39556e-65	80.9198	87.9002	87.9131
FRYL	O94915	FRYL_HUMAN	ISETPIIGNKY	_ISETPIIGNKY_.2	_ISETPIIGNKY_	16615.4	16957.4	16459.2	1.96265e-05	5.5383e-44	8.36445e-18	70.3098	70.1571	70.1853
FRYL	O94915	FRYL_HUMAN	LPKNPSVVF	_LPKNPSVVF_.2	_LPKNPSVVF_	11059.7	9203.5	8586.77	4.5364e-05	6.63693e-53	1.0362e-25	77.3262	77.1991	77.1979
NFAT5	O94916	NFAT5_HUMAN	VYQQTSHMM	_VYQQTSHMM[Oxidation (M)]_.2	_VYQQTSHMM[Oxidation (M)]_	939385	924718	817330	0.0027275	0.00379067	0.00101188	34.2301	34.1595	34.3253
NFAT5	O94916	NFAT5_HUMAN	VYQQTSHMM	_VYQQTSHM[Oxidation (M)]M_.2	_VYQQTSHM[Oxidation (M)]M_	939385	924718	817330	0.00268938	0.00376209	0.00100376	34.2301	34.1595	34.3253
NFAT5	O94916	NFAT5_HUMAN	DLDLESPKSLY	_DLDLESPKSLY_.2	_DLDLESPKSLY_	22717.8	Non Numérique	21757.3	0.00741353	Filtered	0.00245534	90.4607	Filtered	90.4731
GLS	O94925-3	GLSK_HUMAN	SPEAVRNTL	_SPEAVRNTL_.2	_SPEAVRNTL_	15121.5	15404.3	16388.7	0.00135743	1.1923e-10	1.41434e-05	44.5701	44.468	44.5086
GLS	O94925-3	GLSK_HUMAN	SPSEILQEL	_SPSEILQEL_.2	_SPSEILQEL_	10111.8	8599.13	7543.18	0.00540373	0.00152748	0.0042919	104.996	105.195	105.109
GLS	O94925-3	GLSK_HUMAN	SPAGVSATL	_SPAGVSATL_.1	_SPAGVSATL_	6671.97	6499.66	5699.52	0.000223036	1.21264e-15	3.41363e-10	65.8288	65.7024	65.7805
GLS	O94925-3	GLSK_HUMAN	KVADYIPQL	_KVADYIPQL_.2	_KVADYIPQL_	Non Numérique	Non Numérique	67011.8	Filtered	Filtered	8.10726e-05	Filtered	Filtered	81.8088
HAUS5	O94927	HAUS5_HUMAN	ALHDQSQEL	_ALHDQSQEL_.2	_ALHDQSQEL_	Non Numérique	14743.8	Non Numérique	Filtered	0.00569937	Filtered	Filtered	31.071	Filtered
ABLIM3	O94929-3	ABLM3_HUMAN	TSEDISQTSKY	_TSEDISQTSKY_.2	_TSEDISQTSKY_	22508.7	21290.1	20251.8	1.75152e-06	1.24973e-52	2.12722e-44	39.1123	39.099	39.2757
FBXO21	O94952-1	FBX21_HUMAN	YAAQENLEY	_YAAQENLEY_.2	_YAAQENLEY_	44640.5	25429	3349.68	0.000360489	4.83889e-18	Filtered	64.5586	64.3761	Filtered
FBXO21	O94952-1	FBX21_HUMAN	YAAQENLEY	_YAAQENLEY_.1	_YAAQENLEY_	44640.5	25429	3349.68	Filtered	2.57953e-09	0.00592518	Filtered	64.3244	64.4643
FBXO21	O94952-1	FBX21_HUMAN	GQHVTAALY	_GQHVTAALY_.2	_GQHVTAALY_	11636.3	15104.3	13736.1	0.000212224	2.73833e-08	0.0010888	52.8092	52.5649	52.7797
KDM4B	O94953	KDM4B_HUMAN	KPRPIIPML	_KPRPIIPM[Oxidation (M)]L_.2	_KPRPIIPM[Oxidation (M)]L_	138536	127784	132374	2.39982e-06	1.79774e-44	4.58638e-37	71.5361	71.3904	71.2536
KDM4B	O94953	KDM4B_HUMAN	KPRPIIPML	_KPRPIIPML_.2	_KPRPIIPML_	138536	127784	132374	5.0761e-06	7.66981e-58	2.89282e-24	83.4883	83.46	83.3097
KDM4B	O94953	KDM4B_HUMAN	GQSGLFTQY	_GQSGLFTQY_.1	_GQSGLFTQY_	39375.6	39097	41843.6	3.38445e-05	1.92814e-50	5.42901e-22	82.3746	82.388	82.3891
KDM4B	O94953	KDM4B_HUMAN	KAKFISSV	_KAKFISSV_.2	_KAKFISSV_	11436.2	12292.2	12134.2	0.000167083	2.45677e-21	1.30588e-09	40.8693	40.8091	40.808
KDM4B	O94953	KDM4B_HUMAN	ATEDSGRSQDY	_ATEDSGRSQDY_.2	_ATEDSGRSQDY_	4792.98	3540.76	Non Numérique	0.000353438	0.00423924	Filtered	20.3871	20.28	Filtered
KDM4B	O94953	KDM4B_HUMAN	VPRPGKAAF	_VPRPGKAAF_.2	_VPRPGKAAF_	1834.29	2306.08	Non Numérique	0.000143624	0.00358281	Filtered	40.019	39.9169	Filtered
RHOBTB3	O94955	RHBT3_HUMAN	NSDLNNLLF	_NSDLNNLLF_.2	_NSDLNNLLF_	188570	170010	179314	6.44503e-07	5.71712e-55	1.21223e-48	115.558	115.764	115.673
RHOBTB3	O94955	RHBT3_HUMAN	NSDLNNLLF	_NSDLNNLLF_.1	_NSDLNNLLF_	188570	170010	179314	0.00447332	2.23938e-08	0.00107571	115.521	115.735	115.647
RHOBTB3	O94955	RHBT3_HUMAN	HYNSDLNNLLF	_HYNSDLNNLLF_.2	_HYNSDLNNLLF_	158344	156075	149707	3.04869e-07	6.75793e-80	4.63046e-64	101.765	101.943	101.779
RHOBTB3	O94955	RHBT3_HUMAN	TVARPVFTEY	_TVARPVFTEY_.2	_TVARPVFTEY_	67897.8	62681	60607.6	1.97897e-06	1.20475e-62	2.8541e-41	71.7766	71.5714	71.5736
SLCO2B1	O94956-3	SO2B1_HUMAN	VHRPRMIGY	_VHRPRMIGY_.2	_VHRPRMIGY_	104186	Non Numérique	Non Numérique	0.00943804	Filtered	Filtered	48.1644	Filtered	Filtered
SOGA1	O94964-2	SOGA1_HUMAN	APHSRETEL	_APHSRETEL_.2	_APHSRETEL_	668940	603208	675751	3.06669e-07	6.45931e-79	9.78894e-55	21.3154	21.356	21.4367
USP19	O94966-7	UBP19_HUMAN	RLAQLLEGY	_RLAQLLEGY_.2	_RLAQLLEGY_	81843.4	88583.4	82519	0.000498632	0.00013465	0.00372666	83.0806	83.1044	83.0745
USP19	O94966-7	UBP19_HUMAN	LWKGTHHAF	_LWKGTHHAF_.2	_LWKGTHHAF_	25306.8	25186.3	18393.9	1.99784e-06	3.5447e-58	1.30547e-29	35.6494	35.7094	35.7916
USP19	O94966-7	UBP19_HUMAN	RLAEVIKNRF	_RLAEVIKNRF_.3	_RLAEVIKNRF_	Non Numérique	2447.73	Non Numérique	Filtered	0.000401936	Filtered	Filtered	52.3694	Filtered
WDR47	O94967-2	WDR47_HUMAN	STEQFQEYY	_STEQFQEYY_.2	_STEQFQEYY_	184330	185052	199101	3.04869e-07	3.34096e-75	3.29631e-59	72.5299	72.3969	72.5176
WDR47	O94967-2	WDR47_HUMAN	STEQFQEYY	_STEQFQEYY_.1	_STEQFQEYY_	184330	185052	199101	2.57281e-06	6.98428e-68	4.8374e-56	72.5168	72.3796	72.4971
WDR47	O94967-2	WDR47_HUMAN	TQAVRAVAF	_TQAVRAVAF_.2	_TQAVRAVAF_	10914.2	10117.1	10707	0.000556518	1.62081e-05	0.00488816	62.8256	62.5845	62.6979
TRIM37	O94972-2	TRI37_HUMAN	SYIQQINNL	_SYIQQINNL_.2	_SYIQQINNL_	9630.77	8015.18	8513.87	0.000494854	0.00214089	0.0037716	88.0407	88.1485	88.1196
AP2A2	O94973	AP2A2_HUMAN	STDLQDYTY	_STDLQDYTY_.1	_STDLQDYTY_	764391	807173	753717	7.29226e-07	3.30173e-66	7.24196e-53	70.2811	70.1232	70.292
AP2A2	O94973	AP2A2_HUMAN	STDLQDYTY	_STDLQDYTY_.2	_STDLQDYTY_	764391	807173	753717	3.06667e-07	3.21805e-75	3.45669e-37	70.2909	70.1382	70.3123
AP2A2	O94973	AP2A2_HUMAN	YTEKQIGY	_YTEKQIGY_.2	_YTEKQIGY_	290151	319182	285321	3.25874e-07	6.50091e-74	1.09522e-59	43.6881	43.5967	43.6898
AP2A2	O94973	AP2A2_HUMAN	YTEKQIGYL	_YTEKQIGYL_.2	_YTEKQIGYL_	60885.9	59913.8	61451.9	3.17059e-07	1.63321e-67	6.4936e-59	65.4736	65.2586	65.3363
AP2A2	O94973	AP2A2_HUMAN	STDLQDYTYY	_STDLQDYTYY_.1	_STDLQDYTYY_	9451.88	8966.98	10683.3	1.77463e-05	7.72467e-28	1.20011e-25	82.5026	82.5683	82.5747
SEC31A	O94979	SC31A_HUMAN	LPASQRTGP	_LPASQRTGP_.2	_LPASQRTGP_	20558.9	19787.2	21142.5	0.000114879	4.24549e-32	3.02577e-11	30.1019	30.1437	30.3387
SEC31A	O94979-8	SC31A_HUMAN	AQHSIVLPL	_AQHSIVLPL_.2	_AQHSIVLPL_	6315.61	5397.02	5853.03	6.13521e-06	2.40659e-36	4.05603e-30	92.1356	92.1552	92.0118
SEC31A	O94979-8	SC31A_HUMAN	KLKEVDRTAM	_KLKEVDRTAM[Oxidation (M)]_.3	_KLKEVDRTAM[Oxidation (M)]_	24665.4	26481.8	29268.9	1.31575e-05	3.68879e-54	4.55649e-36	17.8758	17.7533	17.9459
SEC31A	O94979-8	SC31A_HUMAN	KLKEVDRTAM	_KLKEVDRTAM[Oxidation (M)]_.2	_KLKEVDRTAM[Oxidation (M)]_	24665.4	26481.8	29268.9	6.01163e-07	1.09209e-66	4.2336e-46	17.8807	17.7634	17.9665
SEC31A	O94979-8	SC31A_HUMAN	KLKEVDRTAM	_KLKEVDRTAM_.3	_KLKEVDRTAM_	24665.4	26481.8	29268.9	Filtered	8.93516e-05	5.74189e-23	Filtered	28.0964	28.2002
SEC31A	O94979-8	SC31A_HUMAN	KLKEVDRTAM	_KLKEVDRTAM_.2	_KLKEVDRTAM_	24665.4	26481.8	29268.9	Filtered	Filtered	0.00513687	Filtered	Filtered	28.2155
SEC31A	O94979-8	SC31A_HUMAN	ATFSSSHRY	_ATFSSSHRY_.3	_ATFSSSHRY_	44124.6	32314.6	32359.9	1.06944e-05	6.49914e-47	1.51279e-22	25.7241	25.6794	25.7782
SEC31A	O94979-8	SC31A_HUMAN	ATFSSSHRY	_ATFSSSHRY_.2	_ATFSSSHRY_	44124.6	32314.6	32359.9	Filtered	2.37261e-37	0.0022127	Filtered	25.6612	25.7756
SEC31A	O94979-8	SC31A_HUMAN	NRMADAIIL	_NRM[Oxidation (M)]ADAIIL_.2	_NRM[Oxidation (M)]ADAIIL_	1.04045e+06	1.00353e+06	1.05808e+06	0.00289987	0.00245667	0.00179084	71.3844	71.2514	71.2651
CAMTA2	O94983-2	CMTA2_HUMAN	SYLENVDHF	_SYLENVDHF_.2	_SYLENVDHF_	239774	244611	213718	4.17035e-07	6.89066e-66	2.71865e-36	77.5647	77.4899	77.5464
CLSTN1	O94985-2	CSTN1_HUMAN	QAHPSQLVL	_QAHPSQLVL_.2	_QAHPSQLVL_	169201	153684	149770	0.000521168	6.51997e-09	0.00357055	64.321	64.1061	64.1204
CLSTN1	O94985-2	CSTN1_HUMAN	QLEWDDSTLSY	_QLEWDDSTLSY_.2	_QLEWDDSTLSY_	Non Numérique	2383.61	2587.52	Filtered	0.00866277	0.00162247	Filtered	101.078	101.004
FAM13A	O94988	FA13A_HUMAN	DSDPMLSPRFYAY	_DSDPM[Oxidation (M)]LSPRFYAY_.2	_DSDPM[Oxidation (M)]LSPRFYAY_	3802.42	4367.02	5119.94	0.00336741	2.68659e-08	2.13001e-18	90.3189	90.375	89.9282
FAM13A	O94988	FA13A_HUMAN	DSDPMLSPRFYAY	_DSDPMLSPRFYAY_.2	_DSDPMLSPRFYAY_	3802.42	4367.02	5119.94	0.000189662	9.84171e-31	5.43057e-32	101.653	101.852	101.74
RPP14	O95059	RPP14_HUMAN	RVIQVSPFL	_RVIQVSPFL_.2	_RVIQVSPFL_	Non Numérique	229208	Non Numérique	Filtered	0.00570375	Filtered	Filtered	93.8681	Filtered
CCNB2	O95067	CCNB2_HUMAN	LIDYDMVHY	_LIDYDMVHY_.2	_LIDYDMVHY_	18405.8	18719.3	18680.2	0.000403788	6.79868e-28	2.03929e-08	86.5792	86.5824	86.59
CCNB2	O95067	CCNB2_HUMAN	LIDYDMVHY	_LIDYDM[Oxidation (M)]VHY_.2	_LIDYDM[Oxidation (M)]VHY_	18405.8	18719.3	18680.2	1.44212e-05	8.57709e-34	8.46168e-08	74.2482	74.1653	74.1732
CCNB2	O95067	CCNB2_HUMAN	YASSKLLKI	_YASSKLLKI_.2	_YASSKLLKI_	12455.2	12731.9	13515.8	0.00883058	0.0044732	1.20167e-29	60.1523	60.0369	60.04
CCNB2	O95067	CCNB2_HUMAN	HYHPSKVAA	_HYHPSKVAA_.2	_HYHPSKVAA_	6132.48	5762.17	5147.74	8.17044e-07	4.33828e-68	3.42784e-20	17.134	17.064	17.1205
UBR5	O95071-2	UBR5_HUMAN	SYLTSASSL	_SYLTSASSL_.1	_SYLTSASSL_	108341	106382	131514	9.91872e-05	2.05186e-32	3.84233e-19	78.3144	78.3075	78.3486
UBR5	O95071-2	UBR5_HUMAN	SYLTSASSL	_SYLTSASSL_.2	_SYLTSASSL_	108341	106382	131514	1.9736e-06	9.0739e-61	1.00036e-37	78.3182	78.2852	78.3368
UBR5	O95071-2	UBR5_HUMAN	RLREVSEKL	_RLREVSEKL_.3	_RLREVSEKL_	135799	132416	147475	7.91339e-06	6.17367e-14	2.19631e-16	32.9836	33.0018	33.0239
UBR5	O95071-2	UBR5_HUMAN	IMDSTEAQLRY	_IM[Oxidation (M)]DSTEAQLRY_.2	_IM[Oxidation (M)]DSTEAQLRY_	30120.2	47781.8	42103.2	0.000216553	0.00751626	0.00176712	57.6481	57.4966	57.6768
UBR5	O95071-2	UBR5_HUMAN	IMDSTEAQLRY	_IMDSTEAQLRY_.2	_IMDSTEAQLRY_	30120.2	47781.8	42103.2	7.60255e-05	1.84173e-24	7.33322e-28	67.4844	67.2899	67.3323
UBR5	O95071-2	UBR5_HUMAN	KLEHTAQTY	_KLEHTAQTY_.2	_KLEHTAQTY_	2485.18	3035.45	2600.21	2.83165e-05	1.4254e-49	2.05913e-15	22.9139	22.9742	23.1671
UBR5	O95071-2	UBR5_HUMAN	VYSQIPAAVKL	_VYSQIPAAVKL_.2	_VYSQIPAAVKL_	1.25681e+06	2.30031e+06	2.56737e+06	3.57621e-07	6.28287e-68	2.04684e-56	87.3016	87.3204	87.2391
UBR5	O95071-2	UBR5_HUMAN	VYSQIPAAVKL	_VYSQIPAAVKL_.1	_VYSQIPAAVKL_	1.25681e+06	2.30031e+06	2.56737e+06	0.000278556	Filtered	Filtered	87.2947	Filtered	Filtered
UBR5	O95071-2	UBR5_HUMAN	MTERQDLVY	_MTERQDLVY_.2	_MTERQDLVY_	1.08625e+06	1.06865e+06	1.1325e+06	9.6993e-07	2.90915e-53	5.13357e-46	56.3562	56.1498	56.3894
UBR5	O95071-2	UBR5_HUMAN	MTERQDLVY	_M[Oxidation (M)]TERQDLVY_.2	_M[Oxidation (M)]TERQDLVY_	1.08625e+06	1.06865e+06	1.1325e+06	6.07051e-07	1.26673e-69	1.45292e-56	50.6518	50.3712	50.6222
UBR5	O95071-2	UBR5_HUMAN	RAYPAAITI	_RAYPAAITI_.2	_RAYPAAITI_	1.4105e+06	1.36057e+06	1.45908e+06	3.65776e-07	3.61169e-68	1.35147e-53	75.967	75.8403	75.8853
UBR5	O95071-2	UBR5_HUMAN	VVGPNHAAF	_VVGPNHAAF_.2	_VVGPNHAAF_	69247.1	63556.3	67559.1	6.18968e-07	4.77827e-72	8.23485e-37	51.7053	51.4193	51.6549
UBR5	O95071-2	UBR5_HUMAN	SAAAAAAAL	_SAAAAAAAL_.1	_SAAAAAAAL_	Non Numérique	2759.41	Non Numérique	Filtered	0.00572615	Filtered	Filtered	53.1459	Filtered
UBR5	O95071-2	UBR5_HUMAN	NYVEEKLIPTW	_NYVEEKLIPTW_.2	_NYVEEKLIPTW_	Non Numérique	1331.03	Non Numérique	Filtered	5.04147e-07	Filtered	Filtered	102.855	Filtered
SCAF4	O95104-2	SFR15_HUMAN	DAYRALQKL	_DAYRALQKL_.2	_DAYRALQKL_	Non Numérique	463010	Non Numérique	Filtered	0.00874344	Filtered	Filtered	76.8248	Filtered
ZNF202	O95125	ZN202_HUMAN	THAAEELYL	_THAAEELYL_.2	_THAAEELYL_	95549.9	101776	Non Numérique	0.00380088	4.42372e-16	Filtered	81.1719	81.209	Filtered
NDUFB6	O95139	NDUB6_HUMAN	VYKKSIFVF	_VYKKSIFVF_.2	_VYKKSIFVF_	494948	478109	473467	1.71698e-06	5.16901e-61	7.69657e-48	79.7005	79.6669	79.4949
NDUFB6	O95139	NDUB6_HUMAN	KYHVSEKPY	_KYHVSEKPY_.3	_KYHVSEKPY_	103567	108831	99904.9	0.00022575	1.50668e-19	5.25587e-07	26.644	26.7404	26.8705
MFN2	O95140	MFN2_HUMAN	KFIDKQLEL	_KFIDKQLEL_.2	_KFIDKQLEL_	2.16897e+06	2230410	2.16403e+06	5.50441e-07	1.10465e-59	1.05326e-48	69.8267	69.7002	69.7066
MFN2	O95140	MFN2_HUMAN	KFIDKQLEL	_KFIDKQLEL_.1	_KFIDKQLEL_	2.16897e+06	2230410	2.16403e+06	0.00222311	1.86954e-29	2.24207e-08	69.8274	69.7165	69.702
SNUPN	O95149	SPN1_HUMAN	IYNEVNQTY	_IYNEVNQTY_.2	_IYNEVNQTY_	8946.64	9620.07	Non Numérique	0.000475401	5.84728e-16	Filtered	59.4147	59.1637	Filtered
UBE4B	O95155-2	UBE4B_HUMAN	SPTDPFNRQTL	_SPTDPFNRQTL_.2	_SPTDPFNRQTL_	27670	27768.3	27928.9	4.79135e-06	5.35161e-72	4.06169e-54	70.2696	70.1221	70.1812
UBE4B	O95155-2	UBE4B_HUMAN	SPIGASGVAH	_SPIGASGVAH_.2	_SPIGASGVAH_	Non Numérique	14753.8	16721	Filtered	0.00225161	1.1027e-08	Filtered	39.1528	39.2667
IKBKAP	O95163	ELP1_HUMAN	VSAEEALKY	_VSAEEALKY_.2	_VSAEEALKY_	1.39078e+06	1.46693e+06	1.46388e+06	7.64487e-07	5.68166e-60	3.25961e-45	60.2359	60.0474	60.2334
IKBKAP	O95163	ELP1_HUMAN	VSAEEALKY	_VSAEEALKY_.1	_VSAEEALKY_	1.39078e+06	1.46693e+06	1.46388e+06	0.000491999	6.93222e-38	1.04618e-11	60.2415	60.0477	60.2129
IKBKAP	O95163	ELP1_HUMAN	KLYSPSSQQY	_KLYSPSSQQY_.2	_KLYSPSSQQY_	24368	22760.5	21207.6	4.03748e-07	2.22967e-52	6.53369e-53	47.1788	46.8884	47.1434
IKBKAP	O95163	ELP1_HUMAN	AFLDSQTATF	_AFLDSQTATF_.1	_AFLDSQTATF_	16128.8	16545.8	16321.3	8.98289e-05	5.74495e-46	2.21483e-05	97.2942	97.4399	97.3118
IKBKAP	O95163	ELP1_HUMAN	VFLAVSHSEF	_VFLAVSHSEF_.2	_VFLAVSHSEF_	Non Numérique	Non Numérique	46268.3	Filtered	Filtered	0.00538934	Filtered	Filtered	86.8617
UBL3	O95164	UBL3_HUMAN	ASDIAKHVY	_ASDIAKHVY_.2	_ASDIAKHVY_	455828	411976	469788	0.000419904	9.16903e-16	7.51931e-06	35.1133	35.121	35.2555
UBL3	O95164	UBL3_HUMAN	ASDIAKHVY	_ASDIAKHVY_.1	_ASDIAKHVY_	455828	411976	469788	0.000185395	0.000159864	4.40742e-34	35.1147	35.1277	35.2413
UBL3	O95164	UBL3_HUMAN	SASDIAKHV	_SASDIAKHV_.2	_SASDIAKHV_	16385.8	15253.3	14298	2.68271e-05	1.77598e-37	1.49731e-24	33.9367	33.9079	34.0267
GABARAP	O95166	GBRAP_HUMAN	KYPDRVPVI	_KYPDRVPVI_.2	_KYPDRVPVI_	22619588	22213698	22325432	1.57208e-06	5.21291e-59	3.4425e-47	64.8144	64.6644	64.661
GABARAP	O95166	GBRAP_HUMAN	PSDLTVGQFY	_PSDLTVGQFY_.1	_PSDLTVGQFY_	170156	157222	154458	2.10639e-06	5.45504e-54	2.76124e-41	96.3692	96.5045	96.4134
GABARAP	O95166	GBRAP_HUMAN	PSDLTVGQFY	_PSDLTVGQFY_.2	_PSDLTVGQFY_	170156	157222	154458	1.47887e-06	7.16955e-62	3.65801e-27	96.3843	96.4882	96.418
NDUFA3	O95167	NDUA3_HUMAN	VILPPLSPY	_VILPPLSPY_.1	_VILPPLSPY_	9254.47	8153.9	21319.7	3.98241e-05	1.44945e-71	2.27394e-44	119.523	119.821	119.687
NDUFA3	O95167	NDUA3_HUMAN	VILPPLSPY	_VILPPLSPY_.2	_VILPPLSPY_	9254.47	8153.9	21319.7	0.000202004	1.27672e-08	8.38628e-46	119.516	119.83	119.688
NDUFA3	O95167	NDUA3_HUMAN	VMINKATPY	_VMINKATPY_.2	_VMINKATPY_	86024.4	90093.9	89489.7	0.000108648	9.17174e-05	1.97757e-05	55.633	55.3675	55.5986
NDUFA3	O95167	NDUA3_HUMAN	VMINKATPY	_VM[Oxidation (M)]INKATPY_.2	_VM[Oxidation (M)]INKATPY_	86024.4	90093.9	89489.7	3.04143e-06	2.02848e-64	6.11354e-39	49.7101	49.4864	49.7236
NDUFA3	O95167	NDUA3_HUMAN	TPYNYPVPV	_TPYNYPVPV_.2	_TPYNYPVPV_	24532.9	23760.9	21967.8	0.000396209	1.23997e-29	1.51868e-41	93.4273	93.481	93.4319
NDUFA3	O95167	NDUA3_HUMAN	AWDKEPVLV	_AWDKEPVLV_.2	_AWDKEPVLV_	Non Numérique	Non Numérique	10570.6	Filtered	Filtered	0.00680303	Filtered	Filtered	91.6019
NDUFB4	O95168	NDUB4_HUMAN	RPTPKNSL	_RPTPKNSL_.2	_RPTPKNSL_	56222.4	53493.1	57909.3	3.04869e-07	2.11369e-83	6.05187e-53	20.6658	20.6216	20.7881
NDUFB4	O95168	NDUB4_HUMAN	RTINVYPNF	_RTINVYPNF_.2	_RTINVYPNF_	957816	938855	934610	3.48587e-07	2.24611e-73	6.35302e-56	78.9492	78.9215	78.8434
RCBTB2	O95199-2	RCBT2_HUMAN	QSYPTPVTV	_QSYPTPVTV_.1	_QSYPTPVTV_	7717.13	Non Numérique	Non Numérique	0.000375351	Filtered	Filtered	79.7195	Filtered	Filtered
ZNF205	O95201	ZN205_HUMAN	RLDHTQQNFY	_RLDHTQQNFY_.2	_RLDHTQQNFY_	20140	19978.2	20122.4	3.68071e-07	1.67029e-71	8.05989e-24	43.5968	43.4844	43.6037
LETM1	O95202	LETM1_HUMAN	IPESKLTSL	_IPESKLTSL_.2	_IPESKLTSL_	22881.5	20131.5	22886.9	1.09693e-06	1.78172e-52	2.34078e-38	68.1964	68.0464	68.06
LETM1	O95202	LETM1_HUMAN	VLDELKHYY	_VLDELKHYY_.3	_VLDELKHYY_	9346.3	6813.46	11951.2	0.00825564	Filtered	0.00908501	69.7719	Filtered	69.704
LETM1	O95202	LETM1_HUMAN	VLDELKHYY	_VLDELKHYY_.2	_VLDELKHYY_	9346.3	6813.46	11951.2	0.000437534	0.00504322	Filtered	69.7756	69.6596	Filtered
EPN2	O95208-2	EPN2_HUMAN	RPAPPAQSL	_RPAPPAQSL_.2	_RPAPPAQSL_	239740	250934	240637	3.04869e-07	3.93625e-74	2.02712e-61	43.4675	43.3813	43.4745
EPN2	O95208-2	EPN2_HUMAN	MTEIADLTY	_M[Oxidation (M)]TEIADLTY_.2	_M[Oxidation (M)]TEIADLTY_	Non Numérique	19307.3	12256.2	Filtered	0.00589106	0.00602935	Filtered	86.4756	86.5355
EPN2	O95208-2	EPN2_HUMAN	MTEIADLTY	_MTEIADLTY_.2	_MTEIADLTY_	Non Numérique	19307.3	12256.2	Filtered	Filtered	0.0073775	Filtered	Filtered	95.3291
STBD1	O95210	STBD1_HUMAN	KLPSSNLLK	_KLPSSNLLK_.2	_KLPSSNLLK_	Non Numérique	Non Numérique	13263.2	Filtered	Filtered	0.00545374	Filtered	Filtered	56.4474
SNX4	O95219	SNX4_HUMAN	NYGRVFSEW	_NYGRVFSEW_.2	_NYGRVFSEW_	649306	739475	546550	3.04869e-07	1.5639e-78	2.62814e-64	81.8343	81.8949	81.8436
SNX4	O95219	SNX4_HUMAN	RLKALNATF	_RLKALNATF_.2	_RLKALNATF_	Non Numérique	5290.12	Non Numérique	Filtered	0.00679813	Filtered	Filtered	57.6559	Filtered
LUC7L3	O95232	LC7L3_HUMAN	APDEKRSNV	_APDEKRSNV_.2	_APDEKRSNV_	61328.8	62915.1	69377.4	5.94649e-06	2.80833e-50	1.84231e-54	12.8541	12.7618	12.7988
LUC7L3	O95232	LC7L3_HUMAN	APDEKRSNVRW	_APDEKRSNVRW_.3	_APDEKRSNVRW_	50851.9	54541.2	41186.3	4.85466e-07	1.13737e-65	2.90315e-44	30.7294	30.7382	30.9253
KIF20A	O95235	KI20A_HUMAN	VYIESRIGTSTSF	_VYIESRIGTSTSF_.2	_VYIESRIGTSTSF_	5757.85	4503.11	10798.2	0.00809722	0.00288571	2.61802e-07	80.3508	80.3749	80.292
KIF20A	O95235	KI20A_HUMAN	TAADLGSVV	_TAADLGSVV_.1	_TAADLGSVV_	57890.5	61897.4	64269.4	3.04869e-07	2.2498e-79	3.0124e-61	76.9436	76.8582	76.9302
KIF20A	O95235	KI20A_HUMAN	VHAPPMQLGF	_VHAPPMQLGF_.2	_VHAPPMQLGF_	48672.9	48714.2	53423	0.00437997	7.84119e-07	0.00044029	90.1058	90.1828	90.0133
MBD4	O95243-3	MBD4_HUMAN	NFTSTHLLL	_NFTSTHLLL_.2	_NFTSTHLLL_	100527	99030.9	111349	8.82549e-07	4.93718e-73	1.35876e-51	91.2852	91.3308	91.1562
SBF1	O95248	MTMR5_HUMAN	RYPPDIRATF	_RYPPDIRATF_.2	_RYPPDIRATF_	6237736	6198326	6096427	3.2976e-07	3.72303e-65	1.60166e-53	68.1404	67.7265	67.9883
SBF1	O95248	MTMR5_HUMAN	RYPPDIRATF	_RYPPDIRATF_.3	_RYPPDIRATF_	6237736	6198326	6096427	1.14452e-06	7.50178e-58	7.86775e-41	68.1292	67.893	68.0608
SBF1	O95248	MTMR5_HUMAN	RPYSNVSNL	_RPYSNVSNL_.2	_RPYSNVSNL_	264399	244553	264341	0.000147612	4.1491e-29	1.67087e-09	47.9489	47.721	47.9083
SBF1	O95248	MTMR5_HUMAN	LTDINSERHY	_LTDINSERHY_.3	_LTDINSERHY_	68612.3	63770.7	63737.8	6.03569e-06	4.64365e-55	2.18409e-42	37.3622	37.3542	37.4627
SBF1	O95248	MTMR5_HUMAN	LTDINSERHY	_LTDINSERHY_.2	_LTDINSERHY_	68612.3	63770.7	63737.8	1.1813e-05	5.28439e-55	1.60829e-46	37.3618	37.3591	37.4624
SBF1	O95248	MTMR5_HUMAN	ESENRSYEGTLY	_ESENRSYEGTLY_.2	_ESENRSYEGTLY_	106133	112536	94479.9	3.04869e-07	1.16449e-82	2.56944e-61	54.3108	54.0768	54.3756
SBF1	O95248	MTMR5_HUMAN	KLSPGVTQF	_KLSPGVTQF_.2	_KLSPGVTQF_	21374.8	21968	19624.8	4.0239e-05	2.53527e-18	4.08516e-11	64.4988	64.2786	64.3452
SBF1	O95248	MTMR5_HUMAN	MPRYADASGRNTL	_MPRYADASGRNTL_.3	_MPRYADASGRNTL_	88758.7	68477.8	104606	0.00308767	2.93398e-18	6.37158e-35	48.4535	48.1471	48.3815
SBF1	O95248	MTMR5_HUMAN	MPRYADASGRNTL	_M[Oxidation (M)]PRYADASGRNTL_.3	_M[Oxidation (M)]PRYADASGRNTL_	88758.7	68477.8	104606	0.000512643	1.85355e-17	0.00149417	39.116	39.0923	39.2115
SBF1	O95248	MTMR5_HUMAN	MPRYADASGRNTL	_MPRYADASGRNTL_.2	_MPRYADASGRNTL_	88758.7	68477.8	104606	Filtered	0.000544762	Filtered	Filtered	48.1532	Filtered
GOSR1	O95249	GOSR1_HUMAN	SVRKDIESY	_SVRKDIESY_.2	_SVRKDIESY_	43466.4	47005	42163.4	1.5578e-06	1.9346e-64	5.25387e-42	33.6903	33.6929	33.8484
GOSR1	O95249	GOSR1_HUMAN	ILQDYTHEF	_ILQDYTHEF_.2	_ILQDYTHEF_	26566.8	26272.7	23767.8	9.52659e-06	5.40215e-43	4.10751e-17	76.4521	76.3668	76.444
GOSR1	O95249	GOSR1_HUMAN	GVNDKMAEY	_GVNDKM[Oxidation (M)]AEY_.2	_GVNDKM[Oxidation (M)]AEY_	6777.58	5330.97	5944.96	0.000303984	2.47966e-06	0.0055445	29.5318	29.8427	29.8156
KAT7	O95251	KAT7_HUMAN	NPVDIVSTL	_NPVDIVSTL_.1	_NPVDIVSTL_	48316.7	6653.43	Non Numérique	0.00641576	Filtered	Filtered	106.885	Filtered	Filtered
KAT7	O95251	KAT7_HUMAN	NPVDIVSTL	_NPVDIVSTL_.2	_NPVDIVSTL_	48316.7	6653.43	Non Numérique	Filtered	0.00763575	Filtered	Filtered	92.9598	Filtered
ATE1	O95260-2	ATE1_HUMAN	HEKTSQLSY	_HEKTSQLSY_.2	_HEKTSQLSY_	Non Numérique	1544.79	Non Numérique	Filtered	0.000850147	Filtered	Filtered	29.0441	Filtered
TNKS	O95271	TNKS1_HUMAN	SPSSPGSSL	_SPSSPGSSL_.1	_SPSSPGSSL_	1.22852e+06	1.36094e+06	1.55573e+06	3.74697e-07	2.46285e-69	3.64567e-58	44.6726	44.6125	44.7105
TNKS	O95271	TNKS1_HUMAN	SPSSPGSSL	_SPSSPGSSL_.2	_SPSSPGSSL_	1.22852e+06	1.36094e+06	1.55573e+06	3.94515e-06	9.52103e-58	2.65125e-43	44.6671	44.5944	44.7123
TNKS	O95271	TNKS1_HUMAN	FAENSSKSNQY	_FAENSSKSNQY_.2	_FAENSSKSNQY_	3488.43	4128.3	4284.38	0.000249208	2.08267e-33	0.000912398	30.3487	30.414	30.5697
TNKS	O95271	TNKS1_HUMAN	SSKSNQYVY	_SSKSNQYVY_.2	_SSKSNQYVY_	44264.9	42872.5	43618.6	0.000282575	2.69397e-27	1.00359e-08	35.8886	35.886	36.0099
TNKS	O95271	TNKS1_HUMAN	APFASPRHGL	_APFASPRHGL_.3	_APFASPRHGL_	13872.7	14049.7	Non Numérique	0.000521812	0.00526187	Filtered	46.237	45.978	Filtered
CCNDBP1	O95273	CCDB1_HUMAN	APAAAVPTL	_APAAAVPTL_.2	_APAAAVPTL_	7213.51	7144.85	8447.19	0.000204652	2.1387e-30	0.000435043	84.1933	84.1911	84.1783
CCNDBP1	O95273	CCDB1_HUMAN	LPKDQGITL	_LPKDQGITL_.2	_LPKDQGITL_	35126.8	33730.4	35449.1	5.52362e-07	2.12011e-67	3.78326e-51	68.7608	68.603	68.6246
LYPD3	O95274	LYPD3_HUMAN	APTAGLAAL	_APTAGLAAL_.1	_APTAGLAAL_	Non Numérique	7458.7	7068	Filtered	3.60551e-14	0.00435601	Filtered	81.5891	81.6318
EPM2A	O95278-4	EPM2A_HUMAN	RPRAGPAGP	_RPRAGPAGP_.2	_RPRAGPAGP_	181050	164734	178546	1.70217e-06	1.47435e-59	7.42621e-45	18.2808	18.2463	18.4399
MPZL1	O95297-2	MPZL1_HUMAN	HSDKINKSESVVY	_HSDKINKSESVVY_.3	_HSDKINKSESVVY_	70460.7	65509.1	63805	3.29321e-06	8.42462e-52	2.40249e-48	34.1891	34.1916	34.3156
NDUFC2	O95298	NDUC2_HUMAN	TYGEIFEKF	_TYGEIFEKF_.2	_TYGEIFEKF_	4.01139e+06	3798367	4295515	6.46248e-07	5.20168e-69	3.53766e-48	91.5541	91.5841	91.4724
NDUFC2	O95298	NDUC2_HUMAN	TYGEIFEKF	_TYGEIFEKF_.1	_TYGEIFEKF_	4.01139e+06	3798367	4295515	5.85288e-06	3.75314e-60	7.76282e-40	91.6015	91.6212	91.4939
NDUFC2	O95298	NDUC2_HUMAN	YYLVKREDY	_YYLVKREDY_.3	_YYLVKREDY_	74390.9	72917.5	70273.7	1.53543e-05	1.24175e-36	4.24798e-46	50.1542	49.8947	50.1132
NDUFC2	O95298	NDUC2_HUMAN	YYLVKREDY	_YYLVKREDY_.2	_YYLVKREDY_	74390.9	72917.5	70273.7	1.59674e-05	1.61516e-30	1.56146e-50	50.1538	49.8735	50.092
NDUFC2	O95298	NDUC2_HUMAN	LVKREDYLY	_LVKREDYLY_.2	_LVKREDYLY_	38839.2	42480.7	27794.8	7.88257e-06	2.71305e-32	6.20543e-30	50.1893	49.9194	50.1013
FKBP9	O95302	FKBP9_HUMAN	ISQSGDFLRY	_ISQSGDFLRY_.2	_ISQSGDFLRY_	732229	712886	704931	4.63265e-07	7.17639e-72	3.82971e-56	74.034	73.9336	73.91
FKBP9	O95302	FKBP9_HUMAN	TYIGQGYVI	_TYIGQGYVI_.2	_TYIGQGYVI_	92595.4	89025.3	85021.7	3.05312e-07	6.33594e-75	1.68387e-37	96.4134	96.5382	96.4472
FKBP9	O95302	FKBP9_HUMAN	NSEDQVQIHTY	_NSEDQVQIHTY_.2	_NSEDQVQIHTY_	8392.84	8374.99	8288.23	6.83836e-07	2.19036e-61	7.0439e-46	53.635	53.4065	53.6842
CELF2	O95319-5	CELF2_HUMAN	TMDALTQAY	_TM[Oxidation (M)]DALTQAY_.2	_TM[Oxidation (M)]DALTQAY_	20670.9	20764.4	20214.7	1.32963e-06	2.57325e-64	3.71732e-47	62.8122	62.6076	62.7786
CELF2	O95319-5	CELF2_HUMAN	TMDALTQAY	_TMDALTQAY_.2	_TMDALTQAY_	20670.9	20764.4	20214.7	6.86195e-05	3.73171e-16	0.000941548	77.3859	77.2902	77.4124
CELF2	O95319-5	CELF2_HUMAN	TMDALTQAY	_TMDALTQAY_.1	_TMDALTQAY_	20670.9	20764.4	20214.7	0.00470306	9.59573e-07	0.00427895	77.4166	77.326	77.4294
CELF2	O95319-5	CELF2_HUMAN	TMDALTQAY	_TM[Oxidation (M)]DALTQAY_.1	_TM[Oxidation (M)]DALTQAY_	20670.9	20764.4	20214.7	Filtered	0.000733262	Filtered	Filtered	62.5871	Filtered
CELF2	O95319-5	CELF2_HUMAN	IPRSWSEKEL	_IPRSWSEKEL_.2	_IPRSWSEKEL_	Non Numérique	Non Numérique	5639.41	Filtered	Filtered	0.00682086	Filtered	Filtered	56.2311
CELF2	O95319-5	CELF2_HUMAN	MPFGNVISA	_M[Oxidation (M)]PFGNVISA_.2	_M[Oxidation (M)]PFGNVISA_	Non Numérique	Non Numérique	4618.14	Filtered	Filtered	0.00936978	Filtered	Filtered	73.7152
SMC2	O95347	SMC2_HUMAN	GPDNVHVAL	_GPDNVHVAL_.2	_GPDNVHVAL_	9632.13	10153.6	10270.6	9.02272e-05	1.02017e-13	1.72989e-11	64.0523	63.9054	63.9301
SMC2	O95347	SMC2_HUMAN	AVNEAIKSY	_AVNEAIKSY_.2	_AVNEAIKSY_	16762.9	15856.8	14019.7	0.000265287	0.000643598	1.0937e-13	45.281	45.1476	45.2666
ATG7	O95352-2	ATG7_HUMAN	KVFNSSHSF	_KVFNSSHSF_.2	_KVFNSSHSF_	Non Numérique	Non Numérique	60887.8	Filtered	Filtered	0.00902829	Filtered	Filtered	43.1171
ATG7	O95352-2	ATG7_HUMAN	TQKKLNEY	_TQKKLNEY_.2	_TQKKLNEY_	Non Numérique	4379.46	Non Numérique	Filtered	0.0084594	Filtered	Filtered	18.8731	Filtered
TACC2	O95359-3	TACC2_HUMAN	GPNKSQQAL	_GPNKSQQAL_.2	_GPNKSQQAL_	76641.2	68103.3	72335	9.56096e-05	9.3993e-33	2.28509e-16	32.1386	32.1044	32.2234
ZBTB7A	O95365	ZBT7A_HUMAN	SPDGLGRLNV	_SPDGLGRLNV_.2	_SPDGLGRLNV_	Non Numérique	10311.4	10048.8	Filtered	2.8206e-05	0.00218174	Filtered	70.053	70.0805
IPO7	O95373	IPO7_HUMAN	NYINQGVSH	_NYINQGVSH_.2	_NYINQGVSH_	777777	726380	743031	3.04869e-07	3.72985e-78	9.10986e-61	39.2426	39.2398	39.3642
IPO7	O95373	IPO7_HUMAN	LSDTKYLEMIY	_LSDTKYLEM[Oxidation (M)]IY_.2	_LSDTKYLEM[Oxidation (M)]IY_	91332.4	78869.8	67499.3	4.15268e-06	7.68817e-52	1.45366e-35	85.1676	85.2491	85.1726
IPO7	O95373	IPO7_HUMAN	LSDTKYLEMIY	_LSDTKYLEMIY_.2	_LSDTKYLEMIY_	91332.4	78869.8	67499.3	2.82318e-06	1.29055e-78	5.31576e-63	98.5717	98.7594	98.5543
IPO7	O95373	IPO7_HUMAN	EYMLQNHVF	_EYMLQNHVF_.2	_EYMLQNHVF_	63280.8	66448.4	63732.8	4.79638e-06	1.68517e-53	3.81724e-38	82.9847	83.0138	82.9472
IPO7	O95373	IPO7_HUMAN	EYMLQNHVF	_EYM[Oxidation (M)]LQNHVF_.2	_EYM[Oxidation (M)]LQNHVF_	63280.8	66448.4	63732.8	1.75785e-06	2.0448e-67	5.24903e-53	73.292	73.5261	73.5339
IPO7	O95373	IPO7_HUMAN	NYINQGVSHALTW	_NYINQGVSHALTW_.2	_NYINQGVSHALTW_	21773	37281.9	42865.9	2.60255e-06	1.14006e-78	2.21804e-62	90.6682	90.7347	90.6072
IPO7	O95373	IPO7_HUMAN	YYNPHLLLNTL	_YYNPHLLLNTL_.2	_YYNPHLLLNTL_	6141.12	4954.57	4406.54	2.05892e-05	1.01256e-39	2.83778e-44	103.933	104.1	103.89
IPO7	O95373	IPO7_HUMAN	KYLEMIYSM	_KYLEM[Oxidation (M)]IYSM[Oxidation (M)]_.2	_KYLEM[Oxidation (M)]IYSM[Oxidation (M)]_	51349.6	33659.2	41258.8	0.000291255	1.42941e-08	2.34456e-05	63.9818	63.6573	63.7656
IPO7	O95373	IPO7_HUMAN	KYLEMIYSM	_KYLEM[Oxidation (M)]IYSM_.2	_KYLEM[Oxidation (M)]IYSM_	51349.6	33659.2	41258.8	0.00303955	8.3003e-05	1.2444e-06	79.5303	79.5177	79.471
IPO7	O95373	IPO7_HUMAN	KYLEMIYSM	_KYLEMIYSM[Oxidation (M)]_.2	_KYLEMIYSM[Oxidation (M)]_	51349.6	33659.2	41258.8	0.000639712	Filtered	0.00349351	78.0217	Filtered	77.9145
IPO7	O95373	IPO7_HUMAN	APRVLQQTL	_APRVLQQTL_.2	_APRVLQQTL_	45781.7	46084.6	50083.3	3.41777e-06	1.53021e-64	5.60273e-21	64.0922	63.9244	63.9439
IPO7	O95373	IPO7_HUMAN	FTDMMPLLH	_FTDMM[Oxidation (M)]PLLH_.2	_FTDMM[Oxidation (M)]PLLH_	5580.43	6546.47	6476.7	0.000466397	3.04122e-05	0.00694924	82.3765	82.4004	82.3388
IPO7	O95373	IPO7_HUMAN	FTDMMPLLH	_FTDMMPLLH_.2	_FTDMMPLLH_	5580.43	6546.47	6476.7	0.00211571	6.36832e-10	3.76099e-07	103.477	103.634	103.487
IPO7	O95373	IPO7_HUMAN	SPELIRVQL	_SPELIRVQL_.2	_SPELIRVQL_	4637.13	Non Numérique	5599.57	1.66193e-05	Filtered	8.93779e-38	93.0166	Filtered	92.9509
IPO7	O95373	IPO7_HUMAN	KIYKDQMEY	_KIYKDQMEY_.2	_KIYKDQMEY_	1819.97	1605.29	Non Numérique	0.00657206	0.00631963	Filtered	40.4697	40.4564	Filtered
MAP3K6	O95382-3	M3K6_HUMAN	VQPSLFYHL	_VQPSLFYHL_.2	_VQPSLFYHL_	774035	730060	744557	3.89907e-07	4.71414e-71	1.00079e-61	97.0112	97.1045	96.8669
SLU7	O95391	SLU7_HUMAN	RIREDIAKY	_RIREDIAKY_.3	_RIREDIAKY_	487634	466130	461918	5.15025e-07	9.2771e-64	4.57217e-52	35.5945	35.6911	35.7838
SLU7	O95391	SLU7_HUMAN	RIREDIAKY	_RIREDIAKY_.2	_RIREDIAKY_	487634	466130	461918	0.00032345	2.11483e-27	1.1698e-06	35.5784	35.6751	35.7614
SLU7	O95391	SLU7_HUMAN	APLSGSKEM	_APLSGSKEM[Oxidation (M)]_.2	_APLSGSKEM[Oxidation (M)]_	31731	26601.4	38788	0.000477128	0.00180695	0.00710799	21.0227	20.9421	21.1451
SLU7	O95391	SLU7_HUMAN	APLSGSKEM	_APLSGSKEM_.2	_APLSGSKEM_	31731	26601.4	38788	Filtered	9.56467e-06	Filtered	Filtered	35.6829	Filtered
CD2BP2	O95400	CD2B2_HUMAN	VARGNLGVY	_VARGNLGVY_.2	_VARGNLGVY_	66916.8	Non Numérique	Non Numérique	0.00809155	Filtered	Filtered	55.568	Filtered	Filtered
ZFYVE9	O95405-2	ZFYV9_HUMAN	TLDSDQVGY	_TLDSDQVGY_.2	_TLDSDQVGY_	7632.88	8841.83	6961.65	0.00882406	1.50481e-06	0.000877686	59.4049	59.2089	59.5096
ZFYVE9	O95405-2	ZFYV9_HUMAN	RSGLPLLLK	_RSGLPLLLK_.2	_RSGLPLLLK_	Non Numérique	13476.2	Non Numérique	Filtered	0.00703727	Filtered	Filtered	84.3963	Filtered
ZIC2	O95409	ZIC2_HUMAN	RVHTGEKPF	_RVHTGEKPF_.3	_RVHTGEKPF_	85458.1	83116.3	94970.5	0.000413647	4.59094e-11	0.00101305	24.4904	24.4511	24.5601
DEXI	O95424	DEXI_HUMAN	LSDPGSGLY	_LSDPGSGLY_.1	_LSDPGSGLY_	11217106	11000960	11309395	8.37859e-07	1.62477e-59	1.49703e-49	70.648	70.4951	70.6278
DEXI	O95424	DEXI_HUMAN	LSDPGSGLY	_LSDPGSGLY_.2	_LSDPGSGLY_	11217106	11000960	11309395	3.33165e-07	4.97135e-70	8.19436e-57	70.635	70.4847	70.6723
DEXI	O95424	DEXI_HUMAN	VLSDPGSGLY	_VLSDPGSGLY_.1	_VLSDPGSGLY_	90254.4	90872.1	103726	3.11111e-07	3.58254e-73	2.00904e-56	79.5575	79.5553	79.5819
DEXI	O95424	DEXI_HUMAN	LSDPGSGL	_LSDPGSGL_.1	_LSDPGSGL_	Non Numérique	Non Numérique	9028.33	Filtered	Filtered	3.16295e-23	Filtered	Filtered	58.7135
SVIL	O95425-4	SVIL_HUMAN	RYQTQPVTL	_RYQTQPVTL_.2	_RYQTQPVTL_	419054	407586	374515	3.04869e-07	5.55599e-80	1.72846e-64	59.079	58.8595	58.9879
SVIL	O95425-4	SVIL_HUMAN	LVDNHHEVY	_LVDNHHEVY_.2	_LVDNHHEVY_	210735	203255	189633	3.09181e-07	1.63496e-73	2.2107e-62	35.4456	35.4796	35.614
SVIL	O95425-4	SVIL_HUMAN	GQFHEGDAY	_GQFHEGDAY_.2	_GQFHEGDAY_	126461	124898	104852	7.65854e-05	3.4648e-31	4.62804e-17	37.8892	37.9231	38.0475
SVIL	O95425-4	SVIL_HUMAN	LLEEDTPRY	_LLEEDTPRY_.2	_LLEEDTPRY_	94209	94027.9	94284.9	3.132e-06	4.96244e-52	2.02557e-24	60.6206	60.4267	60.5869
SVIL	O95425-4	SVIL_HUMAN	ILDGVNVGRGY	_ILDGVNVGRGY_.2	_ILDGVNVGRGY_	43961.9	44773.7	38716.9	0.000469334	8.92896e-19	8.02627e-19	72.9824	72.8923	72.895
BAG4	O95429-2	BAG4_HUMAN	DSDLLDSQVQY	_DSDLLDSQVQY_.2	_DSDLLDSQVQY_	6532.93	5141.25	6260.95	0.00558595	1.72424e-40	1.22526e-10	77.4386	91.0133	91.0321
AHSA1	O95433	AHSA1_HUMAN	YYFEGIKQTF	_YYFEGIKQTF_.2	_YYFEGIKQTF_	1533265	1.60548e+06	1.65096e+06	3.84389e-07	5.52907e-74	1.65147e-58	90.398	90.4594	90.3318
AHSA1	O95433	AHSA1_HUMAN	IYISTLKTEF	_IYISTLKTEF_.2	_IYISTLKTEF_	218542	195169	228391	3.80318e-07	1.33946e-75	1.70821e-59	93.1925	93.254	93.106
PARN	O95453	PARN_HUMAN	KYITKSFNF	_KYITKSFNF_.2	_KYITKSFNF_	261062	275071	233595	0.000243593	1.23488e-19	0.000341585	63.8763	63.7032	63.7488
PARN	O95453	PARN_HUMAN	KYITKSFNFY	_KYITKSFNFY_.2	_KYITKSFNFY_	158754	169005	147276	3.04869e-07	5.57611e-80	4.13981e-61	70.108	69.9449	69.9566
PSMG1	O95456	PSMG1_HUMAN	KPILSTRSL	_KPILSTRSL_.2	_KPILSTRSL_	65046.8	67791.1	70402.8	6.4774e-05	2.09993e-36	1.09367e-12	50.9931	50.8273	50.9478
PSMG1	O95456	PSMG1_HUMAN	LEVSLLEKY	_LEVSLLEKY_.2	_LEVSLLEKY_	Non Numérique	Non Numérique	10213.1	Filtered	Filtered	0.000955606	Filtered	Filtered	90.2895
SGPL1	O95470	SGPL1_HUMAN	WQEGRASGTVY	_WQEGRASGTVY_.2	_WQEGRASGTVY_	29946.6	33078.7	20393.2	3.04869e-07	7.8314e-81	3.1278e-50	49.929	49.5912	49.9038
SGPL1	O95470	SGPL1_HUMAN	YSDKKYRNY	_YSDKKYRNY_.3	_YSDKKYRNY_	53041	55317.1	99869.4	3.41512e-07	7.36836e-74	1.55574e-54	18.2974	18.313	18.5255
SGPL1	O95470	SGPL1_HUMAN	YSDKKYRNY	_YSDKKYRNY_.2	_YSDKKYRNY_	53041	55317.1	99869.4	0.000343674	1.2347e-06	Filtered	18.295	18.319	Filtered
CTDNEP1	O95476	CNEP1_HUMAN	ILDNSPGAY	_ILDNSPGAY_.1	_ILDNSPGAY_	26834.7	25831.5	26990.4	3.04869e-07	3.11134e-81	5.62467e-54	63.394	63.2287	63.4206
CTDNEP1	O95476	CNEP1_HUMAN	ILDNSPGAY	_ILDNSPGAY_.2	_ILDNSPGAY_	26834.7	25831.5	26990.4	3.13233e-06	8.48831e-60	1.46332e-41	63.4083	63.243	63.4348
NSA2	O95478	NSA2_HUMAN	RFIRPMGLRF	_RFIRPM[Oxidation (M)]GLRF_.3	_RFIRPM[Oxidation (M)]GLRF_	18406.9	18898.3	22934.7	0.000448455	3.48232e-06	7.26659e-06	62.5412	62.3052	62.3716
NSA2	O95478	NSA2_HUMAN	RFIRPMGLRF	_RFIRPMGLRF_.3	_RFIRPMGLRF_	18406.9	18898.3	22934.7	0.00371346	3.36631e-08	0.00871953	71.3288	71.1654	71.016
H6PD	O95479	G6PE_HUMAN	SLSLPLINR	_SLSLPLINR_.2	_SLSLPLINR_	14254.8	11407.9	14423.6	0.00400526	0.00718054	0.00638735	88.2907	88.3513	88.2387
SEC24A	O95486	SC24A_HUMAN	NYPSGPQAF	_NYPSGPQAF_.1	_NYPSGPQAF_	Non Numérique	65405.9	67493.8	Filtered	5.84987e-14	5.20301e-11	Filtered	70.7235	70.8249
NPTXR	O95502	NPTXR_HUMAN	SPGPQRSLSAL	_SPGPQRSLSAL_.2	_SPGPQRSLSAL_	96257.3	95002.7	72436.5	0.000184709	5.23942e-06	0.000197929	59.3352	59.1417	59.2856
NPTXR	O95502	NPTXR_HUMAN	RVAELEHGSSAY	_RVAELEHGSSAY_.2	_RVAELEHGSSAY_	3763.17	4270.98	3588.7	2.16354e-05	4.1665e-41	2.94043e-12	38.1781	38.1493	38.2789
CBX6	O95503	CBX6_HUMAN	ALRISDVHF	_ALRISDVHF_.3	_ALRISDVHF_	4999.09	5979.09	5678.19	0.00780828	0.00495387	0.00246841	76.5885	76.4771	76.5123
CBX6	O95503	CBX6_HUMAN	KARAQAEAL	_KARAQAEAL_.2	_KARAQAEAL_	12950.7	12219.5	12412.5	2.13367e-05	2.41609e-18	0.00109559	19.6365	19.5033	19.6488
NADK	O95544-2	NADK_HUMAN	VIDRGPSSY	_VIDRGPSSY_.2	_VIDRGPSSY_	51087.5	Non Numérique	48050.5	0.000455858	Filtered	0.00729224	39.4714	Filtered	39.5773
MPC2	O95563	MPC2_HUMAN	RPAEKLSTA	_RPAEKLSTA_.2	_RPAEKLSTA_	25209.7	25287.7	26773.9	6.48563e-07	6.19043e-65	2.78464e-45	20.239	20.1109	20.3351
METTL18	O95568	MET18_HUMAN	YYSNLHQTF	_YYSNLHQTF_.2	_YYSNLHQTF_	86291.2	91878.5	95791.5	0.000212851	3.71441e-16	8.68577e-06	60.6101	60.364	60.5555
ACSL3	O95573	ACSL3_HUMAN	SYHSYVIGF	_SYHSYVIGF_.2	_SYHSYVIGF_	218072	220299	222777	1.0662e-05	1.72387e-49	3.36754e-41	86.373	86.3866	86.3419
ACSL3	O95573	ACSL3_HUMAN	AYANSYHSY	_AYANSYHSY_.2	_AYANSYHSY_	171523	155957	161305	2.31052e-06	3.40272e-55	2.58753e-41	37.5507	37.5479	37.6983
ACSL3	O95573	ACSL3_HUMAN	VPNQKELTEL	_VPNQKELTEL_.2	_VPNQKELTEL_	132001	150760	135799	3.06648e-07	1.15207e-74	2.52269e-55	65.2133	65.0663	65.1021
ACSL3	O95573	ACSL3_HUMAN	YQADIERMY	_YQADIERMY_.2	_YQADIERMY_	2.75686e+06	2.7217e+06	2.61045e+06	5.30614e-07	1.59877e-65	1.22168e-51	66.948	66.7589	66.8587
ACSL3	O95573	ACSL3_HUMAN	YQADIERMY	_YQADIERM[Oxidation (M)]Y_.2	_YQADIERM[Oxidation (M)]Y_	2.75686e+06	2.7217e+06	2.61045e+06	3.33006e-07	1.49833e-72	1.62293e-59	51.6557	51.4063	51.7829
POLR1A	O95602	RPA1_HUMAN	VLDKAHYGSSAY	_VLDKAHYGSSAY_.2	_VLDKAHYGSSAY_	43367.1	38111.1	37678.3	1.55027e-06	1.42232e-62	3.31583e-47	40.8847	40.8401	40.8755
POLR1A	O95602	RPA1_HUMAN	IAVDPRHLSL	_IAVDPRHLSL_.3	_IAVDPRHLSL_	4509.89	3521.1	Non Numérique	0.000520466	0.0017767	Filtered	81.5784	81.5867	Filtered
PCNT	O95613	PCNT_HUMAN	AELERNVAL	_AELERNVAL_.2	_AELERNVAL_	Non Numérique	9510.41	Non Numérique	Filtered	0.00642347	Filtered	Filtered	63.5117	Filtered
DUS4L	O95620	DUS4L_HUMAN	IIDYLTDHY	_IIDYLTDHY_.2	_IIDYLTDHY_	208716	196872	189595	3.04869e-07	1.8756e-76	2.31845e-61	83.1507	83.1485	83.1603
ADCY5	O95622	ADCY5_HUMAN	GEADSRANGY	_GEADSRANGY_.2	_GEADSRANGY_	11046.6	Non Numérique	Non Numérique	0.00654393	Filtered	Filtered	28.1725	Filtered	Filtered
ZBTB11	O95625	ZBT11_HUMAN	SIHTGESKY	_SIHTGESKY_.2	_SIHTGESKY_	13864.5	12874.2	13408.9	4.84487e-07	1.19339e-71	1.1512e-44	19.7641	19.6727	19.7974
ZBTB11	O95625	ZBT11_HUMAN	RYALIMHKL	_RYALIM[Oxidation (M)]HKL_.3	_RYALIM[Oxidation (M)]HKL_	114712	111686	103302	0.000118014	8.20309e-24	2.8835e-06	44.3723	44.2806	44.2794
ZBTB11	O95625	ZBT11_HUMAN	RYALIMHKL	_RYALIMHKL_.3	_RYALIMHKL_	114712	111686	103302	1.49139e-05	6.40807e-50	3.08299e-35	54.8581	54.734	54.7872
ZBTB11	O95625	ZBT11_HUMAN	AYIDARTLR	_AYIDARTLR_.3	_AYIDARTLR_	Non Numérique	28917.9	28549.8	Filtered	0.0097153	0.00515825	Filtered	48.6693	48.7939
STAMBP	O95630	STABP_HUMAN	HTHPTQTAF	_HTHPTQTAF_.2	_HTHPTQTAF_	8106.99	7094.11	8342.55	5.90755e-05	8.17957e-39	3.68177e-28	27.6394	27.6628	27.7405
STAMBP	O95630	STABP_HUMAN	KLTDHGLEEI	_KLTDHGLEEI_.2	_KLTDHGLEEI_	465243	477252	Non Numérique	0.00287573	1.22829e-07	Filtered	60.1766	60.0507	Filtered
NFATC1	O95644-6	NFAC1_HUMAN	VPQPSGRTL	_VPQPSGRTL_.2	_VPQPSGRTL_	121236	115525	123374	0.000137032	1.64844e-31	2.26695e-35	44.3945	44.2589	44.3768
NFATC1	O95644-6	NFAC1_HUMAN	VTDDSWLGNTTQY	_VTDDSWLGNTTQY_.2	_VTDDSWLGNTTQY_	5058.6	6107.35	5456.47	0.000436475	5.22899e-19	1.25314e-12	90.7361	90.8079	90.7639
ASMTL	O95671-3	ASML_HUMAN	KAADIASKV	_KAADIASKV_.2	_KAADIASKV_	29123.5	30112.5	33317.5	3.04869e-07	1.70762e-79	2.26466e-55	32.5243	32.4954	32.5621
EYA4	O95677-5	EYA4_HUMAN	SAYAGQTQY	_SAYAGQTQY_.1	_SAYAGQTQY_	Non Numérique	Non Numérique	3056.03	Filtered	Filtered	0.00943657	Filtered	Filtered	43.1268
FGFR1OP	O95684-2	FR1OP_HUMAN	VFQPETSTL	_VFQPETSTL_.1	_VFQPETSTL_	8041.19	8388.92	9393.55	0.000485308	3.61351e-13	6.19943e-05	78.8175	78.7844	78.7787
APBB3	O95704-2	APBB3_HUMAN	TFIGVGRDPHTF	_TFIGVGRDPHTF_.3	_TFIGVGRDPHTF_	13859.9	15315.2	16124.1	4.60891e-05	1.33818e-49	4.60209e-21	70.8335	70.6754	70.6619
APBB3	O95704-2	APBB3_HUMAN	TFIGVGRDPHTF	_TFIGVGRDPHTF_.2	_TFIGVGRDPHTF_	13859.9	15315.2	16124.1	0.000486174	1.44123e-12	2.31072e-10	70.8396	70.6762	70.7097
POP4	O95707	RPP29_HUMAN	RLFDIKPEQQRY	_RLFDIKPEQQRY_.3	_RLFDIKPEQQRY_	264146	253909	246462	0.000105463	1.35379e-26	5.21624e-23	60.8431	60.5969	60.6996
HERC2	O95714	HERC2_HUMAN	ALAATGEVY	_ALAATGEVY_.1	_ALAATGEVY_	12727.4	12545.3	14376.8	0.000242812	2.62809e-29	1.57601e-08	67.2928	67.0984	67.2296
HERC2	O95714	HERC2_HUMAN	AVQNIRNVL	_AVQNIRNVL_.2	_AVQNIRNVL_	8634.09	Non Numérique	Non Numérique	0.00545207	Filtered	Filtered	66.886	Filtered	Filtered
HERC2	O95714	HERC2_HUMAN	AVVTESQTY	_AVVTESQTY_.1	_AVVTESQTY_	Non Numérique	2796.88	Non Numérique	Filtered	0.00983474	Filtered	Filtered	51.0992	Filtered
CXCL14	O95715	CXL14_HUMAN	MRLLAAAL	_MRLLAAAL_.2	_MRLLAAAL_	62186.9	60103.7	62462.7	0.000962551	2.53837e-17	0.000178946	88.9198	88.9618	88.8431
RAB3D	O95716	RAB3D_HUMAN	AYYRGAMGF	_AYYRGAMGF_.2	_AYYRGAMGF_	Non Numérique	63073	Non Numérique	Filtered	0.00720339	Filtered	Filtered	68.2435	Filtered
RAB3D	O95716	RAB3D_HUMAN	AYYRGAMGF	_AYYRGAM[Oxidation (M)]GF_.2	_AYYRGAM[Oxidation (M)]GF_	Non Numérique	63073	Non Numérique	Filtered	4.87323e-16	Filtered	Filtered	52.5682	Filtered
SNAP29	O95721	SNP29_HUMAN	KYQASHPNL	_KYQASHPNL_.2	_KYQASHPNL_	66696.2	58165.8	60179.8	1.30161e-06	1.54089e-53	1.12868e-50	31.6503	31.6214	31.7455
SNAP29	O95721	SNP29_HUMAN	HINSIKSVF	_HINSIKSVF_.2	_HINSIKSVF_	16293.5	19579.1	20598.7	0.00454882	0.00174796	7.20314e-05	60.3143	60.1048	60.2491
SNAP29	O95721	SNP29_HUMAN	GSAMSTDAY	_GSAMSTDAY_.1	_GSAMSTDAY_	12852.9	14632.1	19139.2	3.04869e-07	8.75764e-79	8.17586e-58	46.771	46.559	46.8507
SNAP29	O95721	SNP29_HUMAN	GSAMSTDAY	_GSAM[Oxidation (M)]STDAY_.1	_GSAM[Oxidation (M)]STDAY_	12852.9	14632.1	19139.2	0.00491988	0.00595984	Filtered	30.2418	30.2444	Filtered
LDOC1	O95751	LDOC1_HUMAN	SYMLVNENRF	_SYMLVNENRF_.2	_SYMLVNENRF_	Non Numérique	Non Numérique	2641.55	Filtered	Filtered	0.00772086	Filtered	Filtered	78.8311
SEMA4F	O95754	SEM4F_HUMAN	LVDPASHTLY	_LVDPASHTLY_.2	_LVDPASHTLY_	937356	873925	828534	4.56122e-05	5.93691e-62	1.45837e-22	69.785	69.6324	69.7066
SEMA4F	O95754	SEM4F_HUMAN	FTETSRAFDSY	_FTETSRAFDSY_.2	_FTETSRAFDSY_	15221	15271.8	17420.2	3.06654e-07	6.2573e-70	5.16107e-56	63.1064	62.9175	63.0518
PTBP3	O95758-1	PTBP3_HUMAN	YADPVNAHY	_YADPVNAHY_.2	_YADPVNAHY_	927236	920997	882252	3.69252e-07	1.47958e-69	3.58159e-54	53.6649	53.4416	53.6931
PTBP3	O95758-1	PTBP3_HUMAN	YADPVNAHY	_YADPVNAHY_.1	_YADPVNAHY_	927236	920997	882252	7.8027e-06	6.70266e-29	5.96374e-25	53.6746	53.4355	53.6767
PTBP3	O95758-1	PTBP3_HUMAN	YYTPITPHL	_YYTPITPHL_.2	_YYTPITPHL_	2.03676e+06	2.09752e+06	2211773	9.62634e-07	6.12273e-63	9.33952e-51	86.4107	86.3772	86.3274
PTBP3	O95758-1	PTBP3_HUMAN	YYTPITPHLR	_YYTPITPHLR_.3	_YYTPITPHLR_	7417.34	Non Numérique	Non Numérique	0.00979296	Filtered	Filtered	66.8972	Filtered	Filtered
TBC1D8	O95759	TBCD8_HUMAN	ISDLIRDSY	_ISDLIRDSY_.2	_ISDLIRDSY_	2164837	2151374	2109688	3.58518e-07	8.24729e-69	1.01932e-56	68.9511	68.7934	68.8619
TBC1D8	O95759	TBCD8_HUMAN	ISDLIRDSY	_ISDLIRDSY_.1	_ISDLIRDSY_	2164837	2151374	2109688	0.00189318	1.32884e-05	4.79047e-06	68.9424	68.7899	68.848
TBC1D8	O95759	TBCD8_HUMAN	VTDISDLIRDSY	_VTDISDLIRDSY_.2	_VTDISDLIRDSY_	132278	114273	106599	3.04869e-07	7.8082e-85	4.1511e-65	102.117	102.279	102.183
TBC1D8	O95759	TBCD8_HUMAN	VTDLASHPGY	_VTDLASHPGY_.2	_VTDLASHPGY_	7465.32	8471.55	Non Numérique	0.00189898	4.31044e-14	Filtered	50.1441	49.8533	Filtered
STARD3NL	O95772-2	MENTO_HUMAN	KLFSQGAFGY	_KLFSQGAFGY_.2	_KLFSQGAFGY_	9847.98	9994.27	9719.89	0.000365793	2.61474e-07	2.06052e-06	82.3556	82.4056	82.3597
AP2A1	O95782-2	AP2A1_HUMAN	THIDTVINAL	_THIDTVINAL_.2	_THIDTVINAL_	Non Numérique	Non Numérique	66534.5	Filtered	Filtered	0.00786523	Filtered	Filtered	91.3364
WIZ	O95785-3	WIZ_HUMAN	APRPGLLSL	_APRPGLLSL_.2	_APRPGLLSL_	261065	252170	265785	3.04869e-07	7.24643e-81	4.82808e-64	85.1145	85.149	85.0673
WIZ	O95785-3	WIZ_HUMAN	VPHGSKQEL	_VPHGSKQEL_.2	_VPHGSKQEL_	152145	137984	150614	3.04869e-07	3.10235e-81	4.7242e-62	21.6093	21.7064	21.8416
WIZ	O95785-3	WIZ_HUMAN	VPRPPQTSL	_VPRPPQTSL_.2	_VPRPPQTSL_	142150	141267	133064	4.13986e-06	4.70538e-52	4.42552e-33	57.0748	56.8868	56.9832
WIZ	O95785-3	WIZ_HUMAN	SPSLPKKSL	_SPSLPKKSL_.2	_SPSLPKKSL_	21003.3	20855.2	29942.3	0.000139606	1.29671e-14	5.71371e-26	41.1159	41.0558	41.0546
ZMYM6	O95789	ZMYM6_HUMAN	KIIKETVRF	_KIIKETVRF_.3	_KIIKETVRF_	Non Numérique	Non Numérique	6676.51	Filtered	Filtered	0.00486442	Filtered	Filtered	45.8045
STAU1	O95793	STAU1_HUMAN	MPRTGNGPMSV	_MPRTGNGPM[Oxidation (M)]SV_.2	_MPRTGNGPM[Oxidation (M)]SV_	29563.5	28999.8	30937.7	1.40508e-05	4.9808e-49	5.61348e-43	38.2844	38.2242	38.3852
STAU1	O95793	STAU1_HUMAN	MPRTGNGPMSV	_MPRTGNGPMSV_.2	_MPRTGNGPMSV_	29563.5	28999.8	30937.7	4.09147e-06	5.31497e-68	3.40157e-37	53.4212	53.1716	53.3918
STAU1	O95793	STAU1_HUMAN	MPRTGNGPMSV	_M[Oxidation (M)]PRTGNGPM[Oxidation (M)]SV_.2	_M[Oxidation (M)]PRTGNGPM[Oxidation (M)]SV_	29563.5	28999.8	30937.7	4.71749e-07	3.89703e-70	2.76153e-56	28.5835	28.6228	28.7892
STAU1	O95793	STAU1_HUMAN	MPRTGNGPMSV	_M[Oxidation (M)]PRTGNGPMSV_.2	_M[Oxidation (M)]PRTGNGPMSV_	29563.5	28999.8	30937.7	0.00702516	1.07263e-05	0.000529827	43.7187	43.6377	43.663
STAU1	O95793	STAU1_HUMAN	APNPAKATVTA	_APNPAKATVTA_.2	_APNPAKATVTA_	23534.7	24819.3	25278	7.76322e-06	2.69755e-37	5.24388e-15	39.5614	39.4436	39.6098
STAU1	O95793	STAU1_HUMAN	STSAAAESI	_STSAAAESI_.2	_STSAAAESI_	18740.7	19756.8	19803.8	0.000471887	2.83179e-11	0.00656066	42.9068	42.8908	42.9965
STAU1	O95793	STAU1_HUMAN	RVQGFQVEY	_RVQGFQVEY_.2	_RVQGFQVEY_	2045374	980597	1.83404e+06	3.67299e-07	1.83694e-67	2.14452e-57	68.6074	68.413	68.5182
STAU1	O95793	STAU1_HUMAN	RVQGFQVEY	_RVQGFQVEY_.1	_RVQGFQVEY_	2045374	980597	1.83404e+06	Filtered	9.30728e-20	Filtered	Filtered	68.4032	Filtered
STAU1	O95793	STAU1_HUMAN	APNPAKATV	_APNPAKATV_.2	_APNPAKATV_	21891.8	Non Numérique	Non Numérique	0.00186051	Filtered	Filtered	35.4546	Filtered	Filtered
TMEM50A	O95807	TM50A_HUMAN	TMKDFNHSY	_TM[Oxidation (M)]KDFNHSY_.3	_TM[Oxidation (M)]KDFNHSY_	4619.21	Non Numérique	3806	0.00606893	Filtered	0.00634803	27.6861	Filtered	27.9441
TMEM50A	O95807	TM50A_HUMAN	TMKDFNHSY	_TM[Oxidation (M)]KDFNHSY_.2	_TM[Oxidation (M)]KDFNHSY_	4619.21	Non Numérique	3806	0.000509024	Filtered	0.00209786	27.7421	Filtered	27.9531
BAG3	O95817	BAG3_HUMAN	APQRSQSPL	_APQRSQSPL_.2	_APQRSQSPL_	175041	166224	189745	3.04869e-07	2.48595e-79	1.63984e-60	32.7722	32.7486	32.81
BAG3	O95817	BAG3_HUMAN	LPSSGRSSL	_LPSSGRSSL_.2	_LPSSGRSSL_	4994368	4567899	4931079	3.90052e-07	1.50156e-66	2.28955e-55	39.7984	39.7695	39.8311
MAP4K4	O95819-3	M4K4_HUMAN	RQLQQEQAY	_RQLQQEQAY_.2	_RQLQQEQAY_	3638.61	3404.9	3484.93	2.76561e-06	1.1525e-30	1.82336e-24	32.9963	32.9936	33.1281
CRYZL1	O95825	QORL1_HUMAN	SIRDGVRAY	_SIRDGVRAY_.2	_SIRDGVRAY_	14432.8	13249.6	13693.6	0.000148469	3.11678e-26	4.0171e-24	37.2569	37.2593	37.3574
LATS1	O95835	LATS1_HUMAN	SYSPQAFKF	_SYSPQAFKF_.2	_SYSPQAFKF_	198607	203358	224072	3.58086e-05	6.09125e-39	2.1142e-19	79.9607	79.969	79.8703
GNA14	O95837	GNA14_HUMAN	ARDFILKLY	_ARDFILKLY_.2	_ARDFILKLY_	20752.9	20402.2	19795.7	2.77887e-06	2.91173e-66	1.37917e-47	81.9075	81.9524	81.854
NUDT14	O95848	NUD14_HUMAN	SPYLRPLTL	_SPYLRPLTL_.2	_SPYLRPLTL_	543727	491053	565322	3.06664e-07	2.6899e-76	5.51234e-62	91.709	91.7496	91.5967
BPNT1	O95861-4	BPNT1_HUMAN	LTDIHGNVLQY	_LTDIHGNVLQY_.2	_LTDIHGNVLQY_	184108	179453	168105	8.10725e-07	2.94774e-58	4.25854e-52	76.0574	75.9673	76.0176
FADS2	O95864	FADS2_HUMAN	KYLPYNHQHEYF	_KYLPYNHQHEYF_.3	_KYLPYNHQHEYF_	26765.2	28147.1	22726.6	0.000376911	7.60179e-30	7.91545e-13	53.2829	53.0647	53.1908
FADS2	O95864	FADS2_HUMAN	KYLPYNHQHEYF	_KYLPYNHQHEYF_.2	_KYLPYNHQHEYF_	26765.2	28147.1	22726.6	0.00120336	3.21541e-20	5.23951e-10	53.2629	53.0499	53.2074
FADS2	O95864	FADS2_HUMAN	VYRKPKWNHL	_VYRKPKWNHL_.3	_VYRKPKWNHL_	10105.3	11457.3	6713.25	0.000306449	9.34643e-26	0.000220103	32.399	32.3491	32.4733
TXNDC12	O95881	TXD12_HUMAN	AASGLPLMV	_AASGLPLM[Oxidation (M)]V_.1	_AASGLPLM[Oxidation (M)]V_	4479.44	3307.01	Non Numérique	4.79942e-05	Filtered	Filtered	97.075	Filtered	Filtered
TXNDC12	O95881	TXD12_HUMAN	AASGLPLMV	_AASGLPLMV_.1	_AASGLPLMV_	4479.44	3307.01	Non Numérique	Filtered	2.74227e-12	Filtered	Filtered	112.053	Filtered
OLFM2	O95897	NOE2_HUMAN	YTDVPFHNQY	_YTDVPFHNQY_.2	_YTDVPFHNQY_	2.8404e+06	2762288	5097519	1.44407e-06	1.94888e-52	1.20403e-40	66.3861	66.1656	66.2655
OLFM2	O95897	NOE2_HUMAN	YTDVPFHNQY	_YTDVPFHNQY_.1	_YTDVPFHNQY_	2.8404e+06	2762288	5097519	0.00516895	0.00990308	Filtered	66.3665	66.1252	Filtered
ECD	O95905	ECD_HUMAN	GLIEGSAQY	_GLIEGSAQY_.1	_GLIEGSAQY_	15533.3	16173.7	15195.3	0.000118492	8.54448e-05	3.31388e-16	70.257	70.1302	70.2363
ECD	O95905	ECD_HUMAN	KYIERIITRF	_KYIERIITRF_.2	_KYIERIITRF_	10576.8	8640.86	11996.6	2.90145e-05	0.00560806	0.00222392	66.8208	66.6891	66.6793
SYF2	O95926-2	SYF2_HUMAN	AQLRQYHRL	_AQLRQYHRL_.3	_AQLRQYHRL_	349238	350385	363536	3.04869e-07	8.81559e-71	3.73193e-59	27.1263	27.1912	27.2848
SYF2	O95926-2	SYF2_HUMAN	YAAAQLRQY	_YAAAQLRQY_.2	_YAAAQLRQY_	54427.1	48637.7	44443.2	2.91094e-05	9.06362e-10	7.58226e-19	51.3284	51.0843	51.3563
SYF2	O95926-2	SYF2_HUMAN	KQIKPDMETY	_KQIKPDMETY_.2	_KQIKPDMETY_	27249.3	27740.8	24753.9	3.67116e-07	2.32829e-74	3.49087e-60	42.4402	42.3802	42.4732
SYF2	O95926-2	SYF2_HUMAN	KQIKPDMETY	_KQIKPDM[Oxidation (M)]ETY_.2	_KQIKPDM[Oxidation (M)]ETY_	27249.3	27740.8	24753.9	5.29639e-07	2.0796e-74	8.56134e-57	30.6297	30.5956	30.8088
SYF2	O95926-2	SYF2_HUMAN	QIKPDMETY	_QIKPDMETY_.2	_QIKPDMETY_	23643.2	21605	23688.6	0.00452639	1.05695e-16	0.00288449	55.2748	55.0356	55.2614
RECK	O95980	RECK_HUMAN	YSDRVAVDYY	_YSDRVAVDYY_.2	_YSDRVAVDYY_	55768	56650.8	48469.9	0.000103965	2.73202e-29	9.48266e-07	65.4194	65.2254	65.3292
MBD3	O95983-2	MBD3_HUMAN	RYLGGSMDL	_RYLGGSM[Oxidation (M)]DL_.2	_RYLGGSM[Oxidation (M)]DL_	75934.9	57250.9	70847.6	2.41316e-05	1.15269e-54	4.70021e-24	51.6199	51.4018	51.6478
MBD3	O95983-2	MBD3_HUMAN	RYLGGSMDL	_RYLGGSMDL_.2	_RYLGGSMDL_	75934.9	57250.9	70847.6	Filtered	0.00618223	Filtered	Filtered	69.304	Filtered
MBD3	O95983-2	MBD3_HUMAN	RYLGGSMDLSTF	_RYLGGSM[Oxidation (M)]DLSTF_.2	_RYLGGSM[Oxidation (M)]DLSTF_	13030	13042.5	12120	0.000270388	3.90751e-39	2.1198e-11	75.0566	74.909	75.0008
TOP3B	O95985-3	TOP3B_HUMAN	KYLQSTISF	_KYLQSTISF_.2	_KYLQSTISF_	76784.2	82741.7	96589.1	0.00803617	0.00874301	0.000523065	79.4298	79.4151	79.3319
PTTG1	O95997	PTTG1_HUMAN	SPSSILSTL	_SPSSILSTL_.1	_SPSSILSTL_	41482.4	38754.8	35073.2	3.04869e-07	1.29385e-78	2.4319e-63	104.463	104.641	104.529
PTTG1	O95997	PTTG1_HUMAN	SPSSILSTL	_SPSSILSTL_.2	_SPSSILSTL_	41482.4	38754.8	35073.2	5.73332e-07	5.47264e-74	4.63718e-54	104.445	104.617	104.522
NDUFB10	O96000	NDUBA_HUMAN	YYYYHRQY	_YYYYHRQY_.2	_YYYYHRQY_	34415.1	32883.5	27343.6	6.62501e-07	1.26001e-70	1.4678e-50	39.8701	39.8255	40.0021
CLPTM1	O96005	CLPT1_HUMAN	VYISEHEHF	_VYISEHEHF_.3	_VYISEHEHF_	18569688	19393898	20355348	1.89397e-06	2.52696e-52	2.24447e-39	51.7709	51.5633	51.7832
CLPTM1	O96005	CLPT1_HUMAN	VYISEHEHF	_VYISEHEHF_.2	_VYISEHEHF_	18569688	19393898	20355348	1.05946e-06	2.0569e-57	2.34212e-40	51.7799	51.5618	51.7504
CLPTM1	O96005	CLPT1_HUMAN	VYISEHEHF	_VYISEHEHF_.1	_VYISEHEHF_	18569688	19393898	20355348	8.74918e-05	1.69432e-34	1.43702e-31	51.7638	51.5457	51.7656
CLPTM1	O96005	CLPT1_HUMAN	TYKALNTFI	_TYKALNTFI_.2	_TYKALNTFI_	41931.1	40845.8	40577.3	3.06679e-07	2.49157e-73	1.62796e-62	84.8769	84.9481	84.8507
ZBED1	O96006	ZBED1_HUMAN	HVDEQVFLY	_HVDEQVFLY_.2	_HVDEQVFLY_	49399	47748.6	Non Numérique	0.00583053	1.63752e-05	Filtered	83.6004	83.6191	Filtered
ZBED1	O96006	ZBED1_HUMAN	KVFGATTNY	_KVFGATTNY_.2	_KVFGATTNY_	Non Numérique	Non Numérique	27671.4	Filtered	Filtered	1.07123e-05	Filtered	Filtered	50.837
TOMM40	O96008	TOM40_HUMAN	GQAGMHATY	_GQAGMHATY_.2	_GQAGMHATY_	2983.56	Non Numérique	Non Numérique	0.00544504	Filtered	Filtered	32.9645	Filtered	Filtered
TOMM40	O96008	TOM40_HUMAN	GQAGMHATYY	_GQAGM[Oxidation (M)]HATYY_.2	_GQAGM[Oxidation (M)]HATYY_	Non Numérique	1054.61	Non Numérique	Filtered	0.00629456	Filtered	Filtered	33.4682	Filtered
PAK4	O96013-2	PAK4_HUMAN	SYLDNFIKI	_SYLDNFIKI_.2	_SYLDNFIKI_	3814.78	4234.36	4648.2	5.1944e-05	1.73613e-23	0.00515124	113.833	114.045	113.942
CHEK2	O96017	CHK2_HUMAN	TYSKKHFRI	_TYSKKHFRI_.3	_TYSKKHFRI_	745479	672891	639123	8.71738e-07	1.18342e-71	5.6248e-53	23.4873	23.5161	23.7717
CHEK2	O96017	CHK2_HUMAN	TYSKKHFRI	_TYSKKHFRI_.2	_TYSKKHFRI_	745479	672891	639123	2.68194e-05	2.83136e-29	2.47548e-05	23.4702	23.5199	23.7911
APBA3	O96018	APBA3_HUMAN	TPHARIIEL	_TPHARIIEL_.2	_TPHARIIEL_	23081.2	23426.9	24483	2.1695e-05	1.0232e-39	0.00750549	61.6729	61.4966	61.4875
APBA3	O96018	APBA3_HUMAN	GPAERSGAL	_GPAERSGAL_.2	_GPAERSGAL_	48875.5	45194.7	54643.5	4.3278e-05	6.31068e-33	6.1314e-09	28.6123	28.6515	28.8023
ACTL6A	O96019	ACL6A_HUMAN	TTAIPVHDGY	_TTAIPVHDGY_.2	_TTAIPVHDGY_	215108	214010	198238	7.57535e-07	1.76191e-61	5.55861e-56	58.1636	57.939	58.0773
ACTL6A	O96019	ACL6A_HUMAN	DIDIRPGLY	_DIDIRPGLY_.2	_DIDIRPGLY_	1.83737e+06	1.81423e+06	2040657	5.49711e-07	1.42629e-65	1.3548e-50	89.2836	89.3553	89.2749
ACTL6A	O96019	ACL6A_HUMAN	LTELMFEHY	_LTELMFEHY_.2	_LTELMFEHY_	99530.4	97632.5	117585	3.11463e-07	2.12352e-75	6.48175e-60	91.1169	91.1782	91.035
ACTL6A	O96019	ACL6A_HUMAN	LTELMFEHY	_LTELM[Oxidation (M)]FEHY_.2	_LTELM[Oxidation (M)]FEHY_	99530.4	97632.5	117585	6.87641e-05	4.47771e-16	Filtered	80.0738	80.0716	Filtered
ACTL6A	O96019	ACL6A_HUMAN	FPTAIGMVV	_FPTAIGMVV_.1	_FPTAIGMVV_	110566	104473	107323	0.0010209	8.77894e-10	4.06488e-05	114.019	114.259	114.17
ACTL6A	O96019	ACL6A_HUMAN	FQAILDHTY	_FQAILDHTY_.2	_FQAILDHTY_	22201.7	22491.1	23123.3	3.90921e-05	1.61455e-37	1.02203e-38	76.8433	76.7371	76.7933
CCNE2	O96020	CCNE2_HUMAN	IYAPKLQEF	_IYAPKLQEF_.2	_IYAPKLQEF_	3.12564e+06	3.09688e+06	3.02881e+06	2.25352e-06	5.37695e-59	1.27585e-43	83.4006	83.4036	83.3632
CCNE2	O96020	CCNE2_HUMAN	IYAPKLQEF	_IYAPKLQEF_.1	_IYAPKLQEF_	3.12564e+06	3.09688e+06	3.02881e+06	5.11008e-05	1.63619e-17	1.69618e-31	83.4169	83.4304	83.3533
CCNE2	O96020	CCNE2_HUMAN	TSDFSRFTNY	_TSDFSRFTNY_.2	_TSDFSRFTNY_	395772	412342	392653	3.53403e-07	1.13876e-70	1.6716e-55	71.6262	71.489	71.5278
B3GALT4	O96024	B3GT4_HUMAN	HSEEVPLLY	_HSEEVPLLY_.2	_HSEEVPLLY_	Non Numérique	58252.9	Non Numérique	Filtered	0.00628904	Filtered	Filtered	76.2758	Filtered
NSD2	O96028	NSD2_HUMAN	IIDAGPKGNY	_IIDAGPKGNY_.2	_IIDAGPKGNY_	89823.5	84127.3	86891.7	0.000263629	1.32429e-37	0.000261284	48.1674	47.8715	48.111
NSD2	O96028	NSD2_HUMAN	RIIDAGPKGNY	_RIIDAGPKGNY_.2	_RIIDAGPKGNY_	22252	21738.8	21944.1	1.86332e-05	8.53662e-43	0.00399184	43.7146	43.5971	43.6902
NSD2	O96028	NSD2_HUMAN	RIIDAGPKGNY	_RIIDAGPKGNY_.3	_RIIDAGPKGNY_	22252	21738.8	21944.1	4.78997e-05	2.52801e-38	1.08017e-13	43.7045	43.6131	43.6958
NSD2	O96028	NSD2_HUMAN	SADPLLHSY	_SADPLLHSY_.2	_SADPLLHSY_	36718.3	33279.8	34283.9	3.53479e-07	1.58421e-72	3.03802e-52	65.4702	65.2814	65.3486
NSD2	O96028	NSD2_HUMAN	ITDKTARTSSY	_ITDKTARTSSY_.2	_ITDKTARTSSY_	2810.96	1661.88	2004.73	0.000758168	1.34659e-51	0.00880358	23.8171	23.8825	24.0336
MT-CYB	P00156	CYB_HUMAN	YSPDASTAF	_YSPDASTAF_.1	_YSPDASTAF_	25550.8	22095.8	27020.6	9.18791e-05	1.48426e-31	2.26209e-07	67.7275	67.507	67.6488
LDHA	P00338	LDHA_HUMAN	GMNVAGVSL	_GM[Oxidation (M)]NVAGVSL_.1	_GM[Oxidation (M)]NVAGVSL_	4697.31	5113.4	4640.84	0.00673487	0.00111997	0.00732975	77.1265	77.0308	77.0924
ALDH1A1	P00352	AL1A1_HUMAN	ASERGRLLY	_ASERGRLLY_.3	_ASERGRLLY_	674710	598993	630642	7.32535e-05	3.4762e-24	5.76646e-24	41.4612	41.3593	41.4207
ALDH1A1	P00352	AL1A1_HUMAN	ASERGRLLY	_ASERGRLLY_.2	_ASERGRLLY_	674710	598993	630642	0.000130029	5.23038e-36	5.63141e-35	41.4481	41.3985	41.4285
ALDH1A1	P00352	AL1A1_HUMAN	PIDGNFFTY	_PIDGNFFTY_.2	_PIDGNFFTY_	214881	208023	213268	3.07657e-07	1.49757e-70	5.14548e-60	107.743	107.931	107.852
ALDH1A1	P00352	AL1A1_HUMAN	PIDGNFFTY	_PIDGNFFTY_.1	_PIDGNFFTY_	214881	208023	213268	9.81589e-07	4.15636e-66	3.76379e-48	107.761	107.933	107.838
DHFR	P00374	DYR_HUMAN	RPLKGRINL	_RPLKGRINL_.3	_RPLKGRINL_	197818	181157	208644	0.000236043	2.40912e-24	1.64674e-14	36.7903	36.798	36.8386
CYB5R3	P00387-2	NB5R3_HUMAN	YFKDTHPKF	_YFKDTHPKF_.2	_YFKDTHPKF_	36916.9	34776.7	33756.2	3.09255e-06	4.60375e-53	8.06849e-41	40.9033	40.8483	40.8733
GSR	P00390-5	GSHR_HUMAN	AIYQNNLTK	_AIYQNNLTK_.2	_AIYQNNLTK_	19826	Non Numérique	Non Numérique	0.000614356	Filtered	Filtered	37.8433	Filtered	Filtered
MT-CO2	P00403	COX2_HUMAN	FTATRPGVY	_FTATRPGVY_.2	_FTATRPGVY_	2.55738e+06	2762224	2.65146e+06	3.05803e-07	9.57882e-74	1.65298e-59	54.5357	54.286	54.5379
MT-CO2	P00403	COX2_HUMAN	YTDYGGLIFNSY	_YTDYGGLIFNSY_.2	_YTDYGGLIFNSY_	356254	301355	360192	3.08999e-07	2.10378e-74	8.78925e-59	115.384	115.619	115.525
MT-CO2	P00403	COX2_HUMAN	FTATRPGVYY	_FTATRPGVYY_.2	_FTATRPGVYY_	81740.9	78210.6	72298.4	0.000136164	3.84366e-25	2.7182e-15	65.5166	65.2545	65.3688
MT-CO2	P00403	COX2_HUMAN	ALPSLRILY	_ALPSLRILY_.2	_ALPSLRILY_	11836.4	9476.53	9718.71	1.09718e-06	2.57854e-53	6.97812e-30	106.549	106.664	106.523
MT-CO2	P00403	COX2_HUMAN	LPIEAPIRM	_LPIEAPIRM_.2	_LPIEAPIRM_	Non Numérique	6459.3	6059.33	Filtered	1.50638e-22	0.00232129	Filtered	94.6831	94.5137
F13A1	P00488	F13A_HUMAN	EIRPNSTVQW	_EIRPNSTVQW_.2	_EIRPNSTVQW_	Non Numérique	120732	Non Numérique	Filtered	0.00825317	Filtered	Filtered	70.5329	Filtered
PNP	P00491	PNPH_HUMAN	IPNFPRSTV	_IPNFPRSTV_.2	_IPNFPRSTV_	150348	143226	137380	3.67048e-07	1.19488e-73	2.62998e-55	69.9811	69.8232	69.861
PNP	P00491	PNPH_HUMAN	GYPLWKVTF	_GYPLWKVTF_.2	_GYPLWKVTF_	10843.2	20841.3	26592.4	0.000104028	3.71234e-69	1.43424e-46	108.758	108.906	108.734
PNP	P00491	PNPH_HUMAN	KQMGEQREL	_KQMGEQREL_.2	_KQMGEQREL_	3962.47	4039.58	Non Numérique	0.00615093	0.00431384	Filtered	24.2322	24.2768	Filtered
ABL1	P00519	ABL1_HUMAN	SPGQRSISL	_SPGQRSISL_.2	_SPGQRSISL_	121965	119047	128243	0.00127184	0.00271873	0.000927217	51.3355	51.1489	51.2641
ABL1	P00519	ABL1_HUMAN	ESESSPGQRSISLRY	_ESESSPGQRSISLRY_.3	_ESESSPGQRSISLRY_	9032.96	9144.51	9634.58	0.00832077	1.09471e-07	3.09218e-05	55.8026	55.5946	55.7578
PGK1	P00558	PGK1_HUMAN	LPQKAGGFL	_LPQKAGGFL_.2	_LPQKAGGFL_	181954	178839	186551	3.04869e-07	8.80518e-76	2.23025e-53	68.8537	68.6959	68.7018
AK1	P00568	KAD1_HUMAN	ATEPVIAFY	_ATEPVIAFY_.1	_ATEPVIAFY_	179338	169043	153767	3.04869e-07	1.9585e-81	1.72408e-64	108.324	108.512	108.402
OAS1	P00973	OAS1_HUMAN	APRWGNPRAL	_APRWGNPRAL_.3	_APRWGNPRAL_	87676.8	83156.2	79286.5	9.16719e-06	7.32121e-24	1.4987e-17	51.9474	51.7084	51.8656
A2M	P01023	A2MG_HUMAN	AQEGDHGSHVY	_AQEGDHGSHVY_.2	_AQEGDHGSHVY_	2109.37	2422.09	Non Numérique	0.00887359	0.00537363	Filtered	19.2513	19.1495	Filtered
A2M	P01023	A2MG_HUMAN	KHYDGSYSTF	_KHYDGSYSTF_.2	_KHYDGSYSTF_	Non Numérique	19830.9	Non Numérique	Filtered	0.00742553	Filtered	Filtered	42.9489	Filtered
C5	P01031	CO5_HUMAN	HYLETGNHW	_HYLETGNHW_.2	_HYLETGNHW_	13755.6	14282.8	Non Numérique	0.000656406	3.50543e-31	Filtered	49.1427	48.9411	Filtered
CST3	P01034	CYTC_HUMAN	MAGPLRAPL	_MAGPLRAPL_.2	_MAGPLRAPL_	132869	131566	132290	5.94782e-07	6.62326e-65	3.62581e-52	77.4088	77.2973	77.3014
CST3	P01034	CYTC_HUMAN	MAGPLRAPL	_M[Oxidation (M)]AGPLRAPL_.2	_M[Oxidation (M)]AGPLRAPL_	132869	131566	132290	1.12596e-05	6.31161e-46	8.48707e-40	68.6081	68.4451	68.451
MYC	P01106	MYC_HUMAN	SPNPARGHSV	_SPNPARGHSV_.2	_SPNPARGHSV_	118433	114527	122936	3.04869e-07	1.49717e-79	5.38672e-62	18.9957	18.9254	19.1232
MYC	P01106	MYC_HUMAN	KLVSEKLASY	_KLVSEKLASY_.2	_KLVSEKLASY_	20554	22689.7	19998.2	0.00195674	0.00219396	0.000385057	50.5161	50.3451	50.5335
MYC	P01106	MYC_HUMAN	KATAYILSV	_KATAYILSV_.2	_KATAYILSV_	390014	369747	371492	0.000145869	2.56408e-26	4.20589e-27	78.9304	78.9336	78.8296
MYC	P01106	MYC_HUMAN	YPAAKRVKL	_YPAAKRVKL_.2	_YPAAKRVKL_	28269.7	18672.1	25554.1	2.38731e-05	5.01574e-05	1.32631e-07	33.5888	33.5913	33.6527
KRAS	P01116	RASK_HUMAN	KSFEDIHHY	_KSFEDIHHY_.3	_KSFEDIHHY_	51419.9	50465.5	80267	0.000183279	9.54196e-21	1.71889e-22	35.9603	36.0099	36.1287
KRAS	P01116	RASK_HUMAN	KSFEDIHHY	_KSFEDIHHY_.2	_KSFEDIHHY_	51419.9	50465.5	80267	0.00452979	0.00013803	Filtered	35.9745	36.0241	Filtered
IGKV3-20	P01619	KV320_HUMAN	METPAQLLF	_METPAQLLF_.2	_METPAQLLF_	271130	253938	272936	0.000578982	6.29338e-05	0.00314351	115.538	115.747	115.658
IGHA1	P01876	IGHA1_HUMAN	QPDGNVVIA	_QPDGNVVIA_.1	_QPDGNVVIA_	90828.3	Non Numérique	Non Numérique	0.00817203	Filtered	Filtered	60.2351	Filtered	Filtered
HLA-B	P01889	1B07_HUMAN	QSEAGSHTLQSMY	_QSEAGSHTLQSMY_.2	_QSEAGSHTLQSMY_	2296.44	2321.9	10057.2	0.000433641	5.79155e-13	Filtered	56.275	56.0776	Filtered
HLA-B	P01889	1B07_HUMAN	QSEAGSHTLQSMY	_QSEAGSHTLQSM[Oxidation (M)]Y_.2	_QSEAGSHTLQSM[Oxidation (M)]Y_	2296.44	2321.9	10057.2	Filtered	Filtered	0.000621009	Filtered	Filtered	41.2914
HLA-A	P01892	1A02_HUMAN	GSHSMRYFFTSVSRPGR	_GSHSMRYFFTSVSRPGR_.4	_GSHSMRYFFTSVSRPGR_	6.4554e+06	6016599	7.30849e+06	1.89013e-06	3.50808e-47	1.92184e-36	58.1039	57.9472	57.9498
HLA-A	P01892	1A02_HUMAN	GSHSMRYFFTSVSRPGR	_GSHSM[Oxidation (M)]RYFFTSVSRPGR_.4	_GSHSM[Oxidation (M)]RYFFTSVSRPGR_	6.4554e+06	6016599	7.30849e+06	8.57194e-06	1.34167e-49	6.41561e-31	49.2166	49.0515	49.1394
HLA-A	P01892	1A02_HUMAN	GSHSMRYFFTSVSRPGR	_GSHSMRYFFTSVSRPGR_.3	_GSHSMRYFFTSVSRPGR_	6.4554e+06	6016599	7.30849e+06	0.000166418	7.7818e-22	1.51231e-05	58.1484	57.9551	57.9576
HLA-A	P01892	1A02_HUMAN	GSHSMRYFFTSVSRPGR	_GSHSM[Oxidation (M)]RYFFTSVSRPGR_.3	_GSHSM[Oxidation (M)]RYFFTSVSRPGR_	6.4554e+06	6016599	7.30849e+06	7.1717e-06	2.17e-53	2.32146e-31	49.214	49.0437	49.1003
HLA-A	P01892	1A02_HUMAN	VMAPRTLVL	_VM[Oxidation (M)]APRTLVL_.2	_VM[Oxidation (M)]APRTLVL_	7153886	7281536	7755298	1.08022e-06	7.0743e-55	3.45884e-43	79.3224	79.4766	79.1744
HLA-A	P01892	1A02_HUMAN	VMAPRTLVL	_VMAPRTLVL_.2	_VMAPRTLVL_	7153886	7281536	7755298	3.57804e-07	7.3035e-68	6.47385e-50	86.1877	86.1908	86.1044
HLA-A	P01892	1A02_HUMAN	RYLENGKETL	_RYLENGKETL_.2	_RYLENGKETL_	554471	543675	577961	3.46209e-06	3.27619e-54	6.80085e-35	41.2793	41.2504	41.2649
HLA-A	P01892	1A02_HUMAN	RYLENGKETL	_RYLENGKETL_.3	_RYLENGKETL_	554471	543675	577961	0.000343741	0.000362866	0.000435053	41.3005	41.256	41.2861
HLA-A	P01892	1A02_HUMAN	TWQRDGEDQTQDTEL	_TWQRDGEDQTQDTEL_.2	_TWQRDGEDQTQDTEL_	8659.27	9831.29	8777.82	6.57772e-07	6.49796e-76	2.02926e-62	55.7524	55.5444	55.7599
HLA-A	P01892	1A02_HUMAN	YLENGKETL	_YLENGKETL_.2	_YLENGKETL_	Non Numérique	Non Numérique	27538.2	Filtered	Filtered	0.00691734	Filtered	Filtered	52.6159
HLA-DRB1	P01911	2B1F_HUMAN	RVQPKVTVY	_RVQPKVTVY_.2	_RVQPKVTVY_	1.0224e+06	969062	1.00684e+06	3.06662e-07	2.61348e-74	1.51288e-57	43.659	43.5363	43.6607
COL1A1	P02452	CO1A1_HUMAN	GPVGARGPA	_GPVGARGPA_.2	_GPVGARGPA_	2.47456e+06	2406913	Non Numérique	0.00704706	0.00747202	Filtered	30.4199	30.4225	Filtered
LMNA	P02545	LMNA_HUMAN	RQNGDDPLLTY	_RQNGDDPLLTY_.2	_RQNGDDPLLTY_	617635	633939	554770	3.04869e-07	3.71142e-77	4.81445e-63	71.9043	71.7148	71.7484
LMNA	P02545	LMNA_HUMAN	AQHEDQVEQY	_AQHEDQVEQY_.2	_AQHEDQVEQY_	107298	101535	101001	3.04869e-07	4.46196e-80	6.39262e-63	32.6745	32.6874	32.8168
LMNA	P02545	LMNA_HUMAN	SSSGDPAEY	_SSSGDPAEY_.1	_SSSGDPAEY_	101030	101143	104442	3.04869e-07	3.79297e-82	6.94501e-63	36.1637	36.1741	36.3766
LMNA	P02545	LMNA_HUMAN	RMQQQLDEY	_RMQQQLDEY_.2	_RMQQQLDEY_	49023.9	49214.5	48381.8	5.04896e-07	6.35058e-71	5.724e-55	46.6875	46.4546	46.6992
LMNA	P02545	LMNA_HUMAN	RMQQQLDEY	_RM[Oxidation (M)]QQQLDEY_.2	_RM[Oxidation (M)]QQQLDEY_	49023.9	49214.5	48381.8	3.04869e-07	1.9714e-82	3.04081e-59	38.5479	38.5294	38.6538
LMNA	P02545	LMNA_HUMAN	KVREEFKEL	_KVREEFKEL_.2	_KVREEFKEL_	70203	61742.7	68480.1	3.04869e-07	6.83334e-81	1.42768e-57	38.6083	38.5847	38.6568
LMNA	P02545	LMNA_HUMAN	ELDFQKNIY	_ELDFQKNIY_.2	_ELDFQKNIY_	31193.6	28646	28901	2.34993e-05	2.85409e-34	2.26339e-08	78.3081	78.2542	78.2849
LMNA	P02545	LMNA_HUMAN	SVAKERARLQL	_SVAKERARLQL_.3	_SVAKERARLQL_	24526.7	21683.2	27660.8	5.19662e-05	6.53611e-44	3.67635e-41	40.2047	40.1966	40.1747
LMNA	P02545	LMNA_HUMAN	VYIDRVRSL	_VYIDRVRSL_.3	_VYIDRVRSL_	18347942	18095310	18453366	1.62371e-06	5.22716e-59	3.49934e-38	59.8219	59.633	59.7311
LMNA	P02545	LMNA_HUMAN	VYIDRVRSL	_VYIDRVRSL_.2	_VYIDRVRSL_	18347942	18095310	18453366	3.04869e-07	1.08805e-75	1.92402e-54	59.8257	59.6161	59.7401
LMNA	P02545	LMNA_HUMAN	KQREFESRL	_KQREFESRL_.2	_KQREFESRL_	3713.03	Non Numérique	Non Numérique	0.00207139	Filtered	Filtered	29.3428	Filtered	Filtered
MBP	P02686	MBP_HUMAN	GQRPGFGY	_GQRPGFGY_.2	_GQRPGFGY_	859230	890240	779831	6.78426e-07	1.21427e-42	1.23972e-33	46.6692	46.4154	46.6338
MBP	P02686	MBP_HUMAN	FGYGGRASDY	_FGYGGRASDY_.2	_FGYGGRASDY_	189370	175227	168472	1.33037e-05	9.36485e-55	8.57899e-55	50.3416	50.0562	50.3694
MBP	P02686	MBP_HUMAN	KYLATASTM	_KYLATASTM_.2	_KYLATASTM_	53896.2	64259.1	54147.2	5.90867e-05	1.34802e-46	0.00385515	49.0912	48.8426	49.0558
C1QA	P02745	C1QA_HUMAN	QPRPAFSAI	_QPRPAFSAI_.2	_QPRPAFSAI_	12894.1	11034.4	11858.9	0.00540409	0.000127428	0.000286054	68.2842	68.1076	68.1322
FN1	P02751-7	FINC_HUMAN	FVDSSVGYY	_FVDSSVGYY_.1	_FVDSSVGYY_	38119	35890.8	36290.2	6.40832e-05	3.41184e-29	1.41276e-09	78.5768	78.5647	78.6164
TFRC	P02786	TFR1_HUMAN	RYNSQLLSF	_RYNSQLLSF_.2	_RYNSQLLSF_	307254	311885	320393	5.20797e-07	1.31197e-63	1.0076e-51	84.6687	84.745	84.6948
MT-ND2	P03891	NU2M_HUMAN	KLAPISIMY	_KLAPISIM[Oxidation (M)]Y_.2	_KLAPISIM[Oxidation (M)]Y_	5617.96	4184.57	3953.24	0.000602365	7.5772e-05	0.00545955	84.8769	84.9062	84.8193
MT-ND5	P03915	NU5M_HUMAN	NSDPNINQFFKY	_NSDPNINQFFKY_.2	_NSDPNINQFFKY_	21229.7	20545.8	22756	3.04869e-07	5.88082e-78	2.78258e-47	96.162	96.2816	96.0858
MT-ND6	P03923	NU6M_HUMAN	KPSPIYGGL	_KPSPIYGGL_.2	_KPSPIYGGL_	193210	201521	192995	2.5131e-06	4.73666e-53	2.33588e-39	66.2204	66.0004	66.0685
HMGCR	P04035	HMDH_HUMAN	LSEPSSLQY	_LSEPSSLQY_.1	_LSEPSSLQY_	5354143	5485395	5.48999e+06	2.56478e-06	9.7942e-55	2.65835e-47	72.1591	72.001	72.1027
HMGCR	P04035	HMDH_HUMAN	LSEPSSLQY	_LSEPSSLQY_.2	_LSEPSSLQY_	5354143	5485395	5.48999e+06	3.22932e-06	9.05409e-53	2.79946e-44	72.1745	72.0163	72.0867
HMGCR	P04035	HMDH_HUMAN	KLSEPSSLQY	_KLSEPSSLQY_.2	_KLSEPSSLQY_	205374	197753	183382	6.3615e-07	4.44635e-64	1.47522e-45	59.9466	59.7214	59.897
HMGCR	P04035	HMDH_HUMAN	AMAGSIGGY	_AMAGSIGGY_.1	_AMAGSIGGY_	32578.5	33082.3	31726.1	2.78817e-06	1.79842e-57	2.61593e-41	64.7945	64.5691	64.7402
HMGCR	P04035	HMDH_HUMAN	AMAGSIGGY	_AM[Oxidation (M)]AGSIGGY_.1	_AM[Oxidation (M)]AGSIGGY_	32578.5	33082.3	31726.1	3.61889e-07	1.02653e-68	9.65716e-41	51.9416	51.6975	52.0219
[truncated: 13,625 more rows]

## Sheet: Prosit-BigLib_0D5P_metrics
R.FileName	PEP.GroupingKey	PEP.Quantity	EG.iRTPredicted	EG.PrecursorId	EG.Pvalue	EG.Qvalue	EG.ApexRT	EG.DeltaiRT	EG.TotalQuantity (Settings)	EG.DeltaRT	EG.RTPredicted	EG.SignalToNoise	EG.Cscore	EG.IntCorrScore	FG.FragmentCount	FG.ShapeQualityScore
20201007_DIA_INT001-00341-HLAIp_R03	QSEDFAVYY	314969	89.7533	_QSEDFAVYY_.1	3.82987e-05	0.000531704	94.7009	9.81324	314969	7.92149	86.7794	175.553	0.739198	0.505148	6	0.862524
20201007_DIA_INT001-00341-HLAIp_R03	SYSSTFHSL	808262	57.1251	_SYSSTFHSL_.2	1.72188e-09	3.04869e-07	61.0196	-7.56417	808262	-3.43974	64.4593	260.075	0.886931	0.989609	6	0.985836
20201007_DIA_INT001-00341-HLAIp_R03	KQAEELRQY	10961.3	3.6058	_KQAEELRQY_.2	2.10897e-05	0.000321714	28.9968	-5.65611	10961.3	-2.21033	31.2071	6.51947	0.764415	0.913676	6	0.741263
20201007_DIA_INT001-00341-HLAIp_R03	TPNGGSTTL	243404	8.48361	_TPNGGSTTL_.1	3.82527e-09	3.12852e-07	42.0299	8.79378	429701	7.63548	34.3945	543.354	0.880648	0.943915	6	0.981828
20201007_DIA_INT001-00341-HLAIp_R03	TPNGGSTTL	243404	8.48361	_TPNGGSTTL_.2	1.90252e-07	4.7267e-06	42.0223	8.78988	57106.5	7.6278	34.3945	11.9914	0.844466	0.793697	4	0.93784
20201007_DIA_INT001-00341-HLAIp_R03	SPRTVDEKL	12549.4	7.87119	_SPRTVDEKL_.2	1.83387e-06	3.58483e-05	33.1132	-2.19334	12549.4	-1.16336	34.2766	10.7823	0.816021	0.99429	6	0.656421
20201007_DIA_INT001-00341-HLAIp_R03	TTDLSFLDKY	317161	100.189	_TTDLSFLDKY_.2	1.0011e-09	3.04869e-07	94.0033	-1.05323	317161	-0.787405	94.7907	247.357	0.891047	0.996012	6	0.983354
20201007_DIA_INT001-00341-HLAIp_R03	ALDQFQEKY	238160	49.2932	_ALDQFQEKY_.2	2.6219e-05	0.00038754	61.1692	0.540501	238160	0.688145	60.4811	45.2933	0.756043	0.938851	6	0.82027
20201007_DIA_INT001-00341-HLAIp_R03	KYVDLTVSF	109579	105.139	_KYVDLTVSF_.2	3.46315e-05	0.000486705	85.9179	-15.9932	109579	-10.3168	96.2347	45.7116	0.742662	0.951266	6	0.669299
20201007_DIA_INT001-00341-HLAIp_R03	SPKRPPSPIKF	4408.64	24.8532	_SPKRPPSPIKF_.3	0.000456657	0.00565264	48.9728	6.0843	4408.64	3.2217	45.7511	9.63317	0.706133	0.605245	6	0.68021
20201007_DIA_INT001-00341-HLAIp_R03	GSDPYVRMY	286523	26.9126	_GSDPYVRM[Oxidation (M)]Y_.2	5.9952e-09	3.64228e-07	46.3612	-1.34826	315895	-0.352866	46.714	137.009	0.876981	0.984539	6	0.979576
20201007_DIA_INT001-00341-HLAIp_R03	GSDPYVRMY	286523	56.2565	_GSDPYVRMY_.2	2.23192e-07	5.43714e-06	62.6199	-3.81466	257151	-1.60494	64.2248	41.9732	0.842714	0.974709	6	0.808762
20201007_DIA_INT001-00341-HLAIp_R03	NYLVLPNRI	31826.3	98.0117	_NYLVLPNRI_.2	1.22357e-09	3.04869e-07	92.6202	0.823407	31826.3	1.24347	91.3768	12.8579	0.889538	0.98928	6	0.881273
20201007_DIA_INT001-00341-HLAIp_R03	YTDSSSILNY	46240	76.4098	_YTDSSSILNY_.2	3.54928e-08	1.17647e-06	83.684	10.056	46240	5.87702	77.807	15.0463	0.861362	0.987407	6	0.932834
20201007_DIA_INT001-00341-HLAIp_R03	KYLDVHSMHQL	22262.6	42.1965	_KYLDVHSMHQL_.3	1.22378e-05	0.000199199	56.5556	1.39149	43574.5	1.03033	55.5253	13.8801	0.780409	0.890357	6	0.76942
20201007_DIA_INT001-00341-HLAIp_R03	KYLDVHSMHQL	22262.6	42.1965	_KYLDVHSMHQL_.2	2.15862e-05	0.00032804	56.5772	1.41079	3596.23	1.0519	55.5253	7.32022	0.763594	0.98734	6	0.602452
20201007_DIA_INT001-00341-HLAIp_R03	KYLDVHSMHQL	22262.6	19.5319	_KYLDVHSM[Oxidation (M)]HQL_.3	0.000515241	0.00631192	43.2844	2.3343	19617.2	0.692766	42.5917	5.85256	0.702401	0.927861	6	0.651598
20201007_DIA_INT001-00341-HLAIp_R03	TYSYVPPQW	95859.9	96.3864	_TYSYVPPQW_.2	1.02447e-05	0.000170093	97.757	10.7672	95859.9	6.99489	90.7621	21.2434	0.784723	0.997765	4	0.522378
20201007_DIA_INT001-00341-HLAIp_R03	YAAPPHVI	33944.9	49.5566	_YAAPPHVI_.2	2.6613e-06	5.01995e-05	63.2206	3.29962	33944.9	2.20966	61.0109	18.7377	0.810312	0.966042	6	0.814274
20201007_DIA_INT001-00341-HLAIp_R03	AVYPVRSAY	313308	37.6103	_AVYPVRSAY_.2	4.77671e-08	1.48129e-06	55.4502	4.11226	313308	1.77471	53.6755	144.808	0.85855	0.967684	6	0.902722
20201007_DIA_INT001-00341-HLAIp_R03	RIQQQTNTY	7839.06	-1.66511	_RIQQQTNTY_.2	2.01852e-07	4.9718e-06	27.6218	-2.23805	7839.06	-1.92379	29.5456	10.5352	0.84382	0.890234	6	0.860925
20201007_DIA_INT001-00341-HLAIp_R03	RVRDIVPTL	142976	70.7524	_RVRDIVPTL_.3	8.60181e-09	4.40314e-07	69.1125	-8.26726	142976	-4.26192	73.3744	64.7502	0.873961	0.953108	5	0.960187
20201007_DIA_INT001-00341-HLAIp_R03	APAKNGAGSL	73643.3	-7.37797	_APAKNGAGSL_.2	1.44818e-07	3.73867e-06	24.7342	-0.403983	73643.3	-0.370576	25.1047	28.2035	0.847393	0.996505	6	0.842612
20201007_DIA_INT001-00341-HLAIp_R03	NYPNSVAAL	6374.41	67.339	_NYPNSVAAL_.1	0.000500356	0.00615012	77.4832	8.90239	8257	6.10342	71.3798	9.50756	0.703366	0.982358	6	0.570817
20201007_DIA_INT001-00341-HLAIp_R03	NYPNSVAAL	6374.41	67.339	_NYPNSVAAL_.2	0.000342337	0.00434183	77.4949	8.90844	4491.82	6.11506	71.3798	5.75826	0.713102	0.971913	4	0.815106
20201007_DIA_INT001-00341-HLAIp_R03	KVVEPLKTY	25047.1	31.2634	_KVVEPLKTY_.2	4.19834e-07	9.51622e-06	47.2695	-2.56922	25047.1	-1.83538	49.1049	36.4527	0.835472	0.98131	6	0.818402
20201007_DIA_INT001-00341-HLAIp_R03	GQSPPVAEF	10951	70.3821	_GQSPPVAEF_.2	8.61998e-08	2.40317e-06	76.3028	4.97971	10951	2.95282	73.35	5.67438	0.85275	0.942935	4	0.833247
20201007_DIA_INT001-00341-HLAIp_R03	TPDTGRILSKL	216924	66.9687	_TPDTGRILSKL_.3	2.22559e-09	3.04869e-07	69.1011	-4.48921	310909	-1.74434	70.8454	212.607	0.884942	0.992399	4	0.982451
20201007_DIA_INT001-00341-HLAIp_R03	TPDTGRILSKL	216924	66.9687	_TPDTGRILSKL_.2	4.69073e-09	3.33173e-07	69.1059	-4.48676	122940	-1.73946	70.8454	69.0941	0.878996	0.984218	6	0.969288
20201007_DIA_INT001-00341-HLAIp_R03	AQREPLSSETQY	15332.3	27.1938	_AQREPLSSETQY_.2	2.91517e-09	3.05255e-07	47.5858	2.3591	15332.3	0.761314	46.8245	18.4715	0.882819	0.985622	6	0.955967
20201007_DIA_INT001-00341-HLAIp_R03	TYAPVAFRY	347873	77.2249	_TYAPVAFRY_.2	1.97109e-09	3.04869e-07	80.0443	3.15606	347873	1.51605	78.5282	73.0881	0.885887	0.989513	6	0.978668
20201007_DIA_INT001-00341-HLAIp_R03	KMTISQQEF	10204.1	31.818	_KM[Oxidation (M)]TISQQEF_.2	0.000303077	0.00387632	46.8107	-4.65525	10204.1	-2.53301	49.3437	2.56338	0.715505	0.957817	6	0.591885
20201007_DIA_INT001-00341-HLAIp_R03	FSDGRTQKY	145028	-5.6391	_FSDGRTQKY_.2	2.14505e-09	3.04869e-07	24.1851	-2.70965	145028	-1.9168	26.1019	223.736	0.885229	0.948501	6	0.971877
20201007_DIA_INT001-00341-HLAIp_R03	LSDIVIEKY	978942	74.5351	_LSDIVIEKY_.2	8.63033e-09	4.40418e-07	76.0581	0.610492	1.95424e+06	0.635359	75.4227	221.617	0.873933	0.981704	6	0.985553
20201007_DIA_INT001-00341-HLAIp_R03	LSDIVIEKY	978942	74.5351	_LSDIVIEKY_.1	3.00721e-05	0.000434395	76.0703	0.617687	3641.28	0.647566	75.4227	11.8326	0.749723	0.785529	6	0.635693
20201007_DIA_INT001-00341-HLAIp_R03	TYQHVPVESF	949210	63.2013	_TYQHVPVESF_.2	2.93331e-09	3.05344e-07	69.6359	-0.155039	949210	-0.0686199	69.7046	210.934	0.88277	0.958398	6	0.98057
20201007_DIA_INT001-00341-HLAIp_R03	KYVTSAYQW	226033	65.8186	_KYVTSAYQW_.2	2.34652e-07	5.67599e-06	67.25	-4.33314	226033	-3.25406	70.504	27.2584	0.842159	0.989641	6	0.935434
20201007_DIA_INT001-00341-HLAIp_R03	TYADTLNHL	58799.5	64.7199	_TYADTLNHL_.2	4.33337e-07	9.78277e-06	68.8298	-2.37639	58799.5	-1.4561	70.2859	15.5074	0.835095	0.997442	6	0.825067
20201007_DIA_INT001-00341-HLAIp_R03	NSEQETLQKY	30167.3	22.8866	_NSEQETLQKY_.2	5.50061e-07	1.20992e-05	41.6562	-5.79911	30167.3	-2.46796	44.1242	43.4412	0.832205	0.997552	6	0.903007
20201007_DIA_INT001-00341-HLAIp_R03	NSEQETLQK	13501.2	-11.8513	_NSEQETLQK_.2	1.49505e-07	3.84519e-06	21.6639	0.723798	13501.2	0.777609	20.8863	20.6534	0.847056	0.963495	6	0.85538
20201007_DIA_INT001-00341-HLAIp_R03	LTDFIREEY	7.8972e+06	77.7725	_LTDFIREEY_.2	4.0909e-08	1.30926e-06	78.168	-0.878041	7.8972e+06	-0.3838	78.5518	2207.15	0.860026	0.997317	6	0.989287
20201007_DIA_INT001-00341-HLAIp_R03	DSDEISGKMNTY	8517.46	42.4512	_DSDEISGKMNTY_.2	2.5033e-07	6.00923e-06	55.7036	0.0104435	9015.64	0.00701975	55.6966	16.128	0.841437	0.985929	6	0.791877
20201007_DIA_INT001-00341-HLAIp_R03	DSDEISGKMNTY	8517.46	15.6145	_DSDEISGKM[Oxidation (M)]NTY_.2	3.02327e-08	1.04311e-06	40.5463	0.358901	8019.28	0.375986	40.1703	23.5261	0.862854	0.994957	6	0.845383
20201007_DIA_INT001-00341-HLAIp_R03	LPRGGLTSI	30473.6	64.1149	_LPRGGLTSI_.2	0.000531656	0.00648995	67.6089	-2.39968	30473.6	-2.5	70.1089	19.9094	0.701325	0.989232	6	0.595223
20201007_DIA_INT001-00341-HLAIp_R03	RYGIHPAKF	1.18872e+06	14.8704	_RYGIHPAKF_.3	1.49462e-06	2.9819e-05	40.0458	0.625748	1.18872e+06	0.416024	39.6298	128.204	0.818993	0.990102	6	0.972102
20201007_DIA_INT001-00341-HLAIp_R03	LSDANLSRY	46497.5	37.9893	_LSDANLSRY_.2	1.38265e-05	0.000222239	52.3253	-1.78991	46497.5	-1.46773	53.793	16.8032	0.777238	0.901009	6	0.922065
20201007_DIA_INT001-00341-HLAIp_R03	ASEPRNMAY	108282	14.7835	_ASEPRNMAY_.2	2.22986e-08	8.29034e-07	38.14	-1.52516	134609	-1.45844	39.5984	41.0317	0.865635	0.994932	6	0.922005
20201007_DIA_INT001-00341-HLAIp_R03	ASEPRNMAY	108282	-8.80374	_ASEPRNM[Oxidation (M)]AY_.2	9.15141e-09	4.54187e-07	25.1044	1.42529	81954.1	1.26728	23.8371	61.7771	0.873436	0.996281	6	0.883106
20201007_DIA_INT001-00341-HLAIp_R03	RQQPPSTTTF	173343	25.4626	_RQQPPSTTTF_.2	7.69589e-10	3.04869e-07	45.4475	-0.979604	173343	-0.815552	46.2631	51.6136	0.893002	0.989535	6	0.981622
20201007_DIA_INT001-00341-HLAIp_R03	STSGHVELY	131807	37.0049	_STSGHVELY_.2	3.69777e-08	1.21143e-06	49.9379	-3.87435	131807	-3.09596	53.0339	27.8625	0.860978	0.96242	6	0.929532
20201007_DIA_INT001-00341-HLAIp_R03	MYIARQLSF	35084.2	96.2792	_MYIARQLSF_.2	0.00063686	0.00761662	88.6068	-2.18644	45952.6	-2.08648	90.6933	25.9307	0.694393	0.587871	6	0.726534
20201007_DIA_INT001-00341-HLAIp_R03	MYIARQLSF	35084.2	81.2688	_M[Oxidation (M)]YIARQLSF_.2	2.95618e-05	0.000428161	77.801	-4.86212	24215.7	-3.16231	80.9633	8.64349	0.750567	0.967531	6	0.646481
20201007_DIA_INT001-00341-HLAIp_R03	RQPPSTTTF	966833	22.1242	_RQPPSTTTF_.2	1.77113e-07	4.44085e-06	43.0933	-0.902126	966833	-0.306329	43.3996	102.473	0.845241	0.98309	6	0.9672
20201007_DIA_INT001-00341-HLAIp_R03	KYGNFIDKL	21649.2	70.7363	_KYGNFIDKL_.2	9.199e-07	1.92005e-05	69.2134	-8.20052	21649.2	-4.15985	73.3733	8.46512	0.825653	0.970594	6	0.786239
20201007_DIA_INT001-00341-HLAIp_R03	RTDELVREY	436315	25.8997	_RTDELVREY_.3	2.6213e-09	3.04869e-07	44.5918	-2.63791	583335	-1.91462	46.5064	118.42	0.883659	0.999087	6	0.976938
20201007_DIA_INT001-00341-HLAIp_R03	RTDELVREY	436315	25.8997	_RTDELVREY_.2	7.09e-09	3.94322e-07	44.6019	-2.62981	289295	-1.90452	46.5064	161.81	0.875587	0.985631	6	0.984518
20201007_DIA_INT001-00341-HLAIp_R03	PFLPSPDTNPTF	322183	120.761	_PFLPSPDTNPTF_.2	1.04825e-09	3.04869e-07	111.331	6.42203	322183	4.80462	106.527	641.132	0.890702	0.974893	6	0.977888
20201007_DIA_INT001-00341-HLAIp_R03	SPSEPGRAV	328564	-6.79354	_SPSEPGRAV_.2	4.07523e-07	9.269e-06	28.1326	3.66925	328564	2.62599	25.5066	414.257	0.835825	0.963688	5	0.905276
20201007_DIA_INT001-00341-HLAIp_R03	RYPNSHTHYF	556150	12.4869	_RYPNSHTHYF_.3	1.03006e-08	4.86824e-07	35.952	-2.54966	1022888	-1.94299	37.895	411.653	0.872427	0.903548	6	0.976246
20201007_DIA_INT001-00341-HLAIp_R03	RYPNSHTHYF	556150	12.4869	_RYPNSHTHYF_.2	5.99779e-09	3.64281e-07	35.9517	-2.5498	89410.9	-1.94332	37.895	55.5941	0.876978	0.971055	6	0.899408
20201007_DIA_INT001-00341-HLAIp_R03	QYEQVKQLF	120731	77.642	_QYEQVKQLF_.2	2.94769e-07	6.95002e-06	76.1504	-2.442	120731	-2.39585	78.5462	36.2789	0.83959	0.967181	6	0.831362
20201007_DIA_INT001-00341-HLAIp_R03	VTRPTGVSF	32510.3	52.4263	_VTRPTGVSF_.2	9.22552e-05	0.00123523	59.7538	-3.74222	32510.3	-2.83479	62.5886	17.166	0.72924	0.985122	6	0.633336
20201007_DIA_INT001-00341-HLAIp_R03	AIDNPLHY	22345.1	65.0959	_AIDNPLHY_.1	4.06509e-06	7.3844e-05	68.6774	-2.82874	22345.1	-1.69131	70.3688	10.9564	0.803253	0.958671	6	0.748887
20201007_DIA_INT001-00341-HLAIp_R03	GPEADRHLL	9155.23	23.5161	_GPEADRHLL_.2	2.01911e-06	3.90961e-05	43.3169	-1.54043	9155.23	-1.41885	44.7358	3.35314	0.814585	0.987479	6	0.883569
20201007_DIA_INT001-00341-HLAIp_R03	APFLRNVEL	435022	96.5418	_APFLRNVEL_.2	1.09391e-08	5.05634e-07	90.5807	-0.426939	435022	-0.190085	90.7707	143.72	0.871911	0.948551	6	0.928146
20201007_DIA_INT001-00341-HLAIp_R03	KQLAVYEEF	325905	78.6812	_KQLAVYEEF_.2	1.36248e-09	3.04869e-07	76.4405	-3.07383	325905	-2.78816	79.2287	112.526	0.888722	0.993	6	0.988216
20201007_DIA_INT001-00341-HLAIp_R03	YAIDNPLHY	101970	84.6481	_YAIDNPLHY_.2	3.85768e-05	0.00053533	81.2579	-2.26362	101970	-0.73469	81.9926	18.6719	0.739013	0.976248	6	0.697581
20201007_DIA_INT001-00341-HLAIp_R03	GQYEQVKQL	41653.4	29.8503	_GQYEQVKQL_.2	7.31765e-06	0.000125813	47.834	0.0213629	41653.4	0.0166294	47.8173	32.3323	0.792106	0.982125	6	0.792065
20201007_DIA_INT001-00341-HLAIp_R03	IIEKGLVTY	7414.05	64.705	_IIEKGLVTY_.2	7.35598e-06	0.000126375	69.1903	-2.18079	7414.05	-1.09235	70.2826	3.89436	0.791998	0.984387	6	0.705781
20201007_DIA_INT001-00341-HLAIp_R03	QSEFQQLPY	24832.7	87.5563	_QSEFQQLPY_.2	1.08663e-05	0.00017934	86.6941	1.94341	24832.7	2.32223	84.3719	12.9183	0.78333	0.93467	3	0.643697
20201007_DIA_INT001-00341-HLAIp_R03	TAAQVARVL	3079.7	51.7389	_TAAQVARVL_.2	0.000250549	0.00324049	59.4404	-3.9547	3079.7	-2.30419	61.7446	3.51457	0.71875	0.981867	6	0.617371
20201007_DIA_INT001-00341-HLAIp_R03	GPAGPGASL	116094	33.1977	_GPAGPGASL_.1	1.79235e-09	3.04869e-07	54.9848	7.88205	116094	4.98299	50.0018	209.965	0.886622	0.993146	6	0.947965
20201007_DIA_INT001-00341-HLAIp_R03	APAPKAYVL	75758.2	58.1341	_APAPKAYVL_.2	1.26941e-08	5.55808e-07	64.529	-0.682601	75758.2	-0.58333	65.1124	38.3494	0.870625	0.97135	6	0.907602
20201007_DIA_INT001-00341-HLAIp_R03	LQRLQELL	1.22112e+06	93.7033	_LQRLQELL_.2	2.28213e-05	0.000344402	88.3586	-0.268587	1.22112e+06	-0.118096	88.4767	431.643	0.761568	0.906686	6	0.900797
20201007_DIA_INT001-00341-HLAIp_R03	SPSPLRAGVDI	24455.5	72.9237	_SPSPLRAGVDI_.2	8.73953e-06	0.000147478	74.3243	-0.473353	24455.5	-0.411111	74.7354	11.0307	0.788323	0.951936	6	0.576783
20201007_DIA_INT001-00341-HLAIp_R03	RFLAARALRSF	45927.6	58.9916	_RFLAARALRSF_.3	3.69117e-07	8.48355e-06	62.5411	-6.5888	45927.6	-3.6146	66.1558	16.6404	0.836991	0.977238	6	0.948322
20201007_DIA_INT001-00341-HLAIp_R03	VSDIIGPDGLVY	3424.34	124.746	_VSDIIGPDGLVY_.2	2.351e-06	4.48562e-05	113.858	6.04143	3424.34	3.55432	110.304	10.207	0.812259	0.870054	6	0.786885
20201007_DIA_INT001-00341-HLAIp_R03	RPVPVPRSL	56598.1	32.5678	_RPVPVPRSL_.2	1.40299e-05	0.000225072	52.895	4.36123	56598.1	3.25786	49.6371	71.9237	0.776846	0.804683	6	0.711729
20201007_DIA_INT001-00341-HLAIp_R03	FLYGDHDGEVY	15074	69.5705	_FLYGDHDGEVY_.2	3.69027e-05	0.000514498	74.8619	3.62164	15074	1.56492	73.297	14.2583	0.740264	0.906756	6	0.672397
20201007_DIA_INT001-00341-HLAIp_R03	TVKDGVTLY	33924.9	52.2152	_TVKDGVTLY_.2	3.97362e-08	1.27817e-06	59.9839	-3.2488	33924.9	-2.17891	62.1628	12.7201	0.860301	0.998362	5	0.888419
20201007_DIA_INT001-00341-HLAIp_R03	EQIDLLQQY	11840.6	106.531	_EQIDLLQQY_.2	0.000356808	0.00451447	99.3	3.34453	11840.6	2.73397	96.566	9.93143	0.712223	0.911634	6	0.694028
20201007_DIA_INT001-00341-HLAIp_R03	RQLAHIYHY	8139.41	18.3252	_RQLAHIYHY_.3	3.03227e-05	0.000437374	38.7039	-4.26655	8139.41	-3.60161	42.3055	3.83365	0.749309	0.986174	6	0.777317
20201007_DIA_INT001-00341-HLAIp_R03	QIDREHQNFY	7657.39	20.4499	_QIDREHQNFY_.2	7.78544e-08	2.20718e-06	41.9406	-3.21791	7657.39	-0.923525	42.8641	15.7283	0.853772	0.959097	6	0.807126
20201007_DIA_INT001-00341-HLAIp_R03	IYSIDFTRF	128766	118.122	_IYSIDFTRF_.2	2.42017e-09	3.04869e-07	105.512	1.23758	128766	0.726508	104.785	71.0624	0.884286	0.997897	6	0.961063
20201007_DIA_INT001-00341-HLAIp_R03	KPRPPPSQL	373390	-0.232998	_KPRPPPSQL_.2	7.18764e-09	3.97746e-07	30.3263	1.84695	373390	0.648444	29.6779	239.721	0.875472	0.995139	6	0.95656
20201007_DIA_INT001-00341-HLAIp_R03	LPGTHALVI	10272.4	86.0018	_LPGTHALVI_.2	6.70624e-09	3.84106e-07	81.5033	-3.24591	10272.4	-1.43925	82.9426	11.6312	0.876051	0.961014	6	0.896093
20201007_DIA_INT001-00341-HLAIp_R03	RPREPTNTIQI	31640.5	39.0437	_RPREPTNTIQI_.3	2.7954e-05	0.000409196	51.7262	-3.18061	31640.5	-2.3462	54.0724	43.7716	0.753212	0.948215	4	0.653264
20201007_DIA_INT001-00341-HLAIp_R03	IPRPPAGSP	85101.9	17.8878	_IPRPPAGSP_.2	1.06235e-07	2.86793e-06	47.8713	12.036	85101.9	5.63929	42.232	24.4682	0.850623	0.995028	6	0.890992
20201007_DIA_INT001-00341-HLAIp_R03	VTETVHTSY	191875	13.7053	_VTETVHTSY_.2	4.89786e-09	3.3768e-07	39.9899	1.73763	191875	1.49944	38.4904	82.1991	0.878644	0.994325	6	0.976403
20201007_DIA_INT001-00341-HLAIp_R03	AAAAAAAYA	56948.2	15.7345	_AAAAAAAYA_.1	9.72753e-09	4.71031e-07	42.7036	4.17451	56948.2	2.40713	40.2964	112.098	0.872916	0.902413	4	0.887817
20201007_DIA_INT001-00341-HLAIp_R03	GPAQPGSVA	5086.9	-3.32814	_GPAQPGSVA_.1	2.18364e-05	0.000331523	36.8266	13.6333	5086.9	8.7924	28.0342	20.2957	0.763182	0.99065	4	0.610072
20201007_DIA_INT001-00341-HLAIp_R03	SPSTKLLTL	29413	86.9541	_SPSTKLLTL_.2	1.15275e-05	0.00018885	84.0733	0.100012	29413	0.0594661	84.0139	31.4329	0.781898	0.992379	6	0.853658
20201007_DIA_INT001-00341-HLAIp_R03	NPRLQGKSL	21194.1	7.88516	_NPRLQGKSL_.2	1.72227e-07	4.33764e-06	31.8114	-3.59384	21194.1	-2.46897	34.2804	7.81658	0.845543	0.947253	6	0.902208
20201007_DIA_INT001-00341-HLAIp_R03	RIAPPDRRF	1.44066e+06	10.5526	_RIAPPDRRF_.3	7.22626e-08	2.0718e-06	38.3213	2.92713	2.77775e+06	1.15799	37.1633	287.401	0.854514	0.963563	6	0.978271
20201007_DIA_INT001-00341-HLAIp_R03	RIAPPDRRF	1.44066e+06	10.5526	_RIAPPDRRF_.2	3.17764e-05	0.000454272	38.3407	2.95084	103574	1.17741	37.1633	79.4869	0.746915	0.808217	6	0.75912
20201007_DIA_INT001-00341-HLAIp_R03	APSPAPKQSF	28687.9	17.8529	_APSPAPKQSF_.2	1.92117e-08	7.42446e-07	43.407	4.28006	28687.9	1.18092	42.2261	15.5829	0.866974	0.973299	6	0.928101
20201007_DIA_INT001-00341-HLAIp_R03	VYLTIKPLNL	5379.34	123.831	_VYLTIKPLNL_.2	1.45748e-05	0.000233007	109.164	-0.616546	5379.34	-0.33272	109.497	15.1131	0.775808	0.94846	6	0.708469
20201007_DIA_INT001-00341-HLAIp_R03	YENIIVHTY	3353.24	67.8549	_YENIIVHTY_.2	4.77808e-05	0.000653282	71.7807	-0.0635451	3353.24	-0.0401117	71.8208	1.7676	0.735324	0.92398	6	0.67143
20201007_DIA_INT001-00341-HLAIp_R03	RPQKPQEHGL	7225.1	-20.6481	_RPQKPQEHGL_.3	0.000185409	0.00242646	18.5243	4.97849	7225.1	0.970613	17.5537	3.93075	0.722766	0.91788	6	0.775576
20201007_DIA_INT001-00341-HLAIp_R03	APRPDGGRTL	135785	-5.60582	_APRPDGGRTL_.2	2.11884e-08	7.99061e-07	28.7005	3.3871	135785	2.58689	26.1136	95.8027	0.866096	0.957261	6	0.966292
20201007_DIA_INT001-00341-HLAIp_R03	APPTRRAQAAL	2701.2	-1.49695	_APPTRRAQAAL_.2	2.06434e-05	0.000315813	31.276	5.24905	2701.2	1.71484	29.5612	8.64121	0.765155	0.967136	6	0.785457
20201007_DIA_INT001-00341-HLAIp_R03	KYVKDFHKF	890761	8.66076	_KYVKDFHKF_.3	1.36281e-07	3.54556e-06	33.2645	-2.83151	1.66386e+06	-1.13981	34.4043	229.976	0.848034	0.958831	6	0.972509
20201007_DIA_INT001-00341-HLAIp_R03	KYVKDFHKF	890761	8.66076	_KYVKDFHKF_.2	3.85587e-08	1.25001e-06	33.2537	-2.84231	117667	-1.15061	34.4043	195.621	0.860584	0.951228	6	0.964232
20201007_DIA_INT001-00341-HLAIp_R03	RIHTTVNSY	5645.8	2.01733	_RIHTTVNSY_.2	3.01951e-05	0.000435893	30.2229	-0.487259	5645.8	-0.589118	30.812	8.62323	0.74952	0.867926	6	0.818032
20201007_DIA_INT001-00341-HLAIp_R03	SMFTEKTTTY	10274.9	48.5271	_SMFTEKTTTY_.2	3.11655e-05	0.0004472	58.6947	-2.14402	18069.9	-0.985759	59.6805	4.86371	0.747916	0.984876	6	0.682346
20201007_DIA_INT001-00341-HLAIp_R03	SMFTEKTTTY	10274.9	23.9506	_SM[Oxidation (M)]FTEKTTTY_.2	4.40186e-06	7.9449e-05	45.0464	0.064375	2479.89	0.0532776	44.9931	3.19968	0.801846	0.904508	6	0.783736
20201007_DIA_INT001-00341-HLAIp_R03	FTEKTTTYQY	17102.7	33.4328	_FTEKTTTYQY_.2	0.000378212	0.00476008	49.7994	-0.447796	17102.7	-0.365336	50.1647	12.9037	0.710926	0.98821	6	0.61432
20201007_DIA_INT001-00341-HLAIp_R03	TYLDSFKRF	219979	81.4041	_TYLDSFKRF_.3	5.78555e-09	3.59219e-07	77.1543	-5.3339	326779	-3.99372	81.1481	558.07	0.877276	0.929145	6	0.970265
20201007_DIA_INT001-00341-HLAIp_R03	TYLDSFKRF	219979	81.4041	_TYLDSFKRF_.2	1.71315e-09	3.04869e-07	77.1633	-5.32922	113178	-3.98474	81.1481	29.6832	0.88697	0.989488	6	0.975652
20201007_DIA_INT001-00341-HLAIp_R03	KQFHRIVTY	68384.7	15.8609	_KQFHRIVTY_.2	8.35092e-09	4.33665e-07	35.8867	-5.95114	68384.7	-4.54196	40.4287	125.861	0.874211	0.955784	6	0.915372
20201007_DIA_INT001-00341-HLAIp_R03	LQRSPHQGF	14764.2	0.876717	_LQRSPHQGF_.2	2.43421e-07	5.8639e-06	28.1998	-3.63294	14764.2	-1.58054	29.7803	19.9011	0.84175	0.976397	6	0.680832
20201007_DIA_INT001-00341-HLAIp_R03	YMEKGTHRGLY	8375.09	0.0986824	_YMEKGTHRGLY_.3	9.01016e-06	0.000151461	31.5411	3.99842	8997.59	1.83262	29.7085	9.59241	0.787648	0.888357	6	0.823845
20201007_DIA_INT001-00341-HLAIp_R03	YMEKGTHRGLY	8375.09	-7.38101	_YM[Oxidation (M)]EKGTHRGLY_.3	0.000387871	0.00487393	25.0737	-0.0420388	7752.6	-0.0289047	25.1027	8.23622	0.710342	0.92382	6	0.734175
20201007_DIA_INT001-00341-HLAIp_R03	GQWGGGSHY	2331.82	17.2649	_GQWGGGSHY_.1	0.000645034	0.00770176	36.9007	-6.92854	2331.82	-5.10469	42.0053	7.57762	0.693881	0.908444	6	0.503923
20201007_DIA_INT001-00341-HLAIp_R03	KQPEEYHYL	332732	34.4845	_KQPEEYHYL_.2	4.79836e-09	3.35145e-07	46.8287	-7.28116	332732	-4.03175	50.8604	98.5633	0.878811	0.991848	6	0.975532
20201007_DIA_INT001-00341-HLAIp_R03	AGTPSPIQL	142806	80.2979	_AGTPSPIQL_.2	3.89363e-05	0.000539986	80.9124	0.940513	142806	0.931517	79.9808	100.212	0.738785	0.515004	6	0.803299
20201007_DIA_INT001-00341-HLAIp_R03	ITDLPDHLLSY	2.85797e+06	106.183	_ITDLPDHLLSY_.2	2.51396e-08	9.05209e-07	99.5857	3.93468	2.85797e+06	3.32998	96.2558	3291.57	0.864547	0.984889	6	0.989574
20201007_DIA_INT001-00341-HLAIp_R03	SPRSPPSSSEI	30883.3	15.177	_SPRSPPSSSEI_.2	2.3911e-07	5.77231e-06	39.1153	-0.915665	30883.3	-0.655223	39.7705	12.0677	0.841949	0.99437	6	0.777832
20201007_DIA_INT001-00341-HLAIp_R03	AEGLAADGP	7266.69	28.1397	_AEGLAADGP_.1	0.000358503	0.00453228	51.8987	7.82022	7266.69	4.66894	47.2297	10.0244	0.71212	0.824211	6	0.544448
20201007_DIA_INT001-00341-HLAIp_R03	RYTDRDFYF	138701	72.6481	_RYTDRDFYF_.2	2.23417e-09	3.04869e-07	69.7738	-9.29035	138701	-4.83159	74.6054	89.9717	0.884912	0.989137	6	0.961274
20201007_DIA_INT001-00341-HLAIp_R03	YIRDLALEY	43792.5	87.1907	_YIRDLALEY_.2	0.000295969	0.00379155	83.6788	-0.72802	43792.5	-0.475781	84.1546	28.3451	0.715943	0.991174	6	0.666584
20201007_DIA_INT001-00341-HLAIp_R03	IPIGGGTSV	8338.58	58.3959	_IPIGGGTSV_.1	1.63398e-06	3.23417e-05	69.7795	4.9748	8338.58	4.24528	65.5342	11.648	0.817711	0.989297	6	0.809506
20201007_DIA_INT001-00341-HLAIp_R03	RYLENQTFRF	42044.1	67.8965	_RYLENQTFRF_.3	3.66439e-09	3.09259e-07	70.8387	-0.932069	77616.1	-1.00833	71.8471	47.7331	0.880994	0.978208	6	0.914146
20201007_DIA_INT001-00341-HLAIp_R03	RYLENQTFRF	42044.1	67.8965	_RYLENQTFRF_.2	0.000106776	0.00142397	70.8395	-0.931555	6472.06	-1.00753	71.8471	9.9275	0.728035	0.783986	6	0.614787
20201007_DIA_INT001-00341-HLAIp_R03	KEIDLESIF	33955.2	128.31	_KEIDLESIF_.2	0.000725976	0.00853867	98.3468	-20.3329	33955.2	-14.1822	112.529	143.598	0.689298	0.972839	6	0.293446
20201007_DIA_INT001-00341-HLAIp_R03	SYAPPTDSF	966858	61.7533	_SYAPPTDSF_.1	3.34864e-09	3.06689e-07	74.7302	11.1594	1.56647e+06	7.06173	67.6684	996.433	0.881716	0.998446	3	0.979865
20201007_DIA_INT001-00341-HLAIp_R03	SYAPPTDSF	966858	61.7533	_SYAPPTDSF_.2	2.60666e-08	9.29252e-07	74.713	11.1231	367251	7.04459	67.6684	161.461	0.864217	0.974257	5	0.981933
20201007_DIA_INT001-00341-HLAIp_R03	HIMSERNVL	236667	37.2007	_HIMSERNVL_.2	3.15626e-07	7.38327e-06	49.186	-5.74103	305703	-4.19836	53.3844	126.25	0.838807	0.998376	4	0.906759
20201007_DIA_INT001-00341-HLAIp_R03	HIMSERNVL	236667	18.1378	_HIM[Oxidation (M)]SERNVL_.2	2.8114e-07	6.66352e-06	36.9612	-7.77595	167632	-5.31277	42.274	29.5863	0.840128	0.993282	6	0.932836
20201007_DIA_INT001-00341-HLAIp_R03	YAAEIASAL	141761	88.8061	_YAAEIASAL_.1	1.15493e-08	5.24617e-07	87.7718	3.52759	141761	2.4286	85.3432	65.215	0.871443	0.868443	6	0.954144
20201007_DIA_INT001-00341-HLAIp_R03	AEIASALGY	89943.2	84.3772	_AEIASALGY_.1	3.83161e-06	6.98844e-05	83.8676	2.33092	89943.2	1.94624	81.9214	74.5645	0.80428	0.97847	6	0.836763
20201007_DIA_INT001-00341-HLAIp_R03	FLEPRARFY	49332.3	62.7196	_FLEPRARFY_.3	1.56722e-08	6.46605e-07	69.3519	-0.114382	49332.3	-0.139441	69.4913	30.2818	0.868781	0.974434	3	0.915621
20201007_DIA_INT001-00341-HLAIp_R03	SVKEAAEAF	30733.7	36.6465	_SVKEAAEAF_.2	6.78602e-07	1.46287e-05	49.2363	-5.0725	30733.7	-3.28456	52.5209	10.7649	0.829586	0.992271	6	0.85061
20201007_DIA_INT001-00341-HLAIp_R03	SYAPPTDSFL	25418.2	96.7444	_SYAPPTDSFL_.2	6.33663e-06	0.000110476	99.0367	12.1775	25418.2	8.21824	90.8185	8.43713	0.795013	0.951665	6	0.871384
20201007_DIA_INT001-00341-HLAIp_R03	KTEAAKGTLTY	10930.5	9.40863	_KTEAAKGTLTY_.2	9.63286e-08	2.64166e-06	34.0848	-2.21151	10930.5	-0.877334	34.9622	15.0339	0.851624	0.962555	6	0.955165
20201007_DIA_INT001-00341-HLAIp_R03	EAAKGTLTY	38733.1	23.0051	_EAAKGTLTY_.2	5.57433e-08	1.68096e-06	42.7774	-2.84729	38733.1	-1.49453	44.272	13.9694	0.857061	0.987884	4	0.908583
20201007_DIA_INT001-00341-HLAIp_R03	YLHSLNIVY	45150.3	90.6981	_YLHSLNIVY_.2	0.00013545	0.00179407	86.9625	-0.0936734	45150.3	-0.0438418	87.0064	28.9505	0.725965	0.942546	5	0.793725
20201007_DIA_INT001-00341-HLAIp_R03	SALGYLHSL	16756.9	94.1141	_SALGYLHSL_.2	1.54517e-07	3.95474e-06	78.0202	-17.3051	16756.9	-10.5937	88.6139	25.4913	0.846705	0.981906	6	0.811018
20201007_DIA_INT001-00341-HLAIp_R03	KYMPSVKVSVF	3466.87	68.6373	_KYM[Oxidation (M)]PSVKVSVF_.2	1.06938e-05	0.000176805	70.4309	-3.25156	3466.87	-1.84539	72.2763	6.17113	0.783712	0.903145	6	0.684473
20201007_DIA_INT001-00341-HLAIp_R03	VVDSSQKRY	44040.3	-17.4115	_VVDSSQKRY_.3	1.46457e-07	3.77789e-06	17.8485	-1.59689	70432.7	-0.336439	18.185	36.6506	0.847274	0.932172	6	0.937934
20201007_DIA_INT001-00341-HLAIp_R03	VVDSSQKRY	44040.3	-17.4115	_VVDSSQKRY_.2	2.33556e-05	0.000351174	17.8668	-1.50844	17647.9	-0.318129	18.185	38.4255	0.760696	0.970116	6	0.694538
20201007_DIA_INT001-00341-HLAIp_R03	VDSSQKRY	6550.49	-11.6756	_VDSSQKRY_.2	4.27443e-05	0.00058845	17.8385	-7.38146	6550.49	-3.23084	21.0693	8.12842	0.736929	0.925317	6	0.607827
20201007_DIA_INT001-00341-HLAIp_R03	SPSWRSTTV	77118.6	36.5836	_SPSWRSTTV_.2	4.51974e-06	8.13533e-05	50.497	-2.69487	77118.6	-2.01709	52.5141	21.4408	0.801373	0.981793	6	0.803959
20201007_DIA_INT001-00341-HLAIp_R03	SPSWRSTTVL	59491.9	72.6422	_SPSWRSTTVL_.2	7.75413e-08	2.1995e-06	71.3616	-5.31959	59491.9	-3.24098	74.6026	15.8063	0.853812	0.972747	6	0.877977
20201007_DIA_INT001-00341-HLAIp_R03	VYSRTFTWL	39236.2	115.225	_VYSRTFTWL_.2	2.95943e-05	0.000428397	96.746	-8.55145	39236.2	-5.80092	102.547	22.9749	0.750513	0.990364	6	0.81062
20201007_DIA_INT001-00341-HLAIp_R03	VTTENQLKY	51373.4	25.2805	_VTTENQLKY_.2	5.64582e-06	9.95543e-05	47.1923	2.7454	51373.4	1.10474	46.0875	27.906	0.797254	0.997136	6	0.781013
20201007_DIA_INT001-00341-HLAIp_R03	ASEIFKGKKDNY	17267.4	4.99302	_ASEIFKGKKDNY_.3	4.24363e-06	7.68041e-05	31.2286	-1.34168	17267.4	-1.13023	32.3588	19.0469	0.802496	0.944488	6	0.830495
20201007_DIA_INT001-00341-HLAIp_R03	KYMDVQFDF	468616	96.9585	_KYM[Oxidation (M)]DVQFDF_.2	3.27906e-09	3.06673e-07	85.1526	-8.36824	468616	-5.76027	90.9128	91.1443	0.881883	0.982629	6	0.98412
20201007_DIA_INT001-00341-HLAIp_R03	VYSRTFTW	610299	83.1968	_VYSRTFTW_.2	0.000564644	0.00685273	75.6088	-8.316	610299	-6.00232	81.6111	232.482	0.699133	0.695452	4	0.802578
20201007_DIA_INT001-00341-HLAIp_R03	SPRGDPESPRPPAL	311060	34.5741	_SPRGDPESPRPPAL_.3	4.70533e-09	3.33264e-07	53.5947	2.92249	311060	2.72253	50.8721	67.2285	0.878971	0.955563	6	0.950148
20201007_DIA_INT001-00341-HLAIp_R03	QPRIFGGVL	8273.52	102.348	_QPRIFGGVL_.2	7.84168e-05	0.00105559	90.602	-6.20213	8273.52	-4.55961	95.1616	10.9791	0.73057	0.984672	4	0.874521
20201007_DIA_INT001-00341-HLAIp_R03	VLQPQPKSY	55574.6	19.6132	_VLQPQPKSY_.2	1.82368e-05	0.000283869	45.0639	4.42296	55574.6	2.44813	42.6158	24.241	0.769226	0.949277	6	0.750283
20201007_DIA_INT001-00341-HLAIp_R03	AQADFAKVL	19052.8	80.8841	_AQADFAKVL_.2	1.63352e-05	0.00025778	78.6945	-2.54137	19052.8	-1.73401	80.4285	33.7785	0.772569	0.74448	6	0.790815
20201007_DIA_INT001-00341-HLAIp_R03	QQNPQPLIF	17138.2	115.333	_QQNPQPLIF_.2	1.09798e-05	0.00018087	101.659	-3.20867	17138.2	-0.952747	102.611	10.3881	0.783081	0.878049	6	0.829097
20201007_DIA_INT001-00341-HLAIp_R03	TLDENPGVRY	4533420	37.2703	_TLDENPGVRY_.2	2.12584e-07	5.20687e-06	55.1191	3.94614	4533420	1.68533	53.4338	1234.75	0.843251	0.996067	6	0.877621
20201007_DIA_INT001-00341-HLAIp_R03	KPKDKVSLI	21758.8	20.7234	_KPKDKVSLI_.2	5.9514e-06	0.000104487	36.9015	-10.3866	21758.8	-6.04375	42.9452	41.4111	0.79624	0.983078	6	0.806206
20201007_DIA_INT001-00341-HLAIp_R03	ESDMIRNWSY	2792.26	77.8821	_ESDMIRNWSY_.2	0.000333671	0.00424079	77.9141	-1.23979	2792.26	-0.642424	78.5566	3.94151	0.71363	0.867073	6	0.562803
20201007_DIA_INT001-00341-HLAIp_R03	KINEELESQY	11362.2	39.8656	_KINEELESQY_.2	1.91002e-05	0.000295587	53.1828	-2.77945	11362.2	-1.12722	54.3101	9.88084	0.767748	0.781291	6	0.776699
20201007_DIA_INT001-00341-HLAIp_R03	KQTKLLTQY	1647.29	26.6641	_KQTKLLTQY_.2	3.35063e-05	0.00047355	42.8812	-6.15672	1647.29	-3.74333	46.6245	4.99335	0.744209	0.952754	6	0.729976
20201007_DIA_INT001-00341-HLAIp_R03	APAKNIATSL	11792.5	41.9161	_APAKNIATSL_.2	1.50397e-05	0.000239638	54.8167	-1.00748	11792.5	-0.659421	55.4761	4.57927	0.774936	0.960446	6	0.684072
20201007_DIA_INT001-00341-HLAIp_R03	TPMGPGRTV	1.03627e+06	-4.83647	_TPM[Oxidation (M)]GPGRTV_.2	1.08657e-08	5.03421e-07	30.8623	6.95671	1.14899e+06	4.6404	26.2219	683.196	0.871968	0.983881	6	0.984439
20201007_DIA_INT001-00341-HLAIp_R03	TPMGPGRTV	1.03627e+06	14.551	_TPMGPGRTV_.2	3.37673e-08	1.1312e-06	40.7388	1.6066	923552	1.22252	39.5163	654.943	0.861827	0.993778	6	0.932978
20201007_DIA_INT001-00341-HLAIp_R03	VPKSGTPQL	34829.5	22.4046	_VPKSGTPQL_.2	2.51843e-05	0.000374564	45.4576	2.08968	34829.5	1.8198	43.6378	9.61782	0.757724	0.906955	6	0.912149
20201007_DIA_INT001-00341-HLAIp_R03	STETHEELLY	21362.3	58.3255	_STETHEELLY_.2	0.000355446	0.00449796	62.962	-5.65284	21362.3	-2.45538	65.4173	7.88504	0.712305	0.981049	5	0.707138
20201007_DIA_INT001-00341-HLAIp_R03	VLDIQNNLY	70370.7	95.4907	_VLDIQNNLY_.2	8.41883e-09	4.35643e-07	94.6584	3.81001	70370.7	5.35452	89.3039	15.368	0.874143	0.945004	6	0.964183
20201007_DIA_INT001-00341-HLAIp_R03	NTEKLKLKY	26248.3	13.5836	_NTEKLKLKY_.2	2.20863e-09	3.04869e-07	38.0545	-0.529941	26248.3	-0.351855	38.4064	42.183	0.885002	0.979323	6	0.953932
20201007_DIA_INT001-00341-HLAIp_R03	ITDLPIKL	23910.5	106.046	_ITDLPIKL_.2	8.7929e-09	4.44612e-07	98.6649	2.11948	23910.5	2.41193	96.253	43.5723	0.873775	0.992983	6	0.862469
20201007_DIA_INT001-00341-HLAIp_R03	RPKDPNNLL	2095851	27.6334	_RPKDPNNLL_.2	1.33275e-08	5.74808e-07	42.9898	-6.75987	3607826	-4.02896	47.0188	604.052	0.870201	0.988802	6	0.990707
20201007_DIA_INT001-00341-HLAIp_R03	RPKDPNNLL	2095851	27.6334	_RPKDPNNLL_.3	2.38455e-08	8.70942e-07	42.9872	-6.76872	583876	-4.03158	47.0188	50.2754	0.865028	0.950901	6	0.972007
20201007_DIA_INT001-00341-HLAIp_R03	PYLDSFYEY	752828	119.313	_PYLDSFYEY_.2	3.61745e-08	1.19136e-06	105.926	0.375613	1.27452e+06	0.47298	105.453	1016.71	0.861184	0.804343	6	0.959562
20201007_DIA_INT001-00341-HLAIp_R03	PYLDSFYEY	752828	119.313	_PYLDSFYEY_.1	7.58977e-09	4.10071e-07	105.909	0.361865	231139	0.455668	105.453	159.682	0.875016	0.969581	6	0.985571
20201007_DIA_INT001-00341-HLAIp_R03	NPASRLTAL	165746	55.4117	_NPASRLTAL_.2	6.80222e-09	3.86871e-07	62.0678	-3.2436	165746	-1.73091	63.7988	46.5667	0.875933	0.976963	6	0.926302
20201007_DIA_INT001-00341-HLAIp_R03	TLKKTGKTVSY	73282.6	-15.1416	_TLKKTGKTVSY_.3	1.75437e-09	3.04869e-07	20.9775	3.37793	127541	2.16986	18.8077	144.229	0.886787	0.99469	6	0.982772
20201007_DIA_INT001-00341-HLAIp_R03	TLKKTGKTVSY	73282.6	-15.1416	_TLKKTGKTVSY_.2	1.03792e-09	3.04869e-07	20.9563	3.3575	19024.7	2.14859	18.8077	38.9999	0.890777	0.988451	6	0.972233
20201007_DIA_INT001-00341-HLAIp_R03	KLSPTKEAF	112690	19.3623	_KLSPTKEAF_.2	9.62615e-09	4.68279e-07	40.8048	-3.1416	112690	-1.73653	42.5413	59.2892	0.873005	0.994466	6	0.953349
20201007_DIA_INT001-00341-HLAIp_R03	VAPEHVKGY	100532	-2.89438	_VAPEHVKGY_.2	1.95643e-08	7.52935e-07	29.515	1.13869	100532	1.34048	28.1746	100.261	0.866812	0.997756	4	0.897968
20201007_DIA_INT001-00341-HLAIp_R03	KLKEPGGGSF	1894.8	13.4363	_KLKEPGGGSF_.2	1.4544e-05	0.000232562	37.7377	-1.50855	1894.8	-0.548117	38.2858	3.66968	0.775866	0.983317	6	0.67993
20201007_DIA_INT001-00341-HLAIp_R03	RRTETVQKL	12816.8	-9.16388	_RRTETVQKL_.3	0.000141757	0.00187494	25.1959	1.91848	12816.8	1.65803	23.5379	2.63307	0.725542	0.792453	4	0.751684
20201007_DIA_INT001-00341-HLAIp_R03	HSVLIHEY	265654	32.8496	_HSVLIHEY_.2	1.85437e-09	3.04869e-07	46.384	-7.26167	265654	-3.28658	49.6706	78.6172	0.88636	0.980884	6	0.943547
20201007_DIA_INT001-00341-HLAIp_R03	APALPGPAL	17611.2	100.545	_APALPGPAL_.1	1.5351e-08	6.36986e-07	94.231	-1.35187	26118.6	-0.611091	94.8421	47.8399	0.868964	0.999011	5	0.823152
20201007_DIA_INT001-00341-HLAIp_R03	APALPGPAL	17611.2	100.545	_APALPGPAL_.2	1.4216e-05	0.000227802	94.2443	-1.34851	9103.75	-0.597763	94.8421	15.919	0.776489	0.956809	6	0.75567
20201007_DIA_INT001-00341-HLAIp_R03	SFQEVREY	148392	37.7359	_SFQEVREY_.2	1.72789e-08	6.87981e-07	50.9263	-2.85233	148392	-2.79957	53.7259	25.0064	0.867919	0.988282	6	0.909629
20201007_DIA_INT001-00341-HLAIp_R03	AYLEALSHL	101906	102.085	_AYLEALSHL_.2	4.23995e-08	1.34953e-06	94.1296	-2.91756	101906	-0.934787	95.0643	67.2267	0.859686	0.994176	6	0.94222
20201007_DIA_INT001-00341-HLAIp_R03	QYEPLFHML	53593.9	101.625	_QYEPLFHM[Oxidation (M)]L_.2	1.38891e-07	3.60454e-06	88.964	-6.61337	99761.5	-6.03398	94.9979	47.2714	0.847835	0.988933	6	0.796162
20201007_DIA_INT001-00341-HLAIp_R03	QYEPLFHML	53593.9	133.708	_QYEPLFHML_.2	3.22336e-08	1.09419e-06	108.557	-11.4362	7426.26	-7.21331	115.771	14.2936	0.86226	0.975489	6	0.894083
20201007_DIA_INT001-00341-HLAIp_R03	LTDDELFQY	25543.8	110.253	_LTDDELFQY_.2	3.2012e-06	5.92776e-05	100.782	1.26547	40383	0.946455	99.8351	28.5284	0.807316	0.979599	6	0.780851
20201007_DIA_INT001-00341-HLAIp_R03	LTDDELFQY	25543.8	110.253	_LTDDELFQY_.1	3.37129e-05	0.000475746	100.797	1.29051	10704.7	0.961645	99.8351	13.1454	0.743909	0.964831	6	0.753773
20201007_DIA_INT001-00341-HLAIp_R03	TPKPQTKEL	5348.11	-6.53228	_TPKPQTKEL_.2	5.92354e-06	0.000104056	27.9113	3.03275	5348.11	2.2251	25.6862	7.82947	0.796331	0.970233	6	0.737513
20201007_DIA_INT001-00341-HLAIp_R03	HFLGNFKTKF	79837.2	57.2175	_HFLGNFKTKF_.3	5.84148e-06	0.000102775	65.7794	1.32611	79837.2	1.30036	64.4791	15.9649	0.796601	0.958579	6	0.942025
20201007_DIA_INT001-00341-HLAIp_R03	ILPKVIYRF	637867	86.243	_ILPKVIYRF_.3	2.72134e-09	3.04869e-07	84.1733	0.979366	637867	0.860896	83.3125	1027.29	0.883363	0.986184	6	0.98525
20201007_DIA_INT001-00341-HLAIp_R03	YFQAKIRAL	46902.7	57.6036	_YFQAKIRAL_.2	1.34647e-06	2.71414e-05	63.8281	-2.11286	46902.7	-0.733346	64.5615	38.2041	0.82047	0.941357	6	0.85909
20201007_DIA_INT001-00341-HLAIp_R03	LIFEKGGSY	16400.2	60.8513	_LIFEKGGSY_.2	0.000419365	0.00523583	66.8996	-0.273158	16400.2	-0.0372551	66.9368	8.50988	0.70843	0.997571	5	0.680875
20201007_DIA_INT001-00341-HLAIp_R03	RPQPQTLQL	63112.9	55.2808	_RPQPQTLQL_.2	1.90507e-07	4.73228e-06	62.7871	-2.73234	63112.9	-0.962938	63.7501	6.86283	0.844451	0.982013	6	0.911878
20201007_DIA_INT001-00341-HLAIp_R03	VSDPLIGGTY	739654	85.7539	_VSDPLIGGTY_.1	3.02486e-08	1.0432e-06	89.8736	10.1144	739654	7.27537	82.5982	400.455	0.862849	0.951763	6	0.981344
20201007_DIA_INT001-00341-HLAIp_R03	PYHPHPHVF	165754	14.1849	_PYHPHPHVF_.3	3.44358e-08	1.14965e-06	38.1333	-0.934781	296383	-0.82683	38.9601	101.853	0.861645	0.988432	6	0.934623
20201007_DIA_INT001-00341-HLAIp_R03	PYHPHPHVF	165754	14.1849	_PYHPHPHVF_.2	1.86649e-07	4.6467e-06	38.1423	-0.923822	35124.1	-0.817854	38.9601	29.8055	0.844674	0.976258	6	0.929516
20201007_DIA_INT001-00341-HLAIp_R03	VVDIQGVGDLY	44415.5	108.581	_VVDIQGVGDLY_.2	1.66613e-08	6.74005e-07	103.766	7.22439	44415.5	4.82356	98.9428	34.2707	0.868241	0.949962	6	0.93508
20201007_DIA_INT001-00341-HLAIp_R03	RVKEIGSTM	29108.9	-16.1312	_RVKEIGSTM[Oxidation (M)]_.2	7.89507e-09	4.19554e-07	18.7027	0.793878	29108.9	0.279122	18.4235	34.3913	0.874684	0.975979	6	0.938889
20201007_DIA_INT001-00341-HLAIp_R03	QSELVGQLY	484042	89.4003	_QSELVGQLY_.2	3.49008e-09	3.07628e-07	86.9101	0.741718	650027	0.249431	86.6607	297.554	0.881385	0.953294	6	0.979217
20201007_DIA_INT001-00341-HLAIp_R03	QSELVGQLY	484042	89.4003	_QSELVGQLY_.1	1.72016e-06	3.38562e-05	86.9261	1.06695	318057	0.265445	86.6607	122.122	0.816963	0.833919	6	0.950387
20201007_DIA_INT001-00341-HLAIp_R03	VTDSIRDEY	2675857	29.4914	_VTDSIRDEY_.2	3.68755e-09	3.09435e-07	46.701	-2.61273	2675857	-0.836967	47.5379	448.927	0.880943	0.997786	6	0.989124
20201007_DIA_INT001-00341-HLAIp_R03	VFKPIVEKF	511416	69.1049	_VFKPIVEKF_.2	4.71792e-08	1.46731e-06	72.114	-0.778027	511416	-0.768622	72.8827	209.028	0.858668	0.989118	6	0.917222
20201007_DIA_INT001-00341-HLAIp_R03	SFSPKTYSF	168073	70.3292	_SFSPKTYSF_.2	4.94592e-09	3.39298e-07	71.5173	-2.86655	168073	-1.82928	73.3465	16.0904	0.878564	0.988744	6	0.941095
20201007_DIA_INT001-00341-HLAIp_R03	KAFLWEKRY	85229.3	43.1771	_KAFLWEKRY_.3	0.000738882	0.00866785	52.1419	-7.08058	85229.3	-4.09755	56.2395	10.6704	0.688652	0.40349	6	0.607394
20201007_DIA_INT001-00341-HLAIp_R03	TLRKIQVEY	5240.71	35.7063	_TLRKIQVEY_.2	4.63884e-05	0.000635566	52.7469	1.14196	5240.71	1.15802	51.5888	9.56016	0.735709	0.88911	6	0.576864
20201007_DIA_INT001-00341-HLAIp_R03	YSFDNLPEKY	92876	76.8217	_YSFDNLPEKY_.2	1.48145e-08	6.20566e-07	79.0212	1.72799	92876	0.978935	78.0423	21.1362	0.869276	0.996822	6	0.908075
20201007_DIA_INT001-00341-HLAIp_R03	QYASRFVQL	97615.1	79.1613	_QYASRFVQL_.2	2.80372e-05	0.000410224	75.7248	-4.21211	97615.1	-4.07849	79.8033	32.9665	0.753076	0.986832	6	0.859693
20201007_DIA_INT001-00341-HLAIp_R03	YTSPNGQTTRY	9942.43	4.7744	_YTSPNGQTTRY_.2	2.25289e-06	4.31566e-05	36.0772	5.2155	9942.43	3.83069	32.2465	28.3376	0.812918	0.936863	6	0.755487
20201007_DIA_INT001-00341-HLAIp_R03	ATDDITELY	99677.4	88.4958	_ATDDITELY_.1	5.25592e-08	1.60397e-06	86.1055	0.709124	150924	1.07142	85.0341	48.1802	0.85763	0.770331	6	0.943056
20201007_DIA_INT001-00341-HLAIp_R03	ATDDITELY	99677.4	88.4958	_ATDDITELY_.2	9.88231e-08	2.69927e-06	86.0947	0.705707	48431	1.06063	85.0341	19.4203	0.851364	0.812266	5	0.932563
20201007_DIA_INT001-00341-HLAIp_R03	VVDLINHY	15818.5	72.2951	_VVDLINHY_.2	2.62905e-05	0.00038845	73.0459	-3.02541	15818.5	-0.820172	73.8661	14.8818	0.755927	0.963402	6	0.775364
20201007_DIA_INT001-00341-HLAIp_R03	AAGPVGPAL	7349.81	65.7249	_AAGPVGPAL_.1	6.65317e-06	0.000115446	73.2401	3.75515	7349.81	2.75196	70.4882	14.4458	0.794043	0.928043	6	0.795104
20201007_DIA_INT001-00341-HLAIp_R03	ETDNMFNRY	882246	55.6536	_ETDNMFNRY_.2	4.89875e-07	1.09092e-05	60.5851	-6.30869	1.6825e+06	-3.31884	63.9039	310.234	0.83362	0.818647	5	0.921328
20201007_DIA_INT001-00341-HLAIp_R03	ETDNMFNRY	882246	25.226	_ETDNM[Oxidation (M)]FNRY_.2	7.19182e-08	2.0645e-06	44.2884	-2.20771	81989.6	-1.74662	46.035	13.5303	0.854561	0.996685	6	0.8935
20201007_DIA_INT001-00341-HLAIp_R03	KLIWKVTDY	13458.5	73.549	_KLIWKVTDY_.2	0.000150553	0.00198661	73.1706	-4.14429	13458.5	-1.85966	75.0303	5.49724	0.724965	0.961099	6	0.685214
20201007_DIA_INT001-00341-HLAIp_R03	NVDPVQHTY	6.50654e+06	24.9825	_NVDPVQHTY_.2	4.09023e-08	1.30913e-06	45.947	0.136698	12964948	0.1007	45.8463	2931.54	0.860027	0.981584	6	0.982159
20201007_DIA_INT001-00341-HLAIp_R03	NVDPVQHTY	6.50654e+06	24.9825	_NVDPVQHTY_.1	7.59838e-08	2.16232e-06	45.9436	0.132006	48127.5	0.0972442	45.8463	88.0407	0.854014	0.962288	6	0.912506
20201007_DIA_INT001-00341-HLAIp_R03	YYTKGFALL	100776	112.297	_YYTKGFALL_.2	3.3615e-09	3.06704e-07	94.8496	-11.7004	100776	-7.10665	101.956	102.635	0.881685	0.991683	6	0.987669
20201007_DIA_INT001-00341-HLAIp_R03	RLIYEHLQQY	1118.66	50.625	_RLIYEHLQQY_.2	0.000346202	0.00438802	60.0609	-1.59955	1118.66	-1.4458	61.5067	6.54489	0.712867	0.860499	6	0.591171
20201007_DIA_INT001-00341-HLAIp_R03	LPAHPGAEV	5383.63	22.2232	_LPAHPGAEV_.2	9.72093e-05	0.00129935	46.9097	5.16351	5383.63	3.42607	43.4836	4.43421	0.728812	0.997877	6	0.654149
20201007_DIA_INT001-00341-HLAIp_R03	IYTFPHASF	56791.4	91.9783	_IYTFPHASF_.2	3.71713e-06	6.79773e-05	88.4747	1.71913	56791.4	0.869233	87.6055	21.4133	0.804801	0.922692	6	0.85543
20201007_DIA_INT001-00341-HLAIp_R03	KFYSVNVDY	7068.44	68.8525	_KFYSVNVDY_.2	0.000196395	0.00256576	73.803	3.42124	7068.44	1.27937	72.5237	2.96471	0.722087	0.960078	6	0.707493
20201007_DIA_INT001-00341-HLAIp_R03	MPQSGTGVSV	23528.3	37.0498	_MPQSGTGVSV_.1	1.59543e-06	3.16222e-05	59.8291	11.7954	29071.2	6.71292	53.1162	45.3338	0.818056	0.99242	6	0.791088
20201007_DIA_INT001-00341-HLAIp_R03	MPQSGTGVSV	23528.3	21.3942	_M[Oxidation (M)]PQSGTGVSV_.2	5.0329e-08	1.54576e-06	48.7459	9.40276	26049.9	5.60158	43.1443	8.63389	0.858048	0.962981	6	0.835897
20201007_DIA_INT001-00341-HLAIp_R03	MPQSGTGVSV	23528.3	21.3942	_M[Oxidation (M)]PQSGTGVSV_.1	7.07804e-08	2.03963e-06	48.7369	9.39719	15463.7	5.59259	43.1443	20.5202	0.854719	0.965126	6	0.791422
20201007_DIA_INT001-00341-HLAIp_R03	EPRQTTSNL	105766	-1.55562	_EPRQTTSNL_.2	5.40396e-08	1.64024e-06	28.643	-0.695834	105766	-0.912764	29.5557	49.3822	0.857361	0.996043	6	0.969329
20201007_DIA_INT001-00341-HLAIp_R03	FVDDYTVRV	165522	70.9099	_FVDDYTVRV_.2	1.52779e-09	3.04869e-07	77.3505	5.26242	165522	3.96536	73.3852	53.8734	0.887849	0.999202	5	0.966748
20201007_DIA_INT001-00341-HLAIp_R03	YFIDSTNLKTHF	399947	83.3247	_YFIDSTNLKTHF_.3	3.2593e-08	1.10236e-06	83.8049	3.27798	605578	2.16016	81.6447	479.894	0.862157	0.882422	6	0.958467
20201007_DIA_INT001-00341-HLAIp_R03	YFIDSTNLKTHF	399947	83.3247	_YFIDSTNLKTHF_.2	1.79404e-09	3.04869e-07	83.8214	3.30575	194316	2.17667	81.6447	405.539	0.886615	0.98582	6	0.974919
20201007_DIA_INT001-00341-HLAIp_R03	DSDHWAPIHY	98561	65.7147	_DSDHWAPIHY_.2	1.90005e-08	7.3645e-07	70.4559	-0.180842	98561	-0.0305378	70.4865	41.1648	0.867073	0.951054	6	0.943046
20201007_DIA_INT001-00341-HLAIp_R03	APDAKLITL	36814.6	90.4146	_APDAKLITL_.2	2.01338e-07	4.96069e-06	83.1138	-4.29084	36814.6	-3.8107	86.9245	38.9169	0.843848	0.994193	6	0.819766
20201007_DIA_INT001-00341-HLAIp_R03	QTENSLHMGY	17131.3	10.2595	_QTENSLHM[Oxidation (M)]GY_.2	6.27307e-09	3.72823e-07	35.3852	-0.618082	17131.3	-1.33291	36.7181	21.8314	0.876606	0.988381	6	0.889349
20201007_DIA_INT001-00341-HLAIp_R03	RLSQETQQY	14142.5	4.70554	_RLSQETQQY_.2	2.18399e-05	0.000331544	31.9089	-0.344144	14142.5	-0.302155	32.2111	14.9434	0.763177	0.981894	6	0.67821
20201007_DIA_INT001-00341-HLAIp_R03	FSEDGSFIGAY	268845	101.197	_FSEDGSFIGAY_.2	4.28914e-09	3.22782e-07	96.7628	5.49042	411692	1.82662	94.9362	186.251	0.879724	0.94958	6	0.973716
20201007_DIA_INT001-00341-HLAIp_R03	FSEDGSFIGAY	268845	101.197	_FSEDGSFIGAY_.1	4.20599e-09	3.22154e-07	96.761	5.48901	125999	1.82485	94.9362	156.094	0.879882	0.990167	6	0.984087
20201007_DIA_INT001-00341-HLAIp_R03	LESGVISSF	39815.7	88.2414	_LESGVISSF_.1	2.42022e-06	4.6021e-05	77.478	-12.0028	39815.7	-7.30129	84.7793	17.9304	0.811808	0.639408	6	0.838969
20201007_DIA_INT001-00341-HLAIp_R03	KYLYQKIMF	10950.7	71.366	_KYLYQKIM[Oxidation (M)]F_.2	2.65248e-07	6.32777e-06	72.4725	-2.5495	10950.7	-0.943834	73.4164	12.8048	0.840786	0.969737	6	0.907243
20201007_DIA_INT001-00341-HLAIp_R03	LYPRLYPEL	8.01713e+06	107.836	_LYPRLYPEL_.2	1.01929e-08	4.84616e-07	96.7305	-1.17489	8.01713e+06	-1.48721	98.2177	3068.7	0.872517	0.997107	5	0.995675
20201007_DIA_INT001-00341-HLAIp_R03	KVIQAQTAF	209551	45.3098	_KVIQAQTAF_.2	1.79493e-09	3.04869e-07	56.6622	-1.6265	209551	-1.40412	58.0663	123.255	0.886611	0.992866	6	0.976176
20201007_DIA_INT001-00341-HLAIp_R03	ASAPIPHDGNLY	177741	54.9058	_ASAPIPHDGNLY_.2	6.93281e-07	1.49116e-05	68.1404	7.10007	177741	4.44169	63.6988	111.165	0.829314	0.948903	6	0.913871
20201007_DIA_INT001-00341-HLAIp_R03	RPFERTITM	89696.5	42.4656	_RPFERTITM_.3	0.000853174	0.00984602	54.3534	-2.46906	89696.5	-1.35281	55.7062	55.279	0.683726	0.930032	5	0.817028
20201007_DIA_INT001-00341-HLAIp_R03	VLFEHAVGY	615204	76.3866	_VLFEHAVGY_.2	2.61221e-09	3.04869e-07	77.7559	-0.00336163	615204	-0.00646064	77.7623	268.503	0.883686	0.975194	6	0.981307
20201007_DIA_INT001-00341-HLAIp_R03	KYPASTVQI	201129	49.8395	_KYPASTVQI_.2	6.46399e-07	1.40188e-05	59.8534	-0.973154	201129	-1.31873	61.1722	30.8635	0.830199	0.989219	6	0.968209
20201007_DIA_INT001-00341-HLAIp_R03	AQLGLGHSY	77878.8	43.4436	_AQLGLGHSY_.2	1.92349e-05	0.000297409	55.6046	-1.1292	77878.8	-0.789709	56.3943	42.3432	0.76752	0.993194	6	0.833548
20201007_DIA_INT001-00341-HLAIp_R03	KIINDNATY	63904	23.6883	_KIINDNATY_.2	2.87701e-05	0.000418971	46.6058	2.89802	63904	1.78549	44.8203	13.2647	0.751873	0.874493	6	0.682543
20201007_DIA_INT001-00341-HLAIp_R03	YPASTVQIL	9072.2	104.067	_YPASTVQIL_.2	3.28353e-05	0.000466156	96.0795	0.516218	9072.2	0.679601	95.3999	11.7123	0.745224	0.969538	5	0.650458
20201007_DIA_INT001-00341-HLAIp_R03	NSDGYGGNY	247054	14.5109	_NSDGYGGNY_.1	7.54635e-09	4.09408e-07	38.9386	-0.336636	247054	-0.563533	39.5021	548.638	0.875064	0.881715	6	0.969111
20201007_DIA_INT001-00341-HLAIp_R03	RQSSGASSSSF	77338	-3.26936	_RQSSGASSSSF_.2	1.49341e-09	3.04869e-07	22.9098	-6.66444	77338	-5.16658	28.0764	26.4702	0.888023	0.996199	6	0.926493
20201007_DIA_INT001-00341-HLAIp_R03	YSDGPGEAL	30998.6	50.1343	_YSDGPGEAL_.1	1.22169e-06	2.48549e-05	58.9714	-3.41442	30998.6	-2.35078	61.3222	24.5649	0.821823	0.959113	6	0.676791
20201007_DIA_INT001-00341-HLAIp_R03	VWVEESDKRSF	23355.7	46.1797	_VWVEESDKRSF_.2	4.93782e-06	8.81342e-05	56.4903	-2.65021	23355.7	-2.01608	58.5064	45.3934	0.799764	0.967294	6	0.767913
20201007_DIA_INT001-00341-HLAIp_R03	SPILVATAV	5894.75	100.908	_SPILVATAV_.1	0.000485343	0.00598097	97.8798	6.4275	5894.75	2.98523	94.8945	8.95331	0.704328	0.943846	6	0.685893
20201007_DIA_INT001-00341-HLAIp_R03	KQYPISLVL	5172.04	118.752	_KQYPISLVL_.2	0.000820709	0.00951663	101.522	-6.68677	5172.04	-3.41556	104.938	8.41556	0.685002	0.990992	6	0.59482
20201007_DIA_INT001-00341-HLAIp_R03	TYISTLLHV	44270.1	122.805	_TYISTLLHV_.2	2.16774e-05	0.000329235	102.637	-7.46206	44270.1	-6.31787	108.955	32.1386	0.763444	0.996172	6	0.723383
20201007_DIA_INT001-00341-HLAIp_R03	GVVKPLLSF	6858.82	117.577	_GVVKPLLSF_.2	1.46826e-06	2.93526e-05	98.8594	-9.29669	6858.82	-5.7938	104.653	12.4245	0.819247	0.959415	6	0.788078
20201007_DIA_INT001-00341-HLAIp_R03	NQRLAYVTY	38645.6	54.7272	_NQRLAYVTY_.2	7.58307e-07	1.61396e-05	64.4864	2.52481	38645.6	0.796721	63.6897	10.0358	0.82817	0.980178	6	0.800344
20201007_DIA_INT001-00341-HLAIp_R03	LTEDSENQRLAY	2164.15	36.8374	_LTEDSENQRLAY_.2	1.17912e-05	0.000192726	53.449	0.454191	2164.15	0.7219	52.7271	8.88055	0.781339	0.94771	6	0.678359
20201007_DIA_INT001-00341-HLAIp_R03	DSENQRLAY	112954	23.7531	_DSENQRLAY_.2	3.40757e-08	1.13956e-06	44.9135	0.101308	112954	0.0614371	44.8521	33.745	0.861743	0.990544	6	0.886165
20201007_DIA_INT001-00341-HLAIp_R03	KYLPENDLKRL	1637323	40.3815	_KYLPENDLKRL_.3	8.45115e-08	2.36362e-06	54.8888	0.600502	3.1846e+06	0.407917	54.4808	986.119	0.852949	0.957465	6	0.976105
20201007_DIA_INT001-00341-HLAIp_R03	KYLPENDLKRL	1637323	40.3815	_KYLPENDLKRL_.2	1.83723e-09	3.04869e-07	54.9	0.611975	90047.8	0.419189	54.4808	192.043	0.886431	0.9877	6	0.972465
20201007_DIA_INT001-00341-HLAIp_R03	HQLVHEGY	40896.1	3.03519	_HQLVHEGY_.2	2.95933e-05	0.000428386	31.4545	0.999647	40896.1	0.35367	31.1008	45.5768	0.750515	0.918804	6	0.649281
20201007_DIA_INT001-00341-HLAIp_R03	GPRAPGPSL	190867	30.7275	_GPRAPGPSL_.2	5.46301e-09	3.53074e-07	48.4553	-0.11058	190867	-0.178487	48.6338	131.579	0.877748	0.978065	6	0.957134
20201007_DIA_INT001-00341-HLAIp_R03	GQHSSIHPA	8354.59	-10.22	_GQHSSIHPA_.2	0.000761165	0.00889584	12.7997	-30.261	8354.59	-9.88447	22.6842	7.85444	0.687586	0.917202	6	0.595618
20201007_DIA_INT001-00341-HLAIp_R03	VSDLRVTHY	29835	27.2962	_VSDLRVTHY_.2	2.91819e-08	1.01239e-06	45.0691	-3.25378	29835	-1.80061	46.8697	21.4097	0.86318	0.986041	6	0.927844
20201007_DIA_INT001-00341-HLAIp_R03	GRFLGHAQM	6035.19	25.247	_GRFLGHAQM_.2	0.000160281	0.00210845	53.3289	11.9188	6035.19	7.27362	46.0553	6.76046	0.72434	0.585656	6	0.723148
20201007_DIA_INT001-00341-HLAIp_R03	QTEPVAGNYY	20230.5	48.0397	_QTEPVAGNYY_.2	2.20985e-05	0.000335212	63.4688	5.45256	20230.5	3.94766	59.5211	10.9931	0.762752	0.857506	6	0.633532
20201007_DIA_INT001-00341-HLAIp_R03	GTVYEDLRY	9642736	61.4529	_GTVYEDLRY_.2	1.57742e-08	6.49381e-07	69.4224	1.18768	19222624	2.22341	67.199	2663.62	0.868724	0.987516	6	0.990249
20201007_DIA_INT001-00341-HLAIp_R03	GTVYEDLRY	9642736	61.4529	_GTVYEDLRY_.1	1.24041e-08	5.49052e-07	69.4699	1.21827	62848.8	2.27089	67.199	89.1956	0.870825	0.997009	3	0.884569
20201007_DIA_INT001-00341-HLAIp_R03	VYEDLRYKL	3.08593e+06	60.7269	_VYEDLRYKL_.3	1.40675e-07	3.64125e-06	67.0633	0.51889	6147578	0.14341	66.9199	1654.03	0.8477	0.932399	6	0.977123
20201007_DIA_INT001-00341-HLAIp_R03	VYEDLRYKL	3.08593e+06	60.7269	_VYEDLRYKL_.2	1.00002e-08	4.78651e-07	67.042	0.485912	3.0959e+06	0.122162	66.9199	2061.27	0.87268	0.976762	6	0.982567
20201007_DIA_INT001-00341-HLAIp_R03	VYEDLRYKL	3.08593e+06	60.7269	_VYEDLRYKL_.1	0.0003473	0.00440053	67.0624	0.517481	14322.7	0.142502	66.9199	26.2881	0.7128	0.967821	5	0.525872
20201007_DIA_INT001-00341-HLAIp_R03	PYNAPTVKF	18933.1	65.5641	_PYNAPTVKF_.2	0.00079932	0.00929116	71.6102	1.98226	18933.1	1.14915	70.461	4.7822	0.68589	0.89826	6	0.605344
20201007_DIA_INT001-00341-HLAIp_R03	TIHGAAGTVY	5833.68	21.5895	_TIHGAAGTVY_.2	0.000668019	0.0079399	44.5272	1.62045	5833.68	1.32494	43.2023	1.51181	0.692487	0.936633	5	0.511718
20201007_DIA_INT001-00341-HLAIp_R03	SSDLPSPQGSNY	176339	43.1026	_SSDLPSPQGSNY_.2	7.89184e-08	2.23333e-06	62.938	9.55305	176339	6.74078	56.1972	80.5032	0.853636	0.992405	6	0.913418
20201007_DIA_INT001-00341-HLAIp_R03	VFVGTGDLF	159506	134.604	_VFVGTGDLF_.1	8.31675e-09	4.33045e-07	115.348	-2.56746	159506	-0.612476	115.96	150.241	0.874246	0.945699	6	0.968883
20201007_DIA_INT001-00341-HLAIp_R03	NSDELQELY	38410.9	81.7424	_NSDELQELY_.2	9.98233e-08	2.72518e-06	82.2719	3.69736	67089.5	1.08596	81.186	50.5621	0.851261	0.961862	6	0.938806
20201007_DIA_INT001-00341-HLAIp_R03	NSDELQELY	38410.9	81.7424	_NSDELQELY_.1	1.21751e-05	0.000198384	82.2569	3.68241	9732.45	1.07094	81.186	12.4122	0.780539	0.913402	6	0.701923
20201007_DIA_INT001-00341-HLAIp_R03	ITAPPSRVL	21898084	52.1307	_ITAPPSRVL_.2	1.38734e-08	5.9183e-07	64.09	3.84047	21898084	2.09754	61.9924	3066.51	0.869851	0.996975	6	0.988481
20201007_DIA_INT001-00341-HLAIp_R03	LQDDISSSY	78422.2	44.9157	_LQDDISSSY_.1	4.13214e-08	1.31949e-06	61.8456	7.14223	78422.2	4.12752	57.7181	57.0436	0.859931	0.800146	6	0.909893
20201007_DIA_INT001-00341-HLAIp_R03	HSFPYDYSASEY	37944.4	67.1611	_HSFPYDYSASEY_.2	7.72829e-09	4.15138e-07	73.9666	5.16805	37944.4	2.82157	71.145	24.7198	0.874864	0.988373	6	0.869318
20201007_DIA_INT001-00341-HLAIp_R03	AVGEGFHNY	35120.3	33.2799	_AVGEGFHNY_.2	4.87415e-06	8.71263e-05	47.5913	-3.71996	35120.3	-2.48881	50.0801	55.6834	0.800003	0.995659	4	0.795106
20201007_DIA_INT001-00341-HLAIp_R03	AVKEKGSTL	98760.5	-10.7282	_AVKEKGSTL_.2	3.90819e-08	1.26202e-06	16.1637	-16.9847	98760.5	-5.98286	22.1465	33.649	0.860457	0.994953	6	0.859284
20201007_DIA_INT001-00341-HLAIp_R03	HPRPTSQDL	28187.8	-7.72857	_HPRPTSQDL_.2	0.000112446	0.00149769	25.9515	1.664	28187.8	1.15965	24.7918	39.9911	0.7276	0.987522	6	0.835594
20201007_DIA_INT001-00341-HLAIp_R03	YVSDFFKER	47506.6	59.1328	_YVSDFFKER_.3	1.09908e-06	2.2579e-05	59.1966	-12.1199	47506.6	-7.10288	66.2995	21.2873	0.82327	0.941823	6	0.93305
20201007_DIA_INT001-00341-HLAIp_R03	GQQGQTPYY	993490	31.8317	_GQQGQTPYY_.2	0.000401379	0.00502961	52.8114	5.05178	993490	3.46112	49.3503	387.847	0.709523	0.924494	6	0.896479
20201007_DIA_INT001-00341-HLAIp_R03	NTSDMMGRMSY	27144.3	55.9942	_NTSDMMGRMSY_.2	3.79267e-09	3.12101e-07	63.5349	-2.37461	30641.2	-0.568544	64.1034	38.3601	0.880717	0.999011	6	0.880327
20201007_DIA_INT001-00341-HLAIp_R03	NTSDMMGRMSY	27144.3	27.8099	_NTSDMMGRM[Oxidation (M)]SY_.2	5.33448e-06	9.46046e-05	47.3326	1.20043	30986.3	0.23582	47.0968	51.1425	0.798328	0.974003	6	0.771602
20201007_DIA_INT001-00341-HLAIp_R03	NTSDMMGRMSY	27144.3	26.8239	_NTSDMM[Oxidation (M)]GRMSY_.2	4.88275e-06	8.72598e-05	47.3326	2.18643	19805.3	0.65279	46.6798	33.6317	0.79997	0.980424	6	0.851803
20201007_DIA_INT001-00341-HLAIp_R03	NTSDMMGRMSY	27144.3	32.3286	_NTSDM[Oxidation (M)]MGRMSY_.2	1.74218e-06	3.42214e-05	49.8778	0.73879	7329.94	0.24606	49.6317	18.3421	0.816777	0.982117	6	0.794879
20201007_DIA_INT001-00341-HLAIp_R03	NTSDMMGRMSY	27144.3	1.54078	_NTSDMM[Oxidation (M)]GRM[Oxidation (M)]SY_.2	3.69453e-06	6.7611e-05	32.8323	3.89892	10336.9	2.59623	30.2361	15.5586	0.804906	0.991398	6	0.681936
20201007_DIA_INT001-00341-HLAIp_R03	NTSDMMGRMSY	27144.3	5.49675	_NTSDM[Oxidation (M)]MGRM[Oxidation (M)]SY_.2	6.75397e-05	0.000913222	32.8219	-0.0657027	9624.78	-0.0793147	32.9012	13.1929	0.731828	0.920455	6	0.594451
20201007_DIA_INT001-00341-HLAIp_R03	NTSDMMGRMSY	27144.3	8.93507	_NTSDM[Oxidation (M)]M[Oxidation (M)]GRMSY_.2	0.000512254	0.00628052	32.8533	-3.47803	8012.95	-1.65192	34.5052	7.29748	0.702596	0.91806	6	0.564154
20201007_DIA_INT001-00341-HLAIp_R03	SPQPGSAL	74451.4	25.8067	_SPQPGSAL_.1	8.70274e-09	4.41652e-07	48.999	5.19378	74451.4	2.49557	46.5035	192.834	0.873862	0.999514	5	0.903631
20201007_DIA_INT001-00341-HLAIp_R03	SYYPNRSAY	33939	22.5909	_SYYPNRSAY_.2	2.30978e-05	0.00034793	45.5343	1.98946	33939	1.73815	43.7961	35.2676	0.761117	0.98814	5	0.690625
20201007_DIA_INT001-00341-HLAIp_R03	SPRQPSGGQI	32124	-0.821346	_SPRQPSGGQI_.2	6.98288e-08	2.01778e-06	30.807	2.82847	32124	1.18349	29.6235	20.5122	0.854853	0.958894	6	0.850571
20201007_DIA_INT001-00341-HLAIp_R03	YPQPQSQQSQQTAY	12955	22.9737	_YPQPQSQQSQQTAY_.2	2.20088e-07	5.37066e-06	51.93	13.0038	12955	7.6972	44.2328	19.3492	0.842869	0.933969	6	0.827817
20201007_DIA_INT001-00341-HLAIp_R03	SPRGGTPGSGAAAAA	3164.23	-13.6903	_SPRGGTPGSGAAAAA_.2	4.81331e-07	1.07371e-05	27.1061	9.44625	3164.23	7.6674	19.4387	23.2498	0.833833	0.928711	6	0.804508
20201007_DIA_INT001-00341-HLAIp_R03	SPRGGTPGSGAA	434737	-24.3194	_SPRGGTPGSGAA_.2	1.5947e-08	6.53599e-07	17.8134	5.14148	434737	0.755685	17.0577	390.507	0.868628	0.940982	6	0.976054
20201007_DIA_INT001-00341-HLAIp_R03	SPRGGTPGSGAAA	226183	-22.2115	_SPRGGTPGSGAAA_.2	3.55794e-09	3.08957e-07	19.875	8.91416	226183	2.46342	17.4116	425.275	0.88123	0.927497	6	0.977724
20201007_DIA_INT001-00341-HLAIp_R03	SPRGGTPGSGAAAA	194207	-18.6136	_SPRGGTPGSGAAAA_.2	2.58329e-09	3.04869e-07	23.2245	9.07416	194207	5.29427	17.9303	326.261	0.883774	0.947187	6	0.972104
20201007_DIA_INT001-00341-HLAIp_R03	APAPVQPPM	40280.9	56.9694	_APAPVQPPM_.2	0.00010649	0.00142028	73.3562	13.5086	40280.9	8.93015	64.4261	11.8665	0.728058	0.988773	5	0.505124
20201007_DIA_INT001-00341-HLAIp_R03	HPSVDSSVL	5479.3	45.0913	_HPSVDSSVL_.2	1.45226e-05	0.000232267	58.2987	0.536136	5479.3	0.425425	57.8733	6.1511	0.775906	0.88962	4	0.657477
20201007_DIA_INT001-00341-HLAIp_R03	KPSDPAPKV	3540.6	-5.50246	_KPSDPAPKV_.2	9.16617e-05	0.0012278	27.8307	1.89045	3540.6	1.68409	26.1466	3.28685	0.729293	0.967905	6	0.58793
20201007_DIA_INT001-00341-HLAIp_R03	KTFSSKSEY	2349.11	-2.15469	_KTFSSKSEY_.2	8.39353e-06	0.000142294	22.0717	-8.63547	2349.11	-6.7415	28.8132	2.41393	0.789204	0.821195	6	0.728713
20201007_DIA_INT001-00341-HLAIp_R03	TSDSTVYDY	2.34402e+06	45.9403	_TSDSTVYDY_.1	4.37309e-08	1.38178e-06	57.3166	-1.51543	4134204	-1.014	58.3306	3720.98	0.859393	0.8404	6	0.964432
20201007_DIA_INT001-00341-HLAIp_R03	TSDSTVYDY	2.34402e+06	45.9403	_TSDSTVYDY_.2	3.32824e-09	3.06681e-07	57.3226	-1.50754	553829	-1.00802	58.3306	212.774	0.881764	0.933768	4	0.974645
20201007_DIA_INT001-00341-HLAIp_R03	AGAWASEAY	28668.3	61.5374	_AGAWASEAY_.1	0.000440044	0.00547019	67.1256	-0.194914	28668.3	-0.205521	67.3311	248.756	0.707162	0.412501	6	0.566711
20201007_DIA_INT001-00341-HLAIp_R03	YLDIPNPRY	5777241	79.3501	_YLDIPNPRY_.2	7.80631e-09	4.17056e-07	80.6104	1.708	5777241	0.78231	79.8281	731.322	0.87478	0.999258	5	0.991224
20201007_DIA_INT001-00341-HLAIp_R03	KTERSDLEY	770364	8.50062	_KTERSDLEY_.2	2.48934e-09	3.04869e-07	30.9673	-6.1655	770364	-3.4281	34.3954	396.237	0.884065	0.96916	6	0.979059
20201007_DIA_INT001-00341-HLAIp_R03	KYSDTIAEL	83375.1	69.7583	_KYSDTIAEL_.2	1.36211e-08	5.84229e-07	69.138	-7.26031	83375.1	-4.17127	73.3093	22.9183	0.870011	0.992148	6	0.907063
20201007_DIA_INT001-00341-HLAIp_R03	TPATARQQI	37010.8	1.41309	_TPATARQQI_.2	3.07583e-09	3.06219e-07	32.0456	3.0465	37010.8	1.92678	30.1188	21.9603	0.882393	0.9847	6	0.883401
20201007_DIA_INT001-00341-HLAIp_R03	NPDAALRAL	111095	65.6512	_NPDAALRAL_.2	1.34654e-05	0.000217031	67.2391	-4.17269	111095	-3.23663	70.4757	179.948	0.777942	0.57234	6	0.862476
20201007_DIA_INT001-00341-HLAIp_R03	SPQAGSSL	18013.6	8.13618	_SPQAGSSL_.1	1.02139e-08	4.85049e-07	37.2513	2.49996	18013.6	2.90277	34.3486	29.3592	0.872499	0.970213	6	0.869329
20201007_DIA_INT001-00341-HLAIp_R03	ILDNSPASY	66882.3	44.6492	_ILDNSPASY_.1	6.59726e-06	0.000114614	64.8604	13.3066	115784	7.37382	57.4866	168.615	0.794212	0.998026	5	0.884536
20201007_DIA_INT001-00341-HLAIp_R03	ILDNSPASY	66882.3	44.6492	_ILDNSPASY_.2	4.73628e-07	1.05893e-05	64.8277	13.2835	17980.1	7.34112	57.4866	5.50159	0.834028	0.968422	4	0.859531
20201007_DIA_INT001-00341-HLAIp_R03	DSDQNLKY	108593	14.6464	_DSDQNLKY_.2	1.77995e-07	4.45941e-06	39.9156	0.72589	108593	0.365599	39.55	28.503	0.845188	0.993279	6	0.932625
20201007_DIA_INT001-00341-HLAIp_R03	LIEDSDQNLKY	77699.5	47.2082	_LIEDSDQNLKY_.2	1.69981e-09	3.04869e-07	62.6894	5.27085	77699.5	3.43101	59.2584	132.468	0.887031	0.998817	6	0.956553
20201007_DIA_INT001-00341-HLAIp_R03	HVDKAEGTTY	575013	-14.7025	_HVDKAEGTTY_.2	1.80314e-09	3.04869e-07	20.5144	2.41102	575013	1.50828	19.0062	601.274	0.886576	0.972152	6	0.983006
20201007_DIA_INT001-00341-HLAIp_R03	VYVQNVVKL	111073	83.3221	_VYVQNVVKL_.2	7.20065e-09	3.97908e-07	81.7484	0.397132	111073	0.104378	81.644	73.9408	0.875457	0.992139	6	0.942087
20201007_DIA_INT001-00341-HLAIp_R03	KYVKIFDNF	168996	83.4168	_KYVKIFDNF_.2	6.41228e-09	3.76225e-07	77.7174	-7.05356	168996	-3.95151	81.6689	45.6194	0.876424	0.991897	6	0.980008
20201007_DIA_INT001-00341-HLAIp_R03	LTDDLHKQY	5669.6	14.5216	_LTDDLHKQY_.2	1.69892e-07	4.2884e-06	37.7347	-2.60439	5669.6	-1.77119	39.5059	4.40612	0.84569	0.977931	6	0.893334
20201007_DIA_INT001-00341-HLAIp_R03	SSDRHLTQY	1.55513e+06	-1.59878	_SSDRHLTQY_.2	4.61356e-09	3.31948e-07	26.6007	-2.93841	1.55513e+06	-2.95104	29.5518	1213.1	0.879131	0.975995	6	0.981287
20201007_DIA_INT001-00341-HLAIp_R03	GQKKQVNIY	9095.6	3.19628	_GQKKQVNIY_.2	4.53459e-08	1.42151e-06	28.8899	-5.30734	9095.6	-2.22662	31.1165	10.5864	0.859047	0.954014	6	0.866472
20201007_DIA_INT001-00341-HLAIp_R03	TTQEITQLF	12290.8	117.536	_TTQEITQLF_.2	3.30488e-08	1.11419e-06	104.562	-0.335157	12290.8	-0.0811444	104.643	8.94866	0.862028	0.915873	5	0.907243
20201007_DIA_INT001-00341-HLAIp_R03	IDGRFEGF	56916.9	72.6653	_IDGRFEGF_.1	2.22246e-05	0.000336703	79.3137	6.07701	108550	4.70025	74.6135	68.3399	0.762545	0.965544	4	0.723387
20201007_DIA_INT001-00341-HLAIp_R03	IDGRFEGF	56916.9	72.6653	_IDGRFEGF_.2	0.000437178	0.00543842	79.2889	6.05735	5284.16	4.67539	74.6135	6.07133	0.707339	0.980178	4	0.496367
20201007_DIA_INT001-00341-HLAIp_R03	VLDYDTSHIY	51961.1	68.8838	_VLDYDTSHIY_.2	2.19688e-08	8.19668e-07	74.6246	3.80511	51961.1	2.05641	72.5682	28.1435	0.86577	0.997749	6	0.941215
20201007_DIA_INT001-00341-HLAIp_R03	LYIQTDHLF	21976.3	106.111	_LYIQTDHLF_.2	6.86173e-06	0.00011853	97.7648	1.05402	21976.3	1.51051	96.2543	9.72926	0.793421	0.99456	6	0.776738
20201007_DIA_INT001-00341-HLAIp_R03	GQYGNPLNKY	1373450	49.7108	_GQYGNPLNKY_.2	1.62494e-08	6.62033e-07	56.5414	-6.13558	1373450	-4.56527	61.1066	216.468	0.868462	0.997598	6	0.935948
20201007_DIA_INT001-00341-HLAIp_R03	QTDHLFFKY	45899	74.5632	_QTDHLFFKY_.2	5.70149e-06	0.000100469	72.5237	-5.71078	45899	-2.90916	75.4328	5.59493	0.797067	0.98114	6	0.730793
20201007_DIA_INT001-00341-HLAIp_R03	GQYGNPLNKYIRH	33175.4	41.9953	_GQYGNPLNKYIRH_.3	5.92744e-06	0.000104097	58.3809	4.04891	33175.4	2.89542	55.4855	22.0523	0.796318	0.94569	5	0.783127
20201007_DIA_INT001-00341-HLAIp_R03	AYLIDHQRL	10878.4	47.6264	_AYLIDHQRL_.3	6.87293e-05	0.000928829	57.8894	-2.51682	10878.4	-1.50111	59.3905	6.50792	0.731677	0.924625	6	0.684242
20201007_DIA_INT001-00341-HLAIp_R03	TTDASNEEY	66501.2	3.0061	_TTDASNEEY_.1	1.65105e-08	6.69554e-07	30.9381	-0.730715	70302.8	-0.159818	31.0979	89.8204	0.868321	0.806947	6	0.938882
20201007_DIA_INT001-00341-HLAIp_R03	TTDASNEEY	66501.2	3.0061	_TTDASNEEY_.2	1.97088e-08	7.57017e-07	30.9535	-0.699244	62699.5	-0.144439	31.0979	55.4886	0.866746	0.969362	6	0.90069
20201007_DIA_INT001-00341-HLAIp_R03	KYVGAIEKL	134127	41.8153	_KYVGAIEKL_.2	1.53185e-08	6.36267e-07	52.7487	-4.96603	134127	-2.71544	55.4642	82.706	0.868982	0.996989	6	0.948378
20201007_DIA_INT001-00341-HLAIp_R03	KYIKDDFRF	6.39576e+06	52.7153	_KYIKDDFRF_.3	6.83886e-08	1.98632e-06	59.823	-3.88302	11601598	-3.19906	63.0221	773.231	0.855059	0.941568	6	0.940708
20201007_DIA_INT001-00341-HLAIp_R03	KYIKDDFRF	6.39576e+06	52.7153	_KYIKDDFRF_.2	7.31354e-09	4.02314e-07	59.8033	-3.92534	1189915	-3.21884	63.0221	459.088	0.875327	0.989276	6	0.961619
20201007_DIA_INT001-00341-HLAIp_R03	NSEEMKEAYY	270415	29.1359	_NSEEMKEAYY_.2	2.55146e-09	3.04869e-07	47.3941	0.17081	269081	0.036178	47.358	219.923	0.883871	0.996696	6	0.984891
20201007_DIA_INT001-00341-HLAIp_R03	NSEEMKEAYY	270415	12.0316	_NSEEM[Oxidation (M)]KEAYY_.2	3.01663e-09	3.05804e-07	36.1399	-2.01529	271749	-1.627	37.7669	144.56	0.882547	0.992121	6	0.975186
20201007_DIA_INT001-00341-HLAIp_R03	GPKRDPATL	70007.3	-2.90494	_GPKRDPATL_.2	0.000266858	0.00343958	25.922	-3.24306	70007.3	-2.25067	28.1726	33.9964	0.717742	0.721528	6	0.750077
20201007_DIA_INT001-00341-HLAIp_R03	SPQRPRPTL	618774	7.43465	_SPQRPRPTL_.3	3.08104e-07	7.22662e-06	33.3783	-1.49147	618774	-0.779664	34.158	109.913	0.839084	0.997036	6	0.872391
20201007_DIA_INT001-00341-HLAIp_R03	KPVNPSPLSQL	11422.6	76.036	_KPVNPSPLSQL_.2	3.1629e-05	0.000452615	75.0417	-2.46282	11422.6	-2.04991	77.0916	7.38933	0.747156	0.960603	6	0.765782
20201007_DIA_INT001-00341-HLAIp_R03	SPAEKAGLL	15680.8	43.8729	_SPAEKAGLL_.2	1.56311e-05	0.000247892	54.0465	-4.92688	15680.8	-2.82099	56.8675	12.2422	0.773845	0.875789	6	0.675565
20201007_DIA_INT001-00341-HLAIp_R03	ASSEENVKY	20752.1	0.661304	_ASSEENVKY_.2	1.93383e-05	0.000298659	31.2308	2.99479	20752.1	1.47036	29.7604	17.7153	0.767345	0.991522	6	0.727644
20201007_DIA_INT001-00341-HLAIp_R03	AYLADHQRI	144643	19.8237	_AYLADHQRI_.3	2.07847e-06	4.01421e-05	42.3651	-1.14405	219742	-0.313161	42.6782	32.5828	0.814147	0.998109	6	0.95261
20201007_DIA_INT001-00341-HLAIp_R03	AYLADHQRI	144643	19.8237	_AYLADHQRI_.2	1.86705e-06	3.6438e-05	42.3729	-1.09735	69543.4	-0.30531	42.6782	23.9918	0.815756	0.991213	6	0.920891
20201007_DIA_INT001-00341-HLAIp_R03	YHIGTTEEYL	2.30592e+06	73.0454	_YHIGTTEEYL_.2	7.03338e-05	0.000949618	79.254	5.65187	2.30592e+06	4.46127	74.7927	300.582	0.73148	0.962471	6	0.772551
20201007_DIA_INT001-00341-HLAIp_R03	VSDPSSPQY	2.32952e+06	19.7161	_VSDPSSPQY_.1	3.19627e-09	3.0666e-07	45.7739	5.16805	2.74691e+06	3.12754	42.6463	2597.02	0.882087	0.99885	6	0.989937
20201007_DIA_INT001-00341-HLAIp_R03	VSDPSSPQY	2.32952e+06	19.7161	_VSDPSSPQY_.2	2.71391e-09	3.04869e-07	45.7724	5.16605	1.91214e+06	3.12606	42.6463	402.122	0.883385	0.977187	6	0.986166
20201007_DIA_INT001-00341-HLAIp_R03	VSDPSSPQYGKYL	34060.9	55.8916	_VSDPSSPQYGKYL_.2	1.50762e-09	3.04869e-07	68.6623	6.368	34060.9	4.61902	64.0433	44.2347	0.887951	0.967373	6	0.940243
20201007_DIA_INT001-00341-HLAIp_R03	VSDPSSPQYGKY	483452	22.9687	_VSDPSSPQYGKY_.2	7.3073e-09	4.02251e-07	46.8321	4.24233	483452	2.60557	44.2265	940.308	0.875334	0.966134	6	0.91088
20201007_DIA_INT001-00341-HLAIp_R03	ESDINSVRY	2.64117e+06	29.5529	_ESDINSVRY_.2	3.93352e-08	1.26786e-06	49.1457	1.81188	5269489	1.55989	47.5858	738.416	0.860396	0.999782	6	0.989301
20201007_DIA_INT001-00341-HLAIp_R03	ESDINSVRY	2.64117e+06	29.5529	_ESDINSVRY_.1	3.93079e-06	7.15527e-05	49.1553	1.83574	12859.9	1.56949	47.5858	40.9626	0.803838	0.995223	4	0.7329
20201007_DIA_INT001-00341-HLAIp_R03	VPQPHPQTL	84344.1	27.9909	_VPQPHPQTL_.2	2.57502e-05	0.000381504	50.377	5.80298	84344.1	3.20018	47.1768	17.3148	0.756805	0.985165	6	0.721412
20201007_DIA_INT001-00341-HLAIp_R03	ELDAVQREY	399744	36.8742	_ELDAVQREY_.2	2.01367e-08	7.70076e-07	52.9024	0.058918	399744	0.107957	52.7945	207.982	0.866553	0.955582	6	0.972341
20201007_DIA_INT001-00341-HLAIp_R03	ASELESLEK	91086.3	36.5181	_ASELESLEK_.2	7.13171e-07	1.52924e-05	51.0233	-1.55038	91086.3	-1.48383	52.5071	13.4253	0.828955	0.994547	6	0.900807
20201007_DIA_INT001-00341-HLAIp_R03	RINHERNEL	185863	-14.4551	_RINHERNEL_.3	2.00667e-09	3.04869e-07	16.663	-11.3625	185863	-2.40141	19.0644	81.5554	0.885748	0.98651	6	0.986465
20201007_DIA_INT001-00341-HLAIp_R03	SFMSGADSF	25205.6	86.2256	_SFMSGADSF_.1	5.0321e-06	8.97056e-05	87.8345	6.24203	25205.6	4.55109	83.2834	11.3239	0.799416	0.950053	6	0.799216
20201007_DIA_INT001-00341-HLAIp_R03	TLGPASHSY	33978.5	16.4996	_TLGPASHSY_.2	7.61998e-07	1.6205e-05	40.9854	0.0762921	33978.5	0.0310353	40.9543	26.0059	0.828107	0.995623	6	0.698859
20201007_DIA_INT001-00341-HLAIp_R03	ATELLAAKY	254875	57.7101	_ATELLAAKY_.2	1.36115e-09	3.04869e-07	66.1904	1.3288	254875	1.60617	64.5842	73.4305	0.88873	0.994093	6	0.970474
20201007_DIA_INT001-00341-HLAIp_R03	AQNEQTREL	7535.18	0.0896339	_AQNEQTREL_.2	1.63068e-05	0.000257409	27.3162	-4.21175	7535.18	-2.39144	29.7077	8.02744	0.77262	0.996039	6	0.686401
20201007_DIA_INT001-00341-HLAIp_R03	EYVRDLPVL	64257.5	102.966	_EYVRDLPVL_.2	2.70268e-07	6.43292e-06	92.3065	-4.18912	64257.5	-3.05293	95.3594	21.9346	0.840575	0.977105	6	0.965166
20201007_DIA_INT001-00341-HLAIp_R03	IVDEFAMRY	16196.2	60.8136	_IVDEFAM[Oxidation (M)]RY_.2	0.000212751	0.00276843	67.5791	0.882475	16196.2	0.647351	66.9317	7.66163	0.72108	0.998683	6	0.567739
20201007_DIA_INT001-00341-HLAIp_R03	SYTPVLNQF	45619.6	104.634	_SYTPVLNQF_.2	2.88287e-05	0.000419547	98.2895	3.30829	45619.6	2.08597	96.2036	26.4754	0.751776	0.984958	6	0.822414
20201007_DIA_INT001-00341-HLAIp_R03	HIDEQSGKEKY	84358	-20.4593	_HIDEQSGKEKY_.3	7.20822e-08	2.06808e-06	18.2808	3.47825	160991	0.709963	17.5709	312.632	0.854538	0.880761	6	0.929856
20201007_DIA_INT001-00341-HLAIp_R03	HIDEQSGKEKY	84358	-20.4593	_HIDEQSGKEKY_.2	3.62521e-09	3.09133e-07	18.2921	3.52877	7724.49	0.721217	17.5709	53.045	0.88108	0.97285	6	0.8504
20201007_DIA_INT001-00341-HLAIp_R03	YTDKIDRY	9267764	13.7178	_YTDKIDRY_.2	1.722e-08	6.87016e-07	35.3192	-4.11267	18505938	-3.17792	38.4971	5151.25	0.867949	0.985629	6	0.985253
20201007_DIA_INT001-00341-HLAIp_R03	YTDKIDRY	9267764	13.7178	_YTDKIDRY_.1	2.15233e-07	5.2644e-06	35.3209	-4.1117	29589.1	-3.17615	38.4971	103.254	0.843115	0.976327	6	0.902141
20201007_DIA_INT001-00341-HLAIp_R03	AYTDKIDRY	443826	21.2283	_AYTDKIDRY_.3	2.61006e-09	3.04869e-07	42.9924	-0.346007	737083	-0.102687	43.0951	23.1121	0.883692	0.985167	6	0.985165
20201007_DIA_INT001-00341-HLAIp_R03	AYTDKIDRY	443826	21.2283	_AYTDKIDRY_.2	1.84767e-09	3.04869e-07	42.9973	-0.329605	150570	-0.0978191	43.0951	63.1903	0.886387	0.978552	6	0.971336
20201007_DIA_INT001-00341-HLAIp_R03	FAYTDKIDRY	3954.33	47.3405	_FAYTDKIDRY_.2	0.000211578	0.0027543	60.1487	1.75228	3954.33	0.8485	59.3002	9.10751	0.721153	0.946661	6	0.632985
20201007_DIA_INT001-00341-HLAIp_R03	ILNPEEIEKY	424010	80.3641	_ILNPEEIEKY_.2	5.24744e-09	3.46996e-07	80.388	0.466861	424010	0.356545	80.0314	226.761	0.878079	0.990436	6	0.965226
20201007_DIA_INT001-00341-HLAIp_R03	RLYQTDPSGTY	69015.8	32.2448	_RLYQTDPSGTY_.2	2.69071e-08	9.51685e-07	50.6917	1.79765	69015.8	1.10718	49.5845	79.9754	0.863926	0.98604	6	0.858733
20201007_DIA_INT001-00341-HLAIp_R03	TVEDPVTVEY	22702.1	72.8147	_TVEDPVTVEY_.2	3.95918e-05	0.000548263	82.1216	12.3243	40590.8	7.43763	74.684	6.25411	0.738399	0.920232	6	0.639504
20201007_DIA_INT001-00341-HLAIp_R03	TVEDPVTVEY	22702.1	72.8147	_TVEDPVTVEY_.1	0.000667994	0.00793988	82.095	12.2232	4813.36	7.41105	74.684	7.52127	0.692488	0.909776	6	0.666789
20201007_DIA_INT001-00341-HLAIp_R03	KFFGAENSVNL	102011	85.8782	_KFFGAENSVNL_.2	0.000596478	0.00719478	80.9254	-4.63201	102011	-1.84542	82.7709	36.4387	0.697012	0.819279	6	0.834145
20201007_DIA_INT001-00341-HLAIp_R03	SADQVALVY	48629.8	83.863	_SADQVALVY_.1	1.37247e-07	3.56655e-06	75.6018	-8.98636	49678.2	-6.18446	81.7862	24.3797	0.84796	0.871328	5	0.857746
20201007_DIA_INT001-00341-HLAIp_R03	SADQVALVY	48629.8	83.863	_SADQVALVY_.2	0.000763898	0.00892083	75.5596	-9.01122	47581.4	-6.22665	81.7862	95.5685	0.687459	0.626542	4	0.67111
20201007_DIA_INT001-00341-HLAIp_R03	HPRIASGLGL	224954	56.0442	_HPRIASGLGL_.2	3.2007e-08	1.08861e-06	61.1449	-6.25816	224954	-2.98443	64.1294	51.3505	0.862326	0.989878	6	0.979026
20201007_DIA_INT001-00341-HLAIp_R03	HPRIASGL	95639.2	14.791	_HPRIASGL_.2	1.48339e-08	6.21046e-07	37.4019	-4.01197	95639.2	-2.19922	39.6011	98.0124	0.869265	0.999129	5	0.856544
20201007_DIA_INT001-00341-HLAIp_R03	LSDIASALRY	927414	88.4734	_LSDIASALRY_.2	2.24353e-08	8.32543e-07	84.653	-0.444427	927414	-0.353104	85.0061	264.893	0.86558	0.989758	6	0.982775
20201007_DIA_INT001-00341-HLAIp_R03	SPRPQPESV	96993.3	0.963162	_SPRPQPESV_.2	2.81029e-06	5.2745e-05	33.7131	5.46879	96993.3	3.89476	29.8183	45.1692	0.809441	0.993793	6	0.840583
20201007_DIA_INT001-00341-HLAIp_R03	STDKAGVVAEY	88356.3	30.6561	_STDKAGVVAEY_.2	4.16076e-06	7.54081e-05	48.505	-0.00843321	88356.3	-0.013612	48.5186	41.4867	0.802844	0.983902	6	0.849648
20201007_DIA_INT001-00341-HLAIp_R03	RYYTEFPTV	1.16205e+06	84.3387	_RYYTEFPTV_.2	1.21243e-08	5.40308e-07	80.6418	-3.26183	1.16205e+06	-1.26946	81.9112	555.354	0.871023	0.995921	4	0.988488
20201007_DIA_INT001-00341-HLAIp_R03	VYPDKTRPR	467417	-26.0015	_VYPDKTRPR_.3	7.75249e-09	4.15588e-07	17.9949	7.70023	467417	1.38034	16.6146	203.832	0.874838	0.997414	4	0.978999
20201007_DIA_INT001-00341-HLAIp_R03	FFPEYTHQL	445171	84.7139	_FFPEYTHQL_.2	1.45217e-08	6.11873e-07	82.4624	0.915389	445171	0.452524	82.0099	111.616	0.869451	0.995347	6	0.974507
20201007_DIA_INT001-00341-HLAIp_R03	FIDVDDERWHY	45630.6	80.1553	_FIDVDDERWHY_.2	2.31603e-08	8.51633e-07	80.8632	1.05374	45630.6	0.929325	79.9338	87.9093	0.865292	0.934088	6	0.822267
20201007_DIA_INT001-00341-HLAIp_R03	MSDAEQYRSY	19137.4	23.474	_MSDAEQYRSY_.2	2.37711e-06	4.52886e-05	42.2572	-5.43618	28080.2	-2.45792	44.7151	28.6876	0.812088	0.988963	6	0.929674
20201007_DIA_INT001-00341-HLAIp_R03	MSDAEQYRSY	19137.4	14.1757	_M[Oxidation (M)]SDAEQYRSY_.2	5.46282e-06	9.66191e-05	36.1179	-4.16867	10194.5	-2.82356	38.9414	9.75483	0.79788	0.996037	6	0.70678
20201007_DIA_INT001-00341-HLAIp_R03	YYTEFPTVL	12489.2	136.125	_YYTEFPTVL_.1	2.11474e-05	0.000322491	118.377	44.4761	11774.1	2.31735	116.059	21.0823	0.764319	0.984005	6	0.775355
20201007_DIA_INT001-00341-HLAIp_R03	YYTEFPTVL	12489.2	136.125	_YYTEFPTVL_.2	9.07819e-09	4.52081e-07	118.366	44.2633	13204.4	2.30626	116.059	21.5501	0.873504	0.891241	6	0.933162
20201007_DIA_INT001-00341-HLAIp_R03	VTDMSDAEQY	74632.1	39.5228	_VTDMSDAEQY_.2	2.3405e-06	4.46936e-05	54.586	1.15101	131709	0.38671	54.1993	76.6897	0.812329	0.915409	6	0.800484
20201007_DIA_INT001-00341-HLAIp_R03	VTDMSDAEQY	74632.1	14.4432	_VTDM[Oxidation (M)]SDAEQY_.2	1.44524e-08	6.09932e-07	39.4811	0.00822089	88807.5	0.00290558	39.4782	7.44748	0.869493	0.985901	6	0.908065
20201007_DIA_INT001-00341-HLAIp_R03	VTDMSDAEQY	74632.1	39.5228	_VTDMSDAEQY_.1	0.000712126	0.00839644	54.6012	1.16647	3380.07	0.401904	54.1993	8.21865	0.690017	0.968734	6	0.64382
20201007_DIA_INT001-00341-HLAIp_R03	YSEAVASHY	73965.4	18.9583	_YSEAVASHY_.2	6.24949e-09	3.71966e-07	41.8752	-1.7596	73965.4	-0.546242	42.4214	27.6965	0.876637	0.986297	6	0.943562
20201007_DIA_INT001-00341-HLAIp_R03	VTAQVVGTERY	288987	36.3856	_VTAQVVGTERY_.2	1.28666e-09	3.04869e-07	53.7258	1.34991	288987	1.23289	52.4929	263.71	0.889157	0.99785	6	0.984556
20201007_DIA_INT001-00341-HLAIp_R03	SPPLARSEL	79830.6	43.7669	_SPPLARSEL_.2	6.92865e-07	1.49076e-05	55.4125	-2.10441	79830.6	-1.3432	56.7557	41.2394	0.829322	0.990058	5	0.840864
20201007_DIA_INT001-00341-HLAIp_R03	QLDERRLYY	402095	44.4222	_QLDERRLYY_.3	6.95773e-07	1.4956e-05	54.7506	-3.58094	725273	-2.56399	57.3145	274.112	0.829269	0.967762	6	0.939043
20201007_DIA_INT001-00341-HLAIp_R03	QLDERRLYY	402095	44.4222	_QLDERRLYY_.2	4.68202e-07	1.04828e-05	54.7241	-3.60788	78917.4	-2.59045	57.3145	91.6933	0.834167	0.99553	6	0.951724
20201007_DIA_INT001-00341-HLAIp_R03	LAEDIDPELARY	8341.09	82.6333	_LAEDIDPELARY_.2	3.0042e-05	0.00043408	84.7591	5.57414	8341.09	3.35959	81.3995	20.1753	0.749773	0.978873	6	0.677264
20201007_DIA_INT001-00341-HLAIp_R03	YFHDATRVY	175848	29.289	_YFHDATRVY_.3	7.60149e-07	1.617e-05	48.2401	1.19462	236859	0.851219	47.3889	21.1711	0.828139	0.88533	6	0.823268
20201007_DIA_INT001-00341-HLAIp_R03	YFHDATRVY	175848	29.289	_YFHDATRVY_.2	1.0793e-06	2.21898e-05	48.2178	1.18077	114836	0.828861	47.3889	54.9733	0.823516	0.990237	6	0.815258
20201007_DIA_INT001-00341-HLAIp_R03	TYHGVFVNI	389993	99.6018	_TYHGVFVNI_.2	2.26767e-08	8.38347e-07	86.9478	-9.02879	389993	-7.75819	94.706	254.65	0.865483	0.953587	6	0.967583
20201007_DIA_INT001-00341-HLAIp_R03	ETSSTSAGDRY	9755.11	-9.92	_ETSSTSAGDRY_.2	1.57471e-05	0.000249523	22.0268	-0.907286	9755.11	-0.893883	22.9207	7.74134	0.773633	0.96084	6	0.788979
20201007_DIA_INT001-00341-HLAIp_R03	ESETSREDEY	3520.36	-1.46639	_ESETSREDEY_.2	2.42565e-05	0.00036261	25.5327	-5.28922	3520.36	-4.03132	29.564	4.55112	0.759231	0.985714	6	0.64163
20201007_DIA_INT001-00341-HLAIp_R03	SSPRLSSSL	3084.6	36.2715	_SSPRLSSSL_.2	0.000556282	0.00675957	49.9452	-3.1333	3084.6	-2.50842	52.4536	2.1836	0.699691	0.91193	5	0.485857
20201007_DIA_INT001-00341-HLAIp_R03	RLFSTAEAAVY	42980.1	76.8056	_RLFSTAEAAVY_.2	1.3814e-05	0.000222082	76.5171	-1.1141	42980.1	-1.49734	78.0144	22.7941	0.777262	0.959867	6	0.73029
20201007_DIA_INT001-00341-HLAIp_R03	RQPGSTAQY	34588.8	-8.79873	_RQPGSTAQY_.2	8.59082e-08	2.39674e-06	23.4813	-0.4329	34588.8	-0.359632	23.841	23.0991	0.852784	0.982171	6	0.844307
20201007_DIA_INT001-00341-HLAIp_R03	KVIQSVANY	27375.8	35.3123	_KVIQSVANY_.2	8.04296e-08	2.26918e-06	50.8834	-0.651744	27375.8	-0.536986	51.4204	27.2343	0.853446	0.970704	6	0.866156
20201007_DIA_INT001-00341-HLAIp_R03	RVASTSQEY	20737	-2.4237	_RVASTSQEY_.2	0.000405287	0.00507412	25.4643	-4.43129	20737	-2.87566	28.34	6.63672	0.709286	0.611127	6	0.697436
20201007_DIA_INT001-00341-HLAIp_R03	GSDEPAFMYY	237317	80.5869	_GSDEPAFM[Oxidation (M)]YY_.2	1.18671e-09	3.04869e-07	84.0905	6.49608	481568	3.88891	80.2016	207.723	0.889769	0.97939	6	0.987721
20201007_DIA_INT001-00341-HLAIp_R03	GSDEPAFMYY	237317	102.272	_GSDEPAFMYY_.2	6.08817e-08	1.80825e-06	98.9069	6.17939	126802	3.80057	95.1063	94.7296	0.856202	0.985986	6	0.982079
20201007_DIA_INT001-00341-HLAIp_R03	GSDEPAFMYY	237317	80.5869	_GSDEPAFM[Oxidation (M)]YY_.1	3.67418e-08	1.20545e-06	84.0732	6.46702	103581	3.87163	80.2016	68.4177	0.861038	0.997865	6	0.947712
20201007_DIA_INT001-00341-HLAIp_R03	GSDEPAFMYY	237317	102.272	_GSDEPAFMYY_.1	1.41902e-08	6.02091e-07	98.9064	6.17754	85279.6	3.80006	95.1063	97.2166	0.869654	0.997396	6	0.982819
20201007_DIA_INT001-00341-HLAIp_R03	KIISEPGSYY	45632.4	51.9848	_KIISEPGSYY_.2	0.000442763	0.00550009	62.4811	0.388255	45632.4	0.705072	61.776	8.84141	0.706995	0.906504	6	0.61207
20201007_DIA_INT001-00341-HLAIp_R03	VYGSFASKL	374906	65.168	_VYGSFASKL_.2	1.32758e-09	3.04869e-07	69.0429	-2.7177	374906	-1.34176	70.3846	176.266	0.88892	0.998736	6	0.985888
20201007_DIA_INT001-00341-HLAIp_R03	YADYSGQQSTY	281730	27.7744	_YADYSGQQSTY_.2	2.8037e-09	3.04869e-07	50.0609	5.48532	539286	2.97978	47.0811	800.462	0.883128	0.988286	6	0.987153
20201007_DIA_INT001-00341-HLAIp_R03	YADYSGQQSTY	281730	27.7744	_YADYSGQQSTY_.1	7.29995e-08	2.08908e-06	50.0779	5.50322	24174.7	2.99682	47.0811	59.3192	0.854413	0.984924	6	0.907605
20201007_DIA_INT001-00341-HLAIp_R03	KVAQPKEVY	159677	0.0679359	_KVAQPKEVY_.2	9.05623e-09	4.5113e-07	31.3992	3.92718	159677	1.69353	29.7057	180.43	0.873524	0.967202	6	0.976337
20201007_DIA_INT001-00341-HLAIp_R03	KAVGHPFVI	1.08499e+06	56.7471	_KAVGHPFVI_.2	4.68459e-09	3.33126e-07	59.4833	-8.82713	1.08499e+06	-4.89533	64.3786	194.731	0.879007	0.957773	6	0.983434
20201007_DIA_INT001-00341-HLAIp_R03	QYEEQFVTL	190638	110.503	_QYEEQFVTL_.2	5.9633e-07	1.30207e-05	98.91	-2.04042	366460	-1.27014	100.18	418.744	0.831206	0.957545	5	0.962916
20201007_DIA_INT001-00341-HLAIp_R03	QYEEQFVTL	190638	110.503	_QYEEQFVTL_.1	3.03316e-05	0.000437383	98.9064	-2.05366	14816.4	-1.2738	100.18	29.7116	0.749294	0.928208	6	0.840234
20201007_DIA_INT001-00341-HLAIp_R03	DTDSINLY	119444	80.0775	_DTDSINLY_.1	7.09142e-09	3.94359e-07	83.0995	6.03733	225282	3.17587	79.9236	135.746	0.875585	0.86679	6	0.95116
20201007_DIA_INT001-00341-HLAIp_R03	DTDSINLY	119444	80.0775	_DTDSINLY_.2	1.00048e-07	2.72941e-06	83.0824	6.02504	13605.5	3.15879	79.9236	16.298	0.851238	0.911159	5	0.838684
20201007_DIA_INT001-00341-HLAIp_R03	KAVGHPFVIQL	98497.1	91.9516	_KAVGHPFVIQL_.2	4.5476e-09	3.30208e-07	83.6538	-5.50388	98497.1	-3.93925	87.593	143.476	0.879248	0.94721	6	0.967963
20201007_DIA_INT001-00341-HLAIp_R03	MYIVGQYPRF	28162.6	87.6602	_M[Oxidation (M)]YIVGQYPRF_.2	8.89163e-07	1.86156e-05	85.7979	1.44728	31761.1	1.36421	84.4337	29.7199	0.826101	0.999014	6	0.717553
20201007_DIA_INT001-00341-HLAIp_R03	MYIVGQYPRF	28162.6	101.482	_MYIVGQYPRF_.2	2.67662e-09	3.04869e-07	95.1635	0.868642	24564.1	0.186154	94.9774	22.7041	0.883494	0.995816	6	0.928878
20201007_DIA_INT001-00341-HLAIp_R03	TVKQLGSIL	49689.9	81.4801	_TVKQLGSIL_.2	4.25311e-05	0.000585618	77.6962	-5.128	49689.9	-3.46043	81.1566	59.7156	0.737013	0.753873	6	0.77366
20201007_DIA_INT001-00341-HLAIp_R03	VPMFRNVSL	34468	77.9886	_VPM[Oxidation (M)]FRNVSL_.2	8.15914e-07	1.72423e-05	78.5462	-0.346359	34468	-0.0149283	78.5612	12.9888	0.827224	0.982243	6	0.761006
20201007_DIA_INT001-00341-HLAIp_R03	SQNMNTKYY	7504.72	17.6839	_SQNMNTKYY_.2	3.00196e-05	0.000433836	40.0246	-2.20801	7214.26	-2.17312	42.1977	4.83619	0.74981	0.967988	6	0.6695
20201007_DIA_INT001-00341-HLAIp_R03	SQNMNTKYY	7504.72	1.70692	_SQNM[Oxidation (M)]NTKYY_.2	0.000622528	0.00746901	29.7337	-1.33499	7795.18	-0.7072	30.4409	4.94305	0.695307	0.973463	6	0.676086
20201007_DIA_INT001-00341-HLAIp_R03	GQKRVVNVY	5333.37	7.24014	_GQKRVVNVY_.2	0.000278582	0.00358132	34.2122	0.393993	5333.37	0.10704	34.1051	9.95949	0.717017	0.821123	6	0.639678
20201007_DIA_INT001-00341-HLAIp_R03	PGSYLPSSYSF	90165	104.747	_PGSYLPSSYSF_.2	2.0554e-09	3.04869e-07	100.348	6.15927	167089	4.12156	96.2268	76.6712	0.885562	0.972925	6	0.98223
20201007_DIA_INT001-00341-HLAIp_R03	PGSYLPSSYSF	90165	104.747	_PGSYLPSSYSF_.1	8.71053e-06	0.000147051	100.341	6.14998	13240.8	4.11463	96.2268	21.9092	0.788396	0.995826	6	0.744391
20201007_DIA_INT001-00341-HLAIp_R03	IAIEPGAAL	43883.3	92.6664	_IAIEPGAAL_.1	4.51667e-06	8.13073e-05	93.8744	6.43642	43883.3	5.93408	87.9403	65.7809	0.801385	0.999746	5	0.750581
20201007_DIA_INT001-00341-HLAIp_R03	QYSDINNRW	104990	50.8444	_QYSDINNRW_.2	3.41892e-05	0.00048139	56.8662	-6.97301	104990	-4.7058	61.572	14.307	0.743243	0.981683	6	0.767204
20201007_DIA_INT001-00341-HLAIp_R03	QSDYYASYY	25307.9	64.2904	_QSDYYASYY_.2	1.22082e-07	3.2332e-06	70.8664	2.69177	37898.4	0.679802	70.1866	18.5552	0.849186	0.898361	6	0.878657
20201007_DIA_INT001-00341-HLAIp_R03	QSDYYASYY	25307.9	64.2904	_QSDYYASYY_.1	2.16367e-05	0.00032865	70.8763	2.69817	12717.4	0.689766	70.1866	2.19487	0.763511	0.778028	6	0.708575
20201007_DIA_INT001-00341-HLAIp_R03	GPAAAASSL	37670.2	26.9265	_GPAAAASSL_.1	6.93471e-09	3.90602e-07	51.6718	8.906	37670.2	4.95239	46.7194	53.5925	0.875772	0.994204	6	0.844
20201007_DIA_INT001-00341-HLAIp_R03	GPTQPPLSL	38725.6	87.7812	_GPTQPPLSL_.2	6.42964e-09	3.76544e-07	90.142	8.17169	38725.6	5.63642	84.5056	37.5425	0.876401	0.981821	6	0.940345
20201007_DIA_INT001-00341-HLAIp_R03	VYTKKTTKL	10157.3	-14.1344	_VYTKKTTKL_.2	9.87502e-09	4.75255e-07	17.6263	-5.94755	10157.3	-1.51369	19.14	40.0102	0.872787	0.983287	6	0.908365
20201007_DIA_INT001-00341-HLAIp_R03	HPRQSGPGAPNL	7221.89	12.1673	_HPRQSGPGAPNL_.2	1.32623e-05	0.000214065	35.3602	-2.53964	7221.89	-2.44489	37.8051	10.8047	0.778342	0.962162	6	0.59937
20201007_DIA_INT001-00341-HLAIp_R03	ETERFRELLLY	32934.4	99.3359	_ETERFRELLLY_.3	4.27237e-08	1.35629e-06	89.5843	-3.55866	32934.4	-5.08329	94.6676	43.0192	0.859614	0.892113	3	0.894994
20201007_DIA_INT001-00341-HLAIp_R03	IQRTEAYEY	15008.8	26.3845	_IQRTEAYEY_.2	3.28477e-05	0.000466248	43.8801	-3.69481	15008.8	-2.67711	46.5572	15.7142	0.745205	0.947408	6	0.564902
20201007_DIA_INT001-00341-HLAIp_R03	TYTDRVFFL	64395.7	125.644	_TYTDRVFFL_.2	1.2538e-08	5.52192e-07	105.946	-5.93966	64395.7	-4.62283	110.569	69.6978	0.870732	0.999027	6	0.961495
20201007_DIA_INT001-00341-HLAIp_R03	YYTDIMHTL	888252	101.415	_YYTDIMHTL_.2	3.44231e-09	3.06792e-07	92.339	-2.63255	956265	-2.62869	94.9677	482.762	0.881495	0.979293	6	0.988118
20201007_DIA_INT001-00341-HLAIp_R03	YYTDIMHTL	888252	66.4123	_YYTDIM[Oxidation (M)]HTL_.2	4.55801e-09	3.30247e-07	70.7671	0.50612	820238	0.16285	70.6043	143.606	0.87923	0.991726	6	0.984169
20201007_DIA_INT001-00341-HLAIp_R03	HTDSLNTLV	8229.54	64.4513	_HTDSLNTLV_.2	0.000771705	0.00900467	67.5641	-2.76477	8229.54	-2.66263	70.2268	9.91935	0.687102	0.96786	6	0.685821
20201007_DIA_INT001-00341-HLAIp_R03	HPNPNRPAHL	1585.1	-16.7115	_HPNPNRPAHL_.2	2.86593e-05	0.000417622	23.9926	8.11101	1585.1	5.65312	18.3395	3.86307	0.752055	0.924173	6	0.654923
20201007_DIA_INT001-00341-HLAIp_R03	LFDTTNQLF	12722.5	124.813	_LFDTTNQLF_.2	0.000415133	0.00518585	106.382	-4.76201	12722.5	-3.94113	110.323	18.1234	0.708687	0.727774	5	0.68068
20201007_DIA_INT001-00341-HLAIp_R03	VTDKNPAGDY	35230.5	4.30713	_VTDKNPAGDY_.2	2.86383e-06	5.36031e-05	34.4107	4.46943	35230.5	2.57733	31.8334	22.1163	0.809137	0.972271	6	0.804875
20201007_DIA_INT001-00341-HLAIp_R03	LTEQRALLY	551293	66.6137	_LTEQRALLY_.2	1.17323e-09	3.04869e-07	68.1057	-4.62468	551293	-2.53255	70.6383	188.261	0.889855	0.993385	6	0.978525
20201007_DIA_INT001-00341-HLAIp_R03	MTESKFSKY	24290	13.6671	_MTESKFSKY_.2	4.02476e-07	9.16611e-06	34.4119	-4.87042	33614.9	-4.05825	38.4701	12.3072	0.835973	0.977964	6	0.906059
20201007_DIA_INT001-00341-HLAIp_R03	MTESKFSKY	24290	0.952774	_M[Oxidation (M)]TESKFSKY_.2	2.84014e-08	9.91423e-07	27.6741	-4.78302	14965.2	-2.13726	29.8114	12.4941	0.86343	0.95333	6	0.896107
20201007_DIA_INT001-00341-HLAIp_R03	RPKKPGQSF	889671	-16.9081	_RPKKPGQSF_.2	1.75956e-08	6.97772e-07	13.3662	-21.4226	889671	-4.93086	18.2971	1198.89	0.867757	0.897635	6	0.970463
20201007_DIA_INT001-00341-HLAIp_R03	YPFRVGELEY	57044.7	100.493	_YPFRVGELEY_.2	0.000719977	0.00847442	85.7287	-11.4079	57044.7	-9.10598	94.8347	51.9184	0.689606	0.863486	6	0.540466
20201007_DIA_INT001-00341-HLAIp_R03	RSHTTIAKY	21626	-9.07975	_RSHTTIAKY_.3	0.000690516	0.00817281	18.1205	-8.62126	21626	-5.48758	23.6081	6.55963	0.691192	0.712759	6	0.722247
20201007_DIA_INT001-00341-HLAIp_R03	GSDPEFARY	490510	40.4466	_GSDPEFARY_.2	4.97433e-08	1.53075e-06	53.6272	-2.90423	490510	-0.87524	54.5024	252.081	0.858161	0.973062	6	0.965815
20201007_DIA_INT001-00341-HLAIp_R03	AQIENKEAY	6652.24	5.61408	_AQIENKEAY_.2	2.0772e-05	0.000317565	33.5116	0.462463	6652.24	0.468735	33.0428	7.42466	0.764941	0.987828	6	0.584691
20201007_DIA_INT001-00341-HLAIp_R03	VYVKDLSSF	339718	78.9788	_VYVKDLSSF_.2	6.70705e-08	1.95704e-06	77.8824	-2.42618	339718	-1.73024	79.6126	28.6895	0.855251	0.996267	6	0.97883
20201007_DIA_INT001-00341-HLAIp_R03	GQTGTGKTY	321114	-8.56864	_GQTGTGKTY_.2	7.39272e-07	1.57902e-05	14.4984	-25.4649	321114	-9.51854	24.0169	18.2187	0.828496	0.992212	6	0.790156
20201007_DIA_INT001-00341-HLAIp_R03	RFKPMQRHLF	7427.88	21.0165	_RFKPMQRHLF_.3	0.000717586	0.00845134	44.1708	1.90746	7427.88	1.13852	43.0322	5.14991	0.68973	0.848955	6	0.591868
20201007_DIA_INT001-00341-HLAIp_R03	YTERDASGMLY	62983.2	31.4432	_YTERDASGM[Oxidation (M)]LY_.2	1.24514e-08	5.49993e-07	50.155	1.96932	75813.8	0.976231	49.1787	155.912	0.870792	0.9928	6	0.907519
20201007_DIA_INT001-00341-HLAIp_R03	YTERDASGMLY	62983.2	56.4362	_YTERDASGMLY_.2	5.97523e-09	3.63707e-07	63.1508	-3.62952	50152.6	-1.15484	64.3056	52.0184	0.877009	0.99951	4	0.917385
20201007_DIA_INT001-00341-HLAIp_R03	RYTNTSKTVSF	3752.14	22.6632	_RYTNTSKTVSF_.2	0.0001972	0.00257542	42.0648	-5.36805	3752.14	-1.79266	43.8575	11.5656	0.722038	0.978511	6	0.742235
20201007_DIA_INT001-00341-HLAIp_R03	LSDIGSGIRYL	533190	94.309	_LSDIGSGIRYL_.2	1.64674e-09	3.04869e-07	88.7658	0.259999	533190	0.0868369	88.679	329.295	0.887274	0.999545	6	0.985057
20201007_DIA_INT001-00341-HLAIp_R03	LSDIGSGIRY	3.295e+06	60.1823	_LSDIGSGIRY_.2	1.30097e-08	5.65384e-07	68.5749	2.03475	3.295e+06	1.72927	66.8456	384.541	0.870411	0.999267	6	0.985856
20201007_DIA_INT001-00341-HLAIp_R03	SVMPAVHTF	17884.8	77.9857	_SVMPAVHTF_.2	7.74262e-06	0.000132254	76.2179	-2.74592	22836.3	-2.34311	78.561	12.7768	0.790928	0.958287	6	0.726798
20201007_DIA_INT001-00341-HLAIp_R03	SVMPAVHTF	17884.8	47.6264	_SVM[Oxidation (M)]PAVHTF_.2	1.57581e-07	4.01688e-06	59.6276	0.750015	12933.2	0.237031	59.3905	8.35765	0.846496	0.9895	5	0.730416
20201007_DIA_INT001-00341-HLAIp_R03	VYADYHTHF	19556	35.0556	_VYADYHTHF_.3	2.15639e-08	8.0954e-07	51.6915	0.787979	33108.8	0.5669	51.1246	19.5228	0.865938	0.969032	6	0.917012
20201007_DIA_INT001-00341-HLAIp_R03	VYADYHTHF	19556	35.0556	_VYADYHTHF_.2	3.06634e-05	0.000441441	51.712	0.799512	6003.3	0.587442	51.1246	3.87769	0.748745	0.963636	6	0.665705
20201007_DIA_INT001-00341-HLAIp_R03	VDNIFILVQ	1.69398e+06	150.032	_VDNIFILVQ_.2	2.73117e-05	0.000400986	98.6485	-41.8763	1.69398e+06	-18.1354	116.784	1252.81	0.754263	0.859649	6	0.840157
20201007_DIA_INT001-00341-HLAIp_R03	KYQPRFHIV	73112.4	37.9094	_KYQPRFHIV_.2	2.08292e-05	0.000318254	50.867	-3.37457	73112.4	-2.90485	53.7719	52.0106	0.764847	0.906157	6	0.724735
20201007_DIA_INT001-00341-HLAIp_R03	YQNDKITQL	27602.4	44.0169	_YQNDKITQL_.2	2.37124e-07	5.72876e-06	55.1023	-2.81757	27602.4	-1.88522	56.9876	7.74346	0.842042	0.997389	6	0.891459
20201007_DIA_INT001-00341-HLAIp_R03	HFIAEHYMF	1.15894e+06	63.4229	_HFIAEHYM[Oxidation (M)]F_.2	8.51181e-09	4.38268e-07	67.9826	-1.49378	2.05879e+06	-1.82007	69.8026	202.18	0.87405	0.988446	6	0.972854
20201007_DIA_INT001-00341-HLAIp_R03	HFIAEHYMF	1.15894e+06	81.9449	_HFIAEHYMF_.2	7.00082e-08	2.02147e-06	79.0138	-3.39995	1.19558e+06	-2.19488	81.2086	266.173	0.854828	0.964469	6	0.976052
20201007_DIA_INT001-00341-HLAIp_R03	HFIAEHYMF	1.15894e+06	63.4229	_HFIAEHYM[Oxidation (M)]F_.3	2.81546e-07	6.67216e-06	68.1083	-1.43266	222465	-1.69431	69.8026	49.219	0.840112	0.977289	6	0.948489
20201007_DIA_INT001-00341-HLAIp_R03	HFIAEHYMF	1.15894e+06	81.9449	_HFIAEHYMF_.3	1.61452e-05	0.00025514	79.0193	-3.39641	29147.5	-2.18931	81.2086	21.0689	0.772911	0.956649	6	0.740362
20201007_DIA_INT001-00341-HLAIp_R03	FPNIPGKSL	5.17653e+06	77.9853	_FPNIPGKSL_.2	3.25438e-09	3.06669e-07	77.7861	-1.58634	5.17653e+06	-0.77493	78.561	1124.71	0.881944	0.97927	6	0.990109
20201007_DIA_INT001-00341-HLAIp_R03	NTINLIHTF	33946.4	101.043	_NTINLIHTF_.2	3.24144e-05	0.000461218	91.7873	-2.36307	33946.4	-3.12662	94.9139	19.6178	0.745887	0.759717	6	0.71
20201007_DIA_INT001-00341-HLAIp_R03	RPDAEKKEM	114015	-20.494	_RPDAEKKEM_.3	6.96888e-07	1.49779e-05	12.8161	-19.9248	305904	-4.75163	17.5677	188.346	0.829249	0.990988	6	0.949671
20201007_DIA_INT001-00341-HLAIp_R03	RPDAEKKEM	114015	-20.494	_RPDAEKKEM_.2	9.27986e-09	4.57787e-07	12.8251	-19.8907	18898.3	-4.74266	17.5677	87.4704	0.873317	0.984716	6	0.80095
20201007_DIA_INT001-00341-HLAIp_R03	RPDAEKKEM	114015	-32.5824	_RPDAEKKEM[Oxidation (M)]_.2	1.46366e-05	0.000233854	12.8146	-7.8419	17241.3	-2.06608	14.8807	105.648	0.775691	0.936692	6	0.53384
20201007_DIA_INT001-00341-HLAIp_R03	VMRAYLQQL	22596.5	79.5257	_VMRAYLQQL_.2	0.000319107	0.00406683	76.0017	-4.41328	22596.5	-3.84942	79.8511	9.68477	0.71452	0.993336	6	0.867408
20201007_DIA_INT001-00341-HLAIp_R03	IYYFKANVF	6638.69	110.534	_IYYFKANVF_.2	0.00025173	0.00325524	97.1694	-3.66413	6638.69	-3.02271	100.192	7.18382	0.718677	0.973163	6	0.629679
20201007_DIA_INT001-00341-HLAIp_R03	SQFDSTTGF	28867.6	65.0262	_SQFDSTTGF_.1	1.28579e-07	3.37749e-06	72.8174	4.03284	28867.6	2.46403	70.3534	17.9625	0.848645	0.95672	6	0.880695
20201007_DIA_INT001-00341-HLAIp_R03	TTDFPGNYSGY	1.30281e+06	70.1646	_TTDFPGNYSGY_.2	3.42127e-09	3.06769e-07	77.8126	6.24809	2.36102e+06	4.47679	73.3358	253.715	0.881544	0.969281	6	0.987325
20201007_DIA_INT001-00341-HLAIp_R03	TTDFPGNYSGY	1.30281e+06	70.1646	_TTDFPGNYSGY_.1	1.57134e-08	6.47386e-07	77.8057	6.24453	244593	4.46995	73.3358	159.629	0.868758	0.999658	5	0.968554
20201007_DIA_INT001-00341-HLAIp_R03	SPKPNGPVL	59589.4	31.223	_SPKPNGPVL_.2	5.1645e-08	1.5788e-06	49.5749	1.00473	59589.4	0.486251	49.0886	28.757	0.857799	0.975119	6	0.908335
20201007_DIA_INT001-00341-HLAIp_R03	STDPRPASY	10369492	2.79999	_STDPRPASY_.2	1.03143e-08	4.87071e-07	33.5051	3.27012	10369492	2.42738	31.0778	5805.67	0.872415	0.991665	5	0.986825
20201007_DIA_INT001-00341-HLAIp_R03	YSEGREFRY	30849.9	23.1278	_YSEGREFRY_.2	0.000152257	0.00200809	42.711	-3.19391	30849.9	-1.71388	44.4248	16.3684	0.724855	0.340833	6	0.673157
20201007_DIA_INT001-00341-HLAIp_R03	RLPEEVPSF	91962.6	84.3621	_RLPEEVPSF_.2	2.90836e-06	5.43656e-05	82.1611	0.927365	91962.6	0.243739	81.9174	20.9282	0.808887	0.990988	4	0.744528
20201007_DIA_INT001-00341-HLAIp_R03	KLQGEVEKY	3909.93	7.5823	_KLQGEVEKY_.2	7.72094e-06	0.000131941	33.0568	-1.95665	3909.93	-1.1413	34.1981	2.79902	0.790987	0.985342	6	0.793714
20201007_DIA_INT001-00341-HLAIp_R03	ASETGFLTY	2.13183e+06	89.9421	_ASETGFLTY_.1	5.23578e-08	1.59935e-06	89.9363	5.94594	4.08175e+06	3.09342	86.8429	1894.75	0.857667	0.951431	6	0.986402
20201007_DIA_INT001-00341-HLAIp_R03	ASETGFLTY	2.13183e+06	89.9421	_ASETGFLTY_.2	4.31197e-09	3.23098e-07	89.9506	5.95042	181907	3.10767	86.8429	239.268	0.879681	0.985518	3	0.983172
20201007_DIA_INT001-00341-HLAIp_R03	HYIADKHNLF	95793.5	36.7194	_HYIADKHNLF_.3	2.50575e-07	6.0132e-06	51.046	-1.73195	167177	-1.48268	52.5287	50.7022	0.841426	0.940959	6	0.956126
20201007_DIA_INT001-00341-HLAIp_R03	HYIADKHNLF	95793.5	36.7194	_HYIADKHNLF_.2	6.5393e-08	1.91661e-06	51.0457	-1.73225	24409.7	-1.48303	52.5287	6.77499	0.855501	0.989407	6	0.891517
20201007_DIA_INT001-00341-HLAIp_R03	RYFPVFEKI	138241	94.9463	_RYFPVFEKI_.2	1.09997e-09	3.04869e-07	84.467	-7.23016	138241	-4.45096	88.9179	62.5869	0.890341	0.999674	6	0.98748
20201007_DIA_INT001-00341-HLAIp_R03	GSDKINYTY	992825	31.0705	_GSDKINYTY_.2	3.91858e-09	3.14198e-07	49.3703	0.79638	992825	0.343022	49.0272	84.895	0.880454	0.964654	6	0.981895
20201007_DIA_INT001-00341-HLAIp_R03	RPRFEPVHF	133763	41.0239	_RPRFEPVHF_.3	9.82626e-07	2.03669e-05	56.1712	2.0327	133763	1.24121	54.9299	42.843	0.824777	0.970421	6	0.92786
20201007_DIA_INT001-00341-HLAIp_R03	MTSGSDKINYTY	1611.26	39.7991	_MTSGSDKINYTY_.2	2.58517e-07	6.18028e-06	55.9244	2.95257	1611.26	1.6364	54.288	9.03996	0.841076	0.986555	6	0.812575
20201007_DIA_INT001-00341-HLAIp_R03	VYFGDPVSL	288028	128.775	_VYFGDPVSL_.1	5.46167e-09	3.5307e-07	110.743	-2.53911	564684	-2.10679	112.85	351.715	0.87775	0.984574	6	0.965623
20201007_DIA_INT001-00341-HLAIp_R03	VYFGDPVSL	288028	128.775	_VYFGDPVSL_.2	0.000785202	0.00914593	110.726	-2.59727	11371.6	-2.12395	112.85	5.70692	0.6865	0.916146	6	0.686742
20201007_DIA_INT001-00341-HLAIp_R03	AVRKFTSQL	6932.06	22.981	_AVRKFTSQL_.2	3.28366e-06	6.06764e-05	42.0488	-5.69406	6932.06	-2.19314	44.2419	8.15026	0.806894	0.843103	6	0.844051
20201007_DIA_INT001-00341-HLAIp_R03	LQNRPSMDF	17198	57.3055	_LQNRPSMDF_.2	0.000671048	0.00797111	62.4486	-4.94864	17198	-2.04926	64.4979	5.02078	0.692308	0.980373	6	0.472747
20201007_DIA_INT001-00341-HLAIp_R03	QEHPVVLLP	6562.13	93.4921	_QEHPVVLLP_.2	0.000642895	0.00768006	85.3727	-4.64231	6562.13	-3.01711	88.3899	2.75786	0.694014	0.916237	4	0.566249
20201007_DIA_INT001-00341-HLAIp_R03	KQSEDMHAF	7893.3	-2.30009	_KQSEDM[Oxidation (M)]HAF_.2	3.45042e-05	0.000485348	21.5446	-8.9261	7893.3	-7.01278	28.5574	6.75527	0.742825	0.970244	6	0.650939
20201007_DIA_INT001-00341-HLAIp_R03	HYLPDLHHL	650194	58.2482	_HYLPDLHHL_.3	1.25359e-08	5.52142e-07	65.2764	-0.00774018	1.22845e+06	-0.0128441	65.2892	354.52	0.870734	0.985776	6	0.985188
20201007_DIA_INT001-00341-HLAIp_R03	HYLPDLHHL	650194	58.2482	_HYLPDLHHL_.2	1.25713e-06	2.55269e-05	65.276	-0.00795627	71938.5	-0.0132027	65.2892	10.4265	0.821427	0.993486	6	0.946005
20201007_DIA_INT001-00341-HLAIp_R03	SYSPLLREF	284992	104.324	_SYSPLLREF_.2	7.2802e-09	4.01039e-07	90.5608	-8.23803	284992	-4.91074	95.4715	151.615	0.875365	0.986328	6	0.970059
20201007_DIA_INT001-00341-HLAIp_R03	NAYSRILQA	102723	60.1483	_NAYSRILQA_.2	2.3885e-06	4.54562e-05	63.6849	-5.51669	102723	-3.1561	66.841	42.8147	0.812014	0.99452	6	0.755253
20201007_DIA_INT001-00341-HLAIp_R03	SSYGGTLRY	45035	36.5682	_SSYGGTLRY_.2	3.90746e-06	7.11609e-05	51.9007	-0.607104	45035	-0.611752	52.5125	18.5744	0.803941	0.992663	5	0.772576
20201007_DIA_INT001-00341-HLAIp_R03	TYFSAPGVMNF	93633.3	108.746	_TYFSAPGVM[Oxidation (M)]NF_.2	1.1252e-09	3.04869e-07	101.306	3.22632	159636	2.31814	98.9882	187.443	0.89017	0.998383	6	0.986265
20201007_DIA_INT001-00341-HLAIp_R03	TYFSAPGVMNF	93633.3	134.143	_TYFSAPGVMNF_.2	3.66744e-09	3.09269e-07	117.82	35.7666	27630.6	1.95695	115.863	49.6264	0.880987	0.995827	6	0.977129
20201007_DIA_INT001-00341-HLAIp_R03	RISGVDRYY	906461	25.4575	_RISGVDRYY_.3	8.19167e-07	1.73088e-05	45.6101	-0.79198	1.31948e+06	-0.64812	46.2582	115.161	0.827173	0.991943	6	0.815562
20201007_DIA_INT001-00341-HLAIp_R03	RISGVDRYY	906461	25.4575	_RISGVDRYY_.2	1.14494e-07	3.05379e-06	45.6138	-0.787769	493438	-0.64437	46.2582	165.605	0.849852	0.991773	6	0.870753
20201007_DIA_INT001-00341-HLAIp_R03	TYIQKIFRM	291588	67.0465	_TYIQKIFRM[Oxidation (M)]_.3	1.33977e-08	5.77157e-07	66.217	-7.98422	470680	-4.74957	70.9666	79.02	0.870156	0.933724	6	0.93879
20201007_DIA_INT001-00341-HLAIp_R03	TYIQKIFRM	291588	91.4519	_TYIQKIFRM_.3	6.97348e-09	3.91373e-07	80.3506	-10.6698	289222	-7.00849	87.3591	349.723	0.875725	0.937115	6	0.971025
20201007_DIA_INT001-00341-HLAIp_R03	TYIQKIFRM	291588	91.4519	_TYIQKIFRM_.2	1.62318e-06	3.2132e-05	80.3451	-10.6771	114861	-7.01406	87.3591	107.439	0.817807	0.96931	6	0.927658
20201007_DIA_INT001-00341-HLAIp_R03	TYIQKIFRM	291588	67.0465	_TYIQKIFRM[Oxidation (M)]_.2	2.8935e-07	6.83144e-06	66.2271	-7.97559	126915	-4.73947	70.9666	53.564	0.839801	0.980542	6	0.843238
20201007_DIA_INT001-00341-HLAIp_R03	SVHGKPSVV	24772.5	-0.874134	_SVHGKPSVV_.2	5.5077e-07	1.21102e-05	24.6244	-7.00947	24772.5	-4.99425	29.6187	36.7885	0.832189	0.932833	6	0.857252
20201007_DIA_INT001-00341-HLAIp_R03	RQIKHMIKY	5498.42	-3.1379	_RQIKHMIKY_.3	2.80469e-05	0.000410328	26.1801	-2.06768	5498.42	-1.94995	28.1301	2.45371	0.75306	0.943805	6	0.658576
20201007_DIA_INT001-00341-HLAIp_R03	ALGPGGVSM	20686.1	23.6634	_ALGPGGVSM[Oxidation (M)]_.1	8.53049e-06	0.000144337	51.6888	12.1786	24892.2	6.88069	44.8081	55.0357	0.788852	0.991607	5	0.756946
20201007_DIA_INT001-00341-HLAIp_R03	ALGPGGVSM	20686.1	60.6642	_ALGPGGVSM_.1	6.26361e-08	1.85233e-06	74.6377	12.0525	16480	7.72641	66.9113	21.1659	0.855923	0.971322	5	0.81428
20201007_DIA_INT001-00341-HLAIp_R03	QYLPHVARL	432207	57.7914	_QYLPHVARL_.2	1.25753e-09	3.04869e-07	64.2198	-1.54605	432207	-0.40842	64.6283	225.991	0.889331	0.997313	6	0.974944
20201007_DIA_INT001-00341-HLAIp_R03	VQNIVGTAL	21962.1	86.2495	_VQNIVGTAL_.1	2.35003e-06	4.48432e-05	86.8101	3.59489	21962.1	3.48667	83.3234	17.8451	0.812266	0.885404	6	0.737352
20201007_DIA_INT001-00341-HLAIp_R03	KTEEAIIYSY	30709.2	70.33	_KTEEAIIYSY_.2	3.02898e-06	5.64064e-05	70.951	-3.29353	30709.2	-2.39554	73.3466	17.8834	0.808226	0.993097	6	0.74404
20201007_DIA_INT001-00341-HLAIp_R03	NPRVKAAAL	38585.5	3.12775	_NPRVKAAAL_.2	9.8356e-09	4.74371e-07	33.8217	3.6031	38585.5	2.71189	31.1098	22.453	0.872822	0.957247	6	0.957919
20201007_DIA_INT001-00341-HLAIp_R03	LYLDEAHSI	815477	75.1544	_LYLDEAHSI_.2	6.54809e-09	3.79901e-07	74.6213	-2.47266	815477	-1.45176	76.073	153.386	0.87625	0.992213	6	0.981638
20201007_DIA_INT001-00341-HLAIp_R03	KEIDEVGDLL	54417.8	97.1391	_KEIDEVGDLL_.2	0.000673095	0.0079918	102.016	15.4547	54417.8	11.0237	90.9924	8.44864	0.692189	0.79681	6	0.638724
20201007_DIA_INT001-00341-HLAIp_R03	VFPEFAAAH	243929	74.1231	_VFPEFAAAH_.2	1.06908e-08	4.98246e-07	77.8801	2.42311	243929	2.6049	75.2752	73.9047	0.872108	0.984424	5	0.937421
20201007_DIA_INT001-00341-HLAIp_R03	KALEVFPEF	210712	120.64	_KALEVFPEF_.2	1.67652e-09	3.04869e-07	102.701	-5.27044	210712	-3.81753	106.519	168.106	0.887137	0.993951	6	0.970874
[truncated: 40,857 more rows]

## Sheet: Prosit-BigLib_JY_peptide
PG.Genes	PG.UniProtIds	PG.ProteinNames	PEP.StrippedSequence	EG.PrecursorId	EG.ModifiedSequence	[1] 20190613_QE_HFX_LC2_SA_HLApI_JY_DIA_R01.raw.PEP.Quantity	[2] 20190613_QE_HFX_LC2_SA_HLApI_JY_DIA_R02.raw.PEP.Quantity	[3] 20190613_QE_HFX_LC2_SA_HLApI_JY_DIA_R03.raw.PEP.Quantity	[1] 20190613_QE_HFX_LC2_SA_HLApI_JY_DIA_R01.raw.EG.Qvalue	[2] 20190613_QE_HFX_LC2_SA_HLApI_JY_DIA_R02.raw.EG.Qvalue	[3] 20190613_QE_HFX_LC2_SA_HLApI_JY_DIA_R03.raw.EG.Qvalue	[1] 20190613_QE_HFX_LC2_SA_HLApI_JY_DIA_R01.raw.EG.ApexRT	[2] 20190613_QE_HFX_LC2_SA_HLApI_JY_DIA_R02.raw.EG.ApexRT	[3] 20190613_QE_HFX_LC2_SA_HLApI_JY_DIA_R03.raw.EG.ApexRT
[truncated: 9,321 more rows]

[truncated: 3 more sheets: Prosit-BigLib_JY_metrics, Prosit-BigLib_RA957_peptide, Porsit-BigLib_RA957_metrics]
