# Supplementary material for: Sensitive Immunopeptidomics by Leveraging Available Large-Scale Multi-HLA Spectral Libraries, Data-Independent Acquisition, and MS/MS Prediction
Source: Mol Cell Proteomics. 2021 Apr 9;20:100080. doi: 10.1016/j.mcpro.2021.100080 (PMC8724634; doi:10.1016/j.mcpro.2021.100080)
Supplement: Supplemental Table S9 [file mmc9.xlsx]

## Sheet: uniprot-ABCB5_0D5P_peptide
PG.Genes	PG.UniProtIds	PG.ProteinNames	PEP.StrippedSequence	EG.PrecursorId	EG.ModifiedSequence	[1] 20201007_DIA_INT001-00341-HLAIp_R03.raw.PEP.Quantity	[2] 20201007_DIA_INT001-00341-HLAIp_R02.raw.PEP.Quantity	[3] 20201007_DIA_INT001-00341-HLAIp_R01.raw.PEP.Quantity	[1] 20201007_DIA_INT001-00341-HLAIp_R03.raw.EG.Qvalue	[2] 20201007_DIA_INT001-00341-HLAIp_R02.raw.EG.Qvalue	[3] 20201007_DIA_INT001-00341-HLAIp_R01.raw.EG.Qvalue	[1] 20201007_DIA_INT001-00341-HLAIp_R03.raw.EG.ApexRT	[2] 20201007_DIA_INT001-00341-HLAIp_R02.raw.EG.ApexRT	[3] 20201007_DIA_INT001-00341-HLAIp_R01.raw.EG.ApexRT
NBPF19;NBPF15;NBPF10;NBPF10;NBPF11;NBPF9;NBPF8;NBPF26;NBPF14;NBPF20	A0A087WUL8;Q8N660;Q6P3W6-2;Q6P3W6;Q86T75;Q3BBW0;Q3BBV2;B4DH59;Q5TI25;Q3BBV1	NBPFJ_HUMAN;NBPFF_HUMAN;NBPFA_HUMAN;NBPFA_HUMAN;NBPFB_HUMAN;NBPF9_HUMAN;NBPF8_HUMAN;NBPFP_HUMAN;NBPFE_HUMAN;NBPFK_HUMAN	SYSSTFHSL	_SYSSTFHSL_.2	_SYSSTFHSL_	Non Numérique	911863	840756	Filtered	1.34189e-21	3.83124e-32	Filtered	60.7995	60.9284
NBDY	A0A0U1RRE5	NBDY_HUMAN	TPNGGSTTL	_TPNGGSTTL_.1	_TPNGGSTTL_	Non Numérique	292388	291383	Filtered	2.82714e-24	1.72246e-31	Filtered	42.0116	42.1045
NBDY	A0A0U1RRE5	NBDY_HUMAN	TPNGGSTTL	_TPNGGSTTL_.2	_TPNGGSTTL_	Non Numérique	292388	291383	Filtered	1.50562e-19	5.50482e-26	Filtered	41.9935	42.1177
KANSL1L	A0AUZ9-4;A0AUZ9-3;A0AUZ9-2;A0AUZ9	KAL1L_HUMAN	SPRTVDEKL	_SPRTVDEKL_.2	_SPRTVDEKL_	Non Numérique	12315.8	11748.6	Filtered	8.70791e-15	7.84009e-31	Filtered	33.0948	33.1561
TMEM129	A0AVI4-2;A0AVI4	TM129_HUMAN	AASEKRLHAL	_AASEKRLHAL_.3	_AASEKRLHAL_	Non Numérique	8376.74	6406.57	Filtered	0.00229923	0.00114279	Filtered	24.7596	24.8686
E2F8	A0AVK6	E2F8_HUMAN	PQAPSGPSY	_PQAPSGPSY_.2	_PQAPSGPSY_	Non Numérique	16846.2	60697.2	Filtered	0.000920641	0.00285297	Filtered	47.8577	48.2016
E2F8	A0AVK6	E2F8_HUMAN	PQAPSGPSY	_PQAPSGPSY_.1	_PQAPSGPSY_	Non Numérique	16846.2	60697.2	Filtered	0.000870507	5.42543e-09	Filtered	47.8811	48.1363
UBA6	A0AVT1-3;A0AVT1;A0AVT1-4	UBA6_HUMAN	TTDLSFLDKY	_TTDLSFLDKY_.2	_TTDLSFLDKY_	Non Numérique	272548	277382	Filtered	3.32504e-21	4.66123e-32	Filtered	94.0963	93.9844
UBA6	A0AVT1-3;A0AVT1;A0AVT1-4	UBA6_HUMAN	ALDQFQEKY	_ALDQFQEKY_.2	_ALDQFQEKY_	Non Numérique	250103	196040	Filtered	1.83029e-13	1.4078e-28	Filtered	60.9335	61.1094
ESYT2	A0FGR8-5;A0FGR8-2;A0FGR8;A0FGR8-6	ESYT2_HUMAN	GSDPYVRMY	_GSDPYVRMY_.2	_GSDPYVRMY_	Non Numérique	289616	237839	Filtered	1.01378e-18	5.65358e-28	Filtered	62.3934	62.5601
ESYT2	A0FGR8-5;A0FGR8-2;A0FGR8;A0FGR8-6	ESYT2_HUMAN	RQLENGTTL	_RQLENGTTL_.2	_RQLENGTTL_	Non Numérique	6482.27	Non Numérique	Filtered	0.00288867	Filtered	Filtered	42.113	Filtered
UHRF1BP1L	A0JNW5	UH1BL_HUMAN	YTDSSSILNY	_YTDSSSILNY_.2	_YTDSSSILNY_	Non Numérique	59723.3	55849.3	Filtered	1.18007e-18	3.81356e-34	Filtered	83.7132	83.7668
UHRF1BP1L	A0JNW5	UH1BL_HUMAN	YTDSSSILNY	_YTDSSSILNY_.1	_YTDSSSILNY_	Non Numérique	59723.3	55849.3	Filtered	0.00198799	0.00045597	Filtered	83.7127	83.7089
TMEM223	A0PJW6	TM223_HUMAN	GQQVTLTTH	_GQQVTLTTH_.2	_GQQVTLTTH_	Non Numérique	Non Numérique	32148.6	Filtered	Filtered	0.00643526	Filtered	Filtered	38.0934
DAPL1	A0PJW8	DAPL1_HUMAN	NDALEKLNY	_NDALEKLNY_.2	_NDALEKLNY_	Non Numérique	46165.3	Non Numérique	Filtered	0.000180202	Filtered	Filtered	54.5484	Filtered
FEZF1	A0PJY2-2;A0PJY2-3;A0PJY2	FEZF1_HUMAN	APAAVPSAPA	_APAAVPSAPA_.2	_APAAVPSAPA_	Non Numérique	4.07156e+06	3.82677e+06	Filtered	2.04595e-18	3.66373e-28	Filtered	31.7727	31.8969
CCDC189	A1A4V9-4;A1A4V9-2;A1A4V9	CC189_HUMAN	KYLDVHSMHQL	_KYLDVHSMHQL_.3	_KYLDVHSMHQL_	Non Numérique	30283.5	22665.9	Filtered	1.68051e-19	9.88941e-29	Filtered	56.4457	56.507
CCDC189	A1A4V9-4;A1A4V9-2;A1A4V9	CC189_HUMAN	KYLDVHSMHQL	_KYLDVHSM[Oxidation (M)]HQL_.3	_KYLDVHSM[Oxidation (M)]HQL_	Non Numérique	30283.5	22665.9	Filtered	2.27884e-11	9.69556e-08	Filtered	43.1983	43.328
CCDC189	A1A4V9-4;A1A4V9-2;A1A4V9	CC189_HUMAN	KYLDVHSMHQL	_KYLDVHSMHQL_.2	_KYLDVHSMHQL_	Non Numérique	30283.5	22665.9	Filtered	7.00359e-05	1.17441e-05	Filtered	56.4309	56.508
FAM168B	A1KXE4	F168B_HUMAN	AVYPVRSAY	_AVYPVRSAY_.2	_AVYPVRSAY_	Non Numérique	393238	326732	Filtered	3.27517e-16	5.79122e-24	Filtered	55.1952	55.4106
MEX3A	A1L020	MEX3A_HUMAN	RIQQQTNTY	_RIQQQTNTY_.2	_RIQQQTNTY_	Non Numérique	10196.9	8486.73	Filtered	1.49388e-19	1.30708e-22	Filtered	27.708	27.8119
ILVBL	A1L0T0	ILVBL_HUMAN	VPAKPPKGL	_VPAKPPKGL_.2	_VPAKPPKGL_	Non Numérique	1.37078e+06	1198298	Filtered	2.2718e-24	3.18957e-35	Filtered	39.8322	39.9252
ILVBL	A1L0T0	ILVBL_HUMAN	RVRDIVPTL	_RVRDIVPTL_.3	_RVRDIVPTL_	Non Numérique	97719.9	90879.4	Filtered	7.73936e-22	1.15606e-29	Filtered	69.0049	68.9638
ILVBL	A1L0T0	ILVBL_HUMAN	RVRDIVPTL	_RVRDIVPTL_.2	_RVRDIVPTL_	Non Numérique	97719.9	90879.4	Filtered	1.17877e-12	2.15072e-15	Filtered	69.018	68.9612
ILVBL	A1L0T0	ILVBL_HUMAN	QPRGPLRWL	_QPRGPLRWL_.3	_QPRGPLRWL_	Non Numérique	45259.5	38865.5	Filtered	3.28445e-07	3.17925e-07	Filtered	74.011	73.9667
PLEKHG3	A1L390-3;A1L390;A1L390-2	PKHG3_HUMAN	APAKNGAGSL	_APAKNGAGSL_.2	_APAKNGAGSL_	Non Numérique	69258.1	63685.3	Filtered	1.55283e-09	4.05838e-25	Filtered	24.7159	24.8197
PLEKHG3	A1L390-3;A1L390;A1L390-2	PKHG3_HUMAN	VYQLARQY	_VYQLARQY_.2	_VYQLARQY_	Non Numérique	69673.6	53958	Filtered	1.27087e-07	1.46895e-06	Filtered	54.1867	54.3498
PLEKHG3	A1L390-3;A1L390;A1L390-2	PKHG3_HUMAN	SPAHLAREL	_SPAHLAREL_.2	_SPAHLAREL_	Non Numérique	11453.3	6412.57	Filtered	1.30675e-08	1.59506e-12	Filtered	41.0569	41.0557
PLEKHG3	A1L390-3;A1L390;A1L390-2	PKHG3_HUMAN	NYPNSVAAL	_NYPNSVAAL_.2	_NYPNSVAAL_	Non Numérique	5852.58	6419.41	Filtered	1.42228e-12	1.82217e-09	Filtered	77.407	77.4791
ELOVL7	A1L3X0	ELOV7_HUMAN	ALGPAYQKY	_ALGPAYQKY_.2	_ALGPAYQKY_	Non Numérique	18442.5	15486.6	Filtered	0.00786583	0.00521307	Filtered	54.6832	54.8881
SH3PXD2B	A1X283	SPD2B_HUMAN	TPKPPGVIL	_TPKPPGVIL_.2	_TPKPPGVIL_	Non Numérique	13033	10140.1	Filtered	7.71615e-05	8.61594e-05	Filtered	77.0556	77.0597
FAM92A1	A1XBS5-2;A1XBS5-4;A1XBS5-3;A1XBS5	F92A1_HUMAN	KVVEPLKTY	_KVVEPLKTY_.2	_KVVEPLKTY_	Non Numérique	52892.2	51673.4	Filtered	1.74124e-07	1.22098e-06	Filtered	47.0156	47.1714
ZC3H12D	A2A288-4	ZC12D_HUMAN	PASARPAAP	_PASARPAAP_.2	_PASARPAAP_	Non Numérique	176197	165256	Filtered	0.00153571	0.00179556	Filtered	33.8555	33.9607
FRMD3	A2A2Y4-3;A2A2Y4-5;A2A2Y4-2;A2A2Y4	FRMD3_HUMAN	GQSPPVAEF	_GQSPPVAEF_.1	_GQSPPVAEF_	Non Numérique	17106.8	16126.6	Filtered	0.00125073	0.00927065	Filtered	76.1385	76.2177
FRMD3	A2A2Y4-3;A2A2Y4-5;A2A2Y4-2;A2A2Y4	FRMD3_HUMAN	GQSPPVAEF	_GQSPPVAEF_.2	_GQSPPVAEF_	Non Numérique	17106.8	16126.6	Filtered	7.10943e-17	2.17764e-18	Filtered	76.1474	76.2241
PIPSL;PIP5K1A;PIP5K1A;PIP5K1A;PIP5K1A	A2A3N6;Q99755-2;Q99755-4;Q99755-3;Q99755	PIPSL_HUMAN;PI51A_HUMAN;PI51A_HUMAN;PI51A_HUMAN;PI51A_HUMAN	AQREPLSSETQY	_AQREPLSSETQY_.2	_AQREPLSSETQY_	Non Numérique	16785.6	15063.6	Filtered	2.77131e-22	1.10888e-31	Filtered	47.3684	47.587
CXorf23	A2AJT9-3;A2AJT9-2;A2AJT9	CX023_HUMAN	FSDGRTQKY	_FSDGRTQKY_.2	_FSDGRTQKY_	Non Numérique	133640	118251	Filtered	4.01541e-24	5.03309e-35	Filtered	24.282	24.3754
CXorf23	A2AJT9-3;A2AJT9-2;A2AJT9	CX023_HUMAN	SDGRTQKY	_SDGRTQKY_.2	_SDGRTQKY_	Non Numérique	59217.7	50378.7	Filtered	6.37333e-23	1.15269e-33	Filtered	24.2775	24.3709
WDR27	A2RRH5-3;A2RRH5-2;A2RRH5;A2RRH5-4	WDR27_HUMAN	LSDIVIEKY	_LSDIVIEKY_.2	_LSDIVIEKY_	Non Numérique	1.04302e+06	840609	Filtered	2.57664e-18	1.35099e-28	Filtered	75.9523	76.0079
WDR27	A2RRH5-3;A2RRH5-2;A2RRH5;A2RRH5-4	WDR27_HUMAN	LSDIVIEKY	_LSDIVIEKY_.1	_LSDIVIEKY_	Non Numérique	1.04302e+06	840609	Filtered	4.18743e-08	4.091e-08	Filtered	75.9384	76.0096
NBAS	A2RRP1;A2RRP1-2	NBAS_HUMAN	KYVTSAYQW	_KYVTSAYQW_.2	_KYVTSAYQW_	Non Numérique	257876	151504	Filtered	2.33999e-15	5.79883e-25	Filtered	67.0294	67.1084
NBAS	A2RRP1;A2RRP1-2	NBAS_HUMAN	LPAEGVKEL	_LPAEGVKEL_.2	_LPAEGVKEL_	Non Numérique	67993.3	57145.7	Filtered	2.2376e-22	2.42361e-34	Filtered	61.3145	61.4016
NBAS	A2RRP1;A2RRP1-2	NBAS_HUMAN	TYLDRLATY	_TYLDRLATY_.2	_TYLDRLATY_	Non Numérique	48862.8	38908.3	Filtered	2.62107e-13	4.96388e-22	Filtered	78.8282	78.7544
NBAS	A2RRP1;A2RRP1-2	NBAS_HUMAN	NSEQETLQKY	_NSEQETLQKY_.2	_NSEQETLQKY_	Non Numérique	27252.6	25641.5	Filtered	1.37886e-14	2.32092e-11	Filtered	41.6327	41.7255
NBAS	A2RRP1;A2RRP1-2	NBAS_HUMAN	NSEQETLQK	_NSEQETLQK_.2	_NSEQETLQK_	Non Numérique	21120.6	20346.8	Filtered	5.90127e-13	5.08351e-22	Filtered	21.7976	21.9538
TARSL2	A2RTX5-2;A2RTX5	SYTC2_HUMAN	LTDFIREEY	_LTDFIREEY_.2	_LTDFIREEY_	Non Numérique	4.34858e+06	3.38504e+06	Filtered	2.35095e-19	8.1747e-23	Filtered	78.135	78.1762
TARSL2	A2RTX5-2;A2RTX5	SYTC2_HUMAN	LTDFIREEY	_LTDFIREEY_.1	_LTDFIREEY_	Non Numérique	4.34858e+06	3.38504e+06	Filtered	2.54216e-05	1.46135e-09	Filtered	78.1543	78.1536
TARSL2	A2RTX5-2;A2RTX5	SYTC2_HUMAN	FTEVLSPNMY	_FTEVLSPNMY_.2	_FTEVLSPNMY_	Non Numérique	5465.38	4708.08	Filtered	4.93719e-11	5.509e-08	Filtered	100.678	100.577
TARSL2	A2RTX5-2;A2RTX5	SYTC2_HUMAN	FTEVLSPNMY	_FTEVLSPNM[Oxidation (M)]Y_.2	_FTEVLSPNM[Oxidation (M)]Y_	Non Numérique	5465.38	4708.08	Filtered	3.13696e-06	3.94174e-11	Filtered	87.8326	87.767
TARSL2	A2RTX5-2;A2RTX5	SYTC2_HUMAN	RPLEGDSSL	_RPLEGDSSL_.2	_RPLEGDSSL_	Non Numérique	16525.3	Non Numérique	Filtered	0.00190275	Filtered	Filtered	45.8425	Filtered
CCDC66	A2RUB6-3;A2RUB6;A2RUB6-4;A2RUB6-2	CCD66_HUMAN	VPAENKSVL	_VPAENKSVL_.2	_VPAENKSVL_	Non Numérique	348193	280304	Filtered	6.87516e-10	6.70769e-12	Filtered	58.3953	58.4241
CCDC66	A2RUB6-3;A2RUB6;A2RUB6-4;A2RUB6-2	CCD66_HUMAN	DSDEISGKMNTY	_DSDEISGKMNTY_.2	_DSDEISGKMNTY_	Non Numérique	9181.35	8322.56	Filtered	2.77055e-11	1.95454e-18	Filtered	55.4851	55.7425
CCDC66	A2RUB6-3;A2RUB6;A2RUB6-4;A2RUB6-2	CCD66_HUMAN	DSDEISGKMNTY	_DSDEISGKM[Oxidation (M)]NTY_.2	_DSDEISGKM[Oxidation (M)]NTY_	Non Numérique	9181.35	8322.56	Filtered	2.41572e-13	Filtered	Filtered	40.5383	Filtered
DENND3	A2RUS2-2;A2RUS2;A2RUS2-3	DEND3_HUMAN	LPRGGLTSI	_LPRGGLTSI_.2	_LPRGGLTSI_	Non Numérique	22296	16976.5	Filtered	1.11227e-09	0.000232575	Filtered	67.3884	67.3942
DENND3	A2RUS2-2;A2RUS2;A2RUS2-3	DEND3_HUMAN	NIDHGSITY	_NIDHGSITY_.2	_NIDHGSITY_	Non Numérique	14070.2	12323.7	Filtered	2.78629e-06	1.48385e-09	Filtered	51.898	52.1338
VWA8	A3KMH1-3;A3KMH1	VWA8_HUMAN	RYGIHPAKF	_RYGIHPAKF_.3	_RYGIHPAKF_	Non Numérique	852286	659705	Filtered	8.67845e-19	9.27327e-27	Filtered	39.9803	40.0577
VWA8	A3KMH1-3;A3KMH1	VWA8_HUMAN	LSDANLSRY	_LSDANLSRY_.2	_LSDANLSRY_	Non Numérique	44790.9	35056.7	Filtered	1.18557e-12	1.23701e-18	Filtered	52.1594	52.343
SBNO1	A3KN83;A3KN83-3	SBNO1_HUMAN	RQQPPSTTTF	_RQQPPSTTTF_.2	_RQQPPSTTTF_	Non Numérique	210253	188828	Filtered	1.09284e-22	6.71693e-35	Filtered	45.2619	45.4122
SBNO1	A3KN83;A3KN83-3;A3KN83-2;A3KN83-4	SBNO1_HUMAN	ASEPRNMAY	_ASEPRNMAY_.2	_ASEPRNMAY_	Non Numérique	107471	93830.4	Filtered	3.23981e-20	1.32938e-27	Filtered	38.1112	38.2356
SBNO1	A3KN83;A3KN83-3;A3KN83-2;A3KN83-4	SBNO1_HUMAN	ASEPRNMAY	_ASEPRNM[Oxidation (M)]AY_.2	_ASEPRNM[Oxidation (M)]AY_	Non Numérique	107471	93830.4	Filtered	4.78711e-21	1.35855e-30	Filtered	25.107	25.1847
SBNO1	A3KN83;A3KN83-3;A3KN83-2;A3KN83-4	SBNO1_HUMAN	STSGHVELY	_STSGHVELY_.2	_STSGHVELY_	Non Numérique	127967	103072	Filtered	5.51588e-15	4.35735e-21	Filtered	49.6786	49.8709
SBNO1	A3KN83;A3KN83-3;A3KN83-2;A3KN83-4	SBNO1_HUMAN	MYIARQLSF	_MYIARQLSF_.2	_MYIARQLSF_	Non Numérique	33599.7	30869.9	Filtered	7.05592e-06	4.02223e-11	Filtered	88.6832	88.5549
SBNO1	A3KN83;A3KN83-3;A3KN83-2;A3KN83-4	SBNO1_HUMAN	MYIARQLSF	_M[Oxidation (M)]YIARQLSF_.2	_M[Oxidation (M)]YIARQLSF_	Non Numérique	33599.7	30869.9	Filtered	1.17827e-10	4.3086e-18	Filtered	77.721	77.6886
SBNO1	A3KN83;A3KN83-3;A3KN83-2;A3KN83-4	SBNO1_HUMAN	ATDVSNGTVK	_ATDVSNGTVK_.2	_ATDVSNGTVK_	Non Numérique	Non Numérique	8423.21	Filtered	Filtered	0.0036509	Filtered	Filtered	22.6944
SBNO1	A3KN83-2;A3KN83-4	SBNO1_HUMAN	RQPPSTTTF	_RQPPSTTTF_.2	_RQPPSTTTF_	Non Numérique	1.20958e+06	1.13674e+06	Filtered	2.59039e-17	3.95664e-23	Filtered	43.0018	43.116
WDR91	A4D1P6-3;A4D1P6-2;A4D1P6	WDR91_HUMAN	RTDELVREY	_RTDELVREY_.3	_RTDELVREY_	Non Numérique	461596	359873	Filtered	1.04443e-25	3.54478e-37	Filtered	44.4688	44.5354
WDR91	A4D1P6-3;A4D1P6-2;A4D1P6	WDR91_HUMAN	RTDELVREY	_RTDELVREY_.2	_RTDELVREY_	Non Numérique	461596	359873	Filtered	5.65789e-24	2.68566e-37	Filtered	44.4789	44.5508
WDR91	A4D1P6-3;A4D1P6-2;A4D1P6	WDR91_HUMAN	PFLPSPDTNPTF	_PFLPSPDTNPTF_.2	_PFLPSPDTNPTF_	Non Numérique	342824	307400	Filtered	1.43579e-25	3.25476e-36	Filtered	111.551	111.442
PI4KAP2	A4QPH2-2;A4QPH2-4;A4QPH2	PI4P2_HUMAN	DIGDLLEQL	_DIGDLLEQL_.2	_DIGDLLEQL_	Non Numérique	7475.6	6234.26	Filtered	0.000212261	1.17889e-05	Filtered	105.207	105.112
POTEF;POTEE	A5A3E0;Q6S8J3	POTEF_HUMAN;POTEE_HUMAN	WGKVPRKDL	_WGKVPRKDL_.3	_WGKVPRKDL_	Non Numérique	1487012	1438352	Filtered	2.01366e-07	1.55994e-09	Filtered	22.5534	22.7987
KRBA1	A5PL33-3;A5PL33-2;A5PL33	KRBA1_HUMAN	SPSEPGRAV	_SPSEPGRAV_.2	_SPSEPGRAV_	Non Numérique	331515	321282	Filtered	1.56933e-17	9.26405e-25	Filtered	28.1791	28.3351
KRBA1	A5PL33-3;A5PL33-2;A5PL33	KRBA1_HUMAN	RPKEPSSLL	_RPKEPSSLL_.2	_RPKEPSSLL_	Non Numérique	29849.6	21774.1	Filtered	0.000569812	0.00412877	Filtered	46.1678	46.2136
TMEM189	A5PLL7-2;A5PLL7	TM189_HUMAN	AQHAGAREL	_AQHAGAREL_.2	_AQHAGAREL_	Non Numérique	23681.6	22658.4	Filtered	2.25845e-07	1.56009e-05	Filtered	17.1192	17.1862
FAM149A	A5PLN7-4;A5PLN7-3;A5PLN7	F149A_HUMAN	AGPSSRPSGGAA	_AGPSSRPSGGAA_.2	_AGPSSRPSGGAA_	Non Numérique	486246	474706	Filtered	1.43704e-23	3.85777e-36	Filtered	17.7223	17.9097
FAM149A	A5PLN7-4;A5PLN7-3;A5PLN7	F149A_HUMAN	AGPSSRPSGGAAA	_AGPSSRPSGGAAA_.2	_AGPSSRPSGGAAA_	Non Numérique	236822	247586	Filtered	1.2931e-23	4.10891e-34	Filtered	19.7627	19.9501
FAM149A	A5PLN7-4;A5PLN7-3;A5PLN7	F149A_HUMAN	VPAALSASA	_VPAALSASA_.1	_VPAALSASA_	Non Numérique	151832	161811	Filtered	1.6625e-09	1.65225e-17	Filtered	67.1001	67.1791
HTR3E	A5X5Y0-2;A5X5Y0-4;A5X5Y0;A5X5Y0-3;A5X5Y0-6	5HT3E_HUMAN	APQKENKGP	_APQKENKGP_.2	_APQKENKGP_	Non Numérique	18515.4	23069.7	Filtered	0.0044328	0.000352268	Filtered	41.6938	41.7919
CNOT1	A5YKK6-2;A5YKK6;A5YKK6-3;A5YKK6-4	CNOT1_HUMAN	AIDNPLHY	_AIDNPLHY_.2	_AIDNPLHY_	Non Numérique	797434	671377	Filtered	2.55521e-20	1.68506e-30	Filtered	68.5078	68.5764
CNOT1	A5YKK6-2;A5YKK6;A5YKK6-3;A5YKK6-4	CNOT1_HUMAN	AIDNPLHY	_AIDNPLHY_.1	_AIDNPLHY_	Non Numérique	797434	671377	Filtered	2.09416e-11	3.6471e-15	Filtered	68.4988	68.6144
CNOT1	A5YKK6-2;A5YKK6;A5YKK6-3;A5YKK6-4	CNOT1_HUMAN	RYPNSHTHYF	_RYPNSHTHYF_.3	_RYPNSHTHYF_	Non Numérique	586217	447211	Filtered	2.93432e-24	1.04538e-35	Filtered	35.9703	36.1205
CNOT1	A5YKK6-2;A5YKK6;A5YKK6-3;A5YKK6-4	CNOT1_HUMAN	RYPNSHTHYF	_RYPNSHTHYF_.2	_RYPNSHTHYF_	Non Numérique	586217	447211	Filtered	1.15515e-21	1.72858e-30	Filtered	35.9961	36.1254
CNOT1	A5YKK6-2;A5YKK6;A5YKK6-3;A5YKK6-4	CNOT1_HUMAN	APFLRNVEL	_APFLRNVEL_.2	_APFLRNVEL_	Non Numérique	379071	302887	Filtered	1.0079e-21	1.40755e-33	Filtered	90.642	90.4988
CNOT1	A5YKK6-2;A5YKK6;A5YKK6-3;A5YKK6-4	CNOT1_HUMAN	KQLAVYEEF	_KQLAVYEEF_.2	_KQLAVYEEF_	Non Numérique	334688	279103	Filtered	1.744e-23	5.77536e-31	Filtered	76.3448	76.3592
CNOT1	A5YKK6-2;A5YKK6;A5YKK6-3;A5YKK6-4	CNOT1_HUMAN	QYEQVKQLF	_QYEQVKQLF_.2	_QYEQVKQLF_	Non Numérique	130647	112650	Filtered	2.90577e-15	3.98743e-29	Filtered	76.102	76.1211
CNOT1	A5YKK6-2;A5YKK6;A5YKK6-3;A5YKK6-4	CNOT1_HUMAN	YAIDNPLHY	_YAIDNPLHY_.2	_YAIDNPLHY_	Non Numérique	52175	46161.9	Filtered	4.66049e-15	1.32585e-26	Filtered	81.261	81.199
CNOT1	A5YKK6-2;A5YKK6;A5YKK6-3;A5YKK6-4	CNOT1_HUMAN	IEPNFHSLY	_IEPNFHSLY_.2	_IEPNFHSLY_	Non Numérique	38151.7	32512	Filtered	5.59886e-09	0.00016044	Filtered	80.9106	80.8799
CNOT1	A5YKK6-2;A5YKK6;A5YKK6-3;A5YKK6-4	CNOT1_HUMAN	VTRPTGVSF	_VTRPTGVSF_.2	_VTRPTGVSF_	Non Numérique	34718.1	26687.8	Filtered	0.00126994	4.63531e-16	Filtered	59.5081	59.7199
CNOT1	A5YKK6-2;A5YKK6;A5YKK6-3;A5YKK6-4	CNOT1_HUMAN	QSEFQQLPY	_QSEFQQLPY_.2	_QSEFQQLPY_	Non Numérique	19851.3	17289.6	Filtered	5.59387e-13	3.52027e-16	Filtered	86.6712	86.6841
CNOT1	A5YKK6-2;A5YKK6;A5YKK6-3;A5YKK6-4	CNOT1_HUMAN	GPEADRHLL	_GPEADRHLL_.2	_GPEADRHLL_	Non Numérique	9986.57	7254.44	Filtered	1.08995e-09	4.03493e-11	Filtered	43.2726	43.2926
LRIT2	A6NDA9;A6NDA9-2	LRIT2_HUMAN	SIAWTYPLS	_SIAWTYPLS_.2	_SIAWTYPLS_	Non Numérique	20632.6	16046	Filtered	0.000603856	0.000401751	Filtered	39.3495	39.4477
PGP	A6NDG6	PGP_HUMAN	GPAGPGASL	_GPAGPGASL_.1	_GPAGPGASL_	Non Numérique	120347	103069	Filtered	7.22593e-24	3.88538e-35	Filtered	54.7927	55.008
PGP	A6NDG6	PGP_HUMAN	APAPKAYVL	_APAPKAYVL_.2	_APAPKAYVL_	Non Numérique	65557.7	52395.3	Filtered	6.15161e-09	1.53003e-07	Filtered	64.2984	64.3755
C5orf51	A6NDU8	CE051_HUMAN	SVSGAGCTTY	_SVSGAGCTTY_.1	_SVSGAGCTTY_	Non Numérique	2243.47	336.493	Filtered	8.93393e-12	0.00153402	Filtered	46.3552	46.6259
NPEPPSL1;NPEPPSL1;NPEPPS;NPEPPS	A6NEC2-2;A6NEC2;P55786-2;P55786	PSAL_HUMAN;PSAL_HUMAN;PSA_HUMAN;PSA_HUMAN	VYTPVGKAEQGKF	_VYTPVGKAEQGKF_.2	_VYTPVGKAEQGKF_	Non Numérique	37252.5	30352	Filtered	1.47658e-23	1.46567e-35	Filtered	53.4285	53.6383
GOLGA6L9;GOLGA6L9;GOLGA6L10;GOLGA6L19;GOLGA6L4	A6NEM1-2;A6NEM1;A6NI86;H0YKK7;A6NEF3	GG6L9_HUMAN;GG6L9_HUMAN;GG6LA_HUMAN;GG6LS_HUMAN;GG6L4_HUMAN	TPQEHPGLS	_TPQEHPGLS_.2	_TPQEHPGLS_	Non Numérique	22532.9	Non Numérique	Filtered	0.00646619	Filtered	Filtered	41.8244	Filtered
TRABD2B	A6NFA1	TIKI2_HUMAN	VTAQEIDSY	_VTAQEIDSY_.2	_VTAQEIDSY_	Non Numérique	14532.1	12032.2	Filtered	0.00155692	0.00935294	Filtered	38.2365	38.3975
ZNF316	A6NFI3	ZN316_HUMAN	APAPKPEAA	_APAPKPEAA_.2	_APAPKPEAA_	Non Numérique	4.3292e+06	4071122	Filtered	2.56023e-18	2.58591e-28	Filtered	31.7727	31.8969
ZNF316	A6NFI3	ZN316_HUMAN	GPGERGSAL	_GPGERGSAL_.2	_GPGERGSAL_	Non Numérique	20945	22345	Filtered	1.79184e-09	2.48423e-09	Filtered	27.3496	27.4378
RBFOX3;RBFOX3;RBFOX1;RBFOX1;RBFOX1;RBFOX1	A6NFN3;A6NFN3-2;Q9NWB1-3;Q9NWB1-4;Q9NWB1;Q9NWB1-2	RFOX3_HUMAN;RFOX3_HUMAN;RFOX1_HUMAN;RFOX1_HUMAN;RFOX1_HUMAN;RFOX1_HUMAN	YSDSYGRVY	_YSDSYGRVY_.2	_YSDSYGRVY_	Non Numérique	12032.5	10409.7	Filtered	5.42364e-05	0.000160899	Filtered	48.9609	49.2525
NEMP2	A6NFY4	NEMP2_HUMAN	RFIPKYSTF	_RFIPKYSTF_.2	_RFIPKYSTF_	Non Numérique	130158	98156.9	Filtered	7.02233e-25	1.89976e-36	Filtered	64.4086	64.4439
IGLON5	A6NGN9	IGLO5_HUMAN	EVGLGDEGLY	_EVGLGDEGLY_.1	_EVGLGDEGLY_	Non Numérique	70228.4	70099.4	Filtered	1.70255e-18	1.14368e-25	Filtered	73.1047	73.2004
MROH6	A6NGR9	MROH6_HUMAN	RYPGHVPNF	_RYPGHVPNF_.2	_RYPGHVPNF_	Non Numérique	182679	139853	Filtered	1.06022e-11	2.17162e-26	Filtered	53.8849	54.0688
MROH6	A6NGR9	MROH6_HUMAN	APRPARPPP	_APRPARPPP_.2	_APRPARPPP_	Non Numérique	72498.2	68259	Filtered	4.7176e-05	5.12988e-07	Filtered	22.5317	22.777
GLTPD2	A6NH11	GLTD2_HUMAN	APFQVRQESG	_APFQVRQESG_.2	_APFQVRQESG_	Non Numérique	63472	57645.3	Filtered	7.08806e-05	4.732e-07	Filtered	52.5014	52.7111
ZNF860;ZNF137P;ZNF713;ZNF546	A6NHJ4;P52743;Q8N859;Q86UE3	ZN860_HUMAN;ZN137_HUMAN;ZN713_HUMAN;ZN546_HUMAN	RIHNEERSY	_RIHNEERSY_.3	_RIHNEERSY_	Non Numérique	12562.5	8626.79	Filtered	1.4141e-12	1.39955e-17	Filtered	12.892	12.9343
FBLL1	A6NHQ2	FBLL1_HUMAN	VSDIIGPDGLVY	_VSDIIGPDGLVY_.2	_VSDIIGPDGLVY_	Non Numérique	2948.7	2759.23	Filtered	1.13191e-14	1.08045e-16	Filtered	114.103	114.009
SMCHD1	A6NHR9;A6NHR9-2	SMHD1_HUMAN	RPVPVPRSL	_RPVPVPRSL_.2	_RPVPVPRSL_	Non Numérique	94512.5	83304.1	Filtered	4.66941e-22	1.36168e-29	Filtered	52.6507	52.782
SMCHD1	A6NHR9;A6NHR9-2	SMHD1_HUMAN	TVKDGVTLY	_TVKDGVTLY_.2	_TVKDGVTLY_	Non Numérique	67321.3	56882.1	Filtered	6.7505e-14	1.05257e-22	Filtered	59.7953	59.9395
SMCHD1	A6NHR9;A6NHR9-2	SMHD1_HUMAN	FLYGDHDGEVY	_FLYGDHDGEVY_.2	_FLYGDHDGEVY_	Non Numérique	20064.2	16799.2	Filtered	4.35329e-06	2.33117e-16	Filtered	74.7143	74.8112
SMCHD1	A6NHR9;A6NHR9-2	SMHD1_HUMAN	EQIDLLQQY	_EQIDLLQQY_.2	_EQIDLLQQY_	Non Numérique	10845	8715.38	Filtered	2.62512e-11	2.87923e-18	Filtered	99.4931	99.3714
SMCHD1	A6NHR9;A6NHR9-2	SMHD1_HUMAN	KLMPSNQQH	_KLMPSNQQH_.2	_KLMPSNQQH_	Non Numérique	1535.3	Non Numérique	Filtered	0.00822193	Filtered	Filtered	20.9873	Filtered
GATSL2	A6NHX0	GATL2_HUMAN	SVAKESIPL	_SVAKESIPL_.2	_SVAKESIPL_	Non Numérique	39477.4	37722.9	Filtered	1.06278e-17	7.83997e-20	Filtered	66.188	66.2356
ARHGAP42	A6NI28	RHG42_HUMAN	PSSSNGQKSL	_PSSSNGQKSL_.2	_PSSSNGQKSL_	Non Numérique	60516.8	55859.6	Filtered	2.57292e-14	3.02607e-23	Filtered	32.4089	32.5017
ARHGAP42	A6NI28	RHG42_HUMAN	RLDTASSNGY	_RLDTASSNGY_.2	_RLDTASSNGY_	Non Numérique	50016.8	38090.4	Filtered	1.33201e-10	5.54105e-19	Filtered	34.2565	34.4433
ARHGAP42	A6NI28	RHG42_HUMAN	QIDREHQNFY	_QIDREHQNFY_.3	_QIDREHQNFY_	Non Numérique	22340.5	20209	Filtered	2.25681e-14	2.54621e-17	Filtered	41.8849	41.9673
ARHGAP42	A6NI28	RHG42_HUMAN	QIDREHQNFY	_QIDREHQNFY_.2	_QIDREHQNFY_	Non Numérique	22340.5	20209	Filtered	2.13075e-19	3.07881e-27	Filtered	41.8752	41.9576
UNC119B	A6NIH7	U119B_HUMAN	IYSIDFTRF	_IYSIDFTRF_.2	_IYSIDFTRF_	Non Numérique	120764	119345	Filtered	1.8251e-24	5.30239e-33	Filtered	105.673	105.537
UNC119B	A6NIH7	U119B_HUMAN	RTVGATVEF	_RTVGATVEF_.2	_RTVGATVEF_	Non Numérique	51504	53197.9	Filtered	5.50682e-08	8.05031e-19	Filtered	63.0874	63.1694
UNC119B	A6NIH7	U119B_HUMAN	RLSRVTENY	_RLSRVTENY_.3	_RLSRVTENY_	Non Numérique	18467.3	17090	Filtered	1.15493e-09	4.59947e-12	Filtered	32.7743	32.8514
MBD3L5;MBD3L3;MBD3L4	A6NJ08;A6NE82;A6NDZ8	MB3L5_HUMAN;MB3L3_HUMAN;MB3L4_HUMAN	LARQAEMLT	_LARQAEM[Oxidation (M)]LT_.2	_LARQAEM[Oxidation (M)]LT_	Non Numérique	25286.3	28280.7	Filtered	3.27784e-05	1.27647e-08	Filtered	22.0537	22.2362
METTL15;METTL15P1;METTL15;METTL15;METTL15	A6NJ78-3;P0C7V9;A6NJ78-2;A6NJ78-4;A6NJ78	MET15_HUMAN;ME15P_HUMAN;MET15_HUMAN;MET15_HUMAN;MET15_HUMAN	RIHTTAEKY	_RIHTTAEKY_.3	_RIHTTAEKY_	Non Numérique	12058.8	Non Numérique	Filtered	0.00255322	Filtered	Filtered	17.4124	Filtered
METTL15;METTL15P1;METTL15;METTL15;METTL15	A6NJ78-3;P0C7V9;A6NJ78-2;A6NJ78-4;A6NJ78	MET15_HUMAN;ME15P_HUMAN;MET15_HUMAN;MET15_HUMAN;MET15_HUMAN	RIHTTAEKY	_RIHTTAEKY_.2	_RIHTTAEKY_	Non Numérique	12058.8	Non Numérique	Filtered	0.00211337	Filtered	Filtered	17.3849	Filtered
ARGFX	A6NJG6	ARGFX_HUMAN	TSPRTSPSPY	_TSPRTSPSPY_.2	_TSPRTSPSPY_	Non Numérique	123624	107217	Filtered	8.35402e-05	2.72345e-07	Filtered	52.7949	53.0967
OR6C65	A6NJZ3	O6C65_HUMAN	ATGDTTISY	_ATGDTTISY_.1	_ATGDTTISY_	Non Numérique	16051.3	15031.2	Filtered	1.75595e-11	7.50743e-20	Filtered	44.709	44.9012
CCDC85C	A6NKD9	CC85C_HUMAN	GLHDPSSTY	_GLHDPSSTY_.2	_GLHDPSSTY_	Non Numérique	10837	11972.9	Filtered	0.0017582	0.00140518	Filtered	39.364	39.4832
SAC3D1	A6NKF1-2;A6NKF1	SAC31_HUMAN	KPRPPPSQL	_KPRPPPSQL_.2	_KPRPPPSQL_	Non Numérique	374816	355116	Filtered	1.01663e-21	1.06813e-36	Filtered	30.3341	30.5212
TMEM200C	A6NKL6	T200C_HUMAN	SPSSSSTSVG	_SPSSSSTSVG_.1	_SPSSSSTSVG_	Non Numérique	11680	12403.3	Filtered	7.46504e-10	4.49277e-14	Filtered	30.5839	30.7344
AQP7P3	A6NL99	AQP73_HUMAN	LPGTHALVI	_LPGTHALVI_.2	_LPGTHALVI_	Non Numérique	13739	14356.7	Filtered	3.97746e-19	1.98075e-24	Filtered	81.5116	81.4444
C3orf70	A6NLC5	CC070_HUMAN	ISDLFIDNY	_ISDLFIDNY_.2	_ISDLFIDNY_	Non Numérique	389713	328241	Filtered	6.33272e-24	1.13443e-35	Filtered	108.8	108.734
C3orf70	A6NLC5	CC070_HUMAN	ISDLFIDNY	_ISDLFIDNY_.1	_ISDLFIDNY_	Non Numérique	389713	328241	Filtered	5.93162e-24	3.9293e-32	Filtered	108.771	108.734
C3orf70	A6NLC5	CC070_HUMAN	RPREPTNTI	_RPREPTNTI_.3	_RPREPTNTI_	Non Numérique	117144	105431	Filtered	1.95312e-12	1.87191e-20	Filtered	28.3148	28.4446
C3orf70	A6NLC5	CC070_HUMAN	RPREPTNTI	_RPREPTNTI_.2	_RPREPTNTI_	Non Numérique	117144	105431	Filtered	6.41e-11	8.70878e-14	Filtered	28.3122	28.4316
C3orf70	A6NLC5	CC070_HUMAN	RPREPTNTIQI	_RPREPTNTIQI_.3	_RPREPTNTIQI_	Non Numérique	18333.1	16622	Filtered	3.08975e-08	2.37995e-14	Filtered	51.4925	51.6287
C3orf70	A6NLC5	CC070_HUMAN	RPREPTNTIQI	_RPREPTNTIQI_.2	_RPREPTNTIQI_	Non Numérique	18333.1	16622	Filtered	0.000738734	0.00327532	Filtered	51.4712	51.6284
SIGLEC16;SIGLEC11;SIGLEC11	A6NMB1;Q96RL6-2;Q96RL6	SIG16_HUMAN;SIG11_HUMAN;SIG11_HUMAN	HSFLSNAFF	_HSFLSNAFF_.2	_HSFLSNAFF_	Non Numérique	48099.8	47768.6	Filtered	0.000888721	0.00939481	Filtered	74.4788	74.4972
IFITM10	A6NMD0	IFM10_HUMAN	IPRPPAGSP	_IPRPPAGSP_.2	_IPRPPAGSP_	Non Numérique	68675.6	59557.2	Filtered	5.37641e-20	4.09798e-25	Filtered	47.5912	47.768
EIF4E1B	A6NMX2	I4E1B_HUMAN	NSPRTLLSL	_NSPRTLLSL_.2	_NSPRTLLSL_	Non Numérique	25033.7	26887.3	Filtered	0.000920752	0.000386685	Filtered	82.0419	81.9749
COL6A6	A6NMZ7-2;A6NMZ7	CO6A6_HUMAN	TLTGSALSF	_TLTGSALSF_.1	_TLTGSALSF_	Non Numérique	63158	54673.4	Filtered	4.96521e-13	1.29642e-19	Filtered	99.059	98.9584
GJE1	A6NN92	CXE1_HUMAN	EGCVKPPTVI	_EGCVKPPTVI_.2	_EGCVKPPTVI_	Non Numérique	36156.5	9499.03	Filtered	1.42741e-14	1.77322e-14	Filtered	105.061	104.955
ZNF726	A6NNF4-3;A6NNF4	ZN726_HUMAN	VTHTGEKPY	_VTHTGEKPY_.2	_VTHTGEKPY_	Non Numérique	1017.91	915.799	Filtered	0.000802721	0.000179324	Filtered	22.4399	22.6433
ZNF726;ZNF726;ZNF91;ZNF91;ZNF254;ZNF254	A6NNF4-3;A6NNF4;Q05481-2;Q05481;O75437;O75437-2	ZN726_HUMAN;ZN726_HUMAN;ZNF91_HUMAN;ZNF91_HUMAN;ZN254_HUMAN;ZN254_HUMAN	KYLKVFYKF	_KYLKVFYKF_.3	_KYLKVFYKF_	Non Numérique	161330	3376.65	Filtered	0.00202324	0.00554951	Filtered	72.345	67.392
C15orf61	A6NNL5	CO061_HUMAN	VTETVHTSY	_VTETVHTSY_.2	_VTETVHTSY_	Non Numérique	224842	188751	Filtered	4.40131e-07	4.09288e-08	Filtered	39.9296	40.0539
C15orf61	A6NNL5	CO061_HUMAN	RPKPSASEV	_RPKPSASEV_.2	_RPKPSASEV_	Non Numérique	6440.06	6586.29	Filtered	0.000236332	0.0020342	Filtered	18.4534	18.6565
SLC38A8	A6NNN8	S38A8_HUMAN	SIIGGISSF	_SIIGGISSF_.1	_SIIGGISSF_	Non Numérique	98798.5	77757.9	Filtered	2.05258e-23	3.41467e-36	Filtered	107.918	107.854
SLC38A8	A6NNN8	S38A8_HUMAN	TYQGVVRGL	_TYQGVVRGL_.2	_TYQGVVRGL_	Non Numérique	28022.7	27076.6	Filtered	1.43585e-06	6.04411e-07	Filtered	63.7144	63.76
SLC38A8	A6NNN8	S38A8_HUMAN	KYTSILGTL	_KYTSILGTL_.2	_KYTSILGTL_	Non Numérique	21939.2	17635	Filtered	1.05613e-19	1.11271e-28	Filtered	89.8025	89.6801
C16orf96	A6NNT2	CP096_HUMAN	AAAAAAAYA	_AAAAAAAYA_.1	_AAAAAAAYA_	Non Numérique	57487	47397.5	Filtered	4.87249e-21	3.11474e-28	Filtered	42.6357	42.7915
YJEFN3	A6XGL0-2;A6XGL0	YJEN3_HUMAN	RFVPDDVRRKF	_RFVPDDVRRKF_.3	_RFVPDDVRRKF_	Non Numérique	11483	9624.51	Filtered	0.00215245	0.0033556	Filtered	49.0399	49.2271
ZSWIM8	A7E2V4-5;A7E2V4;A7E2V4-3;A7E2V4-4;A7E2V4-2	ZSWM8_HUMAN	SFISEAESL	_SFISEAESL_.1	_SFISEAESL_	Non Numérique	20896.2	10639	Filtered	0.00238409	0.000267812	Filtered	99.0079	98.9857
MYH7B	A7E2Y1-2;A7E2Y1	MYH7B_HUMAN	VYTASVVAAY	_VYTASVVAAY_.2	_VYTASVVAAY_	Non Numérique	1176.15	Non Numérique	Filtered	0.0035762	Filtered	Filtered	110.708	Filtered
ARHGAP32	A7KAX9-2;A7KAX9	RHG32_HUMAN	TNETVAQEAY	_TNETVAQEAY_.2	_TNETVAQEAY_	Non Numérique	31713.3	26389.4	Filtered	3.95982e-16	5.05817e-22	Filtered	37.8156	37.9975
ARHGAP32	A7KAX9-2;A7KAX9	RHG32_HUMAN	EPSEMKAMA	_EPSEMKAMA_.2	_EPSEMKAMA_	Non Numérique	23820.5	33505.1	Filtered	5.65607e-14	1.06697e-10	Filtered	29.5098	29.6812
ARHGAP32	A7KAX9-2;A7KAX9	RHG32_HUMAN	SPSTKLLTL	_SPSTKLLTL_.2	_SPSTKLLTL_	Non Numérique	25735.7	27262.4	Filtered	9.02776e-06	3.76632e-05	Filtered	84.1182	84.0521
ARHGAP32	A7KAX9-2;A7KAX9	RHG32_HUMAN	NPRLQGKSL	_NPRLQGKSL_.2	_NPRLQGKSL_	Non Numérique	18718.7	18483.7	Filtered	1.60448e-23	7.06809e-32	Filtered	31.7772	31.8805
TBKBP1	A7MCY6;A7MCY6-2	TBKB1_HUMAN	AYGDIKERL	_AYGDIKERL_.2	_AYGDIKERL_	Non Numérique	52817.2	40990.8	Filtered	0.000133558	0.00295994	Filtered	50.1028	50.2807
TBKBP1	A7MCY6;A7MCY6-2	TBKB1_HUMAN	YSELAEGAAY	_YSELAEGAAY_.1	_YSELAEGAAY_	Non Numérique	3108.23	3825.86	Filtered	0.000361232	0.00010987	Filtered	66.9662	67.0922
LINC00473	A8K010	CF176_HUMAN	LASSCPRLY	_LASSCPRLY_.2	_LASSCPRLY_	Non Numérique	57641.2	51566.8	Filtered	8.26944e-19	2.85674e-33	Filtered	73.1661	73.1739
EFCAB7	A8K855-2;A8K855	EFCB7_HUMAN	YENIIVHTY	_YENIIVHTY_.2	_YENIIVHTY_	Non Numérique	3341.92	2372.7	Filtered	0.000817062	0.00040873	Filtered	71.6017	71.6248
EFCAB7	A8K855-2;A8K855	EFCB7_HUMAN	VYLTIKPLNL	_VYLTIKPLNL_.2	_VYLTIKPLNL_	Non Numérique	5136.46	Non Numérique	Filtered	2.68465e-05	Filtered	Filtered	109.294	Filtered
SFI1	A8K8P3-5;A8K8P3-4;A8K8P3-10;A8K8P3-3;A8K8P3-9;A8K8P3-2;A8K8P3	SFI1_HUMAN	RPQKPQEHGL	_RPQKPQEHGL_.3	_RPQKPQEHGL_	Non Numérique	9090.66	7853.94	Filtered	9.9697e-07	3.02541e-09	Filtered	18.5222	18.7515
PP2D1	A8MPX8	PP2D1_HUMAN	EEVTALAMTT	_EEVTALAM[Oxidation (M)]TT_.1	_EEVTALAM[Oxidation (M)]TT_	Non Numérique	3470.99	2447.46	Filtered	4.69235e-06	1.63347e-12	Filtered	62.1819	62.3894
ZNF850	A8MQ14	ZN850_HUMAN	AFISGSHLI	_AFISGSHLI_.2	_AFISGSHLI_	Non Numérique	93486.3	81443.2	Filtered	9.43754e-22	1.99811e-21	Filtered	82.4221	82.3081
NEURL1B	A8MQ27-2;A8MQ27	NEU1B_HUMAN	PRPDGGRTL	_PRPDGGRTL_.2	_PRPDGGRTL_	Non Numérique	165312	164868	Filtered	2.85996e-22	1.83521e-31	Filtered	28.7386	28.858
NEURL1B	A8MQ27-2;A8MQ27	NEU1B_HUMAN	APRPDGGRTL	_APRPDGGRTL_.2	_APRPDGGRTL_	Non Numérique	117903	110475	Filtered	1.04151e-25	2.21924e-38	Filtered	28.7398	28.8695
C17orf51	A8MQB3	CQ051_HUMAN	APPTRRAQAAL	_APPTRRAQAAL_.3	_APPTRRAQAAL_	Non Numérique	458467	466512	Filtered	4.84371e-24	5.40206e-36	Filtered	31.2213	31.3507
ZNF724	A8MTY0	ZN724_HUMAN	KYVKDFHKF	_KYVKDFHKF_.3	_KYVKDFHKF_	Non Numérique	842082	764948	Filtered	4.74615e-18	2.30232e-24	Filtered	33.246	33.3074
ZNF724	A8MTY0	ZN724_HUMAN	KYVKDFHKF	_KYVKDFHKF_.2	_KYVKDFHKF_	Non Numérique	842082	764948	Filtered	3.03712e-19	6.65819e-29	Filtered	33.2248	33.2966
PHF20L1	A8MW92	P20L1_HUMAN	FTEKTTTYQY	_FTEKTTTYQY_.2	_FTEKTTTYQY_	Non Numérique	19343.7	17431.1	Filtered	2.43051e-18	2.20047e-25	Filtered	49.4408	49.7637
;SYNGR2	A8MWL6;O43760	SNG2L_HUMAN;SNG2_HUMAN	ASYPGASVDNY	_ASYPGASVDNY_.1	_ASYPGASVDNY_	Non Numérique	1085.41	Non Numérique	Filtered	0.00497774	Filtered	Filtered	63.6296	Filtered
	A8MXE2	YI036_HUMAN	TYLDSFKRF	_TYLDSFKRF_.3	_TYLDSFKRF_	Non Numérique	219846	184453	Filtered	7.65863e-25	2.80158e-38	Filtered	77.0586	77.0993
	A8MXE2	YI036_HUMAN	TYLDSFKRF	_TYLDSFKRF_.2	_TYLDSFKRF_	Non Numérique	219846	184453	Filtered	1.43332e-24	1.83958e-37	Filtered	77.0676	77.1083
NUDT19	A8MXV4	NUD19_HUMAN	KQFHRIVTY	_KQFHRIVTY_.3	_KQFHRIVTY_	Non Numérique	199278	164353	Filtered	8.4596e-23	2.7663e-30	Filtered	35.9419	36.0345
NUDT19	A8MXV4	NUD19_HUMAN	KQFHRIVTY	_KQFHRIVTY_.2	_KQFHRIVTY_	Non Numérique	199278	164353	Filtered	3.28867e-22	5.74321e-26	Filtered	35.952	36.0081
NUDT19	A8MXV4	NUD19_HUMAN	SRPPPAEGF	_SRPPPAEGF_.2	_SRPPPAEGF_	Non Numérique	152811	157813	Filtered	7.37214e-06	1.12332e-07	Filtered	50.9609	51.1858
NUDT19	A8MXV4	NUD19_HUMAN	LQRSPHQGF	_LQRSPHQGF_.2	_LQRSPHQGF_	Non Numérique	15288.1	12914.1	Filtered	2.85456e-17	8.08779e-18	Filtered	28.2337	28.3636
NUDT19	A8MXV4	NUD19_HUMAN	RPRTSPPGP	_RPRTSPPGP_.2	_RPRTSPPGP_	Non Numérique	5821.53	5137.06	Filtered	9.69117e-06	5.76473e-05	Filtered	21.6645	21.8416
KCNU1	A8MYU2	KCNU1_HUMAN	VYLPKIPSW	_VYLPKIPSW_.2	_VYLPKIPSW_	Non Numérique	137536	137242	Filtered	1.26501e-18	2.58657e-33	Filtered	108.021	107.848
KCNU1	A8MYU2	KCNU1_HUMAN	TPKDVRRAL	_TPKDVRRAL_.3	_TPKDVRRAL_	Non Numérique	20297.7	20716.1	Filtered	2.11247e-06	5.89465e-06	Filtered	27.3976	27.4408
COL6A5	A8TX70-2;A8TX70	CO6A5_HUMAN	FSESYGSRRA	_FSESYGSRRA_.2	_FSESYGSRRA_	Non Numérique	33617.9	Non Numérique	Filtered	0.00932134	Filtered	Filtered	68.7224	Filtered
FER1L4	A9Z1Z3-4	FR1L4_HUMAN	RGDEKAAGL	_RGDEKAAGL_.2	_RGDEKAAGL_	Non Numérique	21352	23453.1	Filtered	0.000689666	3.92696e-18	Filtered	29.3584	29.5456
ABCB5Gene	ABCB5Prot	ABCB5_NovelORF	KYKDRTNILF	_KYKDRTNILF_.2	_KYKDRTNILF_	Non Numérique	45332	29424.2	Filtered	8.84314e-20	3.30493e-34	Filtered	54.5644	54.6073
HACD1	B0YJ81-2;B0YJ81	HACD1_HUMAN	YMEKGTHRGLY	_YMEKGTHRGLY_.3	_YMEKGTHRGLY_	Non Numérique	10369.5	7949.75	Filtered	3.62995e-10	3.27159e-15	Filtered	31.5227	31.6574
HACD1	B0YJ81-2;B0YJ81	HACD1_HUMAN	YMEKGTHRGLY	_YM[Oxidation (M)]EKGTHRGLY_.3	_YM[Oxidation (M)]EKGTHRGLY_	Non Numérique	10369.5	7949.75	Filtered	3.24617e-09	2.23618e-11	Filtered	25.0555	25.1175
TSPO	B1AH88	TSPOB_HUMAN	GQWGGGSHY	_GQWGGGSHY_.2	_GQWGGGSHY_	Non Numérique	642696	344197	Filtered	5.19617e-22	6.84864e-34	Filtered	36.9174	37.0415
TSPO	B1AH88	TSPOB_HUMAN	GQWGGGSHY	_GQWGGGSHY_.1	_GQWGGGSHY_	Non Numérique	642696	344197	Filtered	0.000627173	7.81689e-11	Filtered	36.9135	37.0273
ISM1	B1AKI9	ISM1_HUMAN	KQFQEAREY	_KQFQEAREY_.3	_KQFQEAREY_	Non Numérique	40979	37616.4	Filtered	2.43504e-06	7.57681e-09	Filtered	29.3562	29.5486
ISM1	B1AKI9	ISM1_HUMAN	KQFQEAREY	_KQFQEAREY_.2	_KQFQEAREY_	Non Numérique	40979	37616.4	Filtered	3.56389e-17	2.07723e-22	Filtered	29.361	29.5326
MYO9A	B2RTY4-5;B2RTY4-2;B2RTY4;B2RTY4-4	MYO9A_HUMAN	KQPEEYHYL	_KQPEEYHYL_.2	_KQPEEYHYL_	Non Numérique	374227	298982	Filtered	9.50916e-17	5.38364e-28	Filtered	46.5486	46.7672
TMEM229A	B2RXF0	T229A_HUMAN	AGGAPSQGL	_AGGAPSQGL_.1	_AGGAPSQGL_	Non Numérique	108518	105224	Filtered	2.8307e-22	3.99916e-33	Filtered	42.6368	42.7299
TMEM229A	B2RXF0	T229A_HUMAN	AGGAPSQGL	_AGGAPSQGL_.2	_AGGAPSQGL_	Non Numérique	108518	105224	Filtered	1.79112e-11	2.52516e-13	Filtered	42.6344	42.7432
ZNF879	B4DU55	ZN879_HUMAN	QGAHLGWE	_QGAHLGWE_.2	_QGAHLGWE_	Non Numérique	5.65034e+06	5191951	Filtered	6.15441e-15	1.33557e-20	Filtered	27.9785	28.1032
TARM1	B6A8C7;B6A8C7-2	TARM1_HUMAN	AGTPSPIQL	_AGTPSPIQL_.2	_AGTPSPIQL_	Non Numérique	174303	158358	Filtered	1.59494e-22	1.37357e-35	Filtered	80.8946	80.8952
SHISA8	B8ZZ34	SHSA8_HUMAN	PARAPRPSP	_PARAPRPSP_.2	_PARAPRPSP_	Non Numérique	43531.4	39055.8	Filtered	2.83286e-09	0.000236868	Filtered	23.0805	23.2682
IGLL5	B9A064-2;B9A064	IGLL5_HUMAN	PGASVGSSR	_PGASVGSSR_.2	_PGASVGSSR_	Non Numérique	5029.71	2789.4	Filtered	0.000422436	0.000248259	Filtered	16.5722	16.7124
WASH3P;WASH2P;WASHC1	C4AMC7;Q6VEQ5;A8K0Z3	WASH3_HUMAN;WASH2_HUMAN;WASH1_HUMAN	RMQHSLAGQTY	_RMQHSLAGQTY_.3	_RMQHSLAGQTY_	Non Numérique	4431.4	7586.19	Filtered	4.04682e-05	2.83872e-06	Filtered	35.5147	35.5968
WASH3P;WASH2P;WASHC1	C4AMC7;Q6VEQ5;A8K0Z3	WASH3_HUMAN;WASH2_HUMAN;WASH1_HUMAN	RMQHSLAGQTY	_RMQHSLAGQTY_.2	_RMQHSLAGQTY_	Non Numérique	4431.4	7586.19	Filtered	0.00503908	Filtered	Filtered	35.4998	Filtered
ALG1L2	C9J202	AG1L2_HUMAN	VVDMFRCCL	_VVDMFRCCL_.2	_VVDMFRCCL_	Non Numérique	36879.3	42849.7	Filtered	2.09668e-16	1.78857e-26	Filtered	26.743	27.1031
UMAD1	C9J7I0	UMAD1_HUMAN	ITDLPDHLLSY	_ITDLPDHLLSY_.2	_ITDLPDHLLSY_	Non Numérique	2.56731e+06	1.96811e+06	Filtered	2.10083e-19	4.83845e-30	Filtered	99.7737	99.5996
UMAD1	C9J7I0	UMAD1_HUMAN	ITDLPDHLL	_ITDLPDHLL_.2	_ITDLPDHLL_	Non Numérique	35027.6	31003.6	Filtered	0.00130552	0.00161943	Filtered	93.4799	93.3837
PRRT4	C9JH25-2;C9JH25-3;C9JH25	PRRT4_HUMAN	PVTETQPLSL	_PVTETQPLSL_.3	_PVTETQPLSL_	Non Numérique	97165.8	93945.1	Filtered	9.08178e-20	5.28571e-23	Filtered	68.3099	68.2635
BTBD19	C9JJ37	BTBDJ_HUMAN	VAAPVVKEL	_VAAPVVKEL_.2	_VAAPVVKEL_	Non Numérique	233894	209322	Filtered	4.49458e-20	3.09337e-29	Filtered	69.4454	69.4542
MCRIP1	C9JLW8	MCRI1_HUMAN	SPRSPPSSS	_SPRSPPSSS_.2	_SPRSPPSSS_	Non Numérique	21340.3	2053.47	Filtered	0.00532697	0.0034344	Filtered	13.9138	13.852
Non Numérique		CON__A2I7N1	LSPRTVLVL	_LSPRTVLVL_.2	_LSPRTVLVL_	Non Numérique	111851	110137	Filtered	1.51583e-24	3.57571e-38	Filtered	91.737	91.5709
Non Numérique		CON__A2VCT4	LNQILQEMR	_LNQILQEMR_.1	_LNQILQEMR_	Non Numérique	10620.8	17697.6	Filtered	0.0031559	0.00202351	Filtered	69.8992	69.9318
Non Numérique		CON__ENSEMBL:ENSBTAP00000006074;P49747-2;P49747;P49746-2;P49746;P35443	NSDPGLAVGY	_NSDPGLAVGY_.1	_NSDPGLAVGY_	Non Numérique	1.972e+06	1.69131e+06	Filtered	1.67167e-20	9.41286e-31	Filtered	75.0112	75.1135
Non Numérique		CON__ENSEMBL:ENSBTAP00000006074;P49747-2;P49747;P49746-2;P49746;P35443	NSDPGLAVGY	_NSDPGLAVGY_.2	_NSDPGLAVGY_	Non Numérique	1.972e+06	1.69131e+06	Filtered	4.93663e-19	1.65022e-30	Filtered	74.9993	75.1277
Non Numérique		CON__ENSEMBL:ENSBTAP00000024146;P01023	QVKGPTQEF	_QVKGPTQEF_.2	_QVKGPTQEF_	Non Numérique	71801.5	61320	Filtered	1.66799e-13	4.8071e-18	Filtered	47.4064	47.5832
Non Numérique		CON__P02769	RFKDLGEEHF	_RFKDLGEEHF_.3	_RFKDLGEEHF_	Non Numérique	9816.95	9904.33	Filtered	9.45299e-05	1.89474e-06	Filtered	49.6334	49.8153
Non Numérique		CON__P04264;P04264	SRQFSSRSG	_[Acetyl (Protein N-term)]SRQFSSRSG_.2	_[Acetyl (Protein N-term)]SRQFSSRSG_	Non Numérique	3422.33	5244.12	Filtered	0.000137292	4.41082e-06	Filtered	26.0847	26.2567
Non Numérique		CON__P04264;P04264	ALDLEIATY	_ALDLEIATY_.2	_ALDLEIATY_	Non Numérique	6559.2	Non Numérique	Filtered	0.00291645	Filtered	Filtered	101.546	Filtered
Non Numérique		CON__P04264;P04264|CON__P48668;CON__P04259;CON__P02538;P48668;P04259;P02538|CON__Q3KNV1;CON__P08729;CON__Q9NSB2;CON__Q6ISB0;P08729;Q9NSB2;CON__Q61726;CON__O43790;CON__Q6NT21;CON__P78385;CON__Q14533;CON__P78386;O43790;P78385;Q14533;P78386|CON__P13647;P13647|CON__Q5XKE5;Q5XKE5|CON__Q3SY84;CON__Q9R0H5;Q3SY84	SFIDKVRFL	_SFIDKVRFL_.3	_SFIDKVRFL_	Non Numérique	26577	28572.7	Filtered	1.14911e-18	1.897e-26	Filtered	80.9801	80.8761
Non Numérique		CON__P05784	PASSAASVY	_PASSAASVY_.1	_PASSAASVY_	Non Numérique	11262.2	10403.7	Filtered	4.36403e-16	4.38912e-21	Filtered	53.4855	53.7684
Non Numérique		CON__P07224	YYPGTGVAQF	_YYPGTGVAQF_.1	_YYPGTGVAQF_	Non Numérique	703503	679724	Filtered	2.16216e-18	9.28642e-26	Filtered	93.734	93.6744
Non Numérique		CON__P12763	QPSIPGGPV	_QPSIPGGPV_.1	_QPSIPGGPV_	Non Numérique	177116	180772	Filtered	2.16508e-21	2.64859e-33	Filtered	73.1588	73.1981
Non Numérique		CON__P13647;P13647	LAGGSSGSY	_LAGGSSGSY_.1	_LAGGSSGSY_	Non Numérique	28551.7	24739.4	Filtered	2.25775e-20	8.14884e-32	Filtered	39.3097	39.4759
Non Numérique		CON__P35527;P35527	SRSGGGGGGGLGSGGSIRSS	_SRSGGGGGGGLGSGGSIRSS_.3	_SRSGGGGGGGLGSGGSIRSS_	Non Numérique	172240	179063	Filtered	5.73209e-16	8.39672e-24	Filtered	27.9632	28.0147
Non Numérique		CON__P35527;P35527	GGGGGGGLGSGGSIRSS	_GGGGGGGLGSGGSIRSS_.2	_GGGGGGGLGSGGSIRSS_	Non Numérique	63669.4	57809.7	Filtered	2.90703e-15	8.54947e-30	Filtered	35.2281	35.3626
Non Numérique		CON__P48668;CON__P04259;CON__P02538;P48668;P04259;P02538	ASTSTTIRSHSS	_[Acetyl (Protein N-term)]ASTSTTIRSHSS_.2	_[Acetyl (Protein N-term)]ASTSTTIRSHSS_	Non Numérique	260.443	2458.27	Filtered	0.00940175	9.36724e-08	Filtered	32.6781	32.7708
Non Numérique		CON__P48668;CON__P04259;CON__P02538;P48668;P04259;P02538	ASTSTTIRSHSSS	_[Acetyl (Protein N-term)]ASTSTTIRSHSSS_.2	_[Acetyl (Protein N-term)]ASTSTTIRSHSSS_	Non Numérique	253.511	458.866	Filtered	0.00103671	0.000134657	Filtered	32.4074	32.5316
Non Numérique		CON__P50448	STAVFKAVI	_STAVFKAVI_.2	_STAVFKAVI_	Non Numérique	185093	165176	Filtered	2.69927e-18	4.00877e-30	Filtered	81.2931	81.2416
Non Numérique		CON__P81644	AYFEKTQEELTPF	_AYFEKTQEELTPF_.2	_AYFEKTQEELTPF_	Non Numérique	50511.8	51538.7	Filtered	1.24909e-20	3.59993e-31	Filtered	92.0012	91.8687
Non Numérique		CON__Q05443	LLELDLSYNKL	_LLELDLSYNKL_.3	_LLELDLSYNKL_	Non Numérique	10355.5	9152.86	Filtered	8.40924e-18	7.65496e-25	Filtered	71.5583	71.5188
Non Numérique		CON__Q1A7A4;P01031	LSEEQRYGGGFY	_LSEEQRYGGGFY_.2	_LSEEQRYGGGFY_	Non Numérique	23436.4	20603.3	Filtered	4.37894e-22	3.6897e-30	Filtered	63.4111	63.5401
Non Numérique		CON__Q28107;P12259	KYLDSTFTK	_KYLDSTFTK_.2	_KYLDSTFTK_	Non Numérique	14052.4	13987.1	Filtered	7.4704e-06	7.20555e-14	Filtered	52.4283	52.5753
Non Numérique		CON__Q2KJC7;Q15063-7;Q15063-6;Q15063-4;Q15063-2;Q15063-3;Q15063-5;Q15063	LTQPGDWTL	_LTQPGDWTL_.2	_LTQPGDWTL_	Non Numérique	Non Numérique	1726.72	Filtered	Filtered	0.0007777	Filtered	Filtered	51.3708
Non Numérique		CON__Q2KJF1	TGAEPLPAPS	_TGAEPLPAPS_.2	_TGAEPLPAPS_	Non Numérique	46648.2	40286.9	Filtered	2.41634e-13	8.29658e-23	Filtered	44.1587	44.1992
Non Numérique		CON__Q2M2I5;Q2M2I5	NYLDKVRAL	_NYLDKVRAL_.3	_NYLDKVRAL_	Non Numérique	210610	173591	Filtered	5.35987e-19	1.34421e-28	Filtered	66.3088	66.3773
Non Numérique		CON__Q2M2I5;Q2M2I5	NYLDKVRAL	_NYLDKVRAL_.2	_NYLDKVRAL_	Non Numérique	210610	173591	Filtered	0.00021388	8.73257e-06	Filtered	66.3167	66.3539
Non Numérique		CON__Q2M2I5;Q2M2I5	SGTGFGGGSSFG	_SGTGFGGGSSFG_.1	_SGTGFGGGSSFG_	Non Numérique	23702.3	22234.4	Filtered	2.19255e-08	9.26727e-19	Filtered	47.7987	48.0644
Non Numérique		CON__Q3KNV1;CON__P08729;CON__Q9NSB2;CON__Q6ISB0;P08729;Q9NSB2;CON__Q61726;CON__O43790;CON__Q6NT21;CON__P78385;CON__Q14533;CON__P78386;O43790;P78385;Q14533;P78386	RFLEQQNKL	_RFLEQQNKL_.2	_RFLEQQNKL_	Non Numérique	470568	399537	Filtered	1.02059e-25	1.24648e-36	Filtered	44.9171	44.9158
Non Numérique		CON__Q3KNV1;CON__P08729;CON__Q9NSB2;CON__Q6ISB0;P08729;Q9NSB2;CON__Q61726;CON__O43790;CON__Q6NT21;CON__P78385;CON__Q14533;CON__P78386;O43790;P78385;Q14533;P78386	RFLEQQNKL	_RFLEQQNKL_.3	_RFLEQQNKL_	Non Numérique	470568	399537	Filtered	6.45629e-24	8.5121e-34	Filtered	44.9081	44.9382
Non Numérique		CON__Q3SX28;P06753-7;P09493-2;P09493-5;P06753-4;P06753-3;P67936;P07951-3;P06753-6;P06753-5;P06753-2;P67936-2;P09493-9;P09493-8;P09493-7;P09493-6;P09493-4;P09493-3;P09493-10;P09493;P07951-2;P07951;P06753	KLKEAETRAEF	_KLKEAETRAEF_.3	_KLKEAETRAEF_	Non Numérique	3771.25	4507.82	Filtered	1.82655e-05	0.000323594	Filtered	33.081	33.1162
Non Numérique		CON__Q3SY84;CON__Q9R0H5;Q3SY84	SPVSISIIS	_SPVSISIIS_.1	_SPVSISIIS_	Non Numérique	25120.8	19998	Filtered	1.48702e-11	1.10864e-18	Filtered	90.9692	90.8886
Non Numérique		CON__Q9TRI1;P19823	FYNQVSTPL	_FYNQVSTPL_.2	_FYNQVSTPL_	Non Numérique	66203.2	64620.6	Filtered	1.39273e-20	1.16028e-29	Filtered	86.2767	86.2896
UBAP1L	F5GYI3	UBA1L_HUMAN	SPASPGPGRRL	_SPASPGPGRRL_.3	_SPASPGPGRRL_	Non Numérique	132956	140290	Filtered	5.60939e-16	1.18851e-14	Filtered	29.512	29.7514
UBAP1L	F5GYI3	UBA1L_HUMAN	SPASPGPGRRL	_SPASPGPGRRL_.2	_SPASPGPGRRL_	Non Numérique	132956	140290	Filtered	5.50457e-08	0.000411744	Filtered	29.5053	29.7342
UBAP1L	F5GYI3	UBA1L_HUMAN	RPRALLHGL	_RPRALLHGL_.2	_RPRALLHGL_	Non Numérique	5208.62	3921.85	Filtered	3.04232e-11	4.19363e-05	Filtered	43.3104	43.3094
CROCC2	H7BZ55	CRCC2_HUMAN	ALQQEASAL	_ALQQEASAL_.2	_ALQQEASAL_	Non Numérique	350258	350372	Filtered	1.80068e-08	7.5029e-11	Filtered	34.2636	34.3668
CROCC2	H7BZ55	CRCC2_HUMAN	LQLKSSQAL	_LQLKSSQAL_.2	_LQLKSSQAL_	Non Numérique	23343.5	16097.9	Filtered	0.000885668	0.000546161	Filtered	59.8685	59.8874
TRIM77	I1YAP6	TRI77_HUMAN	LTDPVTICCGH	_LTDPVTICCGH_.2	_LTDPVTICCGH_	Non Numérique	170932	149845	Filtered	0.000148874	4.1373e-06	Filtered	79.8751	79.8485
SMIM22	K7EJ46	SIM22_HUMAN	KVSPWKVSP	_KVSPWKVSP_.2	_KVSPWKVSP_	Non Numérique	799.549	872.883	Filtered	0.00507291	0.00389305	Filtered	23.9292	24.0488
MIEF1	L0R8F8	MIDUO_HUMAN	RYTDRDFYF	_RYTDRDFYF_.3	_RYTDRDFYF_	Non Numérique	886079	674135	Filtered	4.06854e-19	5.04211e-34	Filtered	69.6047	69.6998
MIEF1	L0R8F8	MIDUO_HUMAN	APWSREAVL	_APWSREAVL_.2	_APWSREAVL_	Non Numérique	22647.5	17336.7	Filtered	7.29353e-07	0.000383499	Filtered	74.4515	74.4437
AGPS	O00116	ADAS_HUMAN	KYGSVAFPNF	_KYGSVAFPNF_.2	_KYGSVAFPNF_	Non Numérique	93466.8	83995	Filtered	2.97862e-23	1.3931e-30	Filtered	90.826	90.7194
AGPS	O00116	ADAS_HUMAN	YIRDLALEY	_YIRDLALEY_.2	_YIRDLALEY_	Non Numérique	86108.1	73810.5	Filtered	1.97772e-11	5.88378e-14	Filtered	83.7184	83.6728
AGPS	O00116	ADAS_HUMAN	IPIGGGTSV	_IPIGGGTSV_.1	_IPIGGGTSV_	Non Numérique	7629.08	7018.12	Filtered	1.28075e-18	1.07835e-23	Filtered	69.6165	69.7429
AGPS	O00116	ADAS_HUMAN	GQIELTGKRY	_GQIELTGKRY_.3	_GQIELTGKRY_	Non Numérique	4521.35	4993.35	Filtered	3.7175e-07	1.49015e-14	Filtered	44.1866	44.2063
AGPS	O00116	ADAS_HUMAN	KQFQFGHAL	_KQFQFGHAL_.2	_KQFQFGHAL_	Non Numérique	Non Numérique	69534.5	Filtered	Filtered	0.000175857	Filtered	Filtered	59.0547
KIF2A	O00139-2;O00139-1;O00139-5;O00139;O00139-4	KIF2A_HUMAN	RYLENQTFRF	_RYLENQTFRF_.3	_RYLENQTFRF_	Non Numérique	52408.8	49985.2	Filtered	9.64847e-25	6.76794e-35	Filtered	70.7224	70.6984
KIF2A	O00139-2;O00139-1;O00139-5;O00139;O00139-4	KIF2A_HUMAN	RYLENQTFRF	_RYLENQTFRF_.2	_RYLENQTFRF_	Non Numérique	52408.8	49985.2	Filtered	4.41136e-07	7.53824e-05	Filtered	70.6971	70.7045
SGK1	O00141;O00141-4;O00141-3;O00141-5;O00141-2	SGK1_HUMAN	SYAPPTDSF	_SYAPPTDSF_.1	_SYAPPTDSF_	Non Numérique	961665	863015	Filtered	2.26397e-25	6.3592e-37	Filtered	74.6034	74.7264
SGK1	O00141;O00141-4;O00141-3;O00141-5;O00141-2	SGK1_HUMAN	SYAPPTDSF	_SYAPPTDSF_.2	_SYAPPTDSF_	Non Numérique	961665	863015	Filtered	2.369e-18	1.69327e-25	Filtered	74.6071	74.7145
SGK1	O00141;O00141-4;O00141-3;O00141-5;O00141-2	SGK1_HUMAN	HIMSERNVL	_HIMSERNVL_.2	_HIMSERNVL_	Non Numérique	344341	309028	Filtered	1.72362e-21	5.39896e-32	Filtered	49.0235	49.148
SGK1	O00141;O00141-4;O00141-3;O00141-5;O00141-2	SGK1_HUMAN	YAAEIASAL	_YAAEIASAL_.1	_YAAEIASAL_	Non Numérique	64710	62350.2	Filtered	3.16606e-11	4.82729e-17	Filtered	87.8273	87.8191
SGK1	O00141;O00141-4;O00141-3;O00141-5;O00141-2	SGK1_HUMAN	YAAEIASAL	_YAAEIASAL_.2	_YAAEIASAL_	Non Numérique	64710	62350.2	Filtered	1.54404e-16	1.08776e-25	Filtered	87.8405	87.8061
SGK1	O00141;O00141-4;O00141-3;O00141-5;O00141-2	SGK1_HUMAN	AEIASALGY	_AEIASALGY_.1	_AEIASALGY_	Non Numérique	112293	95845.2	Filtered	1.85134e-11	1.4556e-15	Filtered	83.8861	83.9293
SGK1	O00141;O00141-4;O00141-3;O00141-5;O00141-2	SGK1_HUMAN	FYSRNTAEM	_FYSRNTAEM[Oxidation (M)]_.2	_FYSRNTAEM[Oxidation (M)]_	Non Numérique	51425.1	39520.8	Filtered	0.00119498	0.0010419	Filtered	30.2172	30.4462
SGK1	O00141;O00141-4;O00141-3;O00141-5;O00141-2	SGK1_HUMAN	SFQTADKLYF	_SFQTADKLYF_.2	_SFQTADKLYF_	Non Numérique	36447.2	38131.8	Filtered	1.64695e-17	6.61436e-27	Filtered	87.106	87.0248
SGK1	O00141;O00141-4;O00141-3;O00141-5;O00141-2	SGK1_HUMAN	IQKIANNSY	_IQKIANNSY_.2	_IQKIANNSY_	Non Numérique	25950.6	24958.4	Filtered	1.25714e-05	9.70882e-07	Filtered	39.5911	39.7207
SGK1	O00141;O00141-4;O00141-3;O00141-5;O00141-2	SGK1_HUMAN	SVKEAAEAF	_SVKEAAEAF_.2	_SVKEAAEAF_	Non Numérique	24038.4	23416.4	Filtered	0.000112212	8.31594e-15	Filtered	49.0504	49.2689
SGK1	O00141;O00141-4;O00141-3;O00141-5;O00141-2	SGK1_HUMAN	YINGGELFY	_YINGGELFY_.2	_YINGGELFY_	Non Numérique	20916.4	15865.9	Filtered	1.32305e-14	2.77107e-20	Filtered	101.129	101.008
SGK1	O00141;O00141-4;O00141-3;O00141-5;O00141-2	SGK1_HUMAN	SALGYLHSL	_SALGYLHSL_.2	_SALGYLHSL_	Non Numérique	17784.4	15111.5	Filtered	1.85417e-14	3.22843e-23	Filtered	77.9924	77.9758
SGK1	O00141;O00141-4;O00141-3;O00141-5;O00141-2	SGK1_HUMAN	KTEAAKGTLTY	_KTEAAKGTLTY_.2	_KTEAAKGTLTY_	Non Numérique	13966.6	12278.8	Filtered	4.83199e-19	1.84694e-24	Filtered	34.0402	34.1643
SGK1	O00141;O00141-4;O00141-3;O00141-5;O00141-2	SGK1_HUMAN	EAAKGTLTY	_EAAKGTLTY_.2	_EAAKGTLTY_	Non Numérique	124552	99803.2	Filtered	1.06573e-15	5.94921e-25	Filtered	42.6965	42.7896
SGK1	O00141;O00141-4;O00141-3;O00141-5;O00141-2	SGK1_HUMAN	YLHSLNIVY	_YLHSLNIVY_.2	_YLHSLNIVY_	Non Numérique	Non Numérique	2272.08	Filtered	Filtered	4.0051e-08	Filtered	Filtered	86.8763
DDX39A	O00148-2;O00148;O00148-3	DX39A_HUMAN	TPAPPKKDI	_TPAPPKKDI_.2	_TPAPPKKDI_	Non Numérique	16833.6	15121.3	Filtered	5.68683e-22	7.43231e-18	Filtered	31.6139	31.7276
DDX39A;DDX39A;DDX39A;DDX39B;DDX39B	O00148-2;O00148;O00148-3;Q13838;Q13838-2	DX39A_HUMAN;DX39A_HUMAN;DX39A_HUMAN;DX39B_HUMAN;DX39B_HUMAN	AFQISKEY	_AFQISKEY_.2	_AFQISKEY_	Non Numérique	600661	557452	Filtered	5.83234e-25	9.57812e-36	Filtered	60.4797	60.6451
DDX39A;DDX39A;DDX39A;DDX39B;DDX39B	O00148-2;O00148;O00148-3;Q13838;Q13838-2	DX39A_HUMAN;DX39A_HUMAN;DX39A_HUMAN;DX39B_HUMAN;DX39B_HUMAN	AFQISKEY	_AFQISKEY_.1	_AFQISKEY_	Non Numérique	600661	557452	Filtered	3.60062e-11	3.25077e-18	Filtered	60.4759	60.6309
DDX39A;DDX39A;DDX39A;DDX39B;DDX39B	O00148-2;O00148;O00148-3;Q13838;Q13838-2	DX39A_HUMAN;DX39A_HUMAN;DX39A_HUMAN;DX39B_HUMAN;DX39B_HUMAN	SYVSIHSSGF	_SYVSIHSSGF_.2	_SYVSIHSSGF_	Non Numérique	111010	108589	Filtered	4.75861e-06	1.3824e-09	Filtered	67.3563	67.4509
DDX39A;DDX39A;DDX39A;DDX39B;DDX39B	O00148-2;O00148;O00148-3;Q13838;Q13838-2	DX39A_HUMAN;DX39A_HUMAN;DX39A_HUMAN;DX39B_HUMAN;DX39B_HUMAN	KEYERFSKY	_KEYERFSKY_.3	_KEYERFSKY_	Non Numérique	19481	15605	Filtered	3.68388e-23	5.12615e-31	Filtered	30.9567	31.1228
DDX39A;DDX39A;DDX39A;DDX39B;DDX39B	O00148-2;O00148;O00148-3;Q13838;Q13838-2	DX39A_HUMAN;DX39A_HUMAN;DX39A_HUMAN;DX39B_HUMAN;DX39B_HUMAN	KEYERFSKY	_KEYERFSKY_.2	_KEYERFSKY_	Non Numérique	19481	15605	Filtered	9.39309e-05	0.000246126	Filtered	30.9668	31.1434
DDX39A;DDX39A;DDX39A;DDX39B;DDX39B	O00148-2;O00148;O00148-3;Q13838;Q13838-2	DX39A_HUMAN;DX39A_HUMAN;DX39A_HUMAN;DX39B_HUMAN;DX39B_HUMAN	FQISKEYERF	_FQISKEYERF_.3	_FQISKEYERF_	Non Numérique	18379.5	14242	Filtered	2.02763e-13	4.90383e-24	Filtered	68.0938	68.1101
DDX39A;DDX39A;DDX39A;DDX39B;DDX39B	O00148-2;O00148;O00148-3;Q13838;Q13838-2	DX39A_HUMAN;DX39A_HUMAN;DX39A_HUMAN;DX39B_HUMAN;DX39B_HUMAN	SGMGKTAVF	_SGMGKTAVF_.2	_SGMGKTAVF_	Non Numérique	11706.5	9547.97	Filtered	1.83612e-05	0.000171115	Filtered	55.6832	55.8621
DDX39A;DDX39A;DDX39A;DDX39B;DDX39B	O00148-2;O00148;O00148-3;Q13838;Q13838-2	DX39A_HUMAN;DX39A_HUMAN;DX39A_HUMAN;DX39B_HUMAN;DX39B_HUMAN	TLHGLQQYY	_TLHGLQQYY_.2	_TLHGLQQYY_	Non Numérique	Non Numérique	37503.6	Filtered	Filtered	0.00833594	Filtered	Filtered	63.408
MYO1C	O00159-2;O00159-3;O00159	MYO1C_HUMAN	NYPQSVPRL	_NYPQSVPRL_.2	_NYPQSVPRL_	Non Numérique	2.63334e+06	2.30616e+06	Filtered	8.40419e-23	1.04964e-34	Filtered	67.3511	67.3569
MYO1C	O00159-2;O00159-3;O00159	MYO1C_HUMAN	RPQDGVAVL	_RPQDGVAVL_.2	_RPQDGVAVL_	Non Numérique	239059	215624	Filtered	1.91084e-14	7.4938e-34	Filtered	60.1078	60.2521
MYO1C	O00159-2;O00159-3;O00159	MYO1C_HUMAN	SPSWRSTTV	_SPSWRSTTV_.2	_SPSWRSTTV_	Non Numérique	67211	46290.8	Filtered	2.20144e-09	2.57223e-06	Filtered	50.2269	50.4622
MYO1C	O00159-2;O00159-3;O00159	MYO1C_HUMAN	ASEIFKGKKDNY	_ASEIFKGKKDNY_.3	_ASEIFKGKKDNY_	Non Numérique	17609.7	13779.1	Filtered	1.91833e-19	1.63473e-20	Filtered	31.1944	31.3448
MYO1C	O00159-2;O00159-3;O00159	MYO1C_HUMAN	TLKSEQEEY	_TLKSEQEEY_.2	_TLKSEQEEY_	Non Numérique	17929.7	10096.9	Filtered	0.000225698	0.000722002	Filtered	32.2554	32.4214
MYO1C	O00159-2;O00159-3;O00159	MYO1C_HUMAN	KYMDVQFDF	_KYM[Oxidation (M)]DVQFDF_.2	_KYM[Oxidation (M)]DVQFDF_	Non Numérique	414858	386694	Filtered	8.80691e-18	3.40909e-28	Filtered	85.2497	85.1263
SNAP23	O00161	SNP23_HUMAN	KNFESGKAY	_KNFESGKAY_.2	_KNFESGKAY_	Non Numérique	2249.59	1801.48	Filtered	7.75655e-07	0.000642585	Filtered	24.4055	24.4622
HAX1	O00165-5;O00165-3;O00165;O00165-2	HAX1_HUMAN	SPRGDPESPRPPAL	_SPRGDPESPRPPAL_.3	_SPRGDPESPRPPAL_	Non Numérique	317511	293845	Filtered	6.84934e-23	1.62978e-33	Filtered	53.3242	53.4973
HAX1	O00165-5;O00165-3;O00165;O00165-2	HAX1_HUMAN	VLQPQPKSY	_VLQPQPKSY_.2	_VLQPQPKSY_	Non Numérique	79349.2	63971.2	Filtered	2.35209e-05	0.000268016	Filtered	44.8521	44.9867
AIP	O00170	AIP_HUMAN	AQADFAKVL	_AQADFAKVL_.2	_AQADFAKVL_	Non Numérique	28598	29096.6	Filtered	2.23602e-19	3.70069e-33	Filtered	78.6615	78.6033
AIP	O00170	AIP_HUMAN	QQNPQPLIF	_QQNPQPLIF_.2	_QQNPQPLIF_	Non Numérique	16475.4	15446.6	Filtered	4.63312e-09	1.11999e-23	Filtered	101.841	101.709
GTPBP1	O00178	GTPB1_HUMAN	KPDSHGGSL	_KPDSHGGSL_.2	_KPDSHGGSL_	Non Numérique	1660.93	2246.8	Filtered	0.00166092	0.00153074	Filtered	13.0927	13.1771
STXBP3	O00186	STXB3_HUMAN	TLDENPGVRY	_TLDENPGVRY_.2	_TLDENPGVRY_	Non Numérique	2418038	1.97855e+06	Filtered	8.93035e-19	6.25825e-30	Filtered	54.8852	55.0744
STXBP3	O00186	STXB3_HUMAN	TLDENPGVRY	_TLDENPGVRY_.1	_TLDENPGVRY_	Non Numérique	2418038	1.97855e+06	Filtered	0.000117489	0.00075309	Filtered	54.8847	55.0896
STXBP3	O00186	STXB3_HUMAN	KPLDNASKL	_KPLDNASKL_.2	_KPLDNASKL_	Non Numérique	52931.2	52428.3	Filtered	8.10569e-05	5.95192e-06	Filtered	35.774	35.8562
STXBP3	O00186	STXB3_HUMAN	VIIGSTHVL	_VIIGSTHVL_.2	_VIIGSTHVL_	Non Numérique	27291	26429.7	Filtered	2.56121e-08	6.67686e-10	Filtered	76.5653	76.5587
STXBP3	O00186	STXB3_HUMAN	KPKDKVSLI	_KPKDKVSLI_.2	_KPKDKVSLI_	Non Numérique	23518.1	27457.5	Filtered	1.64559e-10	4.81058e-15	Filtered	36.8413	36.8871
STXBP3	O00186	STXB3_HUMAN	RQKPRANYL	_RQKPRANYL_.3	_RQKPRANYL_	Non Numérique	19163.7	17674.1	Filtered	3.98078e-06	7.87764e-06	Filtered	20.8643	20.9994
STXBP3	O00186	STXB3_HUMAN	ESDMIRNWSY	_ESDMIRNWSY_.2	_ESDMIRNWSY_	Non Numérique	3492.29	2681.44	Filtered	0.000333567	0.000388097	Filtered	77.8707	77.9063
AP4M1	O00189	AP4M1_HUMAN	SFLPSGSEM	_SFLPSGSEM[Oxidation (M)]_.1	_SFLPSGSEM[Oxidation (M)]_	Non Numérique	123761	117670	Filtered	2.50438e-19	1.81289e-09	Filtered	70.5015	70.6186
AP4M1	O00189	AP4M1_HUMAN	SFLPSGSEM	_SFLPSGSEM[Oxidation (M)]_.2	_SFLPSGSEM[Oxidation (M)]_	Non Numérique	123761	117670	Filtered	0.000133287	0.00033269	Filtered	70.4844	70.5962
AP4M1	O00189	AP4M1_HUMAN	SFLPSGSEM	_SFLPSGSEM_.1	_SFLPSGSEM_	Non Numérique	123761	117670	Filtered	3.80791e-16	3.05963e-28	Filtered	87.9501	87.9474
AP4M1	O00189	AP4M1_HUMAN	SPEQKAEL	_SPEQKAEL_.2	_SPEQKAEL_	Non Numérique	123183	117327	Filtered	3.17458e-23	6.33389e-34	Filtered	32.2498	32.3688
SMAP	O00193	SMAP_HUMAN	KINEELESQY	_KINEELESQY_.2	_KINEELESQY_	Non Numérique	23185.3	15421.2	Filtered	3.73672e-11	1.63129e-06	Filtered	52.9646	53.2005
AP3B1;AP3B2;AP3B2;AP3B1;AP3B2	O00203-3;Q13367-3;Q13367;O00203;Q13367-4	AP3B1_HUMAN;AP3B2_HUMAN;AP3B2_HUMAN;AP3B1_HUMAN;AP3B2_HUMAN	KQTKLLTQY	_KQTKLLTQY_.2	_KQTKLLTQY_	Non Numérique	1571.7	960.556	Filtered	1.75177e-07	0.000864066	Filtered	42.8107	42.8569
APBB1	O00213-4;O00213-6;O00213-3;O00213-5;O00213-2;O00213	APBB1_HUMAN	APAKNIATSL	_APAKNIATSL_.2	_APAKNIATSL_	Non Numérique	12960.6	9174.11	Filtered	5.45992e-11	2.66229e-12	Filtered	54.6925	54.7615
LGALS8	O00214;O00214-2	LEG8_HUMAN	TPMGPGRTV	_TPM[Oxidation (M)]GPGRTV_.2	_TPM[Oxidation (M)]GPGRTV_	Non Numérique	1.03959e+06	984153	Filtered	3.13581e-23	2.60766e-33	Filtered	30.8334	31.0204
LGALS8	O00214;O00214-2	LEG8_HUMAN	TPMGPGRTV	_TPMGPGRTV_.2	_TPMGPGRTV_	Non Numérique	1.03959e+06	984153	Filtered	2.84268e-16	1.45924e-24	Filtered	40.6472	40.7087
LGALS8	O00214;O00214-2	LEG8_HUMAN	VPKSGTPQL	_VPKSGTPQL_.2	_VPKSGTPQL_	Non Numérique	46144.7	42691.2	Filtered	3.39987e-12	1.0429e-12	Filtered	45.3189	45.3752
NFKBIE	O00221	IKBE_HUMAN	VLDIQNNLY	_VLDIQNNLY_.2	_VLDIQNNLY_	Non Numérique	95203.1	100058	Filtered	7.61575e-19	4.54501e-26	Filtered	94.7516	94.7027
GRM8	O00222-2;O00222	GRM8_HUMAN	IIDYGEQRTL	_IIDYGEQRTL_.2	_IIDYGEQRTL_	Non Numérique	Non Numérique	18436.9	Filtered	Filtered	2.36828e-07	Filtered	Filtered	52.5775
PSMD12	O00232-2;O00232	PSD12_HUMAN	RPKDPNNLL	_RPKDPNNLL_.2	_RPKDPNNLL_	Non Numérique	3.57826e+06	3261820	Filtered	2.09896e-19	6.64006e-27	Filtered	42.9403	42.9707
PSMD12	O00232-2;O00232	PSD12_HUMAN	RPKDPNNLL	_RPKDPNNLL_.3	_RPKDPNNLL_	Non Numérique	3.57826e+06	3261820	Filtered	1.27884e-23	4.47356e-36	Filtered	42.9376	42.9681
PSMD12	O00232-2;O00232	PSD12_HUMAN	NTEKLKLKY	_NTEKLKLKY_.3	_NTEKLKLKY_	Non Numérique	198573	193028	Filtered	3.10996e-21	3.11017e-31	Filtered	38.0731	38.1348
PSMD12	O00232-2;O00232	PSD12_HUMAN	NTEKLKLKY	_NTEKLKLKY_.2	_NTEKLKLKY_	Non Numérique	198573	193028	Filtered	8.31437e-14	5.52556e-24	Filtered	38.0884	38.124
PSMD12	O00232-2;O00232	PSD12_HUMAN	LQELQVETY	_LQELQVETY_.2	_LQELQVETY_	Non Numérique	20177.9	18583.9	Filtered	9.43122e-10	7.48094e-05	Filtered	75.3631	75.4656
RNF103	O00237	RN103_HUMAN	PYLDSFYEY	_PYLDSFYEY_.2	_PYLDSFYEY_	Non Numérique	758576	730444	Filtered	1.30636e-20	9.27441e-28	Filtered	106.109	106.03
RNF103	O00237	RN103_HUMAN	PYLDSFYEY	_PYLDSFYEY_.1	_PYLDSFYEY_	Non Numérique	758576	730444	Filtered	3.22817e-22	9.86112e-32	Filtered	106.128	106.018
BMPR1B;BMPR1A;BMPR1B	O00238;P36894;O00238-2	BMR1B_HUMAN;BMR1A_HUMAN;BMR1B_HUMAN	NPASRLTAL	_NPASRLTAL_.2	_NPASRLTAL_	Non Numérique	172216	148966	Filtered	7.37074e-22	9.4072e-33	Filtered	61.9103	61.9923
ATOX1	O00244	ATOX1_HUMAN	TLKKTGKTVSY	_TLKKTGKTVSY_.3	_TLKKTGKTVSY_	Non Numérique	77655	66439.8	Filtered	7.11209e-24	1.4007e-35	Filtered	21.0381	21.1993
ATOX1	O00244	ATOX1_HUMAN	TLKKTGKTVSY	_TLKKTGKTVSY_.2	_TLKKTGKTVSY_	Non Numérique	77655	66439.8	Filtered	3.17358e-24	1.87265e-33	Filtered	21.0325	21.178
ATOX1	O00244	ATOX1_HUMAN	VLNKLGGVKY	_VLNKLGGVKY_.3	_VLNKLGGVKY_	Non Numérique	31459.6	30086	Filtered	8.18355e-06	4.12956e-12	Filtered	52.9366	53.0993
ATOX1	O00244	ATOX1_HUMAN	VLNKLGGVKY	_VLNKLGGVKY_.2	_VLNKLGGVKY_	Non Numérique	31459.6	30086	Filtered	0.00384674	0.00152198	Filtered	52.9496	53.1229
CBX4	O00257	CBX4_HUMAN	KLSPTKEAF	_KLSPTKEAF_.2	_KLSPTKEAF_	Non Numérique	102879	93402.9	Filtered	2.52898e-17	2.05096e-26	Filtered	40.7446	40.8061
SUPT5H	O00267-2;O00267	SPT5H_HUMAN	HQVAPSPAGY	_HQVAPSPAGY_.2	_HQVAPSPAGY_	Non Numérique	141263	118043	Filtered	2.36245e-23	1.76091e-36	Filtered	44.7883	44.9438
SUPT5H	O00267-2;O00267	SPT5H_HUMAN	VAPEHVKGY	_VAPEHVKGY_.2	_VAPEHVKGY_	Non Numérique	101358	90865.9	Filtered	2.81738e-22	4.30383e-13	Filtered	29.5594	29.7779
SUPT5H	O00267-2;O00267	SPT5H_HUMAN	IQVKVRDTY	_IQVKVRDTY_.3	_IQVKVRDTY_	Non Numérique	27578.3	21876	Filtered	2.3006e-06	1.27579e-05	Filtered	46.7517	46.9702
TAF4	O00268	TAF4_HUMAN	KLKEPGGGSF	_KLKEPGGGSF_.2	_KLKEPGGGSF_	Non Numérique	3701.67	2939.24	Filtered	0.00714961	0.000299314	Filtered	37.7611	37.8332
TULP2	O00295	TULP2_HUMAN	SQDNDTLMRDILGHELA	_SQDNDTLMRDILGHELA_.3	_SQDNDTLMRDILGHELA_	Non Numérique	Non Numérique	5508.44	Filtered	Filtered	3.40322e-06	Filtered	Filtered	62.0588
EIF3F	O00303	EIF3F_HUMAN	HSVLIHEY	_HSVLIHEY_.2	_HSVLIHEY_	Non Numérique	272357	205891	Filtered	1.16574e-23	7.82146e-35	Filtered	46.1667	46.291
EIF3F	O00303	EIF3F_HUMAN	APALPGPAL	_APALPGPAL_.1	_APALPGPAL_	Non Numérique	18242	17456.7	Filtered	1.24864e-14	3.70684e-23	Filtered	94.324	94.2247
EIF3F	O00303	EIF3F_HUMAN	APALPGPAL	_APALPGPAL_.2	_APALPGPAL_	Non Numérique	18242	17456.7	Filtered	3.63703e-12	6.38029e-15	Filtered	94.2955	94.1941
CDC7	O00311	CDC7_HUMAN	SFQEVREY	_SFQEVREY_.2	_SFQEVREY_	Non Numérique	167764	147327	Filtered	6.49154e-25	1.69704e-35	Filtered	50.6759	50.9395
CDC7	O00311	CDC7_HUMAN	APRAGTPGF	_APRAGTPGF_.2	_APRAGTPGF_	Non Numérique	104338	81016.8	Filtered	7.59061e-22	1.80762e-34	Filtered	45.1391	45.2527
PIK3CD	O00329	PK3CD_HUMAN	AYLEALSHL	_AYLEALSHL_.2	_AYLEALSHL_	Non Numérique	112048	111664	Filtered	3.10906e-13	3.05604e-15	Filtered	94.2174	94.0427
PIK3CD	O00329	PK3CD_HUMAN	HFLGNFKTKF	_HFLGNFKTKF_.3	_HFLGNFKTKF_	Non Numérique	106449	103797	Filtered	2.66982e-18	2.1544e-31	Filtered	65.5749	65.5952
PIK3CD	O00329	PK3CD_HUMAN	LTDDELFQY	_LTDDELFQY_.2	_LTDDELFQY_	Non Numérique	32839.1	28900.9	Filtered	5.0683e-13	2.03028e-30	Filtered	100.995	100.916
PIK3CD	O00329	PK3CD_HUMAN	LTDDELFQY	_LTDDELFQY_.1	_LTDDELFQY_	Non Numérique	32839.1	28900.9	Filtered	1.02471e-13	3.35324e-21	Filtered	100.958	100.91
PIK3CD	O00329	PK3CD_HUMAN	KSKNPGEAL	_KSKNPGEAL_.2	_KSKNPGEAL_	Non Numérique	41810.5	40783.4	Filtered	1.00208e-23	4.95165e-30	Filtered	20.1935	20.334
PIK3CD	O00329	PK3CD_HUMAN	AYLEALSH	_AYLEALSH_.2	_AYLEALSH_	Non Numérique	13442.2	11335.3	Filtered	6.85012e-05	2.50334e-09	Filtered	63.5397	63.6271
PIK3CD	O00329	PK3CD_HUMAN	TPKPQTKEL	_TPKPQTKEL_.2	_TPKPQTKEL_	Non Numérique	8654.46	8465.08	Filtered	2.03205e-08	5.51177e-08	Filtered	27.9818	28.0752
SLC28A1	O00337	S28A1_HUMAN	AGSLLGAYISF	_AGSLLGAYISF_.2	_AGSLLGAYISF_	Non Numérique	40690.8	35467.3	Filtered	6.16481e-18	1.78539e-25	Filtered	88.5784	88.4553
	O00370	LORF2_HUMAN	PITGSEIVAI	_PITGSEIVAI_.2	_PITGSEIVAI_	Non Numérique	31000.9	28764.7	Filtered	0.000271442	1.70189e-05	Filtered	66.4294	66.4927
SLC33A1	O00400	ACATN_HUMAN	VSDPLIGGTY	_VSDPLIGGTY_.1	_VSDPLIGGTY_	Non Numérique	358000	328368	Filtered	8.00212e-13	8.66627e-21	Filtered	89.9401	89.8753
SLC33A1	O00400	ACATN_HUMAN	VSDPLIGGTY	_VSDPLIGGTY_.2	_VSDPLIGGTY_	Non Numérique	358000	328368	Filtered	1.80375e-20	2.09069e-22	Filtered	89.9398	89.8697
SLC33A1	O00400	ACATN_HUMAN	VSDPLIGGTYM	_VSDPLIGGTYM[Oxidation (M)]_.2	_VSDPLIGGTYM[Oxidation (M)]_	Non Numérique	14108.8	13225.3	Filtered	2.35585e-06	1.82939e-07	Filtered	85.8918	85.9151
SLC33A1	O00400	ACATN_HUMAN	RPGNFSHSL	_RPGNFSHSL_.2	_RPGNFSHSL_	Non Numérique	3013.63	3285.51	Filtered	0.000372956	0.000168407	Filtered	36.0939	36.2023
WASL	O00401	WASL_HUMAN	SPRGYFHTF	_SPRGYFHTF_.3	_SPRGYFHTF_	Non Numérique	343287	296438	Filtered	3.43322e-19	1.59546e-28	Filtered	56.5572	56.7476
WASL	O00401	WASL_HUMAN	SPRGYFHTF	_SPRGYFHTF_.2	_SPRGYFHTF_	Non Numérique	343287	296438	Filtered	5.40134e-14	2.25623e-21	Filtered	56.5401	56.7252
WASL	O00401	WASL_HUMAN	VYNSPRGYF	_VYNSPRGYF_.2	_VYNSPRGYF_	Non Numérique	477613	382627	Filtered	9.84163e-14	5.88642e-20	Filtered	61.8207	62.0125
FOXN3	O00409-2;O00409	FOXN3_HUMAN	PYHPHPHVF	_PYHPHPHVF_.3	_PYHPHPHVF_	Non Numérique	150001	142374	Filtered	9.96512e-17	1.84575e-27	Filtered	38.094	38.2132
FOXN3	O00409-2;O00409	FOXN3_HUMAN	PYHPHPHVF	_PYHPHPHVF_.2	_PYHPHPHVF_	Non Numérique	150001	142374	Filtered	4.01455e-07	3.55187e-25	Filtered	38.0977	38.2065
IPO5	O00410-2;O00410;O00410-3	IPO5_HUMAN	ILHSIFSSY	_ILHSIFSSY_.2	_ILHSIFSSY_	Non Numérique	37421.2	40868.1	Filtered	0.000162403	8.97225e-06	Filtered	87.4268	87.3507
EEF2K	O00418	EF2K_HUMAN	YSNLTKSERY	_YSNLTKSERY_.3	_YSNLTKSERY_	Non Numérique	8611.56	9804.2	Filtered	0.000265894	3.20405e-05	Filtered	32.9595	33.0628
EEF2K	O00418	EF2K_HUMAN	VVDIQGVGDLY	_VVDIQGVGDLY_.1	_VVDIQGVGDLY_	Non Numérique	3218.74	2561.48	Filtered	0.000227344	0.00358281	Filtered	103.959	103.859
EEF2K	O00418	EF2K_HUMAN	YIEGKYIKY	_YIEGKYIKY_.3	_YIEGKYIKY_	Non Numérique	28227.8	6739.41	Filtered	0.00100312	Filtered	Filtered	55.0956	Filtered
EEF2K	O00418	EF2K_HUMAN	YIEGKYIKY	_YIEGKYIKY_.2	_YIEGKYIKY_	Non Numérique	28227.8	6739.41	Filtered	Filtered	0.0095785	Filtered	Filtered	54.8392
SAP18	O00422	SAP18_HUMAN	RPGYRVKEI	_RPGYRVKEI_.3	_RPGYRVKEI_	Non Numérique	643864	543704	Filtered	2.56727e-20	6.0914e-31	Filtered	30.4422	30.6084
SAP18	O00422	SAP18_HUMAN	RVKEIGSTM	_RVKEIGSTM[Oxidation (M)]_.2	_RVKEIGSTM[Oxidation (M)]_	Non Numérique	22470.7	22745.2	Filtered	6.34971e-20	5.23341e-22	Filtered	18.5906	18.7937
SAP18	O00422	SAP18_HUMAN	RVKEIGSTM	_RVKEIGSTM_.2	_RVKEIGSTM_	Non Numérique	22470.7	22745.2	Filtered	2.9044e-06	1.88088e-13	Filtered	30.3602	30.5316
DNM1L	O00429-7;O00429-4;O00429-5;O00429-3;O00429-2;O00429;O00429-8;O00429-6	DNM1L_HUMAN	QSELVGQLY	_QSELVGQLY_.2	_QSELVGQLY_	Non Numérique	387438	335418	Filtered	1.94288e-22	3.20718e-30	Filtered	86.9395	86.9524
DNM1L	O00429-7;O00429-4;O00429-5;O00429-3;O00429-2;O00429;O00429-8;O00429-6	DNM1L_HUMAN	QSELVGQLY	_QSELVGQLY_.1	_QSELVGQLY_	Non Numérique	387438	335418	Filtered	6.68716e-14	5.06345e-22	Filtered	86.9451	86.9632
DNM1L	O00429-7;O00429-4;O00429-5;O00429-3;O00429-2;O00429;O00429-8;O00429-6	DNM1L_HUMAN	VTDSIRDEY	_VTDSIRDEY_.2	_VTDSIRDEY_	Non Numérique	2.89221e+06	2.42081e+06	Filtered	2.28396e-23	4.5736e-35	Filtered	46.4523	46.7022
RTCA	O00442;O00442-2	RTCA_HUMAN	VFKPIVEKF	_VFKPIVEKF_.3	_VFKPIVEKF_	Non Numérique	970678	907120	Filtered	1.06845e-20	2.81186e-32	Filtered	71.9156	71.8918
RTCA	O00442;O00442-2	RTCA_HUMAN	VFKPIVEKF	_VFKPIVEKF_.2	_VFKPIVEKF_	Non Numérique	970678	907120	Filtered	1.73008e-19	9.82936e-31	Filtered	71.9141	71.9008
PIK3C2A	O00443	P3C2A_HUMAN	SFSPKTYSF	_SFSPKTYSF_.2	_SFSPKTYSF_	Non Numérique	169828	148766	Filtered	5.57251e-22	4.5141e-33	Filtered	71.3591	71.3665
PIK3C2A	O00443	P3C2A_HUMAN	ALPSIYPSTY	_ALPSIYPSTY_.2	_ALPSIYPSTY_	Non Numérique	10330.1	9970.87	Filtered	1.17724e-20	6.24623e-29	Filtered	99.607	99.4801
PIK3C2A	O00443	P3C2A_HUMAN	GQIEPSFVF	_GQIEPSFVF_.2	_GQIEPSFVF_	Non Numérique	8982.41	7979.08	Filtered	2.19662e-06	1.45781e-09	Filtered	115.991	115.882
PIK3C2A	O00443	P3C2A_HUMAN	AQVYNKQDY	_AQVYNKQDY_.2	_AQVYNKQDY_	Non Numérique	Non Numérique	4638.83	Filtered	Filtered	0.00813071	Filtered	Filtered	34.3556
PLK4	O00444-3;O00444-2;O00444	PLK4_HUMAN	YSFDNLPEKY	_YSFDNLPEKY_.2	_YSFDNLPEKY_	Non Numérique	101100	89545	Filtered	2.41618e-23	6.14584e-36	Filtered	79.0351	78.9415
PLK4	O00444-3;O00444-2;O00444	PLK4_HUMAN	YTSPNGQTTRY	_YTSPNGQTTRY_.2	_YTSPNGQTTRY_	Non Numérique	10738.6	8689.59	Filtered	4.02409e-10	5.13133e-06	Filtered	36.1111	36.2927
IFRD1	O00458-2;O00458	IFRD1_HUMAN	ATDDITELY	_ATDDITELY_.1	_ATDDITELY_	Non Numérique	104217	91256.6	Filtered	2.74815e-12	8.60709e-20	Filtered	86.14	86.1842
IFRD1	O00458-2;O00458	IFRD1_HUMAN	ATDDITELY	_ATDDITELY_.2	_ATDDITELY_	Non Numérique	104217	91256.6	Filtered	9.13041e-22	7.51464e-34	Filtered	86.124	86.1839
PIK3R2	O00459	P85B_HUMAN	VVDLINHY	_VVDLINHY_.2	_VVDLINHY_	Non Numérique	17219.1	16607.1	Filtered	1.59378e-09	9.35366e-18	Filtered	72.9349	72.9481
PIK3R2	O00459	P85B_HUMAN	AAGPVGPAL	_AAGPVGPAL_.1	_AAGPVGPAL_	Non Numérique	8430.79	8297.86	Filtered	7.06092e-13	1.36477e-30	Filtered	73.0978	73.1475
MANBA	O00462	MANBA_HUMAN	ETDNMFNRY	_ETDNMFNRY_.2	_ETDNMFNRY_	Non Numérique	933570	652165	Filtered	4.4655e-13	4.62296e-19	Filtered	60.3651	60.5566
MANBA	O00462	MANBA_HUMAN	ETDNMFNRY	_ETDNM[Oxidation (M)]FNRY_.2	_ETDNM[Oxidation (M)]FNRY_	Non Numérique	933570	652165	Filtered	5.40313e-19	3.86568e-29	Filtered	44.1654	44.4776
TRAF5	O00463-3;O00463;O00463-2	TRAF5_HUMAN	KLIWKVTDY	_KLIWKVTDY_.2	_KLIWKVTDY_	Non Numérique	13055.3	5093.62	Filtered	1.82952e-07	1.13998e-05	Filtered	73.0596	73.0101
AGRN	O00468-6;O00468-7;O00468-3;O00468-5;O00468-4;O00468	AGRIN_HUMAN	NVDPVQHTY	_NVDPVQHTY_.2	_NVDPVQHTY_	Non Numérique	5.84825e+06	5319799	Filtered	1.92905e-15	7.7917e-24	Filtered	45.7298	45.8855
AGRN	O00468-6;O00468-7;O00468-3;O00468-5;O00468-4;O00468	AGRIN_HUMAN	NVDPVQHTY	_NVDPVQHTY_.1	_NVDPVQHTY_	Non Numérique	5.84825e+06	5319799	Filtered	5.53846e-19	4.5946e-27	Filtered	45.7159	45.8873
AGRN	O00468-6;O00468-7;O00468-3;O00468-5;O00468-4;O00468	AGRIN_HUMAN	APDVARALL	_APDVARALL_.2	_APDVARALL_	Non Numérique	38526.9	34122.4	Filtered	3.05741e-15	3.45541e-11	Filtered	80.2164	80.1232
AGRN	O00468-6;O00468-7;O00468-3;O00468-5;O00468-4;O00468	AGRIN_HUMAN	SPVPHTVL	_SPVPHTVL_.2	_SPVPHTVL_	Non Numérique	22138.7	17163.2	Filtered	0.000230537	6.11809e-05	Filtered	61.0823	61.1851
PLOD2	O00469-3;O00469;O00469-2	PLOD2_HUMAN	RPHHDASTF	_RPHHDASTF_.3	_RPHHDASTF_	Non Numérique	8266.96	17889.4	Filtered	8.01204e-05	0.00535915	Filtered	13.4191	13.7543
PLOD2	O00469-3;O00469;O00469-2	PLOD2_HUMAN	RPHHDASTF	_RPHHDASTF_.2	_RPHHDASTF_	Non Numérique	8266.96	17889.4	Filtered	0.00427065	Filtered	Filtered	13.3798	Filtered
BTN3A1	O00481-2;O00481-3;O00481-4;O00481	BT3A1_HUMAN	LLMPHSAQF	_LLMPHSAQF_.2	_LLMPHSAQF_	Non Numérique	18995.8	23046.2	Filtered	0.00898995	0.00592797	Filtered	79.2735	79.19
PSMD14	O00487	PSDE_HUMAN	EPRQTTSNL	_EPRQTTSNL_.2	_EPRQTTSNL_	Non Numérique	314023	303062	Filtered	3.90903e-22	3.5732e-33	Filtered	28.7031	28.8277
PSMD14	O00487	PSDE_HUMAN	FVDDYTVRV	_FVDDYTVRV_.2	_FVDDYTVRV_	Non Numérique	186716	152216	Filtered	1.15833e-25	1.6153e-35	Filtered	77.2736	77.2954
PSMD14	O00487	PSDE_HUMAN	MPQSGTGVSV	_MPQSGTGVSV_.1	_MPQSGTGVSV_	Non Numérique	52102.6	52948.5	Filtered	1.09202e-14	3.7802e-14	Filtered	59.6403	59.8472
PSMD14	O00487	PSDE_HUMAN	MPQSGTGVSV	_M[Oxidation (M)]PQSGTGVSV_.2	_M[Oxidation (M)]PQSGTGVSV_	Non Numérique	52102.6	52948.5	Filtered	4.42091e-14	5.07939e-19	Filtered	48.5494	48.7472
ZNF593	O00488	ZN593_HUMAN	YFIDSTNLKTHF	_YFIDSTNLKTHF_.3	_YFIDSTNLKTHF_	Non Numérique	370989	353966	Filtered	9.5448e-23	1.13503e-29	Filtered	83.8443	83.8146
ZNF593	O00488	ZN593_HUMAN	YFIDSTNLKTHF	_YFIDSTNLKTHF_.2	_YFIDSTNLKTHF_	Non Numérique	370989	353966	Filtered	9.36134e-24	4.19396e-36	Filtered	83.8608	83.8259
STK25;STK25;STK25;STK24;STK24	O00506-3;O00506-2;O00506;Q9Y6E0-2;Q9Y6E0	STK25_HUMAN;STK25_HUMAN;STK25_HUMAN;STK24_HUMAN;STK24_HUMAN	LTELIDRY	_LTELIDRY_.2	_LTELIDRY_	Non Numérique	3.24098e+06	1.21564e+06	Filtered	1.50357e-18	3.29806e-31	Filtered	72.5964	72.5936
STK25;STK25;STK25;STK24;STK24	O00506-3;O00506-2;O00506;Q9Y6E0-2;Q9Y6E0	STK25_HUMAN;STK25_HUMAN;STK25_HUMAN;STK24_HUMAN;STK24_HUMAN	LTELIDRY	_LTELIDRY_.1	_LTELIDRY_	Non Numérique	3.24098e+06	1.21564e+06	Filtered	Filtered	0.00545997	Filtered	Filtered	72.6305
KRIT1	O00522;O00522-2;O00522-3	KRIT1_HUMAN	DSDHWAPIHY	_DSDHWAPIHY_.2	_DSDHWAPIHY_	Non Numérique	126609	79460.6	Filtered	1.12905e-22	3.0233e-29	Filtered	70.2978	70.3835
KRIT1	O00522;O00522-2;O00522-3	KRIT1_HUMAN	APDAKLITL	_APDAKLITL_.2	_APDAKLITL_	Non Numérique	37057.7	28889.1	Filtered	1.48137e-20	1.27758e-26	Filtered	83.122	83.1025
KRIT1	O00522;O00522-2;O00522-3	KRIT1_HUMAN	QTENSLHMGY	_QTENSLHM[Oxidation (M)]GY_.2	_QTENSLHM[Oxidation (M)]GY_	Non Numérique	12390.6	11730.7	Filtered	4.64808e-12	2.64904e-18	Filtered	35.4087	35.1724
CHL1	O00533;O00533-2	NCHL1_HUMAN	FSEDGSFIGAY	_FSEDGSFIGAY_.2	_FSEDGSFIGAY_	Non Numérique	320794	331134	Filtered	4.19408e-24	4.32586e-34	Filtered	96.8929	96.807
CHL1	O00533;O00533-2	NCHL1_HUMAN	FSEDGSFIGAY	_FSEDGSFIGAY_.1	_FSEDGSFIGAY_	Non Numérique	320794	331134	Filtered	1.1193e-24	9.78044e-36	Filtered	96.9016	96.7897
CHL1	O00533;O00533-2	NCHL1_HUMAN	VVFPREISF	_VVFPREISF_.2	_VVFPREISF_	Non Numérique	10053.4	10103.7	Filtered	2.09677e-12	0.000862214	Filtered	99.7366	99.5312
CHL1	O00533;O00533-2	NCHL1_HUMAN	KPLKGSLRSL	_KPLKGSLRSL_.3	_KPLKGSLRSL_	Non Numérique	Non Numérique	127287	Filtered	Filtered	8.62305e-10	Filtered	Filtered	34.7644
PES1	O00541-2;O00541	PESC_HUMAN	RPGQQTSVI	_RPGQQTSVI_.2	_RPGQQTSVI_	Non Numérique	140725	111162	Filtered	2.20134e-05	0.000320167	Filtered	41.0151	41.0087
PES1	O00541-2;O00541	PESC_HUMAN	RLKDNKPNY	_RLKDNKPNY_.2	_RLKDNKPNY_	Non Numérique	1060.49	835.487	Filtered	0.00023327	0.00159676	Filtered	22.2128	22.4109
PES1	O00541-2;O00541	PESC_HUMAN	KYLYQKIMF	_KYLYQKIMF_.2	_KYLYQKIMF_	Non Numérique	Non Numérique	7235.09	Filtered	Filtered	6.82592e-21	Filtered	Filtered	79.039
SDCBP	O00560-2;O00560;O00560-3	SDCB1_HUMAN	LYPRLYPEL	_LYPRLYPEL_.2	_LYPRLYPEL_	Non Numérique	8892037	8.10707e+06	Filtered	5.56316e-23	1.63645e-34	Filtered	96.824	96.6492
SDCBP	O00560-2;O00560;O00560-3	SDCB1_HUMAN	RPFERTITM	_RPFERTITM_.3	_RPFERTITM_	Non Numérique	227993	198879	Filtered	6.65293e-05	1.4271e-05	Filtered	54.1591	54.3378
SDCBP	O00560-2;O00560;O00560-3	SDCB1_HUMAN	RPFERTITM	_RPFERTITM[Oxidation (M)]_.3	_RPFERTITM[Oxidation (M)]_	Non Numérique	227993	198879	Filtered	1.50112e-07	1.28314e-09	Filtered	39.3177	39.416
SDCBP	O00560-2;O00560;O00560-3	SDCB1_HUMAN	RPFERTITM	_RPFERTITM[Oxidation (M)]_.2	_RPFERTITM[Oxidation (M)]_	Non Numérique	227993	198879	Filtered	0.00186579	0.00149064	Filtered	39.311	39.3884
SDCBP	O00560-2;O00560;O00560-3	SDCB1_HUMAN	SPASLVGL	_SPASLVGL_.1	_SPASLVGL_	Non Numérique	315299	292306	Filtered	2.7465e-14	4.19706e-23	Filtered	94.6985	94.6494
SDCBP	O00560-2;O00560;O00560-3	SDCB1_HUMAN	KVIQAQTAF	_KVIQAQTAF_.2	_KVIQAQTAF_	Non Numérique	110581	108636	Filtered	1.4868e-24	8.17451e-37	Filtered	56.4845	56.6539
SDCBP	O00560-2;O00560;O00560-3	SDCB1_HUMAN	KVIQAQTAF	_KVIQAQTAF_.1	_KVIQAQTAF_	Non Numérique	110581	108636	Filtered	6.61178e-05	0.00106953	Filtered	56.5016	56.6554
SDCBP	O00560-2;O00560;O00560-3	SDCB1_HUMAN	RLYPELSQY	_RLYPELSQY_.2	_RLYPELSQY_	Non Numérique	205250	171842	Filtered	2.40541e-22	4.43259e-32	Filtered	74.4548	74.4995
SDCBP	O00560-2;O00560;O00560-3	SDCB1_HUMAN	VARPSSINY	_VARPSSINY_.2	_VARPSSINY_	Non Numérique	59290.8	49362.7	Filtered	1.8434e-23	2.93433e-33	Filtered	47.7345	47.9322
SDCBP	O00560-2;O00560;O00560-3	SDCB1_HUMAN	VQANSPASL	_VQANSPASL_.1	_VQANSPASL_	Non Numérique	15169.3	13953.2	Filtered	2.78325e-05	2.71781e-05	Filtered	55.1422	55.3471
SDCBP	O00560-2;O00560;O00560-3	SDCB1_HUMAN	VQANSPASL	_VQANSPASL_.2	_VQANSPASL_	Non Numérique	15169.3	13953.2	Filtered	2.57384e-12	1.27734e-24	Filtered	55.1762	55.3603
PITPNM1;PITPNM1;PITPNM2;PITPNM2	O00562-2;O00562;Q9BZ72-2;Q9BZ72	PITM1_HUMAN;PITM1_HUMAN;PITM2_HUMAN;PITM2_HUMAN	NAYPYTRTR	_NAYPYTRTR_.3	_NAYPYTRTR_	Non Numérique	195688	178960	Filtered	6.51769e-20	1.34411e-30	Filtered	28.1736	28.2826
PITPNM1;PITPNM1;PITPNM2;PITPNM2	O00562-2;O00562;Q9BZ72-2;Q9BZ72	PITM1_HUMAN;PITM1_HUMAN;PITM2_HUMAN;PITM2_HUMAN	NAYPYTRTR	_NAYPYTRTR_.2	_NAYPYTRTR_	Non Numérique	195688	178960	Filtered	1.16563e-23	1.03971e-30	Filtered	28.1785	28.3398
PITPNM1;PITPNM1;PITPNM2;PITPNM2	O00562-2;O00562;Q9BZ72-2;Q9BZ72	PITM1_HUMAN;PITM1_HUMAN;PITM2_HUMAN;PITM2_HUMAN	YTDGPGGSGQY	_YTDGPGGSGQY_.2	_YTDGPGGSGQY_	Non Numérique	112720	91557.5	Filtered	2.14541e-24	3.47861e-36	Filtered	42.7532	42.9405
PITPNM1;PITPNM1;PITPNM2;PITPNM2	O00562-2;O00562;Q9BZ72-2;Q9BZ72	PITM1_HUMAN;PITM1_HUMAN;PITM2_HUMAN;PITM2_HUMAN	YTDGPGGSGQY	_YTDGPGGSGQY_.1	_YTDGPGGSGQY_	Non Numérique	112720	91557.5	Filtered	3.37715e-13	4.32334e-22	Filtered	42.7591	42.9516
MPHOSPH10	O00566	MPP10_HUMAN	IVDDKFFKL	_IVDDKFFKL_.3	_IVDDKFFKL_	Non Numérique	46113.9	40157	Filtered	7.95706e-24	1.73705e-36	Filtered	85.5468	85.455
MPHOSPH10	O00566	MPP10_HUMAN	IVDDKFFKL	_IVDDKFFKL_.2	_IVDDKFFKL_	Non Numérique	46113.9	40157	Filtered	5.19899e-05	0.00353016	Filtered	85.5558	85.4482
NOP56	O00567	NOP56_HUMAN	VLFEHAVGY	_VLFEHAVGY_.2	_VLFEHAVGY_	Non Numérique	281257	247294	Filtered	1.73948e-20	2.75853e-31	Filtered	77.6601	77.6696
NOP56	O00567	NOP56_HUMAN	VLFEHAVGY	_VLFEHAVGY_.1	_VLFEHAVGY_	Non Numérique	281257	247294	Filtered	0.00149092	0.000461238	Filtered	77.6761	77.6856
NOP56	O00567	NOP56_HUMAN	KIINDNATY	_KIINDNATY_.2	_KIINDNATY_	Non Numérique	74369.4	59085.7	Filtered	0.000125286	5.38876e-06	Filtered	46.3624	46.5912
NOP56	O00567	NOP56_HUMAN	AQLGLGHSY	_AQLGLGHSY_.2	_AQLGLGHSY_	Non Numérique	33279.1	31878.9	Filtered	1.47004e-09	7.6363e-14	Filtered	55.3862	55.5546
NOP56	O00567	NOP56_HUMAN	YPASTVQIL	_YPASTVQIL_.2	_YPASTVQIL_	Non Numérique	8097.55	8183.27	Filtered	2.0291e-06	1.50698e-15	Filtered	96.1865	96.0745
SOX1	O00570	SOX1_HUMAN	GQRLESPGGAA	_GQRLESPGGAA_.2	_GQRLESPGGAA_	Non Numérique	235026	229829	Filtered	2.65196e-23	7.91499e-34	Filtered	21.1742	21.2989
DDX3X	O00571-2;O00571	DDX3X_HUMAN	NSDGYGGNY	_NSDGYGGNY_.1	_NSDGYGGNY_	Non Numérique	94575.7	74231.8	Filtered	4.02498e-12	5.88016e-21	Filtered	38.9096	39.1543
DDX3X	O00571-2;O00571	DDX3X_HUMAN	NSDGYGGNY	_NSDGYGGNY_.2	_NSDGYGGNY_	Non Numérique	94575.7	74231.8	Filtered	2.91493e-23	1.27697e-33	Filtered	38.9291	39.1163
DDX3X	O00571-2;O00571	DDX3X_HUMAN	RQSSGASSSSF	_RQSSGASSSSF_.2	_RQSSGASSSSF_	Non Numérique	59118.7	61534.2	Filtered	2.45164e-23	2.29412e-33	Filtered	22.9439	23.0062
DDX3X	O00571-2;O00571	DDX3X_HUMAN	YSDGPGEAL	_YSDGPGEAL_.1	_YSDGPGEAL_	Non Numérique	12520.8	10986.8	Filtered	7.01042e-06	4.53218e-08	Filtered	58.7624	58.99
DDX3X	O00571-2;O00571	DDX3X_HUMAN	RAMKENGRY	_RAMKENGRY_.3	_RAMKENGRY_	Non Numérique	Non Numérique	122517	Filtered	Filtered	0.00734179	Filtered	Filtered	13.2887
ACKR2	O00590	ACKR2_HUMAN	APGTAQASL	_APGTAQASL_.1	_APGTAQASL_	Non Numérique	23767.5	22835.7	Filtered	3.17428e-18	2.08257e-25	Filtered	63.2786	63.3816
PEX7	O00628-2;O00628	PEX7_HUMAN	KAAGPLQVY	_KAAGPLQVY_.2	_KAAGPLQVY_	Non Numérique	12932.1	11021.7	Filtered	0.000491366	0.000289239	Filtered	61.9834	62.102
KPNA4	O00629	IMA3_HUMAN	SGRKDQVAY	_SGRKDQVAY_.2	_SGRKDQVAY_	Non Numérique	37040.9	32641.5	Filtered	5.65608e-19	1.31384e-24	Filtered	20.1173	20.2787
KPNA4;KPNA3	O00629;O00505	IMA3_HUMAN;IMA4_HUMAN	GVVKPLLSF	_GVVKPLLSF_.2	_GVVKPLLSF_	Non Numérique	7360.97	5824.27	Filtered	2.4361e-13	1.37875e-13	Filtered	98.8903	98.6383
E2F3	O00716-2;O00716	E2F3_HUMAN	DSENQRLAY	_DSENQRLAY_.2	_DSENQRLAY_	Non Numérique	117342	81553.3	Filtered	6.53677e-19	1.75346e-27	Filtered	44.8219	44.9408
E2F3	O00716-2;O00716	E2F3_HUMAN	NQRLAYVTY	_NQRLAYVTY_.2	_NQRLAYVTY_	Non Numérique	39369	31141.3	Filtered	8.39542e-05	5.52492e-05	Filtered	64.2872	64.3591
PPP6C	O00743-2;O00743;O00743-3	PPP6_HUMAN	KYLPENDLKRL	_KYLPENDLKRL_.3	_KYLPENDLKRL_	Non Numérique	1.67847e+06	1.46415e+06	Filtered	3.99386e-22	3.95995e-28	Filtered	54.7855	54.8806
PPP6C	O00743-2;O00743;O00743-3	PPP6_HUMAN	KYLPENDLKRL	_KYLPENDLKRL_.2	_KYLPENDLKRL_	Non Numérique	1.67847e+06	1.46415e+06	Filtered	2.82731e-25	1.73055e-38	Filtered	54.8229	54.8919
PPP6C	O00743-2;O00743;O00743-3	PPP6_HUMAN	HQLVHEGY	_HQLVHEGY_.2	_HQLVHEGY_	Non Numérique	43074.1	31536.8	Filtered	3.14422e-10	1.66018e-15	Filtered	31.415	31.5393
NME4	O00746	NDKM_HUMAN	GPRAPGPSLL	_GPRAPGPSLL_.2	_GPRAPGPSLL_	Non Numérique	520119	468880	Filtered	1.69623e-22	5.5038e-24	Filtered	69.4724	69.4292
NME4	O00746	NDKM_HUMAN	GPRAPGPSL	_GPRAPGPSL_.2	_GPRAPGPSL_	Non Numérique	381079	326531	Filtered	4.88212e-23	9.12171e-37	Filtered	48.2012	48.3885
NME4	O00746	NDKM_HUMAN	GQHSSIHPA	_GQHSSIHPA_.2	_GQHSSIHPA_	Non Numérique	5463.04	4563.92	Filtered	0.000377202	0.000268516	Filtered	12.7752	12.8123
PIK3C2B	O00750	P3C2B_HUMAN	RFLGHAQMF	_RFLGHAQMF_.2	_RFLGHAQMF_	Non Numérique	183476	164612	Filtered	5.5757e-05	1.51576e-05	Filtered	62.819	62.8697
PIK3C2B	O00750	P3C2B_HUMAN	VSDLRVTHY	_VSDLRVTHY_.2	_VSDLRVTHY_	Non Numérique	40575.2	27339.2	Filtered	9.8302e-17	1.25775e-06	Filtered	44.941	45.0598
UBE2C	O00762-2;O00762;O00762-3	UBE2C_HUMAN	GTVYEDLRY	_GTVYEDLRY_.2	_GTVYEDLRY_	Non Numérique	9646597	8488190	Filtered	1.1241e-20	3.215e-26	Filtered	69.3166	69.3856
UBE2C	O00762-2;O00762;O00762-3	UBE2C_HUMAN	GTVYEDLRY	_GTVYEDLRY_.1	_GTVYEDLRY_	Non Numérique	9646597	8488190	Filtered	2.60939e-24	1.32363e-27	Filtered	69.3427	69.4123
UBE2C	O00762-2;O00762;O00762-3	UBE2C_HUMAN	VYEDLRYKL	_VYEDLRYKL_.3	_VYEDLRYKL_	Non Numérique	5841493	5.67008e+06	Filtered	6.18095e-18	3.84556e-27	Filtered	66.9003	66.9113
UBE2C	O00762-2;O00762;O00762-3	UBE2C_HUMAN	VYEDLRYKL	_VYEDLRYKL_.2	_VYEDLRYKL_	Non Numérique	5841493	5.67008e+06	Filtered	1.35882e-23	8.21383e-32	Filtered	66.8843	66.8901
PDXK	O00764;O00764-2;O00764-3	PDXK_HUMAN	SSDLPSPQGSNY	_SSDLPSPQGSNY_.2	_SSDLPSPQGSNY_	Non Numérique	209620	194683	Filtered	1.46298e-20	9.2227e-27	Filtered	62.723	62.9096
PDXK	O00764;O00764-2;O00764-3	PDXK_HUMAN	KQQNPRLVY	_KQQNPRLVY_.3	_KQQNPRLVY_	Non Numérique	67807.1	60623.5	Filtered	0.00109903	0.00160519	Filtered	40.231	40.2352
PDXK	O00764;O00764-2;O00764-3	PDXK_HUMAN	KQQNPRLVY	_KQQNPRLVY_.2	_KQQNPRLVY_	Non Numérique	67807.1	60623.5	Filtered	6.28191e-06	3.23618e-09	Filtered	40.2097	40.2766
PDXK	O00764;O00764-2;O00764-3	PDXK_HUMAN	GVRPSPMQL	_GVRPSPMQL_.2	_GVRPSPMQL_	Non Numérique	49715.2	40634.6	Filtered	5.08051e-15	1.79735e-23	Filtered	63.5472	63.6136
PDXK	O00764;O00764-2;O00764-3	PDXK_HUMAN	GVRPSPMQL	_GVRPSPM[Oxidation (M)]QL_.2	_GVRPSPM[Oxidation (M)]QL_	Non Numérique	49715.2	40634.6	Filtered	1.61055e-09	0.000251686	Filtered	46.5274	46.5211
PDXK	O00764;O00764-2;O00764-3	PDXK_HUMAN	VFVGTGDLF	_VFVGTGDLF_.1	_VFVGTGDLF_	Non Numérique	95036.5	76987.9	Filtered	6.61396e-12	3.5696e-19	Filtered	115.593	115.489
PDXK	O00764;O00764-2;O00764-3	PDXK_HUMAN	NSDELQELY	_NSDELQELY_.2	_NSDELQELY_	Non Numérique	38981.6	29765.3	Filtered	2.7413e-13	8.28604e-24	Filtered	82.3063	82.3335
PDXK	O00764;O00764-2;O00764-3	PDXK_HUMAN	NSDELQELY	_NSDELQELY_.1	_NSDELQELY_	Non Numérique	38981.6	29765.3	Filtered	4.11682e-11	1.27867e-22	Filtered	82.3017	82.3342
PDXK	O00764;O00764-2;O00764-3	PDXK_HUMAN	VQFSNHTGY	_VQFSNHTGY_.2	_VQFSNHTGY_	Non Numérique	50675.6	41384.6	Filtered	7.29559e-09	1.55502e-13	Filtered	46.1951	46.4083
SCD	O00767	ACOD_HUMAN	ITAPPSRVL	_ITAPPSRVL_.2	_ITAPPSRVL_	Non Numérique	21109454	19579258	Filtered	1.35815e-24	1.50471e-36	Filtered	63.9013	63.9364
SCD	O00767	ACOD_HUMAN	SPRENILVSL	_SPRENILVSL_.2	_SPRENILVSL_	Non Numérique	213821	262220	Filtered	1.18028e-21	5.98158e-30	Filtered	88.1287	88.0212
SCD	O00767	ACOD_HUMAN	AVKEKGSTL	_AVKEKGSTL_.2	_AVKEKGSTL_	Non Numérique	167389	166702	Filtered	1.07852e-15	1.05871e-23	Filtered	16.2771	16.2501
SCD	O00767	ACOD_HUMAN	LQDDISSSY	_LQDDISSSY_.1	_LQDDISSSY_	Non Numérique	41718.4	37256.8	Filtered	1.18027e-11	1.88064e-22	Filtered	61.6673	61.8903
SCD	O00767	ACOD_HUMAN	LQDDISSSY	_LQDDISSSY_.2	_LQDDISSSY_	Non Numérique	41718.4	37256.8	Filtered	4.80433e-19	1.19571e-28	Filtered	61.6774	61.9056
SCD	O00767	ACOD_HUMAN	HSFPYDYSASEY	_HSFPYDYSASEY_.2	_HSFPYDYSASEY_	Non Numérique	41988	33801.2	Filtered	4.03689e-20	1.9059e-27	Filtered	73.8975	73.9471
SCD	O00767	ACOD_HUMAN	AVGEGFHNY	_AVGEGFHNY_.2	_AVGEGFHNY_	Non Numérique	37538	33927	Filtered	8.27281e-06	2.54777e-06	Filtered	47.3478	47.5612
SCD;SCD5;SCD5	O00767;Q86SK9-2;Q86SK9	ACOD_HUMAN;SCD5_HUMAN;SCD5_HUMAN	RLWSHRSY	_RLWSHRSY_.3	_RLWSHRSY_	Non Numérique	66104	39639.3	Filtered	2.05275e-24	1.04864e-31	Filtered	27.6089	27.7233
DLGAP1	O14490-3;O14490-5;O14490-2;O14490-4;O14490-6;O14490-7;O14490	DLGP1_HUMAN	HPRPTSQDL	_HPRPTSQDL_.2	_HPRPTSQDL_	Non Numérique	27330.6	25411.6	Filtered	7.97984e-14	8.35475e-24	Filtered	25.933	26.1101
SH2B2	O14492	SH2B2_HUMAN	WSDSPGQHY	_WSDSPGQHY_.2	_WSDSPGQHY_	Non Numérique	43146.7	24905.3	Filtered	2.79386e-11	8.51499e-11	Filtered	42.6841	42.7877
ARID1A	O14497-2;O14497;O14497-3	ARI1A_HUMAN	SPRGGTPGSGAA	_SPRGGTPGSGAA_.2	_SPRGGTPGSGAA_	Non Numérique	485183	473859	Filtered	6.37398e-23	1.66948e-35	Filtered	17.7223	17.9097
ARID1A	O14497-2;O14497;O14497-3	ARI1A_HUMAN	SPRGGTPGSGAAA	_SPRGGTPGSGAAA_.2	_SPRGGTPGSGAAA_	Non Numérique	236822	247586	Filtered	6.74033e-24	1.79731e-34	Filtered	19.7627	19.9501
ARID1A	O14497-2;O14497;O14497-3	ARI1A_HUMAN	SPRGGTPGSGAAAA	_SPRGGTPGSGAAAA_.2	_SPRGGTPGSGAAAA_	Non Numérique	160800	164322	Filtered	1.68719e-24	1.18982e-35	Filtered	23.2429	23.4358
ARID1A	O14497-2;O14497;O14497-3	ARI1A_HUMAN	NTSDMMGRMSY	_NTSDMMGRMSY_.2	_NTSDMMGRMSY_	Non Numérique	21709.9	19019.7	Filtered	1.60787e-21	7.33903e-24	Filtered	63.3461	63.4699
ARID1A	O14497-2;O14497;O14497-3	ARI1A_HUMAN	NTSDMMGRMSY	_NTSDMM[Oxidation (M)]GRMSY_.2	_NTSDMM[Oxidation (M)]GRMSY_	Non Numérique	21709.9	19019.7	Filtered	6.38182e-07	9.34755e-13	Filtered	46.8697	47.3338
ARID1A	O14497-2;O14497;O14497-3	ARI1A_HUMAN	NTSDMMGRMSY	_NTSDMM[Oxidation (M)]GRM[Oxidation (M)]SY_.2	_NTSDMM[Oxidation (M)]GRM[Oxidation (M)]SY_	Non Numérique	21709.9	19019.7	Filtered	9.2827e-14	Filtered	Filtered	32.84	Filtered
ARID1A	O14497-2;O14497;O14497-3	ARI1A_HUMAN	NTSDMMGRMSY	_NTSDM[Oxidation (M)]MGRMSY_.2	_NTSDM[Oxidation (M)]MGRMSY_	Non Numérique	21709.9	19019.7	Filtered	8.74831e-07	2.12942e-07	Filtered	49.5924	49.8997
ARID1A	O14497-2;O14497;O14497-3	ARI1A_HUMAN	SPQPGSAL	_SPQPGSAL_.1	_SPQPGSAL_	Non Numérique	66495.7	66882.8	Filtered	6.73635e-24	3.12024e-38	Filtered	48.8132	49.0239
ARID1A	O14497-2;O14497;O14497-3	ARI1A_HUMAN	SYYPNRSAY	_SYYPNRSAY_.2	_SYYPNRSAY_	Non Numérique	32878.5	31891.9	Filtered	3.65042e-08	9.77536e-07	Filtered	45.336	45.5355
ARID1A	O14497-2;O14497;O14497-3	ARI1A_HUMAN	SPRQPSGGQI	_SPRQPSGGQI_.2	_SPRQPSGGQI_	Non Numérique	25053.1	25489	Filtered	1.65873e-20	3.32497e-33	Filtered	30.7938	30.96
ARID1A	O14497-2;O14497;O14497-3	ARI1A_HUMAN	TSDMMGRMSY	_TSDMMGRMSY_.2	_TSDMMGRMSY_	Non Numérique	19503.7	17244.6	Filtered	0.00879878	0.00881386	Filtered	58.2181	58.4559
ARID1A	O14497-2;O14497;O14497-3	ARI1A_HUMAN	YPQPQSQQSQQTAY	_YPQPQSQQSQQTAY_.2	_YPQPQSQQSQQTAY_	Non Numérique	11676.1	10720.3	Filtered	7.78802e-11	3.87012e-23	Filtered	51.6075	51.9685
ARID1A	O14497-2;O14497;O14497-3	ARI1A_HUMAN	QSAMGGLSY	_QSAMGGLSY_.1	_QSAMGGLSY_	Non Numérique	6186.82	3636.47	Filtered	0.00970494	0.00721923	Filtered	70.8085	70.9204
ARID1A;ARID1A;ARID1A;ARID1B;ARID1B;ARID1B;ARID1B	O14497-2;O14497;O14497-3;Q8NFD5;Q8NFD5-2;Q8NFD5-3;Q8NFD5-4	ARI1A_HUMAN;ARI1A_HUMAN;ARI1A_HUMAN;ARI1B_HUMAN;ARI1B_HUMAN;ARI1B_HUMAN;ARI1B_HUMAN	TPEAWRVMMS	_TPEAWRVM[Oxidation (M)]M[Oxidation (M)]S_.2	_TPEAWRVM[Oxidation (M)]M[Oxidation (M)]S_	Non Numérique	7191.89	5283.48	Filtered	6.2173e-08	1.7714e-14	Filtered	19.3753	19.5208
ARID1A;ARID1A;ARID1A;ARID1B;ARID1B;ARID1B;ARID1B	O14497-2;O14497;O14497-3;Q8NFD5;Q8NFD5-2;Q8NFD5-3;Q8NFD5-4	ARI1A_HUMAN;ARI1A_HUMAN;ARI1A_HUMAN;ARI1B_HUMAN;ARI1B_HUMAN;ARI1B_HUMAN;ARI1B_HUMAN	AASSLKKQY	_AASSLKKQY_.2	_AASSLKKQY_	Non Numérique	6602.1	5796.75	Filtered	3.78666e-06	0.00261086	Filtered	18.5267	18.6775
BHLHE40	O14503	BHE40_HUMAN	HPSVDSSVL	_HPSVDSSVL_.2	_HPSVDSSVL_	Non Numérique	8865.01	8192.72	Filtered	0.000221813	0.000324488	Filtered	58.1603	58.2203
BHLHE40	O14503	BHE40_HUMAN	RSEDSKETY	_RSEDSKETY_.2	_RSEDSKETY_	Non Numérique	132.16	Non Numérique	Filtered	0.003033	Filtered	Filtered	11.9226	Filtered
CDK2AP1	O14519	CDKA1_HUMAN	SVHSPSTSM	_SVHSPSTSM_.2	_SVHSPSTSM_	Non Numérique	2468.46	3401.87	Filtered	0.00222784	0.00048369	Filtered	32.1725	32.3176
TXNDC9	O14530-2;O14530	TXND9_HUMAN	LLKDGKTQDY	_LLKDGKTQDY_.2	_LLKDGKTQDY_	Non Numérique	6959.01	5821.24	Filtered	1.14992e-05	0.000500067	Filtered	32.519	32.6431
SOCS3	O14543	SOCS3_HUMAN	KTFSSKSEY	_KTFSSKSEY_.2	_KTFSSKSEY_	Non Numérique	1946.75	Non Numérique	Filtered	0.000363498	Filtered	Filtered	22.2787	Filtered
COX7A2L	O14548	COX7R_HUMAN	TSDSTVYDY	_TSDSTVYDY_.1	_TSDSTVYDY_	Non Numérique	4.09768e+06	3.14589e+06	Filtered	5.65765e-12	8.36691e-15	Filtered	57.1181	57.3764
COX7A2L	O14548	COX7R_HUMAN	TSDSTVYDY	_TSDSTVYDY_.2	_TSDSTVYDY_	Non Numérique	4.09768e+06	3.14589e+06	Filtered	8.38656e-24	5.2923e-26	Filtered	57.098	57.3877
COX7A2L	O14548	COX7R_HUMAN	SPQGLKPVV	_SPQGLKPVV_.2	_SPQGLKPVV_	Non Numérique	14803.5	14070.4	Filtered	9.27804e-12	1.99088e-16	Filtered	57.3559	57.447
NDUFAB1	O14561	ACPM_HUMAN	VARPLSTAL	_VARPLSTAL_.2	_VARPLSTAL_	Non Numérique	21760.6	21223.6	Filtered	8.19427e-20	1.64438e-31	Filtered	62.3649	62.4208
CYB561D2	O14569	C56D2_HUMAN	YLLGSASLLL	_YLLGSASLLL_.2	_YLLGSASLLL_	Non Numérique	24251.8	22391.1	Filtered	2.93787e-08	1.3943e-18	Filtered	93.8891	93.751
CIT	O14578;O14578-4	CTRO_HUMAN	KYSDTIAEL	_KYSDTIAEL_.2	_KYSDTIAEL_	Non Numérique	57538.5	51836.3	Filtered	8.51967e-18	3.3892e-19	Filtered	69.0273	69.0385
CIT	O14578;O14578-4	CTRO_HUMAN	REKATGDIY	_REKATGDIY_.2	_REKATGDIY_	Non Numérique	7810.15	5327	Filtered	5.93033e-05	2.09579e-07	Filtered	27.0305	27.1554
CIT	O14578;O14578-4;O14578-3	CTRO_HUMAN	YLDIPNPRY	_YLDIPNPRY_.2	_YLDIPNPRY_	Non Numérique	3.00054e+06	5.14965e+06	Filtered	5.96802e-23	1.95065e-36	Filtered	80.6396	80.5254
CIT	O14578;O14578-4;O14578-3	CTRO_HUMAN	YLDIPNPRY	_YLDIPNPRY_.1	_YLDIPNPRY_	Non Numérique	3.00054e+06	5.14965e+06	Filtered	1.40884e-06	Filtered	Filtered	80.6026	Filtered
CIT	O14578;O14578-4;O14578-3	CTRO_HUMAN	KTERSDLEY	_KTERSDLEY_.2	_KTERSDLEY_	Non Numérique	728509	564180	Filtered	5.61198e-22	1.49241e-32	Filtered	30.9959	31.1202
CIT	O14578;O14578-4;O14578-3	CTRO_HUMAN	YLDIPNPRYL	_YLDIPNPRYL_.2	_YLDIPNPRYL_	Non Numérique	73314.9	64860.9	Filtered	1.1217e-10	4.07395e-17	Filtered	100.099	99.8627
CIT	O14578;O14578-4;O14578-3	CTRO_HUMAN	HPREPSTPH	_HPREPSTPH_.3	_HPREPSTPH_	Non Numérique	59705.2	48352.6	Filtered	0.000139672	0.00031476	Filtered	13.1154	13.9114
CIT	O14578;O14578-4;O14578-3	CTRO_HUMAN	TPATARQQI	_TPATARQQI_.2	_TPATARQQI_	Non Numérique	34941	31826.3	Filtered	3.56147e-16	1.33477e-30	Filtered	31.9957	32.1513
CIT	O14578;O14578-4;O14578-3	CTRO_HUMAN	HPHPSTPAT	_HPHPSTPAT_.2	_HPHPSTPAT_	Non Numérique	15986.1	16703.2	Filtered	5.22343e-16	1.45314e-23	Filtered	19.101	19.2883
CIT	O14578;O14578-4;O14578-3	CTRO_HUMAN	NSAGQREEY	_NSAGQREEY_.2	_NSAGQREEY_	Non Numérique	8356.2	9232.34	Filtered	0.000153763	0.00696698	Filtered	18.5269	18.6954
CIT	O14578;O14578-4;O14578-3	CTRO_HUMAN	QLENIQVLY	_QLENIQVLY_.2	_QLENIQVLY_	Non Numérique	12560.2	2017.82	Filtered	0.000188256	0.00745513	Filtered	101.57	101.443
CIT	O14578;O14578-4;O14578-3	CTRO_HUMAN	RQQIAMSAI	_RQQIAMSAI_.2	_RQQIAMSAI_	Non Numérique	2673.01	2667.69	Filtered	0.000589846	0.000360933	Filtered	62.7331	62.8047
COPE	O14579-3;O14579;O14579-2	COPE_HUMAN	NPDAALRAL	_NPDAALRAL_.2	_NPDAALRAL_	Non Numérique	116785	105598	Filtered	2.33696e-08	4.72763e-26	Filtered	67.1283	67.0871
COPE	O14579-3;O14579;O14579-2	COPE_HUMAN	RLDLARKEL	_RLDLARKEL_.3	_RLDLARKEL_	Non Numérique	54669	42978.4	Filtered	0.000254736	0.0024194	Filtered	46.3336	46.4371
COPE	O14579-3;O14579;O14579-2	COPE_HUMAN	RSVDVTNTTF	_RSVDVTNTTF_.2	_RSVDVTNTTF_	Non Numérique	25982.8	22700	Filtered	3.52239e-16	5.04495e-17	Filtered	59.0958	59.2554
COPE	O14579-3;O14579;O14579-2	COPE_HUMAN	AQRKFGVVL	_AQRKFGVVL_.2	_AQRKFGVVL_	Non Numérique	7046.04	10049.3	Filtered	0.000403795	0.00348624	Filtered	59.833	59.8105
RFXANK	O14593-3;O14593;O14593-2	RFXK_HUMAN	SPQAGSSL	_SPQAGSSL_.1	_SPQAGSSL_	Non Numérique	16568.5	16486.8	Filtered	9.28404e-19	5.27031e-28	Filtered	37.2329	37.3832
AP3D1	O14617-3;O14617-4;O14617-2;O14617;O14617-5	AP3D1_HUMAN	HVDKAEGTTY	_HVDKAEGTTY_.2	_HVDKAEGTTY_	Non Numérique	392142	332967	Filtered	1.33059e-18	6.17462e-31	Filtered	20.5173	20.7152
AP3D1	O14617-3;O14617-4;O14617-2;O14617;O14617-5	AP3D1_HUMAN	HVDKAEGTTY	_HVDKAEGTTY_.3	_HVDKAEGTTY_	Non Numérique	392142	332967	Filtered	3.97763e-18	6.77065e-24	Filtered	20.4822	20.6906
AP3D1	O14617-3;O14617-4;O14617-2;O14617;O14617-5	AP3D1_HUMAN	VYVQNVVKL	_VYVQNVVKL_.2	_VYVQNVVKL_	Non Numérique	213914	305227	Filtered	3.4098e-25	4.02566e-37	Filtered	81.7986	81.7158
AP3D1	O14617-3;O14617-4;O14617-2;O14617;O14617-5	AP3D1_HUMAN	DSDQNLKY	_DSDQNLKY_.2	_DSDQNLKY_	Non Numérique	109899	94871	Filtered	5.30205e-13	5.12543e-23	Filtered	39.8501	40.0163
AP3D1	O14617-3;O14617-4;O14617-2;O14617;O14617-5	AP3D1_HUMAN	LIEDSDQNLKY	_LIEDSDQNLKY_.2	_LIEDSDQNLKY_	Non Numérique	81117.1	78614	Filtered	9.04175e-16	2.19999e-22	Filtered	62.5005	62.6296
AP3D1	O14617-3;O14617-4;O14617-2;O14617;O14617-5	AP3D1_HUMAN	GYLAASQSF	_GYLAASQSF_.1	_GYLAASQSF_	Non Numérique	12466.5	11889.4	Filtered	7.93778e-05	0.000132516	Filtered	78.1872	78.2911
AP3D1	O14617-3;O14617-4;O14617-2;O14617;O14617-5	AP3D1_HUMAN	MARPQGSSV	_MARPQGSSV_.2	_MARPQGSSV_	Non Numérique	10931.3	8805.04	Filtered	1.11751e-07	4.23111e-13	Filtered	29.2655	29.4475
AP3D1	O14617-3;O14617-4;O14617-2;O14617;O14617-5	AP3D1_HUMAN	VQNVVKLY	_VQNVVKLY_.2	_VQNVVKLY_	Non Numérique	4824.24	3827.17	Filtered	0.0081789	0.0054394	Filtered	63.3736	67.5521
ZNF195	O14628-4;O14628-7;O14628-5;O14628-6;O14628	ZN195_HUMAN	KYVKIFDNF	_KYVKIFDNF_.2	_KYVKIFDNF_	Non Numérique	166949	157790	Filtered	2.44329e-20	6.46798e-30	Filtered	77.6426	77.6102
ENPP3	O14638	ENPP3_HUMAN	SLDCFCPHL	_SLDCFCPHL_.2	_SLDCFCPHL_	Non Numérique	65078.1	51293.1	Filtered	2.01228e-10	3.55858e-14	Filtered	39.475	39.6203
ABLIM1	O14639-4;O14639-3;O14639-5;O14639-2;O14639-6;O14639	ABLM1_HUMAN	IERPDLITY	_IERPDLITY_.2	_IERPDLITY_	Non Numérique	194843	Non Numérique	Filtered	0.00327466	Filtered	Filtered	78.023	Filtered
DNALI1	O14645	IDLC_HUMAN	LPSTPCVPDP	_LPSTPCVPDP_.1	_LPSTPCVPDP_	Non Numérique	2819.65	2877.25	Filtered	0.00166709	4.51368e-06	Filtered	100.525	100.382
CHD1;CHD1;CHD2	O14646-2;O14646;O14647-2	CHD1_HUMAN;CHD1_HUMAN;CHD2_HUMAN	SSDRHLTQY	_SSDRHLTQY_.2	_SSDRHLTQY_	Non Numérique	696286	1.14204e+06	Filtered	2.23753e-23	1.16566e-34	Filtered	26.6448	26.8221
CHD1;CHD1;CHD2	O14646-2;O14646;O14647-2	CHD1_HUMAN;CHD1_HUMAN;CHD2_HUMAN	SSDRHLTQY	_SSDRHLTQY_.1	_SSDRHLTQY_	Non Numérique	696286	1.14204e+06	Filtered	0.00169374	Filtered	Filtered	26.6403	Filtered
CHD1;CHD1;CHD2	O14646-2;O14646;O14647-2	CHD1_HUMAN;CHD1_HUMAN;CHD2_HUMAN	LTDDLHKQY	_LTDDLHKQY_.2	_LTDDLHKQY_	Non Numérique	17136	15408.6	Filtered	0.000123221	8.79648e-05	Filtered	37.7372	37.8668
CHD1;CHD1;CHD2	O14646-2;O14646;O14647-2	CHD1_HUMAN;CHD1_HUMAN;CHD2_HUMAN	LTDDLHKQY	_LTDDLHKQY_.3	_LTDDLHKQY_	Non Numérique	17136	15408.6	Filtered	0.000143562	0.000298124	Filtered	37.7335	37.8578
CHD1;CHD1;CHD2	O14646-2;O14646;O14647-2	CHD1_HUMAN;CHD1_HUMAN;CHD2_HUMAN	PSDPEERKQY	_PSDPEERKQY_.3	_PSDPEERKQY_	Non Numérique	5416.81	4611.73	Filtered	1.69492e-06	3.13311e-07	Filtered	20.3118	20.583
CHD1;CHD1;CHD2;CHD2	O14646-2;O14646;O14647-2;O14647	CHD1_HUMAN;CHD1_HUMAN;CHD2_HUMAN;CHD2_HUMAN	KQRPRFVAL	_KQRPRFVAL_.3	_KQRPRFVAL_	Non Numérique	104559	4473.3	Filtered	0.00674766	0.002217	Filtered	47.7655	43.6999
CHD1;CHD1;CHD2;CHD2	O14646-2;O14646;O14647-2;O14647	CHD1_HUMAN;CHD1_HUMAN;CHD2_HUMAN;CHD2_HUMAN	RLKNDDSLLY	_RLKNDDSLLY_.2	_RLKNDDSLLY_	Non Numérique	4457.43	Non Numérique	Filtered	0.00140995	Filtered	Filtered	54.6784	Filtered
CHD1;CHD1;CHD2;CHD2	O14646-2;O14646;O14647-2;O14647	CHD1_HUMAN;CHD1_HUMAN;CHD2_HUMAN;CHD2_HUMAN	RQKELEEIY	_RQKELEEIY_.2	_RQKELEEIY_	Non Numérique	6927.22	Non Numérique	Filtered	0.00211342	Filtered	Filtered	46.9197	Filtered
ADAM10	O14672	ADA10_HUMAN	GQYGNPLNKY	_GQYGNPLNKY_.2	_GQYGNPLNKY_	Non Numérique	792131	664755	Filtered	1.71e-14	1.62513e-20	Filtered	56.3016	56.5548
ADAM10	O14672	ADA10_HUMAN	GQYGNPLNKY	_GQYGNPLNKY_.1	_GQYGNPLNKY_	Non Numérique	792131	664755	Filtered	0.000909178	1.40203e-05	Filtered	56.2647	56.5233
ADAM10	O14672	ADA10_HUMAN	QTDHLFFKY	_QTDHLFFKY_.2	_QTDHLFFKY_	Non Numérique	105752	80778.5	Filtered	4.0521e-15	2.27878e-28	Filtered	72.3655	72.3418
ADAM10	O14672	ADA10_HUMAN	YIKDRTLPF	_YIKDRTLPF_.2	_YIKDRTLPF_	Non Numérique	90791.8	91203.9	Filtered	0.00599766	0.00042783	Filtered	67.902	67.9547
ADAM10	O14672	ADA10_HUMAN	IQTRGGTF	_IQTRGGTF_.2	_IQTRGGTF_	Non Numérique	32330.9	30835.7	Filtered	1.39238e-12	5.4651e-11	Filtered	38.5257	38.6553
ADAM10	O14672	ADA10_HUMAN	GQYGNPLNKYIRH	_GQYGNPLNKYIRH_.3	_GQYGNPLNKYIRH_	Non Numérique	34031.1	22650	Filtered	5.87766e-13	2.1756e-15	Filtered	58.1573	58.2905
ADAM10	O14672	ADA10_HUMAN	LYIQTDHLF	_LYIQTDHLF_.2	_LYIQTDHLF_	Non Numérique	8454.22	8318.36	Filtered	1.08089e-21	4.18081e-25	Filtered	97.9158	97.7415
ADAM10	O14672	ADA10_HUMAN	TLPFHSVIY	_TLPFHSVIY_.2	_TLPFHSVIY_	Non Numérique	Non Numérique	11459.5	Filtered	Filtered	0.00745186	Filtered	Filtered	94.7089
ENC1	O14682-2;O14682	ENC1_HUMAN	LPASPSVSL	_LPASPSVSL_.1	_LPASPSVSL_	Non Numérique	3752.02	3823.13	Filtered	4.16291e-05	4.40297e-07	Filtered	87.8313	87.818
KMT2D	O14686;O14686-3	KMT2D_HUMAN	ATASGSFLSM	_ATASGSFLSM_.2	_ATASGSFLSM_	Non Numérique	5.13991e+06	142067	Filtered	0.000913597	3.90963e-05	Filtered	62.272	63.7757
KMT2D	O14686;O14686-3	KMT2D_HUMAN	LPHEGSSPSL	_LPHEGSSPSL_.2	_LPHEGSSPSL_	Non Numérique	11744.9	10510.2	Filtered	0.000152351	0.000181432	Filtered	51.5063	51.7053
ZNF197	O14709	ZN197_HUMAN	TYLIDHQRL	_TYLIDHQRL_.3	_TYLIDHQRL_	Non Numérique	34743.9	29020.7	Filtered	1.08994e-13	1.77528e-23	Filtered	58.3658	58.4312
ZNF197	O14709	ZN197_HUMAN	RVHTEKKTF	_RVHTEKKTF_.3	_RVHTEKKTF_	Non Numérique	Non Numérique	6898.78	Filtered	Filtered	0.00890437	Filtered	Filtered	13.0325
ZNF197	O14709-2	ZN197_HUMAN	YGNVTSLGY	_YGNVTSLGY_.2	_YGNVTSLGY_	Non Numérique	9116833	7351283	Filtered	4.43732e-15	5.28218e-27	Filtered	62.272	62.4011
ITGB1BP1	O14713;O14713-2	ITBP1_HUMAN	TTDASNEEY	_TTDASNEEY_.2	_TTDASNEEY_	Non Numérique	60006.8	55196.7	Filtered	8.28475e-21	5.61091e-18	Filtered	30.9612	31.211
ITGB1BP1	O14713;O14713-2	ITBP1_HUMAN	TTDASNEEY	_TTDASNEEY_.1	_TTDASNEEY_	Non Numérique	60006.8	55196.7	Filtered	2.6101e-09	1.01548e-06	Filtered	30.9668	31.227
ITGB1BP1	O14713;O14713-2	ITBP1_HUMAN	KYVGAIEKL	_KYVGAIEKL_.2	_KYVGAIEKL_	Non Numérique	135382	94838.1	Filtered	1.27869e-20	6.92052e-35	Filtered	52.5932	52.7193
RIOK3	O14730-2;O14730	RIOK3_HUMAN	KYIKDDFRF	_KYIKDDFRF_.3	_KYIKDDFRF_	Non Numérique	6.78493e+06	5.50148e+06	Filtered	2.62287e-21	1.89504e-29	Filtered	59.6341	59.7635
RIOK3	O14730-2;O14730	RIOK3_HUMAN	KYIKDDFRF	_KYIKDDFRF_.2	_KYIKDDFRF_	Non Numérique	6.78493e+06	5.50148e+06	Filtered	5.0594e-25	2.12692e-38	Filtered	59.6092	59.7748
RIOK3	O14730-2;O14730	RIOK3_HUMAN	NSEEMKEAY	_NSEEM[Oxidation (M)]KEAY_.2	_NSEEM[Oxidation (M)]KEAY_	Non Numérique	5865.39	4736.86	Filtered	0.000176535	0.00083822	Filtered	21.9346	22.07
RIOK3	O14730-2;O14730	RIOK3_HUMAN	NSEEMKEAYY	_NSEEM[Oxidation (M)]KEAYY_.2	_NSEEM[Oxidation (M)]KEAYY_	Non Numérique	245598	193793	Filtered	4.35655e-23	4.82007e-35	Filtered	36.2052	36.4077
RIOK3	O14730-2;O14730	RIOK3_HUMAN	NSEEMKEAYY	_NSEEMKEAYY_.2	_NSEEMKEAYY_	Non Numérique	245598	193793	Filtered	2.50345e-23	2.14308e-33	Filtered	47.1455	47.4267
RIOK3	O14730-2;O14730	RIOK3_HUMAN	LVHADLSEY	_LVHADLSEY_.2	_LVHADLSEY_	Non Numérique	Non Numérique	13340.8	Filtered	Filtered	0.00545681	Filtered	Filtered	63.4214
MAP2K7	O14733;O14733-4;O14733-2;O14733-3	MP2K7_HUMAN	SPQRPRPTL	_SPQRPRPTL_.3	_SPQRPRPTL_	Non Numérique	583485	561615	Filtered	1.22883e-15	1.14221e-27	Filtered	33.3286	33.369
MAP2K7	O14733;O14733-4;O14733-2;O14733-3	MP2K7_HUMAN	KTDFEVLTK	_KTDFEVLTK_.2	_KTDFEVLTK_	Non Numérique	5334.32	5878.32	Filtered	7.15517e-05	0.00183979	Filtered	54.3707	54.4607
CHEK1	O14757-2;O14757-3;O14757	CHK1_HUMAN	ASSEENVKY	_ASSEENVKY_.2	_ASSEENVKY_	Non Numérique	22054	20055.4	Filtered	1.14199e-11	9.94082e-13	Filtered	31.2593	31.4149
ZNF213	O14771-2;O14771	ZN213_HUMAN	AYLADHQRI	_AYLADHQRI_.3	_AYLADHQRI_	Non Numérique	139187	121171	Filtered	5.977e-09	8.95683e-10	Filtered	42.305	42.3143
ZNF213	O14771-2;O14771	ZN213_HUMAN	AYLADHQRI	_AYLADHQRI_.2	_AYLADHQRI_	Non Numérique	139187	121171	Filtered	1.89609e-11	3.2228e-15	Filtered	42.2919	42.3326
TPP1	O14773	TPP1_HUMAN	VSDPSSPQY	_VSDPSSPQY_.1	_VSDPSSPQY_	Non Numérique	2859760	2.56982e+06	Filtered	3.38244e-25	2.13281e-38	Filtered	45.588	45.775
TPP1	O14773	TPP1_HUMAN	VSDPSSPQY	_VSDPSSPQY_.2	_VSDPSSPQY_	Non Numérique	2859760	2.56982e+06	Filtered	6.58127e-25	2.99611e-35	Filtered	45.5708	45.7892
TPP1	O14773	TPP1_HUMAN	VSDPSSPQYGKY	_VSDPSSPQYGKY_.2	_VSDPSSPQYGKY_	Non Numérique	536977	441784	Filtered	7.54055e-24	4.6977e-36	Filtered	46.5207	46.8281
TPP1	O14773	TPP1_HUMAN	VSDPSSPQYGKYL	_VSDPSSPQYGKYL_.2	_VSDPSSPQYGKYL_	Non Numérique	36940.2	29922	Filtered	4.23005e-25	4.55923e-34	Filtered	68.4994	68.5784
GNB5	O14775-3;O14775-2;O14775	GBB5_HUMAN	ESDINSVRY	_ESDINSVRY_.2	_ESDINSVRY_	Non Numérique	2.66096e+06	2.47928e+06	Filtered	3.94818e-15	5.12253e-22	Filtered	48.9598	49.1782
GNB5	O14775-3;O14775-2;O14775	GBB5_HUMAN	ESDINSVRY	_ESDINSVRY_.1	_ESDINSVRY_	Non Numérique	2.66096e+06	2.47928e+06	Filtered	6.26863e-12	1.09295e-15	Filtered	48.9459	49.1643
GNB5	O14775-3;O14775-2;O14775	GBB5_HUMAN	RVSPDGTAF	_RVSPDGTAF_.2	_RVSPDGTAF_	Non Numérique	585152	561583	Filtered	1.33339e-21	6.95425e-34	Filtered	48.6424	48.8298
TCERG1	O14776-2;O14776	TCRG1_HUMAN	TADGKTYYY	_TADGKTYYY_.2	_TADGKTYYY_	Non Numérique	169131	131441	Filtered	2.72858e-08	6.16025e-17	Filtered	43.9424	44.0668
TCERG1	O14776-2;O14776	TCRG1_HUMAN	VPQPHPQTL	_VPQPHPQTL_.2	_VPQPHPQTL_	Non Numérique	79801.8	73921.4	Filtered	4.60096e-08	4.07862e-06	Filtered	50.1329	50.3317
NDC80	O14777	NDC80_HUMAN	ELDAVQREY	_ELDAVQREY_.2	_ELDAVQREY_	Non Numérique	399100	318275	Filtered	9.61854e-23	9.76088e-35	Filtered	52.7051	52.9305
NDC80	O14777	NDC80_HUMAN	AIETQLAEY	_AIETQLAEY_.2	_AIETQLAEY_	Non Numérique	274764	229095	Filtered	8.97873e-20	3.10513e-20	Filtered	50.8273	51.0627
NDC80	O14777	NDC80_HUMAN	RINHERNEL	_RINHERNEL_.3	_RINHERNEL_	Non Numérique	185391	99356.5	Filtered	1.95263e-25	7.8248e-33	Filtered	16.6402	16.7229
NDC80	O14777	NDC80_HUMAN	RINHERNEL	_RINHERNEL_.2	_RINHERNEL_	Non Numérique	185391	99356.5	Filtered	Filtered	0.00288906	Filtered	Filtered	16.7121
NDC80	O14777	NDC80_HUMAN	TQLAEYHKL	_TQLAEYHKL_.2	_TQLAEYHKL_	Non Numérique	118326	95409.6	Filtered	2.20205e-20	2.1381e-24	Filtered	44.9107	44.946
NDC80	O14777	NDC80_HUMAN	SFMSGADSF	_SFMSGADSF_.1	_SFMSGADSF_	Non Numérique	8088.19	7897.26	Filtered	0.000190113	0.00148243	Filtered	87.9213	87.9919
NDC80	O14777	NDC80_HUMAN	SFMSGADSF	_SFM[Oxidation (M)]SGADSF_.2	_SFM[Oxidation (M)]SGADSF_	Non Numérique	8088.19	7897.26	Filtered	2.34708e-07	1.7423e-18	Filtered	67.2548	67.4278
NDC80	O14777	NDC80_HUMAN	SFMSGADSF	_SFMSGADSF_.2	_SFMSGADSF_	Non Numérique	8088.19	7897.26	Filtered	7.89301e-05	0.000217156	Filtered	87.9775	87.9381
KIF3C	O14782	KIF3C_HUMAN	VYIKDLSSF	_VYIKDLSSF_.2	_VYIKDLSSF_	Non Numérique	504845	429432	Filtered	5.47231e-23	6.70525e-34	Filtered	85.9681	85.9181
KIF3C	O14782	KIF3C_HUMAN	ATELLAAKY	_ATELLAAKY_.2	_ATELLAAKY_	Non Numérique	140247	109910	Filtered	9.44823e-24	1.49681e-33	Filtered	66.0276	66.0957
KIF3C	O14782	KIF3C_HUMAN	ATELLAAKY	_ATELLAAKY_.1	_ATELLAAKY_	Non Numérique	140247	109910	Filtered	0.00139079	0.00648193	Filtered	66.0291	66.092
KIF3C	O14782	KIF3C_HUMAN	TLGPASHSY	_TLGPASHSY_.2	_TLGPASHSY_	Non Numérique	34526	34310.3	Filtered	6.99558e-17	3.70349e-23	Filtered	40.9251	40.9866
KIF3C	O14782	KIF3C_HUMAN	AQNEQTREL	_AQNEQTREL_.2	_AQNEQTREL_	Non Numérique	8042.74	8509.58	Filtered	0.000104417	6.16295e-06	Filtered	27.3343	27.4905
KIF3C;KIF3B	O14782;O15066	KIF3C_HUMAN;KIF3B_HUMAN	GQTGTGKTY	_GQTGTGKTY_.2	_GQTGTGKTY_	Non Numérique	316710	286191	Filtered	4.37665e-18	5.89198e-26	Filtered	14.2282	14.7048
TNPO2	O14787-2;O14787	TNPO2_HUMAN	VARSNIMTL	_VARSNIMTL_.2	_VARSNIMTL_	Non Numérique	11997.7	11658.5	Filtered	4.02668e-08	1.64884e-19	Filtered	67.5003	67.4905
UNC13B	O14795;O14795-2	UN13B_HUMAN	EYVRDLPVL	_EYVRDLPVL_.2	_EYVRDLPVL_	Non Numérique	60841.2	56550.6	Filtered	2.38268e-18	3.30564e-32	Filtered	92.3313	92.2193
UNC13B	O14795;O14795-2	UN13B_HUMAN	SYTPVLNQF	_SYTPVLNQF_.2	_SYTPVLNQF_	Non Numérique	31366.8	45963.6	Filtered	1.78967e-05	2.05373e-05	Filtered	98.4302	98.3293
UNC13B	O14795;O14795-2	UN13B_HUMAN	SYTPVLNQF	_SYTPVLNQF_.1	_SYTPVLNQF_	Non Numérique	31366.8	45963.6	Filtered	0.00303607	Filtered	Filtered	98.4788	Filtered
UNC13B	O14795;O14795-2	UN13B_HUMAN	IVDEFAMRY	_IVDEFAMRY_.2	_IVDEFAMRY_	Non Numérique	24602.2	23311.8	Filtered	0.00121021	0.000940235	Filtered	81.8374	81.786
UNC13B	O14795;O14795-2	UN13B_HUMAN	IVDEFAMRY	_IVDEFAM[Oxidation (M)]RY_.2	_IVDEFAM[Oxidation (M)]RY_	Non Numérique	24602.2	23311.8	Filtered	1.92164e-05	1.52127e-05	Filtered	67.3481	67.4271
POLR3A	O14802	RPC1_HUMAN	HIDEQSGKEKY	_HIDEQSGKEKY_.3	_HIDEQSGKEKY_	Non Numérique	99088.1	85836.8	Filtered	1.42781e-20	1.23729e-29	Filtered	18.2526	18.4713
POLR3A	O14802	RPC1_HUMAN	HIDEQSGKEKY	_HIDEQSGKEKY_.2	_HIDEQSGKEKY_	Non Numérique	99088.1	85836.8	Filtered	5.18241e-22	6.35216e-34	Filtered	18.2482	18.4616
POLR3A	O14802	RPC1_HUMAN	YSQDNQHAPLLY	_YSQDNQHAPLLY_.2	_YSQDNQHAPLLY_	Non Numérique	11236.6	9266.29	Filtered	1.1348e-06	1.6328e-05	Filtered	70.5218	70.571
POLR3A	O14802	RPC1_HUMAN	SFYSGLTPTEF	_SFYSGLTPTEF_.2	_SFYSGLTPTEF_	Non Numérique	8467.18	9010.7	Filtered	5.41732e-20	8.30056e-18	Filtered	112.449	112.329
POLR3A	O14802	RPC1_HUMAN	IQVVSKNLY	_IQVVSKNLY_.2	_IQVVSKNLY_	Non Numérique	67373.3	Non Numérique	Filtered	0.0080055	Filtered	Filtered	66.4264	Filtered
TSPAN4	O14817	TSN4_HUMAN	YTDKIDRY	_YTDKIDRY_.2	_YTDKIDRY_	Non Numérique	8570076	6696895	Filtered	7.13142e-23	1.59964e-35	Filtered	35.3792	35.5084
TSPAN4	O14817	TSN4_HUMAN	YTDKIDRY	_YTDKIDRY_.1	_YTDKIDRY_	Non Numérique	8570076	6696895	Filtered	5.20453e-11	3.06836e-18	Filtered	35.3601	35.4945
TSPAN4	O14817	TSN4_HUMAN	AYTDKIDRY	_AYTDKIDRY_.3	_AYTDKIDRY_	Non Numérique	399109	346874	Filtered	3.46915e-21	5.17432e-29	Filtered	42.9638	43.104
TSPAN4	O14817	TSN4_HUMAN	AYTDKIDRY	_AYTDKIDRY_.2	_AYTDKIDRY_	Non Numérique	399109	346874	Filtered	8.89525e-25	9.25318e-31	Filtered	42.9739	43.0984
TSPAN4	O14817	TSN4_HUMAN	YTDKIDRYA	_YTDKIDRYA_.2	_YTDKIDRYA_	Non Numérique	55712.5	43822.6	Filtered	4.08009e-18	1.04573e-29	Filtered	39.6926	39.8379
PSMA7;PSMA7;PSMA8;PSMA8;PSMA8	O14818;O14818-2;Q8TAA3-2;Q8TAA3-5;Q8TAA3	PSA7_HUMAN;PSA7_HUMAN;PSA7L_HUMAN;PSA7L_HUMAN;PSA7L_HUMAN	ILNPEEIEKY	_ILNPEEIEKY_.2	_ILNPEEIEKY_	Non Numérique	400332	346187	Filtered	1.47405e-21	9.67097e-38	Filtered	80.4538	80.3395
PSMA7;PSMA7;PSMA8;PSMA8;PSMA8	O14818;O14818-2;Q8TAA3-2;Q8TAA3-5;Q8TAA3	PSA7_HUMAN;PSA7_HUMAN;PSA7L_HUMAN;PSA7L_HUMAN;PSA7L_HUMAN	AVKKGSTAV	_AVKKGSTAV_.2	_AVKKGSTAV_	Non Numérique	108102	109607	Filtered	0.00309034	0.00659589	Filtered	12.8095	12.8884
PSMA7;PSMA7;PSMA8;PSMA8;PSMA8	O14818;O14818-2;Q8TAA3-2;Q8TAA3-5;Q8TAA3	PSA7_HUMAN;PSA7_HUMAN;PSA7L_HUMAN;PSA7L_HUMAN;PSA7L_HUMAN	RLYQTDPSGTY	_RLYQTDPSGTY_.2	_RLYQTDPSGTY_	Non Numérique	68742.1	49602.1	Filtered	3.05736e-20	1.08589e-35	Filtered	50.4477	50.7927
PSMA7;PSMA7;PSMA8;PSMA8;PSMA8	O14818;O14818-2;Q8TAA3-2;Q8TAA3-5;Q8TAA3	PSA7_HUMAN;PSA7_HUMAN;PSA7L_HUMAN;PSA7L_HUMAN;PSA7L_HUMAN	TVEDPVTVEY	_TVEDPVTVEY_.2	_TVEDPVTVEY_	Non Numérique	19716.1	18081	Filtered	2.49153e-16	2.56397e-10	Filtered	82.1456	82.1518
PSMA7;PSMA7;PSMA8;PSMA8;PSMA8	O14818;O14818-2;Q8TAA3-2;Q8TAA3-5;Q8TAA3	PSA7_HUMAN;PSA7_HUMAN;PSA7L_HUMAN;PSA7L_HUMAN;PSA7L_HUMAN	TVEDPVTVEY	_TVEDPVTVEY_.1	_TVEDPVTVEY_	Non Numérique	19716.1	18081	Filtered	0.000334108	0.000248889	Filtered	82.1138	82.1461
PSMA7;PSMA7;PSMA8;PSMA8;PSMA8	O14818;O14818-2;Q8TAA3-2;Q8TAA3-5;Q8TAA3	PSA7_HUMAN;PSA7_HUMAN;PSA7L_HUMAN;PSA7L_HUMAN;PSA7L_HUMAN	YQTDPSGTY	_YQTDPSGTY_.1	_YQTDPSGTY_	Non Numérique	15941.1	17295.1	Filtered	0.0013772	1.54868e-06	Filtered	46.4243	46.7578
PSMA7;PSMA7;PSMA8;PSMA8;PSMA8	O14818;O14818-2;Q8TAA3-2;Q8TAA3-5;Q8TAA3	PSA7_HUMAN;PSA7_HUMAN;PSA7L_HUMAN;PSA7L_HUMAN;PSA7L_HUMAN	YQTDPSGTY	_YQTDPSGTY_.2	_YQTDPSGTY_	Non Numérique	15941.1	17295.1	Filtered	2.46138e-11	0.000260582	Filtered	46.4135	46.747
PSMA7;PSMA7;PSMA8;PSMA8;PSMA8	O14818;O14818-2;Q8TAA3-2;Q8TAA3-5;Q8TAA3	PSA7_HUMAN;PSA7_HUMAN;PSA7L_HUMAN;PSA7L_HUMAN;PSA7L_HUMAN	AVMRRDQSL	_AVMRRDQSL_.2	_AVMRRDQSL_	Non Numérique	17278.2	17964.8	Filtered	0.000132831	2.68392e-05	Filtered	29.9379	30.1145
PHYH	O14832-2;O14832	PAHX_HUMAN	KFFGAENSVNL	_KFFGAENSVNL_.2	_KFFGAENSVNL_	Non Numérique	114945	105895	Filtered	2.83584e-05	4.00888e-08	Filtered	80.9808	80.8926
PHYH	O14832-2;O14832	PAHX_HUMAN	GQNKTQGF	_GQNKTQGF_.2	_GQNKTQGF_	Non Numérique	2698.31	Non Numérique	Filtered	0.00537646	Filtered	Filtered	24.9458	Filtered
IFIT3	O14879	IFIT3_HUMAN	NTEFKATMY	_NTEFKATMY_.2	_NTEFKATMY_	Non Numérique	17763.7	21112.1	Filtered	0.00494917	0.00032924	Filtered	60.5719	60.7425
IFIT3	O14879	IFIT3_HUMAN	NTEFKATMY	_NTEFKATM[Oxidation (M)]Y_.2	_NTEFKATM[Oxidation (M)]Y_	Non Numérique	17763.7	21112.1	Filtered	6.62795e-05	0.000358553	Filtered	47.5341	47.737
MGST3	O14880	MGST3_HUMAN	HPRIASGLGL	_HPRIASGLGL_.2	_HPRIASGLGL_	Non Numérique	221371	226296	Filtered	3.48978e-24	9.32754e-29	Filtered	60.9353	60.9911
GIPC1	O14908-2;O14908	GIPC1_HUMAN	LPRGRTFTL	_LPRGRTFTL_.3	_LPRGRTFTL_	Non Numérique	334870	315390	Filtered	7.48761e-24	4.26696e-38	Filtered	59.0804	59.1774
GIPC1	O14908-2;O14908	GIPC1_HUMAN	GQRKEVEVF	_GQRKEVEVF_.2	_GQRKEVEVF_	Non Numérique	134062	117264	Filtered	5.69788e-20	3.37161e-31	Filtered	43.5467	43.5981
GIPC1	O14908-2;O14908	GIPC1_HUMAN	GQRKEVEVF	_GQRKEVEVF_.3	_GQRKEVEVF_	Non Numérique	134062	117264	Filtered	1.39764e-17	8.05722e-25	Filtered	43.5597	43.6007
IKBKB	O14920-4;O14920-2;O14920;O14920-3	IKKB_HUMAN	LSDIASALRY	_LSDIASALRY_.2	_LSDIASALRY_	Non Numérique	905435	820904	Filtered	4.17543e-24	9.11956e-30	Filtered	84.6822	84.6948
IKBKB	O14920-4;O14920-2;O14920;O14920-3	IKKB_HUMAN	SPRPQPESV	_SPRPQPESV_.2	_SPRPQPESV_	Non Numérique	97965.6	92444.7	Filtered	9.17281e-17	9.83097e-31	Filtered	33.6895	33.8136
RGS12	O14924-4;O14924;O14924-2;O14924-3;O14924-5;O14924-7;O14924-6	RGS12_HUMAN	RLPPGSTEL	_RLPPGSTEL_.2	_RLPPGSTEL_	Non Numérique	77940.6	60865.6	Filtered	8.60796e-07	3.13795e-05	Filtered	59.1592	59.3032
RGS12	O14924-4;O14924;O14924-2;O14924-3;O14924-5;O14924-7;O14924-6	RGS12_HUMAN	STDKAGVVAEY	_STDKAGVVAEY_.2	_STDKAGVVAEY_	Non Numérique	68954.8	55832.2	Filtered	6.25315e-11	1.18692e-17	Filtered	48.2404	48.4591
RGS12	O14924-4;O14924;O14924-2;O14924-3;O14924-5;O14924-7;O14924-6	RGS12_HUMAN	PAHDKKEL	_PAHDKKEL_.2	_PAHDKKEL_	Non Numérique	17188.7	17966.5	Filtered	2.49487e-10	1.63997e-07	Filtered	16.5284	16.6321
RGS12	O14924-4;O14924;O14924-2;O14924-3;O14924-5;O14924-7;O14924-6	RGS12_HUMAN	VPAHDKKEL	_VPAHDKKEL_.2	_VPAHDKKEL_	Non Numérique	15792.3	17340.9	Filtered	2.13388e-16	1.15769e-20	Filtered	16.5516	16.6657
TIMM23;TIMM23B	O14925;Q5SRD1	TIM23_HUMAN;TI23B_HUMAN	ANTLGSLAL	_ANTLGSLAL_.2	_ANTLGSLAL_	Non Numérique	23052.9	78351.3	Filtered	0.00369183	0.00168724	Filtered	49.2779	48.7072
HAT1	O14929;O14929-2	HAT1_HUMAN	RYYTEFPTV	_RYYTEFPTV_.2	_RYYTEFPTV_	Non Numérique	1.29941e+06	1.0567e+06	Filtered	1.15302e-20	2.85012e-29	Filtered	80.6396	80.5567
HAT1	O14929;O14929-2	HAT1_HUMAN	VYPDKTRPR	_VYPDKTRPR_.3	_VYPDKTRPR_	Non Numérique	238471	231563	Filtered	1.0843e-18	1.35317e-23	Filtered	17.8881	18.133
HAT1	O14929;O14929-2	HAT1_HUMAN	VYPDKTRPR	_VYPDKTRPR_.2	_VYPDKTRPR_	Non Numérique	238471	231563	Filtered	3.39782e-17	6.94999e-19	Filtered	17.8814	18.1106
HAT1	O14929;O14929-2	HAT1_HUMAN	FFPEYTHQL	_FFPEYTHQL_.2	_FFPEYTHQL_	Non Numérique	407044	366510	Filtered	1.70276e-17	1.2786e-21	Filtered	82.4863	82.4194
HAT1	O14929;O14929-2	HAT1_HUMAN	VTDMSDAEQY	_VTDMSDAEQY_.2	_VTDMSDAEQY_	Non Numérique	69236.2	46577.4	Filtered	1.33789e-14	3.66086e-23	Filtered	54.373	54.7032
HAT1	O14929;O14929-2	HAT1_HUMAN	VTDMSDAEQY	_VTDMSDAEQY_.1	_VTDMSDAEQY_	Non Numérique	69236.2	46577.4	Filtered	2.37541e-08	0.000419878	Filtered	54.3986	54.7341
HAT1	O14929;O14929-2	HAT1_HUMAN	FIDVDDERWHY	_FIDVDDERWHY_.2	_FIDVDDERWHY_	Non Numérique	61025.6	79373.1	Filtered	8.11024e-19	4.70668e-37	Filtered	80.9081	80.7675
HAT1	O14929;O14929-2	HAT1_HUMAN	MSDAEQYRSY	_MSDAEQYRSY_.2	_MSDAEQYRSY_	Non Numérique	18571.9	16654.9	Filtered	1.11883e-20	2.32093e-27	Filtered	42.2233	42.3266
HAT1	O14929;O14929-2	HAT1_HUMAN	MSDAEQYRSY	_M[Oxidation (M)]SDAEQYRSY_.2	_M[Oxidation (M)]SDAEQYRSY_	Non Numérique	18571.9	16654.9	Filtered	2.7711e-08	1.18951e-13	Filtered	36.1779	36.3596
HAT1	O14929;O14929-2	HAT1_HUMAN	YPDKTRPRV	_YPDKTRPRV_.2	_YPDKTRPRV_	Non Numérique	17430.2	15026.6	Filtered	1.74236e-24	1.23951e-34	Filtered	24.5856	24.6476
HAT1	O14929;O14929-2	HAT1_HUMAN	YYTEFPTVL	_YYTEFPTVL_.2	_YYTEFPTVL_	Non Numérique	12767.8	13319.3	Filtered	3.22413e-19	7.77507e-29	Filtered	118.658	118.528
CASK	O14936-3;O14936-4;O14936-6;O14936-2;O14936;O14936-5	CSKP_HUMAN	YSEAVASHY	_YSEAVASHY_.2	_YSEAVASHY_	Non Numérique	77784.6	66248.9	Filtered	9.62794e-21	3.03969e-30	Filtered	41.8098	41.9027
PLD2	O14939-3;O14939-4;O14939	PLD2_HUMAN	VTAQVVGTERY	_VTAQVVGTERY_.2	_VTAQVVGTERY_	Non Numérique	334812	288059	Filtered	1.01185e-25	3.96773e-38	Filtered	53.4763	53.6651
HGS	O14964-2;O14964	HGS_HUMAN	QLDERRLYY	_QLDERRLYY_.3	_QLDERRLYY_	Non Numérique	487679	392947	Filtered	3.40192e-13	4.9325e-32	Filtered	54.5375	54.7215
HGS	O14964-2;O14964	HGS_HUMAN	QLDERRLYY	_QLDERRLYY_.2	_QLDERRLYY_	Non Numérique	487679	392947	Filtered	4.58994e-12	1.23226e-18	Filtered	54.5424	54.7159
HGS	O14964-2;O14964	HGS_HUMAN	YSSPVNSSA	_YSSPVNSSA_.1	_YSSPVNSSA_	Non Numérique	52012.2	48005.9	Filtered	1.42739e-19	4.35144e-32	Filtered	43.1421	43.3137
HGS	O14964-2;O14964	HGS_HUMAN	YQPTPTAGY	_YQPTPTAGY_.2	_YQPTPTAGY_	Non Numérique	22275.9	18797.5	Filtered	2.81616e-19	6.43788e-24	Filtered	56.9443	57.2391
HGS	O14964-2;O14964	HGS_HUMAN	YQPTPTAGY	_YQPTPTAGY_.1	_YQPTPTAGY_	Non Numérique	22275.9	18797.5	Filtered	Filtered	0.000301054	Filtered	Filtered	57.1727
HGS	O14964-2;O14964	HGS_HUMAN	RQGDTQAKY	_RQGDTQAKY_.3	_RQGDTQAKY_	Non Numérique	10379.5	7742.61	Filtered	0.00324143	0.00758981	Filtered	12.8543	12.9802
HGS	O14964-2;O14964	HGS_HUMAN	RQGDTQAKY	_RQGDTQAKY_.2	_RQGDTQAKY_	Non Numérique	10379.5	7742.61	Filtered	7.12487e-07	0.00030396	Filtered	12.9039	12.9671
AURKA	O14965	AURKA_HUMAN	YFHDATRVY	_YFHDATRVY_.3	_YFHDATRVY_	Non Numérique	185986	152048	Filtered	6.61462e-22	3.30052e-31	Filtered	47.9285	48.1681
AURKA	O14965	AURKA_HUMAN	YFHDATRVY	_YFHDATRVY_.2	_YFHDATRVY_	Non Numérique	185986	152048	Filtered	3.42069e-13	1.57628e-22	Filtered	47.927	48.1875
AURKA	O14965	AURKA_HUMAN	APSSRRTTL	_APSSRRTTL_.2	_APSSRRTTL_	Non Numérique	72175.3	65541.1	Filtered	1.38421e-23	2.61028e-31	Filtered	18.6784	18.8187
DSCR3	O14972-2;O14972	DSCR3_HUMAN	TYHGVFVNI	_TYHGVFVNI_.2	_TYHGVFVNI_	Non Numérique	371873	374954	Filtered	1.99163e-24	1.18061e-34	Filtered	86.972	86.9117
PPP1R12A	O14974-5;O14974-4;O14974-3;O14974-2;O14974	MYPT1_HUMAN	RTYDETYQRY	_RTYDETYQRY_.3	_RTYDETYQRY_	Non Numérique	21049.4	14447.1	Filtered	1.13085e-05	0.000283567	Filtered	36.8703	37.0311
PPP1R12A	O14974-5;O14974-4;O14974-3;O14974-2;O14974	MYPT1_HUMAN	RTYDETYQRY	_RTYDETYQRY_.2	_RTYDETYQRY_	Non Numérique	21049.4	14447.1	Filtered	0.00277339	0.0079709	Filtered	36.8503	37.0215
PPP1R12A	O14974-5;O14974-4;O14974-3;O14974-2;O14974	MYPT1_HUMAN	ETSSTSAGDRY	_ETSSTSAGDRY_.2	_ETSSTSAGDRY_	Non Numérique	10641.1	7416.54	Filtered	7.46494e-08	2.43036e-09	Filtered	22.2023	22.4057
PPP1R12A	O14974-5;O14974-4;O14974-3;O14974-2;O14974	MYPT1_HUMAN	ESETSREDEY	_ESETSREDEY_.2	_ESETSREDEY_	Non Numérique	7832.03	5521.57	Filtered	5.10435e-09	5.76206e-07	Filtered	25.5403	25.6807
GAK	O14976-2;O14976	GAK_HUMAN	RLFSTAEAAVY	_RLFSTAEAAVY_.2	_RLFSTAEAAVY_	Non Numérique	44176.8	35354.4	Filtered	9.94606e-12	3.73574e-13	Filtered	76.4109	76.4619
GAK	O14976-2;O14976	GAK_HUMAN	RQPGSTAQY	_RQPGSTAQY_.2	_RQPGSTAQY_	Non Numérique	35091.8	31647.5	Filtered	9.73535e-16	3.62513e-32	Filtered	23.505	23.6717
GAK	O14976-2;O14976	GAK_HUMAN	KVIQSVANY	_KVIQSVANY_.2	_KVIQSVANY_	Non Numérique	25378.2	21375.6	Filtered	2.37164e-10	8.6614e-17	Filtered	50.655	50.9008
GAK	O14976-2;O14976	GAK_HUMAN	RVASTSQEY	_RVASTSQEY_.2	_RVASTSQEY_	Non Numérique	8024.28	6955.06	Filtered	3.16007e-06	0.00033551	Filtered	25.4197	25.5287
GAK	O14976-2;O14976	GAK_HUMAN	FLDSKHPGHY	_FLDSKHPGHY_.3	_FLDSKHPGHY_	Non Numérique	545642	Non Numérique	Filtered	0.00629146	Filtered	Filtered	34.8659	Filtered
AZIN1	O14977	AZIN1_HUMAN	GSDEPAFMYY	_GSDEPAFM[Oxidation (M)]YY_.2	_GSDEPAFM[Oxidation (M)]YY_	Non Numérique	225578	201095	Filtered	8.95293e-24	3.05002e-36	Filtered	84.0674	84.132
AZIN1	O14977	AZIN1_HUMAN	GSDEPAFMYY	_GSDEPAFMYY_.2	_GSDEPAFMYY_	Non Numérique	225578	201095	Filtered	7.48261e-18	5.00648e-27	Filtered	99.0738	98.9731
AZIN1	O14977	AZIN1_HUMAN	GSDEPAFMYY	_GSDEPAFM[Oxidation (M)]YY_.1	_GSDEPAFM[Oxidation (M)]YY_	Non Numérique	225578	201095	Filtered	1.80348e-15	1.10019e-25	Filtered	84.071	84.1408
AZIN1	O14977	AZIN1_HUMAN	GSDEPAFMYY	_GSDEPAFMYY_.1	_GSDEPAFMYY_	Non Numérique	225578	201095	Filtered	3.33537e-16	4.68573e-19	Filtered	99.0628	98.9778
AZIN1	O14977	AZIN1_HUMAN	VYGSFASKL	_VYGSFASKL_.2	_VYGSFASKL_	Non Numérique	368640	342871	Filtered	1.83795e-24	9.25251e-37	Filtered	68.9165	68.9328
AZIN1	O14977	AZIN1_HUMAN	KIISEPGSYY	_KIISEPGSYY_.2	_KIISEPGSYY_	Non Numérique	38800.8	33728.7	Filtered	1.0356e-07	1.52144e-11	Filtered	62.2347	62.4264
HNRNPDL	O14979-2;O14979;O14979-3	HNRDL_HUMAN	YADYSGQQSTY	_YADYSGQQSTY_.2	_YADYSGQQSTY_	Non Numérique	306357	265017	Filtered	1.58181e-20	5.16344e-36	Filtered	49.7126	50.0931
HNRNPDL	O14979-2;O14979;O14979-3	HNRDL_HUMAN	YADYSGQQSTY	_YADYSGQQSTY_.1	_YADYSGQQSTY_	Non Numérique	306357	265017	Filtered	4.44538e-10	8.39645e-14	Filtered	49.6982	50.0736
HNRNPDL	O14979-2;O14979;O14979-3	HNRDL_HUMAN	KVAQPKEVY	_KVAQPKEVY_.2	_KVAQPKEVY_	Non Numérique	91674.4	74453.4	Filtered	1.36243e-22	9.04783e-31	Filtered	31.3493	31.484
HNRNPDL	O14979-2;O14979;O14979-3	HNRDL_HUMAN	KVAQPKEVY	_KVAQPKEVY_.3	_KVAQPKEVY_	Non Numérique	91674.4	74453.4	Filtered	1.44345e-05	8.6004e-06	Filtered	31.3153	31.4343
HNRNPDL	O14979-2;O14979;O14979-3	HNRDL_HUMAN	ASVDKVLEL	_ASVDKVLEL_.2	_ASVDKVLEL_	Non Numérique	14601.7	6282.3	Filtered	0.00441553	0.00681014	Filtered	82.418	82.3302
HNRNPDL	O14979-2;O14979;O14979-3	HNRDL_HUMAN	TSKKDLTEY	_TSKKDLTEY_.2	_TSKKDLTEY_	Non Numérique	4006.74	3177.19	Filtered	1.04876e-08	9.24365e-13	Filtered	28.72	28.8236
XPO1	O14980	XPO1_HUMAN	KAVGHPFVI	_KAVGHPFVI_.2	_KAVGHPFVI_	Non Numérique	1.17243e+06	1.06147e+06	Filtered	2.94136e-25	4.54217e-32	Filtered	59.2794	59.3607
XPO1	O14980	XPO1_HUMAN	QYEEQFVTL	_QYEEQFVTL_.2	_QYEEQFVTL_	Non Numérique	521638	453463	Filtered	2.73225e-19	2.12454e-28	Filtered	99.0581	98.9679
XPO1	O14980	XPO1_HUMAN	DTDSINLY	_DTDSINLY_.1	_DTDSINLY_	Non Numérique	139370	111766	Filtered	1.02583e-11	7.77665e-20	Filtered	83.1025	83.2136
XPO1	O14980	XPO1_HUMAN	DTDSINLY	_DTDSINLY_.2	_DTDSINLY_	Non Numérique	139370	111766	Filtered	7.80691e-11	8.15346e-35	Filtered	83.0959	83.1965
XPO1	O14980	XPO1_HUMAN	TVKQLGSIL	_TVKQLGSIL_.2	_TVKQLGSIL_	Non Numérique	85373.2	71159.5	Filtered	7.81654e-18	1.88008e-25	Filtered	77.6057	77.6098
XPO1	O14980	XPO1_HUMAN	VYIGKLNMI	_VYIGKLNMI_.2	_VYIGKLNMI_	Non Numérique	33334.1	31993.9	Filtered	1.40739e-16	1.22662e-22	Filtered	92.0684	91.9044
XPO1	O14980	XPO1_HUMAN	MYIVGQYPRF	_MYIVGQYPRF_.2	_MYIVGQYPRF_	Non Numérique	26989.1	27893.4	Filtered	6.46454e-16	9.27788e-30	Filtered	95.2253	95.04
XPO1	O14980	XPO1_HUMAN	SQNMNTKYY	_SQNMNTKYY_.2	_SQNMNTKYY_	Non Numérique	9010.43	7507.37	Filtered	9.71323e-05	0.000265275	Filtered	39.9538	40.0886
XPO1	O14980	XPO1_HUMAN	SQNMNTKYY	_SQNM[Oxidation (M)]NTKYY_.2	_SQNM[Oxidation (M)]NTKYY_	Non Numérique	9010.43	7507.37	Filtered	0.000466086	0.0011476	Filtered	29.7468	30.0227
BTAF1	O14981-2;O14981	BTAF1_HUMAN	GQKRVVNVY	_GQKRVVNVY_.2	_GQKRVVNVY_	Non Numérique	5481.33	3390.02	Filtered	8.44659e-08	1.78642e-13	Filtered	34.1781	34.2709
ATP2A1	O14983-3;O14983-2;O14983	AT2A1_HUMAN	VLDDSARFLEY	_VLDDSARFLEY_.2	_VLDDSARFLEY_	Non Numérique	5297.69	3945.91	Filtered	7.65899e-06	2.83605e-10	Filtered	91.323	91.227
ARHGEF10	O15013-7;O15013-4;O15013-5;O15013-6;O15013	ARHGA_HUMAN	TFTPAIKESW	_TFTPAIKESW_.2	_TFTPAIKESW_	Non Numérique	254723	181026	Filtered	3.25679e-22	4.03507e-30	Filtered	83.2269	83.2021
ARHGEF10	O15013-7;O15013-4;O15013-5;O15013-6;O15013	ARHGA_HUMAN	IAQDHRSSL	_IAQDHRSSL_.2	_IAQDHRSSL_	Non Numérique	33085.3	28692.5	Filtered	1.03663e-06	5.0436e-06	Filtered	23.0096	23.1816
ARHGEF10	O15013-7;O15013-4;O15013-5;O15013-6;O15013	ARHGA_HUMAN	AYSEYVNNF	_AYSEYVNNF_.1	_AYSEYVNNF_	Non Numérique	24573.3	23812.9	Filtered	0.00015103	0.000805035	Filtered	78.9065	78.9271
ZNF609	O15014	ZN609_HUMAN	PGSYLPSSYSF	_PGSYLPSSYSF_.2	_PGSYLPSSYSF_	Non Numérique	109619	101255	Filtered	5.38584e-22	4.19759e-34	Filtered	100.557	100.446
ZNF609	O15014	ZN609_HUMAN	PGSYLPSSYSF	_PGSYLPSSYSF_.1	_PGSYLPSSYSF_	Non Numérique	109619	101255	Filtered	4.6324e-13	1.77194e-12	Filtered	100.55	100.434
ZNF609	O15014	ZN609_HUMAN	SPSIGGSSR	_SPSIGGSSR_.2	_SPSIGGSSR_	Non Numérique	10106.2	17561.2	Filtered	0.000776801	0.00030954	Filtered	15.8557	16.3472
TRIM66	O15016-2;O15016	TRI66_HUMAN	RQFEHVQNF	_RQFEHVQNF_.2	_RQFEHVQNF_	Non Numérique	7149.65	Non Numérique	Filtered	7.4501e-05	Filtered	Filtered	44.505	Filtered
SPTBN2	O15020-2;O15020	SPTN2_HUMAN	QYSDINNRW	_QYSDINNRW_.2	_QYSDINNRW_	Non Numérique	124933	74105.9	Filtered	2.93411e-12	3.05594e-15	Filtered	56.652	56.8999
SPTBN2	O15020-2;O15020	SPTN2_HUMAN	EVERAQSEY	_EVERAQSEY_.2	_EVERAQSEY_	Non Numérique	11204.8	11134.3	Filtered	0.000757868	0.00092774	Filtered	27.6807	27.8107
MAST4	O15021-2;O15021-3;O15021-1;O15021	MAST4_HUMAN	GQNLHSPDL	_GQNLHSPDL_.2	_GQNLHSPDL_	Non Numérique	Non Numérique	7149.04	Filtered	Filtered	0.00811287	Filtered	Filtered	52.8383
MAST4	O15021-2;O15021-3;O15021-1;O15021	MAST4_HUMAN	RLKEIITSY	_RLKEIITSY_.2	_RLKEIITSY_	Non Numérique	Non Numérique	1425.05	Filtered	Filtered	0.000548914	Filtered	Filtered	57.1432
SEC16A	O15027-2;O15027-4;O15027-3;O15027;O15027-5	SC16A_HUMAN	VYTKKTTKL	_VYTKKTTKL_.3	_VYTKKTTKL_	Non Numérique	149735	142745	Filtered	9.03181e-13	1.43127e-24	Filtered	17.496	17.5997
SEC16A	O15027-2;O15027-4;O15027-3;O15027;O15027-5	SC16A_HUMAN	QSDYYASYY	_QSDYYASYY_.2	_QSDYYASYY_	Non Numérique	37045.6	34541.5	Filtered	7.20162e-22	7.93944e-33	Filtered	70.6822	70.8671
SEC16A	O15027-2;O15027-4;O15027-3;O15027;O15027-5	SC16A_HUMAN	QSDYYASYY	_QSDYYASYY_.1	_QSDYYASYY_	Non Numérique	37045.6	34541.5	Filtered	2.03537e-15	4.11339e-21	Filtered	70.7182	70.8562
SEC16A	O15027-2;O15027-4;O15027-3;O15027;O15027-5	SC16A_HUMAN	SYYSSQYDY	_SYYSSQYDY_.2	_SYYSSQYDY_	Non Numérique	129101	1403.32	Filtered	0.00863918	0.000342661	Filtered	65.5055	63.0955
SEC16A	O15027-2;O15027-4;O15027-3;O15027;O15027-5	SC16A_HUMAN	ETERFRELLLY	_ETERFRELLLY_.3	_ETERFRELLLY_	Non Numérique	38846.9	19299.2	Filtered	2.63054e-23	5.30517e-12	Filtered	89.6613	89.4712
SEC16A	O15027-2;O15027-4;O15027-3;O15027;O15027-5	SC16A_HUMAN	ETERFRELLLY	_ETERFRELLLY_.2	_ETERFRELLLY_	Non Numérique	38846.9	19299.2	Filtered	Filtered	1.35311e-09	Filtered	Filtered	89.493
SEC16A	O15027-2;O15027-4;O15027-3;O15027;O15027-5	SC16A_HUMAN	GPAAAASSL	_GPAAAASSL_.1	_GPAAAASSL_	Non Numérique	37431.5	36218.4	Filtered	2.02103e-09	8.18273e-20	Filtered	51.4903	51.7259
SEC16A	O15027-2;O15027-4;O15027-3;O15027;O15027-5	SC16A_HUMAN	GPTQPPLSL	_GPTQPPLSL_.2	_GPTQPPLSL_	Non Numérique	38009.3	34702.8	Filtered	2.84792e-21	2.84493e-34	Filtered	90.2034	90.1176
SEC16A	O15027-2;O15027-4;O15027-3;O15027;O15027-5	SC16A_HUMAN	YGDPGHWDRY	_YGDPGHWDRY_.2	_YGDPGHWDRY_	Non Numérique	28864.5	19093.8	Filtered	8.05278e-13	8.46568e-22	Filtered	51.3918	51.7527
SEC16A	O15027-2;O15027-4;O15027-3;O15027;O15027-5	SC16A_HUMAN	RQNPRIVNH	_RQNPRIVNH_.3	_RQNPRIVNH_	Non Numérique	7081.16	Non Numérique	Filtered	0.00378502	Filtered	Filtered	16.8274	Filtered
PLXNB2	O15031	PLXB2_HUMAN	YYTDIMHTL	_YYTDIMHTL_.2	_YYTDIMHTL_	Non Numérique	568173	561210	Filtered	2.37908e-17	2.29229e-23	Filtered	92.4319	92.32
PLXNB2	O15031	PLXB2_HUMAN	YYTDIMHTL	_YYTDIM[Oxidation (M)]HTL_.2	_YYTDIM[Oxidation (M)]HTL_	Non Numérique	568173	561210	Filtered	4.5174e-15	1.17848e-24	Filtered	70.609	70.6791
PLXNB2	O15031	PLXB2_HUMAN	YYTDIMHTL	_YYTDIMHTL_.1	_YYTDIMHTL_	Non Numérique	568173	561210	Filtered	0.000648913	3.81389e-06	Filtered	92.4523	92.3194
PLXNB2	O15031	PLXB2_HUMAN	YLGAVNALY	_YLGAVNALY_.2	_YLGAVNALY_	Non Numérique	61594.1	54584.3	Filtered	4.50427e-22	1.72637e-29	Filtered	65.2814	65.38
PLXNB2	O15031	PLXB2_HUMAN	HTDSLNTLV	_HTDSLNTLV_.2	_HTDSLNTLV_	Non Numérique	15240.1	14573.6	Filtered	8.44577e-05	2.66149e-07	Filtered	67.3854	67.4121
PLXNB2	O15031	PLXB2_HUMAN	RTDSREAFEAY	_RTDSREAFEAY_.2	_RTDSREAFEAY_	Non Numérique	3044.46	2383.69	Filtered	6.58456e-05	0.00283466	Filtered	45.512	45.6624
PLXNB2	O15031	PLXB2_HUMAN	RGNIFLTSY	_RGNIFLTSY_.2	_RGNIFLTSY_	Non Numérique	Non Numérique	1399.71	Filtered	Filtered	0.00236385	Filtered	Filtered	80.659
PLXNB2	O15031	PLXB2_HUMAN	KEKIIDQVY	_KEKIIDQVY_.2	_KEKIIDQVY_	Non Numérique	1369.84	Non Numérique	Filtered	0.00210883	Filtered	Filtered	51.2955	Filtered
PLXNB2	O15031	PLXB2_HUMAN	YTDHATYKA	_YTDHATYKA_.2	_YTDHATYKA_	Non Numérique	1292.61	Non Numérique	Filtered	0.000209623	Filtered	Filtered	22.5821	Filtered
AREL1	O15033-2;O15033	AREL1_HUMAN	HPNPNRPAHL	_HPNPNRPAHL_.3	_HPNPNRPAHL_	Non Numérique	68670.8	67483.6	Filtered	1.40058e-13	8.30395e-23	Filtered	24.0638	24.1729
TECPR2	O15040;O15040-2	TCPR2_HUMAN	LTEQRALLY	_LTEQRALLY_.2	_LTEQRALLY_	Non Numérique	553735	507236	Filtered	1.86753e-25	5.74048e-38	Filtered	67.8852	67.9275
TECPR2	O15040;O15040-2	TCPR2_HUMAN	VTDKNPAGDY	_VTDKNPAGDY_.2	_VTDKNPAGDY_	Non Numérique	36515.5	35944.3	Filtered	1.35443e-05	9.69749e-06	Filtered	34.4341	34.579
U2SURP	O15042-3;O15042-2;O15042	SR140_HUMAN	RPKKPGQSF	_RPKKPGQSF_.2	_RPKKPGQSF_	Non Numérique	888047	852480	Filtered	4.77909e-23	1.80391e-35	Filtered	13.0438	13.3894
U2SURP	O15042-3;O15042-2;O15042	SR140_HUMAN	MTESKFSKY	_MTESKFSKY_.3	_MTESKFSKY_	Non Numérique	49796.1	48588.2	Filtered	1.41924e-14	4.81634e-15	Filtered	34.3845	34.5294
U2SURP	O15042-3;O15042-2;O15042	SR140_HUMAN	MTESKFSKY	_MTESKFSKY_.2	_MTESKFSKY_	Non Numérique	49796.1	48588.2	Filtered	7.60192e-19	1.55962e-20	Filtered	34.3882	34.5332
U2SURP	O15042-3;O15042-2;O15042	SR140_HUMAN	MTESKFSKY	_M[Oxidation (M)]TESKFSKY_.2	_M[Oxidation (M)]TESKFSKY_	Non Numérique	49796.1	48588.2	Filtered	3.85643e-19	1.28406e-28	Filtered	27.7446	27.8223
KDM6B	O15054;O15054-1	KDM6B_HUMAN	TRPGPLPTT	_TRPGPLPTT_.2	_TRPGPLPTT_	Non Numérique	104783	87887.6	Filtered	6.21479e-18	3.44961e-26	Filtered	46.1216	46.3212
KDM6B;KDM6B;KDM6A	O15054;O15054-1;O15550	KDM6B_HUMAN;KDM6B_HUMAN;KDM6A_HUMAN	RSHTTIAKY	_RSHTTIAKY_.3	_RSHTTIAKY_	Non Numérique	8932.35	8903.32	Filtered	0.000618721	0.00391456	Filtered	17.9875	18.1906
KIAA0355	O15063	K0355_HUMAN	GSDPEFARY	_GSDPEFARY_.2	_GSDPEFARY_	Non Numérique	543561	472798	Filtered	1.21107e-18	7.18064e-28	Filtered	53.3724	53.5979
KIAA0355	O15063	K0355_HUMAN	KYLDALNVF	_KYLDALNVF_.2	_KYLDALNVF_	Non Numérique	61751.5	56979.1	Filtered	2.66096e-22	2.34617e-31	Filtered	103.659	103.517
KIAA0355	O15063	K0355_HUMAN	AQIENKEAY	_AQIENKEAY_.2	_AQIENKEAY_	Non Numérique	10862	8493.54	Filtered	1.10883e-05	5.07608e-12	Filtered	33.4618	33.5807
KIAA0355	O15063	K0355_HUMAN	NTPSKNIFI	_NTPSKNIFI_.2	_NTPSKNIFI_	Non Numérique	7888.65	Non Numérique	Filtered	0.00568639	Filtered	Filtered	76.7087	Filtered
KIF3B	O15066	KIF3B_HUMAN	VYVKDLSSF	_VYVKDLSSF_.2	_VYVKDLSSF_	Non Numérique	302285	268984	Filtered	2.39431e-18	2.24958e-20	Filtered	77.818	77.8432
PFAS	O15067	PUR4_HUMAN	VPRVDVLSV	_VPRVDVLSV_.2	_VPRVDVLSV_	Non Numérique	145462	119531	Filtered	4.9444e-20	4.22307e-31	Filtered	56.8554	56.9989
PFAS	O15067	PUR4_HUMAN	LSDPAGAIIY	_LSDPAGAIIY_.1	_LSDPAGAIIY_	Non Numérique	73171	68570.1	Filtered	1.0382e-17	9.52234e-31	Filtered	97.1916	97.0638
MCF2L	O15068-5;O15068-4;O15068-3;O15068-2;O15068-6;O15068-8;O15068-10;O15068-9;O15068	MCF2L_HUMAN	KTDPLSLEGY	_KTDPLSLEGY_.2	_KTDPLSLEGY_	Non Numérique	75444.9	63888.1	Filtered	2.76649e-18	3.01709e-26	Filtered	76.9723	77.0182
MCF2L	O15068-5;O15068-4;O15068-3;O15068-2;O15068-6;O15068-8;O15068-10;O15068-9;O15068	MCF2L_HUMAN	RFKPMQRHLF	_RFKPMQRHLF_.3	_RFKPMQRHLF_	Non Numérique	11407	9533.27	Filtered	4.70189e-08	1.6495e-08	Filtered	44.1105	44.0101
MCF2L	O15068-5;O15068-4;O15068-3;O15068-2;O15068-6;O15068-8;O15068-10;O15068-9;O15068	MCF2L_HUMAN	YEKAPSYSY	_YEKAPSYSY_.2	_YEKAPSYSY_	Non Numérique	7347.75	4623.75	Filtered	0.000529512	0.000208839	Filtered	46.123	46.3728
DCLK1	O15075-3;O15075-4;O15075-2;O15075	DCLK1_HUMAN	YTERDASGMLY	_YTERDASGM[Oxidation (M)]LY_.2	_YTERDASGM[Oxidation (M)]LY_	Non Numérique	95765.5	89736.7	Filtered	7.15935e-18	1.06581e-20	Filtered	49.8746	50.0931
CEP290	O15078	CE290_HUMAN	QYLDEIQTL	_QYLDEIQTL_.2	_QYLDEIQTL_	Non Numérique	4790.76	3368.95	Filtered	0.000160058	7.1362e-16	Filtered	99.2612	99.2393
ANKRD28	O15084-2;O15084;O15084-4;O15084-1	ANR28_HUMAN	DTDGKCLEY	_DTDGKCLEY_.2	_DTDGKCLEY_	Non Numérique	47603	Non Numérique	Filtered	1.24438e-15	Filtered	Filtered	51.2817	Filtered
ANKRD28;ANKRD28;ANKRD28;ANKRD28;ANKRD44;ANKRD44;ANKRD44;ANKRD44;ANKRD44	O15084-2;O15084;O15084-4;O15084-1;Q8N8A2-4;Q8N8A2;Q8N8A2-2;Q8N8A2-5;Q8N8A2-3	ANR28_HUMAN;ANR28_HUMAN;ANR28_HUMAN;ANR28_HUMAN;ANR44_HUMAN;ANR44_HUMAN;ANR44_HUMAN;ANR44_HUMAN;ANR44_HUMAN	AAASTHGAL	_AAASTHGAL_.2	_AAASTHGAL_	Non Numérique	Non Numérique	2871.67	Filtered	Filtered	0.00327301	Filtered	Filtered	25.8368
ARHGEF11	O15085;O15085-2	ARHGB_HUMAN	SVRPGGAAM	_SVRPGGAAM[Oxidation (M)]_.2	_SVRPGGAAM[Oxidation (M)]_	Non Numérique	17715.5	7717.48	Filtered	0.00129099	0.000429667	Filtered	18.4815	18.5642
ZNF536	O15090	ZN536_HUMAN	RTYHQVVVH	_RTYHQVVVH_.3	_RTYHQVVVH_	Non Numérique	Non Numérique	10286.6	Filtered	Filtered	0.00468938	Filtered	Filtered	22.6052
CHUK	O15111	IKKA_HUMAN	LSDIGSGIRY	_LSDIGSGIRY_.2	_LSDIGSGIRY_	Non Numérique	1.64764e+06	1.41837e+06	Filtered	8.86935e-20	4.8453e-33	Filtered	68.4171	68.4543
CHUK	O15111	IKKA_HUMAN	LSDIGSGIRY	_LSDIGSGIRY_.1	_LSDIGSGIRY_	Non Numérique	1.64764e+06	1.41837e+06	Filtered	4.66923e-12	2.40368e-06	Filtered	68.3953	68.4718
CHUK	O15111	IKKA_HUMAN	LSDIGSGIRYL	_LSDIGSGIRYL_.2	_LSDIGSGIRYL_	Non Numérique	468665	483717	Filtered	1.01689e-25	2.95147e-38	Filtered	88.8579	88.7769
NPC1	O15118;O15118-2	NPC1_HUMAN	VYADYHTHF	_VYADYHTHF_.3	_VYADYHTHF_	Non Numérique	32248.6	25896.1	Filtered	2.23636e-21	6.70853e-20	Filtered	51.4682	51.709
NPC1	O15118;O15118-2	NPC1_HUMAN	VYADYHTHF	_VYADYHTHF_.2	_VYADYHTHF_	Non Numérique	32248.6	25896.1	Filtered	0.000523409	0.00326376	Filtered	51.4992	52.8846
NPC1	O15118;O15118-2	NPC1_HUMAN	SVMPAVHTF	_SVMPAVHTF_.2	_SVMPAVHTF_	Non Numérique	24802.3	22344	Filtered	2.56131e-09	8.97372e-12	Filtered	76.1121	76.1678
NPC1	O15118;O15118-2	NPC1_HUMAN	VYADYHTHFL	_VYADYHTHFL_.3	_VYADYHTHFL_	Non Numérique	9330.92	9139.64	Filtered	7.23263e-07	4.54229e-22	Filtered	68.7721	68.8093
NPC1	O15118;O15118-2	NPC1_HUMAN	VYADYHTHFL	_VYADYHTHFL_.2	_VYADYHTHFL_	Non Numérique	9330.92	9139.64	Filtered	0.000716441	0.00239933	Filtered	68.777	68.7828
NPC1	O15118;O15118-2	NPC1_HUMAN	QYYVGQSF	_QYYVGQSF_.1	_QYYVGQSF_	Non Numérique	Non Numérique	5815.01	Filtered	Filtered	0.00549319	Filtered	Filtered	77.5497
DEGS1	O15121	DEGS1_HUMAN	FPNIPGKSL	_FPNIPGKSL_.2	_FPNIPGKSL_	Non Numérique	5014850	4.2059e+06	Filtered	3.93956e-25	1.63404e-37	Filtered	77.6852	77.6371
DEGS1	O15121	DEGS1_HUMAN	HFIAEHYMF	_HFIAEHYM[Oxidation (M)]F_.2	_HFIAEHYM[Oxidation (M)]F_	Non Numérique	996998	931352	Filtered	8.23866e-20	5.71831e-28	Filtered	67.762	67.9559
DEGS1	O15121	DEGS1_HUMAN	HFIAEHYMF	_HFIAEHYMF_.2	_HFIAEHYMF_	Non Numérique	996998	931352	Filtered	6.67167e-19	2.94957e-30	Filtered	78.9805	78.8854
DEGS1	O15121	DEGS1_HUMAN	HFIAEHYMF	_HFIAEHYM[Oxidation (M)]F_.3	_HFIAEHYM[Oxidation (M)]F_	Non Numérique	996998	931352	Filtered	6.13538e-16	1.53706e-15	Filtered	67.8669	67.9249
DEGS1	O15121	DEGS1_HUMAN	HFIAEHYMF	_HFIAEHYMF_.3	_HFIAEHYMF_	Non Numérique	996998	931352	Filtered	2.0008e-19	7.54683e-31	Filtered	78.9913	78.8878
DEGS1	O15121	DEGS1_HUMAN	VMDDTISPY	_VMDDTISPY_.1	_VMDDTISPY_	Non Numérique	33840.2	32032.2	Filtered	5.79126e-09	2.212e-17	Filtered	76.7979	76.9378
DEGS1	O15121	DEGS1_HUMAN	KGHETYSYY	_KGHETYSYY_.2	_KGHETYSYY_	Non Numérique	10060.4	6643.01	Filtered	2.60909e-07	5.35804e-08	Filtered	33.694	33.8338
ARPC2	O15144	ARPC2_HUMAN	RPDAEKKEM	_RPDAEKKEM_.3	_RPDAEKKEM_	Non Numérique	123243	121522	Filtered	7.40307e-14	4.63379e-25	Filtered	12.7238	12.7242
ARPC2	O15144	ARPC2_HUMAN	RPDAEKKEM	_RPDAEKKEM[Oxidation (M)]_.3	_RPDAEKKEM[Oxidation (M)]_	Non Numérique	123243	121522	Filtered	5.62623e-11	9.80717e-15	Filtered	11.8456	11.9091
ARPC2	O15144	ARPC2_HUMAN	RPDAEKKEM	_RPDAEKKEM_.2	_RPDAEKKEM_	Non Numérique	123243	121522	Filtered	2.50305e-15	6.58089e-24	Filtered	12.7327	12.7332
ARPC2	O15144	ARPC2_HUMAN	RPDAEKKEM	_RPDAEKKEM[Oxidation (M)]_.2	_RPDAEKKEM[Oxidation (M)]_	Non Numérique	123243	121522	Filtered	0.00144896	0.000808181	Filtered	11.8703	12.728
ARPC2	O15144	ARPC2_HUMAN	NTINLIHTF	_NTINLIHTF_.2	_NTINLIHTF_	Non Numérique	31278.1	32171.7	Filtered	1.13496e-07	8.25266e-10	Filtered	91.8069	91.7011
BET1	O15155-2;O15155	BET1_HUMAN	SQFDSTTGF	_SQFDSTTGF_.1	_SQFDSTTGF_	Non Numérique	25397.9	22569.8	Filtered	8.12772e-20	1.22369e-28	Filtered	72.6907	72.8396
POLR1C	O15160-2;O15160	RPAC1_HUMAN	TTDFPGNYSGY	_TTDFPGNYSGY_.2	_TTDFPGNYSGY_	Non Numérique	664215	591173	Filtered	2.39584e-06	4.60285e-11	Filtered	77.7587	77.8413
POLR1C	O15160-2;O15160	RPAC1_HUMAN	TTDFPGNYSGY	_TTDFPGNYSGY_.1	_TTDFPGNYSGY_	Non Numérique	664215	591173	Filtered	1.56767e-20	1.46863e-27	Filtered	77.7466	77.8345
TRIM24	O15164-2;O15164	TIF1A_HUMAN	SPKPNGPVL	_SPKPNGPVL_.2	_SPKPNGPVL_	Non Numérique	63506	53991.2	Filtered	3.29689e-09	8.53674e-14	Filtered	49.3679	49.4924
AXIN1	O15169-2;O15169	AXIN1_HUMAN	YSEGREFRY	_YSEGREFRY_.3	_YSEGREFRY_	Non Numérique	146920	113625	Filtered	2.71661e-22	2.32822e-35	Filtered	42.6879	42.7496
AXIN1	O15169-2;O15169	AXIN1_HUMAN	YSEGREFRY	_YSEGREFRY_.2	_YSEGREFRY_	Non Numérique	146920	113625	Filtered	2.77047e-23	4.90044e-31	Filtered	42.6875	42.7283
PGRMC2	O15173;O15173-2	PGRC2_HUMAN	KVFDVTKGSKFY	_KVFDVTKGSKFY_.3	_KVFDVTKGSKFY_	Non Numérique	4778.73	3239.62	Filtered	3.14544e-12	0.00105091	Filtered	60.2852	60.4402
VILL	O15195-2;O15195	VILL_HUMAN	QPVDPKRHGQL	_QPVDPKRHGQL_.3	_QPVDPKRHGQL_	Non Numérique	226587	458885	Filtered	0.00491606	0.0043881	Filtered	22.7934	23.9138
PFDN6	O15212	PFD6_HUMAN	KLQGEVEKY	_KLQGEVEKY_.2	_KLQGEVEKY_	Non Numérique	7191.74	6260.38	Filtered	1.18018e-05	0.000238938	Filtered	33.0489	33.1207
WDR46	O15213	WDR46_HUMAN	ASETGFLTY	_ASETGFLTY_.1	_ASETGFLTY_	Non Numérique	2.61054e+06	2.38044e+06	Filtered	3.62799e-16	1.46243e-24	Filtered	90.0029	89.9486
WDR46	O15213	WDR46_HUMAN	ASETGFLTY	_ASETGFLTY_.2	_ASETGFLTY_	Non Numérique	2.61054e+06	2.38044e+06	Filtered	2.28133e-22	5.42399e-33	Filtered	90.0433	89.989
WDR46	O15213	WDR46_HUMAN	KPTGARPSAL	_KPTGARPSAL_.2	_KPTGARPSAL_	Non Numérique	82048.8	80958.9	Filtered	1.58459e-23	2.25565e-31	Filtered	26.7063	26.8438
GSTA4	O15217;O15217-2	GSTA4_HUMAN	HYIADKHNLF	_HYIADKHNLF_.3	_HYIADKHNLF_	Non Numérique	111690	93710.4	Filtered	1.95886e-21	1.67256e-32	Filtered	50.8228	51.0216
GSTA4	O15217;O15217-2	GSTA4_HUMAN	HYIADKHNLF	_HYIADKHNLF_.2	_HYIADKHNLF_	Non Numérique	111690	93710.4	Filtered	4.87217e-12	3.69337e-17	Filtered	50.812	51.0056
GSTA4	O15217;O15217-2	GSTA4_HUMAN	AQKAIIRY	_AQKAIIRY_.2	_AQKAIIRY_	Non Numérique	15349.9	10796.1	Filtered	0.000236716	0.00122559	Filtered	39.687	39.7539
NKRF	O15226;O15226-2	NKRF_HUMAN	GSDKINYTY	_GSDKINYTY_.2	_GSDKINYTY_	Non Numérique	462964	375726	Filtered	9.7173e-16	1.9916e-30	Filtered	49.1164	49.4028
NKRF	O15226;O15226-2	NKRF_HUMAN	GSDKINYTY	_GSDKINYTY_.1	_GSDKINYTY_	Non Numérique	462964	375726	Filtered	2.26194e-10	4.59801e-09	Filtered	49.1286	49.3994
NKRF	O15226;O15226-2	NKRF_HUMAN	RPRFEPVHF	_RPRFEPVHF_.3	_RPRFEPVHF_	Non Numérique	156313	157549	Filtered	4.1987e-16	4.8036e-30	Filtered	55.9477	56.0691
NKRF	O15226;O15226-2	NKRF_HUMAN	MTSGSDKINYTY	_MTSGSDKINYTY_.2	_MTSGSDKINYTY_	Non Numérique	1621.37	1975.16	Filtered	0.000186058	0.000328709	Filtered	55.6799	55.9373
GNPAT	O15228-2;O15228	GNPAT_HUMAN	QYLAAVRKF	_QYLAAVRKF_.3	_QYLAAVRKF_	Non Numérique	246696	213471	Filtered	2.22465e-23	1.28464e-35	Filtered	57.8476	57.9441
GNPAT	O15228-2;O15228	GNPAT_HUMAN	QYLAAVRKF	_QYLAAVRKF_.2	_QYLAAVRKF_	Non Numérique	246696	213471	Filtered	0.000133646	0.0010975	Filtered	57.8566	57.927
GNPAT	O15228-2;O15228	GNPAT_HUMAN	VYFGDPVSL	_VYFGDPVSL_.1	_VYFGDPVSL_	Non Numérique	230106	185012	Filtered	5.23549e-24	2.38701e-36	Filtered	110.968	110.879
GNPAT	O15228-2;O15228	GNPAT_HUMAN	VYFGDPVSL	_VYFGDPVSL_.2	_VYFGDPVSL_	Non Numérique	230106	185012	Filtered	1.04326e-06	6.18144e-09	Filtered	110.964	110.83
GNPAT	O15228-2;O15228	GNPAT_HUMAN	RTFGGNKLY	_RTFGGNKLY_.2	_RTFGGNKLY_	Non Numérique	92421.9	68848.5	Filtered	2.01004e-17	3.19413e-25	Filtered	42.5639	42.6255
GNPAT	O15228-2;O15228	GNPAT_HUMAN	RTFGGNKLY	_RTFGGNKLY_.3	_RTFGGNKLY_	Non Numérique	92421.9	68848.5	Filtered	3.35233e-09	4.20859e-13	Filtered	42.5613	42.6125
GNPAT	O15228-2;O15228	GNPAT_HUMAN	LQNRPSMDF	_LQNRPSMDF_.2	_LQNRPSMDF_	Non Numérique	15557.8	18106.3	Filtered	6.69144e-07	4.9744e-14	Filtered	62.197	62.3312
GNPAT	O15228-2;O15228	GNPAT_HUMAN	AVRKFTSQL	_AVRKFTSQL_.2	_AVRKFTSQL_	Non Numérique	8508.37	7334.41	Filtered	1.13182e-09	1.01122e-22	Filtered	41.9991	42.0345
LAMA5	O15230	LAMA5_HUMAN	HYLPDLHHL	_HYLPDLHHL_.3	_HYLPDLHHL_	Non Numérique	696562	609133	Filtered	2.1982e-09	3.76825e-16	Filtered	65.119	65.1234
LAMA5	O15230	LAMA5_HUMAN	HYLPDLHHL	_HYLPDLHHL_.2	_HYLPDLHHL_	Non Numérique	696562	609133	Filtered	1.62642e-12	9.15445e-22	Filtered	65.1082	65.1021
LAMA5	O15230	LAMA5_HUMAN	SYSPLLREF	_SYSPLLREF_.2	_SYSPLLREF_	Non Numérique	281658	225770	Filtered	3.95598e-25	2.66016e-38	Filtered	90.6432	90.4999
LAMA5	O15230	LAMA5_HUMAN	SSYGGTLRY	_SSYGGTLRY_.2	_SSYGGTLRY_	Non Numérique	58808.8	47413.1	Filtered	7.88593e-08	3.14672e-15	Filtered	51.6566	51.8608
ZNF185	O15231-9;O15231-2;O15231-5;O15231-4;O15231-7;O15231;O15231-3;O15231-8;O15231-6	ZN185_HUMAN	LTDFEGKDV	_LTDFEGKDV_.2	_LTDFEGKDV_	Non Numérique	Non Numérique	11783.9	Filtered	Filtered	0.000278788	Filtered	Filtered	32.0374
MATN3	O15232-2;O15232	MATN3_HUMAN	AFQDKVSSY	_AFQDKVSSY_.2	_AFQDKVSSY_	Non Numérique	137242	112000	Filtered	5.76126e-16	3.75515e-26	Filtered	49.272	49.5219
MATN3	O15232-2;O15232	MATN3_HUMAN	RPAPARRLPG	_RPAPARRLPG_.3	_RPAPARRLPG_	Non Numérique	95074.8	85718.4	Filtered	7.05073e-15	4.32156e-12	Filtered	22.5221	22.7464
CASC3	O15234	CASC3_HUMAN	TYFSAPGVMNF	_TYFSAPGVMNF_.2	_TYFSAPGVMNF_	Non Numérique	33562.1	34767.4	Filtered	1.0365e-22	7.3041e-31	Filtered	118.107	117.945
MRPS12	O15235	RT12_HUMAN	GPTEGRPQL	_GPTEGRPQL_.2	_GPTEGRPQL_	Non Numérique	Non Numérique	58426.7	Filtered	Filtered	0.00236309	Filtered	Filtered	41.8848
NDUFA1	O15239	NDUA1_HUMAN	RISGVDRYY	_RISGVDRYY_.3	_RISGVDRYY_	Non Numérique	685969	502555	Filtered	8.19505e-24	1.61542e-32	Filtered	45.3772	45.5329
NDUFA1	O15239	NDUA1_HUMAN	RISGVDRYY	_RISGVDRYY_.2	_RISGVDRYY_	Non Numérique	685969	502555	Filtered	1.64055e-23	1.05115e-31	Filtered	45.3861	45.5418
CLIC2	O15247	CLIC2_HUMAN	LSPKYKESF	_LSPKYKESF_.2	_LSPKYKESF_	Non Numérique	70069.6	63649.7	Filtered	5.45759e-15	2.86495e-26	Filtered	88.5784	88.4815
ACOX3	O15254-2;O15254	ACOX3_HUMAN	TYIQKIFRM	_TYIQKIFRM[Oxidation (M)]_.3	_TYIQKIFRM[Oxidation (M)]_	Non Numérique	326038	293541	Filtered	2.47001e-20	7.02499e-30	Filtered	66.0074	66.0756
ACOX3	O15254-2;O15254	ACOX3_HUMAN	TYIQKIFRM	_TYIQKIFRM_.3	_TYIQKIFRM_	Non Numérique	326038	293541	Filtered	7.14506e-22	1.53565e-33	Filtered	80.4112	80.2034
ACOX3	O15254-2;O15254	ACOX3_HUMAN	TYIQKIFRM	_TYIQKIFRM_.2	_TYIQKIFRM_	Non Numérique	326038	293541	Filtered	2.20752e-08	1.16711e-12	Filtered	80.4057	80.2448
ACOX3	O15254-2;O15254	ACOX3_HUMAN	TYIQKIFRM	_TYIQKIFRM[Oxidation (M)]_.2	_TYIQKIFRM[Oxidation (M)]_	Non Numérique	326038	293541	Filtered	7.11521e-14	2.92896e-07	Filtered	66.0436	66.0073
RER1	O15258	RER1_HUMAN	SVHGKPSVV	_SVHGKPSVV_.2	_SVHGKPSVV_	Non Numérique	24958.9	22665.7	Filtered	3.99783e-22	8.77599e-35	Filtered	24.5904	24.6576
RER1	O15258	RER1_HUMAN	RQIKHMIKY	_RQIKHMIKY_.3	_RQIKHMIKY_	Non Numérique	4414.51	4010.05	Filtered	1.11393e-08	0.00525049	Filtered	26.1565	26.4538
NPHP1	O15259-3;O15259-2;O15259;O15259-4	NPHP1_HUMAN	RQRDPLQAL	_RQRDPLQAL_.3	_RQRDPLQAL_	Non Numérique	92877.7	76714.3	Filtered	0.000839046	0.000237147	Filtered	54.4935	54.5886
SURF4	O15260;O15260-3;O15260-2	SURF4_HUMAN	QYLPHVARL	_QYLPHVARL_.2	_QYLPHVARL_	Non Numérique	470824	364524	Filtered	5.67932e-23	2.13774e-32	Filtered	64.0625	64.0663
SURF4	O15260;O15260-3;O15260-2	SURF4_HUMAN	VQNIVGTAL	_VQNIVGTAL_.1	_VQNIVGTAL_	Non Numérique	10555	10561.2	Filtered	8.01322e-09	3.07328e-14	Filtered	86.8237	86.8209
SURF4	O15260;O15260-3;O15260-2	SURF4_HUMAN	VQNIVGTAL	_VQNIVGTAL_.2	_VQNIVGTAL_	Non Numérique	10555	10561.2	Filtered	0.000155391	2.31882e-06	Filtered	86.8421	86.8027
ATXN7	O15265-3;O15265;O15265-2	ATX7_HUMAN	LSEREFDPD	_LSEREFDPD_.2	_LSEREFDPD_	Non Numérique	1557.53	Non Numérique	Filtered	0.00118874	Filtered	Filtered	95.8056	Filtered
SHOX	O15266-2;O15266	SHOX_HUMAN	HLDACRVAPYV	_HLDACRVAPYV_.2	_HLDACRVAPYV_	Non Numérique	Non Numérique	44859.3	Filtered	Filtered	0.00566465	Filtered	Filtered	72.6881
SPTLC1	O15269;O15269-2	SPTC1_HUMAN	NPRVKAAAL	_NPRVKAAAL_.2	_NPRVKAAAL_	Non Numérique	38444.2	35230.7	Filtered	1.2723e-22	9.18138e-35	Filtered	33.8138	33.8804
SPTLC1	O15269;O15269-2	SPTC1_HUMAN	KTEEAIIYSY	_KTEEAIIYSY_.2	_KTEEAIIYSY_	Non Numérique	32257	26659.9	Filtered	5.29233e-09	1.16425e-16	Filtered	70.8138	70.8474
SPTLC2	O15270	SPTC2_HUMAN	LYLDEAHSI	_LYLDEAHSI_.2	_LYLDEAHSI_	Non Numérique	828653	814162	Filtered	2.81011e-18	1.81789e-30	Filtered	74.4945	74.5496
OGT	O15294-3;O15294;O15294-2	OGT1_HUMAN	VFPEFAAAH	_VFPEFAAAH_.2	_VFPEFAAAH_	Non Numérique	247614	212749	Filtered	8.98869e-14	5.8871e-22	Filtered	77.8106	77.8462
OGT	O15294-3;O15294;O15294-2	OGT1_HUMAN	VPRTIIVTT	_VPRTIIVTT_.2	_VPRTIIVTT_	Non Numérique	42658.2	37437.5	Filtered	8.38861e-18	6.53902e-31	Filtered	66.4461	66.477
OGT	O15294-3;O15294;O15294-2	OGT1_HUMAN	MLYPLSHGF	_MLYPLSHGF_.2	_MLYPLSHGF_	Non Numérique	17916.6	20322.6	Filtered	0.000277257	0.000324961	Filtered	93.5334	93.3953
OGT	O15294-3;O15294;O15294-2	OGT1_HUMAN	TLDPNFLDAY	_TLDPNFLDAY_.2	_TLDPNFLDAY_	Non Numérique	12112.3	10706.2	Filtered	1.88369e-15	2.56814e-20	Filtered	113.687	113.63
OGT	O15294-3;O15294;O15294-2	OGT1_HUMAN	AAYLRALSL	_AAYLRALSL_.2	_AAYLRALSL_	Non Numérique	6908.02	4948.36	Filtered	8.51913e-07	0.000285343	Filtered	90.6555	90.5384
OGT	O15294-3;O15294;O15294-2	OGT1_HUMAN	KLQEALMHY	_KLQEALM[Oxidation (M)]HY_.2	_KLQEALM[Oxidation (M)]HY_	Non Numérique	2219.26	4247.22	Filtered	0.00864699	0.00467125	Filtered	45.1239	45.2481
OGT	O15294-3;O15294;O15294-2	OGT1_HUMAN	KLQEALMHY	_KLQEALMHY_.2	_KLQEALMHY_	Non Numérique	2219.26	4247.22	Filtered	Filtered	1.00675e-05	Filtered	Filtered	57.5666
OGT	O15294-3;O15294;O15294-2	OGT1_HUMAN	AYSNMGNTL	_AYSNMGNTL_.1	_AYSNMGNTL_	Non Numérique	1237.74	Non Numérique	Filtered	0.00242886	Filtered	Filtered	62.2108	Filtered
PPM1D	O15297-2;O15297	PPM1D_HUMAN	FSDQGGRKY	_FSDQGGRKY_.3	_FSDQGGRKY_	Non Numérique	65594.2	63623.8	Filtered	6.71976e-16	2.63531e-21	Filtered	21.4182	21.5376
PPM1D	O15297-2;O15297	PPM1D_HUMAN	FSDQGGRKY	_FSDQGGRKY_.2	_FSDQGGRKY_	Non Numérique	65594.2	63623.8	Filtered	1.44164e-10	6.17282e-09	Filtered	21.4104	21.5037
GRM6	O15303	GRM6_HUMAN	ASIDGFDQY	_ASIDGFDQY_.2	_ASIDGFDQY_	Non Numérique	24217.4	23805.7	Filtered	2.66311e-05	2.21841e-07	Filtered	54.4532	54.7364
PMM2	O15305	PMM2_HUMAN	FTDPRTMGY	_FTDPRTM[Oxidation (M)]GY_.2	_FTDPRTM[Oxidation (M)]GY_	Non Numérique	2310562	2.16567e+06	Filtered	9.59182e-24	4.13845e-32	Filtered	50.5267	51.1537
INPP4B	O15327	INP4B_HUMAN	APAAHFQGF	_APAAHFQGF_.2	_APAAHFQGF_	Non Numérique	165410	152455	Filtered	1.78462e-20	1.12502e-28	Filtered	64.4917	64.5584
INPP4B	O15327	INP4B_HUMAN	SPDSLKNSL	_SPDSLKNSL_.2	_SPDSLKNSL_	Non Numérique	136143	114329	Filtered	7.66068e-05	1.16678e-05	Filtered	50.0219	50.2042
INPP4B	O15327	INP4B_HUMAN	ETERRNTGY	_ETERRNTGY_.2	_ETERRNTGY_	Non Numérique	107032	76024	Filtered	4.53456e-21	7.92204e-32	Filtered	12.8267	12.8585
INPP4B	O15327	INP4B_HUMAN	YYSPENTAK	_YYSPENTAK_.2	_YYSPENTAK_	Non Numérique	47116.1	44865	Filtered	8.40955e-24	9.93747e-33	Filtered	33.19	33.3141
INPP4B	O15327	INP4B_HUMAN	HTVGLIVQY	_HTVGLIVQY_.2	_HTVGLIVQY_	Non Numérique	10732.5	8302.9	Filtered	0.00086163	0.000690335	Filtered	81.2273	81.1863
ATP6V0E1	O15342	VA0E1_HUMAN	AYHGLTVPL	_AYHGLTVPL_.2	_AYHGLTVPL_	Non Numérique	134812	113244	Filtered	0.000834251	0.00112356	Filtered	86.6667	86.596
HMGB3	O15347	HMGB3_HUMAN	APKRPPSGF	_APKRPPSGF_.2	_APKRPPSGF_	Non Numérique	41056.1	40598.6	Filtered	9.80024e-16	7.13113e-22	Filtered	32.3032	32.4013
TP73	O15350-12;O15350-4;O15350-10;O15350-9;O15350-3;O15350-2;O15350-6;O15350-5;O15350-13;O15350-11;O15350-8;O15350	P73_HUMAN	GTEFTTILY	_GTEFTTILY_.1	_GTEFTTILY_	Non Numérique	38694	31130.8	Filtered	8.73765e-07	1.31947e-12	Filtered	108.842	108.753
TP73	O15350-12;O15350-4;O15350-10;O15350-9;O15350-3;O15350-2;O15350-6;O15350-5;O15350-13;O15350-11;O15350-8;O15350	P73_HUMAN	GTEFTTILY	_GTEFTTILY_.2	_GTEFTTILY_	Non Numérique	38694	31130.8	Filtered	9.43735e-22	4.95801e-34	Filtered	108.826	108.784
INPPL1	O15357	SHIP2_HUMAN	DKVLSGLEI	_DKVLSGLEI_.2	_DKVLSGLEI_	Non Numérique	2233.23	16453.7	Filtered	0.00451974	0.00761075	Filtered	79.1734	82.623
EIF3D	O15371;O15371-3;O15371-2	EIF3D_HUMAN	SQFGGGSQY	_SQFGGGSQY_.1	_SQFGGGSQY_	Non Numérique	1.09329e+06	994204	Filtered	2.54175e-17	3.25968e-28	Filtered	47.2801	47.5615
EIF3D	O15371;O15371-3;O15371-2	EIF3D_HUMAN	SQFGGGSQY	_SQFGGGSQY_.2	_SQFGGGSQY_	Non Numérique	1.09329e+06	994204	Filtered	2.29819e-18	2.03698e-26	Filtered	47.263	47.5758
EIF3D	O15371;O15371-3;O15371-2	EIF3D_HUMAN	ATELKNNSY	_ATELKNNSY_.2	_ATELKNNSY_	Non Numérique	486426	417963	Filtered	2.35309e-14	1.47126e-27	Filtered	31.0867	31.2163
EIF3D	O15371;O15371-3;O15371-2	EIF3D_HUMAN	ATELKNNSY	_ATELKNNSY_.1	_ATELKNNSY_	Non Numérique	486426	417963	Filtered	2.6353e-08	1.05561e-22	Filtered	31.0557	31.2532
EIF3D	O15371;O15371-3;O15371-2	EIF3D_HUMAN	GSEYLKLGY	_GSEYLKLGY_.2	_GSEYLKLGY_	Non Numérique	128858	119701	Filtered	3.80731e-24	9.32536e-36	Filtered	74.5874	74.5955
EIF3D	O15371;O15371-3;O15371-2	EIF3D_HUMAN	GSEYLKLGY	_GSEYLKLGY_.1	_GSEYLKLGY_	Non Numérique	128858	119701	Filtered	0.000641988	0.000822795	Filtered	74.6034	74.622
EIF3D	O15371;O15371-3;O15371-2	EIF3D_HUMAN	SSQFGGGSQY	_SSQFGGGSQY_.2	_SSQFGGGSQY_	Non Numérique	85202.1	70558.6	Filtered	4.00086e-14	2.09385e-33	Filtered	47.7722	48.0693
EIF3D	O15371;O15371-3;O15371-2	EIF3D_HUMAN	SSQFGGGSQY	_SSQFGGGSQY_.1	_SSQFGGGSQY_	Non Numérique	85202.1	70558.6	Filtered	2.25946e-11	5.84752e-28	Filtered	47.783	48.0644
EIF3D	O15371;O15371-3;O15371-2	EIF3D_HUMAN	KPRDSSVEV	_KPRDSSVEV_.2	_KPRDSSVEV_	Non Numérique	69030.1	61819	Filtered	2.27875e-14	1.90061e-22	Filtered	23.0514	23.1712
EIF3D	O15371;O15371-3;O15371-2	EIF3D_HUMAN	NKYSSQFGGGSQY	_NKYSSQFGGGSQY_.2	_NKYSSQFGGGSQY_	Non Numérique	35351	29498.1	Filtered	3.71536e-20	2.85912e-30	Filtered	47.5722	47.8379
EIF3D	O15371;O15371-3;O15371-2	EIF3D_HUMAN	KYSSQFGGGSQY	_KYSSQFGGGSQY_.2	_KYSSQFGGGSQY_	Non Numérique	33079.9	23622.5	Filtered	2.30577e-23	9.11299e-38	Filtered	45.8295	46.0426
EIF3D	O15371;O15371-3;O15371-2	EIF3D_HUMAN	KPNEFASQINL	_KPNEFASQINL_.2	_KPNEFASQINL_	Non Numérique	22782.8	22225.8	Filtered	8.66388e-05	7.78146e-07	Filtered	78.6798	78.606
EIF3D	O15371;O15371-3;O15371-2	EIF3D_HUMAN	LQKKFQKQF	_LQKKFQKQF_.3	_LQKKFQKQF_	Non Numérique	10962.7	17957.4	Filtered	0.00434059	0.00310883	Filtered	29.3928	29.5748
EIF3D	O15371;O15371-3;O15371-2	EIF3D_HUMAN	LQKKFQKQF	_LQKKFQKQF_.2	_LQKKFQKQF_	Non Numérique	10962.7	17957.4	Filtered	0.00529887	Filtered	Filtered	29.3977	Filtered
EIF3D	O15371;O15371-3;O15371-2	EIF3D_HUMAN	YTNKYSSQFGGGSQY	_YTNKYSSQFGGGSQY_.2	_YTNKYSSQFGGGSQY_	Non Numérique	9087.27	7323.93	Filtered	6.07238e-13	3.13566e-20	Filtered	54.7178	54.954
EIF3D	O15371;O15371-3;O15371-2	EIF3D_HUMAN	TNKYSSQFGGGSQY	_TNKYSSQFGGGSQY_.2	_TNKYSSQFGGGSQY_	Non Numérique	3186.08	2714.79	Filtered	4.75604e-16	6.89188e-26	Filtered	48.6717	48.948
EIF3D	O15371;O15371-3;O15371-2	EIF3D_HUMAN	KVADWTGATY	_KVADWTGATY_.2	_KVADWTGATY_	Non Numérique	310428	246926	Filtered	7.55075e-22	6.18591e-29	Filtered	62.6831	62.8592
EIF3H	O15372	EIF3H_HUMAN	LIAGQINTY	_LIAGQINTY_.1	_LIAGQINTY_	Non Numérique	12503.3	11653.5	Filtered	1.63928e-05	1.88838e-07	Filtered	77.8068	77.8529
SLC16A4	O15374-4;O15374-2;O15374-5;O15374	MOT5_HUMAN	GPNRNRLLL	_GPNRNRLLL_.3	_GPNRNRLLL_	Non Numérique	91196.9	83117.2	Filtered	1.30534e-19	4.02262e-26	Filtered	51.019	51.0873
HDAC3	O15379;O15379-2	HDAC3_HUMAN	LTHSLVLHY	_LTHSLVLHY_.3	_LTHSLVLHY_	Non Numérique	139433	106843	Filtered	0.00298106	0.00134497	Filtered	63.411	63.4251
HDAC3	O15379;O15379-2	HDAC3_HUMAN	LTHSLVLHY	_LTHSLVLHY_.2	_LTHSLVLHY_	Non Numérique	139433	106843	Filtered	9.17987e-06	1.50195e-07	Filtered	63.4031	63.4225
HDAC3	O15379;O15379-2	HDAC3_HUMAN	KYHPRVLYI	_KYHPRVLYI_.3	_KYHPRVLYI_	Non Numérique	72893.4	67355.7	Filtered	3.92902e-11	6.56381e-17	Filtered	54.061	54.1562
NVL	O15381-5;O15381;O15381-3;O15381-4;O15381-2	NVL_HUMAN	KPRPAGFVDNKL	_KPRPAGFVDNKL_.3	_KPRPAGFVDNKL_	Non Numérique	11912	11146.7	Filtered	3.82105e-05	6.58489e-05	Filtered	44.1889	44.2086
NVL	O15381-5;O15381;O15381-3;O15381-4;O15381-2	NVL_HUMAN	ISKKDQIMY	_ISKKDQIMY_.2	_ISKKDQIMY_	Non Numérique	1029.69	1660.37	Filtered	0.00605839	0.000826419	Filtered	40.2138	40.2598
YY2	O15391	TYY2_HUMAN	NPAGSSSSL	_NPAGSSSSL_.1	_NPAGSSSSL_	Non Numérique	830.32	Non Numérique	Filtered	0.00436176	Filtered	Filtered	35.6674	Filtered
IPO8	O15397-2;O15397	IPO8_HUMAN	TTAAQTLLY	_TTAAQTLLY_.1	_TTAAQTLLY_	Non Numérique	20267.5	16295	Filtered	4.03036e-07	4.86614e-07	Filtered	83.7884	83.8264
IPO8	O15397-2;O15397	IPO8_HUMAN	TTAAQTLLY	_TTAAQTLLY_.2	_TTAAQTLLY_	Non Numérique	20267.5	16295	Filtered	0.000154884	0.0051849	Filtered	83.74	83.8406
SLC16A6	O15403	MOT7_HUMAN	FSQEVSHMY	_FSQEVSHMY_.2	_FSQEVSHMY_	Non Numérique	26171.1	22147.4	Filtered	1.62465e-09	6.43137e-18	Filtered	57.2767	57.4829
SLC16A6	O15403	MOT7_HUMAN	FSQEVSHMY	_FSQEVSHM[Oxidation (M)]Y_.2	_FSQEVSHM[Oxidation (M)]Y_	Non Numérique	26171.1	22147.4	Filtered	8.14213e-17	2.13848e-27	Filtered	43.2614	43.3807
TNRC18	O15417;O15417-2	TNC18_HUMAN	HPYGLGPPSL	_HPYGLGPPSL_.2	_HPYGLGPPSL_	Non Numérique	105646	103669	Filtered	1.11244e-18	1.09208e-20	Filtered	79.7588	79.6967
TNRC18	O15417;O15417-2	TNC18_HUMAN	APRGPAGPAA	_APRGPAGPAA_.2	_APRGPAGPAA_	Non Numérique	47988.7	45096.4	Filtered	4.97642e-09	1.30903e-08	Filtered	28.0714	28.2024
TNRC18	O15417;O15417-2	TNC18_HUMAN	YAGHVQTV	_YAGHVQTV_.2	_YAGHVQTV_	Non Numérique	13762.4	13369.2	Filtered	7.68604e-06	4.98579e-05	Filtered	34.0155	34.171
TNRC18	O15417;O15417-2	TNC18_HUMAN	VSKPPAYAY	_VSKPPAYAY_.2	_VSKPPAYAY_	Non Numérique	Non Numérique	10159.4	Filtered	Filtered	2.64356e-05	Filtered	Filtered	48.4442
SLC16A3	O15427	MOT4_HUMAN	YAFPKAVSV	_YAFPKAVSV_.2	_YAFPKAVSV_	Non Numérique	6381.03	6229.98	Filtered	0.000175383	6.48077e-05	Filtered	79.1891	79.095
ABCC4	O15439-2;O15439	MRP4_HUMAN	DLEKEAPWEY	_DLEKEAPWEY_.2	_DLEKEAPWEY_	Non Numérique	198965	167934	Filtered	4.09738e-24	4.74384e-36	Filtered	84.0592	84.1029
TLR3	O15455-2;O15455	TLR3_HUMAN	EYNNIQHLF	_EYNNIQHLF_.2	_EYNNIQHLF_	Non Numérique	66834.5	63997	Filtered	8.43837e-09	2.16203e-26	Filtered	84.3485	84.3294
TLR3	O15455-2;O15455	TLR3_HUMAN	KYLQLTRNSF	_KYLQLTRNSF_.3	_KYLQLTRNSF_	Non Numérique	19766.2	17647.2	Filtered	1.52541e-14	4.09134e-10	Filtered	62.3783	62.429
TLR3	O15455-2;O15455	TLR3_HUMAN	KYLSLSNSF	_KYLSLSNSF_.2	_KYLSLSNSF_	Non Numérique	10863.3	9690.97	Filtered	0.0070416	0.000317655	Filtered	78.6335	78.5544
P4HA2	O15460-2;O15460	P4HA2_HUMAN	YLAHPVNAY	_YLAHPVNAY_.2	_YLAHPVNAY_	Non Numérique	26992.1	20532.4	Filtered	5.72513e-09	6.66558e-21	Filtered	53.7218	54.0158
CAPN5	O15484	CAN5_HUMAN	RYVIIPTTF	_RYVIIPTTF_.2	_RYVIIPTTF_	Non Numérique	191357	174603	Filtered	1.67155e-18	4.42387e-25	Filtered	101.083	100.883
CAPN5	O15484	CAN5_HUMAN	ATDDSLYY	_ATDDSLYY_.1	_ATDDSLYY_	Non Numérique	82678.5	64238.1	Filtered	3.63067e-18	1.62642e-27	Filtered	67.2917	67.4542
GYG2	O15488-5;O15488-4;O15488-3;O15488-6;O15488-2;O15488	GLYG2_HUMAN	TYSPAFKQF	_TYSPAFKQF_.2	_TYSPAFKQF_	Non Numérique	2821517	2639041	Filtered	1.64434e-19	9.99257e-24	Filtered	70.7948	70.8649
GYG2	O15488-5;O15488-4;O15488-3;O15488-6;O15488-2;O15488	GLYG2_HUMAN	TYSPAFKQF	_TYSPAFKQF_.1	_TYSPAFKQF_	Non Numérique	2821517	2639041	Filtered	1.28508e-14	5.04134e-11	Filtered	70.8069	70.8562
NUPL2	O15504;O15504-3	NUPL2_HUMAN	SYLNSVQRL	_SYLNSVQRL_.2	_SYLNSVQRL_	Non Numérique	1.67324e+06	1.4629e+06	Filtered	2.27926e-24	7.89817e-36	Filtered	69.1696	69.1807
NUPL2	O15504;O15504-3	NUPL2_HUMAN	AFGGGSSV	_AFGGGSSV_.1	_AFGGGSSV_	Non Numérique	41114.8	40343	Filtered	8.42999e-11	5.41331e-21	Filtered	45.6112	45.7669
NUPL2	O15504;O15504-3	NUPL2_HUMAN	FSKPSSDTF	_FSKPSSDTF_.2	_FSKPSSDTF_	Non Numérique	9613.74	9474.83	Filtered	0.00226548	1.52269e-08	Filtered	51.6472	51.8933
POLR2D	O15514	RPB4_HUMAN	NYTARFSRF	_NYTARFSRF_.2	_NYTARFSRF_	Non Numérique	106276	83817.2	Filtered	0.000701956	1.54396e-08	Filtered	54.4252	54.6196
CFLAR	O15519-13;O15519-2;O15519-9;O15519-12;O15519-10;O15519-7;O15519-3;O15519-15;O15519-14;O15519-6;O15519-8;O15519-5;O15519-11;O15519	CFLAR_HUMAN	SLKDPSNNF	_SLKDPSNNF_.2	_SLKDPSNNF_	Non Numérique	23761	18886.6	Filtered	0.000297111	8.72012e-06	Filtered	48.143	48.3199
CFLAR	O15519-13;O15519-2;O15519-9;O15519-12;O15519-10;O15519-7;O15519-3;O15519-15;O15519-14;O15519-6;O15519-8;O15519-5;O15519-11;O15519	CFLAR_HUMAN	SVQGAGTSY	_SVQGAGTSY_.2	_SVQGAGTSY_	Non Numérique	5715.88	4879.56	Filtered	2.74736e-05	0.000165041	Filtered	37.4431	37.6404
CFLAR	O15519-13;O15519-2;O15519-9;O15519-12;O15519-10;O15519-7;O15519-3;O15519-15;O15519-14;O15519-6;O15519-8;O15519-5;O15519-11;O15519	CFLAR_HUMAN	SVQGAGTSY	_SVQGAGTSY_.1	_SVQGAGTSY_	Non Numérique	5715.88	4879.56	Filtered	2.01856e-19	2.76504e-16	Filtered	37.4664	37.6377
PDPK1	O15530-4;O15530-3;O15530;O15530-5;O15530-2	PDPK1_HUMAN	EPRPGAGSL	_EPRPGAGSL_.2	_EPRPGAGSL_	Non Numérique	1.06654e+06	1.07706e+06	Filtered	7.53986e-24	1.83388e-35	Filtered	40.2709	40.3639
PDPK1	O15530-4;O15530-3;O15530;O15530-5;O15530-2	PDPK1_HUMAN	LTEGPHLYY	_LTEGPHLYY_.2	_LTEGPHLYY_	Non Numérique	128136	102312	Filtered	5.02898e-12	2.54716e-15	Filtered	70.5388	70.5515
PDPK1	O15530-4;O15530-3;O15530;O15530-5;O15530-2	PDPK1_HUMAN	VPIQSSVVL	_VPIQSSVVL_.2	_VPIQSSVVL_	Non Numérique	7159.85	5107.09	Filtered	2.95797e-06	2.68254e-13	Filtered	94.9499	94.8281
TAPBP	O15533-2;O15533;O15533-3;O15533-4	TPSN_HUMAN	TTEQHGARY	_TTEQHGARY_.3	_TTEQHGARY_	Non Numérique	423873	370084	Filtered	4.09393e-21	1.84119e-28	Filtered	12.7603	12.8182
TAPBP	O15533-2;O15533;O15533-3;O15533-4	TPSN_HUMAN	TTEQHGARY	_TTEQHGARY_.2	_TTEQHGARY_	Non Numérique	423873	370084	Filtered	2.76723e-21	1.39098e-28	Filtered	12.7838	12.8104
TAPBP	O15533-2;O15533;O15533-3;O15533-4	TPSN_HUMAN	AYMPPTSEA	_AYMPPTSEA_.1	_AYMPPTSEA_	Non Numérique	194545	175237	Filtered	9.57214e-05	5.64668e-07	Filtered	59.3332	59.6285
TAPBP	O15533-2;O15533;O15533-3;O15533-4	TPSN_HUMAN	AYMPPTSEA	_AYM[Oxidation (M)]PPTSEA_.1	_AYM[Oxidation (M)]PPTSEA_	Non Numérique	194545	175237	Filtered	1.11478e-23	1.7197e-37	Filtered	46.8006	47.0818
TAPBP	O15533-2;O15533;O15533-3;O15533-4	TPSN_HUMAN	AYMPPTSEA	_AYM[Oxidation (M)]PPTSEA_.2	_AYM[Oxidation (M)]PPTSEA_	Non Numérique	194545	175237	Filtered	1.84684e-14	1.29376e-17	Filtered	46.8044	47.1012
TAPBP	O15533-2;O15533;O15533-3;O15533-4	TPSN_HUMAN	FYPSGGLEV	_FYPSGGLEV_.1	_FYPSGGLEV_	Non Numérique	293028	274511	Filtered	8.53345e-12	1.79695e-15	Filtered	93.7079	93.6509
TAPBP	O15533-2;O15533;O15533-3;O15533-4	TPSN_HUMAN	TEQHGARY	_TEQHGARY_.2	_TEQHGARY_	Non Numérique	39249.9	20249.6	Filtered	7.66227e-11	1.67415e-19	Filtered	12.7283	12.8227
TAPBP	O15533-2;O15533;O15533-3;O15533-4	TPSN_HUMAN	SPVLSLSSL	_SPVLSLSSL_.1	_SPVLSLSSL_	Non Numérique	26474.1	20689.8	Filtered	6.90358e-10	2.96499e-19	Filtered	90.9431	90.8678
TAPBP	O15533-2;O15533;O15533-3;O15533-4	TPSN_HUMAN	LSGHLQPPP	_LSGHLQPPP_.2	_LSGHLQPPP_	Non Numérique	15881.2	15018.2	Filtered	4.9635e-20	1.43757e-11	Filtered	13.0416	13.288
RNF113A	O15541	R113A_HUMAN	ELDEGRYGVY	_ELDEGRYGVY_.2	_ELDEGRYGVY_	Non Numérique	8823.96	7777.07	Filtered	0.00163916	0.000655062	Filtered	62.0059	62.208
RNF113A	O15541	R113A_HUMAN	KIYRGINNY	_KIYRGINNY_.2	_KIYRGINNY_	Non Numérique	4895.35	Non Numérique	Filtered	0.00245706	Filtered	Filtered	39.3633	Filtered
DHX15	O43143	DHX15_HUMAN	TLDAGKFQIY	_TLDAGKFQIY_.2	_TLDAGKFQIY_	Non Numérique	450565	383107	Filtered	3.05033e-20	4.12118e-31	Filtered	84.7932	84.764
DHX15	O43143	DHX15_HUMAN	TLLNVYHAF	_TLLNVYHAF_.2	_TLLNVYHAF_	Non Numérique	149253	143233	Filtered	1.76856e-15	2.231e-30	Filtered	95.5557	95.3448
DHX15	O43143	DHX15_HUMAN	SSAKTILKY	_SSAKTILKY_.2	_SSAKTILKY_	Non Numérique	140518	116707	Filtered	1.37157e-21	2.01355e-29	Filtered	44.2862	44.3007
DHX15	O43143	DHX15_HUMAN	STDFTSRDYY	_STDFTSRDYY_.2	_STDFTSRDYY_	Non Numérique	94726.8	88375.1	Filtered	4.92143e-19	1.66876e-18	Filtered	58.4084	58.6724
SGSM2	O43147-5;O43147;O43147-2	SGSM2_HUMAN	ELEKSVYWDY	_ELEKSVYWDY_.2	_ELEKSVYWDY_	Non Numérique	324685	237098	Filtered	9.88035e-23	1.55412e-31	Filtered	81.868	81.8794
SGSM2	O43147-5;O43147;O43147-2	SGSM2_HUMAN	TLDNDQLAY	_TLDNDQLAY_.1	_TLDNDQLAY_	Non Numérique	72292.2	60259.8	Filtered	0.000108336	0.000325876	Filtered	70.5172	70.6656
SGSM2	O43147-5;O43147;O43147-2	SGSM2_HUMAN	TLDNDQLAY	_TLDNDQLAY_.2	_TLDNDQLAY_	Non Numérique	72292.2	60259.8	Filtered	1.71317e-06	2.80222e-11	Filtered	70.5441	70.682
RNMT	O43148;O43148-2	MCES_HUMAN	QVRLPLGTL	_QVRLPLGTL_.2	_QVRLPLGTL_	Non Numérique	5186.69	4444.09	Filtered	7.11049e-19	6.99428e-19	Filtered	96.1551	95.9541
ZZEF1	O43149;O43149-3	ZZEF1_HUMAN	ITDHLDTQY	_ITDHLDTQY_.2	_ITDHLDTQY_	Non Numérique	119381	91341.7	Filtered	1.89872e-22	1.9464e-33	Filtered	54.4136	54.6081
ZZEF1	O43149;O43149-3	ZZEF1_HUMAN	STESELQQSY	_STESELQQSY_.2	_STESELQQSY_	Non Numérique	152974	Non Numérique	Filtered	0.00101964	Filtered	Filtered	54.2998	Filtered
ASAP2	O43150-2;O43150	ASAP2_HUMAN	GTERNGSLY	_GTERNGSLY_.2	_GTERNGSLY_	Non Numérique	474955	427809	Filtered	7.13011e-21	9.32228e-30	Filtered	33.1094	33.1916
ASAP2	O43150-2;O43150	ASAP2_HUMAN	EYLLKVNEI	_EYLLKVNEI_.2	_EYLLKVNEI_	Non Numérique	158139	348950	Filtered	2.51614e-20	2.12082e-32	Filtered	89.3721	88.7746
ASAP2	O43150-2;O43150	ASAP2_HUMAN	SQIRQSTAY	_SQIRQSTAY_.2	_SQIRQSTAY_	Non Numérique	238895	207047	Filtered	3.51803e-20	1.0082e-32	Filtered	31.1506	31.322
ASAP2	O43150-2;O43150	ASAP2_HUMAN	QYTQALEKF	_QYTQALEKF_.2	_QYTQALEKF_	Non Numérique	94893.5	79184.5	Filtered	4.11306e-20	2.46369e-30	Filtered	67.3887	67.4521
ASAP2	O43150-2;O43150	ASAP2_HUMAN	GIHRELGVHY	_GIHRELGVHY_.3	_GIHRELGVHY_	Non Numérique	31440.2	24335.4	Filtered	7.80992e-08	6.13742e-06	Filtered	39.3647	39.463
ASAP2	O43150-2;O43150	ASAP2_HUMAN	DSQIRQSTAY	_DSQIRQSTAY_.2	_DSQIRQSTAY_	Non Numérique	23147.9	18635.9	Filtered	3.44932e-14	3.04489e-30	Filtered	38.5428	38.709
TTI1	O43156	TTI1_HUMAN	LGDLFASF	_LGDLFASF_.1	_LGDLFASF_	Non Numérique	2.42456e+06	2.29357e+06	Filtered	0.000151467	4.9304e-05	Filtered	70.8386	70.9714
PJA2	O43164-2;O43164	PJA2_HUMAN	YVDPQFLTY	_YVDPQFLTY_.2	_YVDPQFLTY_	Non Numérique	4.02953e+06	3.6253e+06	Filtered	1.70287e-15	6.11242e-23	Filtered	105.172	105.051
PJA2	O43164-2;O43164	PJA2_HUMAN	YVDPQFLTY	_YVDPQFLTY_.1	_YVDPQFLTY_	Non Numérique	4.02953e+06	3.6253e+06	Filtered	1.22798e-18	1.13963e-24	Filtered	105.172	105.045
PJA2	O43164-2;O43164	PJA2_HUMAN	RYQESLGNTVF	_RYQESLGNTVF_.2	_RYQESLGNTVF_	Non Numérique	1.25391e+06	1.10786e+06	Filtered	3.0446e-22	1.93117e-34	Filtered	73.9983	74.0063
SIPA1L1	O43166-3;O43166-2;O43166	SI1L1_HUMAN	KLDEQGLNY	_KLDEQGLNY_.2	_KLDEQGLNY_	Non Numérique	42117.6	Non Numérique	Filtered	0.00106363	Filtered	Filtered	54.5484	Filtered
PRPF4	O43172-2;O43172	PRP4_HUMAN	SQIGDDRPISY	_SQIGDDRPISY_.2	_SQIGDDRPISY_	Non Numérique	132157	112065	Filtered	1.62042e-19	3.96864e-28	Filtered	58.7376	58.9286
PRPF4	O43172-2;O43172	PRP4_HUMAN	GPAERRERL	_GPAERRERL_.3	_GPAERRERL_	Non Numérique	99695.5	98806.5	Filtered	3.30472e-21	8.35785e-21	Filtered	15.9948	16.3345
PHGDH	O43175	SERA_HUMAN	KQHVTEAF	_KQHVTEAF_.2	_KQHVTEAF_	Non Numérique	23991.1	23653.7	Filtered	8.63104e-13	4.7657e-17	Filtered	31.5186	31.648
PHGDH	O43175	SERA_HUMAN	SPKGTIQVI	_SPKGTIQVI_.2	_SPKGTIQVI_	Non Numérique	7868.9	25121.6	Filtered	0.000141469	0.00606158	Filtered	61.6333	61.7413
2004-09-01	O43236-2;O43236-3;O43236;O43236-4;O43236-6;O43236-5	SEPT4_HUMAN	YIDQQFEQY	_YIDQQFEQY_.2	_YIDQQFEQY_	Non Numérique	Non Numérique	5388.34	Filtered	Filtered	0.00202101	Filtered	Filtered	76.6869
PSMD3	O43242;O43242-2	PSMD3_HUMAN	YYHARVYEF	_YYHARVYEF_.2	_YYHARVYEF_	Non Numérique	166340	106733	Filtered	1.36568e-22	2.00451e-32	Filtered	59.2339	59.3988
PSMD3	O43242;O43242-2	PSMD3_HUMAN	RIKAIQLEY	_RIKAIQLEY_.2	_RIKAIQLEY_	Non Numérique	22008.4	14863.1	Filtered	3.8512e-11	1.63943e-24	Filtered	63.5401	63.5281
RBFOX2	O43251-3;O43251-5;O43251-10;O43251-2;O43251;O43251-6;O43251-8	RFOX2_HUMAN	YSDGYGRVY	_YSDGYGRVY_.2	_YSDGYGRVY_	Non Numérique	2.40852e+06	1.77294e+06	Filtered	3.08616e-24	1.78134e-32	Filtered	48.3948	48.7076
RBFOX2	O43251-3;O43251-5;O43251-10;O43251-2;O43251;O43251-6;O43251-8	RFOX2_HUMAN	YSDGYGRVY	_YSDGYGRVY_.1	_YSDGYGRVY_	Non Numérique	2.40852e+06	1.77294e+06	Filtered	1.0868e-16	1.10074e-21	Filtered	48.3809	48.6999
RBFOX2	O43251-3;O43251-5;O43251-10;O43251-2;O43251;O43251-6;O43251-8	RFOX2_HUMAN	SPSTQNGSL	_SPSTQNGSL_.2	_SPSTQNGSL_	Non Numérique	10810.4	9622.57	Filtered	0.00347653	0.000631654	Filtered	34.7638	34.9244
RBFOX2	O43251-3;O43251-5;O43251-10;O43251-2;O43251;O43251-6;O43251-8	RFOX2_HUMAN	SPSTQNGSL	_SPSTQNGSL_.1	_SPSTQNGSL_	Non Numérique	10810.4	9622.57	Filtered	0.000964003	0.00852795	Filtered	34.7402	34.9322
PAPSS1	O43252	PAPS1_HUMAN	ASYEVKELY	_ASYEVKELY_.2	_ASYEVKELY_	Non Numérique	96297	69504.7	Filtered	2.30939e-19	6.47532e-30	Filtered	65.0809	65.1324
PAPSS1	O43252	PAPS1_HUMAN	RVYWNDGLDQY	_RVYWNDGLDQY_.2	_RVYWNDGLDQY_	Non Numérique	20793.1	16161.3	Filtered	8.86341e-22	2.08164e-29	Filtered	78.7775	78.7193
PAPSS1	O43252	PAPS1_HUMAN	QRATNVTY	_QRATNVTY_.2	_QRATNVTY_	Non Numérique	10971.1	9785.59	Filtered	1.89036e-08	1.22837e-14	Filtered	31.3459	31.4859
SART1	O43290	SNUT1_HUMAN	RVKAPNKSL	_RVKAPNKSL_.2	_RVKAPNKSL_	Non Numérique	20249.7	17336	Filtered	1.46775e-22	1.12994e-24	Filtered	18.6952	18.8669
GPAA1	O43292-2;O43292	GPAA1_HUMAN	GQHVATQHF	_GQHVATQHF_.2	_GQHVATQHF_	Non Numérique	24567.4	24267.4	Filtered	1.14246e-21	2.76598e-26	Filtered	26.418	26.5691
GPAA1	O43292-2;O43292	GPAA1_HUMAN	AQGVLEHHTY	_AQGVLEHHTY_.2	_AQGVLEHHTY_	Non Numérique	4790.03	9462.14	Filtered	0.00144078	7.18678e-05	Filtered	35.2665	35.401
GPAA1	O43292-2;O43292	GPAA1_HUMAN	AQGVLEHHTY	_AQGVLEHHTY_.3	_AQGVLEHHTY_	Non Numérique	4790.03	9462.14	Filtered	Filtered	0.00744673	Filtered	Filtered	35.4066
ZNF264	O43296	ZN264_HUMAN	SYLTQHQRI	_SYLTQHQRI_.3	_SYLTQHQRI_	Non Numérique	85847.6	80220.2	Filtered	1.66534e-05	8.26095e-06	Filtered	41.281	41.3163
ZNF264	O43296	ZN264_HUMAN	SYLTQHQRI	_SYLTQHQRI_.2	_SYLTQHQRI_	Non Numérique	85847.6	80220.2	Filtered	1.52833e-15	1.74143e-21	Filtered	41.2806	41.3211
ZNF264	O43296	ZN264_HUMAN	TFIKSTHLL	_TFIKSTHLL_.3	_TFIKSTHLL_	Non Numérique	33108.9	29867.3	Filtered	3.1911e-06	7.31836e-09	Filtered	66.3036	66.3147
ZNF264;ZNF550;ZNF550	O43296;Q7Z398-2;Q7Z398	ZN264_HUMAN;ZN550_HUMAN;ZN550_HUMAN	QLDLAQRTLY	_QLDLAQRTLY_.2	_QLDLAQRTLY_	Non Numérique	180781	154319	Filtered	2.62085e-24	7.24524e-38	Filtered	78.9962	78.9289
ZBTB43	O43298	ZBT43_HUMAN	GSDHQSPSSSSY	_GSDHQSPSSSSY_.2	_GSDHQSPSSSSY_	Non Numérique	148925	126103	Filtered	1.07279e-24	2.90743e-36	Filtered	22.7748	22.9678
ZBTB43	O43298	ZBT43_HUMAN	HQSPSSSSY	_HQSPSSSSY_.2	_HQSPSSSSY_	Non Numérique	22317.1	19467.6	Filtered	1.29644e-17	4.63068e-22	Filtered	18.6313	18.7664
ZBTB43	O43298	ZBT43_HUMAN	RPMYSKPSI	_RPMYSKPSI_.2	_RPMYSKPSI_	Non Numérique	Non Numérique	7854.2	Filtered	Filtered	5.85107e-10	Filtered	Filtered	43.3157
AP5Z1	O43299;O43299-3;O43299-2	AP5Z1_HUMAN	VYQHLFTRI	_VYQHLFTRI_.3	_VYQHLFTRI_	Non Numérique	2106310	2.0399e+06	Filtered	2.77589e-20	4.79267e-24	Filtered	67.1876	67.1622
AP5Z1	O43299;O43299-3;O43299-2	AP5Z1_HUMAN	VYQHLFTRI	_VYQHLFTRI_.2	_VYQHLFTRI_	Non Numérique	2106310	2.0399e+06	Filtered	1.13908e-23	3.43717e-34	Filtered	67.1653	67.1711
AP5Z1	O43299;O43299-3;O43299-2	AP5Z1_HUMAN	VYQHLFTRI	_VYQHLFTRI_.1	_VYQHLFTRI_	Non Numérique	2106310	2.0399e+06	Filtered	0.00127494	0.00350724	Filtered	67.1753	67.1968
AP5Z1	O43299;O43299-3;O43299-2	AP5Z1_HUMAN	YQHLFTRI	_YQHLFTRI_.2	_YQHLFTRI_	Non Numérique	1.0477e+06	1.04087e+06	Filtered	1.39373e-21	8.71742e-28	Filtered	67.1839	67.1689
AP5Z1	O43299;O43299-3;O43299-2	AP5Z1_HUMAN	YAAGVHSVL	_YAAGVHSVL_.2	_YAAGVHSVL_	Non Numérique	205357	178371	Filtered	2.91831e-14	3.19337e-20	Filtered	60.138	60.2667
AP5Z1	O43299;O43299-3;O43299-2	AP5Z1_HUMAN	YAAGVHSVL	_YAAGVHSVL_.1	_YAAGVHSVL_	Non Numérique	205357	178371	Filtered	0.000478829	0.00010192	Filtered	60.1666	60.264
AP5Z1	O43299;O43299-3;O43299-2	AP5Z1_HUMAN	RPKASGATERL	_RPKASGATERL_.3	_RPKASGATERL_	Non Numérique	19976.8	20522	Filtered	2.91669e-18	1.58982e-28	Filtered	18.6896	18.8822
ADCY6	O43306-2;O43306	ADCY6_HUMAN	AAPARPQPA	_AAPARPQPA_.2	_AAPARPQPA_	Non Numérique	54548	48978.3	Filtered	1.77033e-17	8.0002e-28	Filtered	31.5541	31.6992
MTSS1	O43312-4;O43312;O43312-5	MTSS1_HUMAN	GTREIGSAL	_GTREIGSAL_.2	_GTREIGSAL_	Non Numérique	Non Numérique	4545.2	Filtered	Filtered	0.00177146	Filtered	Filtered	49.5028
PPIP5K2	O43314-2;O43314	VIP2_HUMAN	DYLNVVNEL	_DYLNVVNEL_.2	_DYLNVVNEL_	Non Numérique	11000.7	12496	Filtered	1.57295e-15	3.52199e-35	Filtered	115.909	115.878
MAP3K7	O43318-2;O43318	M3K7_HUMAN	LLDENKSLSTYY	_LLDENKSLSTYY_.2	_LLDENKSLSTYY_	Non Numérique	22671.2	21277.2	Filtered	3.50435e-21	8.96221e-34	Filtered	76.9803	77.0261
LYRM1	O43325	LYRM1_HUMAN	IPYPRPIHL	_IPYPRPIHL_.3	_IPYPRPIHL_	Non Numérique	177270	150492	Filtered	4.85712e-24	7.91232e-38	Filtered	74.9989	75.0176
LYRM1	O43325	LYRM1_HUMAN	IPYPRPIHL	_IPYPRPIHL_.2	_IPYPRPIHL_	Non Numérique	177270	150492	Filtered	4.53508e-05	9.2501e-10	Filtered	74.9765	74.9899
MSI1;MSI2	O43347;Q96DH6-2	MSI1H_HUMAN;MSI2H_HUMAN	SPAPSTGFGHSL	_SPAPSTGFGHSL_.2	_SPAPSTGFGHSL_	Non Numérique	119805	95443.1	Filtered	0.00702227	0.00590392	Filtered	61.9943	62.1285
RIPK2	O43353-2;O43353	RIPK2_HUMAN	SPETSRSLP	_SPETSRSLP_.2	_SPETSRSLP_	Non Numérique	132236	116421	Filtered	1.30237e-11	4.67065e-18	Filtered	39.4895	39.5721
HNRNPR	O43390-4;O43390;O43390-2;O43390-3	HNRPR_HUMAN	ILEKSFSEF	_ILEKSFSEF_.2	_ILEKSFSEF_	Non Numérique	Non Numérique	19849.8	Filtered	Filtered	4.61398e-05	Filtered	Filtered	79.6309
PRPF3	O43395	PRPF3_HUMAN	SQGVHISVY	_SQGVHISVY_.2	_SQGVHISVY_	Non Numérique	20669	16740.5	Filtered	3.3922e-06	3.8004e-10	Filtered	63.9651	64.0211
TXNL1	O43396	TXNL1_HUMAN	RIAPAFSSM	_RIAPAFSSM[Oxidation (M)]_.2	_RIAPAFSSM[Oxidation (M)]_	Non Numérique	47700.4	40179.4	Filtered	2.83221e-05	1.01579e-18	Filtered	54.1282	54.333
TXNL1	O43396	TXNL1_HUMAN	KFQNVNSV	_KFQNVNSV_.2	_KFQNVNSV_	Non Numérique	24598.6	12253.6	Filtered	0.000976326	0.000525597	Filtered	40.0474	39.2626
TPD52L2	O43399;O43399-5;O43399-7	TPD54_HUMAN	LYKKTQETL	_LYKKTQETL_.2	_LYKKTQETL_	Non Numérique	62179.2	57013.8	Filtered	1.98235e-25	1.14531e-36	Filtered	30.7856	30.9622
TPD52L2	O43399-6;O43399-2;O43399-4;O43399-3	TPD54_HUMAN	AYKKTQETL	_AYKKTQETL_.2	_AYKKTQETL_	Non Numérique	63162.9	56423.2	Filtered	8.14233e-21	1.69825e-30	Filtered	22.3677	22.5239
ERI3	O43414;O43414-2	ERI3_HUMAN	RTMEIESTF	_RTMEIESTF_.2	_RTMEIESTF_	Non Numérique	98834.5	104294	Filtered	0.000125715	0.000284211	Filtered	69.2543	69.3176
ERI3	O43414;O43414-2	ERI3_HUMAN	GQHPGHWGF	_GQHPGHWGF_.2	_GQHPGHWGF_	Non Numérique	44481.6	28568.1	Filtered	3.07902e-21	1.54178e-14	Filtered	49.272	49.4748
ERI3	O43414;O43414-2	ERI3_HUMAN	EIESTFHMY	_EIESTFHMY_.2	_EIESTFHMY_	Non Numérique	14462.2	12255	Filtered	0.000528504	8.10069e-15	Filtered	77.5014	77.5632
ERI3	O43414;O43414-2	ERI3_HUMAN	EIESTFHMY	_EIESTFHM[Oxidation (M)]Y_.2	_EIESTFHM[Oxidation (M)]Y_	Non Numérique	14462.2	12255	Filtered	5.30826e-11	3.42718e-16	Filtered	59.7005	59.8866
THAP12	O43422-2;O43422	P52K_HUMAN	NSDTNIRWNNY	_NSDTNIRWNNY_.2	_NSDTNIRWNNY_	Non Numérique	18480.7	12500.8	Filtered	7.50371e-25	1.69443e-36	Filtered	63.4999	63.6029
GRID2	O43424-2;O43424	GRID2_HUMAN	YDTVLLLAN	_YDTVLLLAN_.2	_YDTVLLLAN_	Non Numérique	42300.6	35515.5	Filtered	1.66218e-22	1.5977e-33	Filtered	110.664	110.617
GRID2	O43424-2;O43424	GRID2_HUMAN	YDTVLLLAN	_YDTVLLLAN_.1	_YDTVLLLAN_	Non Numérique	42300.6	35515.5	Filtered	0.0024518	0.00960452	Filtered	110.68	110.177
SYNJ1	O43426;O43426-4;O43426-2;O43426-5	SYNJ1_HUMAN	APAFDRHFRTL	_APAFDRHFRTL_.3	_APAFDRHFRTL_	Non Numérique	232815	201688	Filtered	2.01524e-05	1.04071e-06	Filtered	57.13	57.2369
SYNJ1	O43426;O43426-4;O43426-2;O43426-5	SYNJ1_HUMAN	RISEVRKVL	_RISEVRKVL_.3	_RISEVRKVL_	Non Numérique	114645	87726.5	Filtered	0.00257806	0.00694969	Filtered	38.047	38.0982
SYNJ1	O43426;O43426-4;O43426-2;O43426-5	SYNJ1_HUMAN	NQKNAGQVF	_NQKNAGQVF_.2	_NQKNAGQVF_	Non Numérique	Non Numérique	21255.5	Filtered	Filtered	0.00977761	Filtered	Filtered	38.0516
FIBP	O43427-2;O43427	FIBP_HUMAN	VTDAVALRV	_VTDAVALRV_.2	_VTDAVALRV_	Non Numérique	461737	428622	Filtered	1.52739e-22	8.41861e-35	Filtered	70.6348	70.6421
FIBP	O43427-2;O43427	FIBP_HUMAN	RYYAFDEAF	_RYYAFDEAF_.2	_RYYAFDEAF_	Non Numérique	62324.3	58314.7	Filtered	4.50937e-19	2.35519e-27	Filtered	86.233	86.1936
FIBP	O43427-2;O43427	FIBP_HUMAN	RQALLIERY	_RQALLIERY_.3	_RQALLIERY_	Non Numérique	10211.9	11682.6	Filtered	7.48302e-14	1.11062e-13	Filtered	59.9634	60.0291
EIF4G3	O43432;O43432-3;O43432-4	IF4G3_HUMAN	DTEKELQALY	_DTEKELQALY_.2	_DTEKELQALY_	Non Numérique	373517	340044	Filtered	9.88901e-17	4.08386e-23	Filtered	78.4174	78.4271
EIF4G3	O43432;O43432-3;O43432-4	IF4G3_HUMAN	DTEKELQALY	_DTEKELQALY_.1	_DTEKELQALY_	Non Numérique	373517	340044	Filtered	0.000222913	0.00326931	Filtered	78.4367	78.4464
EIF4G3	O43432;O43432-3;O43432-4	IF4G3_HUMAN	IAAPTSSAL	_IAAPTSSAL_.1	_IAAPTSSAL_	Non Numérique	90456.1	81400.6	Filtered	3.4209e-21	2.89552e-20	Filtered	69.4293	69.5105
EIF4G3	O43432;O43432-3;O43432-4	IF4G3_HUMAN	AIIADSSTF	_AIIADSSTF_.1	_AIIADSSTF_	Non Numérique	18743.7	20310.1	Filtered	1.80101e-05	0.00018599	Filtered	83.4371	83.4908
CBFA2T2	O43439-2;O43439-5;O43439;O43439-4	MTG8R_HUMAN	ESDREELNY	_ESDREELNY_.2	_ESDREELNY_	Non Numérique	139340	109289	Filtered	6.74425e-22	4.68685e-31	Filtered	44.7916	44.9158
CBFA2T2	O43439-2;O43439-5;O43439;O43439-4	MTG8R_HUMAN	TLEDIATSHLY	_TLEDIATSHLY_.2	_TLEDIATSHLY_	Non Numérique	33873.1	31054.1	Filtered	3.01265e-19	1.40002e-29	Filtered	86.8197	86.8065
MBTPS2	O43462	MBTP2_HUMAN	SPAIGPRGL	_SPAIGPRGL_.2	_SPAIGPRGL_	Non Numérique	177764	171822	Filtered	5.89599e-17	5.04352e-30	Filtered	59.6822	59.7749
MBTPS2	O43462	MBTP2_HUMAN	QQLSFPVRAY	_QQLSFPVRAY_.2	_QQLSFPVRAY_	Non Numérique	42109	35423.6	Filtered	7.84711e-16	7.74474e-18	Filtered	84.5747	84.5192
MBTPS2	O43462	MBTP2_HUMAN	QLSFPVRAY	_QLSFPVRAY_.2	_QLSFPVRAY_	Non Numérique	40209.5	35710.8	Filtered	2.44338e-08	1.36973e-16	Filtered	85.539	85.4837
MBTPS2	O43462	MBTP2_HUMAN	LSFPVRAY	_LSFPVRAY_.2	_LSFPVRAY_	Non Numérique	36488.8	29881	Filtered	2.98812e-22	7.74958e-31	Filtered	83.6762	83.6358
MBTPS2	O43462	MBTP2_HUMAN	MADSPSSY	_MADSPSSY_.1	_MADSPSSY_	Non Numérique	23673.6	17280.9	Filtered	2.27814e-07	8.85578e-14	Filtered	44.3469	44.539
SUV39H1	O43463;O43463-2	SUV91_HUMAN	AYYGNISHF	_AYYGNISHF_.2	_AYYGNISHF_	Non Numérique	2.08269e+06	1.80202e+06	Filtered	1.08775e-17	4.66092e-24	Filtered	68.6052	68.7365
SUV39H1	O43463;O43463-2	SUV91_HUMAN	AYYGNISHF	_AYYGNISHF_.1	_AYYGNISHF_	Non Numérique	2.08269e+06	1.80202e+06	Filtered	9.40973e-20	6.06136e-29	Filtered	68.6227	68.7174
AKR7A2	O43488	ARK72_HUMAN	HTELDTAFMY	_HTELDTAFMY_.2	_HTELDTAFMY_	Non Numérique	13662.3	326304	Filtered	0.00914617	0.00254374	Filtered	84.0999	88.2391
AKR7A2	O43488	ARK72_HUMAN	HTELDTAFMY	_HTELDTAFM[Oxidation (M)]Y_.2	_HTELDTAFM[Oxidation (M)]Y_	Non Numérique	13662.3	326304	Filtered	4.85092e-05	9.23724e-06	Filtered	78.6013	78.5851
AKR7A2	O43488	ARK72_HUMAN	FLERGHTEL	_FLERGHTEL_.2	_FLERGHTEL_	Non Numérique	197463	182251	Filtered	2.49554e-21	3.34378e-31	Filtered	54.1629	54.2789
EPB41L2	O43491-3;O43491-4;O43491;O43491-2	E41L2_HUMAN	SYKRSNFYI	_SYKRSNFYI_.2	_SYKRSNFYI_	Non Numérique	22896.3	16749.5	Filtered	6.44138e-11	4.3922e-10	Filtered	53.8088	53.9567
CACNA1G	O43497-10;O43497-33;O43497-4;O43497-20;O43497;O43497-22;O43497-23;O43497-26;O43497-3;O43497-36;O43497-35;O43497-24;O43497-2;O43497-34;O43497-15;O43497-9;O43497-13;O43497-6;O43497-17;O43497-11;O43497-25;O43497-21;O43497-8;O43497-16;O43497-7;O43497-12	CAC1G_HUMAN	IPLAEMEAL	_IPLAEMEAL_.2	_IPLAEMEAL_	Non Numérique	18117.1	115704	Filtered	0.00019498	0.000392796	Filtered	48.6121	49.1028
RAD51C	O43502;O43502-2	RA51C_HUMAN	YTELLAQVY	_YTELLAQVY_.2	_YTELLAQVY_	Non Numérique	35075.1	32475.6	Filtered	2.55205e-24	1.09114e-37	Filtered	103.383	103.277
RAD51C	O43502;O43502-2	RA51C_HUMAN	YTELLAQVY	_YTELLAQVY_.1	_YTELLAQVY_	Non Numérique	35075.1	32475.6	Filtered	3.99494e-15	2.36637e-23	Filtered	103.399	103.299
RAD51C	O43502;O43502-2	RA51C_HUMAN	APGVGKTQL	_APGVGKTQL_.2	_APGVGKTQL_	Non Numérique	64821.3	57742.8	Filtered	2.00861e-13	2.73377e-25	Filtered	44.2556	44.2857
MED7	O43513	MED7_HUMAN	LIDEMNERP	_LIDEMNERP_.2	_LIDEMNERP_	Non Numérique	11137	8936.08	Filtered	0.00336535	0.00700786	Filtered	66.3753	66.4908
MED7	O43513	MED7_HUMAN	RPHQARETL	_RPHQARETL_.3	_RPHQARETL_	Non Numérique	91244.8	100669	Filtered	5.3127e-09	2.04098e-14	Filtered	13.0371	13.2626
WIPF1	O43516-2;O43516;O43516-3	WIPF1_HUMAN	TPRLPQRNL	_TPRLPQRNL_.3	_TPRLPQRNL_	Non Numérique	1.3476e+06	1.17078e+06	Filtered	9.85614e-26	1.73697e-38	Filtered	45.0323	45.0624
WIPF1	O43516-2;O43516;O43516-3	WIPF1_HUMAN	TPRLPQRNL	_TPRLPQRNL_.2	_TPRLPQRNL_	Non Numérique	1.3476e+06	1.17078e+06	Filtered	4.21905e-22	1.06215e-30	Filtered	45.0413	45.1027
WIPF1	O43516-2;O43516;O43516-3	WIPF1_HUMAN	TPRLPQRNLSL	_TPRLPQRNLSL_.3	_TPRLPQRNLSL_	Non Numérique	23103	19111.9	Filtered	2.88325e-11	5.5689e-16	Filtered	63.6536	63.6521
FOXO3	O43524	FOXO3_HUMAN	SPDKRLTL	_SPDKRLTL_.2	_SPDKRLTL_	Non Numérique	29754.3	25387.3	Filtered	2.77654e-12	2.34994e-18	Filtered	42.7644	42.7948
CHST10	O43529	CHSTA_HUMAN	AGIDHLVSY	_AGIDHLVSY_.2	_AGIDHLVSY_	Non Numérique	58914.3	48242.1	Filtered	1.46467e-14	9.00717e-20	Filtered	73.0499	73.0735
CHST10	O43529	CHSTA_HUMAN	IQKRLKTYF	_IQKRLKTYF_.3	_IQKRLKTYF_	Non Numérique	8339.22	7821.73	Filtered	2.9554e-16	8.5044e-13	Filtered	42.1231	42.1323
CHST10	O43529	CHSTA_HUMAN	IQKRLKTYF	_IQKRLKTYF_.2	_IQKRLKTYF_	Non Numérique	8339.22	7821.73	Filtered	0.000260577	0.000372701	Filtered	42.1228	42.1163
AKAP10	O43572	AKA10_HUMAN	SLDPESLYQ	_SLDPESLYQ_.1	_SLDPESLYQ_	Non Numérique	84293.9	68842.5	Filtered	0.00576678	0.00307702	Filtered	70.7993	70.9216
AKAP10	O43572	AKA10_HUMAN	SPASPLKEL	_SPASPLKEL_.2	_SPASPLKEL_	Non Numérique	24399.1	22142.9	Filtered	1.69673e-18	1.70725e-22	Filtered	66.4021	66.4445
PSTPIP1	O43586-2;O43586	PPIP1_HUMAN	LLDGRKMCK	_LLDGRKM[Oxidation (M)]CK_.2	_LLDGRKM[Oxidation (M)]CK_	Non Numérique	37412	32111.7	Filtered	5.44468e-10	3.18409e-13	Filtered	76.8144	76.8653
XPOT	O43592	XPOT_HUMAN	YPAERKQAL	_YPAERKQAL_.3	_YPAERKQAL_	Non Numérique	61543.2	60425.9	Filtered	3.6936e-17	5.71594e-28	Filtered	29.5173	29.7305
XPOT	O43592	XPOT_HUMAN	YPAERKQAL	_YPAERKQAL_.2	_YPAERKQAL_	Non Numérique	61543.2	60425.9	Filtered	2.51298e-22	1.10757e-35	Filtered	29.4937	29.7383
XPOT	O43592	XPOT_HUMAN	YLDCLQTFLP	_YLDCLQTFLP_.2	_YLDCLQTFLP_	Non Numérique	91822.1	70503.8	Filtered	1.16298e-06	0.000289329	Filtered	61.708	61.8944
XPOT	O43592	XPOT_HUMAN	YQILQNYQF	_YQILQNYQF_.2	_YQILQNYQF_	Non Numérique	15996.8	11959.7	Filtered	0.00225019	0.000907056	Filtered	104.76	104.655
XPOT	O43592	XPOT_HUMAN	LQQPDAKVF	_LQQPDAKVF_.2	_LQQPDAKVF_	Non Numérique	Non Numérique	26387.1	Filtered	Filtered	0.00171135	Filtered	Filtered	60.2805
DNPH1	O43598	DNPH1_HUMAN	RPQSGRVLSA	_RPQSGRVLSA_.3	_RPQSGRVLSA_	Non Numérique	28515.6	18203.1	Filtered	0.00119185	0.000581926	Filtered	26.0036	26.1808
TRAPPC3	O43617;O43617-2	TPPC3_HUMAN	SSELFTLTY	_SSELFTLTY_.1	_SSELFTLTY_	Non Numérique	163488	134827	Filtered	6.25793e-21	3.30763e-32	Filtered	112.944	112.85
TRAPPC3	O43617;O43617-2	TPPC3_HUMAN	SSELFTLTY	_SSELFTLTY_.2	_SSELFTLTY_	Non Numérique	163488	134827	Filtered	2.93486e-25	7.25749e-38	Filtered	112.895	112.849
TRAPPC3	O43617;O43617-2	TPPC3_HUMAN	FVELPDNHSSLIY	_FVELPDNHSSLIY_.2	_FVELPDNHSSLIY_	Non Numérique	295803	212319	Filtered	1.06225e-22	9.33737e-36	Filtered	98.211	98.0058
TRAPPC3	O43617;O43617-2	TPPC3_HUMAN	MYLGITPSI	_M[Oxidation (M)]YLGITPSI_.2	_M[Oxidation (M)]YLGITPSI_	Non Numérique	9723.33	8482.86	Filtered	1.21724e-16	1.40528e-21	Filtered	105.586	105.507
TRAPPC3	O43617;O43617-2	TPPC3_HUMAN	MYLGITPSI	_MYLGITPSI_.1	_MYLGITPSI_	Non Numérique	9723.33	8482.86	Filtered	1.98421e-23	9.96037e-17	Filtered	117.33	117.204
TRAPPC3	O43617;O43617-2	TPPC3_HUMAN	MYLGITPSI	_MYLGITPSI_.2	_MYLGITPSI_	Non Numérique	9723.33	8482.86	Filtered	1.21624e-06	0.000595289	Filtered	117.346	117.198
SNAI2	O43623	SNAI2_HUMAN	LSDPHAIEA	_LSDPHAIEA_.2	_LSDPHAIEA_	Non Numérique	18143.5	17271.7	Filtered	0.000182427	2.36447e-08	Filtered	48.334	48.5162
CHMP2A	O43633	CHM2A_HUMAN	RYVRKFVLM	_RYVRKFVLM_.2	_RYVRKFVLM_	Non Numérique	6497.96	5111.15	Filtered	0.000180795	0.000162263	Filtered	58.2192	58.2741
NCK2	O43639	NCK2_HUMAN	TMDELVEHY	_TM[Oxidation (M)]DELVEHY_.2	_TM[Oxidation (M)]DELVEHY_	Non Numérique	267589	223146	Filtered	2.6e-15	7.7085e-24	Filtered	55.0733	55.3096
NCK2	O43639	NCK2_HUMAN	TMDELVEHY	_TMDELVEHY_.2	_TMDELVEHY_	Non Numérique	267589	223146	Filtered	0.000773125	2.82929e-19	Filtered	69.9311	70.0368
NCK2	O43639	NCK2_HUMAN	GQIGWFPSNY	_GQIGWFPSNY_.2	_GQIGWFPSNY_	Non Numérique	27200.3	24448.7	Filtered	3.49833e-22	1.03836e-30	Filtered	110.29	110.191
NCK2	O43639	NCK2_HUMAN	VPKNYVVVL	_VPKNYVVVL_.2	_VPKNYVVVL_	Non Numérique	26722.4	21658	Filtered	1.78066e-09	1.19905e-17	Filtered	83.234	83.1936
NCK2	O43639	NCK2_HUMAN	SPSDFSVSL	_SPSDFSVSL_.1	_SPSDFSVSL_	Non Numérique	14676.1	621.856	Filtered	0.00313172	0.000795837	Filtered	99.0748	93.9164
PLRG1	O43660;O43660-2	PLRG1_HUMAN	RTAPSGSEY	_RTAPSGSEY_.2	_RTAPSGSEY_	Non Numérique	251663	237984	Filtered	4.54347e-24	5.05908e-37	Filtered	23.9019	24.0373
PLRG1	O43660;O43660-2	PLRG1_HUMAN	HPYPPGPGVAL	_HPYPPGPGVAL_.2	_HPYPPGPGVAL_	Non Numérique	42903.1	42038.7	Filtered	0.000210637	0.000190026	Filtered	74.2236	74.2159
PLRG1	O43660;O43660-2	PLRG1_HUMAN	ATDSYVHKQY	_ATDSYVHKQY_.3	_ATDSYVHKQY_	Non Numérique	10921.3	10343.2	Filtered	0.000545257	0.00255815	Filtered	29.3719	29.5643
PRC1	O43663-4;O43663-2;O43663;O43663-3	PRC1_HUMAN	TYSEFAREL	_TYSEFAREL_.2	_TYSEFAREL_	Non Numérique	1.87984e+06	1.65852e+06	Filtered	3.84641e-23	7.38231e-34	Filtered	71.9559	71.987
PRC1	O43663-4;O43663-2;O43663;O43663-3	PRC1_HUMAN	TYSEFAREL	_TYSEFAREL_.1	_TYSEFAREL_	Non Numérique	1.87984e+06	1.65852e+06	Filtered	0.00104198	0.00166852	Filtered	71.967	72.0112
PRC1	O43663-4;O43663-2;O43663;O43663-3	PRC1_HUMAN	NYYEVHKELF	_NYYEVHKELF_.2	_NYYEVHKELF_	Non Numérique	309383	239706	Filtered	3.16398e-13	1.27553e-17	Filtered	67.1959	67.2018
PRC1	O43663-4;O43663-2;O43663;O43663-3	PRC1_HUMAN	SINSVASTY	_SINSVASTY_.1	_SINSVASTY_	Non Numérique	42533.8	37040.7	Filtered	3.50365e-12	4.02825e-19	Filtered	60.2397	60.4729
PRC1	O43663-4;O43663-2;O43663;O43663-3	PRC1_HUMAN	SINSVASTY	_SINSVASTY_.2	_SINSVASTY_	Non Numérique	42533.8	37040.7	Filtered	2.40873e-06	9.59524e-21	Filtered	60.2174	60.4611
PRC1	O43663-4;O43663-2;O43663;O43663-3	PRC1_HUMAN	YSQEQRQAF	_YSQEQRQAF_.2	_YSQEQRQAF_	Non Numérique	65166.2	60900.7	Filtered	7.54103e-24	9.05908e-38	Filtered	36.7767	36.9218
PRC1	O43663-4;O43663-2;O43663;O43663-3	PRC1_HUMAN	AFMVNGQKF	_AFMVNGQKF_.2	_AFMVNGQKF_	Non Numérique	24787.5	23270.6	Filtered	1.31541e-19	5.96261e-27	Filtered	71.6454	71.6527
ZNF207	O43670-3;O43670-2;O43670;O43670-4	ZN207_HUMAN	VQGPVGTDF	_VQGPVGTDF_.1	_VQGPVGTDF_	Non Numérique	3.57225e+06	3.31727e+06	Filtered	1.34348e-17	2.05794e-27	Filtered	75.9504	76.053
ZNF207	O43670-3;O43670-2;O43670;O43670-4	ZN207_HUMAN	VQGPVGTDF	_VQGPVGTDF_.2	_VQGPVGTDF_	Non Numérique	3.57225e+06	3.31727e+06	Filtered	8.22824e-21	5.14916e-31	Filtered	75.9531	76.0662
NDUFB5	O43674-2;O43674	NDUB5_HUMAN	YVPEHWEYY	_YVPEHWEYY_.2	_YVPEHWEYY_	Non Numérique	22533.3	16704	Filtered	4.25986e-22	7.01936e-32	Filtered	77.2907	77.3313
NDUFB3	O43676	NDUB3_HUMAN	RYMGGFAKSVSF	_RYM[Oxidation (M)]GGFAKSVSF_.3	_RYM[Oxidation (M)]GGFAKSVSF_	Non Numérique	60931.2	55468.5	Filtered	1.76115e-24	8.56284e-37	Filtered	62.0398	62.1479
NDUFB3	O43676	NDUB3_HUMAN	RYMGGFAKSVSF	_RYMGGFAKSVSF_.3	_RYMGGFAKSVSF_	Non Numérique	60931.2	55468.5	Filtered	4.32348e-14	1.04645e-28	Filtered	70.3568	70.364
NDUFB3	O43676	NDUB3_HUMAN	RYMGGFAKSVSF	_RYMGGFAKSVSF_.2	_RYMGGFAKSVSF_	Non Numérique	60931.2	55468.5	Filtered	2.18491e-16	4.05547e-28	Filtered	70.3576	70.3753
NDUFB3	O43676	NDUB3_HUMAN	RYMGGFAKSVSF	_RYM[Oxidation (M)]GGFAKSVSF_.2	_RYM[Oxidation (M)]GGFAKSVSF_	Non Numérique	60931.2	55468.5	Filtered	5.89213e-19	8.12722e-36	Filtered	62.0354	62.1592
NDUFA2	O43678-2;O43678	NDUA2_HUMAN	VQPKLWARY	_VQPKLWARY_.3	_VQPKLWARY_	Non Numérique	88849.4	61502.8	Filtered	1.78519e-19	1.41063e-23	Filtered	60.585	60.672
ASNA1	O43681	ASNA_HUMAN	QFKDPEQTTF	_QFKDPEQTTF_.2	_QFKDPEQTTF_	Non Numérique	49702.6	39109.2	Filtered	1.96422e-10	5.06713e-21	Filtered	60.6432	60.8295
ASNA1	O43681	ASNA_HUMAN	YLDQMEDLY	_YLDQM[Oxidation (M)]EDLY_.1	_YLDQM[Oxidation (M)]EDLY_	Non Numérique	26069.6	Non Numérique	Filtered	0.00173764	Filtered	Filtered	78.9219	Filtered
ASNA1	O43681	ASNA_HUMAN	KYLDQMEDL	_KYLDQMEDL_.2	_KYLDQMEDL_	Non Numérique	10393.6	Non Numérique	Filtered	0.00984778	Filtered	Filtered	75.8918	Filtered
BUB1	O43683-2;O43683-3;O43683	BUB1_HUMAN	GLSKPVSSY	_GLSKPVSSY_.2	_GLSKPVSSY_	Non Numérique	91568.9	81728.7	Filtered	4.32045e-17	3.52509e-25	Filtered	44.3467	44.4291
BUB1	O43683-2;O43683-3;O43683	BUB1_HUMAN	EYNSDLHQF	_EYNSDLHQF_.1	_EYNSDLHQF_	Non Numérique	38259.3	23262.8	Filtered	6.3747e-09	4.95553e-18	Filtered	57.9304	58.1313
BUB1	O43683-2;O43683-3;O43683	BUB1_HUMAN	KLIRGESEF	_KLIRGESEF_.2	_KLIRGESEF_	Non Numérique	19068.3	15695.8	Filtered	4.73095e-10	2.03661e-23	Filtered	45.4007	45.4936
BUB3	O43684-2;O43684	BUB3_HUMAN	SFHNIHNTF	_SFHNIHNTF_.3	_SFHNIHNTF_	Non Numérique	4311256	4.19095e+06	Filtered	1.38887e-21	9.83322e-32	Filtered	45.5026	45.5642
BUB3	O43684-2;O43684	BUB3_HUMAN	SFHNIHNTF	_SFHNIHNTF_.2	_SFHNIHNTF_	Non Numérique	4311256	4.19095e+06	Filtered	3.97048e-23	2.76866e-34	Filtered	45.4802	45.5732
BUB3	O43684-2;O43684	BUB3_HUMAN	SFHNIHNTF	_SFHNIHNTF_.1	_SFHNIHNTF_	Non Numérique	4311256	4.19095e+06	Filtered	7.51927e-12	2.94284e-24	Filtered	45.4965	45.5634
BUB3	O43684-2;O43684	BUB3_HUMAN	RAFPNKQGY	_RAFPNKQGY_.2	_RAFPNKQGY_	Non Numérique	5.04913e+06	4276788	Filtered	8.97741e-21	6.9192e-31	Filtered	29.7393	29.9891
BUB3	O43684-2;O43684	BUB3_HUMAN	RAFPNKQGY	_RAFPNKQGY_.3	_RAFPNKQGY_	Non Numérique	5.04913e+06	4276788	Filtered	3.91651e-18	1.1546e-26	Filtered	29.7628	30.0126
BUB3	O43684-2;O43684	BUB3_HUMAN	RYPTSIASLAF	_RYPTSIASLAF_.2	_RYPTSIASLAF_	Non Numérique	1.28397e+06	1.20142e+06	Filtered	2.26197e-23	9.24293e-37	Filtered	100.117	99.849
BUB3	O43684-2;O43684	BUB3_HUMAN	FPNKQGYVL	_FPNKQGYVL_.2	_FPNKQGYVL_	Non Numérique	135485	143269	Filtered	2.80676e-06	4.28194e-17	Filtered	69.2529	69.233
BUB3	O43684-2;O43684	BUB3_HUMAN	KYQHTGAVL	_KYQHTGAVL_.2	_KYQHTGAVL_	Non Numérique	80176.1	70655.5	Filtered	9.26923e-17	2.28853e-27	Filtered	32.2218	32.3408
BUB3	O43684-2;O43684	BUB3_HUMAN	YLDPSPEVQK	_YLDPSPEVQK_.2	_YLDPSPEVQK_	Non Numérique	51629.1	41196.4	Filtered	6.42553e-06	1.06119e-15	Filtered	51.9328	52.2417
BUB3	O43684-2;O43684	BUB3_HUMAN	EQIYPVNAISF	_EQIYPVNAISF_.2	_EQIYPVNAISF_	Non Numérique	1846.21	1399.77	Filtered	1.56569e-05	0.00049044	Filtered	117.501	117.376
SULT1B1	O43704	ST1B1_HUMAN	ARNAKDVSV	_ARNAKDVSV_.2	_ARNAKDVSV_	Non Numérique	Non Numérique	4041.87	Filtered	Filtered	0.00206635	Filtered	Filtered	44.9886
ACTN4	O43707;O43707-2;O43707-3	ACTN4_HUMAN	AIDQLHLEY	_AIDQLHLEY_.2	_AIDQLHLEY_	Non Numérique	2.32864e+06	1.75681e+06	Filtered	1.89163e-17	4.0849e-30	Filtered	82.9437	82.9241
ACTN4	O43707;O43707-2;O43707-3	ACTN4_HUMAN	AIDQLHLEY	_AIDQLHLEY_.1	_AIDQLHLEY_	Non Numérique	2.32864e+06	1.75681e+06	Filtered	2.90327e-20	2.55226e-18	Filtered	82.9704	82.9195
ACTN4	O43707;O43707-2;O43707-3	ACTN4_HUMAN	KQYERSIVDY	_KQYERSIVDY_.2	_KQYERSIVDY_	Non Numérique	47002.7	37174.2	Filtered	2.58299e-21	3.71597e-30	Filtered	47.6169	47.8043
ACTN4	O43707;O43707-2;O43707-3	ACTN4_HUMAN	PYTTVTPQI	_PYTTVTPQI_.2	_PYTTVTPQI_	Non Numérique	21600.8	20346.9	Filtered	3.85579e-19	3.45735e-17	Filtered	83.0511	83.089
ACTN4	O43707;O43707-2;O43707-3	ACTN4_HUMAN	VPQKTIQEM	_VPQKTIQEM[Oxidation (M)]_.2	_VPQKTIQEM[Oxidation (M)]_	Non Numérique	14953.8	12865.2	Filtered	0.00213134	0.0047432	Filtered	30.0111	30.1982
ACTN4;ACTN4;ACTN4;ACTN1;ACTN1;ACTN1;ACTN1	O43707;O43707-2;O43707-3;P12814-2;P12814;P12814-3;P12814-4	ACTN4_HUMAN;ACTN4_HUMAN;ACTN4_HUMAN;ACTN1_HUMAN;ACTN1_HUMAN;ACTN1_HUMAN;ACTN1_HUMAN	LIFDNKHTNY	_LIFDNKHTNY_.3	_LIFDNKHTNY_	Non Numérique	78419.7	66803.8	Filtered	5.40982e-18	2.84414e-26	Filtered	58.1058	58.2389
ACTN4;ACTN4;ACTN4;ACTN1;ACTN1;ACTN1;ACTN1	O43707;O43707-2;O43707-3;P12814-2;P12814;P12814-3;P12814-4	ACTN4_HUMAN;ACTN4_HUMAN;ACTN4_HUMAN;ACTN1_HUMAN;ACTN1_HUMAN;ACTN1_HUMAN;ACTN1_HUMAN	LIFDNKHTNY	_LIFDNKHTNY_.2	_LIFDNKHTNY_	Non Numérique	78419.7	66803.8	Filtered	1.70323e-17	3.01457e-21	Filtered	58.1002	58.2438
ACTN4;ACTN4;ACTN4;ACTN1;ACTN1;ACTN1;ACTN1	O43707;O43707-2;O43707-3;P12814-2;P12814;P12814-3;P12814-4	ACTN4_HUMAN;ACTN4_HUMAN;ACTN4_HUMAN;ACTN1_HUMAN;ACTN1_HUMAN;ACTN1_HUMAN;ACTN1_HUMAN	ALIFDNKHTNY	_ALIFDNKHTNY_.3	_ALIFDNKHTNY_	Non Numérique	6596.97	7060.11	Filtered	0.000240599	0.00318421	Filtered	61.1513	61.2019
GSTZ1	O43708-2;O43708	MAAI_HUMAN	GGIQPLQNL	_GGIQPLQNL_.2	_GGIQPLQNL_	Non Numérique	1.13148e+06	1.10502e+06	Filtered	5.38991e-23	3.87292e-26	Filtered	61.4347	61.642
WBSCR22	O43709;O43709-3;O43709-2	WBS22_HUMAN	RMIDIQTRM	_RMIDIQTRM_.3	_RMIDIQTRM_	Non Numérique	121231	123182	Filtered	6.30144e-05	0.000304305	Filtered	60.3863	60.5047
WBSCR22	O43709;O43709-3;O43709-2	WBS22_HUMAN	RMIDIQTRM	_RMIDIQTRM_.2	_RMIDIQTRM_	Non Numérique	121231	123182	Filtered	2.2951e-05	0.000770403	Filtered	60.3692	60.5189
HTATSF1	O43719	HTSF1_HUMAN	IMRDPQTEEF	_IMRDPQTEEF_.2	_IMRDPQTEEF_	Non Numérique	7363.12	6092.25	Filtered	2.17996e-11	9.0444e-18	Filtered	58.283	58.4633
HTATSF1	O43719	HTSF1_HUMAN	IMRDPQTEEF	_IM[Oxidation (M)]RDPQTEEF_.2	_IM[Oxidation (M)]RDPQTEEF_	Non Numérique	7363.12	6092.25	Filtered	6.85015e-11	9.65814e-14	Filtered	48.8243	49.001
TRAF3IP2	O43734-5;O43734-2;O43734	CIKS_HUMAN	VPRPPSNPP	_VPRPPSNPP_.2	_VPRPPSNPP_	Non Numérique	741916	674544	Filtered	1.04304e-25	1.89808e-25	Filtered	45.1747	45.3177
TRAF3IP2	O43734-5;O43734-2;O43734	CIKS_HUMAN	APPRGPLPTL	_APPRGPLPTL_.2	_APPRGPLPTL_	Non Numérique	339797	292886	Filtered	1.04986e-24	5.63352e-37	Filtered	78.7894	78.6789
TRAF3IP2	O43734-5;O43734-2;O43734	CIKS_HUMAN	HQVPYGHDY	_HQVPYGHDY_.2	_HQVPYGHDY_	Non Numérique	15994.7	13511.8	Filtered	3.26017e-06	2.41515e-06	Filtered	34.4195	34.601
CYTH3	O43739-2;O43739	CYH3_HUMAN	MMEAFASRY	_MMEAFASRY_.2	_MMEAFASRY_	Non Numérique	35433.6	36024.3	Filtered	0.000123315	0.000227965	Filtered	69.3115	69.4377
CYTH3	O43739-2;O43739	CYH3_HUMAN	MMEAFASRY	_M[Oxidation (M)]M[Oxidation (M)]EAFASRY_.2	_M[Oxidation (M)]M[Oxidation (M)]EAFASRY_	Non Numérique	35433.6	36024.3	Filtered	1.19656e-14	4.63488e-17	Filtered	48.3135	48.5636
CYTH3	O43739-2;O43739	CYH3_HUMAN	KPTAERFIAM	_KPTAERFIAM[Oxidation (M)]_.2	_KPTAERFIAM[Oxidation (M)]_	Non Numérique	29659	27829.9	Filtered	0.00246352	0.00245006	Filtered	44.462	44.5287
AP1G1	O43747;O43747-2	AP1G1_HUMAN	AGIPSITAY	_AGIPSITAY_.1	_AGIPSITAY_	Non Numérique	156535	136329	Filtered	3.33878e-18	2.62171e-30	Filtered	92.6944	92.6348
AP1G1	O43747;O43747-2	AP1G1_HUMAN	AGIPSITAY	_AGIPSITAY_.2	_AGIPSITAY_	Non Numérique	156535	136329	Filtered	3.70799e-06	1.00594e-08	Filtered	92.6971	92.648
SYNGR1	O43759-2;O43759-3;O43759	SNG1_HUMAN	VYFPQISSV	_VYFPQISSV_.2	_VYFPQISSV_	Non Numérique	9172.7	7788.88	Filtered	2.33092e-13	5.2013e-17	Filtered	108.627	108.537
SGTA	O43765	SGTA_HUMAN	ELDPDNETY	_ELDPDNETY_.1	_ELDPDNETY_	Non Numérique	259940	243564	Filtered	2.73509e-18	3.7921e-28	Filtered	58.0661	58.3456
SGTA	O43765	SGTA_HUMAN	ELDPDNETY	_ELDPDNETY_.2	_ELDPDNETY_	Non Numérique	259940	243564	Filtered	3.35859e-17	1.50266e-25	Filtered	58.1125	58.3607
SGTA	O43765	SGTA_HUMAN	HFYGKAIEL	_HFYGKAIEL_.2	_HFYGKAIEL_	Non Numérique	42742.2	33209.4	Filtered	2.75961e-08	8.09287e-14	Filtered	64.9962	64.9953
SGTA	O43765	SGTA_HUMAN	HFYGKAIEL	_HFYGKAIEL_.3	_HFYGKAIEL_	Non Numérique	42742.2	33209.4	Filtered	0.0011403	0.00520107	Filtered	64.9935	65.0084
NARS	O43776	SYNC_HUMAN	STESSVAVY	_STESSVAVY_.1	_STESSVAVY_	Non Numérique	1427195	1.28674e+06	Filtered	1.38247e-13	6.45729e-22	Filtered	57.4513	57.6837
NARS	O43776	SYNC_HUMAN	STESSVAVY	_STESSVAVY_.2	_STESSVAVY_	Non Numérique	1427195	1.28674e+06	Filtered	2.87314e-19	9.30109e-31	Filtered	57.4708	57.6667
NARS	O43776	SYNC_HUMAN	KQAPGGHEL	_KQAPGGHEL_.2	_KQAPGGHEL_	Non Numérique	6529.26	6971.73	Filtered	4.60421e-10	2.62088e-10	Filtered	18.944	19.053
DYRK3	O43781-2;O43781	DYRK3_HUMAN	RVYDHKLRQY	_RVYDHKLRQY_.3	_RVYDHKLRQY_	Non Numérique	Non Numérique	7242.86	Filtered	Filtered	0.0087512	Filtered	Filtered	25.0183
SPOP;SPOPL	O43791;Q6IQ16	SPOP_HUMAN;SPOPL_HUMAN	KAMESQRAY	_KAMESQRAY_.2	_KAMESQRAY_	Non Numérique	3233.5	Non Numérique	Filtered	0.000406505	Filtered	Filtered	18.7214	Filtered
MYO1B	O43795-2;O43795	MYO1B_HUMAN	IFIRNPRTLF	_IFIRNPRTLF_.3	_IFIRNPRTLF_	Non Numérique	3.08793e+06	2959332	Filtered	5.61284e-23	3.10799e-32	Filtered	84.2047	84.1543
MYO1B	O43795-2;O43795	MYO1B_HUMAN	IFIRNPRTLF	_IFIRNPRTLF_.2	_IFIRNPRTLF_	Non Numérique	3.08793e+06	2959332	Filtered	9.51093e-25	1.74376e-38	Filtered	84.216	84.1656
MYO1B	O43795-2;O43795	MYO1B_HUMAN	FVDKNNDLLY	_FVDKNNDLLY_.2	_FVDKNNDLLY_	Non Numérique	2.86191e+06	2.36317e+06	Filtered	2.80877e-12	1.60227e-22	Filtered	73.4331	73.441
MYO1B	O43795-2;O43795	MYO1B_HUMAN	FVDKNNDLLY	_FVDKNNDLLY_.1	_FVDKNNDLLY_	Non Numérique	2.86191e+06	2.36317e+06	Filtered	9.4466e-12	2.47908e-12	Filtered	73.4304	73.433
MYO1B	O43795-2;O43795	MYO1B_HUMAN	FTDQQKLIY	_FTDQQKLIY_.2	_FTDQQKLIY_	Non Numérique	742122	631754	Filtered	1.77925e-18	9.18342e-26	Filtered	67.8863	67.9547
MYO1B	O43795-2;O43795	MYO1B_HUMAN	FTDQQKLIY	_FTDQQKLIY_.1	_FTDQQKLIY_	Non Numérique	742122	631754	Filtered	0.00016493	4.46714e-10	Filtered	67.8545	67.949
MYO1B	O43795-2;O43795	MYO1B_HUMAN	ASELFKDKKALY	_ASELFKDKKALY_.3	_ASELFKDKKALY_	Non Numérique	27407	21215.2	Filtered	3.89362e-22	2.8491e-34	Filtered	53.1346	53.2502
MYO1B	O43795-2;O43795	MYO1B_HUMAN	ASELFKDKKALY	_ASELFKDKKALY_.2	_ASELFKDKKALY_	Non Numérique	27407	21215.2	Filtered	0.000103313	0.000331986	Filtered	53.1511	53.2562
MYO1B	O43795-2;O43795	MYO1B_HUMAN	RPPTAGSQF	_RPPTAGSQF_.2	_RPPTAGSQF_	Non Numérique	37521.8	38352.8	Filtered	2.84816e-08	2.49667e-14	Filtered	38.7829	38.9073
MYO1B	O43795-2;O43795	MYO1B_HUMAN	KPESRVNGL	_KPESRVNGL_.2	_KPESRVNGL_	Non Numérique	22231.7	20281	Filtered	2.33097e-20	1.8846e-26	Filtered	27.133	27.2029
MYO1B	O43795-2;O43795	MYO1B_HUMAN	YQQTKSSAL	_YQQTKSSAL_.2	_YQQTKSSAL_	Non Numérique	16860.5	16737.8	Filtered	1.52629e-05	7.47496e-05	Filtered	28.745	28.8486
SLC25A17	O43808	PM34_HUMAN	KAIATTVTY	_KAIATTVTY_.2	_KAIATTVTY_	Non Numérique	230736	192883	Filtered	4.40588e-23	2.84092e-34	Filtered	52.4981	52.7182
SLC25A17	O43808	PM34_HUMAN	KAIATTVTY	_KAIATTVTY_.1	_KAIATTVTY_	Non Numérique	230736	192883	Filtered	7.20761e-12	1.08652e-16	Filtered	52.5152	52.7144
NUDT21	O43809	CPSF5_HUMAN	YTFGTKEPLY	_YTFGTKEPLY_.2	_YTFGTKEPLY_	Non Numérique	146257	133012	Filtered	6.60584e-13	8.99283e-22	Filtered	76.5511	76.6073
NUDT21	O43809	CPSF5_HUMAN	LYPLTNYTF	_LYPLTNYTF_.2	_LYPLTNYTF_	Non Numérique	100205	98670.1	Filtered	5.51113e-20	8.10334e-32	Filtered	116.564	116.449
NUDT21	O43809	CPSF5_HUMAN	ALFAVPKNY	_ALFAVPKNY_.2	_ALFAVPKNY_	Non Numérique	9117.15	8750.38	Filtered	1.01716e-19	1.07151e-29	Filtered	82.5863	82.4986
LANCL1	O43813	LANC1_HUMAN	FTAKSPLMY	_FTAKSPLM[Oxidation (M)]Y_.2	_FTAKSPLM[Oxidation (M)]Y_	Non Numérique	592870	539352	Filtered	3.54457e-18	9.88192e-24	Filtered	68.6052	68.7156
LANCL1	O43813	LANC1_HUMAN	FTAKSPLMY	_FTAKSPLMY_.2	_FTAKSPLMY_	Non Numérique	592870	539352	Filtered	2.1666e-11	1.03417e-29	Filtered	75.7485	75.8196
LANCL1	O43813	LANC1_HUMAN	FTAKSPLMY	_FTAKSPLM[Oxidation (M)]Y_.1	_FTAKSPLM[Oxidation (M)]Y_	Non Numérique	592870	539352	Filtered	5.66618e-05	1.18052e-13	Filtered	68.5913	68.686
LANCL1	O43813	LANC1_HUMAN	YYVGAAHGL	_YYVGAAHGL_.2	_YYVGAAHGL_	Non Numérique	280229	231793	Filtered	8.15205e-21	3.26336e-27	Filtered	59.4507	59.6311
LANCL1	O43813	LANC1_HUMAN	SLVKPSVDY	_SLVKPSVDY_.2	_SLVKPSVDY_	Non Numérique	204632	26410.8	Filtered	0.00258551	0.00225649	Filtered	62.2197	59.7262
LANCL1	O43813	LANC1_HUMAN	KIDPHAPNEMLY	_KIDPHAPNEM[Oxidation (M)]LY_.3	_KIDPHAPNEM[Oxidation (M)]LY_	Non Numérique	22419.5	30434.5	Filtered	5.20782e-10	7.33243e-09	Filtered	55.8674	56.1768
LANCL1	O43813	LANC1_HUMAN	KIDPHAPNEMLY	_KIDPHAPNEMLY_.2	_KIDPHAPNEMLY_	Non Numérique	22419.5	30434.5	Filtered	3.36036e-05	6.72344e-11	Filtered	66.0896	66.1737
LANCL1	O43813	LANC1_HUMAN	KIDPHAPNEMLY	_KIDPHAPNEM[Oxidation (M)]LY_.2	_KIDPHAPNEM[Oxidation (M)]LY_	Non Numérique	22419.5	30434.5	Filtered	6.71107e-19	7.87092e-15	Filtered	55.8641	56.0222
LANCL1	O43813	LANC1_HUMAN	RAFPNPYADY	_RAFPNPYADY_.2	_RAFPNPYADY_	Non Numérique	42810.2	34178.3	Filtered	2.75085e-17	6.4162e-27	Filtered	70.7668	70.8369
STRN	O43815-2;O43815	STRN_HUMAN	APAKKSTSL	_APAKKSTSL_.2	_APAKKSTSL_	Non Numérique	27117.1	20357.2	Filtered	9.56806e-08	0.000266309	Filtered	12.8472	12.8895
AKAP8	O43823	AKAP8_HUMAN	GSDRNGSFGGQY	_GSDRNGSFGGQY_.2	_GSDRNGSFGGQY_	Non Numérique	64473.3	62902.9	Filtered	6.4795e-25	1.50453e-36	Filtered	40.0083	40.1535
SLC37A4	O43826;O43826-2	G6PT1_HUMAN	YFNRKTFSF	_YFNRKTFSF_.2	_YFNRKTFSF_	Non Numérique	10109.1	7747.07	Filtered	4.89226e-05	4.59638e-15	Filtered	67.1768	67.167
NRDC	O43847;O43847-2	NRDC_HUMAN	PSDPKQYRY	_PSDPKQYRY_.3	_PSDPKQYRY_	Non Numérique	8525751	7.29295e+06	Filtered	1.55248e-17	2.06293e-25	Filtered	30.2646	30.4517
NRDC	O43847;O43847-2	NRDC_HUMAN	PSDPKQYRY	_PSDPKQYRY_.2	_PSDPKQYRY_	Non Numérique	8525751	7.29295e+06	Filtered	1.86829e-25	2.5308e-38	Filtered	30.2434	30.4305
NRDC	O43847;O43847-2	NRDC_HUMAN	TYLPTSPLL	_TYLPTSPLL_.1	_TYLPTSPLL_	Non Numérique	6.50595e+06	5.74045e+06	Filtered	8.72382e-15	1.32775e-23	Filtered	115.699	115.563
NRDC	O43847;O43847-2	NRDC_HUMAN	TYLPTSPLL	_TYLPTSPLL_.2	_TYLPTSPLL_	Non Numérique	6.50595e+06	5.74045e+06	Filtered	2.30607e-22	1.53138e-32	Filtered	115.708	115.546
NRDC	O43847;O43847-2	NRDC_HUMAN	YYQSGTRSL	_YYQSGTRSL_.2	_YYQSGTRSL_	Non Numérique	642045	584354	Filtered	4.82386e-20	6.32421e-30	Filtered	39.6381	39.7729
NRDC	O43847;O43847-2	NRDC_HUMAN	KYIATDFTL	_KYIATDFTL_.2	_KYIATDFTL_	Non Numérique	444355	242370	Filtered	6.01854e-20	3.27155e-27	Filtered	89.2613	89.1807
NRDC	O43847;O43847-2	NRDC_HUMAN	KYIATDFTL	_KYIATDFTL_.1	_KYIATDFTL_	Non Numérique	444355	242370	Filtered	Filtered	0.0005922	Filtered	Filtered	89.1615
NRDC	O43847;O43847-2	NRDC_HUMAN	ALPPQQQHY	_ALPPQQQHY_.2	_ALPPQQQHY_	Non Numérique	408640	318636	Filtered	9.94466e-11	1.63062e-06	Filtered	40.8319	40.4311
NRDC	O43847;O43847-2	NRDC_HUMAN	LTDEGYEHFY	_LTDEGYEHFY_.2	_LTDEGYEHFY_	Non Numérique	104867	90302.8	Filtered	2.29503e-10	1.69422e-20	Filtered	70.5434	70.6082
NRDC	O43847;O43847-2	NRDC_HUMAN	PSDPKQYRYI	_PSDPKQYRYI_.3	_PSDPKQYRYI_	Non Numérique	46746.4	39210	Filtered	3.81334e-23	2.59421e-33	Filtered	47.4594	47.6624
NRDC	O43847;O43847-2	NRDC_HUMAN	PSDPKQYRYI	_PSDPKQYRYI_.2	_PSDPKQYRYI_	Non Numérique	46746.4	39210	Filtered	6.08434e-05	6.14792e-06	Filtered	47.4957	47.6672
NRDC	O43847;O43847-2	NRDC_HUMAN	RPSDANRKEML	_RPSDANRKEML_.3	_RPSDANRKEML_	Non Numérique	68970.9	64760.1	Filtered	2.2505e-23	8.7776e-33	Filtered	24.4335	24.5164
NRDC	O43847;O43847-2	NRDC_HUMAN	STESMDFLKY	_STESMDFLKY_.2	_STESMDFLKY_	Non Numérique	22322.3	24687.3	Filtered	2.22857e-08	1.20971e-09	Filtered	87.3047	87.2548
NRDC	O43847;O43847-2	NRDC_HUMAN	STESMDFLKY	_STESM[Oxidation (M)]DFLKY_.2	_STESM[Oxidation (M)]DFLKY_	Non Numérique	22322.3	24687.3	Filtered	0.0018783	0.000263398	Filtered	71.4315	71.3972
NRDC	O43847;O43847-2	NRDC_HUMAN	EADVAQLEY	_EADVAQLEY_.2	_EADVAQLEY_	Non Numérique	20776.5	15155.4	Filtered	0.00035227	0.000109948	Filtered	76.4315	76.5714
NRDC	O43847;O43847-2	NRDC_HUMAN	EADVAQLEY	_EADVAQLEY_.1	_EADVAQLEY_	Non Numérique	20776.5	15155.4	Filtered	0.000705883	0.000376504	Filtered	76.458	76.6031
NRDC	O43847;O43847-2	NRDC_HUMAN	FQFDVQRKY	_FQFDVQRKY_.3	_FQFDVQRKY_	Non Numérique	23666	21431.7	Filtered	1.26076e-09	2.18142e-18	Filtered	63.2606	63.2799
NRDC	O43847;O43847-2	NRDC_HUMAN	VPQKANLVL	_VPQKANLVL_.2	_VPQKANLVL_	Non Numérique	20552.4	19043.4	Filtered	5.23035e-08	2.16e-07	Filtered	67.4167	67.4226
NRDC	O43847;O43847-2	NRDC_HUMAN	AFNTQVTAL	_AFNTQVTAL_.1	_AFNTQVTAL_	Non Numérique	2218.12	2347.29	Filtered	0.000415774	6.7904e-05	Filtered	86.0144	86.0273
NRDC	O43847;O43847-2	NRDC_HUMAN	LTDPFDTPAFN	_LTDPFDTPAFN_.2	_LTDPFDTPAFN_	Non Numérique	Non Numérique	7157.78	Filtered	Filtered	0.00378784	Filtered	Filtered	84.8133
AHCYL1	O43865;O43865-2	SAHH2_HUMAN	KYPNVFKKI	_KYPNVFKKI_.3	_KYPNVFKKI_	Non Numérique	13352677	11692770	Filtered	2.11843e-24	1.2737e-36	Filtered	50.0953	50.3824
AHCYL1	O43865;O43865-2	SAHH2_HUMAN	KYPNVFKKI	_KYPNVFKKI_.2	_KYPNVFKKI_	Non Numérique	13352677	11692770	Filtered	8.0648e-21	2.85899e-30	Filtered	50.0585	50.309
AHCYL1	O43865;O43865-2	SAHH2_HUMAN	VYKKYPNVF	_VYKKYPNVF_.2	_VYKKYPNVF_	Non Numérique	816288	679654	Filtered	9.1894e-16	7.54189e-22	Filtered	55.1359	55.2626
AHCYL1	O43865;O43865-2	SAHH2_HUMAN	WPDGKRVVL	_WPDGKRVVL_.2	_WPDGKRVVL_	Non Numérique	127413	93406.5	Filtered	5.92029e-16	2.84243e-15	Filtered	65.8732	65.8528
AHCYL1	O43865;O43865-2	SAHH2_HUMAN	KEIEDAEKY	_KEIEDAEKY_.3	_KEIEDAEKY_	Non Numérique	17386.9	12611.9	Filtered	0.000256189	0.000217412	Filtered	30.7035	30.901
AHCYL1	O43865;O43865-2	SAHH2_HUMAN	KEIEDAEKY	_KEIEDAEKY_.2	_KEIEDAEKY_	Non Numérique	17386.9	12611.9	Filtered	9.99133e-22	4.20497e-33	Filtered	30.7177	30.9152
AHCYL1	O43865;O43865-2	SAHH2_HUMAN	ALAEAGVAVF	_ALAEAGVAVF_.2	_ALAEAGVAVF_	Non Numérique	14330.3	14464.6	Filtered	3.80655e-19	8.88609e-29	Filtered	102.618	102.519
AHCYL1;AHCYL1;AHCYL2;AHCYL2;AHCYL2;AHCYL2	O43865;O43865-2;Q96HN2-4;Q96HN2-3;Q96HN2-2;Q96HN2	SAHH2_HUMAN;SAHH2_HUMAN;SAHH3_HUMAN;SAHH3_HUMAN;SAHH3_HUMAN;SAHH3_HUMAN	RYKQDVYLL	_RYKQDVYLL_.2	_RYKQDVYLL_	Non Numérique	867416	646656	Filtered	5.11996e-22	9.96666e-36	Filtered	64.9734	64.9464
AHCYL1;AHCYL1;AHCYL2;AHCYL2;AHCYL2;AHCYL2	O43865;O43865-2;Q96HN2-4;Q96HN2-3;Q96HN2-2;Q96HN2	SAHH2_HUMAN;SAHH2_HUMAN;SAHH3_HUMAN;SAHH3_HUMAN;SAHH3_HUMAN;SAHH3_HUMAN	RYKQDVYLL	_RYKQDVYLL_.3	_RYKQDVYLL_	Non Numérique	867416	646656	Filtered	3.44887e-21	1.11563e-34	Filtered	64.9633	64.9154
AHCYL1;AHCYL1;AHCYL2;AHCYL2;AHCYL2;AHCYL2	O43865;O43865-2;Q96HN2-4;Q96HN2-3;Q96HN2-2;Q96HN2	SAHH2_HUMAN;SAHH2_HUMAN;SAHH3_HUMAN;SAHH3_HUMAN;SAHH3_HUMAN;SAHH3_HUMAN	KPLAGAKIV	_KPLAGAKIV_.2	_KPLAGAKIV_	Non Numérique	96267.1	86025.6	Filtered	3.22296e-25	5.49381e-36	Filtered	43.218	43.2224
XPNPEP2	O43895	XPP2_HUMAN	VPTAVLLSA	_VPTAVLLSA_.1	_VPTAVLLSA_	Non Numérique	536027	Non Numérique	Filtered	0.00711356	Filtered	Filtered	95.6831	Filtered
EXTL3	O43909	EXTL3_HUMAN	KSDTQNLLY	_KSDTQNLLY_.2	_KSDTQNLLY_	Non Numérique	586663	459021	Filtered	2.88091e-18	3.81795e-25	Filtered	58.4562	58.579
EXTL3	O43909	EXTL3_HUMAN	VISQTEHSY	_VISQTEHSY_.2	_VISQTEHSY_	Non Numérique	10461.9	4114.19	Filtered	3.14404e-05	2.67523e-06	Filtered	109.083	109.036
EXTL3	O43909	EXTL3_HUMAN	SPKLPSEDL	_SPKLPSEDL_.2	_SPKLPSEDL_	Non Numérique	4103.42	1988.38	Filtered	0.00509669	0.000268585	Filtered	62.779	62.8924
ORC5	O43913	ORC5_HUMAN	RVAPTANIF	_RVAPTANIF_.2	_RVAPTANIF_	Non Numérique	321209	259316	Filtered	1.61495e-25	3.58723e-37	Filtered	72.4226	72.4366
ORC5	O43913	ORC5_HUMAN	SQITSLVTL	_SQITSLVTL_.2	_SQITSLVTL_	Non Numérique	1721.39	1617.78	Filtered	0.00104487	0.000146185	Filtered	110.143	110.043
TYROBP	O43914-3;O43914-2;O43914	TYOBP_HUMAN	YSDLNTQRPYY	_YSDLNTQRPYY_.2	_YSDLNTQRPYY_	Non Numérique	Non Numérique	28790.3	Filtered	Filtered	0.00931607	Filtered	Filtered	59.8402
NDUFS5	O43920	NDUS5_HUMAN	PFLDIQKRF	_PFLDIQKRF_.3	_PFLDIQKRF_	Non Numérique	41542220	37255944	Filtered	1.3517e-23	2.91176e-33	Filtered	79.4397	79.3251
NDUFS5	O43920	NDUS5_HUMAN	PFLDIQKRF	_PFLDIQKRF_.2	_PFLDIQKRF_	Non Numérique	41542220	37255944	Filtered	2.10628e-21	1.50647e-30	Filtered	79.4382	79.2714
NDUFS5	O43920	NDUS5_HUMAN	KYTPPPHHI	_KYTPPPHHI_.3	_KYTPPPHHI_	Non Numérique	18851800	18130730	Filtered	5.22702e-23	1.98435e-34	Filtered	26.2964	26.4997
NDUFS5	O43920	NDUS5_HUMAN	KYTPPPHHI	_KYTPPPHHI_.2	_KYTPPPHHI_	Non Numérique	18851800	18130730	Filtered	2.44996e-23	6.76183e-36	Filtered	26.2886	26.4762
NDUFS5	O43920	NDUS5_HUMAN	FLDIQKRF	_FLDIQKRF_.2	_FLDIQKRF_	Non Numérique	3271107	2.80777e+06	Filtered	8.44431e-24	5.00526e-35	Filtered	79.4464	79.3319
Non Numérique		O43929;CON__Q2YDI2;O43929-2;O43929-3	IYEEEPFNF	_IYEEEPFNF_.2	_IYEEEPFNF_	Non Numérique	809341	753251	Filtered	6.26536e-22	4.736e-34	Filtered	107.715	107.604
Non Numérique		O43929;CON__Q2YDI2;O43929-2;O43929-3	IYEEEPFNF	_IYEEEPFNF_.1	_IYEEEPFNF_	Non Numérique	809341	753251	Filtered	1.91586e-22	3.59436e-31	Filtered	107.698	107.619
Non Numérique		O43929;CON__Q2YDI2;O43929-2;O43929-3	RQSPHSNLF	_RQSPHSNLF_.3	_RQSPHSNLF_	Non Numérique	188099	177020	Filtered	1.02598e-17	1.59105e-26	Filtered	38.9351	39.0125
Non Numérique		O43929;CON__Q2YDI2;O43929-2;O43929-3	YNFEKPVVM	_YNFEKPVVM_.2	_YNFEKPVVM_	Non Numérique	37942	33941.3	Filtered	1.11989e-05	2.63177e-14	Filtered	78.9576	78.88
PEX1	O43933-2;O43933	PEX1_HUMAN	GADLKALLY	_GADLKALLY_.2	_GADLKALLY_	Non Numérique	5725.76	4121.48	Filtered	1.09064e-06	0.00227264	Filtered	90.6648	90.5895
PEX1	O43933-2;O43933	PEX1_HUMAN	ISEEDIKTVFY	_ISEEDIKTVFY_.2	_ISEEDIKTVFY_	Non Numérique	1448.09	2299.21	Filtered	0.00687718	1.61595e-09	Filtered	91.8293	91.7026
MFSD11	O43934-2;O43934	MFS11_HUMAN	RTDFHGSGY	_RTDFHGSGY_.2	_RTDFHGSGY_	Non Numérique	108633	85881.8	Filtered	2.433e-19	2.37849e-27	Filtered	28.264	28.3886
TIMM8A	O60220	TIM8A_HUMAN	RFIDTSQFI	_RFIDTSQFI_.2	_RFIDTSQFI_	Non Numérique	51226.9	48109.7	Filtered	4.28764e-20	9.27987e-26	Filtered	92.6399	92.5489
DHX16	O60231	DHX16_HUMAN	TSERTVLRY	_TSERTVLRY_.3	_TSERTVLRY_	Non Numérique	5005365	4.65643e+06	Filtered	2.5539e-21	3.09589e-30	Filtered	41.9912	42.0423
DHX16	O60231	DHX16_HUMAN	TSERTVLRY	_TSERTVLRY_.2	_TSERTVLRY_	Non Numérique	5005365	4.65643e+06	Filtered	5.52157e-24	6.45308e-36	Filtered	42.0002	42.0304
DHX16	O60231	DHX16_HUMAN	SERTVLRY	_SERTVLRY_.2	_SERTVLRY_	Non Numérique	188400	163043	Filtered	6.35462e-25	6.65281e-37	Filtered	41.998	42.0281
DHX16	O60231	DHX16_HUMAN	VFIHPNSSLF	_VFIHPNSSLF_.2	_VFIHPNSSLF_	Non Numérique	85369.3	85832.2	Filtered	1.02461e-12	1.32875e-20	Filtered	94.0639	93.8997
DHX16	O60231	DHX16_HUMAN	VPEIQRTSL	_VPEIQRTSL_.2	_VPEIQRTSL_	Non Numérique	75765.9	67225.6	Filtered	4.17452e-24	8.3985e-36	Filtered	61.923	62.0573
DHX16	O60231	DHX16_HUMAN	NPRTGMESL	_NPRTGM[Oxidation (M)]ESL_.2	_NPRTGM[Oxidation (M)]ESL_	Non Numérique	38039.9	33333.1	Filtered	1.52991e-18	2.73609e-32	Filtered	31.0553	31.211
DHX16	O60231	DHX16_HUMAN	NPRTGMESL	_NPRTGMESL_.2	_NPRTGMESL_	Non Numérique	38039.9	33333.1	Filtered	2.09025e-09	1.54713e-14	Filtered	46.5064	46.6674
DHX16	O60231	DHX16_HUMAN	LSEPDLASY	_LSEPDLASY_.1	_LSEPDLASY_	Non Numérique	11204	36341.3	Filtered	0.000114273	0.00123403	Filtered	81.4996	75.103
BNIP3L	O60238-2;O60238	BNI3L_HUMAN	RLSTPSASTY	_RLSTPSASTY_.2	_RLSTPSASTY_	Non Numérique	275589	221707	Filtered	1.23665e-23	3.44768e-35	Filtered	46.4826	46.7324
SH3BP5	O60239	3BP5_HUMAN	RAAKETISL	_RAAKETISL_.2	_RAAKETISL_	Non Numérique	3869.51	Non Numérique	Filtered	0.00867425	Filtered	Filtered	42.4519	Filtered
ADGRB2	O60241-4;O60241-3;O60241-2;O60241	AGRB2_HUMAN	LPPPRPPLA	_LPPPRPPLA_.2	_LPPPRPPLA_	Non Numérique	3.06663e+06	2.72982e+06	Filtered	1.07998e-24	7.9095e-35	Filtered	69.1976	69.216
MED14	O60244	MED14_HUMAN	KQPGTSGAY	_KQPGTSGAY_.2	_KQPGTSGAY_	Non Numérique	133785	125705	Filtered	0.000898335	0.000199519	Filtered	21.9081	22.1062
MED14	O60244	MED14_HUMAN	SPRAGTSSQTM	_SPRAGTSSQTM[Oxidation (M)]_.2	_SPRAGTSSQTM[Oxidation (M)]_	Non Numérique	Non Numérique	1675.74	Filtered	Filtered	0.000489993	Filtered	Filtered	12.6873
PRPSAP2;PRPSAP2;PRPSAP2;PRPSAP1;PRPSAP2;PRPSAP1	O60256-4;O60256-3;O60256-2;Q14558;O60256;Q14558-2	KPRB_HUMAN;KPRB_HUMAN;KPRB_HUMAN;KPRA_HUMAN;KPRB_HUMAN;KPRA_HUMAN	HQKEIQGFF	_HQKEIQGFF_.2	_HQKEIQGFF_	Non Numérique	Non Numérique	1784.5	Filtered	Filtered	0.0099383	Filtered	Filtered	63.2617
SMARCA5	O60264	SMCA5_HUMAN	ALDTKIGRY	_ALDTKIGRY_.2	_ALDTKIGRY_	Non Numérique	513414	403938	Filtered	4.26534e-22	6.3662e-27	Filtered	47.5005	47.6407
SMARCA5	O60264	SMCA5_HUMAN	QTDRANRFEY	_QTDRANRFEY_.3	_QTDRANRFEY_	Non Numérique	160537	139545	Filtered	1.78055e-23	1.83415e-35	Filtered	37.5423	37.6666
SMARCA5	O60264	SMCA5_HUMAN	QTDRANRFEY	_QTDRANRFEY_.2	_QTDRANRFEY_	Non Numérique	160537	139545	Filtered	1.51347e-20	1.50571e-25	Filtered	37.5483	37.6621
SMARCA5	O60264	SMCA5_HUMAN	LDTKIGRY	_LDTKIGRY_.2	_LDTKIGRY_	Non Numérique	217221	185199	Filtered	7.99938e-25	3.07995e-30	Filtered	47.4889	47.6344
SMARCA5	O60264	SMCA5_HUMAN	APSKPAASI	_APSKPAASI_.2	_APSKPAASI_	Non Numérique	169880	155852	Filtered	1.2317e-22	8.75047e-35	Filtered	37.5371	37.6038
SMARCA5	O60264	SMCA5_HUMAN	LLEKEILFY	_LLEKEILFY_.2	_LLEKEILFY_	Non Numérique	140600	124018	Filtered	3.74734e-22	2.31586e-31	Filtered	103.353	103.178
SMARCA5	O60264	SMCA5_HUMAN	TMDTESSVY	_TM[Oxidation (M)]DTESSVY_.2	_TM[Oxidation (M)]DTESSVY_	Non Numérique	40823.2	33213.9	Filtered	4.40735e-21	5.09248e-29	Filtered	43.165	43.3314
SMARCA5	O60264	SMCA5_HUMAN	TMDTESSVY	_TM[Oxidation (M)]DTESSVY_.1	_TM[Oxidation (M)]DTESSVY_	Non Numérique	40823.2	33213.9	Filtered	5.65106e-09	2.71736e-23	Filtered	43.1381	43.3097
SMARCA5	O60264	SMCA5_HUMAN	TMDTESSVY	_TMDTESSVY_.2	_TMDTESSVY_	Non Numérique	40823.2	33213.9	Filtered	5.2788e-18	3.87674e-25	Filtered	54.6623	54.9456
SMARCA5	O60264	SMCA5_HUMAN	TMDTESSVY	_TMDTESSVY_.1	_TMDTESSVY_	Non Numérique	40823.2	33213.9	Filtered	5.19801e-15	2.47962e-14	Filtered	54.6574	54.9668
SMARCA5	O60264	SMCA5_HUMAN	GQTKTVRVF	_GQTKTVRVF_.2	_GQTKTVRVF_	Non Numérique	17585.9	17086.1	Filtered	1.66603e-05	2.91279e-08	Filtered	42.5314	42.5617
SMARCA5;SMARCA1;SMARCA1	O60264;P28370;P28370-2	SMCA5_HUMAN;SMCA1_HUMAN;SMCA1_HUMAN	KLSEIVREF	_KLSEIVREF_.3	_KLSEIVREF_	Non Numérique	319907	275004	Filtered	3.21308e-24	1.92756e-33	Filtered	69.1513	69.1363
SMARCA5;SMARCA1;SMARCA1	O60264;P28370;P28370-2	SMCA5_HUMAN;SMCA1_HUMAN;SMCA1_HUMAN	RYKAPFHQL	_RYKAPFHQL_.3	_RYKAPFHQL_	Non Numérique	150941	129049	Filtered	5.0346e-25	1.07775e-37	Filtered	42.2747	42.3049
SMARCA5;SMARCA1;SMARCA1	O60264;P28370;P28370-2	SMCA5_HUMAN;SMCA1_HUMAN;SMCA1_HUMAN	RYLVIDEAHRI	_RYLVIDEAHRI_.3	_RYLVIDEAHRI_	Non Numérique	62399.3	42432.1	Filtered	9.82465e-13	8.71023e-23	Filtered	61.4243	61.5061
SMARCA5;SMARCA1;SMARCA1	O60264;P28370;P28370-2	SMCA5_HUMAN;SMCA1_HUMAN;SMCA1_HUMAN	GEWDVCVTSY	_GEWDVCVTSY_.2	_GEWDVCVTSY_	Non Numérique	25507.3	20768.5	Filtered	1.84955e-11	2.38964e-23	Filtered	42.6812	42.9103
SMARCA5;SMARCA1;SMARCA1	O60264;P28370;P28370-2	SMCA5_HUMAN;SMCA1_HUMAN;SMCA1_HUMAN	KQTELFAHF	_KQTELFAHF_.3	_KQTELFAHF_	Non Numérique	7120.23	6682.5	Filtered	0.000370994	7.72285e-05	Filtered	69.1618	69.0997
ADCY3	O60266-2;O60266	ADCY3_HUMAN	FMDPEMETRY	_FM[Oxidation (M)]DPEMETRY_.2	_FM[Oxidation (M)]DPEMETRY_	Non Numérique	498171	436403	Filtered	2.50313e-24	7.53136e-38	Filtered	62.281	62.4362
ADCY3	O60266-2;O60266	ADCY3_HUMAN	FMDPEMETRY	_FM[Oxidation (M)]DPEM[Oxidation (M)]ETRY_.2	_FM[Oxidation (M)]DPEM[Oxidation (M)]ETRY_	Non Numérique	498171	436403	Filtered	3.52329e-24	1.74179e-35	Filtered	51.3731	51.7236
ADCY3	O60266-2;O60266	ADCY3_HUMAN	FMDPEMETRY	_FMDPEMETRY_.2	_FMDPEMETRY_	Non Numérique	498171	436403	Filtered	9.31811e-23	8.99442e-35	Filtered	72.7128	72.7571
ADCY3	O60266-2;O60266	ADCY3_HUMAN	FMDPEMETRY	_FMDPEM[Oxidation (M)]ETRY_.2	_FMDPEM[Oxidation (M)]ETRY_	Non Numérique	498171	436403	Filtered	8.95279e-24	4.32015e-37	Filtered	62.7096	62.8805
ADCY3	O60266-2;O60266	ADCY3_HUMAN	TQVILREY	_TQVILREY_.2	_TQVILREY_	Non Numérique	153747	131997	Filtered	4.60112e-10	1.49148e-10	Filtered	63.2662	63.343
ADCY3;ADCY3;ADCY6;ADCY6;ADCY7	O60266-2;O60266;O43306-2;O43306;P51828	ADCY3_HUMAN;ADCY3_HUMAN;ADCY6_HUMAN;ADCY6_HUMAN;ADCY7_HUMAN	KIKTIGSTY	_KIKTIGSTY_.2	_KIKTIGSTY_	Non Numérique	10605.6	8489.87	Filtered	6.74979e-09	3.03171e-17	Filtered	36.0103	36.1291
SPAG9	O60271-4;O60271-2;O60271;O60271-5;O60271-3	JIP4_HUMAN	RIRKERPISL	_RIRKERPISL_.3	_RIRKERPISL_	Non Numérique	4792.13	3868.74	Filtered	0.00075245	0.00131707	Filtered	31.3176	31.5045
URB1	O60287	NPA1P_HUMAN	YYSHLEGARF	_YYSHLEGARF_.3	_YYSHLEGARF_	Non Numérique	731942	598854	Filtered	1.74363e-20	2.33222e-34	Filtered	55.1844	55.3476
URB1	O60287	NPA1P_HUMAN	YYSHLEGARF	_YYSHLEGARF_.2	_YYSHLEGARF_	Non Numérique	731942	598854	Filtered	6.22378e-17	3.90825e-12	Filtered	55.1695	55.3849
URB1	O60287	NPA1P_HUMAN	ESDAPGPVY	_ESDAPGPVY_.1	_ESDAPGPVY_	Non Numérique	167194	147206	Filtered	4.83665e-24	1.24769e-36	Filtered	57.7752	58.0545
URB1	O60287	NPA1P_HUMAN	LAGPVQEV	_LAGPVQEV_.1	_LAGPVQEV_	Non Numérique	150514	136588	Filtered	9.28922e-19	2.00451e-29	Filtered	68.7263	68.842
URB1	O60287	NPA1P_HUMAN	GTLDSVLRY	_GTLDSVLRY_.2	_GTLDSVLRY_	Non Numérique	27681.9	22572.4	Filtered	3.14243e-08	2.14544e-09	Filtered	84.1674	84.2006
MGRN1	O60291-4;O60291;O60291-3;O60291-2	MGRN1_HUMAN	VYSPKSPSL	_VYSPKSPSL_.2	_VYSPKSPSL_	Non Numérique	3.58077e+06	3190897	Filtered	9.2584e-21	9.25516e-30	Filtered	54.818	55.0072
MGRN1	O60291-4;O60291;O60291-3;O60291-2	MGRN1_HUMAN	RYPPKSGNYF	_RYPPKSGNYF_.2	_RYPPKSGNYF_	Non Numérique	1.68704e+06	1.12872e+06	Filtered	5.68444e-22	1.12291e-33	Filtered	44.7625	44.9181
MGRN1	O60291-4;O60291;O60291-3;O60291-2	MGRN1_HUMAN	RYPPKSGNYF	_RYPPKSGNYF_.3	_RYPPKSGNYF_	Non Numérique	1.68704e+06	1.12872e+06	Filtered	1.3562e-08	1.32253e-16	Filtered	45.0333	45.3092
MGRN1	O60291-4;O60291;O60291-3;O60291-2	MGRN1_HUMAN	NSDSVPPGY	_NSDSVPPGY_.1	_NSDSVPPGY_	Non Numérique	436748	393813	Filtered	5.23233e-18	1.97882e-28	Filtered	52.5454	52.8596
MGRN1	O60291-4;O60291;O60291-3;O60291-2	MGRN1_HUMAN	NSDSVPPGY	_NSDSVPPGY_.2	_NSDSVPPGY_	Non Numérique	436748	393813	Filtered	1.25428e-10	6.85015e-22	Filtered	52.2409	52.6177
MGRN1	O60291-4;O60291;O60291-3;O60291-2	MGRN1_HUMAN	RPQSKAPDSTL	_RPQSKAPDSTL_.3	_RPQSKAPDSTL_	Non Numérique	39680.8	38603.2	Filtered	7.90019e-23	1.52599e-34	Filtered	27.4269	27.5151
MGRN1	O60291-4;O60291;O60291-3;O60291-2	MGRN1_HUMAN	RPQSKAPDSTL	_RPQSKAPDSTL_.2	_RPQSKAPDSTL_	Non Numérique	39680.8	38603.2	Filtered	5.81356e-19	9.75089e-29	Filtered	27.4527	27.5148
MGRN1	O60291-4;O60291;O60291-3;O60291-2	MGRN1_HUMAN	KQIVDRVSY	_KQIVDRVSY_.2	_KQIVDRVSY_	Non Numérique	20090.2	32888	Filtered	0.00155178	2.00378e-25	Filtered	43.7358	43.8291
MGRN1	O60291-4;O60291;O60291-3;O60291-2	MGRN1_HUMAN	KQIVDRVSY	_KQIVDRVSY_.3	_KQIVDRVSY_	Non Numérique	20090.2	32888	Filtered	0.000735719	0.000470441	Filtered	43.7684	43.8149
SIPA1L3	O60292	SI1L3_HUMAN	YFVGKEHANYF	_YFVGKEHANYF_.2	_YFVGKEHANYF_	Non Numérique	27277	23083.5	Filtered	1.16287e-12	1.92341e-18	Filtered	62.3803	62.4989
ZFC3H1	O60293-2;O60293;O60293-4	ZC3H1_HUMAN	TPAPASSGL	_TPAPASSGL_.1	_TPAPASSGL_	Non Numérique	68871.5	65043.3	Filtered	1.38648e-24	6.22249e-32	Filtered	52.8617	53.0924
ZFC3H1	O60293-2;O60293;O60293-4	ZC3H1_HUMAN	HQLLERYEA	_HQLLERYEA_.2	_HQLLERYEA_	Non Numérique	Non Numérique	6782.53	Filtered	Filtered	6.55984e-05	Filtered	Filtered	33.5046
LCMT2	O60294	TYW4_HUMAN	GQVPNLKRY	_GQVPNLKRY_.3	_GQVPNLKRY_	Non Numérique	101356	88954.6	Filtered	1.52092e-15	1.91543e-21	Filtered	42.5456	42.555
LCMT2	O60294	TYW4_HUMAN	RLSPVSPAL	_RLSPVSPAL_.2	_RLSPVSPAL_	Non Numérique	54394.1	59146.5	Filtered	4.01495e-18	3.48622e-20	Filtered	70.7079	70.7466
TRAK2	O60296	TRAK2_HUMAN	HIKTETVTY	_HIKTETVTY_.2	_HIKTETVTY_	Non Numérique	64219.3	55419.6	Filtered	3.64245e-19	8.39145e-22	Filtered	37.7361	37.85
TRAK2	O60296	TRAK2_HUMAN	AVNSPALSY	_AVNSPALSY_.1	_AVNSPALSY_	Non Numérique	21977.8	40344.5	Filtered	5.21163e-20	1.92624e-18	Filtered	69.6188	69.7453
TRAK2	O60296	TRAK2_HUMAN	AVNSPALSY	_AVNSPALSY_.2	_AVNSPALSY_	Non Numérique	21977.8	40344.5	Filtered	0.000696696	Filtered	Filtered	69.6267	Filtered
TRAK2	O60296	TRAK2_HUMAN	KPLEGSQTL	_KPLEGSQTL_.2	_KPLEGSQTL_	Non Numérique	34477.5	29923.1	Filtered	0.000198649	0.00501357	Filtered	43.581	43.6167
TRAK2	O60296	TRAK2_HUMAN	TPSSGFPSL	_TPSSGFPSL_.1	_TPSSGFPSL_	Non Numérique	20342.8	19769.5	Filtered	1.63341e-08	2.66323e-12	Filtered	89.7452	89.7013
KIAA0556	O60303	K0556_HUMAN	AFPDSVNSL	_AFPDSVNSL_.1	_AFPDSVNSL_	Non Numérique	536594	480557	Filtered	4.72888e-18	7.73622e-26	Filtered	88.3609	88.2953
KIAA0556	O60303	K0556_HUMAN	AFPDSVNSL	_AFPDSVNSL_.2	_AFPDSVNSL_	Non Numérique	536594	480557	Filtered	1.11898e-15	9.60557e-27	Filtered	88.3752	88.3358
KIAA0556	O60303	K0556_HUMAN	SPRKAIHSDF	_SPRKAIHSDF_.3	_SPRKAIHSDF_	Non Numérique	6116.07	6588.4	Filtered	6.44581e-12	9.46351e-14	Filtered	24.1067	24.2525
KIAA0556	O60303	K0556_HUMAN	SPRKAIHSDF	_SPRKAIHSDF_.2	_SPRKAIHSDF_	Non Numérique	6116.07	6588.4	Filtered	0.000362409	0.000314226	Filtered	24.1314	24.2667
ZNF500;ZKSCAN3;ZKSCAN4;ZNF227;ZNF883;ZKSCAN3;ZNF500;ZNF582;ZNF835;ZNF791;ZNF250;ZNF250;ZNF300;ZNF791;ZNF677;ZNF300;ZNF571;ZNF300;ZNF300;ZFP37;ZFP37;ZFP37;ZNF263;ZNF287;ZSCAN20;ZSCAN20;ZSCAN20;ZKSCAN1;ZNF165;ZSCAN31;ZSCAN31;ZNF397	O60304;Q9BRR0;Q969J2;Q86WZ6-2;P0CG24;Q9BRR0-2;O60304-2;Q96NG8;Q9Y2P0;Q3KP31-2;P15622-3;P15622;Q96RE9-4;Q3KP31;Q86XU0;Q96RE9;Q7Z3V5;Q96RE9-2;Q96RE9-3;Q9Y6Q3;Q9Y6Q3-3;Q9Y6Q3-2;O14978;Q9HBT7;P17040-2;P17040-3;P17040;P17029;P49910;Q96LW9;Q96LW9-2;Q8NF99	ZN500_HUMAN;ZKSC3_HUMAN;ZKSC4_HUMAN;ZN227_HUMAN;ZN883_HUMAN;ZKSC3_HUMAN;ZN500_HUMAN;ZN582_HUMAN;ZN835_HUMAN;ZN791_HUMAN;ZN250_HUMAN;ZN250_HUMAN;ZN300_HUMAN;ZN791_HUMAN;ZN677_HUMAN;ZN300_HUMAN;ZN571_HUMAN;ZN300_HUMAN;ZN300_HUMAN;ZFP37_HUMAN;ZFP37_HUMAN;ZFP37_HUMAN;ZN263_HUMAN;ZN287_HUMAN;ZSC20_HUMAN;ZSC20_HUMAN;ZSC20_HUMAN;ZKSC1_HUMAN;ZN165_HUMAN;ZSC31_HUMAN;ZSC31_HUMAN;ZN397_HUMAN	GPREALSRL	_GPREALSRL_.2	_GPREALSRL_	Non Numérique	537.081	Non Numérique	Filtered	0.00543325	Filtered	Filtered	48.2098	Filtered
AQR	O60306	AQR_HUMAN	ETEKDFSRY	_ETEKDFSRY_.2	_ETEKDFSRY_	Non Numérique	1.49761e+06	1.24974e+06	Filtered	2.49033e-21	1.5929e-37	Filtered	35.6688	35.7927
AQR	O60306	AQR_HUMAN	RVFLDPNQY	_RVFLDPNQY_.2	_RVFLDPNQY_	Non Numérique	73586	60977.8	Filtered	3.78014e-18	9.28076e-27	Filtered	74.4705	74.5152
AQR	O60306	AQR_HUMAN	KYSNMEQSLF	_KYSNMEQSLF_.2	_KYSNMEQSLF_	Non Numérique	35943.1	29257.7	Filtered	4.23343e-05	7.76527e-07	Filtered	75.5283	75.5734
AQR	O60306	AQR_HUMAN	RPTKPYGTKF	_RPTKPYGTKF_.3	_RPTKPYGTKF_	Non Numérique	5646.49	4621.42	Filtered	5.25909e-06	6.70556e-06	Filtered	27.9292	27.986
CEP104	O60308;O60308-3	CE104_HUMAN	KPMPSLPQL	_KPMPSLPQL_.2	_KPMPSLPQL_	Non Numérique	57456.3	56187.9	Filtered	0.000199341	1.48598e-05	Filtered	85.4334	85.3393
CEP104	O60308;O60308-3	CE104_HUMAN	FTEEGLDLHY	_FTEEGLDLHY_.2	_FTEEGLDLHY_	Non Numérique	20637.6	28484.1	Filtered	0.000423928	0.000190934	Filtered	84.198	84.1476
CEP104	O60308;O60308-3	CE104_HUMAN	VYVDAVGQF	_VYVDAVGQF_.2	_VYVDAVGQF_	Non Numérique	Non Numérique	3656.81	Filtered	Filtered	0.00101475	Filtered	Filtered	92.5665
ATP10A	O60312	AT10A_HUMAN	VIDGRSLAY	_VIDGRSLAY_.2	_VIDGRSLAY_	Non Numérique	35383.6	29432.1	Filtered	8.01916e-12	2.85949e-10	Filtered	60.6981	60.8332
OPA1	O60313;O60313-2	OPA1_HUMAN	IYLPAAQTM	_IYLPAAQTM[Oxidation (M)]_.2	_IYLPAAQTM[Oxidation (M)]_	Non Numérique	90997	82272.8	Filtered	5.70238e-23	4.49446e-31	Filtered	78.0364	78.1089
OPA1	O60313;O60313-2	OPA1_HUMAN	IYLPAAQTM	_IYLPAAQTM_.1	_IYLPAAQTM_	Non Numérique	90997	82272.8	Filtered	1.03498e-06	0.000179682	Filtered	94.5265	94.4356
OPA1	O60313;O60313-2	OPA1_HUMAN	IYLPAAQTM	_IYLPAAQTM_.2	_IYLPAAQTM_	Non Numérique	90997	82272.8	Filtered	1.58328e-19	5.78648e-29	Filtered	94.5041	94.4289
ZEB2	O60315-2;O60315	ZEB2_HUMAN	TYPTGAATF	_TYPTGAATF_.1	_TYPTGAATF_	Non Numérique	8417134	7.95852e+06	Filtered	3.46178e-20	1.6043e-29	Filtered	72.9456	73.0424
ZEB2;ZEB2;ZEB1;ZEB1;ZEB1;ZEB1;ZEB1	O60315-2;O60315;P37275-3;P37275-4;P37275-5;P37275;P37275-2	ZEB2_HUMAN;ZEB2_HUMAN;ZEB1_HUMAN;ZEB1_HUMAN;ZEB1_HUMAN;ZEB1_HUMAN;ZEB1_HUMAN	YSQHMNHRY	_YSQHMNHRY_.3	_YSQHMNHRY_	Non Numérique	1643.98	Non Numérique	Filtered	1.38015e-06	Filtered	Filtered	17.1054	Filtered
MCM3AP	O60318	GANP_HUMAN	SFPASSGVSH	_SFPASSGVSH_.2	_SFPASSGVSH_	Non Numérique	1.29248e+06	1.22801e+06	Filtered	2.183e-17	3.50055e-31	Filtered	41.8767	42.0479
MCM3AP	O60318	GANP_HUMAN	GAFPSTSAF	_GAFPSTSAF_.1	_GAFPSTSAF_	Non Numérique	48550.1	48066.9	Filtered	1.10733e-05	8.94513e-11	Filtered	87.7907	87.7512
MCM3AP	O60318	GANP_HUMAN	KPVSSNNSL	_KPVSSNNSL_.2	_KPVSSNNSL_	Non Numérique	45715.6	45968.7	Filtered	1.17078e-22	7.48499e-34	Filtered	25.9401	26.1173
MCM3AP	O60318	GANP_HUMAN	SPVKKPSL	_SPVKKPSL_.2	_SPVKKPSL_	Non Numérique	13960.6	12509.3	Filtered	3.0948e-20	3.43386e-27	Filtered	33.0589	33.0889
PIP5K1C	O60331-4;O60331;O60331-2;O60331-3	PI51C_HUMAN	KPLGPTAAF	_KPLGPTAAF_.2	_KPLGPTAAF_	Non Numérique	177157	134777	Filtered	5.63325e-20	8.50214e-31	Filtered	64.8767	64.9229
PIP5K1C	O60331-4;O60331;O60331-2;O60331-3	PI51C_HUMAN	PSETSEQPRY	_PSETSEQPRY_.2	_PSETSEQPRY_	Non Numérique	24676	21400.4	Filtered	1.09997e-19	6.74814e-30	Filtered	33.1673	33.2861
PIP5K1C	O60331-4;O60331;O60331-2;O60331-3	PI51C_HUMAN	RFIKKLEHTW	_RFIKKLEHTW_.3	_RFIKKLEHTW_	Non Numérique	5790.51	2095.11	Filtered	0.00436851	0.000418191	Filtered	43.6362	43.7973
PIP5K1C;PIP5K1C;PIP5K1C;PIP5K1C;PIPSL;PIP5K1A;PIP5K1A;PIP5K1A;PIP5K1A	O60331-4;O60331;O60331-2;O60331-3;A2A3N6;Q99755-2;Q99755-4;Q99755-3;Q99755	PI51C_HUMAN;PI51C_HUMAN;PI51C_HUMAN;PI51C_HUMAN;PIPSL_HUMAN;PI51A_HUMAN;PI51A_HUMAN;PI51A_HUMAN;PI51A_HUMAN	TYAPVAFRY	_TYAPVAFRY_.2	_TYAPVAFRY_	Non Numérique	339636	311239	Filtered	3.95268e-25	2.16762e-35	Filtered	80.0264	79.933
KIF1B	O60333-2;O60333;O60333-4	KIF1B_HUMAN	VYLKEANAI	_VYLKEANAI_.2	_VYLKEANAI_	Non Numérique	89827.9	71628.1	Filtered	5.08481e-14	1.13068e-17	Filtered	61.4892	61.6181
KIF1B	O60333-2;O60333;O60333-4	KIF1B_HUMAN	KILDTSVAY	_KILDTSVAY_.2	_KILDTSVAY_	Non Numérique	26576.1	31734.2	Filtered	0.000158403	1.9408e-11	Filtered	68.0502	68.103
KIF1B	O60333-2;O60333;O60333-4;O60333-3	KIF1B_HUMAN	VYNDIGKEMLL	_VYNDIGKEMLL_.2	_VYNDIGKEMLL_	Non Numérique	54710.2	51229.1	Filtered	2.01762e-22	3.46076e-32	Filtered	93.4553	93.3539
KIF1B	O60333-2;O60333;O60333-4;O60333-3	KIF1B_HUMAN	GQTGAGKSY	_GQTGAGKSY_.2	_GQTGAGKSY_	Non Numérique	463356	351973	Filtered	2.76707e-09	3.52288e-08	Filtered	12.9297	13.1028
KIF1B	O60333-3	KIF1B_HUMAN	NYNTGGQL	_NYNTGGQL_.1	_NYNTGGQL_	Non Numérique	22636.2	19452	Filtered	2.90064e-06	2.73176e-20	Filtered	46.4428	46.6508
MAPKBP1	O60336-2;O60336-6;O60336	MABP1_HUMAN	VYNDHSIYVW	_VYNDHSIYVW_.2	_VYNDHSIYVW_	Non Numérique	294278	208287	Filtered	1.0542e-20	1.23152e-28	Filtered	88.0179	87.9367
MARCH6	O60337-6;O60337-5;O60337	MARH6_HUMAN	TLKDRELSF	_TLKDRELSF_.2	_TLKDRELSF_	Non Numérique	138406	113592	Filtered	9.94532e-23	2.18275e-30	Filtered	57.82	57.9427
MARCH6	O60337-6;O60337-5;O60337	MARH6_HUMAN	TLKDRELSF	_TLKDRELSF_.3	_TLKDRELSF_	Non Numérique	138406	113592	Filtered	2.09003e-09	1.79274e-13	Filtered	57.8058	57.9389
MARCH6	O60337-6;O60337-5;O60337	MARH6_HUMAN	PLDQTPLFY	_PLDQTPLFY_.2	_PLDQTPLFY_	Non Numérique	47330.5	39508.3	Filtered	8.11655e-20	1.50195e-28	Filtered	108.994	108.9
MARCH6	O60337-6;O60337-5;O60337	MARH6_HUMAN	GTAKIHELY	_GTAKIHELY_.2	_GTAKIHELY_	Non Numérique	40746.9	33984.9	Filtered	1.30533e-21	1.66862e-30	Filtered	42.249	42.2739
MARCH6	O60337-6;O60337-5;O60337	MARH6_HUMAN	GLITTIVGY	_GLITTIVGY_.1	_GLITTIVGY_	Non Numérique	9126.71	6728.85	Filtered	9.94106e-09	7.76445e-15	Filtered	113.741	113.652
MARCH6	O60337-6;O60337-5;O60337	MARH6_HUMAN	RLYEHIKNDKY	_RLYEHIKNDKY_.3	_RLYEHIKNDKY_	Non Numérique	7014.58	3177.64	Filtered	0.00126553	0.00084373	Filtered	29.6639	29.9764
MARCH6	O60337-6;O60337-5;O60337	MARH6_HUMAN	LAAPVISVL	_LAAPVISVL_.1	_LAAPVISVL_	Non Numérique	Non Numérique	1435.25	Filtered	Filtered	0.00248	Filtered	Filtered	116.743
KDM1A	O60341;O60341-2	KDM1A_HUMAN	SYLERHGLINF	_SYLERHGLINF_.2	_SYLERHGLINF_	Non Numérique	442770	456184	Filtered	3.25736e-18	9.13196e-31	Filtered	80.7697	80.5926
KDM1A	O60341;O60341-2	KDM1A_HUMAN	QPITPGPSI	_QPITPGPSI_.2	_QPITPGPSI_	Non Numérique	121218	110695	Filtered	1.26405e-23	4.63713e-36	Filtered	76.7628	76.8191
KDM1A	O60341;O60341-2	KDM1A_HUMAN	QPITPGPSI	_QPITPGPSI_.1	_QPITPGPSI_	Non Numérique	121218	110695	Filtered	2.93674e-10	3.99883e-30	Filtered	76.7601	76.832
KDM1A	O60341;O60341-2	KDM1A_HUMAN	SYLSHQLDF	_SYLSHQLDF_.2	_SYLSHQLDF_	Non Numérique	242423	200411	Filtered	5.52616e-20	4.9354e-30	Filtered	81.7369	81.6855
KDM1A	O60341;O60341-2	KDM1A_HUMAN	KPVSLGQAL	_KPVSLGQAL_.2	_KPVSLGQAL_	Non Numérique	87654.3	78091.9	Filtered	5.06655e-17	2.63562e-19	Filtered	63.106	63.141
KDM1A	O60341;O60341-2	KDM1A_HUMAN	KQQPPAVQF	_KQQPPAVQF_.2	_KQQPPAVQF_	Non Numérique	45933.8	43214.8	Filtered	2.60492e-05	6.36926e-05	Filtered	59.4529	59.6334
KDM1A	O60341;O60341-2	KDM1A_HUMAN	KIKELHQQY	_KIKELHQQY_.2	_KIKELHQQY_	Non Numérique	1636.31	1255.93	Filtered	0.000250041	0.000327056	Filtered	24.5042	24.5975
PHLPP1	O60346	PHLP1_HUMAN	ATDAPLRK	_ATDAPLRK_.2	_ATDAPLRK_	Non Numérique	70264.9	65569.7	Filtered	2.19138e-20	1.95367e-22	Filtered	18.5443	18.6846
PHLPP1	O60346	PHLP1_HUMAN	AVRNVPDAL	_AVRNVPDAL_.2	_AVRNVPDAL_	Non Numérique	12045.5	14245	Filtered	4.89551e-05	5.79475e-12	Filtered	56.8543	56.982
FZD6	O60353-2;O60353	FZD6_HUMAN	VYEQVNRITW	_VYEQVNRITW_.2	_VYEQVNRITW_	Non Numérique	59013.8	45915	Filtered	1.05243e-23	3.01459e-33	Filtered	78.1373	78.147
FZD6	O60353-2;O60353	FZD6_HUMAN	HYKPSSHKL	_HYKPSSHKL_.3	_HYKPSSHKL_	Non Numérique	36856	34140	Filtered	2.84312e-05	3.05348e-13	Filtered	12.7603	12.7503
NUPR1	O60356;O60356-2	NUPR1_HUMAN	ESDLYSLAHSY	_ESDLYSLAHSY_.2	_ESDLYSLAHSY_	Non Numérique	210091	201239	Filtered	3.24386e-24	5.72979e-37	Filtered	81.961	81.9515
NME2P1;NME2;NME2	O60361;P22392;P22392-2	NDK8_HUMAN;NDKB_HUMAN;NDKB_HUMAN	ASEEHLKQHY	_ASEEHLKQHY_.3	_ASEEHLKQHY_	Non Numérique	17089.4	17406.2	Filtered	6.73225e-11	1.12463e-14	Filtered	18.8779	19.0706
HBP1	O60381-2;O60381-3;O60381	HBP1_HUMAN	SSDVSHQEY	_SSDVSHQEY_.2	_SSDVSHQEY_	Non Numérique	2449934	2.22308e+06	Filtered	4.37377e-19	2.68215e-28	Filtered	25.7239	25.901
HBP1	O60381-2;O60381-3;O60381	HBP1_HUMAN	SSDVSHQEY	_SSDVSHQEY_.1	_SSDVSHQEY_	Non Numérique	2449934	2.22308e+06	Filtered	1.09586e-16	2.86145e-23	Filtered	25.7179	25.8427
HBP1	O60381-2;O60381-3;O60381	HBP1_HUMAN	QSDPTQSGMY	_QSDPTQSGMY_.2	_QSDPTQSGMY_	Non Numérique	691566	582715	Filtered	1.21737e-06	7.81923e-13	Filtered	48.5684	48.8918
HBP1	O60381-2;O60381-3;O60381	HBP1_HUMAN	QSDPTQSGMY	_QSDPTQSGM[Oxidation (M)]Y_.2	_QSDPTQSGM[Oxidation (M)]Y_	Non Numérique	691566	582715	Filtered	3.13815e-19	8.68644e-29	Filtered	36.4202	36.4189
HBP1	O60381-2;O60381-3;O60381	HBP1_HUMAN	QSDPTQSGMY	_QSDPTQSGMY_.1	_QSDPTQSGMY_	Non Numérique	691566	582715	Filtered	4.91464e-20	6.1192e-28	Filtered	48.569	48.882
HBP1	O60381-2;O60381-3;O60381	HBP1_HUMAN	QSDPTQSGMY	_QSDPTQSGM[Oxidation (M)]Y_.1	_QSDPTQSGM[Oxidation (M)]Y_	Non Numérique	691566	582715	Filtered	1.15663e-19	9.72051e-22	Filtered	36.4208	36.4039
HBP1	O60381-2;O60381-3;O60381	HBP1_HUMAN	TSDIPETTY	_TSDIPETTY_.1	_TSDIPETTY_	Non Numérique	97842.6	93113.5	Filtered	5.7687e-12	5.05684e-10	Filtered	63.4995	63.704
HBP1	O60381-2;O60381-3;O60381	HBP1_HUMAN	LSHEESVSF	_LSHEESVSF_.2	_LSHEESVSF_	Non Numérique	50334.2	52014.3	Filtered	0.000420046	0.000111189	Filtered	55.7493	55.9283
FADS1	O60427	FADS1_HUMAN	AQGPTPRYF	_AQGPTPRYF_.2	_AQGPTPRYF_	Non Numérique	6.80085e+06	5.74945e+06	Filtered	1.12908e-21	1.64029e-32	Filtered	58.2304	58.4838
FADS1	O60427	FADS1_HUMAN	AQGPTPRYF	_AQGPTPRYF_.1	_AQGPTPRYF_	Non Numérique	6.80085e+06	5.74945e+06	Filtered	0.00120281	0.00172089	Filtered	58.2307	58.4581
FADS1	O60427	FADS1_HUMAN	ATDPFVAFH	_ATDPFVAFH_.2	_ATDPFVAFH_	Non Numérique	17937.5	17586.6	Filtered	0.000151262	0.00358496	Filtered	83.8595	83.8771
PPL	O60437	PEPL_HUMAN	LPGSGTTPLL	_LPGSGTTPLL_.2	_LPGSGTTPLL_	Non Numérique	61422.5	53205.1	Filtered	5.20693e-19	7.4848e-27	Filtered	61.3145	61.3912
LY75;LY75;CD302;LY75	O60449-3;O60449-2;Q8IX05;O60449	LY75_HUMAN;LY75_HUMAN;CD302_HUMAN;LY75_HUMAN	TAIPYKRKY	_TAIPYKRKY_.3	_TAIPYKRKY_	Non Numérique	1.28259e+06	1.20697e+06	Filtered	0.000554082	0.000980992	Filtered	30.2646	30.457
NRP2	O60462-2;O60462-3;O60462;O60462-4;O60462-5;O60462-6	NRP2_HUMAN	TPSELRSSTGIL	_TPSELRSSTGIL_.2	_TPSELRSSTGIL_	Non Numérique	256962	245063	Filtered	3.10552e-25	1.72595e-37	Filtered	70.7053	70.7127
NRP2	O60462-2;O60462-3;O60462;O60462-4;O60462-5;O60462-6	NRP2_HUMAN	STDKEKSWLY	_STDKEKSWLY_.2	_STDKEKSWLY_	Non Numérique	244287	146348	Filtered	3.4923e-18	4.68759e-27	Filtered	54.5111	54.7002
NRP2	O60462-2;O60462-3;O60462;O60462-4;O60462-5;O60462-6	NRP2_HUMAN	QSDSQREGQY	_QSDSQREGQY_.2	_QSDSQREGQY_	Non Numérique	185140	167866	Filtered	4.738e-23	2.35414e-31	Filtered	17.8523	18.0606
NRP2	O60462-2;O60462-3;O60462;O60462-4;O60462-5;O60462-6	NRP2_HUMAN	IISSGSMLYI	_IISSGSM[Oxidation (M)]LYI_.2	_IISSGSM[Oxidation (M)]LYI_	Non Numérique	70759.5	68362.5	Filtered	0.000103415	1.09247e-05	Filtered	80.2939	80.2477
NRP2	O60462-2;O60462-3;O60462;O60462-4;O60462-5;O60462-6	NRP2_HUMAN	HVGPLIGKY	_HVGPLIGKY_.2	_HVGPLIGKY_	Non Numérique	72343.4	62466.6	Filtered	1.98857e-14	6.47404e-16	Filtered	54.405	54.5681
MAN1A2	O60476	MA1A2_HUMAN	RQAEKYYIL	_RQAEKYYIL_.2	_RQAEKYYIL_	Non Numérique	80620.3	45448.5	Filtered	2.33106e-07	5.8451e-20	Filtered	60.6316	60.6612
GPR137B	O60478	G137B_HUMAN	RVRNPTKDL	_RVRNPTKDL_.3	_RVRNPTKDL_	Non Numérique	1.14221e+06	1.12481e+06	Filtered	3.69148e-11	1.15217e-13	Filtered	22.5482	22.7987
GPR137B	O60478	G137B_HUMAN	SQNKSVHSF	_SQNKSVHSF_.2	_SQNKSVHSF_	Non Numérique	5866.11	4981.65	Filtered	1.57648e-16	7.65057e-14	Filtered	19.8872	20.0275
PLXNC1	O60486	PLXC1_HUMAN	HPDGRRLLL	_HPDGRRLLL_.3	_HPDGRRLLL_	Non Numérique	293932	139085	Filtered	1.30415e-17	5.35548e-34	Filtered	47.6296	47.6915
PLXNC1	O60486	PLXC1_HUMAN	HPDGRRLLL	_HPDGRRLLL_.2	_HPDGRRLLL_	Non Numérique	293932	139085	Filtered	Filtered	6.34801e-05	Filtered	Filtered	47.715
PLXNC1	O60486	PLXC1_HUMAN	RPRPGSSFSKL	_RPRPGSSFSKL_.3	_RPRPGSSFSKL_	Non Numérique	56981.5	51782.8	Filtered	4.19715e-10	7.18951e-16	Filtered	33.7738	33.8718
PLXNC1	O60486	PLXC1_HUMAN	IYLTAGKEV	_IYLTAGKEV_.2	_IYLTAGKEV_	Non Numérique	24825.3	22976.6	Filtered	1.07021e-06	2.49555e-10	Filtered	62.5804	62.6624
PLXNC1	O60486	PLXC1_HUMAN	TLIHSDLTSVY	_TLIHSDLTSVY_.2	_TLIHSDLTSVY_	Non Numérique	7881.82	6762.29	Filtered	8.23364e-09	3.63249e-10	Filtered	82.4927	82.4415
PLXNC1	O60486	PLXC1_HUMAN	LTEIYKYIVKY	_LTEIYKYIVKY_.2	_LTEIYKYIVKY_	Non Numérique	5891.89	1061.92	Filtered	0.0091355	0.00877401	Filtered	92.5578	89.7793
PLXNC1	O60486	PLXC1_HUMAN	LTEIYKYIVKY	_LTEIYKYIVKY_.3	_LTEIYKYIVKY_	Non Numérique	5891.89	1061.92	Filtered	0.00117776	6.44265e-06	Filtered	89.5661	89.4284
ACSL4	O60488-2;O60488	ACSL4_HUMAN	TSDKPGSPY	_TSDKPGSPY_.2	_TSDKPGSPY_	Non Numérique	390155	344018	Filtered	4.16362e-24	2.50356e-35	Filtered	28.3245	28.4491
ACSL4	O60488-2;O60488	ACSL4_HUMAN	TSDKPGSPY	_TSDKPGSPY_.1	_TSDKPGSPY_	Non Numérique	390155	344018	Filtered	0.000753895	0.000363644	Filtered	28.3206	28.4505
ACSL4	O60488-2;O60488	ACSL4_HUMAN	VPNQKRLTL	_VPNQKRLTL_.3	_VPNQKRLTL_	Non Numérique	292773	292781	Filtered	1.65524e-24	1.91216e-36	Filtered	43.7477	43.726
ACSL4	O60488-2;O60488	ACSL4_HUMAN	VPNQKRLTL	_VPNQKRLTL_.2	_VPNQKRLTL_	Non Numérique	292773	292781	Filtered	2.52463e-21	6.68541e-31	Filtered	43.7295	43.7077
ACSL4	O60488-2;O60488	ACSL4_HUMAN	VPNQKRLTLL	_VPNQKRLTLL_.3	_VPNQKRLTLL_	Non Numérique	194380	170602	Filtered	4.41173e-24	9.66659e-35	Filtered	61.4209	61.4557
ACSL4	O60488-2;O60488	ACSL4_HUMAN	VPNQKRLTLL	_VPNQKRLTLL_.2	_VPNQKRLTLL_	Non Numérique	194380	170602	Filtered	9.04325e-24	4.54492e-31	Filtered	61.4153	61.4397
ACSL4	O60488-2;O60488	ACSL4_HUMAN	PNQKRLTL	_PNQKRLTL_.2	_PNQKRLTL_	Non Numérique	40028.2	41037.8	Filtered	1.25049e-21	7.43445e-34	Filtered	43.7221	43.7159
SNX3;SNX3;SNX3;SNX12;SNX12;SNX3;SNX12	O60493-3;O60493-2;O60493-4;Q9UMY4-3;Q9UMY4-2;O60493;Q9UMY4	SNX3_HUMAN;SNX3_HUMAN;SNX3_HUMAN;SNX12_HUMAN;SNX12_HUMAN;SNX3_HUMAN;SNX12_HUMAN	AYGPPSNFLEI	_AYGPPSNFLEI_.2	_AYGPPSNFLEI_	Non Numérique	Non Numérique	1710.43	Filtered	Filtered	0.000261954	Filtered	Filtered	119.982
CUBN	O60494	CUBN_HUMAN	NSDHSLQGGGFY	_NSDHSLQGGGFY_.2	_NSDHSLQGGGFY_	Non Numérique	18427	14731.2	Filtered	6.80602e-10	7.03381e-11	Filtered	58.5611	58.7624
MGEA5	O60502-2;O60502-4;O60502;O60502-3	OGA_HUMAN	RPDDKRILEF	_RPDDKRILEF_.3	_RPDDKRILEF_	Non Numérique	454971	405589	Filtered	4.3753e-24	1.50698e-36	Filtered	60.7324	60.7672
MGEA5	O60502-2;O60502-4;O60502;O60502-3	OGA_HUMAN	RPDDKRILEF	_RPDDKRILEF_.2	_RPDDKRILEF_	Non Numérique	454971	405589	Filtered	3.09375e-23	1.49672e-31	Filtered	60.7593	60.7836
MGEA5	O60502-2;O60502-4;O60502;O60502-3	OGA_HUMAN	VQKESQATL	_VQKESQATL_.2	_VQKESQATL_	Non Numérique	54019	54135.5	Filtered	2.60676e-15	7.18926e-16	Filtered	30.171	30.3528
MGEA5	O60502-2;O60502-4;O60502;O60502-3	OGA_HUMAN	NATTVVTTV	_NATTVVTTV_.1	_NATTVVTTV_	Non Numérique	21474.8	22143.8	Filtered	9.28165e-09	1.34193e-23	Filtered	65.5065	65.6104
MGEA5	O60502-2;O60502-4;O60502;O60502-3	OGA_HUMAN	NATTVVTTV	_NATTVVTTV_.2	_NATTVVTTV_	Non Numérique	21474.8	22143.8	Filtered	2.62803e-05	0.000109187	Filtered	65.4988	65.6079
SORBS3	O60504-2;O60504	VINEX_HUMAN	RLGIFPANY	_RLGIFPANY_.2	_RLGIFPANY_	Non Numérique	21715.4	18859.7	Filtered	8.93471e-09	0.00011128	Filtered	90.2131	90.0802
SORBS3	O60504-2;O60504	VINEX_HUMAN	EPRPQTQNL	_EPRPQTQNL_.2	_EPRPQTQNL_	Non Numérique	13547	12531.8	Filtered	1.09191e-07	6.92935e-14	Filtered	38.0809	38.2054
SORBS3	O60504-2;O60504	VINEX_HUMAN	RQGIFPASY	_RQGIFPASY_.2	_RQGIFPASY_	Non Numérique	Non Numérique	35451	Filtered	Filtered	3.40006e-10	Filtered	Filtered	71.9613
SYNCRIP	O60506-4;O60506-3;O60506-2;O60506;O60506-5	HNRPQ_HUMAN	AAQEAVKLY	_AAQEAVKLY_.2	_AAQEAVKLY_	Non Numérique	118671	90437.5	Filtered	2.04635e-11	4.43798e-13	Filtered	57.6339	57.7618
SYNCRIP;SYNCRIP;SYNCRIP;SYNCRIP;SYNCRIP;HNRNPR;HNRNPR;HNRNPR;HNRNPR	O60506-4;O60506-3;O60506-2;O60506;O60506-5;O43390-4;O43390;O43390-2;O43390-3	HNRPQ_HUMAN;HNRPQ_HUMAN;HNRPQ_HUMAN;HNRPQ_HUMAN;HNRPQ_HUMAN;HNRPR_HUMAN;HNRPR_HUMAN;HNRPR_HUMAN;HNRPR_HUMAN	KALLERTGY	_KALLERTGY_.2	_KALLERTGY_	Non Numérique	25163.9	16918.9	Filtered	0.000666484	0.00167492	Filtered	43.003	43.0387
CDC40	O60508	PRP17_HUMAN	SPSSKPSL	_SPSSKPSL_.2	_SPSSKPSL_	Non Numérique	147102	142852	Filtered	3.19854e-14	9.25767e-21	Filtered	31.7454	31.8487
CDC40	O60508	PRP17_HUMAN	QVDFSPDMSY	_QVDFSPDMSY_.2	_QVDFSPDMSY_	Non Numérique	12239.5	13085.8	Filtered	2.06229e-13	2.47845e-27	Filtered	90.844	90.8
CDC40	O60508	PRP17_HUMAN	QVDFSPDMSY	_QVDFSPDM[Oxidation (M)]SY_.2	_QVDFSPDM[Oxidation (M)]SY_	Non Numérique	12239.5	13085.8	Filtered	4.14859e-10	0.000127845	Filtered	76.0812	76.1891
CDC40	O60508	PRP17_HUMAN	QVDFSPDMSY	_QVDFSPDMSY_.1	_QVDFSPDMSY_	Non Numérique	12239.5	13085.8	Filtered	0.00167428	Filtered	Filtered	90.8685	Filtered
B4GALT3	O60512-2;O60512	B4GT3_HUMAN	HPRDVYSNL	_HPRDVYSNL_.2	_HPRDVYSNL_	Non Numérique	25254.5	20432.1	Filtered	2.97188e-12	9.08077e-28	Filtered	42.0159	42.0931
NEMF	O60524-3;O60524;O60524-4;O60524-5	NEMF_HUMAN	DYMKTTSNF	_DYMKTTSNF_.2	_DYMKTTSNF_	Non Numérique	30609.5	29313.7	Filtered	3.25938e-08	4.93073e-15	Filtered	59.3141	59.5521
NEMF	O60524-3;O60524;O60524-4;O60524-5	NEMF_HUMAN	DYMKTTSNF	_DYM[Oxidation (M)]KTTSNF_.2	_DYM[Oxidation (M)]KTTSNF_	Non Numérique	30609.5	29313.7	Filtered	0.000295782	Filtered	Filtered	43.7097	Filtered
NEMF	O60524-3;O60524;O60524-4;O60524-5	NEMF_HUMAN	SAYANAKKY	_SAYANAKKY_.2	_SAYANAKKY_	Non Numérique	46418.6	40138.3	Filtered	1.46119e-24	1.81395e-35	Filtered	19.6623	19.7921
NEMF	O60524-3;O60524;O60524-4;O60524-5	NEMF_HUMAN	KPQKNKPLL	_KPQKNKPLL_.3	_KPQKNKPLL_	Non Numérique	13620.5	30499.6	Filtered	0.000191692	0.00147416	Filtered	20.0635	20.1934
NEMF	O60524-3;O60524;O60524-4;O60524-5	NEMF_HUMAN	KPQKNKPLL	_KPQKNKPLL_.2	_KPQKNKPLL_	Non Numérique	13620.5	30499.6	Filtered	0.000869008	Filtered	Filtered	20.087	Filtered
NEMF	O60524-3;O60524;O60524-4;O60524-5	NEMF_HUMAN	RGNIVLTDY	_RGNIVLTDY_.2	_RGNIVLTDY_	Non Numérique	16588.7	19171.7	Filtered	8.26779e-09	1.69944e-06	Filtered	67.6645	67.6861
CCNT1;CCNT2;CCNT2	O60563;O60583-2;O60583	CCNT1_HUMAN;CCNT2_HUMAN;CCNT2_HUMAN	NMEANVKSQY	_NMEANVKSQY_.2	_NMEANVKSQY_	Non Numérique	25845.1	24313.6	Filtered	2.09219e-21	1.1669e-30	Filtered	42.0495	42.1267
CCNT1;CCNT2;CCNT2	O60563;O60583-2;O60583	CCNT1_HUMAN;CCNT2_HUMAN;CCNT2_HUMAN	STDGKHWWEY	_STDGKHWWEY_.2	_STDGKHWWEY_	Non Numérique	29941.2	20168	Filtered	1.45972e-07	1.24158e-05	Filtered	66.3432	66.4535
BUB1B	O60566-2;O60566;O60566-3	BUB1B_HUMAN	SQKIPGMTL	_SQKIPGMTL_.2	_SQKIPGMTL_	Non Numérique	177864	164504	Filtered	1.18848e-13	1.24872e-16	Filtered	72.7676	72.744
BUB1B	O60566-2;O60566;O60566-3	BUB1B_HUMAN	APIIRVGGAL	_APIIRVGGAL_.2	_APIIRVGGAL_	Non Numérique	54386.8	47798.8	Filtered	2.01538e-21	3.58856e-31	Filtered	82.256	82.1943
PLOD3	O60568	PLOD3_HUMAN	KFVQSGSRLLF	_KFVQSGSRLLF_.2	_KFVQSGSRLLF_	Non Numérique	42137.5	36969	Filtered	6.94623e-20	2.31978e-33	Filtered	74.6672	74.6023
PLOD3	O60568	PLOD3_HUMAN	FATTIHQIV	_FATTIHQIV_.2	_FATTIHQIV_	Non Numérique	37414.2	35087.4	Filtered	6.92677e-10	1.75735e-15	Filtered	75.8362	75.9022
PLOD3	O60568	PLOD3_HUMAN	FFNYTVRTL	_FFNYTVRTL_.2	_FFNYTVRTL_	Non Numérique	31092.7	29368.7	Filtered	5.957e-17	1.62088e-21	Filtered	90.1578	90.0144
DIAPH1	O60610-2;O60610-3;O60610	DIAP1_HUMAN	LSELKDEYD	_LSELKDEYD_.2	_LSELKDEYD_	Non Numérique	219867	166769	Filtered	9.52778e-10	2.18941e-15	Filtered	46.2747	46.514
DIAPH1	O60610-2;O60610-3;O60610	DIAP1_HUMAN	KQMPEPEQL	_KQMPEPEQL_.2	_KQMPEPEQL_	Non Numérique	19119.1	14508.7	Filtered	5.51348e-11	4.52493e-22	Filtered	53.1862	53.3488
SELENOF	O60613-2;O60613	SEP15_HUMAN	AQFETKKLY	_AQFETKKLY_.3	_AQFETKKLY_	Non Numérique	1.05836e+06	960000	Filtered	4.42377e-22	1.64544e-29	Filtered	47.9482	48.1356
SELENOF	O60613-2;O60613	SEP15_HUMAN	AQFETKKLY	_AQFETKKLY_.2	_AQFETKKLY_	Non Numérique	1.05836e+06	960000	Filtered	6.93005e-18	9.46757e-25	Filtered	47.952	48.1133
SELENOF	O60613-2;O60613	SEP15_HUMAN	QFETKKLY	_QFETKKLY_.2	_QFETKKLY_	Non Numérique	42637.1	37876.1	Filtered	6.19381e-14	5.47203e-17	Filtered	47.9143	48.1017
TSPAN1	O60635	TSN1_HUMAN	YTDFEDSPYFK	_YTDFEDSPYFK_.2	_YTDFEDSPYFK_	Non Numérique	67327.2	65907	Filtered	0.000154639	0.000101256	Filtered	90.3309	90.287
PDE8A	O60658-6;O60658	PDE8A_HUMAN	TSEDRFIQY	_TSEDRFIQY_.2	_TSEDRFIQY_	Non Numérique	234273	197738	Filtered	4.75657e-14	1.25999e-22	Filtered	64.7841	64.8669
PLIN3	O60664-2;O60664-4;O60664-3;O60664	PLIN3_HUMAN	RQVEDLQATF	_RQVEDLQATF_.2	_RQVEDLQATF_	Non Numérique	92478.2	80315.3	Filtered	2.76329e-23	1.13861e-33	Filtered	68.7602	68.8026
PLIN3	O60664-2;O60664-4;O60664-3;O60664	PLIN3_HUMAN	RQHAYEHSL	_RQHAYEHSL_.3	_RQHAYEHSL_	Non Numérique	14931.7	23401.3	Filtered	0.00704092	0.0035851	Filtered	18.903	19.0694
SLC16A7	O60669	MOT2_HUMAN	YAFPKAVTV	_YAFPKAVTV_.2	_YAFPKAVTV_	Non Numérique	301117	Non Numérique	Filtered	0.00250054	Filtered	Filtered	77.7478	Filtered
RAD1	O60671	RAD1_HUMAN	KVQEESVTF	_KVQEESVTF_.2	_KVQEESVTF_	Non Numérique	45965.1	16950.9	Filtered	0.00178038	0.0097483	Filtered	56.0325	61.1959
RAD1	O60671	RAD1_HUMAN	KVQEESVTF	_KVQEESVTF_.1	_KVQEESVTF_	Non Numérique	45965.1	16950.9	Filtered	Filtered	0.00932568	Filtered	Filtered	56.1973
RAD1	O60671	RAD1_HUMAN	SPMPGTLTAL	_SPMPGTLTAL_.2	_SPMPGTLTAL_	Non Numérique	2946.27	2248.03	Filtered	0.000429562	0.000305311	Filtered	99.965	99.812
REV3L	O60673;O60673-2	REV3L_HUMAN	VAADILNRL	_VAADILNRL_.2	_VAADILNRL_	Non Numérique	159880	153331	Filtered	6.90898e-25	3.39382e-36	Filtered	88.2248	88.1121
REV3L	O60673;O60673-2	REV3L_HUMAN	SVRIVTADY	_SVRIVTADY_.2	_SVRIVTADY_	Non Numérique	83060	63793.7	Filtered	6.56421e-14	9.82917e-22	Filtered	62.3515	62.4858
REV3L	O60673;O60673-2	REV3L_HUMAN	SSIGKLSEY	_SSIGKLSEY_.2	_SSIGKLSEY_	Non Numérique	42545.1	36163.5	Filtered	1.59094e-15	1.05325e-10	Filtered	54.7553	54.9183
REV3L	O60673;O60673-2	REV3L_HUMAN	TVSPNGVAF	_TVSPNGVAF_.1	_TVSPNGVAF_	Non Numérique	34854.9	33020.3	Filtered	0.000195373	0.000257847	Filtered	78.0931	78.176
REV3L	O60673;O60673-2	REV3L_HUMAN	ETEQSFGLYGNKY	_ETEQSFGLYGNKY_.2	_ETEQSFGLYGNKY_	Non Numérique	13445.5	12141	Filtered	5.31318e-21	9.24968e-31	Filtered	71.7821	71.8367
REV3L	O60673;O60673-2	REV3L_HUMAN	NYSDVMSKLGF	_NYSDVMSKLGF_.2	_NYSDVMSKLGF_	Non Numérique	7216.61	5486.85	Filtered	6.72571e-12	2.15454e-10	Filtered	105.487	105.355
REV3L	O60673;O60673-2	REV3L_HUMAN	PQKLSPVTY	_PQKLSPVTY_.2	_PQKLSPVTY_	Non Numérique	5414.94	4978.64	Filtered	0.00025398	2.05028e-10	Filtered	56.6893	56.864
REV3L	O60673;O60673-2	REV3L_HUMAN	LTEEKMELY	_LTEEKMELY_.2	_LTEEKMELY_	Non Numérique	176777	105400	Filtered	0.000103353	0.000349285	Filtered	67.9124	68.0018
REV3L	O60673;O60673-2	REV3L_HUMAN	LTEEKMELY	_LTEEKM[Oxidation (M)]ELY_.2	_LTEEKM[Oxidation (M)]ELY_	Non Numérique	176777	105400	Filtered	4.1044e-05	2.6811e-05	Filtered	50.627	50.8833
JAK2	O60674	JAK2_HUMAN	LTEQDLQLY	_LTEQDLQLY_.2	_LTEQDLQLY_	Non Numérique	81362.7	83417.7	Filtered	1.15363e-13	1.19324e-25	Filtered	75.3526	75.476
JAK2	O60674	JAK2_HUMAN	LTEQDLQLY	_LTEQDLQLY_.1	_LTEQDLQLY_	Non Numérique	81362.7	83417.7	Filtered	5.38918e-05	5.0334e-10	Filtered	75.3742	75.4975
PRMT3	O60678	ANM3_HUMAN	RLFTSAEETF	_RLFTSAEETF_.2	_RLFTSAEETF_	Non Numérique	42659.8	37268.5	Filtered	1.73967e-10	4.42406e-18	Filtered	76.4412	76.4974
PRMT3	O60678	ANM3_HUMAN	RLKNPTVEY	_RLKNPTVEY_.2	_RLKNPTVEY_	Non Numérique	20166.7	18385.6	Filtered	9.54006e-05	5.78865e-05	Filtered	41.1542	41.1687
MSC	O60682	MUSC_HUMAN	VPASKRPPL	_VPASKRPPL_.2	_VPASKRPPL_	Non Numérique	1413.65	Non Numérique	Filtered	0.00179998	Filtered	Filtered	32.3827	Filtered
KPNA6	O60684	IMA7_HUMAN	TMASPGKDNY	_TM[Oxidation (M)]ASPGKDNY_.2	_TM[Oxidation (M)]ASPGKDNY_	Non Numérique	28823.2	27712.3	Filtered	4.57981e-19	9.21638e-31	Filtered	24.5647	24.7417
KPNA6	O60684	IMA7_HUMAN	TMASPGKDNY	_TMASPGKDNY_.2	_TMASPGKDNY_	Non Numérique	28823.2	27712.3	Filtered	0.000863739	0.00172263	Filtered	34.6012	34.7984
KPNA6;KPNA1;KPNA5	O60684;P52294;O15131	IMA7_HUMAN;IMA5_HUMAN;IMA6_HUMAN	IYQKAFDLI	_IYQKAFDLI_.2	_IYQKAFDLI_	Non Numérique	30331.2	32385.4	Filtered	2.98406e-10	1.35409e-16	Filtered	94.2824	94.1025
UGDH	O60701;O60701-3;O60701-2	UGDH_HUMAN	SVNTPTKTY	_SVNTPTKTY_.2	_SVNTPTKTY_	Non Numérique	78344.1	74779.9	Filtered	8.00575e-12	2.404e-18	Filtered	34.5375	34.7085
UGDH	O60701;O60701-3;O60701-2	UGDH_HUMAN	TPEGQRAVQAL	_TPEGQRAVQAL_.2	_TPEGQRAVQAL_	Non Numérique	3861.83	3701.2	Filtered	3.84164e-06	3.54484e-05	Filtered	49.6046	49.8126
UGDH	O60701;O60701-3;O60701-2	UGDH_HUMAN	RIVQNSNGY	_RIVQNSNGY_.2	_RIVQNSNGY_	Non Numérique	3815.18	3182.56	Filtered	7.1968e-16	1.26696e-08	Filtered	31.5952	31.7403
LPXN	O60711;O60711-2	LPXN_HUMAN	SPFFERSGL	_SPFFERSGL_.2	_SPFFERSGL_	Non Numérique	337815	301877	Filtered	9.71456e-08	1.39146e-13	Filtered	77.4092	77.4291
LPXN	O60711;O60711-2	LPXN_HUMAN	VYTTNIQEL	_VYTTNIQEL_.1	_VYTTNIQEL_	Non Numérique	20565.9	19667.4	Filtered	2.74202e-19	4.63961e-27	Filtered	82.1608	82.167
CTNND1	O60716-8;O60716-7;O60716-5;O60716-3;O60716-6;O60716-4;O60716-2;O60716;O60716-24;O60716-23;O60716-21;O60716-19;O60716-22;O60716-20;O60716-16;O60716-18;O60716-15;O60716-17;O60716-13;O60716-11;O60716-14;O60716-12;O60716-10;O60716-9	CTND1_HUMAN	TPSDPRRRL	_TPSDPRRRL_.3	_TPSDPRRRL_	Non Numérique	599141	577471	Filtered	9.85614e-26	1.09346e-37	Filtered	25.0574	25.1037
CTNND1	O60716-8;O60716-7;O60716-5;O60716-3;O60716-6;O60716-4;O60716-2;O60716;O60716-24;O60716-23;O60716-21;O60716-19;O60716-22;O60716-20;O60716-16;O60716-18;O60716-15;O60716-17;O60716-13;O60716-11;O60716-14;O60716-12;O60716-10;O60716-9	CTND1_HUMAN	AVKSNAAAY	_AVKSNAAAY_.2	_AVKSNAAAY_	Non Numérique	42038.3	Non Numérique	Filtered	0.00142286	Filtered	Filtered	23.0794	Filtered
CTNND1	O60716-8;O60716-7;O60716-5;O60716-3;O60716-6;O60716-4;O60716-2;O60716;O60716-24;O60716-23;O60716-21;O60716-19;O60716-22;O60716-20;O60716-16;O60716-18;O60716-15;O60716-17;O60716-13;O60716-11;O60716-14;O60716-12;O60716-10;O60716-9	CTND1_HUMAN	REIPQAERY	_REIPQAERY_.3	_REIPQAERY_	Non Numérique	160610	Non Numérique	Filtered	0.000985788	Filtered	Filtered	35.1897	Filtered
SLC24A1	O60721-3;O60721-2;O60721	NCKX1_HUMAN	SPSKPSSEM	_SPSKPSSEM[Oxidation (M)]_.2	_SPSKPSSEM[Oxidation (M)]_	Non Numérique	5137.58	6279.76	Filtered	0.00439748	0.0033981	Filtered	12.7555	12.8395
PLA2G6	O60733-2;O60733	PLPL9_HUMAN	RQPAELHLF	_RQPAELHLF_.3	_RQPAELHLF_	Non Numérique	91407.9	87173	Filtered	3.37995e-25	3.57341e-38	Filtered	72.8299	72.775
SNX2	O60749;O60749-2	SNX2_HUMAN	RQFLESSEL	_RQFLESSEL_.2	_RQFLESSEL_	Non Numérique	538782	489430	Filtered	9.6101e-11	3.62331e-14	Filtered	66.3178	66.4072
SNX2	O60749;O60749-2	SNX2_HUMAN	VSDPEKVGDGMNAY	_VSDPEKVGDGM[Oxidation (M)]NAY_.2	_VSDPEKVGDGM[Oxidation (M)]NAY_	Non Numérique	45227.9	38778.5	Filtered	9.78792e-22	1.70511e-32	Filtered	46.6223	46.9505
SNX2	O60749;O60749-2	SNX2_HUMAN	VSDPEKVGDGMNAY	_VSDPEKVGDGMNAY_.2	_VSDPEKVGDGMNAY_	Non Numérique	45227.9	38778.5	Filtered	1.20277e-22	4.02858e-34	Filtered	58.204	58.4
SNX2	O60749;O60749-2	SNX2_HUMAN	APRIESKSM	_APRIESKSM_.2	_APRIESKSM_	Non Numérique	7060.3	6313.14	Filtered	1.76351e-07	1.73415e-12	Filtered	28.6508	28.7754
SNX2	O60749;O60749-2	SNX2_HUMAN	APRIESKSM	_APRIESKSM[Oxidation (M)]_.2	_APRIESKSM[Oxidation (M)]_	Non Numérique	7060.3	6313.14	Filtered	0.000133651	0.00044222	Filtered	17.6125	17.7684
DPM1	O60762	DPM1_HUMAN	LGGNEIVSF	_LGGNEIVSF_.2	_LGGNEIVSF_	Non Numérique	128067	101832	Filtered	0.00292517	0.00190932	Filtered	43.0728	43.1817
USO1	O60763;O60763-2	USO1_HUMAN	QTDRSDSEIIGY	_QTDRSDSEIIGY_.2	_QTDRSDSEIIGY_	Non Numérique	6977.77	5890.03	Filtered	1.98386e-06	9.53865e-10	Filtered	61.4512	61.6481
USO1	O60763;O60763-2	USO1_HUMAN	RSDSEIIGY	_RSDSEIIGY_.2	_RSDSEIIGY_	Non Numérique	1.06056e+06	859622	Filtered	3.20639e-12	7.35817e-17	Filtered	59.406	59.5968
SLC19A2	O60779	S19A2_HUMAN	ATEIAYYSY	_ATEIAYYSY_.1	_ATEIAYYSY_	Non Numérique	17676.9	13065.1	Filtered	1.9619e-18	2.27898e-27	Filtered	79.5526	79.5687
SLC19A2	O60779	S19A2_HUMAN	ATATEIAYY	_ATATEIAYY_.1	_ATATEIAYY_	Non Numérique	12680.5	11081.3	Filtered	0.000739849	0.000350048	Filtered	74.8177	74.9043
SLC19A2	O60779	S19A2_HUMAN	GMYQKVTSY	_GMYQKVTSY_.2	_GMYQKVTSY_	Non Numérique	19207.5	16121.2	Filtered	0.000140954	2.05538e-05	Filtered	51.0582	51.3145
TOM1	O60784-4;O60784;O60784-2;O60784-3	TOM1_HUMAN	IYEDLRRKGLEF	_IYEDLRRKGLEF_.3	_IYEDLRRKGLEF_	Non Numérique	177453	161717	Filtered	9.59557e-15	8.13476e-20	Filtered	68.4526	68.4428
TOM1	O60784-4;O60784;O60784-2;O60784-3	TOM1_HUMAN	LPKNNPPTI	_LPKNNPPTI_.2	_LPKNNPPTI_	Non Numérique	104594	88464.7	Filtered	3.88316e-16	9.96656e-14	Filtered	51.6305	51.8086
PFKFB2	O60825	F262_HUMAN	RPLKPLSPL	_RPLKPLSPL_.2	_RPLKPLSPL_	Non Numérique	13794.8	11340.3	Filtered	1.7049e-15	3.41468e-09	Filtered	59.1604	59.2207
PQBP1	O60828-5;O60828-4;O60828-2;O60828	PQBP1_HUMAN	RPYPSPGAVL	_RPYPSPGAVL_.2	_RPYPSPGAVL_	Non Numérique	296326	257365	Filtered	9.08491e-14	1.98005e-20	Filtered	70.2777	70.3216
TIMM17B	O60830;O60830-2	TI17B_HUMAN	QQFRNAPPF	_QQFRNAPPF_.2	_QQFRNAPPF_	Non Numérique	93543.2	84093.9	Filtered	9.14847e-20	9.45468e-12	Filtered	64.0207	64.1238
TIMM17B	O60830;O60830-2	TI17B_HUMAN	APVGIRHRL	_APVGIRHRL_.2	_APVGIRHRL_	Non Numérique	3820.33	2569.1	Filtered	2.06021e-21	3.48627e-18	Filtered	31.2803	31.3836
DKC1	O60832-2;O60832	DKC1_HUMAN	SQQSAGKEY	_SQQSAGKEY_.2	_SQQSAGKEY_	Non Numérique	8665.1	2136.27	Filtered	3.52357e-05	2.93597e-08	Filtered	14.3926	15.404
EIF5B	O60841	IF2P_HUMAN	RAKAIIVEF	_RAKAIIVEF_.2	_RAKAIIVEF_	Non Numérique	8342.38	8198.32	Filtered	0.000104414	0.00263356	Filtered	71.1281	71.0048
KIN	O60870-2;O60870	KIN17_HUMAN	APGKRILVL	_APGKRILVL_.2	_APGKRILVL_	Non Numérique	160202	143408	Filtered	1.39358e-24	2.35049e-37	Filtered	61.2477	61.2303
MMP20	O60882	MMP20_HUMAN	VYLREPQKT	_VYLREPQKT_.2	_VYLREPQKT_	Non Numérique	1.49433e+06	1335149	Filtered	3.35331e-24	1.05313e-31	Filtered	68.5437	68.5809
GPR37L1	O60883	ETBR2_HUMAN	TEVSSSIYF	_TEVSSSIYF_.1	_TEVSSSIYF_	Non Numérique	26268.1	21006	Filtered	9.26557e-09	2.68506e-19	Filtered	101.599	101.498
OPHN1	O60890	OPHN1_HUMAN	RPAPRPLAH	_RPAPRPLAH_.2	_RPAPRPLAH_	Non Numérique	331.02	138.174	Filtered	0.00607516	0.00597588	Filtered	19.9866	20.2054
RNGTT	O60942-2;O60942	MCE1_HUMAN	KFENNSWVF	_KFENNSWVF_.2	_KFENNSWVF_	Non Numérique	156778	123963	Filtered	4.88372e-20	2.05983e-27	Filtered	89.1695	89.094
MITF	O75030-10;O75030-9;O75030-11;O75030-12;O75030-4;O75030-3;O75030-8;O75030-7;O75030-6;O75030-2;O75030-5;O75030	MITF_HUMAN	HYQVQTHL	_HYQVQTHL_.2	_HYQVQTHL_	Non Numérique	46392.5	38846.2	Filtered	6.49509e-11	2.9564e-16	Filtered	42.4321	42.4623
MITF	O75030-10;O75030-9;O75030-11;O75030-12;O75030-4;O75030-3;O75030-8;O75030-7;O75030-6;O75030-2;O75030-5;O75030	MITF_HUMAN	VSGNLIDLY	_VSGNLIDLY_.2	_VSGNLIDLY_	Non Numérique	12493.5	10372.7	Filtered	1.14925e-18	5.16138e-32	Filtered	105.292	105.181
MITF	O75030-10;O75030-9;O75030-11;O75030-12;O75030-4;O75030-3;O75030-8;O75030-7;O75030-6;O75030-2;O75030-5;O75030	MITF_HUMAN	AQRQQVKQY	_AQRQQVKQY_.3	_AQRQQVKQY_	Non Numérique	5237.33	2336.64	Filtered	0.00140796	0.00131427	Filtered	15.2991	14.6804
MITF	O75030-10;O75030-9;O75030-11;O75030-12;O75030-4;O75030-3;O75030-8;O75030-7;O75030-6;O75030-2;O75030-5;O75030	MITF_HUMAN	AQRQQVKQY	_AQRQQVKQY_.2	_AQRQQVKQY_	Non Numérique	5237.33	2336.64	Filtered	1.00499e-05	0.000715344	Filtered	13.6904	14.6119
MITF	O75030-10;O75030-9;O75030-11;O75030-12;O75030-4;O75030-3;O75030-8;O75030-7;O75030-6;O75030-2;O75030-5;O75030	MITF_HUMAN	NTLPVSGNLIDLY	_NTLPVSGNLIDLY_.2	_NTLPVSGNLIDLY_	Non Numérique	Non Numérique	435.957	Filtered	Filtered	0.00990266	Filtered	Filtered	117.399
PLXNA2	O75051	PLXA2_HUMAN	SPIILKGKN	_SPIILKGKN_.2	_SPIILKGKN_	Non Numérique	10265.1	8090.77	Filtered	4.97001e-09	5.90882e-09	Filtered	82.1516	82.0794
IGSF3	O75054;O75054-2	IGSF3_HUMAN	STDKQYFGSY	_STDKQYFGSY_.2	_STDKQYFGSY_	Non Numérique	Non Numérique	10947.6	Filtered	Filtered	0.00608019	Filtered	Filtered	56.3541
SDC3	O75056	SDC3_HUMAN	TLEEPKQASVTY	_TLEEPKQASVTY_.2	_TLEEPKQASVTY_	Non Numérique	409403	706775	Filtered	1.5989e-10	3.66716e-15	Filtered	57.7055	57.8648
SDC3	O75056	SDC3_HUMAN	TLEEPKQASVTY	_TLEEPKQASVTY_.1	_TLEEPKQASVTY_	Non Numérique	409403	706775	Filtered	3.68558e-06	Filtered	Filtered	57.7162	Filtered
SDC3	O75056	SDC3_HUMAN	YTLEEPKQASVTY	_YTLEEPKQASVTY_.2	_YTLEEPKQASVTY_	Non Numérique	29730.7	27680.9	Filtered	1.1495e-22	2.95193e-32	Filtered	68.9969	69.0603
SDC3	O75056	SDC3_HUMAN	AQTPTPETF	_AQTPTPETF_.2	_AQTPTPETF_	Non Numérique	18832.8	15065.7	Filtered	6.06805e-06	1.77263e-05	Filtered	67.3645	67.5585
DNAJC6	O75061;O75061-2;O75061-3;O75061-4	AUXI_HUMAN	FLDSRHLDHY	_FLDSRHLDHY_.3	_FLDSRHLDHY_	Non Numérique	55817.5	45592	Filtered	9.4845e-20	5.39689e-33	Filtered	49.8634	50.0714
DNAJC6	O75061;O75061-2;O75061-3;O75061-4	AUXI_HUMAN	FLDSRHLDHY	_FLDSRHLDHY_.2	_FLDSRHLDHY_	Non Numérique	55817.5	45592	Filtered	6.49464e-18	4.98428e-06	Filtered	49.8746	50.067
DNAJC6	O75061;O75061-2;O75061-3;O75061-4	AUXI_HUMAN	RVIQSVTSY	_RVIQSVTSY_.2	_RVIQSVTSY_	Non Numérique	83418.6	69820.2	Filtered	2.52267e-21	1.21413e-34	Filtered	51.9358	52.1558
DENND4B	O75064	DEN4B_HUMAN	LTDYEAVCGR	_LTDYEAVCGR_.2	_LTDYEAVCGR_	Non Numérique	92691.5	76141.8	Filtered	1.14948e-09	3.55817e-16	Filtered	61.7841	61.934
DENND4B	O75064	DEN4B_HUMAN	PLPESVPVF	_PLPESVPVF_.2	_PLPESVPVF_	Non Numérique	67247.5	58361.8	Filtered	1.00556e-23	9.26884e-36	Filtered	114.128	114.018
DENND4B	O75064	DEN4B_HUMAN	SPGGSGSAL	_SPGGSGSAL_.1	_SPGGSGSAL_	Non Numérique	9528	9721.84	Filtered	2.06376e-17	1.53888e-23	Filtered	36.2818	36.4582
ADAM23	O75077-3;O75077-2;O75077	ADA23_HUMAN	SSDYVEIHY	_SSDYVEIHY_.2	_SSDYVEIHY_	Non Numérique	217588	180600	Filtered	2.71274e-23	3.46308e-36	Filtered	68.8206	68.8944
WDR1	O75083	WDR1_HUMAN	IYTEHAHQV	_IYTEHAHQV_.3	_IYTEHAHQV_	Non Numérique	42148.2	39754.2	Filtered	4.88617e-21	4.00496e-33	Filtered	27.567	27.6395
WDR1	O75083	WDR1_HUMAN	IYTEHAHQV	_IYTEHAHQV_.2	_IYTEHAHQV_	Non Numérique	42148.2	39754.2	Filtered	2.31828e-22	8.22907e-33	Filtered	27.555	27.638
WDR1	O75083	WDR1_HUMAN	TQKEHLLKY	_TQKEHLLKY_.3	_TQKEHLLKY_	Non Numérique	43647.5	36987.2	Filtered	3.10753e-21	1.12745e-26	Filtered	32.5246	32.5546
WDR1	O75083	WDR1_HUMAN	TQKEHLLKY	_TQKEHLLKY_.2	_TQKEHLLKY_	Non Numérique	43647.5	36987.2	Filtered	6.46117e-12	2.34329e-20	Filtered	32.5022	32.5636
WDR1	O75083	WDR1_HUMAN	KYAPSGFYI	_KYAPSGFYI_.1	_KYAPSGFYI_	Non Numérique	73564	69320.5	Filtered	2.9546e-19	2.83817e-14	Filtered	82.1478	82.0339
WDR1	O75083	WDR1_HUMAN	SVNSVVSTF	_SVNSVVSTF_.1	_SVNSVVSTF_	Non Numérique	33489.9	31203.9	Filtered	1.45798e-05	1.32794e-09	Filtered	84.5222	84.561
WDR1	O75083	WDR1_HUMAN	SVNSVVSTF	_SVNSVVSTF_.2	_SVNSVVSTF_	Non Numérique	33489.9	31203.9	Filtered	0.000448907	0.000375422	Filtered	84.4737	84.5596
WDR1	O75083	WDR1_HUMAN	SVKEWTITY	_SVKEWTITY_.2	_SVKEWTITY_	Non Numérique	58469.7	42830.9	Filtered	8.61896e-05	1.02938e-09	Filtered	79.2342	79.161
WDR1	O75083	WDR1_HUMAN	GVDGNVRLY	_GVDGNVRLY_.2	_GVDGNVRLY_	Non Numérique	38904.4	33280.6	Filtered	7.96201e-13	1.44905e-19	Filtered	61.7233	61.8888
WDR1	O75083	WDR1_HUMAN	WQKDHLLSV	_WQKDHLLSV_.2	_WQKDHLLSV_	Non Numérique	10112.2	3400.36	Filtered	0.00101096	0.00551235	Filtered	65.1332	65.2056
WDR1	O75083	WDR1_HUMAN	YTEHAHQVVVAKY	_YTEHAHQVVVAKY_.3	_YTEHAHQVVVAKY_	Non Numérique	7409.54	5820.69	Filtered	1.74608e-12	1.76406e-08	Filtered	38.9366	39.0454
WDR1	O75083	WDR1_HUMAN	TTQKEHLLKY	_TTQKEHLLKY_.3	_TTQKEHLLKY_	Non Numérique	Non Numérique	2445.07	Filtered	Filtered	0.00652324	Filtered	Filtered	33.7318
FZD7;FZD1	O75084;Q9UP38	FZD7_HUMAN;FZD1_HUMAN	TYLVDMRRF	_TYLVDMRRF_.3	_TYLVDMRRF_	Non Numérique	155743	135796	Filtered	1.7613e-17	5.75994e-28	Filtered	77.0272	77.0732
SLIT1	O75093-2;O75093	SLIT1_HUMAN	GATDLKNL	_GATDLKNL_.1	_GATDLKNL_	Non Numérique	536790	472236	Filtered	3.8924e-20	5.96599e-30	Filtered	66.0464	66.1145
SLIT3	O75094-3;O75094;O75094-4	SLIT3_HUMAN	ATDKDNGILLY	_ATDKDNGILLY_.2	_ATDKDNGILLY_	Non Numérique	163416	140793	Filtered	3.88176e-15	7.16205e-14	Filtered	78.6996	78.6624
LRP4	O75096	LRP4_HUMAN	FTDPGMGNLTY	_FTDPGM[Oxidation (M)]GNLTY_.2	_FTDPGM[Oxidation (M)]GNLTY_	Non Numérique	138879	128858	Filtered	1.94864e-20	3.48048e-34	Filtered	76.5261	76.6398
LRP4	O75096	LRP4_HUMAN	FTDPGMGNLTY	_FTDPGMGNLTY_.2	_FTDPGMGNLTY_	Non Numérique	138879	128858	Filtered	8.71236e-24	5.12107e-33	Filtered	92.2393	92.1692
LRP4	O75096	LRP4_HUMAN	FTDPGMGNLTY	_FTDPGM[Oxidation (M)]GNLTY_.1	_FTDPGM[Oxidation (M)]GNLTY_	Non Numérique	138879	128858	Filtered	0.000115841	0.00018838	Filtered	76.5442	76.6266
LRP4	O75096	LRP4_HUMAN	FTDPGMGNLTY	_FTDPGMGNLTY_.1	_FTDPGMGNLTY_	Non Numérique	138879	128858	Filtered	0.000790444	0.00087226	Filtered	92.2377	92.2042
LDB3	O75112-2;O75112;O75112-7;O75112-3	LDB3_HUMAN	APGKSTTSI	_APGKSTTSI_.2	_APGKSTTSI_	Non Numérique	95782.8	103469	Filtered	4.94959e-05	4.78353e-07	Filtered	25.5458	25.6027
LDB3	O75112-2;O75112;O75112-7;O75112-3	LDB3_HUMAN	SSAPATHTSY	_SSAPATHTSY_.2	_SSAPATHTSY_	Non Numérique	16717.4	16123.3	Filtered	5.14742e-13	4.38242e-10	Filtered	27.9296	28.0334
LDB3	O75112-2;O75112;O75112-7;O75112-3	LDB3_HUMAN	KFIEALGHTW	_KFIEALGHTW_.2	_KFIEALGHTW_	Non Numérique	10183.5	7991.66	Filtered	7.56371e-07	4.97626e-09	Filtered	78.8824	78.7305
LDB3	O75112-2;O75112;O75112-7;O75112-3	LDB3_HUMAN	AVDSASPVY	_AVDSASPVY_.1	_AVDSASPVY_	Non Numérique	30678.8	Non Numérique	Filtered	0.000126147	Filtered	Filtered	57.4879	Filtered
ROCK2	O75116	ROCK2_HUMAN	NIDNFLNRY	_NIDNFLNRY_.2	_NIDNFLNRY_	Non Numérique	182367	170696	Filtered	1.7428e-24	3.8404e-38	Filtered	83.4622	83.4427
CLASP2	O75122-3;O75122	CLAP2_HUMAN	AFVDRLSTRF	_AFVDRLSTRF_.3	_AFVDRLSTRF_	Non Numérique	1.19831e+06	1.12573e+06	Filtered	9.85614e-26	1.4841e-37	Filtered	74.0016	73.9887
CLASP2	O75122-3;O75122	CLAP2_HUMAN	AFVDRLSTRF	_AFVDRLSTRF_.2	_AFVDRLSTRF_	Non Numérique	1.19831e+06	1.12573e+06	Filtered	1.55617e-23	3.35869e-34	Filtered	73.9961	73.9727
CLASP2	O75122-3;O75122	CLAP2_HUMAN	FTDVPSIQIY	_FTDVPSIQIY_.2	_FTDVPSIQIY_	Non Numérique	72517.8	60358.1	Filtered	6.72399e-25	4.21987e-36	Filtered	112.647	112.564
CLASP2	O75122-3;O75122	CLAP2_HUMAN	FTDVPSIQIY	_FTDVPSIQIY_.1	_FTDVPSIQIY_	Non Numérique	72517.8	60358.1	Filtered	1.14993e-10	8.49426e-13	Filtered	112.63	112.562
CLASP2	O75122-3;O75122	CLAP2_HUMAN	RLSSSVSAM	_RLSSSVSAM[Oxidation (M)]_.2	_RLSSSVSAM[Oxidation (M)]_	Non Numérique	7477.25	5693.29	Filtered	0.00535438	0.000350959	Filtered	28.1833	28.3812
COBL	O75128-6;O75128-3;O75128;O75128-7;O75128-2	COBL_HUMAN	RPVPKDTSL	_RPVPKDTSL_.2	_RPVPKDTSL_	Non Numérique	1566.34	1468.71	Filtered	1.56612e-05	7.59561e-05	Filtered	32.3577	32.4244
ASTN2	O75129-6;O75129-4;O75129-2;O75129-3;O75129	ASTN2_HUMAN	HYNSHYEKF	_HYNSHYEKF_.3	_HYNSHYEKF_	Non Numérique	144116	110085	Filtered	2.65329e-22	1.98079e-34	Filtered	27.7461	27.8342
ASTN2	O75129-6;O75129-4;O75129-2;O75129-3;O75129	ASTN2_HUMAN	HYNSHYEKF	_HYNSHYEKF_.2	_HYNSHYEKF_	Non Numérique	144116	110085	Filtered	2.07054e-17	1.56446e-24	Filtered	27.751	27.8287
ASTN2	O75129-6;O75129-4;O75129-2;O75129-3;O75129	ASTN2_HUMAN	EINRVVPLY	_EINRVVPLY_.2	_EINRVVPLY_	Non Numérique	17575.3	15122.1	Filtered	1.74135e-05	6.49333e-06	Filtered	82.5467	82.4904
CPNE3	O75131	CPNE3_HUMAN	RPAGKGSITI	_RPAGKGSITI_.2	_RPAGKGSITI_	Non Numérique	27970.7	28411.3	Filtered	0.000163724	0.000974418	Filtered	37.2216	37.2412
ZBED4	O75132	ZBED4_HUMAN	SPRDSTKAI	_SPRDSTKAI_.2	_SPRDSTKAI_	Non Numérique	28968.5	27158.6	Filtered	1.81539e-23	3.36741e-27	Filtered	20.5296	20.67
ZBED4	O75132	ZBED4_HUMAN	FTEEEAEQY	_FTEEEAEQY_.2	_FTEEEAEQY_	Non Numérique	9451.49	8696.27	Filtered	4.78562e-09	8.27704e-20	Filtered	55.826	56.1302
DEPDC5	O75140-8;O75140-3;O75140-5;O75140-1;O75140-4;O75140-9;O75140;O75140-6;O75140-2	DEPD5_HUMAN	SPSLPSRTL	_SPSLPSRTL_.2	_SPSLPSRTL_	Non Numérique	415179	365273	Filtered	3.89476e-24	6.38791e-37	Filtered	59.1294	59.2341
DEPDC5	O75140-8;O75140-3;O75140-5;O75140-1;O75140-4;O75140-9;O75140;O75140-6;O75140-2	DEPD5_HUMAN	AYITQKVEF	_AYITQKVEF_.2	_AYITQKVEF_	Non Numérique	196287	187189	Filtered	3.12605e-19	1.30385e-32	Filtered	74.8405	74.8852
DEPDC5	O75140-8;O75140-3;O75140-5;O75140-1;O75140-4;O75140-9;O75140;O75140-6;O75140-2	DEPD5_HUMAN	VTDKEPDRV	_VTDKEPDRV_.3	_VTDKEPDRV_	Non Numérique	12099.7	12170.4	Filtered	1.02705e-18	1.82016e-24	Filtered	23.4419	23.6139
DEPDC5	O75140-8;O75140-3;O75140-5;O75140-1;O75140-4;O75140-9;O75140;O75140-6;O75140-2	DEPD5_HUMAN	VTDKEPDRV	_VTDKEPDRV_.2	_VTDKEPDRV_	Non Numérique	12099.7	12170.4	Filtered	3.82795e-09	1.6216e-16	Filtered	23.4393	23.6165
DEPDC5	O75140-8;O75140-3;O75140-5;O75140-1;O75140-4;O75140-9;O75140;O75140-6;O75140-2	DEPD5_HUMAN	PLSSSPLYS	_PLSSSPLYS_.1	_PLSSSPLYS_	Non Numérique	9150.94	7492.12	Filtered	0.000178833	6.24555e-05	Filtered	98.7507	98.6656
DEPDC5	O75140-8;O75140-3;O75140-5;O75140-1;O75140-4;O75140-9;O75140;O75140-6;O75140-2	DEPD5_HUMAN	SPKESENAL	_SPKESENAL_.2	_SPKESENAL_	Non Numérique	3697.51	Non Numérique	Filtered	0.00253907	Filtered	Filtered	28.9687	Filtered
OBSL1	O75147;O75147-2;O75147-1;O75147-4	OBSL1_HUMAN	QVEPGALRY	_QVEPGALRY_.2	_QVEPGALRY_	Non Numérique	3.16961e+06	2.73124e+06	Filtered	4.56047e-23	1.96593e-32	Filtered	58.7946	58.9543
OBSL1	O75147;O75147-2;O75147-1;O75147-4	OBSL1_HUMAN	IVYPSGKVY	_IVYPSGKVY_.2	_IVYPSGKVY_	Non Numérique	199820	162655	Filtered	4.47869e-18	9.3665e-32	Filtered	62.5554	62.6949
RNF40	O75150-4;O75150;O75150-3	BRE1B_HUMAN	ILQEEIKEY	_ILQEEIKEY_.2	_ILQEEIKEY_	Non Numérique	13378.8	42058.5	Filtered	0.00279216	0.00765201	Filtered	64.6902	63.8533
RNF40	O75150-4;O75150;O75150-3	BRE1B_HUMAN	ATDDATLLIVNRY	_ATDDATLLIVNRY_.2	_ATDDATLLIVNRY_	Non Numérique	25253.6	25029.5	Filtered	5.64346e-25	3.51681e-36	Filtered	93.0454	92.9024
RNF40	O75150-4;O75150;O75150-3	BRE1B_HUMAN	YVSGSSSGF	_YVSGSSSGF_.1	_YVSGSSSGF_	Non Numérique	9194.6	8688.57	Filtered	1.18942e-07	7.30398e-12	Filtered	51.7352	52.0492
RNF40	O75150-4;O75150;O75150-3	BRE1B_HUMAN	RAAREKESF	_RAAREKESF_.3	_RAAREKESF_	Non Numérique	54690.8	Non Numérique	Filtered	0.00413308	Filtered	Filtered	12.8073	Filtered
PHF2	O75151	PHF2_HUMAN	RPASANISL	_RPASANISL_.2	_RPASANISL_	Non Numérique	10972.3	12303.3	Filtered	0.000541954	0.00189573	Filtered	55.9875	56.1246
PHF2	O75151	PHF2_HUMAN	VARVPGSQL	_VARVPGSQL_.2	_VARVPGSQL_	Non Numérique	Non Numérique	1715.58	Filtered	Filtered	0.00550661	Filtered	Filtered	51.8858
ZC3H11A	O75152	ZC11A_HUMAN	KPLSSSSVL	_KPLSSSSVL_.2	_KPLSSSSVL_	Non Numérique	33583.6	26431.5	Filtered	1.9321e-08	1.79546e-09	Filtered	54.0058	54.1271
CLUH	O75153	CLU_HUMAN	RYLGKVLEL	_RYLGKVLEL_.2	_RYLGKVLEL_	Non Numérique	2226505	2.018e+06	Filtered	4.12673e-20	3.66338e-28	Filtered	71.7353	71.6173
CLUH	O75153	CLU_HUMAN	RYLGKVLEL	_RYLGKVLEL_.3	_RYLGKVLEL_	Non Numérique	2226505	2.018e+06	Filtered	1.04356e-22	3.45857e-30	Filtered	71.7275	71.6408
CLUH	O75153	CLU_HUMAN	LVDAFVEHRY	_LVDAFVEHRY_.3	_LVDAFVEHRY_	Non Numérique	215657	176884	Filtered	2.89502e-25	2.97941e-37	Filtered	64.7971	64.8225
CLUH	O75153	CLU_HUMAN	LVDAFVEHRY	_LVDAFVEHRY_.2	_LVDAFVEHRY_	Non Numérique	215657	176884	Filtered	2.44088e-18	7.86318e-24	Filtered	64.7811	64.8169
CLUH	O75153	CLU_HUMAN	RVYESKAEF	_RVYESKAEF_.2	_RVYESKAEF_	Non Numérique	84788.2	74947.7	Filtered	7.76344e-18	4.58518e-29	Filtered	37.4916	37.6106
CLUH	O75153	CLU_HUMAN	RVYESKAEF	_RVYESKAEF_.3	_RVYESKAEF_	Non Numérique	84788.2	74947.7	Filtered	0.00374228	0.000471052	Filtered	37.4983	37.6173
CLUH	O75153	CLU_HUMAN	AAKDPSPSV	_AAKDPSPSV_.2	_AAKDPSPSV_	Non Numérique	30394	29279.6	Filtered	7.88088e-06	0.00056108	Filtered	30.34	30.5271
CLUH	O75153	CLU_HUMAN	GQAKVQQGF	_GQAKVQQGF_.2	_GQAKVQQGF_	Non Numérique	22496.5	19068.8	Filtered	0.000704897	9.39644e-06	Filtered	35.5064	35.6147
CLUH	O75153	CLU_HUMAN	TVDQAVETY	_TVDQAVETY_.2	_TVDQAVETY_	Non Numérique	12786.8	10544.3	Filtered	4.4213e-14	3.6069e-14	Filtered	56.8513	57.1358
CLUH	O75153	CLU_HUMAN	FYLNQSTAYHF	_FYLNQSTAYHF_.2	_FYLNQSTAYHF_	Non Numérique	5478.46	8260.21	Filtered	0.000154618	2.80991e-18	Filtered	90.1477	89.9782
SOCS5	O75159	SOCS5_HUMAN	APVSPHSTF	_APVSPHSTF_.2	_APVSPHSTF_	Non Numérique	103936	79357.5	Filtered	5.58062e-05	1.31653e-05	Filtered	47.4983	47.7012
SOCS5	O75159	SOCS5_HUMAN	SPLRENIAL	_SPLRENIAL_.2	_SPLRENIAL_	Non Numérique	74187	38726.3	Filtered	0.000475194	2.24172e-05	Filtered	72.5284	72.4943
DNAJC13	O75165	DJC13_HUMAN	FSEGKITGRRY	_FSEGKITGRRY_.3	_FSEGKITGRRY_	Non Numérique	42033.4	41463.8	Filtered	6.59476e-23	4.3395e-30	Filtered	33.5253	33.6128
DNAJC13	O75165	DJC13_HUMAN	LVERDPATY	_LVERDPATY_.2	_LVERDPATY_	Non Numérique	26452.7	21980.2	Filtered	1.38994e-06	2.04107e-09	Filtered	46.2526	46.4554
DNAJC13	O75165	DJC13_HUMAN	VYSDHAKEL	_VYSDHAKEL_.3	_VYSDHAKEL_	Non Numérique	30023.2	Non Numérique	Filtered	0.00676379	Filtered	Filtered	30.6982	Filtered
CNOT3	O75175	CNOT3_HUMAN	ALKKQSWRF	_ALKKQSWRF_.3	_ALKKQSWRF_	Non Numérique	84279.7	61103.7	Filtered	1.1341e-23	2.62811e-32	Filtered	42.2591	42.284
SS18L1	O75177;O75177-2;O75177-5;O75177-4;O75177-3	CREST_HUMAN	YSSAQGGSQHY	_YSSAQGGSQHY_.2	_YSSAQGGSQHY_	Non Numérique	127265	114483	Filtered	1.61464e-25	2.13313e-38	Filtered	23.8448	24.0011
SS18L1	O75177;O75177-2;O75177-5;O75177-4;O75177-3	CREST_HUMAN	RSFEESTQHY	_RSFEESTQHY_.2	_RSFEESTQHY_	Non Numérique	9100.15	7389.13	Filtered	0.00123272	0.000961799	Filtered	32.7146	32.8545
SS18L1	O75177;O75177-2;O75177-5;O75177-4;O75177-3	CREST_HUMAN	SSAQGGSQHY	_SSAQGGSQHY_.2	_SSAQGGSQHY_	Non Numérique	5872.32	8753.47	Filtered	0.0012277	0.000147313	Filtered	12.9655	13.1229
SS18L1	O75177;O75177-2;O75177-5;O75177-4;O75177-3	CREST_HUMAN	QQYYPDGHGDY	_QQYYPDGHGDY_.2	_QQYYPDGHGDY_	Non Numérique	3468.03	Non Numérique	Filtered	0.00130274	Filtered	Filtered	49.1284	Filtered
SS18L1;SS18L1;SS18L1;SS18L1;SS18L1;SS18	O75177;O75177-2;O75177-5;O75177-4;O75177-3;Q15532	CREST_HUMAN;CREST_HUMAN;CREST_HUMAN;CREST_HUMAN;CREST_HUMAN;SSXT_HUMAN	HYYEGGNSQY	_HYYEGGNSQY_.2	_HYYEGGNSQY_	Non Numérique	29692.7	19821.2	Filtered	5.52016e-19	2.68101e-31	Filtered	35.8423	36.0133
SS18L1;SS18L1;SS18L1;SS18L1;SS18L1;SS18;SS18	O75177;O75177-2;O75177-5;O75177-4;O75177-3;Q15532;Q15532-2	CREST_HUMAN;CREST_HUMAN;CREST_HUMAN;CREST_HUMAN;CREST_HUMAN;SSXT_HUMAN;SSXT_HUMAN	LPAPPTQNM	_LPAPPTQNM_.2	_LPAPPTQNM_	Non Numérique	61738.5	54434.4	Filtered	6.19386e-07	5.1516e-15	Filtered	71.3464	71.4427
ANKRD17	O75179-7;O75179-2;O75179;O75179-4;O75179-6	ANR17_HUMAN	APRVPVQAL	_APRVPVQAL_.2	_APRVPVQAL_	Non Numérique	1.0676e+06	1786949	Filtered	2.50208e-24	1.95747e-34	Filtered	69.821	69.8274
ANKRD17	O75179-7;O75179-2;O75179;O75179-4;O75179-6	ANR17_HUMAN	APRVPVQAL	_APRVPVQAL_.1	_APRVPVQAL_	Non Numérique	1.0676e+06	1786949	Filtered	0.00757647	Filtered	Filtered	66.5551	Filtered
ANKRD17	O75179-7;O75179-2;O75179;O75179-4;O75179-6	ANR17_HUMAN	HAFWGGSVV	_HAFWGGSVV_.2	_HAFWGGSVV_	Non Numérique	251962	170086	Filtered	8.48376e-24	1.31048e-35	Filtered	81.5441	81.4927
ANKRD17	O75179-7;O75179-2;O75179;O75179-4;O75179-6	ANR17_HUMAN	HAFWGGSVV	_HAFWGGSVV_.1	_HAFWGGSVV_	Non Numérique	251962	170086	Filtered	5.98412e-05	0.000607825	Filtered	81.5519	81.49
ANKRD17	O75179-7;O75179-2;O75179;O75179-4;O75179-6	ANR17_HUMAN	LTELEQRIK	_LTELEQRIK_.3	_LTELEQRIK_	Non Numérique	78922.7	83932.5	Filtered	7.92342e-14	5.2309e-26	Filtered	49.9238	50.0796
ANKRD17	O75179-7;O75179-2;O75179;O75179-4;O75179-6	ANR17_HUMAN	LTELEQRIK	_LTELEQRIK_.2	_LTELEQRIK_	Non Numérique	78922.7	83932.5	Filtered	1.10008e-19	6.4484e-32	Filtered	49.9328	50.0782
ANKRD17	O75179-7;O75179-2;O75179;O75179-4;O75179-6	ANR17_HUMAN	RQHFSPLSL	_RQHFSPLSL_.3	_RQHFSPLSL_	Non Numérique	79055.2	71886.1	Filtered	5.78525e-25	1.61458e-35	Filtered	68.2995	68.2583
ANKRD17	O75179-7;O75179-2;O75179;O75179-4;O75179-6	ANR17_HUMAN	RQHFSPLSL	_RQHFSPLSL_.2	_RQHFSPLSL_	Non Numérique	79055.2	71886.1	Filtered	1.33004e-11	9.32375e-28	Filtered	68.2917	68.2714
ANKRD17	O75179-7;O75179-2;O75179;O75179-4;O75179-6	ANR17_HUMAN	KQPSVLVTF	_KQPSVLVTF_.2	_KQPSVLVTF_	Non Numérique	72502.3	67674.9	Filtered	4.76939e-15	7.42059e-22	Filtered	85.564	85.5087
ANKRD17	O75179-7;O75179-2;O75179;O75179-4;O75179-6	ANR17_HUMAN	VQNSSVAVL	_VQNSSVAVL_.2	_VQNSSVAVL_	Non Numérique	10701.7	13650.5	Filtered	1.76395e-08	1.49478e-13	Filtered	72.1696	72.1982
ANKRD17	O75179-7;O75179-2;O75179;O75179-4;O75179-6	ANR17_HUMAN	VQNSSVAVL	_VQNSSVAVL_.1	_VQNSSVAVL_	Non Numérique	10701.7	13650.5	Filtered	Filtered	0.000469604	Filtered	Filtered	72.2268
ANKRD17	O75179-7;O75179-2;O75179;O75179-4;O75179-6	ANR17_HUMAN	RPAPSPSGI	_RPAPSPSGI_.2	_RPAPSPSGI_	Non Numérique	11010.1	10471.6	Filtered	0.000675881	0.000129543	Filtered	41.7438	41.8105
SIN3B	O75182-2;O75182;O75182-3	SIN3B_HUMAN	SYVNKIKTRF	_SYVNKIKTRF_.3	_SYVNKIKTRF_	Non Numérique	163938	138231	Filtered	2.50659e-24	3.98777e-37	Filtered	45.9123	46.0053
SIN3B	O75182-2;O75182;O75182-3	SIN3B_HUMAN	SYVNKIKTRF	_SYVNKIKTRF_.2	_SYVNKIKTRF_	Non Numérique	163938	138231	Filtered	6.45379e-17	1.4399e-22	Filtered	45.912	46.0206
SIN3B	O75182-2;O75182;O75182-3	SIN3B_HUMAN	TYLDQVKIRF	_TYLDQVKIRF_.3	_TYLDQVKIRF_	Non Numérique	47818.1	57384.2	Filtered	4.90886e-23	1.19118e-34	Filtered	89.6318	89.4835
SIN3B	O75182-2;O75182;O75182-3	SIN3B_HUMAN	TYLDQVKIRF	_TYLDQVKIRF_.2	_TYLDQVKIRF_	Non Numérique	47818.1	57384.2	Filtered	3.93946e-05	0.000281635	Filtered	89.6222	89.4791
SIN3B	O75182-2;O75182;O75182-3	SIN3B_HUMAN	VQNIARQL	_VQNIARQL_.2	_VQNIARQL_	Non Numérique	17150.3	14420.3	Filtered	0.000413388	1.3972e-06	Filtered	51.0287	51.1806
DNAJB6	O75190-2;O75190-4;O75190-3;O75190	DNJB6_HUMAN	SFGSGFSSF	_SFGSGFSSF_.1	_SFGSGFSSF_	Non Numérique	16056.4	14412.6	Filtered	5.77696e-14	2.82027e-26	Filtered	96.3333	96.2474
XYLB	O75191-2;O75191	XYLB_HUMAN	SVVGAISSY	_SVVGAISSY_.1	_SVVGAISSY_	Non Numérique	51157	40804.6	Filtered	1.96437e-17	5.82213e-27	Filtered	78.118	78.1906
XYLB	O75191-2;O75191	XYLB_HUMAN	KIYQQNPEAY	_KIYQQNPEAY_.2	_KIYQQNPEAY_	Non Numérique	4540.46	3479.41	Filtered	0.000126999	0.00146857	Filtered	45.3843	45.5713
LRP5	O75197	LRP5_HUMAN	SSVEHVVEF	_SSVEHVVEF_.2	_SSVEHVVEF_	Non Numérique	54112	45924.7	Filtered	8.93687e-15	1.30723e-23	Filtered	70.2556	70.3204
TMEM127	O75204	TM127_HUMAN	LPKQPERSL	_LPKQPERSL_.3	_LPKQPERSL_	Non Numérique	69836	72695.4	Filtered	1.30104e-11	5.9749e-14	Filtered	38.1462	38.2655
TMEM127	O75204	TM127_HUMAN	LPKQPERSL	_LPKQPERSL_.2	_LPKQPERSL_	Non Numérique	69836	72695.4	Filtered	4.31361e-21	7.17041e-24	Filtered	38.1698	38.289
TMEM127	O75204	TM127_HUMAN	YAFAHILTV	_YAFAHILTV_.2	_YAFAHILTV_	Non Numérique	44449.8	40498.5	Filtered	2.92192e-16	5.94305e-20	Filtered	101.227	101.012
GGCT	O75223-3;O75223-2;O75223-4;O75223	GGCT_HUMAN	HLRNPSAAF	_HLRNPSAAF_.2	_HLRNPSAAF_	Non Numérique	48697.4	50159.6	Filtered	3.00931e-12	3.76876e-18	Filtered	42.2385	42.2478
ZNF780A	O75290;O75290-3	Z780A_HUMAN	RQFEGLQGY	_RQFEGLQGY_.2	_RQFEGLQGY_	Non Numérique	53929.9	48848	Filtered	8.79088e-05	0.000414199	Filtered	61.7685	61.9079
NDUFS2	O75306-2;O75306	NDUS2_HUMAN	VSDGSSRPY	_VSDGSSRPY_.2	_VSDGSSRPY_	Non Numérique	22196.8	20256.6	Filtered	0.000835434	0.00371598	Filtered	26.5423	26.7508
NDUFS2	O75306-2;O75306	NDUS2_HUMAN	RPGGVHQDL	_RPGGVHQDL_.2	_RPGGVHQDL_	Non Numérique	8837	9043.71	Filtered	4.21255e-10	1.73073e-28	Filtered	24.8436	24.9317
ZPR1	O75312	ZPR1_HUMAN	IMDDPAGNSY	_IM[Oxidation (M)]DDPAGNSY_.2	_IM[Oxidation (M)]DDPAGNSY_	Non Numérique	159871	80333.7	Filtered	2.71442e-19	1.45834e-28	Filtered	49.3683	49.8377
ZPR1	O75312	ZPR1_HUMAN	IMDDPAGNSY	_IMDDPAGNSY_.2	_IMDDPAGNSY_	Non Numérique	159871	80333.7	Filtered	3.59185e-22	6.34126e-30	Filtered	61.6471	61.9015
ZPR1	O75312	ZPR1_HUMAN	IMDDPAGNSY	_IMDDPAGNSY_.1	_IMDDPAGNSY_	Non Numérique	159871	80333.7	Filtered	1.81688e-14	7.36164e-10	Filtered	61.6385	61.9137
ZPR1	O75312	ZPR1_HUMAN	IMDDPAGNSY	_IM[Oxidation (M)]DDPAGNSY_.1	_IM[Oxidation (M)]DDPAGNSY_	Non Numérique	159871	80333.7	Filtered	2.72387e-11	1.58705e-11	Filtered	49.2696	49.6397
DUSP11	O75319	DUS11_HUMAN	APRHFHTQTQSL	_APRHFHTQTQSL_.3	_APRHFHTQTQSL_	Non Numérique	39425	Non Numérique	Filtered	0.00486521	Filtered	Filtered	28.5806	Filtered
LRRN2	O75325	LRRN2_HUMAN	LARVPRRAL	_LARVPRRAL_.3	_LARVPRRAL_	Non Numérique	723129	735048	Filtered	1.54484e-24	1.20189e-35	Filtered	40.3537	40.3527
LRRN2	O75325	LRRN2_HUMAN	LPAGTQTLLL	_LPAGTQTLLL_.2	_LPAGTQTLLL_	Non Numérique	33389.8	27854.5	Filtered	1.01869e-07	4.71314e-09	Filtered	77.8483	77.7898
SEMA7A	O75326-2;O75326	SEM7A_HUMAN	EYNGKIPRF	_EYNGKIPRF_.2	_EYNGKIPRF_	Non Numérique	64837.3	46187.9	Filtered	0.00400275	0.00382798	Filtered	58.358	58.4965
HMMR	O75330-4;O75330-2;O75330;O75330-3	HMMR_HUMAN	ATESSNQEY	_ATESSNQEY_.2	_ATESSNQEY_	Non Numérique	112418	110966	Filtered	5.53308e-21	2.70953e-29	Filtered	25.6914	25.8685
HMMR	O75330-4;O75330-2;O75330;O75330-3	HMMR_HUMAN	ATESSNQEY	_ATESSNQEY_.1	_ATESSNQEY_	Non Numérique	112418	110966	Filtered	4.32203e-13	8.25576e-23	Filtered	25.6865	25.7539
HMMR	O75330-4;O75330-2;O75330;O75330-3	HMMR_HUMAN	AQLEGKLVSI	_AQLEGKLVSI_.2	_AQLEGKLVSI_	Non Numérique	19245.6	20213.9	Filtered	0.000981318	0.00022994	Filtered	86.9981	86.9274
HMMR	O75330-4;O75330-2;O75330;O75330-3	HMMR_HUMAN	ASDQVEKY	_ASDQVEKY_.2	_ASDQVEKY_	Non Numérique	6426.84	5421.31	Filtered	9.10052e-07	0.000805945	Filtered	27.7286	27.8324
PPFIA4	O75335-2;O75335-1;O75335	LIPA4_HUMAN	IMPEAHSHY	_IM[Oxidation (M)]PEAHSHY_.2	_IM[Oxidation (M)]PEAHSHY_	Non Numérique	65396.8	46053.9	Filtered	1.18191e-12	6.10845e-08	Filtered	59.2619	59.4529
PDCD6	O75340;O75340-2	PDCD6_HUMAN	KYITDWQNVF	_KYITDWQNVF_.2	_KYITDWQNVF_	Non Numérique	167019	148267	Filtered	2.17205e-22	3.93969e-33	Filtered	101.281	101.107
PDCD6	O75340;O75340-2	PDCD6_HUMAN	RQGRGQIAF	_RQGRGQIAF_.2	_RQGRGQIAF_	Non Numérique	5739.5	3573.06	Filtered	0.000123983	0.000213244	Filtered	38.7224	38.7527
PDCD6	O75340;O75340-2	PDCD6_HUMAN	KQALSGFGY	_KQALSGFGY_.2	_KQALSGFGY_	Non Numérique	89310.9	79526.8	Filtered	1.14851e-07	2.79934e-07	Filtered	64.0434	64.1152
ZNF253	O75346-2;O75346	ZN253_HUMAN	KYGKVFHKF	_KYGKVFHKF_.3	_KYGKVFHKF_	Non Numérique	95121.5	60342.9	Filtered	0.00108914	3.15664e-05	Filtered	29.8778	30.1956
TBCA	O75347;O75347-2	TBCA_HUMAN	RLVKEKVMY	_RLVKEKVM[Oxidation (M)]Y_.3	_RLVKEKVM[Oxidation (M)]Y_	Non Numérique	12223.6	10014.4	Filtered	4.24017e-13	4.39035e-15	Filtered	30.1456	30.3693
TBCA	O75347;O75347-2	TBCA_HUMAN	RLVKEKVMY	_RLVKEKVMY_.3	_RLVKEKVMY_	Non Numérique	12223.6	10014.4	Filtered	7.18547e-12	4.78024e-11	Filtered	35.8949	35.9927
TBCA	O75347;O75347-2	TBCA_HUMAN	RLVKEKVMY	_RLVKEKVMY_.2	_RLVKEKVMY_	Non Numérique	12223.6	10014.4	Filtered	1.49676e-07	0.00445142	Filtered	35.883	35.986
TBCA	O75347;O75347-2	TBCA_HUMAN	KMRAEDGENY	_KMRAEDGENY_.2	_KMRAEDGENY_	Non Numérique	Non Numérique	518.704	Filtered	Filtered	0.00301789	Filtered	Filtered	22.1873
ATP6V1G1	O75348	VATG1_HUMAN	AQAEIEQY	_AQAEIEQY_.1	_AQAEIEQY_	Non Numérique	7683.89	6150.37	Filtered	0.00105432	0.000321902	Filtered	52.4723	52.7655
VPS4B	O75351	VPS4B_HUMAN	EYLDRAEKL	_EYLDRAEKL_.2	_EYLDRAEKL_	Non Numérique	97440.8	80379.9	Filtered	6.94403e-16	7.85494e-20	Filtered	51.3529	51.5675
VPS4B	O75351	VPS4B_HUMAN	QLYQHAVQY	_QLYQHAVQY_.2	_QLYQHAVQY_	Non Numérique	51985.6	7543.25	Filtered	0.00126721	0.000274104	Filtered	55.7475	53.9463
ENTPD6	O75354-2;O75354-3;O75354	ENTP6_HUMAN	RTEEVKHVDFY	_RTEEVKHVDFY_.3	_RTEEVKHVDFY_	Non Numérique	128615	100577	Filtered	9.9127e-25	1.61397e-36	Filtered	44.6919	44.7533
ENTPD6	O75354-2;O75354-3;O75354	ENTP6_HUMAN	RTEEVKHVDFY	_RTEEVKHVDFY_.2	_RTEEVKHVDFY_	Non Numérique	128615	100577	Filtered	8.60575e-18	5.57852e-08	Filtered	44.6927	44.7594
ENTPD6	O75354-2;O75354-3;O75354	ENTP6_HUMAN	KATPLVLKA	_KATPLVLKA_.2	_KATPLVLKA_	Non Numérique	109381	87003.1	Filtered	4.1741e-08	2.5434e-08	Filtered	50.1411	50.1416
ENTPD6	O75354-2;O75354-3;O75354	ENTP6_HUMAN	ALKPGLSAY	_ALKPGLSAY_.2	_ALKPGLSAY_	Non Numérique	28216.3	20948.8	Filtered	4.07771e-13	6.5511e-22	Filtered	59.1152	59.2696
ZNF217	O75362	ZN217_HUMAN	RFFDGAKDV	_RFFDGAKDV_.2	_RFFDGAKDV_	Non Numérique	129964	124691	Filtered	2.11758e-20	8.50572e-32	Filtered	52.8817	53.0601
ZNF217	O75362	ZN217_HUMAN	QTETAADCRY	_QTETAADCRY_.2	_QTETAADCRY_	Non Numérique	33424	28210.8	Filtered	6.91147e-17	1.47618e-27	Filtered	36.1443	36.3207
H2AFY	O75367-2;O75367-3;O75367	H2AY_HUMAN	VLPNIHPEL	_VLPNIHPEL_.2	_VLPNIHPEL_	Non Numérique	3145701	2.69283e+06	Filtered	8.9288e-23	2.36716e-34	Filtered	86.1867	86.1369
H2AFY	O75367-2;O75367-3;O75367	H2AY_HUMAN	TPADGFTVL	_TPADGFTVL_.1	_TPADGFTVL_	Non Numérique	13790.5	11219	Filtered	1.15933e-06	1.94918e-20	Filtered	100.452	100.346
SH3BGRL	O75368	SH3L1_HUMAN	VPENSRPAT	_VPENSRPAT_.2	_VPENSRPAT_	Non Numérique	70185.5	70344.1	Filtered	5.70372e-09	7.37042e-20	Filtered	22.5224	22.7677
FLNB	O75369-7;O75369-6;O75369-3;O75369-2;O75369-9;O75369;O75369-8;O75369-5;O75369-4	FLNB_HUMAN	YYPSTPGRYSI	_YYPSTPGRYSI_.2	_YYPSTPGRYSI_	Non Numérique	922497	812185	Filtered	4.08198e-21	2.02922e-32	Filtered	69.055	69.1289
FLNB	O75369-7;O75369-6;O75369-3;O75369-2;O75369-9;O75369;O75369-8;O75369-5;O75369-4	FLNB_HUMAN	IKYMGSHIP	_IKYM[Oxidation (M)]GSHIP_.2	_IKYM[Oxidation (M)]GSHIP_	Non Numérique	335736	307567	Filtered	7.62457e-10	2.05138e-14	Filtered	24.6263	24.7196
FLNB	O75369-7;O75369-6;O75369-3;O75369-2;O75369-9;O75369;O75369-8;O75369-5;O75369-4	FLNB_HUMAN	VTYIPDKTGRY	_VTYIPDKTGRY_.3	_VTYIPDKTGRY_	Non Numérique	24708.2	35555.9	Filtered	1.79677e-11	1.36905e-09	Filtered	50.6818	51.0007
FLNB	O75369-7;O75369-6;O75369-3;O75369-2;O75369-9;O75369;O75369-8;O75369-5;O75369-4	FLNB_HUMAN	VTYIPDKTGRY	_VTYIPDKTGRY_.2	_VTYIPDKTGRY_	Non Numérique	24708.2	35555.9	Filtered	0.000864286	Filtered	Filtered	50.7035	Filtered
FLNB	O75369-7;O75369-6;O75369-3;O75369-2;O75369-9;O75369;O75369-8;O75369-5;O75369-4	FLNB_HUMAN	AQGPGLKEAF	_AQGPGLKEAF_.2	_AQGPGLKEAF_	Non Numérique	24283.5	18192	Filtered	2.1536e-06	1.66328e-17	Filtered	60.6167	60.7299
NCOR1	O75376;O75376-2	NCOR1_HUMAN	ESFEDGLKY	_ESFEDGLKY_.2	_ESFEDGLKY_	Non Numérique	171132	134007	Filtered	2.71091e-24	3.45868e-34	Filtered	69.7304	69.8622
NCOR1	O75376;O75376-2	NCOR1_HUMAN	ALDPAAAAY	_ALDPAAAAY_.1	_ALDPAAAAY_	Non Numérique	150679	125141	Filtered	1.60612e-16	1.17745e-27	Filtered	70.473	70.6005
NCOR1	O75376;O75376-2	NCOR1_HUMAN	SQGLPASRY	_SQGLPASRY_.2	_SQGLPASRY_	Non Numérique	152115	118584	Filtered	1.43512e-08	4.31584e-08	Filtered	43.5967	43.6794
NCOR1	O75376;O75376-2	NCOR1_HUMAN	GPSVLRSTL	_GPSVLRSTL_.2	_GPSVLRSTL_	Non Numérique	60001.1	53410.4	Filtered	3.76661e-11	1.72469e-15	Filtered	63.7237	63.7537
NCOR1	O75376;O75376-2	NCOR1_HUMAN	TYIPGTQITF	_TYIPGTQITF_.1	_TYIPGTQITF_	Non Numérique	40811.8	33952.5	Filtered	1.01432e-11	2.58529e-13	Filtered	112.963	112.866
NCOR1	O75376;O75376-2	NCOR1_HUMAN	TTESFEDGLKY	_TTESFEDGLKY_.2	_TTESFEDGLKY_	Non Numérique	38689	32436	Filtered	7.72292e-18	6.41463e-28	Filtered	70.7273	70.7974
NCOR1	O75376;O75376-2	NCOR1_HUMAN	SSSLSSHRY	_SSSLSSHRY_.2	_SSSLSSHRY_	Non Numérique	1155.25	Non Numérique	Filtered	0.00400693	Filtered	Filtered	19.8244	Filtered
NDUFS6	O75380	NDUS6_HUMAN	RQKEVNENF	_RQKEVNENF_.2	_RQKEVNENF_	Non Numérique	9634.67	9242.84	Filtered	2.95181e-17	3.04058e-20	Filtered	27.9016	27.9897
TRIM3	O75382-4;O75382-3;O75382-2;O75382	TRIM3_HUMAN	NTSAEPLYG	_NTSAEPLYG_.1	_NTSAEPLYG_	Non Numérique	47295.1	43028.1	Filtered	2.43181e-17	6.69368e-13	Filtered	59.0916	59.3641
TRIM3	O75382-4;O75382-3;O75382-2;O75382	TRIM3_HUMAN	NTSAEPLYG	_NTSAEPLYG_.2	_NTSAEPLYG_	Non Numérique	47295.1	43028.1	Filtered	7.51274e-05	1.16326e-05	Filtered	59.1163	59.3491
TULP3	O75386;O75386-2	TULP3_HUMAN	VWNSDTQSYVL	_VWNSDTQSYVL_.2	_VWNSDTQSYVL_	Non Numérique	222756	178306	Filtered	6.39027e-21	1.3161e-29	Filtered	94.6637	94.6146
TULP3	O75386;O75386-2	TULP3_HUMAN	SPAPQGVTV	_SPAPQGVTV_.1	_SPAPQGVTV_	Non Numérique	24015.1	23298.8	Filtered	1.92912e-08	1.28369e-16	Filtered	59.8048	59.9856
CS	O75390	CISY_HUMAN	YTDHQFTELTRLY	_YTDHQFTELTRLY_.3	_YTDHQFTELTRLY_	Non Numérique	Non Numérique	32618.5	Filtered	Filtered	0.00120405	Filtered	Filtered	85.5528
MRPL33	O75394	RM33_HUMAN	RLREKLTLL	_RLREKLTLL_.3	_RLREKLTLL_	Non Numérique	198615	191360	Filtered	1.3259e-22	2.07422e-22	Filtered	58.0147	57.9703
MRPL33	O75394	RM33_HUMAN	RMVSEAGTGF	_RMVSEAGTGF_.2	_RMVSEAGTGF_	Non Numérique	110001	105731	Filtered	3.22358e-14	1.07086e-13	Filtered	53.1746	53.3791
SEC22B	O75396	SC22B_HUMAN	AYLEDLHSEF	_AYLEDLHSEF_.2	_AYLEDLHSEF_	Non Numérique	130198	114208	Filtered	2.24919e-21	2.04715e-32	Filtered	85.9715	85.9529
PRPF40A	O75400-2;O75400-3;O75400	PR40A_HUMAN	KSDSGKPYYY	_KSDSGKPYYY_.2	_KSDSGKPYYY_	Non Numérique	7.03835e+06	5743214	Filtered	1.32885e-10	1.83143e-13	Filtered	34.3539	34.478
PRPF40A	O75400-2;O75400-3;O75400	PR40A_HUMAN	KSDSGKPYYY	_KSDSGKPYYY_.1	_KSDSGKPYYY_	Non Numérique	7.03835e+06	5743214	Filtered	1.98385e-09	1.11664e-13	Filtered	34.3575	34.4973
PRPF40A	O75400-2;O75400-3;O75400	PR40A_HUMAN	KSDSGKPYY	_KSDSGKPYY_.2	_KSDSGKPYY_	Non Numérique	59876.9	51213.5	Filtered	1.75433e-19	5.17978e-25	Filtered	21.8331	21.9841
PRPF40A	O75400-2;O75400-3;O75400	PR40A_HUMAN	QYLMDNPTF	_QYLM[Oxidation (M)]DNPTF_.2	_QYLM[Oxidation (M)]DNPTF_	Non Numérique	18749.3	16720.8	Filtered	0.000172859	2.49148e-09	Filtered	81.0111	80.9803
PRPF40A;PRPF40A;PRPF40A;PRPF40B;PRPF40B;PRPF40B	O75400-2;O75400-3;O75400;Q6NWY9-2;Q6NWY9-3;Q6NWY9	PR40A_HUMAN;PR40A_HUMAN;PR40A_HUMAN;PR40B_HUMAN;PR40B_HUMAN;PR40B_HUMAN	LSEKKQAFNAY	_LSEKKQAFNAY_.2	_LSEKKQAFNAY_	Non Numérique	240.86	Non Numérique	Filtered	0.00320025	Filtered	Filtered	39.7273	Filtered
TACC1	O75410-5;O75410-4;O75410-6;O75410-3;O75410-7;O75410;O75410-2;O75410-8	TACC1_HUMAN	RVKQEEQRY	_RVKQEEQRY_.3	_RVKQEEQRY_	Non Numérique	94643.8	69617.6	Filtered	1.15965e-23	4.72066e-23	Filtered	11.9722	12.527
TACC1	O75410-5;O75410-4;O75410-6;O75410-3;O75410-7;O75410;O75410-2;O75410-8	TACC1_HUMAN	RVKQEEQRY	_RVKQEEQRY_.2	_RVKQEEQRY_	Non Numérique	94643.8	69617.6	Filtered	Filtered	0.00477766	Filtered	Filtered	12.439
TACC1	O75410-5;O75410-4;O75410-6;O75410-3;O75410-7;O75410;O75410-2;O75410-8	TACC1_HUMAN	GQKSAGAEV	_GQKSAGAEV_.2	_GQKSAGAEV_	Non Numérique	8555.27	17170.2	Filtered	0.000257324	0.000599428	Filtered	16.5995	16.7082
POLQ	O75417-2;O75417	DPOLQ_HUMAN	GPFAKNVSL	_GPFAKNVSL_.2	_GPFAKNVSL_	Non Numérique	13183.7	12063.9	Filtered	8.28587e-05	0.00977756	Filtered	68.1472	68.1373
CDC45	O75419;O75419-3;O75419-2	CDC45_HUMAN	VSDFRKEFY	_VSDFRKEFY_.2	_VSDFRKEFY_	Non Numérique	115519	84929.2	Filtered	4.17627e-22	1.87083e-26	Filtered	58.9872	59.1625
CDC45	O75419;O75419-3;O75419-2	CDC45_HUMAN	VYNDTQIKL	_VYNDTQIKL_.2	_VYNDTQIKL_	Non Numérique	95667.2	85934.7	Filtered	1.60945e-05	1.02462e-09	Filtered	68.3544	68.3811
GIGYF1	O75420	PERQ1_HUMAN	HSDPSILGY	_HSDPSILGY_.2	_HSDPSILGY_	Non Numérique	8099949	6752283	Filtered	1.01487e-18	1.08661e-26	Filtered	70.5418	70.5597
GIGYF1	O75420	PERQ1_HUMAN	HSDPSILGY	_HSDPSILGY_.1	_HSDPSILGY_	Non Numérique	8099949	6752283	Filtered	2.69474e-13	2.14158e-28	Filtered	70.5485	70.6081
GIGYF1	O75420	PERQ1_HUMAN	YSLHGSSGEIESVDDY	_YSLHGSSGEIESVDDY_.2	_YSLHGSSGEIESVDDY_	Non Numérique	10421.1	9050.26	Filtered	4.56067e-17	1.11643e-10	Filtered	70.2745	70.3289
VPS26A	O75436-2;O75436	VP26A_HUMAN	TYPDVNNSI	_TYPDVNNSI_.1	_TYPDVNNSI_	Non Numérique	1.14748e+06	1.07429e+06	Filtered	1.21056e-21	5.77793e-33	Filtered	68.803	68.9238
VPS26A	O75436-2;O75436	VP26A_HUMAN	EYDLIVHQL	_EYDLIVHQL_.2	_EYDLIVHQL_	Non Numérique	281972	282359	Filtered	1.61764e-19	7.13151e-31	Filtered	92.1795	92.0832
VPS26A	O75436-2;O75436	VP26A_HUMAN	SYIGANVRL	_SYIGANVRL_.2	_SYIGANVRL_	Non Numérique	158456	217573	Filtered	0.000187214	2.19641e-19	Filtered	74.9313	74.9395
ZNF254	O75437;O75437-2	ZN254_HUMAN	EQPYKWEKF	_EQPYKWEKF_.2	_EQPYKWEKF_	Non Numérique	42148.3	25477.1	Filtered	5.27946e-09	9.79304e-14	Filtered	61.2189	61.3603
USH2A	O75445;O75445-3	USH2A_HUMAN	RFIDKTSAL	_RFIDKTSAL_.2	_RFIDKTSAL_	Non Numérique	71285.9	66325.2	Filtered	2.64943e-23	8.88699e-32	Filtered	50.8075	50.9907
USH2A	O75445;O75445-3	USH2A_HUMAN	RFIDKTSAL	_RFIDKTSAL_.3	_RFIDKTSAL_	Non Numérique	71285.9	66325.2	Filtered	7.44483e-16	1.61493e-21	Filtered	50.7892	50.9776
USH2A	O75445;O75445-3	USH2A_HUMAN	NTERNTFMY	_NTERNTFMY_.2	_NTERNTFMY_	Non Numérique	25464.4	23046.5	Filtered	0.000110369	0.00038561	Filtered	56.9644	57.1914
USH2A	O75445;O75445-3	USH2A_HUMAN	NTERNTFMY	_NTERNTFM[Oxidation (M)]Y_.2	_NTERNTFM[Oxidation (M)]Y_	Non Numérique	25464.4	23046.5	Filtered	1.93248e-06	1.00122e-09	Filtered	47.1966	47.3994
USH2A	O75445;O75445-3	USH2A_HUMAN	IPRSGTPVSI	_IPRSGTPVSI_.2	_IPRSGTPVSI_	Non Numérique	35500.1	31900.3	Filtered	3.15571e-07	2.52243e-11	Filtered	63.1982	63.2751
USH2A	O75445;O75445-3	USH2A_HUMAN	KYEYRVLMS	_KYEYRVLMS_.2	_KYEYRVLMS_	Non Numérique	25386.3	11147.7	Filtered	5.36434e-06	0.000704162	Filtered	67.4484	67.4334
USH2A	O75445;O75445-3	USH2A_HUMAN	YVDPVGNNY	_YVDPVGNNY_.2	_YVDPVGNNY_	Non Numérique	13195.2	9937.55	Filtered	0.000146516	5.10146e-07	Filtered	67.3499	67.523
USH2A	O75445;O75445-3	USH2A_HUMAN	LQPFTEYLY	_LQPFTEYLY_.2	_LQPFTEYLY_	Non Numérique	Non Numérique	10333.9	Filtered	Filtered	0.0035801	Filtered	Filtered	58.5248
MED24	O75448-2;O75448	MED24_HUMAN	RTAGPHTQF	_RTAGPHTQF_.2	_RTAGPHTQF_	Non Numérique	631630	581716	Filtered	2.5521e-22	2.95673e-34	Filtered	27.0399	27.1334
MED24	O75448-2;O75448	MED24_HUMAN	GPSPNPLIL	_GPSPNPLIL_.1	_GPSPNPLIL_	Non Numérique	117712	108445	Filtered	2.38212e-18	2.0158e-25	Filtered	104.337	104.21
MED24	O75448-2;O75448	MED24_HUMAN	GPSPNPLIL	_GPSPNPLIL_.2	_GPSPNPLIL_	Non Numérique	117712	108445	Filtered	4.26283e-21	3.77775e-26	Filtered	104.313	104.208
KATNA1	O75449;O75449-2	KTNA1_HUMAN	VSAADIERY	_VSAADIERY_.2	_VSAADIERY_	Non Numérique	50848.4	43793.9	Filtered	3.64331e-09	2.28849e-13	Filtered	60.2144	60.3536
KATNA1	O75449;O75449-2	KTNA1_HUMAN	SQYSDPKSH	_SQYSDPKSH_.2	_SQYSDPKSH_	Non Numérique	2750.96	2216.18	Filtered	7.17139e-05	0.00617528	Filtered	12.8726	12.9515
ERN1	O75460	ERN1_HUMAN	RTEYTITMY	_RTEYTITMY_.2	_RTEYTITMY_	Non Numérique	35770.1	27395.7	Filtered	0.000241071	0.000221197	Filtered	72.7982	72.8636
ERN1	O75460	ERN1_HUMAN	RTEYTITMY	_RTEYTITM[Oxidation (M)]Y_.2	_RTEYTITM[Oxidation (M)]Y_	Non Numérique	35770.1	27395.7	Filtered	8.87411e-16	1.94138e-16	Filtered	59.3216	59.5334
E2F6	O75461;O75461-3	E2F6_HUMAN	RPRFDVSLV	_RPRFDVSLV_.3	_RPRFDVSLV_	Non Numérique	59556.3	52871.4	Filtered	2.59787e-19	4.93859e-27	Filtered	72.6366	72.613
E2F6	O75461;O75461-3	E2F6_HUMAN	LPSKIRINL	_LPSKIRINL_.3	_LPSKIRINL_	Non Numérique	7924.8	8010.8	Filtered	3.1826e-15	6.47617e-12	Filtered	73.4103	73.3136
PSIP1	O75475;O75475-3;O75475-2	PSIP1_HUMAN	IMEKSTMLY	_IMEKSTM[Oxidation (M)]LY_.2	_IMEKSTM[Oxidation (M)]LY_	Non Numérique	44454.9	37900	Filtered	0.000162951	0.000337415	Filtered	55.9973	56.171
PSIP1	O75475;O75475-3;O75475-2	PSIP1_HUMAN	IMEKSTMLY	_IM[Oxidation (M)]EKSTMLY_.2	_IM[Oxidation (M)]EKSTMLY_	Non Numérique	44454.9	37900	Filtered	1.92102e-09	3.58916e-05	Filtered	57.6059	57.7286
PSIP1	O75475;O75475-3;O75475-2	PSIP1_HUMAN	IMEKSTMLY	_IMEKSTMLY_.2	_IMEKSTMLY_	Non Numérique	44454.9	37900	Filtered	6.73144e-07	1.63084e-07	Filtered	66.5686	66.6998
PSIP1	O75475;O75475-3;O75475-2	PSIP1_HUMAN	YSENKEKY	_YSENKEKY_.2	_YSENKEKY_	Non Numérique	3861.05	Non Numérique	Filtered	1.2215e-05	Filtered	Filtered	17.5248	Filtered
SUPT3H	O75486-2;O75486	SUPT3_HUMAN	ATELQSMMY	_ATELQSM[Oxidation (M)]M[Oxidation (M)]Y_.2	_ATELQSM[Oxidation (M)]M[Oxidation (M)]Y_	Non Numérique	38712.9	27824.5	Filtered	6.47048e-08	1.38315e-10	Filtered	52.1617	52.4132
SUPT3H	O75486-2;O75486	SUPT3_HUMAN	ATELQSMMY	_ATELQSMM[Oxidation (M)]Y_.2	_ATELQSMM[Oxidation (M)]Y_	Non Numérique	38712.9	27824.5	Filtered	1.08474e-06	Filtered	Filtered	71.1083	Filtered
SUPT3H	O75486-2;O75486	SUPT3_HUMAN	ATELQSMMY	_ATELQSM[Oxidation (M)]MY_.2	_ATELQSM[Oxidation (M)]MY_	Non Numérique	38712.9	27824.5	Filtered	9.19112e-05	Filtered	Filtered	66.4525	Filtered
SUPT3H	O75486-2;O75486	SUPT3_HUMAN	ATELQSMMY	_ATELQSMMY_.1	_ATELQSMMY_	Non Numérique	38712.9	27824.5	Filtered	Filtered	0.00813998	Filtered	Filtered	86.9919
SUPT3H	O75486-2;O75486	SUPT3_HUMAN	ATELQSMMY	_ATELQSM[Oxidation (M)]M[Oxidation (M)]Y_.1	_ATELQSM[Oxidation (M)]M[Oxidation (M)]Y_	Non Numérique	38712.9	27824.5	Filtered	0.0044156	Filtered	Filtered	53.9441	Filtered
SRSF10	O75494-2;O75494;O75494-5;O75494-4;O75494-6;O75494-3	SRS10_HUMAN	RYGPIVDVY	_RYGPIVDVY_.2	_RYGPIVDVY_	Non Numérique	486271	411781	Filtered	8.34927e-18	1.50643e-28	Filtered	78.712	78.6512
SRSF10	O75494-2;O75494;O75494-5;O75494-4;O75494-6;O75494-3	SRS10_HUMAN	YSSSRYDDYDRY	_YSSSRYDDYDRY_.3	_YSSSRYDDYDRY_	Non Numérique	160737	115462	Filtered	4.95274e-20	4.432e-29	Filtered	43.8798	43.9728
SRSF10	O75494-2;O75494;O75494-5;O75494-4;O75494-6;O75494-3	SRS10_HUMAN	YSSSRYDDYDRY	_YSSSRYDDYDRY_.2	_YSSSRYDDYDRY_	Non Numérique	160737	115462	Filtered	1.88712e-21	8.91348e-15	Filtered	43.8598	43.9739
SRSF10	O75494-2;O75494;O75494-5;O75494-4;O75494-6;O75494-3	SRS10_HUMAN	YSSSRYDDY	_YSSSRYDDY_.2	_YSSSRYDDY_	Non Numérique	109082	87353.8	Filtered	0.00101818	0.00301267	Filtered	65.0977	65.2956
SRSF10	O75494-2;O75494;O75494-5;O75494-4;O75494-6;O75494-3	SRS10_HUMAN	YLRPPNTSL	_YLRPPNTSL_.2	_YLRPPNTSL_	Non Numérique	78531.7	72427.6	Filtered	4.4457e-09	1.82035e-13	Filtered	65.1791	65.2097
SRSF10	O75494-2;O75494;O75494-5;O75494-4;O75494-6;O75494-3	SRS10_HUMAN	RYLRPPNTSLF	_RYLRPPNTSLF_.2	_RYLRPPNTSLF_	Non Numérique	38040.1	29079.3	Filtered	1.86663e-20	3.84117e-26	Filtered	72.6303	72.5911
GMNN	O75496	GEMI_HUMAN	LMIKENPSSQY	_LMIKENPSSQY_.2	_LMIKENPSSQY_	Non Numérique	1307.35	1767.08	Filtered	0.000865254	0.00274177	Filtered	58.9476	59.0707
CLDN11	O75508	CLD11_HUMAN	GQEPGVAKY	_GQEPGVAKY_.2	_GQEPGVAKY_	Non Numérique	30762.2	24535.8	Filtered	2.94738e-07	1.16771e-12	Filtered	37.278	37.3708
TNFRSF21	O75509	TNR21_HUMAN	YTADHERAY	_YTADHERAY_.2	_YTADHERAY_	Non Numérique	8527.62	7592.48	Filtered	2.09379e-08	1.17103e-06	Filtered	23.7225	23.8579
ECI2	O75521-2;O75521	ECI2_HUMAN	NYVDLVSSL	_NYVDLVSSL_.1	_NYVDLVSSL_	Non Numérique	13095.1	15879.8	Filtered	2.17007e-06	3.23773e-17	Filtered	112.92	112.874
ECI2	O75521-2;O75521	ECI2_HUMAN	NYVDLVSSL	_NYVDLVSSL_.2	_NYVDLVSSL_	Non Numérique	13095.1	15879.8	Filtered	4.77051e-05	2.61581e-05	Filtered	112.899	112.853
TAF5L	O75529-2;O75529	TAF5L_HUMAN	NYLIRYLQS	_NYLIRYLQS_.2	_NYLIRYLQS_	Non Numérique	24121	45211.3	Filtered	0.00559605	0.000163508	Filtered	78.4163	73.1982
EED	O75530-3;O75530;O75530-2	EED_HUMAN	HPRDPNLLL	_HPRDPNLLL_.2	_HPRDPNLLL_	Non Numérique	392151	380029	Filtered	7.81292e-23	3.89937e-30	Filtered	62.5513	62.5863
SF3B1	O75533	SF3B1_HUMAN	AAFLKAIGY	_AAFLKAIGY_.2	_AAFLKAIGY_	Non Numérique	519556	481923	Filtered	8.74576e-19	9.82801e-29	Filtered	86.9373	86.8874
SF3B1	O75533	SF3B1_HUMAN	GSDSRFAGY	_GSDSRFAGY_.2	_GSDSRFAGY_	Non Numérique	308733	250713	Filtered	1.92029e-24	1.85639e-36	Filtered	44.4407	44.565
SF3B1	O75533	SF3B1_HUMAN	RIADRGAEY	_RIADRGAEY_.3	_RIADRGAEY_	Non Numérique	64652.6	54080.4	Filtered	5.17539e-05	3.30522e-08	Filtered	26.3382	26.5206
SF3B1	O75533	SF3B1_HUMAN	RIADRGAEY	_RIADRGAEY_.2	_RIADRGAEY_	Non Numérique	64652.6	54080.4	Filtered	1.22859e-22	6.3335e-32	Filtered	26.3512	26.5389
SF3B1	O75533	SF3B1_HUMAN	RQITDKAREF	_RQITDKAREF_.3	_RQITDKAREF_	Non Numérique	86920.1	90708.3	Filtered	2.11339e-12	2.25327e-22	Filtered	31.961	32.0852
SF3B1	O75533	SF3B1_HUMAN	RIYNDDKNTY	_RIYNDDKNTY_.2	_RIYNDDKNTY_	Non Numérique	32396.4	26361.7	Filtered	6.37863e-18	1.72419e-26	Filtered	30.3095	30.4966
SF3B1	O75533	SF3B1_HUMAN	RIYNDDKNTY	_RIYNDDKNTY_.3	_RIYNDDKNTY_	Non Numérique	32396.4	26361.7	Filtered	3.00628e-10	0.000103685	Filtered	30.3191	30.5167
SF3B1	O75533	SF3B1_HUMAN	GTDGVEANY	_GTDGVEANY_.1	_GTDGVEANY_	Non Numérique	48538.5	41553	Filtered	1.13174e-14	2.32942e-25	Filtered	47.1233	47.3679
SF3B1	O75533	SF3B1_HUMAN	TASAVVQHM	_TASAVVQHM[Oxidation (M)]_.2	_TASAVVQHM[Oxidation (M)]_	Non Numérique	22944.3	20991.3	Filtered	4.66263e-05	0.000117366	Filtered	25.5428	25.699
SF3B1	O75533	SF3B1_HUMAN	FLKPDDIQY	_FLKPDDIQY_.2	_FLKPDDIQY_	Non Numérique	22609.2	16764.8	Filtered	0.000252421	0.000359453	Filtered	77.93	77.9343
SF3B1	O75533	SF3B1_HUMAN	LMDAEYANYY	_LM[Oxidation (M)]DAEYANYY_.2	_LM[Oxidation (M)]DAEYANYY_	Non Numérique	21078.9	13133	Filtered	6.21614e-08	5.8943e-08	Filtered	73.71	73.8642
SF3B1	O75533	SF3B1_HUMAN	GPHDVLATL	_GPHDVLATL_.2	_GPHDVLATL_	Non Numérique	4633.77	4712.19	Filtered	0.000165686	0.000476071	Filtered	77.7937	77.7876
CSDE1	O75534-2;O75534;O75534-3;O75534-4	CSDE1_HUMAN	SVDPTQTEY	_SVDPTQTEY_.1	_SVDPTQTEY_	Non Numérique	6198169	5493064	Filtered	3.77476e-17	1.14419e-24	Filtered	52.6092	52.9077
CSDE1	O75534-2;O75534;O75534-3;O75534-4	CSDE1_HUMAN	SVDPTQTEY	_SVDPTQTEY_.2	_SVDPTQTEY_	Non Numérique	6198169	5493064	Filtered	9.49126e-12	1.49014e-20	Filtered	52.5932	52.9074
CSDE1	O75534-2;O75534;O75534-3;O75534-4	CSDE1_HUMAN	KLPKGTVSF	_KLPKGTVSF_.2	_KLPKGTVSF_	Non Numérique	187356	162542	Filtered	7.07989e-19	2.80799e-28	Filtered	51.8708	51.9967
CSDE1	O75534-2;O75534;O75534-3;O75534-4	CSDE1_HUMAN	GQNAQTMAY	_GQNAQTM[Oxidation (M)]AY_.2	_GQNAQTM[Oxidation (M)]AY_	Non Numérique	39237.1	27860.2	Filtered	3.45533e-15	9.82496e-16	Filtered	30.8241	31.0739
CSDE1	O75534-2;O75534;O75534-3;O75534-4	CSDE1_HUMAN	GQNAQTMAY	_GQNAQTMAY_.2	_GQNAQTMAY_	Non Numérique	39237.1	27860.2	Filtered	2.52774e-13	2.62287e-15	Filtered	46.2922	46.542
CSDE1	O75534-2;O75534;O75534-3;O75534-4	CSDE1_HUMAN	GQNAQTMAY	_GQNAQTMAY_.1	_GQNAQTMAY_	Non Numérique	39237.1	27860.2	Filtered	1.16736e-14	4.78778e-20	Filtered	46.2989	46.5434
CSDE1	O75534-2;O75534;O75534-3;O75534-4	CSDE1_HUMAN	QPRGPDNSM	_QPRGPDNSM[Oxidation (M)]_.2	_QPRGPDNSM[Oxidation (M)]_	Non Numérique	52275.4	30875.3	Filtered	3.44788e-12	3.33072e-21	Filtered	13.2216	13.9705
CSDE1	O75534-2;O75534;O75534-3;O75534-4	CSDE1_HUMAN	QPRGPDNSM	_QPRGPDNSM_.2	_QPRGPDNSM_	Non Numérique	52275.4	30875.3	Filtered	9.96774e-14	3.20135e-19	Filtered	25.8784	26.0765
CSDE1	O75534-2;O75534;O75534-3;O75534-4	CSDE1_HUMAN	RSVDPTQTEY	_RSVDPTQTEY_.2	_RSVDPTQTEY_	Non Numérique	83127.5	62862.9	Filtered	4.85372e-17	1.2903e-25	Filtered	42.3843	42.5087
CSDE1	O75534-2;O75534;O75534-3;O75534-4	CSDE1_HUMAN	RFLGTVEKEATF	_RFLGTVEKEATF_.3	_RFLGTVEKEATF_	Non Numérique	34688.9	28165.4	Filtered	1.86668e-18	2.24589e-35	Filtered	68.3615	68.3935
CSDE1	O75534-2;O75534;O75534-3;O75534-4	CSDE1_HUMAN	RFLGTVEKEATF	_RFLGTVEKEATF_.2	_RFLGTVEKEATF_	Non Numérique	34688.9	28165.4	Filtered	1.07344e-24	1.47162e-36	Filtered	68.3727	68.3838
CSDE1	O75534-2;O75534;O75534-3;O75534-4	CSDE1_HUMAN	APRPDRLVNRL	_APRPDRLVNRL_.2	_APRPDRLVNRL_	Non Numérique	28006.6	26183.5	Filtered	4.61908e-10	5.09752e-06	Filtered	50.5678	50.7248
CSDE1	O75534-2;O75534;O75534-3;O75534-4	CSDE1_HUMAN	LQKGESVKF	_LQKGESVKF_.2	_LQKGESVKF_	Non Numérique	6520.56	5183.02	Filtered	0.00397159	0.000292444	Filtered	39.637	39.6987
SKAP2	O75563	SKAP2_HUMAN	APDKRIYQF	_APDKRIYQF_.2	_APDKRIYQF_	Non Numérique	23662.8	17511.9	Filtered	3.64347e-13	1.47087e-12	Filtered	53.7098	53.9358
JRK	O75564	JERKY_HUMAN	FPVKPHNKSF	_FPVKPHNKSF_.3	_FPVKPHNKSF_	Non Numérique	20240.7	19611.6	Filtered	0.000567218	3.93882e-10	Filtered	36.9192	37.0173
PRKRA	O75569-3;O75569-2;O75569	PRKRA_HUMAN	YTLSQEGGPA	_YTLSQEGGPA_.1	_YTLSQEGGPA_	Non Numérique	1.17555e+06	1.09972e+06	Filtered	3.39886e-19	1.6739e-29	Filtered	68.803	68.9186
PRKRA	O75569-3;O75569-2;O75569	PRKRA_HUMAN	QSDAAHNALQY	_QSDAAHNALQY_.2	_QSDAAHNALQY_	Non Numérique	13840.6	11004.2	Filtered	1.25782e-13	1.57978e-18	Filtered	46.7838	46.971
MTRF1	O75570;O75570-2	RF1M_HUMAN	LYNELFQSL	_LYNELFQSL_.2	_LYNELFQSL_	Non Numérique	19876.6	18474	Filtered	5.54477e-05	3.09309e-05	Filtered	73.116	73.1396
LRP6	O75581	LRP6_HUMAN	SALEHVVEF	_SALEHVVEF_.2	_SALEHVVEF_	Non Numérique	102767	98824	Filtered	5.2947e-15	1.33548e-21	Filtered	83.5582	83.5074
RPS6KA5	O75582-2;O75582;O75582-3	KS6A5_HUMAN	VFHDQLHTF	_VFHDQLHTF_.3	_VFHDQLHTF_	Non Numérique	86164.6	76088.6	Filtered	4.72978e-20	2.72498e-34	Filtered	59.1327	59.2924
RPS6KA5	O75582-2;O75582;O75582-3	KS6A5_HUMAN	VFHDQLHTF	_VFHDQLHTF_.2	_VFHDQLHTF_	Non Numérique	86164.6	76088.6	Filtered	6.57997e-11	9.92062e-08	Filtered	59.1376	59.2868
RPS6KA5	O75582-2;O75582;O75582-3	KS6A5_HUMAN	VPAPFKPVI	_VPAPFKPVI_.2	_VPAPFKPVI_	Non Numérique	15997.4	11797.1	Filtered	2.65278e-05	4.54915e-06	Filtered	90.0172	89.8267
RPS6KA5	O75582-2;O75582;O75582-3	KS6A5_HUMAN	FTEHEVQIY	_FTEHEVQIY_.1	_FTEHEVQIY_	Non Numérique	228025	Non Numérique	Filtered	0.00363579	Filtered	Filtered	67.1857	Filtered
RPS6KA5;RPS6KA5;RPS6KA5;RPS6KA4;RPS6KA4	O75582-2;O75582;O75582-3;O75676-2;O75676	KS6A5_HUMAN;KS6A5_HUMAN;KS6A5_HUMAN;KS6A4_HUMAN;KS6A4_HUMAN	GAYGKVFLV	_GAYGKVFLV_.2	_GAYGKVFLV_	Non Numérique	305671	257111	Filtered	3.15253e-23	1.12293e-32	Filtered	85.8182	85.7576
MED6	O75586-3;O75586;O75586-2	MED6_HUMAN	FSERSNPFY	_FSERSNPFY_.2	_FSERSNPFY_	Non Numérique	5724.01	4370.83	Filtered	0.00387392	0.000200848	Filtered	66.1121	66.237
MYCBP2	O75592-2;O75592	MYCB2_HUMAN	IYYTGKYQSL	_IYYTGKYQSL_.2	_IYYTGKYQSL_	Non Numérique	259170	222383	Filtered	7.63974e-11	2.72372e-12	Filtered	65.6488	65.7475
MYCBP2	O75592-2;O75592	MYCB2_HUMAN	SFLKFHPEL	_SFLKFHPEL_.3	_SFLKFHPEL_	Non Numérique	48825.6	46475	Filtered	2.95095e-21	1.32563e-33	Filtered	84.375	84.2984
MYCBP2	O75592-2;O75592	MYCB2_HUMAN	KPASTSGKSEL	_KPASTSGKSEL_.2	_KPASTSGKSEL_	Non Numérique	11171.8	8807.04	Filtered	4.98135e-16	2.41649e-17	Filtered	16.8207	16.8353
MYCBP2	O75592-2;O75592	MYCB2_HUMAN	GTDVNAGQIPQLLY	_GTDVNAGQIPQLLY_.2	_GTDVNAGQIPQLLY_	Non Numérique	6337.85	5241.42	Filtered	8.97848e-14	3.73114e-25	Filtered	113.072	112.973
MYCBP2	O75592-2;O75592	MYCB2_HUMAN	YVKDDKASF	_YVKDDKASF_.2	_YVKDDKASF_	Non Numérique	5066.15	4621.73	Filtered	0.000242886	0.000351629	Filtered	33.4618	33.5546
USP2	O75604;O75604-2;O75604-3;O75604-4	UBP2_HUMAN	ASENTNHAVYNLY	_ASENTNHAVYNLY_.2	_ASENTNHAVYNLY_	Non Numérique	7768.43	6458.4	Filtered	1.09278e-09	3.35336e-20	Filtered	64.0913	64.1788
ERAL1	O75616-2;O75616	ERAL1_HUMAN	APNAGKSTL	_APNAGKSTL_.2	_APNAGKSTL_	Non Numérique	115776	115351	Filtered	4.52535e-17	2.47515e-13	Filtered	27.4124	27.5058
DEDD	O75618;O75618-2	DEDD_HUMAN	YLEETSIRY	_YLEETSIRY_.2	_YLEETSIRY_	Non Numérique	1.26944e+06	1.03142e+06	Filtered	1.04094e-25	1.06463e-36	Filtered	67.0451	67.1084
SNRNP200	O75643	U520_HUMAN	RVDPAKGLFY	_RVDPAKGLFY_.2	_RVDPAKGLFY_	Non Numérique	3.75672e+06	3.18939e+06	Filtered	8.91282e-25	7.79708e-34	Filtered	69.3281	69.4285
SNRNP200	O75643	U520_HUMAN	RVDPAKGLFY	_RVDPAKGLFY_.3	_RVDPAKGLFY_	Non Numérique	3.75672e+06	3.18939e+06	Filtered	1.1942e-23	1.75514e-29	Filtered	69.3499	69.4143
SNRNP200	O75643	U520_HUMAN	RVDPAKGLFY	_RVDPAKGLFY_.1	_RVDPAKGLFY_	Non Numérique	3.75672e+06	3.18939e+06	Filtered	0.00129542	0.00246306	Filtered	69.3427	69.4538
SNRNP200	O75643	U520_HUMAN	TQNPNYYNL	_TQNPNYYNL_.2	_TQNPNYYNL_	Non Numérique	1.8743e+06	1.58083e+06	Filtered	1.55488e-21	1.95995e-31	Filtered	71.4543	71.5244
SNRNP200	O75643	U520_HUMAN	TQNPNYYNL	_TQNPNYYNL_.1	_TQNPNYYNL_	Non Numérique	1.8743e+06	1.58083e+06	Filtered	4.19009e-19	9.01323e-30	Filtered	71.4392	71.5303
SNRNP200	O75643	U520_HUMAN	VYMDWYEKF	_VYM[Oxidation (M)]DWYEKF_.2	_VYM[Oxidation (M)]DWYEKF_	Non Numérique	883633	846972	Filtered	5.88917e-23	8.66971e-36	Filtered	87.5318	87.4922
SNRNP200	O75643	U520_HUMAN	VYMDWYEKF	_VYMDWYEKF_.2	_VYMDWYEKF_	Non Numérique	883633	846972	Filtered	8.01978e-14	2.24576e-19	Filtered	101.041	100.846
SNRNP200	O75643	U520_HUMAN	SYLKQLPHF	_SYLKQLPHF_.3	_SYLKQLPHF_	Non Numérique	909735	758786	Filtered	3.23863e-19	3.76321e-32	Filtered	75.8974	75.8902
SNRNP200	O75643	U520_HUMAN	SYLKQLPHF	_SYLKQLPHF_.2	_SYLKQLPHF_	Non Numérique	909735	758786	Filtered	2.17376e-22	6.09851e-36	Filtered	75.875	75.9149
SNRNP200	O75643	U520_HUMAN	KYVHLFPKL	_KYVHLFPKL_.3	_KYVHLFPKL_	Non Numérique	754524	652820	Filtered	8.37066e-25	4.04784e-35	Filtered	66.6223	66.5654
SNRNP200	O75643	U520_HUMAN	KYVHLFPKL	_KYVHLFPKL_.2	_KYVHLFPKL_	Non Numérique	754524	652820	Filtered	0.000108113	2.81747e-23	Filtered	66.5854	66.586
SNRNP200	O75643	U520_HUMAN	AQDEHLITF	_AQDEHLITF_.2	_AQDEHLITF_	Non Numérique	598658	563152	Filtered	2.2185e-17	1.21092e-30	Filtered	81.1396	81.0304
SNRNP200	O75643	U520_HUMAN	AQDEHLITF	_AQDEHLITF_.1	_AQDEHLITF_	Non Numérique	598658	563152	Filtered	0.00300965	0.00280827	Filtered	81.1622	81.0112
SNRNP200	O75643	U520_HUMAN	SQIADVARF	_SQIADVARF_.2	_SQIADVARF_	Non Numérique	1.02844e+06	936011	Filtered	1.29499e-24	4.49704e-35	Filtered	72.6057	72.6186
SNRNP200	O75643	U520_HUMAN	NVRPVPLEL	_NVRPVPLEL_.2	_NVRPVPLEL_	Non Numérique	191309	180611	Filtered	2.41809e-21	1.10746e-32	Filtered	87.6243	87.5587
SNRNP200	O75643	U520_HUMAN	SPKKPVIVF	_SPKKPVIVF_.2	_SPKKPVIVF_	Non Numérique	179370	155391	Filtered	3.44728e-20	6.82915e-30	Filtered	63.146	63.1496
SNRNP200	O75643	U520_HUMAN	VIIKGTQVY	_VIIKGTQVY_.2	_VIIKGTQVY_	Non Numérique	146590	113968	Filtered	1.33361e-11	1.84396e-14	Filtered	61.5206	61.6756
SNRNP200	O75643	U520_HUMAN	FSSGAIQVV	_FSSGAIQVV_.1	_FSSGAIQVV_	Non Numérique	37719	35461.3	Filtered	4.57139e-08	1.45689e-11	Filtered	85.898	85.9109
SNRNP200	O75643	U520_HUMAN	FSSGAIQVV	_FSSGAIQVV_.2	_FSSGAIQVV_	Non Numérique	37719	35461.3	Filtered	3.64438e-14	4.93203e-25	Filtered	85.9008	85.9136
SNRNP200	O75643	U520_HUMAN	DSEVILHHEY	_DSEVILHHEY_.2	_DSEVILHHEY_	Non Numérique	60337	58728.7	Filtered	1.66232e-24	3.79587e-35	Filtered	53.7849	54.0164
SNRNP200	O75643	U520_HUMAN	YYNGKIHAY	_YYNGKIHAY_.2	_YYNGKIHAY_	Non Numérique	21227.3	19999.8	Filtered	0.000179868	0.000180298	Filtered	38.8501	38.9902
SNRNP200	O75643	U520_HUMAN	YYNGKIHAY	_YYNGKIHAY_.3	_YYNGKIHAY_	Non Numérique	21227.3	19999.8	Filtered	1.15775e-08	3.29141e-21	Filtered	38.8567	38.9812
SNRNP200	O75643	U520_HUMAN	QYYNGKIHAY	_QYYNGKIHAY_.3	_QYYNGKIHAY_	Non Numérique	42221.8	32564.8	Filtered	6.59187e-05	3.53826e-05	Filtered	43.7082	43.8119
SNRNP200	O75643	U520_HUMAN	ITNDTVQTY	_ITNDTVQTY_.2	_ITNDTVQTY_	Non Numérique	16467.5	14328.4	Filtered	2.0887e-11	2.35827e-23	Filtered	51.9305	52.2447
SNRNP200	O75643	U520_HUMAN	ITNDTVQTY	_ITNDTVQTY_.1	_ITNDTVQTY_	Non Numérique	16467.5	14328.4	Filtered	3.58913e-07	1.06479e-13	Filtered	51.935	52.2387
SNRNP200	O75643	U520_HUMAN	QPITRSTL	_QPITRSTL_.2	_QPITRSTL_	Non Numérique	29955.7	27703	Filtered	0.000119574	7.8882e-05	Filtered	44.3978	44.4698
SNRNP200	O75643	U520_HUMAN	YYITNDTVQTY	_YYITNDTVQTY_.2	_YYITNDTVQTY_	Non Numérique	21285	17434.7	Filtered	2.58547e-09	3.4559e-25	Filtered	79.4283	79.4547
SNRNP200	O75643	U520_HUMAN	RVFSLSSEF	_RVFSLSSEF_.2	_RVFSLSSEF_	Non Numérique	13631.2	16149.2	Filtered	0.000753666	0.000707638	Filtered	86.7525	86.7236
SNRNP200	O75643	U520_HUMAN	LQPLPVSAL	_LQPLPVSAL_.2	_LQPLPVSAL_	Non Numérique	6592.73	4935.63	Filtered	2.43333e-07	1.39367e-12	Filtered	111.823	111.714
SNRNP200	O75643	U520_HUMAN	KVHGSSEAF	_KVHGSSEAF_.2	_KVHGSSEAF_	Non Numérique	1409.15	678.041	Filtered	0.000702175	0.00197536	Filtered	20.8112	21.0406
SNRNP200	O75643	U520_HUMAN	MLDKNNLVKY	_MLDKNNLVKY_.2	_MLDKNNLVKY_	Non Numérique	Non Numérique	24399.8	Filtered	Filtered	0.00449539	Filtered	Filtered	60.7355
SNRNP200	O75643	U520_HUMAN	TQYYNGKIHAY	_TQYYNGKIHAY_.3	_TQYYNGKIHAY_	Non Numérique	4963.54	Non Numérique	Filtered	1.1448e-05	Filtered	Filtered	46.222	Filtered
SNRNP200	O75643	U520_HUMAN	SPMERRLVEQL	_SPMERRLVEQL_.2	_SPMERRLVEQL_	Non Numérique	199.16	Non Numérique	Filtered	0.004847	Filtered	Filtered	63.4726	Filtered
TIPRL	O75663	TIPRL_HUMAN	FTEPNEISQY	_FTEPNEISQY_.2	_FTEPNEISQY_	Non Numérique	348707	291333	Filtered	2.20024e-24	3.5492e-37	Filtered	75.8157	75.913
TIPRL	O75663	TIPRL_HUMAN	FTEPNEISQY	_FTEPNEISQY_.1	_FTEPNEISQY_	Non Numérique	348707	291333	Filtered	4.39859e-07	8.30322e-12	Filtered	75.7816	75.8894
TIPRL	O75663	TIPRL_HUMAN	RLYHEADKTY	_RLYHEADKTY_.3	_RLYHEADKTY_	Non Numérique	37345.2	30196.8	Filtered	6.08035e-17	3.482e-30	Filtered	25.3106	25.404
TIPRL	O75663	TIPRL_HUMAN	RLYHEADKTY	_RLYHEADKTY_.2	_RLYHEADKTY_	Non Numérique	37345.2	30196.8	Filtered	2.16078e-09	3.56436e-11	Filtered	25.3166	25.3996
OFD1	O75665-3;O75665;O75665-2	OFD1_HUMAN	KINPTSSLY	_KINPTSSLY_.2	_KINPTSSLY_	Non Numérique	13333.3	10506.4	Filtered	3.35639e-07	2.04929e-09	Filtered	56.9192	57.0261
OFD1	O75665-3;O75665;O75665-2	OFD1_HUMAN	QTALENEVY	_QTALENEVY_.2	_QTALENEVY_	Non Numérique	31657.4	Non Numérique	Filtered	5.00537e-08	Filtered	Filtered	67.6383	Filtered
TOM1L1	O75674-3;O75674	TM1L1_HUMAN	KSDLQPPNYY	_KSDLQPPNYY_.2	_KSDLQPPNYY_	Non Numérique	2.19738e+06	1735093	Filtered	1.3514e-16	6.07667e-29	Filtered	61.8282	62.067
TOM1L1	O75674-3;O75674	TM1L1_HUMAN	KSDLQPPNY	_KSDLQPPNY_.2	_KSDLQPPNY_	Non Numérique	160184	107723	Filtered	1.98379e-07	3.56753e-11	Filtered	51.8679	52.1872
RPS6KA4	O75676-2;O75676	KS6A4_HUMAN	RQRQSGQEF	_RQRQSGQEF_.3	_RQRQSGQEF_	Non Numérique	Non Numérique	10088.2	Filtered	Filtered	0.00177983	Filtered	Filtered	15.0788
RPS6KA4	O75676-2;O75676	KS6A4_HUMAN	RQRQSGQEF	_RQRQSGQEF_.2	_RQRQSGQEF_	Non Numérique	Non Numérique	10088.2	Filtered	Filtered	0.00674236	Filtered	Filtered	15.026
RFPL3;RFPL2;RFPL3;RFPL2;RFPL2	O75679-2;O75678-2;O75679;O75678-3;O75678	RFPL3_HUMAN;RFPL2_HUMAN;RFPL3_HUMAN;RFPL2_HUMAN;RFPL2_HUMAN	SFFDAESGSHVY	_SFFDAESGSHVY_.2	_SFFDAESGSHVY_	Non Numérique	9424.73	9668.25	Filtered	1.60724e-06	3.06865e-22	Filtered	79.9967	79.9346
PPM1B	O75688-5;O75688-4;O75688-2;O75688	PPM1B_HUMAN	EYMRNFSDL	_EYMRNFSDL_.2	_EYMRNFSDL_	Non Numérique	68731.4	62721.9	Filtered	4.33606e-16	8.53591e-23	Filtered	75.3433	75.4458
ADAP1	O75689-3;O75689;O75689-2	ADAP1_HUMAN	LTEREGALKY	_LTEREGALKY_.2	_LTEREGALKY_	Non Numérique	13082.4	10231.2	Filtered	1.45533e-21	4.20123e-05	Filtered	42.9347	43.0043
UTP20	O75691	UTP20_HUMAN	KYITDVVKL	_KYITDVVKL_.2	_KYITDVVKL_	Non Numérique	359557	316455	Filtered	7.16366e-09	2.26945e-12	Filtered	76.5163	76.5411
UTP20	O75691	UTP20_HUMAN	KYITDVVKL	_KYITDVVKL_.3	_KYITDVVKL_	Non Numérique	359557	316455	Filtered	5.47923e-22	6.55385e-28	Filtered	76.5242	76.5333
UTP20	O75691	UTP20_HUMAN	LSDFESGLKY	_LSDFESGLKY_.2	_LSDFESGLKY_	Non Numérique	298353	255066	Filtered	6.52981e-13	8.18305e-23	Filtered	75.8605	75.9108
UTP20	O75691	UTP20_HUMAN	AYLPKILQI	_AYLPKILQI_.2	_AYLPKILQI_	Non Numérique	129155	110571	Filtered	7.98895e-25	4.04763e-34	Filtered	109.711	109.517
UTP20	O75691	UTP20_HUMAN	SYISKEHFGTF	_SYISKEHFGTF_.2	_SYISKEHFGTF_	Non Numérique	32938.1	28684.7	Filtered	2.73323e-15	4.57091e-32	Filtered	65.5559	65.6337
UTP20	O75691	UTP20_HUMAN	SYISKEHFGTF	_SYISKEHFGTF_.3	_SYISKEHFGTF_	Non Numérique	32938.1	28684.7	Filtered	2.06703e-25	6.81621e-34	Filtered	65.5719	65.6445
UTP20	O75691	UTP20_HUMAN	QTESIQQDY	_QTESIQQDY_.2	_QTESIQQDY_	Non Numérique	14229	12343	Filtered	1.10305e-11	1.86007e-19	Filtered	49.6715	49.9893
NUP155	O75694;O75694-2	NU155_HUMAN	RMYPDLSEL	_RM[Oxidation (M)]YPDLSEL_.2	_RM[Oxidation (M)]YPDLSEL_	Non Numérique	72320.4	33470.7	Filtered	8.43417e-05	5.63458e-06	Filtered	79.386	79.2351
NUP155	O75694;O75694-2	NU155_HUMAN	AIDNSRNILY	_AIDNSRNILY_.2	_AIDNSRNILY_	Non Numérique	25424.4	17591.8	Filtered	5.8015e-07	2.51512e-13	Filtered	65.9486	66.0062
NUP155	O75694;O75694-2	NU155_HUMAN	QPLARPNTL	_QPLARPNTL_.2	_QPLARPNTL_	Non Numérique	15935.1	14648.1	Filtered	2.1399e-08	4.0034e-22	Filtered	52.6454	52.8238
NUP155	O75694;O75694-2	NU155_HUMAN	RYYEKNRSF	_RYYEKNRSF_.3	_RYYEKNRSF_	Non Numérique	9258.54	6581.42	Filtered	4.23454e-07	0.000167562	Filtered	23.9666	24.0862
CRTAP	O75718	CRTAP_HUMAN	VYYQYHRDTW	_VYYQYHRDTW_.3	_VYYQYHRDTW_	Non Numérique	227842	138711	Filtered	9.75965e-22	3.80063e-35	Filtered	53.6784	53.9407
CRTAP	O75718	CRTAP_HUMAN	QPRPEAVQF	_QPRPEAVQF_.2	_QPRPEAVQF_	Non Numérique	145870	130370	Filtered	9.59197e-08	3.55617e-21	Filtered	59.4436	59.6084
CRTAP	O75718	CRTAP_HUMAN	FQRREPYKF	_FQRREPYKF_.3	_FQRREPYKF_	Non Numérique	57416.4	48037.4	Filtered	6.44183e-12	1.07518e-19	Filtered	38.9478	39.0566
CRTAP	O75718	CRTAP_HUMAN	KVMQQNLVYY	_KVMQQNLVYY_.2	_KVMQQNLVYY_	Non Numérique	11594.4	10534.2	Filtered	5.00861e-11	1.99193e-09	Filtered	70.2781	70.3689
CRTAP	O75718	CRTAP_HUMAN	KVMQQNLVY	_KVMQQNLVY_.2	_KVMQQNLVY_	Non Numérique	14594.8	12002.1	Filtered	2.99201e-13	1.85035e-10	Filtered	59.9607	60.0841
SLC25A12	O75746	CMC1_HUMAN	STEVDGERY	_STEVDGERY_.2	_STEVDGERY_	Non Numérique	263869	198350	Filtered	2.32294e-24	2.79814e-36	Filtered	34.1625	34.3179
ATP6AP2	O75787-2;O75787	RENR_HUMAN	ALPPGSVISY	_ALPPGSVISY_.1	_ALPPGSVISY_	Non Numérique	1.40976e+06	1.07182e+06	Filtered	3.14067e-05	0.000269228	Filtered	91.0644	91.0152
ATP6AP2	O75787-2;O75787	RENR_HUMAN	ALPPGSVISY	_ALPPGSVISY_.2	_ALPPGSVISY_	Non Numérique	1.40976e+06	1.07182e+06	Filtered	1.63905e-15	4.69638e-28	Filtered	90.901	90.857
ATP6AP2	O75787-2;O75787	RENR_HUMAN	RLFQENSVL	_RLFQENSVL_.2	_RLFQENSVL_	Non Numérique	406464	350983	Filtered	2.2953e-16	6.82462e-26	Filtered	77.5997	77.583
ATP6AP2	O75787-2;O75787	RENR_HUMAN	ILKSPGSVVF	_ILKSPGSVVF_.2	_ILKSPGSVVF_	Non Numérique	35576.6	34103.6	Filtered	6.91543e-09	3.55633e-18	Filtered	81.8079	81.7251
RNASEH2A	O75792	RNH2A_HUMAN	DTATGLIQY	_DTATGLIQY_.2	_DTATGLIQY_	Non Numérique	18524.5	14389.4	Filtered	4.0021e-07	1.51615e-15	Filtered	80.9554	80.9413
CDC123	O75794	CD123_HUMAN	SQRDYTQYY	_SQRDYTQYY_.2	_SQRDYTQYY_	Non Numérique	14795.8	10766.5	Filtered	2.82878e-06	0.000417712	Filtered	49.6581	50.0073
PPP1R15A	O75807	PR15A_HUMAN	VPRGQGSQF	_VPRGQGSQF_.2	_VPRGQGSQF_	Non Numérique	768244	740929	Filtered	6.44048e-25	6.62403e-36	Filtered	32.7486	32.81
CAPN15	O75808-2;O75808	CAN15_HUMAN	IIDLAGDTVRY	_IIDLAGDTVRY_.2	_IIDLAGDTVRY_	Non Numérique	50485.6	47045.4	Filtered	1.09017e-16	3.14788e-22	Filtered	85.7161	85.6712
BCAR3	O75815-3;O75815;O75815-2	BCAR3_HUMAN	AYSRVQYQF	_AYSRVQYQF_.2	_AYSRVQYQF_	Non Numérique	481839	417013	Filtered	7.97285e-14	7.32032e-16	Filtered	63.1389	63.2158
BCAR3	O75815-3;O75815;O75815-2	BCAR3_HUMAN	AQVNQTERY	_AQVNQTERY_.2	_AQVNQTERY_	Non Numérique	6671.36	7159.23	Filtered	0.000162102	0.000468324	Filtered	28.7891	28.9241
ZNF189;ZNF189;ZNF189;ZNF189;ZNF2;ZNF2;ZNF2;ZNF2;MZF1;MZF1	O75820-2;O75820;O75820-3;O75820-4;Q9BSG1-3;Q9BSG1-4;Q9BSG1-2;Q9BSG1;P28698-2;P28698	ZN189_HUMAN;ZN189_HUMAN;ZN189_HUMAN;ZN189_HUMAN;ZNF2_HUMAN;ZNF2_HUMAN;ZNF2_HUMAN;ZNF2_HUMAN;MZF1_HUMAN;MZF1_HUMAN	YLDPAQRSLY	_YLDPAQRSLY_.2	_YLDPAQRSLY_	Non Numérique	153229	129325	Filtered	4.70175e-13	4.88527e-23	Filtered	69.447	69.5232
ZNF189;ZNF189;ZNF189;ZNF189;ZNF2;ZNF2;ZNF2;ZNF2;MZF1;MZF1	O75820-2;O75820;O75820-3;O75820-4;Q9BSG1-3;Q9BSG1-4;Q9BSG1-2;Q9BSG1;P28698-2;P28698	ZN189_HUMAN;ZN189_HUMAN;ZN189_HUMAN;ZN189_HUMAN;ZNF2_HUMAN;ZNF2_HUMAN;ZNF2_HUMAN;ZNF2_HUMAN;MZF1_HUMAN;MZF1_HUMAN	TYLIQHQKI	_TYLIQHQKI_.2	_TYLIQHQKI_	Non Numérique	6435.9	Non Numérique	Filtered	0.00142807	Filtered	Filtered	50.1154	Filtered
EIF3G	O75821	EIF3G_HUMAN	RPFGSISRIYL	_RPFGSISRIYL_.3	_RPFGSISRIYL_	Non Numérique	9584.47	12542.8	Filtered	1.12435e-11	3.72718e-05	Filtered	82.3571	82.2118
EIF3J	O75822-2;O75822-3;O75822	EIF3J_HUMAN	ATMKDDLADYGGY	_ATMKDDLADYGGY_.2	_ATMKDDLADYGGY_	Non Numérique	4025.3	2708.16	Filtered	0.000230721	0.000167619	Filtered	71.6805	71.7141
LECT1	O75829-2;O75829	LECT1_HUMAN	VLISGAVLLL	_VLISGAVLLL_.2	_VLISGAVLLL_	Non Numérique	180623	171054	Filtered	9.59629e-24	3.21805e-34	Filtered	94.3628	94.1986
CIB2	O75838-4;O75838;O75838-2	CIB2_HUMAN	FTEEQLDNY	_FTEEQLDNY_.2	_FTEEQLDNY_	Non Numérique	4377.7	1831.59	Filtered	0.000132419	0.000126321	Filtered	71.6487	71.7869
KLF7;KLF7;KLF7;KLF5;KLF2;KLF1;KLF5;KLF12;KLF4;KLF5;KLF4;KLF4;KLF7;KLF9	O75840-2;O75840-4;O75840;Q13887-2;Q9Y5W3;Q13351;Q13887-4;Q9Y4X4;O43474-4;Q13887;O43474-1;O43474;O75840-5;Q13886	KLF7_HUMAN;KLF7_HUMAN;KLF7_HUMAN;KLF5_HUMAN;KLF2_HUMAN;KLF1_HUMAN;KLF5_HUMAN;KLF12_HUMAN;KLF4_HUMAN;KLF5_HUMAN;KLF4_HUMAN;KLF4_HUMAN;KLF7_HUMAN;KLF9_HUMAN	RSDELTRHY	_RSDELTRHY_.3	_RSDELTRHY_	Non Numérique	1.2163e+06	933369	Filtered	4.19162e-23	5.95824e-33	Filtered	22.9936	23.1551
KLF7;KLF7;KLF7;KLF5;KLF2;KLF1;KLF5;KLF12;KLF4;KLF5;KLF4;KLF4;KLF7;KLF9	O75840-2;O75840-4;O75840;Q13887-2;Q9Y5W3;Q13351;Q13887-4;Q9Y4X4;O43474-4;Q13887;O43474-1;O43474;O75840-5;Q13886	KLF7_HUMAN;KLF7_HUMAN;KLF7_HUMAN;KLF5_HUMAN;KLF2_HUMAN;KLF1_HUMAN;KLF5_HUMAN;KLF12_HUMAN;KLF4_HUMAN;KLF5_HUMAN;KLF4_HUMAN;KLF4_HUMAN;KLF7_HUMAN;KLF9_HUMAN	RSDELTRHY	_RSDELTRHY_.2	_RSDELTRHY_	Non Numérique	1.2163e+06	933369	Filtered	9.43661e-22	2.6279e-30	Filtered	22.9921	23.1537
AP1G2	O75843	AP1G2_HUMAN	NSDRNIRY	_NSDRNIRY_.2	_NSDRNIRY_	Non Numérique	31654.7	27073.7	Filtered	1.31146e-12	8.47216e-18	Filtered	24.5154	24.6192
ZMPSTE24	O75844	FACE1_HUMAN	FVIEEKHGF	_FVIEEKHGF_.2	_FVIEEKHGF_	Non Numérique	31962	28213.7	Filtered	5.46748e-09	8.84512e-17	Filtered	60.6033	60.6903
ZMPSTE24	O75844	FACE1_HUMAN	FVIEEKHGF	_FVIEEKHGF_.3	_FVIEEKHGF_	Non Numérique	31962	28213.7	Filtered	6.83781e-10	7.26827e-18	Filtered	60.5943	60.697
SC5D	O75845	SC5D_HUMAN	GSFKNPSSF	_GSFKNPSSF_.2	_GSFKNPSSF_	Non Numérique	89555	9643.87	Filtered	0.00155522	0.00107703	Filtered	52.3936	51.4794
SC5D	O75845	SC5D_HUMAN	HTDHHMFFDY	_HTDHHMFFDY_.3	_HTDHHMFFDY_	Non Numérique	13972.8	12756.8	Filtered	0.000655855	0.00028698	Filtered	67.4406	67.4203
SC5D	O75845	SC5D_HUMAN	LWDRIGGSF	_LWDRIGGSF_.2	_LWDRIGGSF_	Non Numérique	Non Numérique	827.936	Filtered	Filtered	0.00876142	Filtered	Filtered	114.449
PPP1R37	O75864	PPR37_HUMAN	EFIAESPRL	_EFIAESPRL_.2	_EFIAESPRL_	Non Numérique	95738.5	87730.9	Filtered	4.89511e-11	1.06568e-10	Filtered	77.7762	77.7648
PPP1R37	O75864	PPR37_HUMAN	TVDEVIGAY	_TVDEVIGAY_.1	_TVDEVIGAY_	Non Numérique	7398.16	17995.4	Filtered	4.31512e-05	2.58067e-05	Filtered	76.7718	81.1814
PPP1R37	O75864	PPR37_HUMAN	TVDEVIGAY	_TVDEVIGAY_.2	_TVDEVIGAY_	Non Numérique	7398.16	17995.4	Filtered	5.13193e-14	1.48122e-19	Filtered	81.0955	81.0962
PPP1R37	O75864	PPR37_HUMAN	EQRKGLVTL	_EQRKGLVTL_.2	_EQRKGLVTL_	Non Numérique	Non Numérique	4506.37	Filtered	Filtered	0.000554515	Filtered	Filtered	51.3238
TRAPPC6A	O75865;O75865-2	TPC6A_HUMAN	QYLEEAPKF	_QYLEEAPKF_.2	_QYLEEAPKF_	Non Numérique	180270	160437	Filtered	2.75633e-22	1.57482e-27	Filtered	73.6492	73.61
IDH1	O75874	IDHC_HUMAN	SPNGTIRNIL	_SPNGTIRNIL_.2	_SPNGTIRNIL_	Non Numérique	203663	203296	Filtered	3.65777e-25	1.26287e-37	Filtered	71.2964	71.2359
IDH1	O75874	IDHC_HUMAN	QSDSVAQGY	_QSDSVAQGY_.1	_QSDSVAQGY_	Non Numérique	14360	11621.1	Filtered	9.02948e-13	5.89157e-15	Filtered	41.4905	41.6772
SCO1	O75880	SCO1_HUMAN	IVDHTIIMY	_IVDHTIIM[Oxidation (M)]Y_.2	_IVDHTIIM[Oxidation (M)]Y_	Non Numérique	Non Numérique	21002.5	Filtered	Filtered	0.000438939	Filtered	Filtered	72.7579
ATRN	O75882-2;O75882;O75882-3	ATRN_HUMAN	VTDGPGNYKY	_VTDGPGNYKY_.2	_VTDGPGNYKY_	Non Numérique	1.39338e+06	1.25054e+06	Filtered	5.96924e-14	1.58674e-22	Filtered	43.9436	44.0679
ATRN	O75882-2;O75882;O75882-3	ATRN_HUMAN	VTDGPGNYKY	_VTDGPGNYKY_.1	_VTDGPGNYKY_	Non Numérique	1.39338e+06	1.25054e+06	Filtered	1.77656e-06	4.5661e-06	Filtered	43.9338	43.9748
ATRN	O75882-2;O75882;O75882-3	ATRN_HUMAN	QLCEVENRY	_QLCEVENRY_.2	_QLCEVENRY_	Non Numérique	79658.8	67555	Filtered	5.86399e-23	1.27293e-34	Filtered	63.2251	63.3464
ATRN	O75882-2;O75882;O75882-3	ATRN_HUMAN	SPPLRPRLL	_SPPLRPRLL_.3	_SPPLRPRLL_	Non Numérique	45827.1	47877.1	Filtered	5.8745e-06	5.74622e-11	Filtered	63.6085	63.5997
STAM2	O75886	STAM2_HUMAN	HQVTVAQSY	_HQVTVAQSY_.2	_HQVTVAQSY_	Non Numérique	84384.5	69848.4	Filtered	1.01722e-16	6.02839e-26	Filtered	40.8595	40.9105
STAM2	O75886	STAM2_HUMAN	QSATGTTAY	_QSATGTTAY_.1	_QSATGTTAY_	Non Numérique	1955.46	1941.2	Filtered	0.00236477	0.00443476	Filtered	34.1448	34.3211
TNFSF13	O75888-5;O75888-4;O75888-2;O75888-3;O75888	TNF13_HUMAN	PSQNGEGY	_PSQNGEGY_.1	_PSQNGEGY_	Non Numérique	32662.1	27400.3	Filtered	3.74669e-15	4.1107e-22	Filtered	32.8521	33.0286
DGAT1	O75907	DGAT1_HUMAN	AAAPHTVSY	_AAAPHTVSY_.2	_AAAPHTVSY_	Non Numérique	176192	134865	Filtered	5.00441e-05	2.55317e-05	Filtered	39.7433	39.8834
DGAT1	O75907	DGAT1_HUMAN	SSDSGFSNY	_SSDSGFSNY_.1	_SSDSGFSNY_	Non Numérique	28350.2	22023.9	Filtered	4.04101e-06	4.09824e-13	Filtered	51.8304	52.1498
DGAT1	O75907	DGAT1_HUMAN	SSDSGFSNY	_SSDSGFSNY_.2	_SSDSGFSNY_	Non Numérique	28350.2	22023.9	Filtered	7.39503e-13	1.74427e-08	Filtered	51.8383	52.1681
CCNK	O75909-2;O75909-1;O75909;O75909-4	CCNK_HUMAN	GLDPATEARY	_GLDPATEARY_.2	_GLDPATEARY_	Non Numérique	57522.3	50614	Filtered	9.42421e-12	1.79556e-19	Filtered	55.5046	55.6939
RGS9	O75916-4;O75916-5;O75916;O75916-2;O75916-3	RGS9_HUMAN	YSEQFSSNDAIM	_YSEQFSSNDAIM[Oxidation (M)]_.2	_YSEQFSSNDAIM[Oxidation (M)]_	Non Numérique	19182.9	Non Numérique	Filtered	0.00493525	Filtered	Filtered	78.9128	Filtered
BCAS2	O75934	SPF27_HUMAN	VYNENLVHMI	_VYNENLVHM[Oxidation (M)]I_.2	_VYNENLVHM[Oxidation (M)]I_	Non Numérique	436142	389258	Filtered	1.23589e-17	1.06416e-22	Filtered	70.9873	70.9947
BCAS2	O75934	SPF27_HUMAN	VYNENLVHMI	_VYNENLVHMI_.2	_VYNENLVHMI_	Non Numérique	436142	389258	Filtered	1.75642e-19	3.79349e-29	Filtered	88.6709	88.5583
DCTN3	O75935-3;O75935-2;O75935	DCTN3_HUMAN	KYLDPEYIDRI	_KYLDPEYIDRI_.3	_KYLDPEYIDRI_	Non Numérique	99062.3	89204.5	Filtered	7.17329e-23	7.38662e-36	Filtered	80.6236	80.5198
DCTN3	O75935-3;O75935-2;O75935	DCTN3_HUMAN	KYLDPEYIDRI	_KYLDPEYIDRI_.2	_KYLDPEYIDRI_	Non Numérique	99062.3	89204.5	Filtered	1.24194e-22	1.94096e-33	Filtered	80.6296	80.4997
SMNDC1	O75940	SPF30_HUMAN	IADKPMTQY	_IADKPM[Oxidation (M)]TQY_.2	_IADKPM[Oxidation (M)]TQY_	Non Numérique	34104.2	31636.2	Filtered	4.63467e-09	6.94099e-09	Filtered	37.4748	37.646
SMNDC1	O75940	SPF30_HUMAN	IADKPMTQY	_IADKPMTQY_.2	_IADKPMTQY_	Non Numérique	34104.2	31636.2	Filtered	3.15661e-11	1.15867e-14	Filtered	47.4285	47.6889
SMNDC1	O75940	SPF30_HUMAN	TQYQDTSKY	_TQYQDTSKY_.2	_TQYQDTSKY_	Non Numérique	3813.54	3042.46	Filtered	0.0021524	0.000437956	Filtered	30.9216	31.0982
TSPAN9	O75954	TSN9_HUMAN	DLKEGLLLY	_DLKEGLLLY_.2	_DLKEGLLLY_	Non Numérique	12496.9	11635.2	Filtered	3.53816e-06	9.0821e-16	Filtered	99.6817	99.4842
FLOT1	O75955-2;O75955	FLOT1_HUMAN	RMRGEAEAF	_RMRGEAEAF_.3	_RMRGEAEAF_	Non Numérique	59174.9	58301.3	Filtered	2.17933e-16	2.34291e-23	Filtered	33.0881	33.186
FLOT1	O75955-2;O75955	FLOT1_HUMAN	RMRGEAEAF	_RMRGEAEAF_.2	_RMRGEAEAF_	Non Numérique	59174.9	58301.3	Filtered	3.68657e-16	6.12234e-17	Filtered	33.1064	33.1886
FLOT1	O75955-2;O75955	FLOT1_HUMAN	RVRKPAEAERY	_RVRKPAEAERY_.3	_RVRKPAEAERY_	Non Numérique	7304.14	4243.27	Filtered	1.39366e-15	2.44296e-20	Filtered	17.5255	17.6866
FLOT1	O75955-2;O75955	FLOT1_HUMAN	RQKFSEQVF	_RQKFSEQVF_.2	_RQKFSEQVF_	Non Numérique	69618.8	73503.4	Filtered	1.4117e-14	1.30509e-23	Filtered	50.7523	50.9407
TRIO	O75962-5;O75962-2;O75962-4;O75962	TRIO_HUMAN	SPGPKRPGNTL	_SPGPKRPGNTL_.2	_SPGPKRPGNTL_	Non Numérique	32797.1	28122.4	Filtered	3.99337e-17	1.69093e-22	Filtered	29.5053	29.7708
TRIO	O75962-5;O75962-2;O75962-4;O75962	TRIO_HUMAN	GLANSISSY	_GLANSISSY_.1	_GLANSISSY_	Non Numérique	5857.26	5191.13	Filtered	3.438e-09	4.06265e-06	Filtered	71.3049	71.3907
TRIO	O75962-5;O75962-2;O75962-4;O75962	TRIO_HUMAN	GPKRPGNTL	_GPKRPGNTL_.2	_GPKRPGNTL_	Non Numérique	3375.67	2693.7	Filtered	2.50649e-15	3.06005e-06	Filtered	21.4331	21.5839
ATP5L	O75964	ATP5L_HUMAN	IGKRGIIGY	_IGKRGIIGY_.2	_IGKRGIIGY_	Non Numérique	13877.9	10811.6	Filtered	1.11328e-16	2.65384e-24	Filtered	48.6593	48.7995
MPDZ	O75970-5;O75970-3;O75970-2;O75970	MPDZ_HUMAN	SPAGKNGTL	_SPAGKNGTL_.2	_SPAGKNGTL_	Non Numérique	143456	54346	Filtered	0.000115995	3.51545e-16	Filtered	22.7177	22.7016
MPDZ	O75970-5;O75970-3;O75970-2;O75970	MPDZ_HUMAN	TYVPAEHLEEF	_TYVPAEHLEEF_.2	_TYVPAEHLEEF_	Non Numérique	63171.9	69745.4	Filtered	0.000120049	0.000293143	Filtered	82.4217	82.3653
MPDZ	O75970-5;O75970-3;O75970-2;O75970	MPDZ_HUMAN	SPTSTPEL	_SPTSTPEL_.1	_SPTSTPEL_	Non Numérique	45433.6	34599.7	Filtered	5.92901e-09	1.83931e-23	Filtered	60.2061	60.3766
MPDZ	O75970-5;O75970-3;O75970-2;O75970	MPDZ_HUMAN	TSATSNIEY	_TSATSNIEY_.1	_TSATSNIEY_	Non Numérique	18971.6	17176.7	Filtered	2.52453e-10	5.09811e-14	Filtered	53.9573	54.2039
MPDZ	O75970-5;O75970-3;O75970-2;O75970	MPDZ_HUMAN	VPHLSPAVI	_VPHLSPAVI_.2	_VPHLSPAVI_	Non Numérique	18875.6	16303.5	Filtered	1.99075e-10	1.72048e-09	Filtered	81.5389	81.477
MPDZ	O75970-5;O75970-3;O75970-2;O75970	MPDZ_HUMAN	IYSTQASILSL	_IYSTQASILSL_.2	_IYSTQASILSL_	Non Numérique	15051	15993.9	Filtered	4.14137e-17	1.16883e-25	Filtered	113.003	112.899
MPDZ	O75970-5;O75970-3;O75970-2;O75970	MPDZ_HUMAN	ESELQNTAY	_ESELQNTAY_.1	_ESELQNTAY_	Non Numérique	1982.46	1791.19	Filtered	0.000663388	2.88545e-07	Filtered	52.9698	53.2684
C1QL1	O75973	C1QRF_HUMAN	GLKNPHEGY	_GLKNPHEGY_.2	_GLKNPHEGY_	Non Numérique	6158.15	5363.76	Filtered	7.72168e-15	6.97878e-11	Filtered	25.3465	25.4294
GLRX3	O76003	GLRX3_HUMAN	EVRQGLKAY	_EVRQGLKAY_.2	_EVRQGLKAY_	Non Numérique	18021.4	15048.1	Filtered	1.39298e-14	8.65822e-10	Filtered	33.7597	33.8681
CLPX	O76031	CLPX_HUMAN	AVRLITSSL	_AVRLITSSL_.2	_AVRLITSSL_	Non Numérique	4449.89	3820.12	Filtered	1.11006e-05	9.08217e-06	Filtered	78.6353	78.5824
NEBL	O76041	NEBL_HUMAN	KKNQQNISSV	_KKNQQNISSV_.2	_KKNQQNISSV_	Non Numérique	4981.22	3472.78	Filtered	1.13547e-11	1.49021e-11	Filtered	25.3603	25.438
SEC14L2	O76054-5;O76054-4;O76054	S14L2_HUMAN	MTEVLPNQRY	_MTEVLPNQRY_.2	_MTEVLPNQRY_	Non Numérique	122591	104498	Filtered	5.36922e-24	7.71674e-33	Filtered	62.8484	62.9723
SEC14L2	O76054-5;O76054-4;O76054	S14L2_HUMAN	MTEVLPNQRY	_M[Oxidation (M)]TEVLPNQRY_.2	_M[Oxidation (M)]TEVLPNQRY_	Non Numérique	122591	104498	Filtered	5.94519e-23	8.41195e-35	Filtered	54.8718	55.0401
PDE5A	O76074-2;O76074	PDE5A_HUMAN	AYHNWRHAF	_AYHNWRHAF_.3	_AYHNWRHAF_	Non Numérique	95983.4	68305.4	Filtered	2.09514e-08	0.000181126	Filtered	38.9414	39.0868
ZFAND5	O76080	ZFAN5_HUMAN	SASVQRADTSL	_SASVQRADTSL_.2	_SASVQRADTSL_	Non Numérique	55274.3	49960.6	Filtered	0.00232698	0.000325803	Filtered	41.2493	41.3003
RGS20	O76081-6;O76081-3;O76081-5;O76081-2;O76081	RGS20_HUMAN	RPTIASHEL	_RPTIASHEL_.2	_RPTIASHEL_	Non Numérique	61776.9	49335.9	Filtered	7.61978e-17	1.10705e-30	Filtered	40.1907	40.2472
RGS20	O76081-6;O76081-3;O76081-5;O76081-2;O76081	RGS20_HUMAN	SPAGRVDGGL	_SPAGRVDGGL_.2	_SPAGRVDGGL_	Non Numérique	21138.1	20171.1	Filtered	9.29602e-05	0.000241193	Filtered	43.1878	43.2758
BEST1	O76090-4;O76090;O76090-3	BEST1_HUMAN	SPTNIHTTL	_SPTNIHTTL_.2	_SPTNIHTTL_	Non Numérique	104069	90483	Filtered	9.75748e-17	1.24851e-31	Filtered	51.4947	51.6833
BEST1	O76090-4;O76090;O76090-3	BEST1_HUMAN	RYANLGNVLI	_RYANLGNVLI_.2	_RYANLGNVLI_	Non Numérique	58254.4	55802.5	Filtered	1.00066e-19	1.8553e-28	Filtered	89.4557	89.3336
SRP72	O76094;O76094-2	SRP72_HUMAN	RTEEALQLY	_RTEEALQLY_.2	_RTEEALQLY_	Non Numérique	990442	809267	Filtered	9.91575e-25	7.6731e-35	Filtered	69.1394	69.1766
SRP72	O76094;O76094-2	SRP72_HUMAN	RTEEALQLY	_RTEEALQLY_.1	_RTEEALQLY_	Non Numérique	990442	809267	Filtered	0.000513478	8.52439e-05	Filtered	69.1296	69.1929
SRP72	O76094;O76094-2	SRP72_HUMAN	QTDKLKELY	_QTDKLKELY_.2	_QTDKLKELY_	Non Numérique	506836	403061	Filtered	4.99736e-16	8.69133e-21	Filtered	48.4023	48.5531
STK17B	O94768	ST17B_HUMAN	FYILTSKEL	_FYILTSKEL_.2	_FYILTSKEL_	Non Numérique	144941	133280	Filtered	3.77706e-20	6.26823e-31	Filtered	93.4979	93.3546
STK17B	O94768	ST17B_HUMAN	YYLHQNNIVHL	_YYLHQNNIVHL_.3	_YYLHQNNIVHL_	Non Numérique	37429.7	36077.4	Filtered	2.30369e-12	1.71183e-24	Filtered	71.4498	71.3841
STK17B	O94768	ST17B_HUMAN	ISKSTGQEY	_ISKSTGQEY_.2	_ISKSTGQEY_	Non Numérique	10801.9	9767.7	Filtered	2.35349e-07	1.46361e-06	Filtered	24.6095	24.6871
MTA2	O94776-2;O94776	MTA2_HUMAN	YTKPNPNQI	_YTKPNPNQI_.2	_YTKPNPNQI_	Non Numérique	238096	212777	Filtered	8.57019e-18	3.69748e-26	Filtered	46.012	46.1676
DPM2	O94777	DPM2_HUMAN	PFIDSQHVI	_PFIDSQHVI_.2	_PFIDSQHVI_	Non Numérique	1.35382e+06	1.28877e+06	Filtered	4.29779e-20	1.19746e-34	Filtered	79.8854	79.8338
USP1	O94782	UBP1_HUMAN	KQPSILSKF	_KQPSILSKF_.2	_KQPSILSKF_	Non Numérique	118449	118364	Filtered	4.09499e-18	5.32743e-22	Filtered	63.4908	63.4528
USP1	O94782	UBP1_HUMAN	SGFENKISY	_SGFENKISY_.2	_SGFENKISY_	Non Numérique	15451.2	Non Numérique	Filtered	0.00263135	Filtered	Filtered	59.4791	Filtered
PRKD3	O94806;O94806-2	KPCD3_HUMAN	TLFQNESGSKY	_TLFQNESGSKY_.2	_TLFQNESGSKY_	Non Numérique	223555	183445	Filtered	2.40947e-17	1.17186e-24	Filtered	56.5435	56.7443
PRKD3	O94806;O94806-2	KPCD3_HUMAN	VPRPLQPEYVAL	_VPRPLQPEYVAL_.2	_VPRPLQPEYVAL_	Non Numérique	120778	115187	Filtered	1.59392e-23	4.19386e-36	Filtered	91.8409	91.6725
PRKD3	O94806;O94806-2	KPCD3_HUMAN	ESDDARWEIHAY	_ESDDARWEIHAY_.3	_ESDDARWEIHAY_	Non Numérique	42553.2	28870.4	Filtered	2.88754e-23	1.02278e-33	Filtered	66.0015	66.1009
PRKD3	O94806;O94806-2	KPCD3_HUMAN	ESDDARWEIHAY	_ESDDARWEIHAY_.2	_ESDDARWEIHAY_	Non Numérique	42553.2	28870.4	Filtered	9.31862e-17	1.52468e-20	Filtered	66.0076	66.0966
PRKD3	O94806;O94806-2	KPCD3_HUMAN	MPVTPQASV	_MPVTPQASV_.2	_MPVTPQASV_	Non Numérique	12343.2	12665.2	Filtered	0.00010335	0.000841511	Filtered	69.9673	70.0521
PRKD3	O94806;O94806-2	KPCD3_HUMAN	FQNESGSKY	_FQNESGSKY_.2	_FQNESGSKY_	Non Numérique	418422	372330	Filtered	2.49158e-09	8.13672e-13	Filtered	28.1083	28.2226
GFPT2	O94808	GFPT2_HUMAN	STEQIPILY	_STEQIPILY_.2	_STEQIPILY_	Non Numérique	27119.9	24481.5	Filtered	2.618e-20	5.49731e-32	Filtered	107.743	107.659
GFPT2	O94808	GFPT2_HUMAN	STEQIPILY	_STEQIPILY_.1	_STEQIPILY_	Non Numérique	27119.9	24481.5	Filtered	9.96169e-05	1.23453e-05	Filtered	107.766	107.666
GFPT2	O94808	GFPT2_HUMAN	KFLESKGYEF	_KFLESKGYEF_.2	_KFLESKGYEF_	Non Numérique	3988.06	3957.66	Filtered	0.000591656	5.02652e-07	Filtered	65.3457	65.4338
GFPT2	O94808	GFPT2_HUMAN	KFLESKGYEF	_KFLESKGYEF_.3	_KFLESKGYEF_	Non Numérique	3988.06	3957.66	Filtered	0.00888451	0.00139773	Filtered	65.3879	65.4132
NOL4	O94818-2;O94818-3;O94818	NOL4_HUMAN	AFLPREAVTRF	_AFLPREAVTRF_.3	_AFLPREAVTRF_	Non Numérique	345931	320872	Filtered	9.53691e-24	6.35013e-30	Filtered	77.0597	77.0377
NOL4	O94818-2;O94818-3;O94818	NOL4_HUMAN	AFLPREAVTRF	_AFLPREAVTRF_.2	_AFLPREAVTRF_	Non Numérique	345931	320872	Filtered	3.71856e-10	1.81195e-16	Filtered	77.0814	77.0489
LTN1	O94822;O94822-3	LTN1_HUMAN	RLMPENPTY	_RLMPENPTY_.2	_RLMPENPTY_	Non Numérique	65820.5	54714.8	Filtered	3.67145e-06	7.32558e-07	Filtered	59.8614	60.0527
LTN1	O94822;O94822-3	LTN1_HUMAN	RLMPENPTY	_RLM[Oxidation (M)]PENPTY_.2	_RLM[Oxidation (M)]PENPTY_	Non Numérique	65820.5	54714.8	Filtered	7.54971e-12	1.24349e-11	Filtered	47.6323	47.8636
LTN1	O94822;O94822-3	LTN1_HUMAN	KYVSSVLSF	_KYVSSVLSF_.2	_KYVSSVLSF_	Non Numérique	81214.5	72553.9	Filtered	8.94824e-24	2.65321e-33	Filtered	86.579	86.5292
LTN1	O94822;O94822-3	LTN1_HUMAN	VQKNPAVQF	_VQKNPAVQF_.2	_VQKNPAVQF_	Non Numérique	31556.4	26882.2	Filtered	0.000160073	0.000173527	Filtered	55.0438	55.2487
LTN1	O94822;O94822-3	LTN1_HUMAN	IVDRFTSKY	_IVDRFTSKY_.2	_IVDRFTSKY_	Non Numérique	36380.9	Non Numérique	Filtered	0.00149826	Filtered	Filtered	47.8633	Filtered
LTN1	O94822;O94822-3	LTN1_HUMAN	GVSNLLQVL	_GVSNLLQVL_.2	_GVSNLLQVL_	Non Numérique	11976.7	Non Numérique	Filtered	0.000470692	Filtered	Filtered	61.649	Filtered
ATP10B	O94823	AT10B_HUMAN	RLPSKTPSI	_RLPSKTPSI_.2	_RLPSKTPSI_	Non Numérique	83945.8	66249.2	Filtered	1.06301e-23	4.85457e-33	Filtered	46.2347	46.3276
TOMM70	O94826	TOM70_HUMAN	KYMAEALLL	_KYMAEALLL_.2	_KYMAEALLL_	Non Numérique	157027	159795	Filtered	7.88594e-12	8.06059e-29	Filtered	97.7932	97.5558
TOMM70	O94826	TOM70_HUMAN	PTEKNVDLSTFY	_PTEKNVDLSTFY_.2	_PTEKNVDLSTFY_	Non Numérique	7570.69	7664.01	Filtered	7.90754e-06	2.63103e-09	Filtered	80.5042	80.4318
TOMM70	O94826	TOM70_HUMAN	AQTEVAKKY	_AQTEVAKKY_.2	_AQTEVAKKY_	Non Numérique	4872.62	5167.31	Filtered	4.64783e-05	0.000314222	Filtered	19.8296	19.9908
TOMM70	O94826	TOM70_HUMAN	KSEMEMAHLY	_KSEMEMAHLY_.2	_KSEMEMAHLY_	Non Numérique	Non Numérique	7473.74	Filtered	Filtered	0.0032184	Filtered	Filtered	59.759
IPO13	O94829	IPO13_HUMAN	WSDIPTDQY	_WSDIPTDQY_.1	_WSDIPTDQY_	Non Numérique	44904.5	19822.4	Filtered	0.000834845	0.00146175	Filtered	80.3154	80.3472
DDHD2	O94830	DDHD2_HUMAN	KYVPYSESF	_KYVPYSESF_.2	_KYVPYSESF_	Non Numérique	494870	407153	Filtered	1.61679e-22	9.63537e-36	Filtered	67.1328	67.264
DDHD2	O94830	DDHD2_HUMAN	KYVPYSESF	_KYVPYSESF_.1	_KYVPYSESF_	Non Numérique	494870	407153	Filtered	0.000191029	4.70576e-18	Filtered	67.1909	67.2594
MYO1D	O94832	MYO1D_HUMAN	TFVPVANEL	_TFVPVANEL_.1	_TFVPVANEL_	Non Numérique	1.62956e+06	1.37211e+06	Filtered	1.07626e-23	2.41949e-36	Filtered	103.114	102.992
MYO1D	O94832	MYO1D_HUMAN	TFVPVANEL	_TFVPVANEL_.2	_TFVPVANEL_	Non Numérique	1.62956e+06	1.37211e+06	Filtered	7.95832e-24	1.93126e-35	Filtered	103.097	102.985
MYO1D	O94832	MYO1D_HUMAN	IFIRTPRTLF	_IFIRTPRTLF_.3	_IFIRTPRTLF_	Non Numérique	1.18529e+06	1.06341e+06	Filtered	5.46945e-23	7.75288e-38	Filtered	89.7573	89.495
MYO1D	O94832	MYO1D_HUMAN	IFIRTPRTLF	_IFIRTPRTLF_.2	_IFIRTPRTLF_	Non Numérique	1.18529e+06	1.06341e+06	Filtered	3.84188e-23	2.72779e-18	Filtered	89.7151	89.5041
MYO1D	O94832	MYO1D_HUMAN	VQQPGERSF	_VQQPGERSF_.2	_VQQPGERSF_	Non Numérique	1.65689e+06	1.48379e+06	Filtered	5.7986e-25	9.46897e-37	Filtered	39.9035	40.0539
MYO1D	O94832	MYO1D_HUMAN	SYIHEVARRF	_SYIHEVARRF_.3	_SYIHEVARRF_	Non Numérique	252552	226604	Filtered	4.31959e-24	1.76876e-37	Filtered	49.7693	49.9774
MYO1D	O94832	MYO1D_HUMAN	SYIHEVARRF	_SYIHEVARRF_.2	_SYIHEVARRF_	Non Numérique	252552	226604	Filtered	0.00165467	0.00027995	Filtered	49.8015	49.9573
MYO1D	O94832	MYO1D_HUMAN	VLKQEQEEY	_VLKQEQEEY_.2	_VLKQEQEEY_	Non Numérique	237306	198906	Filtered	3.32119e-19	1.80394e-32	Filtered	35.7471	35.8868
MYO1D	O94832	MYO1D_HUMAN	VLKQEQEEY	_VLKQEQEEY_.1	_VLKQEQEEY_	Non Numérique	237306	198906	Filtered	0.000316562	0.00504982	Filtered	35.7414	35.8967
MYO1D	O94832	MYO1D_HUMAN	KTDMVEKALLY	_KTDMVEKALLY_.2	_KTDMVEKALLY_	Non Numérique	116676	101523	Filtered	2.64554e-24	8.56768e-37	Filtered	71.5423	71.4976
MYO1D	O94832	MYO1D_HUMAN	KTDMVEKALLY	_KTDMVEKALLY_.3	_KTDMVEKALLY_	Non Numérique	116676	101523	Filtered	2.22589e-23	9.89067e-33	Filtered	71.5259	71.4915
MYO1D	O94832	MYO1D_HUMAN	KTDMVEKALLY	_KTDM[Oxidation (M)]VEKALLY_.2	_KTDM[Oxidation (M)]VEKALLY_	Non Numérique	116676	101523	Filtered	9.62048e-25	7.36642e-35	Filtered	60.311	60.7743
MYO1D	O94832	MYO1D_HUMAN	KTDMVEKALLY	_KTDM[Oxidation (M)]VEKALLY_.3	_KTDM[Oxidation (M)]VEKALLY_	Non Numérique	116676	101523	Filtered	3.41056e-14	3.69186e-20	Filtered	60.7022	60.4077
MYO1D	O94832	MYO1D_HUMAN	VAYGKTKIF	_VAYGKTKIF_.2	_VAYGKTKIF_	Non Numérique	405110	320366	Filtered	1.48879e-22	1.53385e-35	Filtered	55.2161	55.3845
MYO1D	O94832	MYO1D_HUMAN	RASQLIKSI	_RASQLIKSI_.2	_RASQLIKSI_	Non Numérique	165387	145003	Filtered	2.32416e-24	1.28974e-35	Filtered	48.5191	48.5811
MYO1D	O94832	MYO1D_HUMAN	KAALTIIRY	_KAALTIIRY_.2	_KAALTIIRY_	Non Numérique	69068.9	63853.6	Filtered	4.15318e-18	7.63519e-29	Filtered	65.5555	65.5601
MYO1D	O94832	MYO1D_HUMAN	KAALTIIRY	_KAALTIIRY_.3	_KAALTIIRY_	Non Numérique	69068.9	63853.6	Filtered	5.62452e-17	2.69618e-28	Filtered	65.5581	65.5783
MYO1D	O94832	MYO1D_HUMAN	HLQKSLSSY	_HLQKSLSSY_.2	_HLQKSLSSY_	Non Numérique	86772.9	78481.9	Filtered	6.71057e-20	4.41521e-32	Filtered	34.3819	34.5059
MYO1D	O94832	MYO1D_HUMAN	AYGKTKIF	_AYGKTKIF_.2	_AYGKTKIF_	Non Numérique	88643.9	70143.6	Filtered	6.184e-20	1.26595e-31	Filtered	55.2191	55.3771
MYO1D	O94832	MYO1D_HUMAN	AALTIIRYY	_AALTIIRYY_.2	_AALTIIRYY_	Non Numérique	50558.1	45559.3	Filtered	1.43151e-20	9.41424e-16	Filtered	90.9398	90.7653
MYO1D	O94832	MYO1D_HUMAN	AGFAFRQTY	_AGFAFRQTY_.2	_AGFAFRQTY_	Non Numérique	48811.1	46851.9	Filtered	4.1342e-05	0.00179791	Filtered	68.5112	68.5954
MYO1D	O94832	MYO1D_HUMAN	LQKSLSSY	_LQKSLSSY_.2	_LQKSLSSY_	Non Numérique	14361.2	13930.4	Filtered	4.18737e-08	1.40526e-05	Filtered	42.1108	42.1619
MYO1D	O94832	MYO1D_HUMAN	YGRDTIEQY	_YGRDTIEQY_.2	_YGRDTIEQY_	Non Numérique	14622	11118.9	Filtered	4.49296e-07	0.000367316	Filtered	49.6935	49.9748
MYO1D	O94832	MYO1D_HUMAN	KYMDINFDF	_KYM[Oxidation (M)]DINFDF_.2	_KYM[Oxidation (M)]DINFDF_	Non Numérique	903487	901113	Filtered	6.69714e-18	1.8733e-27	Filtered	91.9619	91.9756
MYO1D	O94832	MYO1D_HUMAN	NYIHVGAQL	_NYIHVGAQL_.2	_NYIHVGAQL_	Non Numérique	233142	316564	Filtered	4.67019e-14	1.63166e-26	Filtered	70.6474	70.6443
MYO1D	O94832	MYO1D_HUMAN	KQHTEQEASY	_KQHTEQEASY_.3	_KQHTEQEASY_	Non Numérique	1011.55	0.530419	Filtered	0.00865462	0.00756222	Filtered	14.8706	15.9279
TOX4	O94842-2;O94842	TOX4_HUMAN	DLDHSIGTQY	_DLDHSIGTQY_.2	_DLDHSIGTQY_	Non Numérique	409499	321947	Filtered	8.80971e-24	1.10973e-35	Filtered	62.6842	62.8447
TOX4	O94842-2;O94842	TOX4_HUMAN	DLDHSIGTQY	_DLDHSIGTQY_.1	_DLDHSIGTQY_	Non Numérique	409499	321947	Filtered	7.01843e-05	1.86807e-05	Filtered	62.6942	62.8442
TOX4	O94842-2;O94842	TOX4_HUMAN	TMDLDHSIGTQY	_TM[Oxidation (M)]DLDHSIGTQY_.2	_TM[Oxidation (M)]DLDHSIGTQY_	Non Numérique	16147.9	13881.8	Filtered	4.50888e-19	4.79604e-23	Filtered	60.5369	60.6918
TOX4	O94842-2;O94842	TOX4_HUMAN	TMDLDHSIGTQY	_TMDLDHSIGTQY_.2	_TMDLDHSIGTQY_	Non Numérique	16147.9	13881.8	Filtered	1.81281e-21	1.7843e-13	Filtered	73.4784	73.5071
RHOBTB1	O94844	RHBT1_HUMAN	VYLPNINKI	_VYLPNINKI_.2	_VYLPNINKI_	Non Numérique	8084506	7559640	Filtered	8.73585e-20	2.16214e-35	Filtered	89.6374	89.5257
RHOBTB1	O94844	RHBT1_HUMAN	VYLPNINKI	_VYLPNINKI_.1	_VYLPNINKI_	Non Numérique	8084506	7559640	Filtered	9.7164e-16	3.30249e-18	Filtered	89.6653	89.5379
DDN	O94850	DEND_HUMAN	QSDPGSAWAGPW	_QSDPGSAWAGPW_.2	_QSDPGSAWAGPW_	Non Numérique	151565	94673.6	Filtered	1.88476e-05	1.18905e-23	Filtered	54.4849	54.763
MICAL2	O94851-5;O94851-6;O94851-4;O94851-3;O94851	MICA2_HUMAN	DLDPLDHRNFY	_DLDPLDHRNFY_.3	_DLDPLDHRNFY_	Non Numérique	14592.4	15172.2	Filtered	2.33435e-21	5.64551e-28	Filtered	84.0607	84.0625
MICAL2	O94851-5;O94851-6;O94851-4;O94851-3;O94851	MICA2_HUMAN	DLDPLDHRNFY	_DLDPLDHRNFY_.2	_DLDPLDHRNFY_	Non Numérique	14592.4	15172.2	Filtered	3.80822e-06	5.14366e-05	Filtered	84.0511	84.0529
MICAL2	O94851-5;O94851-6;O94851-4;O94851-3;O94851	MICA2_HUMAN	KQAQAGQVF	_KQAQAGQVF_.2	_KQAQAGQVF_	Non Numérique	19960.2	6897.22	Filtered	0.00776484	0.00357875	Filtered	45.4768	45.5437
SEC24D	O94855;O94855-2	SC24D_HUMAN	SPSAASQL	_SPSAASQL_.1	_SPSAASQL_	Non Numérique	12734.7	13528.4	Filtered	3.51502e-10	7.89869e-14	Filtered	44.308	44.406
SUPT7L	O94864-2;O94864	ST65G_HUMAN	HSDPESDFY	_HSDPESDFY_.2	_HSDPESDFY_	Non Numérique	6248602	4746820	Filtered	5.61949e-19	4.30061e-23	Filtered	52.9455	53.2129
SUPT7L	O94864-2;O94864	ST65G_HUMAN	HSDPESDFY	_HSDPESDFY_.1	_HSDPESDFY_	Non Numérique	6248602	4746820	Filtered	1.49173e-21	9.04298e-32	Filtered	52.9253	53.2083
UFL1	O94874-2;O94874;O94874-3	UFL1_HUMAN	AVNSLISKY	_AVNSLISKY_.2	_AVNSLISKY_	Non Numérique	22821.7	19706.9	Filtered	1.03396e-14	2.49551e-13	Filtered	65.6473	65.7094
SORBS2	O94875-9;O94875-5;O94875-3;O94875-8;O94875-2;O94875-4;O94875-12;O94875-10;O94875;O94875-11;O94875-7	SRBS2_HUMAN	TYPQHAQSL	_TYPQHAQSL_.2	_TYPQHAQSL_	Non Numérique	607916	522785	Filtered	2.47935e-18	2.54961e-29	Filtered	39.3651	39.4895
SORBS2	O94875-9;O94875-5;O94875-3;O94875-8;O94875-2;O94875-4;O94875-12;O94875-10;O94875;O94875-11;O94875-7	SRBS2_HUMAN	SPRSYSSTL	_SPRSYSSTL_.2	_SPRSYSSTL_	Non Numérique	69237.7	58380.1	Filtered	1.20349e-08	4.69969e-13	Filtered	39.9493	40.0946
SASH1	O94885	SASH1_HUMAN	VLDERSALY	_VLDERSALY_.2	_VLDERSALY_	Non Numérique	1.94968e+06	1.6453e+06	Filtered	3.19527e-24	5.08916e-37	Filtered	63.3404	63.4591
SASH1	O94885	SASH1_HUMAN	NSDPMGKEGDFVY	_NSDPMGKEGDFVY_.2	_NSDPMGKEGDFVY_	Non Numérique	43554.6	36118.1	Filtered	3.08277e-22	1.28414e-34	Filtered	72.9043	72.9489
SASH1	O94885	SASH1_HUMAN	NSDPMGKEGDFVY	_NSDPM[Oxidation (M)]GKEGDFVY_.2	_NSDPM[Oxidation (M)]GKEGDFVY_	Non Numérique	43554.6	36118.1	Filtered	1.49735e-22	1.35139e-32	Filtered	59.9949	60.1809
FARP2	O94887;O94887-3;O94887-2	FARP2_HUMAN	APALPGRTV	_APALPGRTV_.2	_APALPGRTV_	Non Numérique	1.02953e+06	915140	Filtered	1.6269e-25	4.40206e-37	Filtered	53.0225	53.1863
FARP2	O94887;O94887-3;O94887-2	FARP2_HUMAN	LTDPQVSYV	_LTDPQVSYV_.1	_LTDPQVSYV_	Non Numérique	102129	93347.4	Filtered	1.62017e-17	1.42074e-27	Filtered	77.5141	77.602
FARP2	O94887;O94887-3;O94887-2	FARP2_HUMAN	LTDPQVSYV	_LTDPQVSYV_.2	_LTDPQVSYV_	Non Numérique	102129	93347.4	Filtered	3.36638e-14	7.33809e-19	Filtered	77.5452	77.6225
FARP2	O94887;O94887-3;O94887-2	FARP2_HUMAN	VFFSRGSSF	_VFFSRGSSF_.2	_VFFSRGSSF_	Non Numérique	193045	189362	Filtered	2.67332e-23	7.35911e-19	Filtered	75.3556	75.4738
FARP2	O94887;O94887-3;O94887-2	FARP2_HUMAN	RQLKEFTSY	_RQLKEFTSY_.3	_RQLKEFTSY_	Non Numérique	9994.95	4387.85	Filtered	0.000192735	0.00352043	Filtered	46.2459	46.4068
FARP2	O94887;O94887-3;O94887-2	FARP2_HUMAN	RQLKEFTSY	_RQLKEFTSY_.2	_RQLKEFTSY_	Non Numérique	9994.95	4387.85	Filtered	1.6485e-05	4.749e-05	Filtered	46.2758	46.4524
FARP2	O94887;O94887-3;O94887-2	FARP2_HUMAN	AQKTIVVAA	_AQKTIVVAA_.2	_AQKTIVVAA_	Non Numérique	6119.53	5865.71	Filtered	9.38146e-06	2.40747e-05	Filtered	48.7356	48.8601
FARP2;FARP2;FARP2;FARP1;FARP1	O94887;O94887-3;O94887-2;Q9Y4F1;Q9Y4F1-2	FARP2_HUMAN;FARP2_HUMAN;FARP2_HUMAN;FARP1_HUMAN;FARP1_HUMAN	TYLKDLEVI	_TYLKDLEVI_.2	_TYLKDLEVI_	Non Numérique	48317.9	45826.5	Filtered	1.60939e-09	9.76628e-12	Filtered	94.522	94.3579
UBXN7	O94888	UBXN7_HUMAN	DSEEGQRYIQFY	_DSEEGQRYIQFY_.2	_DSEEGQRYIQFY_	Non Numérique	11632.8	10891.8	Filtered	2.82399e-19	2.97875e-30	Filtered	84.1317	84.1388
ZNF432	O94892	ZN432_HUMAN	RYLIVHQQI	_RYLIVHQQI_.2	_RYLIVHQQI_	Non Numérique	14009.6	10556.2	Filtered	1.26914e-16	0.000177386	Filtered	56.7606	56.836
ERLIN2	O94905-2;O94905-3;O94905	ERLN2_HUMAN	KIEEGHIGVYY	_KIEEGHIGVYY_.3	_KIEEGHIGVYY_	Non Numérique	24653.6	22190.7	Filtered	5.74283e-17	8.50966e-30	Filtered	61.2966	61.4203
ERLIN2	O94905-2;O94905-3;O94905	ERLN2_HUMAN	KIEEGHIGVYY	_KIEEGHIGVYY_.2	_KIEEGHIGVYY_	Non Numérique	24653.6	22190.7	Filtered	1.63045e-18	4.16734e-20	Filtered	61.2922	61.4315
ERLIN2	O94905-2;O94905-3;O94905	ERLN2_HUMAN	SYKSVQTTL	_SYKSVQTTL_.2	_SYKSVQTTL_	Non Numérique	29262.7	26169	Filtered	7.67392e-12	4.57217e-19	Filtered	49.5699	49.7518
PRPF6	O94906-2;O94906	PRP6_HUMAN	REKEEIEKY	_REKEEIEKY_.3	_REKEEIEKY_	Non Numérique	54339.8	63876.2	Filtered	0.000530212	0.00135219	Filtered	22.0731	22.2556
ADGRL1	O94910-2;O94910	AGRL1_HUMAN	NAANIASEL	_NAANIASEL_.1	_NAANIASEL_	Non Numérique	40767.2	38105.4	Filtered	4.05123e-10	1.68673e-18	Filtered	77.032	77.1197
ADGRL1	O94910-2;O94910	AGRL1_HUMAN	YSLEFGPPDPSA	_YSLEFGPPDPSA_.2	_YSLEFGPPDPSA_	Non Numérique	16950.9	14445.9	Filtered	0.00348466	0.000668314	Filtered	99.9309	99.7884
ADGRL1	O94910-2;O94910	AGRL1_HUMAN	ILDAQLQAL	_ILDAQLQAL_.2	_ILDAQLQAL_	Non Numérique	4819.01	2121.04	Filtered	0.000236429	0.00883205	Filtered	17.6585	17.7935
FRYL	O94915	FRYL_HUMAN	GADQTTLLY	_GADQTTLLY_.1	_GADQTTLLY_	Non Numérique	79038.2	69088.9	Filtered	7.16393e-21	2.27032e-30	Filtered	80.9349	80.9459
FRYL	O94915	FRYL_HUMAN	GADQTTLLY	_GADQTTLLY_.2	_GADQTTLLY_	Non Numérique	79038.2	69088.9	Filtered	4.35568e-14	5.55108e-21	Filtered	80.9491	80.9549
FRYL	O94915	FRYL_HUMAN	LPKNPSVVF	_LPKNPSVVF_.2	_LPKNPSVVF_	Non Numérique	27575.5	23254	Filtered	0.00305925	0.000108345	Filtered	77.152	77.1717
NFAT5	O94916;O94916-4;O94916-5;O94916-3;O94916-2	NFAT5_HUMAN	DLDLESPKSLY	_DLDLESPKSLY_.2	_DLDLESPKSLY_	Non Numérique	87362.5	12875	Filtered	0.0014241	4.21859e-06	Filtered	90.496	90.5201
NFAT5	O94916;O94916-4;O94916-5;O94916-3;O94916-2	NFAT5_HUMAN	KQIQNSVF	_KQIQNSVF_.2	_KQIQNSVF_	Non Numérique	25948.7	52118	Filtered	0.00477512	0.00216386	Filtered	57.3611	52.6805
ENDOD1	O94919	ENDD1_HUMAN	NTDYLDSDY	_NTDYLDSDY_.1	_NTDYLDSDY_	Non Numérique	45201.2	37681	Filtered	5.98175e-05	0.000954133	Filtered	70.1284	70.2816
GLS	O94925-3;O94925;O94925-2	GLSK_HUMAN	DYIPQLAKF	_DYIPQLAKF_.2	_DYIPQLAKF_	Non Numérique	174965	153690	Filtered	3.8915e-24	4.07789e-34	Filtered	100.844	100.682
GLS	O94925-3;O94925;O94925-2	GLSK_HUMAN	SPSEILQEL	_SPSEILQEL_.2	_SPSEILQEL_	Non Numérique	7209.68	5762.42	Filtered	0.000133136	9.4499e-07	Filtered	105.187	105.089
ABLIM3	O94929-2;O94929-3;O94929	ABLM3_HUMAN	TSEDISQTSKY	_TSEDISQTSKY_.2	_TSEDISQTSKY_	Non Numérique	24882.4	20595.5	Filtered	9.12413e-22	2.35513e-35	Filtered	39.1095	39.2757
FBXO21	O94952-1;O94952	FBX21_HUMAN	YAAQENLEY	_YAAQENLEY_.2	_YAAQENLEY_	Non Numérique	29896.3	23973.9	Filtered	5.09761e-14	2.34897e-10	Filtered	64.3656	64.4845
FBXO21	O94952-1;O94952	FBX21_HUMAN	YAAQENLEY	_YAAQENLEY_.1	_YAAQENLEY_	Non Numérique	29896.3	23973.9	Filtered	4.15821e-08	2.74344e-05	Filtered	64.3401	64.4747
FBXO21	O94952-1;O94952	FBX21_HUMAN	GQHVTAALY	_GQHVTAALY_.2	_GQHVTAALY_	Non Numérique	15578.1	12282.3	Filtered	1.09665e-07	8.04357e-09	Filtered	52.5649	52.785
FBXO21	O94952-1;O94952	FBX21_HUMAN	RQQKILNNL	_RQQKILNNL_.2	_RQQKILNNL_	Non Numérique	8522.69	4185.24	Filtered	0.00344921	0.00543094	Filtered	45.9295	45.9493
KDM4B	O94953	KDM4B_HUMAN	KPRPIIPML	_KPRPIIPML_.2	_KPRPIIPML_	Non Numérique	93767.2	76823.5	Filtered	1.27175e-19	5.75759e-16	Filtered	83.46	83.3202
KDM4B	O94953	KDM4B_HUMAN	VQGRPGAPF	_VQGRPGAPF_.2	_VQGRPGAPF_	Non Numérique	64405.1	72107.3	Filtered	0.000512081	0.000342432	Filtered	50.5796	50.7732
KDM4B	O94953	KDM4B_HUMAN	GQSGLFTQY	_GQSGLFTQY_.2	_GQSGLFTQY_	Non Numérique	20699.9	17594.3	Filtered	1.12886e-16	2.64793e-20	Filtered	82.397	82.4086
KDM4B	O94953	KDM4B_HUMAN	GQSGLFTQY	_GQSGLFTQY_.1	_GQSGLFTQY_	Non Numérique	20699.9	17594.3	Filtered	3.7175e-06	8.05698e-10	Filtered	82.3985	82.3996
KDM4B	O94953	KDM4B_HUMAN	KAKFISSV	_KAKFISSV_.2	_KAKFISSV_	Non Numérique	10379.9	9138.89	Filtered	2.72257e-11	2.44366e-15	Filtered	40.8091	40.8027
KDM4B	O94953	KDM4B_HUMAN	ATEDSGRSQDY	_ATEDSGRSQDY_.2	_ATEDSGRSQDY_	Non Numérique	3626.43	3591.34	Filtered	1.41587e-05	0.0032363	Filtered	20.2905	20.5983
KDM4B	O94953	KDM4B_HUMAN	VPRPGKAAF	_VPRPGKAAF_.2	_VPRPGKAAF_	Non Numérique	4256.03	2761.97	Filtered	3.11433e-05	0.000429539	Filtered	39.9273	40.0308
KDM4B	O94953	KDM4B_HUMAN	KFISSVTSH	_KFISSVTSH_.2	_KFISSVTSH_	Non Numérique	29419.7	Non Numérique	Filtered	0.00146702	Filtered	Filtered	38.2615	Filtered
RHOBTB3	O94955	RHBT3_HUMAN	NSDLNNLLF	_NSDLNNLLF_.2	_NSDLNNLLF_	Non Numérique	242639	219004	Filtered	3.92351e-24	9.28254e-37	Filtered	115.762	115.673
RHOBTB3	O94955	RHBT3_HUMAN	NSDLNNLLF	_NSDLNNLLF_.1	_NSDLNNLLF_	Non Numérique	242639	219004	Filtered	1.37547e-08	4.21399e-10	Filtered	115.74	115.647
RHOBTB3	O94955	RHBT3_HUMAN	HYNSDLNNLLF	_HYNSDLNNLLF_.2	_HYNSDLNNLLF_	Non Numérique	157510	130301	Filtered	5.99799e-24	9.9102e-34	Filtered	101.943	101.779
RHOBTB3	O94955	RHBT3_HUMAN	SLDDFYIGKY	_SLDDFYIGKY_.2	_SLDDFYIGKY_	Non Numérique	31637.3	34598.8	Filtered	8.10742e-11	1.26935e-10	Filtered	93.8767	93.7387
RHOBTB3	O94955	RHBT3_HUMAN	GADIIVIKY	_GADIIVIKY_.2	_GADIIVIKY_	Non Numérique	2157	1641.21	Filtered	0.000320772	0.000720072	Filtered	88.4809	88.3682
SOGA1	O94964;O94964-2;O94964-4	SOGA1_HUMAN	APHSRETEL	_APHSRETEL_.2	_APHSRETEL_	Non Numérique	658919	643409	Filtered	2.83909e-25	7.21693e-33	Filtered	21.3518	21.4346
SOGA1	O94964;O94964-2;O94964-4	SOGA1_HUMAN	RQRLIETEL	_RQRLIETEL_.3	_RQRLIETEL_	Non Numérique	34678.2	24166.1	Filtered	1.8909e-05	3.5522e-05	Filtered	55.5763	55.6872
SOGA1	O94964;O94964-2;O94964-4	SOGA1_HUMAN	GPRDTKLIHAI	_GPRDTKLIHAI_.3	_GPRDTKLIHAI_	Non Numérique	19792.3	17617.3	Filtered	8.45399e-05	3.59454e-05	Filtered	48.3568	48.4658
SOGA1	O94964;O94964-2;O94964-4	SOGA1_HUMAN	SVKEQQESF	_SVKEQQESF_.2	_SVKEQQESF_	Non Numérique	16646.7	13570.4	Filtered	0.00425762	6.14236e-07	Filtered	34.643	34.7671
USP19	O94966-4;O94966-3;O94966;O94966-7;O94966-6;O94966-5;O94966-2	UBP19_HUMAN	LWKGTHHAF	_LWKGTHHAF_.3	_LWKGTHHAF_	Non Numérique	83278	54546	Filtered	1.93005e-14	2.72316e-13	Filtered	35.7109	35.7879
USP19	O94966-4;O94966-3;O94966;O94966-7;O94966-6;O94966-5;O94966-2	UBP19_HUMAN	LWKGTHHAF	_LWKGTHHAF_.2	_LWKGTHHAF_	Non Numérique	83278	54546	Filtered	2.5601e-18	2.90571e-18	Filtered	35.7094	35.7916
USP19	O94966-4;O94966-3;O94966;O94966-7;O94966-6;O94966-5;O94966-2	UBP19_HUMAN	RLAQLLEGY	_RLAQLLEGY_.2	_RLAQLLEGY_	Non Numérique	90726.2	73563.4	Filtered	1.16733e-11	7.0835e-06	Filtered	83.0961	83.0703
WDR47	O94967-2;O94967;O94967-3;O94967-4	WDR47_HUMAN	STEQFQEYY	_STEQFQEYY_.1	_STEQFQEYY_	Non Numérique	22001.2	17444.3	Filtered	1.02429e-18	6.37226e-22	Filtered	72.3691	72.5181
WDR47	O94967-2;O94967;O94967-3;O94967-4	WDR47_HUMAN	TQAVRAVAF	_TQAVRAVAF_.2	_TQAVRAVAF_	Non Numérique	10216	9350.18	Filtered	5.45321e-09	3.80772e-12	Filtered	62.6054	62.7031
TRIM37	O94972-2;O94972-3;O94972	TRI37_HUMAN	QPRPPASLL	_QPRPPASLL_.2	_QPRPPASLL_	Non Numérique	295896	294819	Filtered	2.02049e-17	1.22619e-17	Filtered	70.6986	70.6746
TRIM37	O94972-2;O94972-3;O94972	TRI37_HUMAN	SPKPARSSV	_SPKPARSSV_.2	_SPKPARSSV_	Non Numérique	5567.29	3361.37	Filtered	3.1445e-06	0.000499384	Filtered	14.6353	15.1854
SEC31A	O94979-10;O94979-4;O94979-2;O94979;O94979-8;O94979-6;O94979-3;O94979-9;O94979-5;O94979-7	SC31A_HUMAN	EFLPSSGGTF	_EFLPSSGGTF_.1	_EFLPSSGGTF_	Non Numérique	711929	625608	Filtered	1.95932e-22	1.37957e-33	Filtered	95.9325	95.8457
SEC31A	O94979-10;O94979-4;O94979-2;O94979;O94979-8;O94979-6;O94979-3;O94979-9;O94979-5;O94979-7	SC31A_HUMAN	KLKEVDRTAM	_KLKEVDRTAM[Oxidation (M)]_.3	_KLKEVDRTAM[Oxidation (M)]_	Non Numérique	29759.2	27327	Filtered	6.00416e-17	2.34501e-21	Filtered	17.7533	17.9459
SEC31A	O94979-10;O94979-4;O94979-2;O94979;O94979-8;O94979-6;O94979-3;O94979-9;O94979-5;O94979-7	SC31A_HUMAN	KLKEVDRTAM	_KLKEVDRTAM_.3	_KLKEVDRTAM_	Non Numérique	29759.2	27327	Filtered	1.33809e-08	1.23218e-13	Filtered	28.1016	28.2054
SEC31A	O94979-10;O94979-4;O94979-2;O94979;O94979-8;O94979-6;O94979-3;O94979-9;O94979-5;O94979-7	SC31A_HUMAN	KLKEVDRTAM	_KLKEVDRTAM[Oxidation (M)]_.2	_KLKEVDRTAM[Oxidation (M)]_	Non Numérique	29759.2	27327	Filtered	8.28042e-11	1.28415e-27	Filtered	17.7739	17.9612
SEC31A	O94979-10;O94979-4;O94979-2;O94979;O94979-8;O94979-6;O94979-3;O94979-9;O94979-5;O94979-7	SC31A_HUMAN	KLKEVDRTAM	_KLKEVDRTAM_.2	_KLKEVDRTAM_	Non Numérique	29759.2	27327	Filtered	0.000418058	0.000404035	Filtered	28.0803	28.2103
SEC31A	O94979-10;O94979-4;O94979-2;O94979;O94979-8;O94979-6;O94979-3;O94979-9;O94979-5;O94979-7	SC31A_HUMAN	ASFDGRISVY	_ASFDGRISVY_.2	_ASFDGRISVY_	Non Numérique	56458.8	70976.9	Filtered	4.77258e-16	3.36017e-29	Filtered	74.4851	74.514
SEC31A	O94979-10;O94979-4;O94979-2;O94979;O94979-8;O94979-6;O94979-3;O94979-9;O94979-5;O94979-7	SC31A_HUMAN	ATFSSSHRY	_ATFSSSHRY_.3	_ATFSSSHRY_	Non Numérique	30628.8	26987.6	Filtered	2.30893e-19	4.37873e-32	Filtered	25.6794	25.7782
SEC31A	O94979-10;O94979-4;O94979-2;O94979;O94979-8;O94979-6;O94979-3;O94979-9;O94979-5;O94979-7	SC31A_HUMAN	ATFSSSHRY	_ATFSSSHRY_.2	_ATFSSSHRY_	Non Numérique	30628.8	26987.6	Filtered	2.0969e-13	3.54666e-10	Filtered	25.6664	25.7808
SEC31A	O94979-10;O94979-4;O94979-2;O94979;O94979-8;O94979-6;O94979-3;O94979-9;O94979-5;O94979-7	SC31A_HUMAN	LENHARGIL	_LENHARGIL_.2	_LENHARGIL_	Non Numérique	52979.4	51091.9	Filtered	1.91923e-21	3.7699e-28	Filtered	23.3179	23.4585
SEC31A	O94979-10;O94979-4;O94979-2;O94979;O94979-8;O94979-6;O94979-3;O94979-9;O94979-5;O94979-7	SC31A_HUMAN	VQSQGFINY	_VQSQGFINY_.2	_VQSQGFINY_	Non Numérique	27774.3	25764.7	Filtered	0.000527282	0.000545681	Filtered	79.4934	79.5356
SEC31A	O94979-10;O94979-4;O94979-2;O94979;O94979-8;O94979-6;O94979-3;O94979-9;O94979-5;O94979-7	SC31A_HUMAN	YTGQSQLY	_YTGQSQLY_.1	_YTGQSQLY_	Non Numérique	21361.3	20887.7	Filtered	6.69707e-20	2.4873e-32	Filtered	55.6816	55.96
SEC31A	O94979-10;O94979-4;O94979-2;O94979;O94979-8;O94979-6;O94979-3;O94979-9;O94979-5;O94979-7	SC31A_HUMAN	AQHSIVLPL	_AQHSIVLPL_.2	_AQHSIVLPL_	Non Numérique	2500.58	2373.25	Filtered	2.14132e-07	1.25628e-18	Filtered	92.1656	91.9962
CLSTN1	O94985-2;O94985	CSTN1_HUMAN	ISNEFKVEV	_ISNEFKVEV_.2	_ISNEFKVEV_	Non Numérique	66565.3	62949.4	Filtered	1.98046e-09	5.17673e-11	Filtered	58.3046	58.4275
CLSTN1	O94985-2;O94985	CSTN1_HUMAN	QLEWDDSTLSY	_QLEWDDSTLSY_.2	_QLEWDDSTLSY_	Non Numérique	4460.82	4469.87	Filtered	0.000668245	0.000677236	Filtered	101.073	100.999
CEP152	O94986-2;O94986-3;O94986	CE152_HUMAN	KTEDRHPVY	_KTEDRHPVY_.3	_KTEDRHPVY_	Non Numérique	9537.66	20757.6	Filtered	0.000107366	0.00150657	Filtered	17.6895	17.7408
FAM13A	O94988-6;O94988-3;O94988-5;O94988-1;O94988	FA13A_HUMAN	DSDPMLSPRFYAY	_DSDPMLSPRFYAY_.2	_DSDPMLSPRFYAY_	Non Numérique	3429.77	3884.62	Filtered	6.55328e-11	1.22453e-21	Filtered	101.862	101.719
SOX30	O94993-2;O94993	SOX30_HUMAN	LPSDAGIPD	_LPSDAGIPD_.1	_LPSDAGIPD_	Non Numérique	48960.5	40838.2	Filtered	3.65778e-08	2.6831e-11	Filtered	91.7114	91.6992
TJP3	O95049-5;O95049;O95049-4;O95049-3	ZO3_HUMAN	SPDTRVVRF	_SPDTRVVRF_.3	_SPDTRVVRF_	Non Numérique	77618.9	71136	Filtered	0.000123849	0.00165248	Filtered	57.5656	57.6726
CCNB2	O95067	CCNB2_HUMAN	LIDYDMVHY	_LIDYDMVHY_.2	_LIDYDMVHY_	Non Numérique	27378	19565.5	Filtered	2.06209e-07	4.1611e-09	Filtered	86.5772	86.5743
CCNB2	O95067	CCNB2_HUMAN	LIDYDMVHY	_LIDYDM[Oxidation (M)]VHY_.2	_LIDYDM[Oxidation (M)]VHY_	Non Numérique	27378	19565.5	Filtered	3.45774e-05	0.000369593	Filtered	74.4403	74.1555
CCNB2	O95067	CCNB2_HUMAN	HYHPSKVAA	_HYHPSKVAA_.2	_HYHPSKVAA_	Non Numérique	5662.03	4491.21	Filtered	1.3826e-18	3.54601e-24	Filtered	17.064	17.0996
UBR5	O95071-2;O95071	UBR5_HUMAN	VYSQIPAAVKL	_VYSQIPAAVKL_.2	_VYSQIPAAVKL_	Non Numérique	2.33061e+06	2.24994e+06	Filtered	2.38232e-21	6.17293e-34	Filtered	87.3204	87.2391
UBR5	O95071-2;O95071	UBR5_HUMAN	MTERQDLVY	_MTERQDLVY_.2	_MTERQDLVY_	Non Numérique	1.06486e+06	651990	Filtered	2.06782e-15	3.32646e-28	Filtered	56.1375	56.3894
UBR5	O95071-2;O95071	UBR5_HUMAN	MTERQDLVY	_M[Oxidation (M)]TERQDLVY_.2	_M[Oxidation (M)]TERQDLVY_	Non Numérique	1.06486e+06	651990	Filtered	9.35011e-23	6.62213e-35	Filtered	50.3712	50.6222
UBR5	O95071-2;O95071	UBR5_HUMAN	MTERQDLVY	_MTERQDLVY_.1	_MTERQDLVY_	Non Numérique	1.06486e+06	651990	Filtered	Filtered	0.00389231	Filtered	Filtered	56.3732
UBR5	O95071-2;O95071	UBR5_HUMAN	SYLTSASSL	_SYLTSASSL_.1	_SYLTSASSL_	Non Numérique	117084	124039	Filtered	1.7313e-17	4.82749e-26	Filtered	78.2971	78.3434
UBR5	O95071-2;O95071	UBR5_HUMAN	SYLTSASSL	_SYLTSASSL_.2	_SYLTSASSL_	Non Numérique	117084	124039	Filtered	5.21173e-24	3.35981e-27	Filtered	78.2852	78.3316
UBR5	O95071-2;O95071	UBR5_HUMAN	RLREVSEKL	_RLREVSEKL_.3	_RLREVSEKL_	Non Numérique	177548	170993	Filtered	1.79298e-05	8.43702e-11	Filtered	32.9991	33.0605
UBR5	O95071-2;O95071	UBR5_HUMAN	IMDSTEAQLRY	_IMDSTEAQLRY_.2	_IMDSTEAQLRY_	Non Numérique	41459.2	30826.6	Filtered	0.000213995	5.57616e-05	Filtered	67.3004	67.348
UBR5	O95071-2;O95071	UBR5_HUMAN	IMDSTEAQLRY	_IM[Oxidation (M)]DSTEAQLRY_.2	_IM[Oxidation (M)]DSTEAQLRY_	Non Numérique	41459.2	30826.6	Filtered	0.000183557	7.88597e-09	Filtered	57.4914	57.6715
UBR5	O95071-2;O95071	UBR5_HUMAN	VVGPNHAAF	_VVGPNHAAF_.2	_VVGPNHAAF_	Non Numérique	64766	58081.4	Filtered	9.85826e-21	7.40763e-27	Filtered	51.4037	51.6653
UBR5	O95071-2;O95071	UBR5_HUMAN	KLEHTAQTY	_KLEHTAQTY_.2	_KLEHTAQTY_	Non Numérique	5912.97	4609.36	Filtered	5.39145e-19	1.19186e-18	Filtered	22.9794	23.1828
UBR5	O95071-2;O95071	UBR5_HUMAN	TPRPGKNTEA	_TPRPGKNTEA_.2	_TPRPGKNTEA_	Non Numérique	1921.38	1030.01	Filtered	6.65072e-05	0.00506449	Filtered	12.8569	13.0508
UBR5	O95071-2;O95071	UBR5_HUMAN	RAYPAAITI	_RAYPAAITI_.2	_RAYPAAITI_	Non Numérique	1415591	1.31975e+06	Filtered	6.50864e-22	9.36659e-34	Filtered	75.8403	75.8801
FSBP	O95073-2;O95073	FSBP_HUMAN	YVQEKRDGL	_YVQEKRDGL_.2	_YVQEKRDGL_	Non Numérique	1957.89	Non Numérique	Filtered	0.000806126	Filtered	Filtered	27.9527	Filtered
ZNF202	O95125	ZN202_HUMAN	SPREALIRL	_SPREALIRL_.3	_SPREALIRL_	Non Numérique	31737.4	33272.4	Filtered	0.000117008	8.19945e-05	Filtered	64.7479	64.6844
NDUFB6	O95139;O95139-2	NDUB6_HUMAN	VYKKSIFVF	_VYKKSIFVF_.2	_VYKKSIFVF_	Non Numérique	428169	369404	Filtered	6.1013e-22	7.51501e-33	Filtered	79.6617	79.5001
NDUFB6	O95139;O95139-2	NDUB6_HUMAN	KYHVSEKPY	_KYHVSEKPY_.3	_KYHVSEKPY_	Non Numérique	64814.2	52735.8	Filtered	3.01191e-09	2.48089e-12	Filtered	26.7404	26.8705
NDUFB6	O95139;O95139-2	NDUB6_HUMAN	KYHVSEKPY	_KYHVSEKPY_.2	_KYHVSEKPY_	Non Numérique	64814.2	52735.8	Filtered	2.91523e-09	2.83445e-16	Filtered	26.7348	26.8911
MFN2	O95140-2;O95140	MFN2_HUMAN	KFIDKQLEL	_KFIDKQLEL_.3	_KFIDKQLEL_	Non Numérique	2.10414e+06	1.86783e+06	Filtered	1.24769e-16	2.6704e-23	Filtered	69.7069	69.6976
MFN2	O95140-2;O95140	MFN2_HUMAN	KFIDKQLEL	_KFIDKQLEL_.2	_KFIDKQLEL_	Non Numérique	2.10414e+06	1.86783e+06	Filtered	1.60526e-15	2.63265e-23	Filtered	69.7002	69.7066
MFN2	O95140-2;O95140	MFN2_HUMAN	KFIDKQLEL	_KFIDKQLEL_.1	_KFIDKQLEL_	Non Numérique	2.10414e+06	1.86783e+06	Filtered	6.58474e-10	8.86624e-09	Filtered	69.7165	69.7072
SNUPN	O95149	SPN1_HUMAN	HYSPGSTPL	_HYSPGSTPL_.2	_HYSPGSTPL_	Non Numérique	29011.8	28164.2	Filtered	0.00020565	7.33342e-05	Filtered	50.2716	50.4913
[truncated: 15,901 more rows]

## Sheet: uniprot-ABCB5_0D5P_metrics
R.FileName	PEP.GroupingKey	PEP.Quantity	EG.iRTPredicted	EG.PrecursorId	EG.Pvalue	EG.Qvalue	EG.ApexRT	EG.DeltaiRT	EG.TotalQuantity (Settings)	EG.DeltaRT	EG.RTPredicted	EG.SignalToNoise	EG.Cscore	EG.IntCorrScore	FG.FragmentCount	FG.ShapeQualityScore
20201007_DIA_INT001-00341-HLAIp_R02	SYSSTFHSL	911863	17.7581	_SYSSTFHSL_.2	2.20239e-21	1.34189e-21	60.7995	-1.89602	911863	-1.55222	62.3518	118.305	0.853351	0.873431	6	0.968078
20201007_DIA_INT001-00341-HLAIp_R02	TPNGGSTTL	292388	-14.7054	_TPNGGSTTL_.1	1.34174e-24	2.82714e-24	42.0116	2.75671	378440	1.93042	40.0812	642.949	0.86511	0.956029	6	0.98339
20201007_DIA_INT001-00341-HLAIp_R02	TPNGGSTTL	292388	-14.7054	_TPNGGSTTL_.2	3.68219e-19	1.50562e-19	41.9935	2.73965	206336	1.91228	40.0812	25.928	0.844542	0.914456	6	0.962018
20201007_DIA_INT001-00341-HLAIp_R02	SPRTVDEKL	12315.8	-25.0453	_SPRTVDEKL_.2	3.49201e-14	8.70791e-15	33.0948	-0.105509	12315.8	-0.0943998	33.1892	19.7669	0.821966	0.980999	5	0.737069
20201007_DIA_INT001-00341-HLAIp_R02	AASEKRLHAL	8376.74	-35.3895	_AASEKRLHAL_.3	0.0190434	0.00229923	24.7596	-2.33762	8376.74	-1.07973	25.8393	4.02901	0.623142	0.883685	6	0.350889
20201007_DIA_INT001-00341-HLAIp_R02	PQAPSGPSY	16846.2	-6.71195	_PQAPSGPSY_.2	0.00729168	0.000920641	47.8577	4.18143	21687.9	2.38564	45.472	21.0916	0.656578	0.984036	6	0.567759
20201007_DIA_INT001-00341-HLAIp_R02	PQAPSGPSY	16846.2	-6.71195	_PQAPSGPSY_.1	0.0068747	0.000870507	47.8811	4.21578	12004.4	2.40905	45.472	40.3153	0.658631	0.981035	6	0.569077
20201007_DIA_INT001-00341-HLAIp_R02	TTDLSFLDKY	272548	62.3638	_TTDLSFLDKY_.2	6.01819e-21	3.32504e-21	94.0963	-1.11426	272548	-1.78571	95.882	173.957	0.851669	0.868674	6	0.967766
20201007_DIA_INT001-00341-HLAIp_R02	ALDQFQEKY	250103	15.9218	_ALDQFQEKY_.2	8.03168e-13	1.83029e-13	60.9335	0.0684914	250103	0.0715456	60.8619	59.008	0.81481	0.954628	6	0.898684
20201007_DIA_INT001-00341-HLAIp_R02	GSDPYVRMY	289616	18.1802	_GSDPYVRMY_.2	2.78583e-18	1.01378e-18	62.3934	-0.400066	289616	-0.595412	62.9888	36.4431	0.840876	0.935698	5	0.791584
20201007_DIA_INT001-00341-HLAIp_R02	RQLENGTTL	6482.27	-11.1925	_RQLENGTTL_.2	0.0241882	0.00288867	42.113	-0.547645	6482.27	-0.105542	42.2186	2.0342	0.615556	0.949824	6	0.552095
20201007_DIA_INT001-00341-HLAIp_R02	YTDSSSILNY	59723.3	44.6813	_YTDSSSILNY_.2	3.26379e-18	1.18007e-18	83.7132	1.82283	116194	0.816136	82.897	64.7167	0.840584	0.874835	6	0.913324
20201007_DIA_INT001-00341-HLAIp_R02	YTDSSSILNY	59723.3	44.6813	_YTDSSSILNY_.1	0.0163614	0.00198799	83.7127	1.82234	3252.25	0.815632	82.897	12.4874	0.628196	0.867325	6	0.461925
20201007_DIA_INT001-00341-HLAIp_R02	NDALEKLNY	46165.3	6.03684	_NDALEKLNY_.2	0.00132533	0.000180202	54.5484	1.33382	46165.3	0.799471	53.7489	5.96636	0.698924	0.878053	6	0.657254
20201007_DIA_INT001-00341-HLAIp_R02	APAAVPSAPA	4.07156e+06	-29.9766	_APAAVPSAPA_.2	5.83014e-18	2.04595e-18	31.7727	3.30298	4.07156e+06	2.18312	29.5896	2838.07	0.839508	0.971501	6	0.981518
20201007_DIA_INT001-00341-HLAIp_R02	KYLDVHSMHQL	30283.5	11.0138	_KYLDVHSMHQL_.3	4.13381e-19	1.68051e-19	56.4457	-1.35195	58318.5	-1.11322	57.5589	16.1085	0.844336	0.977235	6	0.930533
20201007_DIA_INT001-00341-HLAIp_R02	KYLDVHSMHQL	30283.5	-9.62478	_KYLDVHSM[Oxidation (M)]HQL_.3	1.11429e-10	2.27884e-11	43.1983	0.182326	28467.2	0.145851	43.0524	9.35874	0.802241	0.969409	6	0.737553
20201007_DIA_INT001-00341-HLAIp_R02	KYLDVHSMHQL	30283.5	11.0138	_KYLDVHSMHQL_.2	0.000486016	7.00359e-05	56.4309	-1.36614	4064.95	-1.12807	57.5589	10.1156	0.724198	0.987668	6	0.766902
20201007_DIA_INT001-00341-HLAIp_R02	AVYPVRSAY	393238	7.81986	_AVYPVRSAY_.2	1.18142e-15	3.27517e-16	55.1952	0.410739	393238	0.377077	54.8182	149.912	0.829147	0.979006	6	0.955194
20201007_DIA_INT001-00341-HLAIp_R02	RIQQQTNTY	10196.9	-32.7568	_RIQQQTNTY_.2	3.6512e-19	1.49388e-19	27.708	0.148435	10196.9	0.096508	27.6115	20.8816	0.844557	0.990556	6	0.86601
20201007_DIA_INT001-00341-HLAIp_R02	VPAKPPKGL	1.37078e+06	-16.17	_VPAKPPKGL_.2	9.7198e-25	2.2718e-24	39.8322	0.904888	1.37078e+06	0.567656	39.2645	242.161	0.8656	0.967509	5	0.967774
20201007_DIA_INT001-00341-HLAIp_R02	RVRDIVPTL	97719.9	28.7227	_RVRDIVPTL_.3	1.19394e-21	7.73936e-22	69.0049	-0.721149	166558	-0.580172	69.5851	31.0764	0.854364	0.997328	6	0.968902
20201007_DIA_INT001-00341-HLAIp_R02	RVRDIVPTL	97719.9	28.7227	_RVRDIVPTL_.2	5.41109e-12	1.17877e-12	69.018	-0.689371	28881.5	-0.567072	69.5851	6.40215	0.810166	0.983211	6	0.786398
20201007_DIA_INT001-00341-HLAIp_R02	QPRGPLRWL	45259.5	38.3656	_QPRGPLRWL_.3	1.96733e-06	3.28445e-07	74.011	-3.72739	45259.5	-3.91859	77.9295	59.9827	0.768018	0.980434	6	0.789155
20201007_DIA_INT001-00341-HLAIp_R02	APAKNGAGSL	69258.1	-37.7114	_APAKNGAGSL_.2	8.32514e-09	1.55283e-09	24.7159	-0.0628	69258.1	-0.0582438	24.7741	37.4846	0.789318	0.973869	6	0.792065
20201007_DIA_INT001-00341-HLAIp_R02	VYQLARQY	69673.6	7.82277	_VYQLARQY_.2	7.48054e-07	1.27087e-07	54.1867	-1.3086	69673.6	-0.634325	54.8211	38.1665	0.772428	0.918097	6	0.534913
20201007_DIA_INT001-00341-HLAIp_R02	SPAHLAREL	11453.3	-10.9838	_SPAHLAREL_.2	7.34779e-08	1.30675e-08	41.0569	-2.19	11453.3	-1.23172	42.2886	17.3545	0.781734	0.985285	6	0.777973
20201007_DIA_INT001-00341-HLAIp_R02	NYPNSVAAL	5852.58	36.3925	_NYPNSVAAL_.2	6.55781e-12	1.42228e-12	77.407	1.25784	5852.58	1.15723	76.2497	7.5373	0.809684	0.9238	6	0.800719
20201007_DIA_INT001-00341-HLAIp_R02	ALGPAYQKY	18442.5	2.80954	_ALGPAYQKY_.2	0.0685822	0.00786583	54.6832	4.84214	18442.5	3.45742	51.2258	6.25012	0.582609	0.496844	6	0.53943
20201007_DIA_INT001-00341-HLAIp_R02	TPKPPGVIL	13033	36.9499	_TPKPPGVIL_.2	0.000538091	7.71615e-05	77.0556	0.425814	13033	0.0639753	76.9916	7.28928	0.722384	0.950854	6	0.65655
20201007_DIA_INT001-00341-HLAIp_R02	KVVEPLKTY	52892.2	-3.86462	_KVVEPLKTY_.2	1.03023e-06	1.74124e-07	47.0156	-0.300978	52892.2	-0.153636	47.1693	42.5357	0.77101	0.796988	6	0.795819
20201007_DIA_INT001-00341-HLAIp_R02	PASARPAAP	176197	-26.8832	_PASARPAAP_.2	0.0124831	0.00153571	33.8555	3.02898	176197	2.16244	31.693	51.7956	0.637571	0.416672	5	0.655245
20201007_DIA_INT001-00341-HLAIp_R02	GQSPPVAEF	17106.8	34.4494	_GQSPPVAEF_.1	0.0100694	0.00125073	76.1385	1.89052	24463.6	2.47152	73.667	10.0414	0.645109	0.9617	4	0.613723
20201007_DIA_INT001-00341-HLAIp_R02	GQSPPVAEF	17106.8	34.4494	_GQSPPVAEF_.2	2.40883e-16	7.10943e-17	76.1474	1.8947	9750.08	2.48035	73.667	7.18781	0.832353	0.983852	6	0.778443
20201007_DIA_INT001-00341-HLAIp_R02	AQREPLSSETQY	16785.6	-4.19064	_AQREPLSSETQY_.2	3.7331e-22	2.77131e-22	47.3684	0.866101	16785.6	0.368333	47.0001	16.4315	0.856266	0.986459	6	0.957083
20201007_DIA_INT001-00341-HLAIp_R02	FSDGRTQKY	133640	-37.9349	_FSDGRTQKY_.2	2.19891e-24	4.01541e-24	24.282	-0.224073	133640	-0.263113	24.5451	171.799	0.864357	0.977887	6	0.979725
20201007_DIA_INT001-00341-HLAIp_R02	SDGRTQKY	59217.7	-37.7606	_SDGRTQKY_.2	6.78353e-23	6.37333e-23	24.2775	-0.402205	59217.7	-0.450985	24.7285	54.7527	0.859008	0.976824	6	0.975036
20201007_DIA_INT001-00341-HLAIp_R02	LSDIVIEKY	1.04302e+06	35.7706	_LSDIVIEKY_.2	7.46021e-18	2.57664e-18	75.9523	0.299618	2.08117e+06	0.302584	75.6497	220.104	0.839048	0.885378	6	0.970058
20201007_DIA_INT001-00341-HLAIp_R02	LSDIVIEKY	1.04302e+06	35.7706	_LSDIVIEKY_.1	2.41117e-07	4.18743e-08	75.9384	0.272059	4878.74	0.288653	75.6497	11.6015	0.777161	0.984567	6	0.702118
20201007_DIA_INT001-00341-HLAIp_R02	KYVTSAYQW	257876	27.5193	_KYVTSAYQW_.2	9.0104e-15	2.33999e-15	67.0294	-2.85258	257876	-1.85446	68.8839	36.8546	0.8249	0.857881	6	0.909822
20201007_DIA_INT001-00341-HLAIp_R02	LPAEGVKEL	67993.3	15.1101	_LPAEGVKEL_.2	2.91525e-22	2.2376e-22	61.3145	1.4261	67993.3	0.87106	60.4435	32.5254	0.856667	0.98991	6	0.827617
20201007_DIA_INT001-00341-HLAIp_R02	TYLDRLATY	48862.8	39.697	_TYLDRLATY_.2	1.16164e-12	2.62107e-13	78.8282	-0.344611	48862.8	-0.251465	79.0797	8.26076	0.813931	0.985962	6	0.754602
20201007_DIA_INT001-00341-HLAIp_R02	NSEQETLQKY	27252.6	-11.3864	_NSEQETLQKY_.2	5.5995e-14	1.37886e-14	41.6327	-0.918537	27252.6	-0.53225	42.1649	16.7938	0.820922	0.976605	6	0.895065
20201007_DIA_INT001-00341-HLAIp_R02	NSEQETLQK	21120.6	-43.2365	_NSEQETLQK_.2	2.66756e-12	5.90127e-13	21.7976	1.65898	21120.6	1.20417	20.5934	18.6421	0.811917	0.906139	6	0.736587
20201007_DIA_INT001-00341-HLAIp_R02	LTDFIREEY	4.34858e+06	38.2347	_LTDFIREEY_.2	5.92276e-19	2.35095e-19	78.135	0.312893	8661149	0.367291	77.7677	1144.31	0.843691	0.990479	6	0.991512
20201007_DIA_INT001-00341-HLAIp_R02	LTDFIREEY	4.34858e+06	38.2347	_LTDFIREEY_.1	0.000169555	2.54216e-05	78.1543	0.330857	36019.6	0.386594	77.7677	37.2535	0.738193	0.953371	6	0.693284
20201007_DIA_INT001-00341-HLAIp_R02	FTEVLSPNMY	5465.38	68.4643	_FTEVLSPNMY_.2	2.45655e-10	4.93719e-11	100.678	3.0646	6012.06	1.41404	99.2637	5.51732	0.800035	0.944944	6	0.687097
20201007_DIA_INT001-00341-HLAIp_R02	FTEVLSPNMY	5465.38	49.2811	_FTEVLSPNM[Oxidation (M)]Y_.2	1.97702e-05	3.13696e-06	87.8326	2.39078	4918.69	1.75567	86.077	3.83473	0.755415	0.925971	6	0.763984
20201007_DIA_INT001-00341-HLAIp_R02	RPLEGDSSL	16525.3	-6.88279	_RPLEGDSSL_.2	0.0156348	0.00190275	45.8425	0.864176	16525.3	0.433667	45.4089	5.71569	0.629746	0.793737	6	0.661639
20201007_DIA_INT001-00341-HLAIp_R02	VPAENKSVL	348193	11.6872	_VPAENKSVL_.2	3.62063e-09	6.87516e-10	58.3953	1.33023	348193	0.605785	57.7895	62.9	0.792	0.992118	6	0.708891
20201007_DIA_INT001-00341-HLAIp_R02	DSDEISGKMNTY	9181.35	6.3633	_DSDEISGKMNTY_.2	1.36007e-10	2.77055e-11	55.4851	2.22482	9333.01	1.41329	54.0719	17.4649	0.801691	0.924527	6	0.854639
20201007_DIA_INT001-00341-HLAIp_R02	DSDEISGKMNTY	9181.35	-16.665	_DSDEISGKM[Oxidation (M)]NTY_.2	1.06743e-12	2.41572e-13	40.5383	2.82188	9029.68	1.79995	38.7383	35.2011	0.814133	0.93091	6	0.781847
20201007_DIA_INT001-00341-HLAIp_R02	LPRGGLTSI	22296	25.2571	_LPRGGLTSI_.2	5.92082e-09	1.11227e-09	67.3884	-0.0417783	22296	-0.0285497	67.4169	16.2455	0.790428	0.945439	6	0.818745
20201007_DIA_INT001-00341-HLAIp_R02	NIDHGSITY	14070.2	3.00233	_NIDHGSITY_.2	1.74993e-05	2.78629e-06	51.898	0.507982	14070.2	0.47322	51.4248	6.11746	0.756184	0.866736	6	0.856154
20201007_DIA_INT001-00341-HLAIp_R02	RYGIHPAKF	852286	-12.4037	_RYGIHPAKF_.3	2.361e-18	8.67845e-19	39.9803	-2.60748	852286	-1.54733	41.5276	62.6059	0.84118	0.986191	6	0.900146
20201007_DIA_INT001-00341-HLAIp_R02	LSDANLSRY	44790.9	3.55126	_LSDANLSRY_.2	5.44409e-12	1.18557e-12	52.1594	0.40859	44790.9	0.228391	51.9311	17.288	0.810151	0.973279	6	0.834728
20201007_DIA_INT001-00341-HLAIp_R02	RQQPPSTTTF	210253	-7.63563	_RQQPPSTTTF_.2	1.27426e-22	1.09284e-22	45.2619	0.355248	210253	0.447481	44.8144	66.1456	0.858001	0.937206	6	0.952185
20201007_DIA_INT001-00341-HLAIp_R02	ASEPRNMAY	107471	-17.6516	_ASEPRNMAY_.2	7.09037e-20	3.23981e-20	38.1112	0.363427	140573	0.335728	37.7754	48.2634	0.847446	0.96812	6	0.906074
20201007_DIA_INT001-00341-HLAIp_R02	ASEPRNMAY	107471	-38.0197	_ASEPRNM[Oxidation (M)]AY_.2	8.93691e-21	4.78711e-21	25.107	0.727302	74368.5	0.661506	24.4455	56.7743	0.851002	0.984847	6	0.904057
20201007_DIA_INT001-00341-HLAIp_R02	STSGHVELY	127967	1.46312	_STSGHVELY_.2	2.18505e-14	5.51588e-15	49.6786	-0.940691	127967	-0.762489	50.4411	43.9405	0.822991	0.901267	6	0.85314
20201007_DIA_INT001-00341-HLAIp_R02	MYIARQLSF	33599.7	54.4168	_MYIARQLSF_.2	4.53472e-05	7.05592e-06	88.6832	-1.53339	44655.7	-0.613253	89.2965	16.9472	0.749728	0.740611	6	0.769813
20201007_DIA_INT001-00341-HLAIp_R02	MYIARQLSF	33599.7	38.2893	_M[Oxidation (M)]YIARQLSF_.2	5.97997e-10	1.17827e-10	77.721	-0.0925213	22543.7	-0.114317	77.8353	5.32057	0.797474	0.913044	6	0.721979
20201007_DIA_INT001-00341-HLAIp_R02	RQPPSTTTF	1.20958e+06	-10.0918	_RQPPSTTTF_.2	8.41351e-17	2.59039e-17	43.0018	0.410814	1.20958e+06	0.331312	42.6705	108.062	0.834423	0.943991	6	0.969997
20201007_DIA_INT001-00341-HLAIp_R02	RTDELVREY	461596	-7.5962	_RTDELVREY_.3	4.20524e-27	1.04443e-25	44.4688	-0.42337	615578	-0.408171	44.8769	194.827	0.873622	0.999095	6	0.98582
20201007_DIA_INT001-00341-HLAIp_R02	RTDELVREY	461596	-7.5962	_RTDELVREY_.2	3.43843e-24	5.65789e-24	44.4789	-0.403067	307615	-0.398069	44.8769	170.054	0.863671	0.987717	6	0.983745
20201007_DIA_INT001-00341-HLAIp_R02	PFLPSPDTNPTF	342824	83.1032	_PFLPSPDTNPTF_.2	8.28759e-27	1.43579e-25	111.551	2.79001	342824	1.95492	109.596	380.209	0.872646	0.98031	6	0.975101
20201007_DIA_INT001-00341-HLAIp_R02	DIGDLLEQL	7475.6	78.1594	_DIGDLLEQL_.2	0.00157718	0.000212261	105.207	0.08638	7475.6	0.0506051	105.157	14.5382	0.694167	0.81821	4	0.539469
20201007_DIA_INT001-00341-HLAIp_R02	WGKVPRKDL	1487012	-39.3443	_WGKVPRKDL_.3	1.1953e-06	2.01366e-07	22.5534	-0.921279	1487012	-0.405782	22.9592	141.268	0.770339	0.948869	6	0.972747
20201007_DIA_INT001-00341-HLAIp_R02	SPSEPGRAV	331515	-33.8798	_SPSEPGRAV_.2	4.98948e-17	1.56933e-17	28.1791	2.01939	331515	1.3462	26.8329	434.611	0.835437	0.956791	5	0.90467
20201007_DIA_INT001-00341-HLAIp_R02	RPKEPSSLL	29849.6	-2.38294	_RPKEPSSLL_.2	0.00440388	0.000569812	46.1678	-3.00698	29849.6	-1.79045	47.9583	6.98555	0.671969	0.607313	6	0.638806
20201007_DIA_INT001-00341-HLAIp_R02	AQHAGAREL	23681.6	-48.2545	_AQHAGAREL_.2	1.34336e-06	2.25845e-07	17.1192	-1.96057	23681.6	-0.710854	17.8301	20.4219	0.769804	0.980951	6	0.622182
20201007_DIA_INT001-00341-HLAIp_R02	AGPSSRPSGGAA	486246	-51.0705	_AGPSSRPSGGAA_.2	1.12794e-23	1.43704e-23	17.7223	2.64683	486246	1.25324	16.4691	206.166	0.861832	0.981757	6	0.980683
20201007_DIA_INT001-00341-HLAIp_R02	AGPSSRPSGGAAA	236822	-46.8226	_AGPSSRPSGGAAA_.2	9.90851e-24	1.2931e-23	19.7627	2.34327	236822	1.30866	18.4541	206.204	0.862034	0.910387	6	0.971773
20201007_DIA_INT001-00341-HLAIp_R02	VPAALSASA	151832	19.0098	_VPAALSASA_.1	8.93425e-09	1.6625e-09	67.1001	5.73538	151832	3.71693	63.3832	175.427	0.789085	0.662805	6	0.889483
20201007_DIA_INT001-00341-HLAIp_R02	APQKENKGP	18515.4	-12.0351	_APQKENKGP_.2	0.0377869	0.0044328	41.6938	-0.212423	18515.4	-0.225956	41.9198	1.9879	0.601937	0.855509	6	0.528755
20201007_DIA_INT001-00341-HLAIp_R02	AIDNPLHY	797434	25.8433	_AIDNPLHY_.2	5.49863e-20	2.55521e-20	68.5078	0.67096	1.57005e+06	0.628443	67.8794	1174.37	0.847888	0.923107	6	0.977784
20201007_DIA_INT001-00341-HLAIp_R02	AIDNPLHY	797434	25.8433	_AIDNPLHY_.1	1.0225e-10	2.09416e-11	68.4988	0.653992	24813.8	0.619395	67.8794	11.1825	0.802477	0.804829	6	0.741175
20201007_DIA_INT001-00341-HLAIp_R02	RYPNSHTHYF	586217	-17.539	_RYPNSHTHYF_.3	1.4105e-24	2.93432e-24	35.9703	-3.49722	1.10262e+06	-1.90956	37.8799	249.289	0.865034	0.971696	6	0.970836
20201007_DIA_INT001-00341-HLAIp_R02	RYPNSHTHYF	586217	-17.539	_RYPNSHTHYF_.2	1.86655e-21	1.15515e-21	35.9961	-3.44877	69818.3	-1.88376	37.8799	33.8731	0.853625	0.969518	6	0.905765
20201007_DIA_INT001-00341-HLAIp_R02	APFLRNVEL	379071	58.292	_APFLRNVEL_.2	1.60865e-21	1.0079e-21	90.642	-1.68407	379071	-1.62577	92.2678	126.817	0.853871	0.948805	6	0.953733
20201007_DIA_INT001-00341-HLAIp_R02	KQLAVYEEF	334688	38.1728	_KQLAVYEEF_.2	1.43295e-23	1.744e-23	76.3448	-1.73533	334688	-1.3465	77.6913	132.723	0.861459	0.919551	6	0.977112
20201007_DIA_INT001-00341-HLAIp_R02	QYEQVKQLF	130647	37.9813	_QYEQVKQLF_.2	1.12672e-14	2.90577e-15	76.102	-1.65863	130647	-1.48873	77.5907	97.2738	0.824422	0.951972	6	0.759693
20201007_DIA_INT001-00341-HLAIp_R02	YAIDNPLHY	52175	42.6147	_YAIDNPLHY_.2	1.83696e-14	4.66049e-15	81.261	0.325837	52175	0.320438	80.9405	16.828	0.823368	0.924794	6	0.845349
20201007_DIA_INT001-00341-HLAIp_R02	IEPNFHSLY	38151.7	43.71	_IEPNFHSLY_.2	3.09303e-08	5.59886e-09	80.9106	-1.12695	38151.7	-1.30114	82.2118	6.06379	0.784856	0.940346	6	0.743536
20201007_DIA_INT001-00341-HLAIp_R02	VTRPTGVSF	34718.1	14.3754	_VTRPTGVSF_.2	0.0102331	0.00126994	59.5081	-0.148856	34718.1	-0.16301	59.6711	15.7311	0.644541	0.982426	6	0.580506
20201007_DIA_INT001-00341-HLAIp_R02	QSEFQQLPY	19851.3	48.9702	_QSEFQQLPY_.2	2.52605e-12	5.59387e-13	86.6712	1.39024	19851.3	0.696208	85.975	1.52608	0.81205	0.978793	6	0.858755
20201007_DIA_INT001-00341-HLAIp_R02	GPEADRHLL	9986.57	-9.19951	_GPEADRHLL_.2	5.79868e-09	1.08995e-09	43.2726	-0.123894	9986.57	-0.077367	43.35	3.37438	0.790496	0.848445	6	0.809567
20201007_DIA_INT001-00341-HLAIp_R02	SIAWTYPLS	20632.6	-16.7369	_SIAWTYPLS_.2	0.00468019	0.000603856	39.3495	0.66285	20632.6	0.685978	38.6635	9.50579	0.670403	0.871563	6	0.651231
20201007_DIA_INT001-00341-HLAIp_R02	GPAGPGASL	120347	5.11737	_GPAGPGASL_.1	4.68035e-24	7.22593e-24	54.7927	2.67701	120347	1.84121	52.9515	182.47	0.863196	0.933964	6	0.896467
20201007_DIA_INT001-00341-HLAIp_R02	APAPKAYVL	65557.7	20.5457	_APAPKAYVL_.2	3.40495e-08	6.15161e-09	64.2984	0.0932222	65557.7	0.0446554	64.2538	20.5767	0.784517	0.957281	6	0.82924
20201007_DIA_INT001-00341-HLAIp_R02	SVSGAGCTTY	2243.47	-8.17797	_SVSGAGCTTY_.1	4.29355e-11	8.93393e-12	46.3552	2.99722	2243.47	1.97738	44.3778	4.11455	0.804823	0.917086	6	0.706706
20201007_DIA_INT001-00341-HLAIp_R02	VYTPVGKAEQGKF	37252.5	5.58654	_VYTPVGKAEQGKF_.2	1.1637e-23	1.47658e-23	53.4285	-0.151622	37252.5	-0.240804	53.6694	58.9556	0.861784	0.962442	6	0.937233
20201007_DIA_INT001-00341-HLAIp_R02	TPQEHPGLS	22532.9	-8.48946	_TPQEHPGLS_.2	0.0559352	0.00646619	41.8244	-3.63527	22532.9	-2.14892	43.9733	33.5505	0.589647	0.776175	6	0.596774
20201007_DIA_INT001-00341-HLAIp_R02	VTAQEIDSY	14532.1	-18.3187	_VTAQEIDSY_.2	0.0126658	0.00155692	38.2365	1.16644	14532.1	0.991763	37.2447	4.31858	0.637063	0.808018	6	0.523304
20201007_DIA_INT001-00341-HLAIp_R02	APAPKPEAA	4.3292e+06	-30.0475	_APAPKPEAA_.2	7.40879e-18	2.56023e-18	31.7727	3.37388	4.3292e+06	2.22068	29.5521	2857.87	0.839061	0.973033	6	0.981594
20201007_DIA_INT001-00341-HLAIp_R02	GPGERGSAL	20945	-32.7135	_GPGERGSAL_.2	9.6448e-09	1.79184e-09	27.3496	-0.538849	20945	-0.290086	27.6397	6.75132	0.788832	0.975652	6	0.629178
20201007_DIA_INT001-00341-HLAIp_R02	YSDSYGRVY	12032.5	-0.275285	_YSDSYGRVY_.2	0.000372103	5.42364e-05	48.9609	-0.339144	12032.5	-0.269487	49.2304	6.436	0.728455	0.997831	6	0.64555
20201007_DIA_INT001-00341-HLAIp_R02	RFIPKYSTF	130158	22.139	_RFIPKYSTF_.2	1.67708e-25	7.02233e-25	64.4086	-1.2722	130158	-1.06779	65.4763	74.1736	0.868239	0.988544	6	0.974704
20201007_DIA_INT001-00341-HLAIp_R02	EVGLGDEGLY	70228.4	28.7174	_EVGLGDEGLY_.1	4.81006e-18	1.70255e-18	73.1047	4.73462	70228.4	3.5259	69.5788	16.8519	0.839866	0.851437	5	0.911329
20201007_DIA_INT001-00341-HLAIp_R02	RYPGHVPNF	182679	7.77473	_RYPGHVPNF_.2	5.11201e-11	1.06022e-11	53.8849	-1.60038	182679	-0.888146	54.7731	28.4014	0.804357	0.962842	6	0.908725
20201007_DIA_INT001-00341-HLAIp_R02	APRPARPPP	72498.2	-43.1796	_APRPARPPP_.2	0.000321769	4.7176e-05	22.5317	2.8589	72498.2	1.89311	20.6386	34.8005	0.730523	0.980153	6	0.693631
20201007_DIA_INT001-00341-HLAIp_R02	APFQVRQESG	63472	3.46503	_APFQVRQESG_.2	0.000492167	7.08806e-05	52.5014	0.764104	63472	0.643384	51.8581	50.4349	0.72398	0.927343	6	0.883868
20201007_DIA_INT001-00341-HLAIp_R02	RIHNEERSY	12562.5	-55.2746	_RIHNEERSY_.3	6.51936e-12	1.4141e-12	12.892	0.0256186	12562.5	0.00298193	12.889	46.1737	0.809699	0.994	6	0.787849
20201007_DIA_INT001-00341-HLAIp_R02	VSDIIGPDGLVY	2948.7	87.2464	_VSDIIGPDGLVY_.2	4.57594e-14	1.13191e-14	114.103	3.1141	2948.7	1.67882	112.424	27.2645	0.82137	0.879708	6	0.826153
20201007_DIA_INT001-00341-HLAIp_R02	RPVPVPRSL	94512.5	3.53323	_RPVPVPRSL_.2	6.75735e-22	4.66941e-22	52.6507	0.832844	94512.5	0.732392	51.9183	23.2786	0.855299	0.983909	6	0.851473
20201007_DIA_INT001-00341-HLAIp_R02	TVKDGVTLY	67321.3	14.1924	_TVKDGVTLY_.2	2.87685e-13	6.7505e-14	59.7953	0.296392	67321.3	0.324574	59.4707	7.56499	0.817214	0.959854	6	0.772041
20201007_DIA_INT001-00341-HLAIp_R02	FLYGDHDGEVY	20064.2	33.8744	_FLYGDHDGEVY_.2	2.76372e-05	4.35329e-06	74.7143	1.24226	20064.2	1.52271	73.1915	18.0927	0.753223	0.865737	6	0.719188
20201007_DIA_INT001-00341-HLAIp_R02	EQIDLLQQY	10845	67.568	_EQIDLLQQY_.2	1.28708e-10	2.62512e-11	99.4931	1.40605	10845	0.576186	98.9169	9.20217	0.801844	0.965971	6	0.809352
20201007_DIA_INT001-00341-HLAIp_R02	KLMPSNQQH	1535.3	-43.5729	_KLMPSNQQH_.2	0.0718667	0.00822193	20.9873	0.82915	1535.3	0.533373	20.4539	4.22085	0.580905	0.987342	6	0.270898
20201007_DIA_INT001-00341-HLAIp_R02	SVAKESIPL	39477.4	22.9722	_SVAKESIPL_.2	3.31687e-17	1.06278e-17	66.188	0.781798	39477.4	0.123152	66.0648	15.6843	0.836223	0.902184	6	0.928277
20201007_DIA_INT001-00341-HLAIp_R02	PSSSNGQKSL	60516.8	-25.7847	_PSSSNGQKSL_.2	1.06603e-13	2.57292e-14	32.4089	-0.127801	60516.8	-0.115279	32.5241	33.9293	0.819481	0.995424	6	0.741673
20201007_DIA_INT001-00341-HLAIp_R02	RLDTASSNGY	50016.8	-24.4585	_RLDTASSNGY_.2	6.77509e-10	1.33201e-10	34.2565	1.11213	50016.8	0.572625	33.6839	44.8205	0.797108	0.97632	6	0.872518
20201007_DIA_INT001-00341-HLAIp_R02	QIDREHQNFY	22340.5	-10.5904	_QIDREHQNFY_.3	9.31966e-14	2.25681e-14	41.8849	-1.47748	36407.2	-0.533938	42.4188	17.238	0.819783	0.978646	6	0.758806
20201007_DIA_INT001-00341-HLAIp_R02	QIDREHQNFY	22340.5	-10.5904	_QIDREHQNFY_.2	5.33011e-19	2.13075e-19	41.8752	-1.48656	8273.73	-0.543593	42.4188	10.9014	0.843881	0.973314	6	0.861323
20201007_DIA_INT001-00341-HLAIp_R02	IYSIDFTRF	120764	79.9878	_IYSIDFTRF_.2	7.09453e-25	1.8251e-24	105.673	-1.14315	120764	-1.31047	106.984	70.1038	0.866076	0.9865	6	0.924923
20201007_DIA_INT001-00341-HLAIp_R02	RTVGATVEF	51504	19.2391	_RTVGATVEF_.2	3.18629e-07	5.50682e-08	63.0874	-0.959792	51504	-0.302041	63.3894	11.942	0.776033	0.943912	6	0.756586
20201007_DIA_INT001-00341-HLAIp_R02	RLSRVTENY	18467.3	-24.0542	_RLSRVTENY_.3	6.15197e-09	1.15493e-09	32.7743	-1.4531	18467.3	-1.01441	33.7887	4.88835	0.790305	0.987104	6	0.798479
20201007_DIA_INT001-00341-HLAIp_R02	LARQAEMLT	25286.3	-41.9398	_LARQAEM[Oxidation (M)]LT_.2	0.000220671	3.27784e-05	22.0537	0.775728	25286.3	0.572529	21.4811	80.0266	0.735279	0.766127	6	0.682049
20201007_DIA_INT001-00341-HLAIp_R02	RIHTTAEKY	12058.8	-48.3645	_RIHTTAEKY_.3	0.0212573	0.00255322	17.4124	-1.10425	23951.2	-0.347566	17.76	7.78092	0.619606	0.699058	6	0.427168
20201007_DIA_INT001-00341-HLAIp_R02	RIHTTAEKY	12058.8	-48.3645	_RIHTTAEKY_.2	0.0174362	0.00211337	17.3849	-1.1883	166.307	-0.375147	17.76	8.27442	0.626053	0.959155	6	0.434643
20201007_DIA_INT001-00341-HLAIp_R02	TSPRTSPSPY	123624	1.92165	_TSPRTSPSPY_.2	0.000585164	8.35402e-05	52.7949	2.80475	123624	2.01235	50.7826	27.2299	0.720792	0.984512	5	0.62519
20201007_DIA_INT001-00341-HLAIp_R02	ATGDTTISY	16051.3	-10.0844	_ATGDTTISY_.1	8.54331e-11	1.75595e-11	44.709	2.38231	16051.3	2.03364	42.6753	19.5247	0.802969	0.660343	6	0.865818
20201007_DIA_INT001-00341-HLAIp_R02	GLHDPSSTY	10837	-16.3967	_GLHDPSSTY_.2	0.0143926	0.0017582	39.364	0.33907	10837	0.332205	39.0318	4.56918	0.632604	0.814666	6	0.616416
20201007_DIA_INT001-00341-HLAIp_R02	KPRPPPSQL	374816	-28.863	_KPRPPPSQL_.2	1.62671e-21	1.01663e-21	30.3341	0.393628	374816	0.213251	30.1208	255.524	0.853853	0.946534	6	0.948351
20201007_DIA_INT001-00341-HLAIp_R02	SPSSSSTSVG	11680	-30.922	_SPSSSSTSVG_.1	3.94039e-09	7.46504e-10	30.5839	2.68314	11680	1.73471	28.8492	13.0073	0.791732	0.886082	6	0.776836
20201007_DIA_INT001-00341-HLAIp_R02	LPGTHALVI	13739	43.3844	_LPGTHALVI_.2	1.03378e-18	3.97746e-19	81.5116	-0.228629	13739	-0.28772	81.7993	21.5006	0.842686	0.869724	6	0.862313
20201007_DIA_INT001-00341-HLAIp_R02	ISDLFIDNY	389713	82.0184	_ISDLFIDNY_.2	3.94508e-24	6.33272e-24	108.8	-0.00174121	617241	-0.00163242	108.801	474.074	0.863459	0.945469	5	0.984715
20201007_DIA_INT001-00341-HLAIp_R02	ISDLFIDNY	389713	82.0184	_ISDLFIDNY_.1	3.6289e-24	5.93162e-24	108.771	-0.0323233	162185	-0.0303037	108.801	112.286	0.863588	0.993985	6	0.987072
20201007_DIA_INT001-00341-HLAIp_R02	RPREPTNTI	117144	-31.512	_RPREPTNTI_.3	9.05997e-12	1.95312e-12	28.3148	-0.189826	184012	-0.162415	28.4772	12.5499	0.808868	0.989981	6	0.853727
20201007_DIA_INT001-00341-HLAIp_R02	RPREPTNTI	117144	-31.512	_RPREPTNTI_.2	3.21054e-10	6.41e-11	28.3122	-0.192875	50276.2	-0.165025	28.4772	16.4299	0.799274	0.932665	6	0.848843
20201007_DIA_INT001-00341-HLAIp_R02	RPREPTNTIQI	18333.1	3.92156	_RPREPTNTIQI_.3	1.76938e-07	3.08975e-08	51.4925	-0.853709	35740.3	-0.632585	52.125	38.3305	0.778387	0.772414	6	0.718522
20201007_DIA_INT001-00341-HLAIp_R02	RPREPTNTIQI	18333.1	3.92156	_RPREPTNTIQI_.2	0.00578713	0.000738734	51.4712	-0.874259	925.91	-0.653799	52.125	5.14171	0.664307	0.769252	6	0.60097
20201007_DIA_INT001-00341-HLAIp_R02	HSFLSNAFF	48099.8	36.9896	_HSFLSNAFF_.2	0.00702486	0.000888721	74.4788	-2.05181	48099.8	-2.53314	77.0119	14.5146	0.657882	0.962396	6	0.660137
20201007_DIA_INT001-00341-HLAIp_R02	IPRPPAGSP	68675.6	-6.44394	_IPRPPAGSP_.2	1.22554e-19	5.37641e-20	47.5912	3.51689	68675.6	1.99223	45.5989	15.3493	0.846489	0.978252	6	0.815181
20201007_DIA_INT001-00341-HLAIp_R02	NSPRTLLSL	25033.7	47.2086	_NSPRTLLSL_.2	0.00729303	0.000920752	82.0419	-3.64352	25033.7	-2.29579	84.3377	20.696	0.656572	0.956131	6	0.444152
20201007_DIA_INT001-00341-HLAIp_R02	TLTGSALSF	63158	66.3388	_TLTGSALSF_.1	2.23485e-12	4.96521e-13	99.059	1.4484	63158	0.984095	98.0749	31.5343	0.812349	0.773326	6	0.914054
20201007_DIA_INT001-00341-HLAIp_R02	EGCVKPPTVI	36156.5	77.7023	_EGCVKPPTVI_.2	5.80681e-14	1.42741e-14	105.061	0.22475	36156.5	0.0929719	104.968	37.3629	0.820841	0.939698	6	0.925881
20201007_DIA_INT001-00341-HLAIp_R02	VTHTGEKPY	1017.91	-42.3237	_VTHTGEKPY_.2	0.00630959	0.000802721	22.4399	1.84286	1017.91	1.14832	21.2915	1.40471	0.66153	0.947098	6	0.493534
20201007_DIA_INT001-00341-HLAIp_R02	KYLKVFYKF	161330	27.9801	_KYLKVFYKF_.3	0.016665	0.00202324	72.345	4.20131	161330	3.34378	69.0012	20.2737	0.627573	0.720028	6	0.372099
20201007_DIA_INT001-00341-HLAIp_R02	VTETVHTSY	224842	-16.217	_VTETVHTSY_.2	2.65264e-06	4.40131e-07	39.9296	1.11885	224842	0.706623	39.223	93.2747	0.766571	0.811492	6	0.948956
20201007_DIA_INT001-00341-HLAIp_R02	RPKPSASEV	6440.06	-45.6187	_RPKPSASEV_.2	0.00176529	0.000236332	18.4534	-1.20738	6440.06	-0.33162	18.7851	10.2142	0.691479	0.913888	6	0.54667
20201007_DIA_INT001-00341-HLAIp_R02	SIIGGISSF	98798.5	81.2092	_SIIGGISSF_.1	1.74386e-23	2.05258e-23	107.918	-0.149081	98798.5	-0.134131	108.052	109.801	0.861152	0.942881	6	0.969927
20201007_DIA_INT001-00341-HLAIp_R02	TYQGVVRGL	28022.7	21.88	_TYQGVVRGL_.2	8.8938e-06	1.43585e-06	63.7144	-2.05529	28022.7	-1.5592	65.2736	27.4693	0.760203	0.697682	6	0.77333
20201007_DIA_INT001-00341-HLAIp_R02	KYTSILGTL	21939.2	58.9537	_KYTSILGTL_.2	2.52442e-19	1.05613e-19	89.8025	-3.8882	21939.2	-2.71372	92.5162	19.3601	0.845214	0.971817	6	0.869018
20201007_DIA_INT001-00341-HLAIp_R02	AAAAAAAYA	57487	-15.4113	_AAAAAAAYA_.1	9.12355e-21	4.87249e-21	42.6357	5.26593	57487	2.88233	39.7533	93.2509	0.850967	0.863629	3	0.888767
20201007_DIA_INT001-00341-HLAIp_R02	RFVPDDVRRKF	11483	-0.166066	_RFVPDDVRRKF_.3	0.0177807	0.00215245	49.0399	-0.348883	11483	-0.264371	49.3043	6.69589	0.625401	0.933316	6	0.43679
20201007_DIA_INT001-00341-HLAIp_R02	SFISEAESL	20896.2	71.1834	_SFISEAESL_.1	0.0197838	0.00238409	99.0079	-3.47509	20896.2	-1.53576	100.544	4.4157	0.621905	0.891917	6	0.395978
20201007_DIA_INT001-00341-HLAIp_R02	VYTASVVAAY	1176.15	84.9246	_VYTASVVAAY_.2	0.0302451	0.0035762	110.708	-0.0767223	1176.15	-0.0495134	110.758	2.73151	0.608698	0.92611	5	0.412062
20201007_DIA_INT001-00341-HLAIp_R02	TNETVAQEAY	31713.3	-18.6317	_TNETVAQEAY_.2	1.43805e-15	3.95982e-16	37.8156	1.023	31713.3	0.709066	37.1065	9.49115	0.828743	0.948029	6	0.85977
20201007_DIA_INT001-00341-HLAIp_R02	EPSEMKAMA	23820.5	-28.3675	_EPSEMKAMA_.2	2.39837e-13	5.65607e-14	29.5098	-1.75715	23820.5	-0.911944	30.4217	80.7879	0.817633	0.972726	4	0.723962
20201007_DIA_INT001-00341-HLAIp_R02	SPSTKLLTL	25735.7	43.0492	_SPSTKLLTL_.2	5.83915e-05	9.02776e-06	84.1182	3.84341	25735.7	2.73068	81.3875	25.291	0.747805	0.938949	6	0.749956
20201007_DIA_INT001-00341-HLAIp_R02	NPRLQGKSL	18718.7	-25.7754	_NPRLQGKSL_.2	1.29059e-23	1.60448e-23	31.7772	-0.886438	18718.7	-0.755273	32.5325	15.7112	0.861622	0.992155	6	0.908035
20201007_DIA_INT001-00341-HLAIp_R02	AYGDIKERL	52817.2	1.84955	_AYGDIKERL_.2	0.00096056	0.000133558	50.1028	-0.649601	52817.2	-0.638818	50.7416	32.1404	0.708884	0.635988	6	0.677873
20201007_DIA_INT001-00341-HLAIp_R02	YSELAEGAAY	3108.23	21.9618	_YSELAEGAAY_.1	0.00274356	0.000361232	66.9662	2.63482	3108.23	1.62349	65.3427	4.53771	0.682354	0.95647	6	0.555529
20201007_DIA_INT001-00341-HLAIp_R02	LASSCPRLY	57641.2	34.6329	_LASSCPRLY_.2	2.24216e-18	8.26944e-19	73.1661	-0.882302	57641.2	-0.835129	74.0012	25.639	0.841275	0.991617	3	0.854401
20201007_DIA_INT001-00341-HLAIp_R02	YENIIVHTY	3341.92	30.9434	_YENIIVHTY_.2	0.00643021	0.000817062	71.6017	-0.0287065	3341.92	-0.0121346	71.6138	2.02956	0.660901	0.95994	6	0.50333
20201007_DIA_INT001-00341-HLAIp_R02	VYLTIKPLNL	5136.46	83.9435	_VYLTIKPLNL_.2	0.000179318	2.68465e-05	109.294	-1.2839	5136.46	-0.835036	110.129	13.9778	0.737598	0.819028	6	0.669654
20201007_DIA_INT001-00341-HLAIp_R02	RPQKPQEHGL	9090.66	-46.2057	_RPQKPQEHGL_.3	6.12214e-06	9.9697e-07	18.5222	-0.270028	9090.66	-0.103053	18.6253	2.28664	0.762267	0.90389	6	0.667847
20201007_DIA_INT001-00341-HLAIp_R02	EEVTALAMTT	3470.99	13.8099	_EEVTALAM[Oxidation (M)]TT_.1	2.98518e-05	4.69235e-06	62.1819	3.85819	3470.99	3.06095	59.121	7.32984	0.7527	0.943683	6	0.779697
20201007_DIA_INT001-00341-HLAIp_R02	AFISGSHLI	93486.3	45.975	_AFISGSHLI_.2	1.49404e-21	9.43754e-22	82.4221	-1.93588	93486.3	-1.01552	83.4376	94.3762	0.853994	0.976002	6	0.918148
20201007_DIA_INT001-00341-HLAIp_R02	PRPDGGRTL	165312	-32.0897	_PRPDGGRTL_.2	3.88013e-22	2.85996e-22	28.7386	0.996881	165312	0.709152	28.0295	64.1782	0.856203	0.991514	6	0.967649
20201007_DIA_INT001-00341-HLAIp_R02	APRPDGGRTL	117903	-31.8985	_APRPDGGRTL_.2	4.10472e-27	1.04151e-25	28.7398	0.807664	117903	0.593268	28.1465	95.0588	0.873657	0.994903	6	0.975608
20201007_DIA_INT001-00341-HLAIp_R02	APPTRRAQAAL	458467	-26.9811	_APPTRRAQAAL_.3	2.80955e-24	4.84371e-24	31.2213	-0.445363	458467	-0.402183	31.6235	69.2853	0.863981	0.992559	6	0.978688
20201007_DIA_INT001-00341-HLAIp_R02	KYVKDFHKF	842082	-23.16	_KYVKDFHKF_.3	1.41999e-17	4.74615e-18	33.246	-1.82178	1.56969e+06	-1.13909	34.3851	220.974	0.837838	0.946244	6	0.98246
20201007_DIA_INT001-00341-HLAIp_R02	KYVKDFHKF	842082	-23.16	_KYVKDFHKF_.2	7.7533e-19	3.03712e-19	33.2248	-1.84554	114472	-1.16035	34.3851	191.797	0.843206	0.918801	6	0.960221
20201007_DIA_INT001-00341-HLAIp_R02	FTEKTTTYQY	19343.7	-0.596916	_FTEKTTTYQY_.2	6.99883e-18	2.43051e-18	49.4408	0.653914	19343.7	0.465969	48.9748	26.1216	0.839167	0.928728	6	0.881747
20201007_DIA_INT001-00341-HLAIp_R02	ASYPGASVDNY	1085.41	16.6817	_ASYPGASVDNY_.1	0.0426067	0.00497774	63.6296	3.0754	1085.41	2.23649	61.3931	8.55179	0.598274	0.975999	6	0.524159
20201007_DIA_INT001-00341-HLAIp_R02	TYLDSFKRF	219846	39.1252	_TYLDSFKRF_.3	1.95357e-25	7.65863e-25	77.0586	-1.71684	320849	-1.51902	78.5776	62.6839	0.868012	0.983505	6	0.980508
20201007_DIA_INT001-00341-HLAIp_R02	TYLDSFKRF	219846	39.1252	_TYLDSFKRF_.2	4.96709e-25	1.43332e-24	77.0676	-1.7106	118843	-1.51004	78.5776	33.8718	0.866614	0.979643	6	0.973767
20201007_DIA_INT001-00341-HLAIp_R02	KQFHRIVTY	199278	-18.172	_KQFHRIVTY_.3	9.46976e-23	8.4596e-23	35.9419	-2.90668	338222	-1.3676	37.3095	87.2457	0.858476	0.986765	6	0.970426
20201007_DIA_INT001-00341-HLAIp_R02	KQFHRIVTY	199278	-18.172	_KQFHRIVTY_.2	4.54971e-22	3.28867e-22	35.952	-2.89281	60335.3	-1.35751	37.3095	155.009	0.855945	0.964882	6	0.965106
20201007_DIA_INT001-00341-HLAIp_R02	SRPPPAEGF	152811	1.47989	_SRPPPAEGF_.2	4.74357e-05	7.37214e-06	50.9609	0.709266	152811	0.498232	50.4626	33.6989	0.749393	0.877779	6	0.699515
20201007_DIA_INT001-00341-HLAIp_R02	LQRSPHQGF	15288.1	-31.7644	_LQRSPHQGF_.2	9.31938e-17	2.85456e-17	28.2337	-0.0321303	15288.1	-0.0274907	28.2612	19.3926	0.834224	0.992589	6	0.780362
20201007_DIA_INT001-00341-HLAIp_R02	RPRTSPPGP	5821.53	-43.5662	_RPRTSPPGP_.2	6.27907e-05	9.69117e-06	21.6645	1.83635	5821.53	1.20822	20.4563	8.87749	0.747232	0.879645	6	0.657531
20201007_DIA_INT001-00341-HLAIp_R02	VYLPKIPSW	137536	82.7826	_VYLPKIPSW_.2	3.5167e-18	1.26501e-18	108.021	-1.60706	137536	-1.3579	109.379	181.197	0.840446	0.891288	6	0.953625
20201007_DIA_INT001-00341-HLAIp_R02	TPKDVRRAL	20297.7	-32.3429	_TPKDVRRAL_.3	1.31911e-05	2.11247e-06	27.3976	-0.811301	20297.7	-0.481088	27.8787	9.65434	0.75791	0.993791	5	0.730427
20201007_DIA_INT001-00341-HLAIp_R02	FSESYGSRRA	33617.9	26.6447	_FSESYGSRRA_.2	0.0819454	0.00932134	68.7224	0.602279	33617.9	0.145054	68.5774	4.03967	0.575952	0.679523	6	0.476696
20201007_DIA_INT001-00341-HLAIp_R02	RGDEKAAGL	21352	-29.557	_RGDEKAAGL_.2	0.00538591	0.000689666	29.3584	-0.746	21352	-0.453533	29.8119	46.5005	0.666486	0.996153	3	0.665961
20201007_DIA_INT001-00341-HLAIp_R02	KYKDRTNILF	45332	10.585	_KYKDRTNILF_.2	2.08946e-19	8.84314e-20	54.5644	-3.18087	45332	-2.66872	57.2332	57.8919	0.845549	0.912163	6	0.88459
20201007_DIA_INT001-00341-HLAIp_R02	YMEKGTHRGLY	10369.5	-26.3459	_YMEKGTHRGLY_.3	1.88415e-09	3.62995e-10	31.5227	-0.773723	12567.9	-0.47029	31.993	18.3432	0.794034	0.930156	6	0.721662
20201007_DIA_INT001-00341-HLAIp_R02	YMEKGTHRGLY	10369.5	-36.4009	_YM[Oxidation (M)]EKGTHRGLY_.3	1.77236e-08	3.24617e-09	25.0555	-1.00712	8170.98	-0.349105	25.4046	14.3158	0.786787	0.919418	6	0.790322
20201007_DIA_INT001-00341-HLAIp_R02	GQWGGGSHY	642696	-16.6073	_GQWGGGSHY_.2	7.60415e-22	5.19617e-22	36.9174	-2.38922	1.28253e+06	-1.88406	38.8014	565.084	0.855105	0.95352	6	0.976939
20201007_DIA_INT001-00341-HLAIp_R02	GQWGGGSHY	642696	-16.6073	_GQWGGGSHY_.1	0.00486856	0.000627173	36.9135	-2.39659	2866.17	-1.88788	38.8014	10.3201	0.669347	0.756198	6	0.612527
20201007_DIA_INT001-00341-HLAIp_R02	KQFQEAREY	40979	-29.2413	_KQFQEAREY_.3	1.52499e-05	2.43504e-06	29.3562	-1.0644	71085.2	-0.617546	29.9737	18.7508	0.757033	0.834678	6	0.807752
20201007_DIA_INT001-00341-HLAIp_R02	KQFQEAREY	40979	-29.2413	_KQFQEAREY_.2	1.1742e-16	3.56389e-17	29.361	-1.05866	10872.9	-0.612671	29.9737	19.428	0.833772	0.965905	6	0.859753
20201007_DIA_INT001-00341-HLAIp_R02	KQPEEYHYL	374227	-1.7775	_KQPEEYHYL_.2	3.26732e-16	9.50916e-17	46.5486	-3.15854	374227	-1.91949	48.4681	69.5374	0.831746	0.957624	6	0.9677
20201007_DIA_INT001-00341-HLAIp_R02	AGGAPSQGL	108518	-13.343	_AGGAPSQGL_.1	3.83134e-22	2.8307e-22	42.6368	3.19941	203110	1.70983	40.927	325.395	0.856224	0.939105	6	0.978382
20201007_DIA_INT001-00341-HLAIp_R02	AGGAPSQGL	108518	-13.343	_AGGAPSQGL_.2	8.71986e-11	1.79112e-11	42.6344	3.19578	13926.7	1.70746	40.927	3.80534	0.802913	0.977875	6	0.856985
20201007_DIA_INT001-00341-HLAIp_R02	QGAHLGWE	5.65034e+06	-35.8849	_QGAHLGWE_.2	2.44613e-14	6.15441e-15	27.9785	3.70957	5.65034e+06	2.39733	25.5811	2468.21	0.822745	0.979419	4	0.980722
20201007_DIA_INT001-00341-HLAIp_R02	AGTPSPIQL	174303	40.0384	_AGTPSPIQL_.2	1.98881e-22	1.59494e-22	80.8946	2.52751	174303	1.58419	79.3104	135.267	0.857285	0.961969	6	0.978422
20201007_DIA_INT001-00341-HLAIp_R02	PARAPRPSP	43531.4	-42.753	_PARAPRPSP_.2	1.54195e-08	2.83286e-09	23.0805	3.50084	43531.4	2.10074	20.9798	19.7375	0.787261	0.967076	6	0.740993
20201007_DIA_INT001-00341-HLAIp_R02	PGASVGSSR	5029.71	-51.9356	_PGASVGSSR_.2	0.00322687	0.000422436	16.5722	0.971422	5029.71	1.07223	15.5	3.18685	0.679041	0.954996	4	0.432713
20201007_DIA_INT001-00341-HLAIp_R02	RMQHSLAGQTY	4431.4	-20.2199	_RMQHSLAGQTY_.3	0.000274703	4.04682e-05	35.5147	-1.43408	7476.75	-0.936078	36.4507	4.5394	0.732614	0.931237	6	0.520045
20201007_DIA_INT001-00341-HLAIp_R02	RMQHSLAGQTY	4431.4	-20.2199	_RMQHSLAGQTY_.2	0.0431573	0.00503908	35.4998	-1.45105	1386.06	-0.950967	36.4507	2.79725	0.597879	0.548815	6	0.369257
20201007_DIA_INT001-00341-HLAIp_R02	VVDMFRCCL	36879.3	-36.2616	_VVDMFRCCL_.2	7.44705e-16	2.09668e-16	26.743	2.2947	36879.3	1.26502	25.478	18.3575	0.830087	0.987606	6	0.923373
20201007_DIA_INT001-00341-HLAIp_R02	ITDLPDHLLSY	2.56731e+06	69.0462	_ITDLPDHLLSY_.2	5.25101e-19	2.10083e-19	99.7737	0.387093	2.56731e+06	0.234466	99.5392	1125.69	0.843907	0.915548	6	0.974232
20201007_DIA_INT001-00341-HLAIp_R02	ITDLPDHLL	35027.6	59.6723	_ITDLPDHLL_.2	0.0105344	0.00130552	93.4799	0.743435	35027.6	0.24542	93.2345	21.4157	0.64352	0.335543	6	0.590057
20201007_DIA_INT001-00341-HLAIp_R02	PVTETQPLSL	97165.8	30.03	_PVTETQPLSL_.3	2.15e-19	9.08178e-20	68.3099	-3.75933	97165.8	-2.66928	70.9792	65.5481	0.845499	0.99118	6	0.884577
20201007_DIA_INT001-00341-HLAIp_R02	VAAPVVKEL	233894	26.7346	_VAAPVVKEL_.2	1.01014e-19	4.49458e-20	69.4454	1.87258	233894	0.82004	68.6254	119.068	0.846828	0.961685	6	0.914826
20201007_DIA_INT001-00341-HLAIp_R02	SPRSPPSSS	21340.3	-55.7022	_SPRSPPSSS_.2	0.0457313	0.00532697	13.9138	2.60349	21340.3	1.07453	12.8393	2.74431	0.596088	0.858425	6	0.435634
20201007_DIA_INT001-00341-HLAIp_R02	LSPRTVLVL	111851	57.8127	_LSPRTVLVL_.2	5.48411e-25	1.51583e-24	91.737	-0.45434	111851	-0.46672	92.2037	218.356	0.866465	0.998987	4	0.940767
20201007_DIA_INT001-00341-HLAIp_R02	LNQILQEMR	10620.8	30.2563	_LNQILQEMR_.1	0.0265284	0.0031559	69.8992	-1.01036	10620.8	-1.24975	71.149	15.0139	0.612706	0.757134	6	0.388387
20201007_DIA_INT001-00341-HLAIp_R02	NSDPGLAVGY	1.972e+06	32.342	_NSDPGLAVGY_.1	3.4852e-20	1.67167e-20	75.0112	2.98473	2.78521e+06	2.48333	72.5279	794.034	0.848677	0.902913	6	0.977328
20201007_DIA_INT001-00341-HLAIp_R02	NSDPGLAVGY	1.972e+06	32.342	_NSDPGLAVGY_.2	1.29963e-18	4.93663e-19	74.9993	2.97646	1.15879e+06	2.47142	72.5279	527.095	0.842271	0.947494	6	0.971729
20201007_DIA_INT001-00341-HLAIp_R02	QVKGPTQEF	71801.5	-2.6217	_QVKGPTQEF_.2	7.30254e-13	1.66799e-13	47.4064	-0.599658	71801.5	-0.389116	47.7955	17.8676	0.815036	0.969267	6	0.824554
20201007_DIA_INT001-00341-HLAIp_R02	RFKDLGEEHF	9816.95	2.51846	_RFKDLGEEHF_.3	0.000665696	9.45299e-05	49.6334	-2.0947	9816.95	-1.49618	51.1296	2.84633	0.718148	0.95017	6	0.699271
20201007_DIA_INT001-00341-HLAIp_R02	SRQFSSRSG	3422.33	-36.0135	_[Acetyl (Protein N-term)]SRQFSSRSG_.2	0.000989441	0.000137292	26.0847	0.941318	3422.33	0.518784	25.5659	3.55161	0.708003	0.954477	6	0.606265
20201007_DIA_INT001-00341-HLAIp_R02	ALDLEIATY	6559.2	77.634	_ALDLEIATY_.2	0.0244327	0.00291645	101.546	-4.99084	6559.2	-3.37124	104.918	7.60806	0.615244	0.556359	6	0.520229
20201007_DIA_INT001-00341-HLAIp_R02	SFIDKVRFL	26577	43.2433	_SFIDKVRFL_.3	3.17579e-18	1.14911e-18	80.9801	-0.586611	26577	-0.633438	81.6135	32.2097	0.840634	0.950563	6	0.934023
20201007_DIA_INT001-00341-HLAIp_R02	PASSAASVY	11262.2	2.04212	_PASSAASVY_.1	1.59039e-15	4.36403e-16	53.4855	3.42788	11262.2	2.62704	50.8584	20.8814	0.828536	0.921973	6	0.852001
20201007_DIA_INT001-00341-HLAIp_R02	YYPGTGVAQF	703503	60.0932	_YYPGTGVAQF_.1	6.18434e-18	2.16216e-18	93.734	0.841816	703503	0.39951	93.3345	708.786	0.839398	0.999314	3	0.989744
20201007_DIA_INT001-00341-HLAIp_R02	QPSIPGGPV	177116	28.4116	_QPSIPGGPV_.1	3.74709e-21	2.16508e-21	73.1588	5.30358	177116	3.94947	69.2093	72.3478	0.852465	0.995945	3	0.929839
20201007_DIA_INT001-00341-HLAIp_R02	LAGGSSGSY	28551.7	-16.9123	_LAGGSSGSY_.1	4.8218e-20	2.25775e-20	39.3097	0.793301	28551.7	0.826563	38.4831	55.1184	0.848116	0.888381	6	0.862762
20201007_DIA_INT001-00341-HLAIp_R02	SRSGGGGGGGLGSGGSIRSS	172240	-33.2241	_SRSGGGGGGGLGSGGSIRSS_.3	2.10934e-15	5.73209e-16	27.9632	1.02307	172240	0.599791	27.3634	145.807	0.827953	0.997782	6	0.85028
20201007_DIA_INT001-00341-HLAIp_R02	GGGGGGGLGSGGSIRSS	63669.4	-23.8208	_GGGGGGGLGSGGSIRSS_.2	1.12751e-14	2.90703e-15	35.2281	1.84014	63669.4	1.34628	33.8819	78.0001	0.82442	0.990008	6	0.739473
20201007_DIA_INT001-00341-HLAIp_R02	ASTSTTIRSHSS	260.443	-28.4198	_[Acetyl (Protein N-term)]ASTSTTIRSHSS_.2	0.0826953	0.00940175	32.6781	2.8058	260.443	2.31649	30.3616	4.69049	0.575599	0.793861	6	0.486273
20201007_DIA_INT001-00341-HLAIp_R02	ASTSTTIRSHSSS	253.511	-28.9072	_[Acetyl (Protein N-term)]ASTSTTIRSHSSS_.2	0.00826942	0.00103671	32.4074	2.99319	253.511	2.30381	30.1036	2.86436	0.652106	0.794251	6	0.391186
20201007_DIA_INT001-00341-HLAIp_R02	STAVFKAVI	185093	45.0189	_STAVFKAVI_.2	7.83036e-18	2.69927e-18	81.2931	-2.05077	185093	-1.81087	83.104	158.278	0.838957	0.969498	6	0.8845
20201007_DIA_INT001-00341-HLAIp_R02	AYFEKTQEELTPF	50511.8	58.9764	_AYFEKTQEELTPF_.2	2.53563e-20	1.24909e-20	92.0012	-1.41968	50511.8	-0.545033	92.5463	66.5253	0.849224	0.890455	6	0.961855
20201007_DIA_INT001-00341-HLAIp_R02	LLELDLSYNKL	10355.5	32.065	_LLELDLSYNKL_.3	2.59029e-17	8.40924e-18	71.5583	-1.25276	10355.5	-0.654017	72.2124	6.45145	0.836696	0.940933	6	0.917939
20201007_DIA_INT001-00341-HLAIp_R02	LSEEQRYGGGFY	23436.4	19.566	_LSEEQRYGGGFY_.2	6.27693e-22	4.37894e-22	63.4111	-0.178738	23436.4	-0.0999368	63.511	21.8411	0.855419	0.99391	6	0.915534
20201007_DIA_INT001-00341-HLAIp_R02	KYLDSTFTK	14052.4	5.73065	_KYLDSTFTK_.2	4.80718e-05	7.4704e-06	52.4283	-1.55909	14052.4	-1.25588	53.6842	3.96292	0.749294	0.95172	6	0.841188
20201007_DIA_INT001-00341-HLAIp_R02	TGAEPLPAPS	46648.2	-8.35599	_TGAEPLPAPS_.2	1.06783e-12	2.41634e-13	44.1587	0.00925926	46648.2	0.0120239	44.1466	30.3604	0.814132	0.948572	6	0.873773
20201007_DIA_INT001-00341-HLAIp_R02	NYLDKVRAL	210610	24.4353	_NYLDKVRAL_.3	1.41704e-18	5.35987e-19	66.3088	-0.577452	337166	-0.512189	66.821	87.7976	0.842113	0.994498	6	0.980997
20201007_DIA_INT001-00341-HLAIp_R02	NYLDKVRAL	210610	24.4353	_NYLDKVRAL_.2	0.00158986	0.00021388	66.3167	-0.570705	84053.1	-0.504338	66.821	27.7741	0.693967	0.994916	6	0.867083
20201007_DIA_INT001-00341-HLAIp_R02	SGTGFGGGSSFG	23702.3	-4.00863	_SGTGFGGGSSFG_.1	1.24701e-07	2.19255e-08	47.7987	1.39152	23702.3	0.685464	47.1132	46.5576	0.779742	0.807967	6	0.71454
20201007_DIA_INT001-00341-HLAIp_R02	RFLEQQNKL	470568	-5.6323	_RFLEQQNKL_.2	3.41821e-27	1.02059e-25	44.9171	-1.93858	498778	-1.12104	46.0381	219.786	0.873919	0.978853	6	0.985505
20201007_DIA_INT001-00341-HLAIp_R02	RFLEQQNKL	470568	-5.6323	_RFLEQQNKL_.3	4.03496e-24	6.45629e-24	44.9081	-1.94424	442358	-1.13002	46.0381	124.384	0.863425	0.998467	6	0.976134
20201007_DIA_INT001-00341-HLAIp_R02	KLKEAETRAEF	3771.25	-24.3331	_KLKEAETRAEF_.3	0.000120665	1.82655e-05	33.081	-0.833225	3771.25	-0.662795	33.7438	6.71847	0.741584	0.880545	6	0.658293
20201007_DIA_INT001-00341-HLAIp_R02	SPVSISIIS	25120.8	51.0469	_SPVSISIIS_.1	7.21673e-11	1.48702e-11	90.9692	5.82963	25120.8	3.49608	87.4731	17.0155	0.803428	0.885623	6	0.805873
20201007_DIA_INT001-00341-HLAIp_R02	FYNQVSTPL	66203.2	47.8113	_FYNQVSTPL_.2	2.85127e-20	1.39273e-20	86.2767	1.68452	66203.2	1.45673	84.82	38.9789	0.849023	0.945178	6	0.91454
20201007_DIA_INT001-00341-HLAIp_R02	SPASPGPGRRL	132956	-30.1136	_SPASPGPGRRL_.3	2.06305e-15	5.60939e-16	29.512	-0.00845183	264299	-0.00501904	29.517	49.1597	0.827999	0.988351	6	0.912993
20201007_DIA_INT001-00341-HLAIp_R02	SPASPGPGRRL	132956	-30.1136	_SPASPGPGRRL_.2	3.18471e-07	5.50457e-08	29.5053	-0.01636	1613.44	-0.011731	29.517	8.52802	0.776035	0.922034	6	0.667764
20201007_DIA_INT001-00341-HLAIp_R02	RPRALLHGL	5208.62	-5.90973	_RPRALLHGL_.2	1.49658e-10	3.04232e-11	43.3104	-3.35322	5208.62	-2.58731	45.8977	7.57692	0.801425	0.96458	6	0.791283
20201007_DIA_INT001-00341-HLAIp_R02	ALQQEASAL	350258	-24.6672	_ALQQEASAL_.2	1.01929e-07	1.80068e-08	34.2636	1.33108	350258	0.750535	33.5131	38.5385	0.780509	0.875318	6	0.774991
20201007_DIA_INT001-00341-HLAIp_R02	LQLKSSQAL	23343.5	13.2576	_LQLKSSQAL_.2	0.00699939	0.000885668	59.8685	1.29437	23343.5	1.31619	58.5523	5.78547	0.658009	0.977805	6	0.49947
20201007_DIA_INT001-00341-HLAIp_R02	LTDPVTICCGH	170932	37.7681	_LTDPVTICCGH_.2	0.00108062	0.000148874	79.8751	3.75895	170932	2.29869	77.5764	34.6844	0.705286	0.362071	5	0.715491
20201007_DIA_INT001-00341-HLAIp_R02	KVSPWKVSP	799.549	-38.2465	_KVSPWKVSP_.2	0.0434548	0.00507291	23.9292	-0.252009	799.549	-0.250063	24.1792	3.47966	0.597668	0.927679	6	0.424229
20201007_DIA_INT001-00341-HLAIp_R02	RYTDRDFYF	886079	33.5426	_RYTDRDFYF_.3	1.0591e-18	4.06854e-19	69.6047	-4.80372	886079	-3.51855	73.1233	380.564	0.842642	0.952814	6	0.90453
20201007_DIA_INT001-00341-HLAIp_R02	APWSREAVL	22647.5	35.2461	_APWSREAVL_.2	4.4432e-06	7.29353e-07	74.4515	-0.328986	22647.5	-0.443439	74.8949	5.29835	0.763965	0.952979	6	0.677237
20201007_DIA_INT001-00341-HLAIp_R02	KYGSVAFPNF	93466.8	58.9326	_KYGSVAFPNF_.2	2.77232e-23	2.97862e-23	90.826	-2.17365	93466.8	-1.66215	92.4882	26.9483	0.860424	0.965047	6	0.930719
20201007_DIA_INT001-00341-HLAIp_R02	YIRDLALEY	86108.1	47.0565	_YIRDLALEY_.2	9.64942e-11	1.97772e-11	83.7184	-0.547439	86108.1	-0.570596	84.289	16.421	0.802636	0.949445	6	0.838792
20201007_DIA_INT001-00341-HLAIp_R02	IPIGGGTSV	7629.08	24.1893	_IPIGGGTSV_.1	3.56502e-18	1.28075e-18	69.6165	4.55936	7629.08	2.99093	66.6256	15.215	0.840421	0.951531	6	0.755144
20201007_DIA_INT001-00341-HLAIp_R02	GQIELTGKRY	4521.35	-7.20385	_GQIELTGKRY_.3	2.23182e-06	3.7175e-07	44.1866	-1.12134	4521.35	-1.10354	45.2902	5.24522	0.767412	0.962153	6	0.778192
20201007_DIA_INT001-00341-HLAIp_R02	RYLENQTFRF	52408.8	32.529	_RYLENQTFRF_.3	2.73079e-25	9.64847e-25	70.7224	-2.84129	97263.9	-1.99525	72.7177	38.2438	0.867512	0.999781	6	0.849889
20201007_DIA_INT001-00341-HLAIp_R02	RYLENQTFRF	52408.8	32.529	_RYLENQTFRF_.2	2.65892e-06	4.41136e-07	70.6971	-2.87504	7553.76	-2.02057	72.7177	15.4761	0.766559	0.878646	6	0.626681
20201007_DIA_INT001-00341-HLAIp_R02	SYAPPTDSF	961665	32.4162	_SYAPPTDSF_.1	2.13973e-26	2.26397e-25	74.6034	2.61625	1.46488e+06	1.99113	72.6122	880.824	0.871271	0.995958	3	0.974127
20201007_DIA_INT001-00341-HLAIp_R02	SYAPPTDSF	961665	32.4162	_SYAPPTDSF_.2	6.81089e-18	2.369e-18	74.6071	2.61909	458446	1.99487	72.6122	146.921	0.839218	0.989357	6	0.984215
20201007_DIA_INT001-00341-HLAIp_R02	HIMSERNVL	344341	-0.665998	_HIMSERNVL_.2	2.91123e-21	1.72362e-21	49.0235	0.130411	344341	0.102333	48.9212	166.436	0.852886	0.999796	3	0.955997
20201007_DIA_INT001-00341-HLAIp_R02	YAAEIASAL	64710	50.217	_YAAEIASAL_.1	1.55938e-10	3.16606e-11	87.8273	1.44899	119983	1.21013	86.6172	60.7358	0.801311	0.615136	6	0.90299
20201007_DIA_INT001-00341-HLAIp_R02	YAAEIASAL	64710	50.217	_YAAEIASAL_.2	5.41357e-16	1.54404e-16	87.8405	1.46344	9437.51	1.22329	86.6172	19.829	0.830732	0.862977	6	0.796906
20201007_DIA_INT001-00341-HLAIp_R02	AEIASALGY	112293	44.914	_AEIASALGY_.1	9.02058e-11	1.85134e-11	83.8861	1.75594	112293	0.846269	83.0398	60.933	0.802821	0.863029	6	0.858835
20201007_DIA_INT001-00341-HLAIp_R02	FYSRNTAEM	51425.1	-30.589	_FYSRNTAEM[Oxidation (M)]_.2	0.00959872	0.00119498	30.2172	1.90923	51425.1	1.10061	29.1166	89.3767	0.6468	0.710408	6	0.611567
20201007_DIA_INT001-00341-HLAIp_R02	SFQTADKLYF	36447.2	53.5331	_SFQTADKLYF_.2	5.2463e-17	1.64695e-17	87.106	-2.88324	36447.2	-1.90728	89.0132	15.8385	0.83534	0.960659	6	0.899572
20201007_DIA_INT001-00341-HLAIp_R02	IQKIANNSY	25950.6	-15.8057	_IQKIANNSY_.2	8.22187e-05	1.25714e-05	39.5911	0.0150252	25950.6	0.00642295	39.5847	14.976	0.745017	0.863318	6	0.705369
20201007_DIA_INT001-00341-HLAIp_R02	SVKEAAEAF	24038.4	0.14438	_SVKEAAEAF_.2	0.000798199	0.000112212	49.0504	-0.64619	24038.4	-0.443855	49.4942	7.31615	0.713928	0.888968	6	0.773767
20201007_DIA_INT001-00341-HLAIp_R02	YINGGELFY	20916.4	73.876	_YINGGELFY_.2	5.36749e-14	1.32305e-14	101.129	-1.92147	20916.4	-0.852966	101.982	11.2431	0.821016	0.906299	6	0.871666
20201007_DIA_INT001-00341-HLAIp_R02	SALGYLHSL	17784.4	39.0479	_SALGYLHSL_.2	7.61266e-14	1.85417e-14	77.9924	-0.631476	17784.4	-0.521601	78.514	12.5202	0.820237	0.909822	6	0.872872
20201007_DIA_INT001-00341-HLAIp_R02	KTEAAKGTLTY	13966.6	-22.7588	_KTEAAKGTLTY_.2	1.27061e-18	4.83199e-19	34.0402	-0.861521	13966.6	-0.621673	34.6619	23.4676	0.842312	0.90128	6	0.946428
20201007_DIA_INT001-00341-HLAIp_R02	EAAKGTLTY	124552	-10.3383	_EAAKGTLTY_.2	4.0003e-15	1.06573e-15	42.6965	0.286344	124552	0.186464	42.51	29.2114	0.826618	0.919019	6	0.933282
20201007_DIA_INT001-00341-HLAIp_R02	TPAPPKKDI	16833.6	-29.1987	_TPAPPKKDI_.2	8.4291e-22	5.68683e-22	31.6139	2.20446	16833.6	1.62362	29.9903	16.7034	0.854936	0.971164	6	0.865652
20201007_DIA_INT001-00341-HLAIp_R02	AFQISKEY	600661	16.5906	_AFQISKEY_.2	1.23878e-25	5.83234e-25	60.4797	-1.37795	1.17968e+06	-0.864228	61.3439	176.889	0.868689	0.976237	6	0.989659
20201007_DIA_INT001-00341-HLAIp_R02	AFQISKEY	600661	16.5906	_AFQISKEY_.1	1.77927e-10	3.60062e-11	60.4759	-1.38865	21641.7	-0.868004	61.3439	24.3722	0.800943	0.805539	6	0.765461
20201007_DIA_INT001-00341-HLAIp_R02	SYVSIHSSGF	111010	25.4398	_SYVSIHSSGF_.2	3.02805e-05	4.75861e-06	67.3563	-0.277527	111010	-0.185493	67.5418	15.9584	0.752603	0.874419	6	0.843304
20201007_DIA_INT001-00341-HLAIp_R02	KEYERFSKY	19481	-26.2821	_KEYERFSKY_.3	3.57156e-23	3.68388e-23	30.9567	-1.49353	35918.1	-1.10039	32.0571	64.1025	0.860025	0.963127	6	0.965584
20201007_DIA_INT001-00341-HLAIp_R02	KEYERFSKY	19481	-26.2821	_KEYERFSKY_.2	0.00066143	9.39309e-05	30.9668	-1.46168	3043.92	-1.09028	32.0571	3.04924	0.718286	0.885349	6	0.668625
20201007_DIA_INT001-00341-HLAIp_R02	FQISKEYERF	18379.5	27.4947	_FQISKEYERF_.3	8.91828e-13	2.02763e-13	68.0938	-1.433	18379.5	-0.775451	68.8693	16.674	0.814562	0.944519	6	0.891075
20201007_DIA_INT001-00341-HLAIp_R02	SGMGKTAVF	11706.5	10.4605	_SGMGKTAVF_.2	0.000121316	1.83612e-05	55.6832	-1.70958	11706.5	-1.39552	57.0787	5.25031	0.741533	0.927526	6	0.667658
20201007_DIA_INT001-00341-HLAIp_R02	NYPQSVPRL	2.63334e+06	25.0329	_NYPQSVPRL_.2	9.38638e-23	8.40419e-23	67.3511	0.120299	2.63334e+06	0.0687314	67.2823	354.4	0.85849	0.931449	6	0.975679
20201007_DIA_INT001-00341-HLAIp_R02	RPQDGVAVL	239059	14.7865	_RPQDGVAVL_.2	7.85308e-14	1.91084e-14	60.1078	-0.0645929	239059	-0.0909579	60.1988	96.8642	0.820168	0.986353	6	0.969351
20201007_DIA_INT001-00341-HLAIp_R02	SPSWRSTTV	67211	2.6484	_SPSWRSTTV_.2	1.19099e-08	2.20144e-09	50.2269	-1.35193	67211	-0.934681	51.1616	15.2446	0.78813	0.981636	6	0.830701
20201007_DIA_INT001-00341-HLAIp_R02	ASEIFKGKKDNY	17609.7	-26.4794	_ASEIFKGKKDNY_.3	4.77049e-19	1.91833e-19	31.1944	-0.969951	17609.7	-0.664378	31.8587	16.0413	0.844079	0.940603	6	0.781318
20201007_DIA_INT001-00341-HLAIp_R02	TLKSEQEEY	17929.7	-26.1646	_TLKSEQEEY_.2	0.00168138	0.000225698	32.2554	0.0820486	17929.7	0.0801066	32.1753	6.92509	0.692609	0.913052	6	0.574677
20201007_DIA_INT001-00341-HLAIp_R02	KYMDVQFDF	414858	49.6982	_KYM[Oxidation (M)]DVQFDF_.2	2.72262e-17	8.80691e-18	85.2497	-1.58486	414858	-1.17208	86.4218	118.722	0.836601	0.870685	6	0.948389
20201007_DIA_INT001-00341-HLAIp_R02	KNFESGKAY	2249.59	-36.5782	_KNFESGKAY_.2	4.73315e-06	7.75655e-07	24.4055	-1.47566	2249.59	-0.90994	25.3154	4.3016	0.763635	0.952301	6	0.571707
20201007_DIA_INT001-00341-HLAIp_R02	SPRGDPESPRPPAL	317511	5.02077	_SPRGDPESPRPPAL_.3	7.38531e-23	6.84934e-23	53.3242	0.34981	317511	0.411401	52.9128	49.796	0.858872	0.98264	6	0.954019
20201007_DIA_INT001-00341-HLAIp_R02	VLQPQPKSY	79349.2	-9.4733	_VLQPQPKSY_.2	0.000156531	2.35209e-05	44.8521	1.86146	79349.2	1.67311	43.179	20.8912	0.739024	0.88386	6	0.739833
20201007_DIA_INT001-00341-HLAIp_R02	AQADFAKVL	28598	38.7919	_AQADFAKVL_.2	5.61278e-19	2.23602e-19	78.6615	0.409339	28598	0.286477	78.375	33.6456	0.843788	0.98033	6	0.895938
20201007_DIA_INT001-00341-HLAIp_R02	QQNPQPLIF	16475.4	74.9681	_QQNPQPLIF_.2	2.54798e-08	4.63312e-09	101.841	-1.29233	16475.4	-0.731754	102.573	16.8937	0.785535	0.895933	6	0.808223
20201007_DIA_INT001-00341-HLAIp_R02	KPDSHGGSL	1660.93	-54.8201	_KPDSHGGSL_.2	0.0135591	0.00166092	13.0927	0.515628	1660.93	0.150748	12.9419	8.55188	0.634681	0.912874	6	0.330184
20201007_DIA_INT001-00341-HLAIp_R02	TLDENPGVRY	2418038	6.20499	_TLDENPGVRY_.2	2.43225e-18	8.93035e-19	54.8852	1.68197	4827850	0.969944	53.9152	797.772	0.841125	0.985123	6	0.982071
20201007_DIA_INT001-00341-HLAIp_R02	TLDENPGVRY	2418038	6.20499	_TLDENPGVRY_.1	0.000838183	0.000117489	54.8847	1.68148	8226	0.969456	53.9152	9.99535	0.712674	0.94986	6	0.567115
20201007_DIA_INT001-00341-HLAIp_R02	KPLDNASKL	52931.2	-20.5951	_KPLDNASKL_.2	0.000566987	8.10569e-05	35.774	-0.714238	52931.2	-0.431274	36.2053	9.68114	0.721402	0.959861	6	0.625344
20201007_DIA_INT001-00341-HLAIp_R02	VIIGSTHVL	27291	36.36	_VIIGSTHVL_.2	1.46215e-07	2.56121e-08	76.5653	0.181764	27291	0.384401	76.1809	26.9994	0.77913	0.948373	6	0.829068
20201007_DIA_INT001-00341-HLAIp_R02	KPKDKVSLI	23518.1	-16.2926	_KPKDKVSLI_.2	8.40353e-10	1.64559e-10	36.8413	-2.86657	23518.1	-2.30444	39.1457	17.8871	0.796471	0.979508	6	0.708242
20201007_DIA_INT001-00341-HLAIp_R02	RQKPRANYL	19163.7	-40.6963	_RQKPRANYL_.3	2.52156e-05	3.98078e-06	20.8643	-2.19974	19163.7	-1.44023	22.3045	3.831	0.753835	0.997865	3	0.663223
20201007_DIA_INT001-00341-HLAIp_R02	ESDMIRNWSY	3492.29	38.5256	_ESDMIRNWSY_.2	0.00252599	0.000333567	77.8707	-0.207593	3492.29	-0.240725	78.1114	1.28517	0.684006	0.672159	6	0.51407
20201007_DIA_INT001-00341-HLAIp_R02	SFLPSGSEM	123761	25.6915	_SFLPSGSEM[Oxidation (M)]_.1	6.32711e-19	2.50438e-19	70.5015	3.83855	259979	2.76985	67.7317	107.931	0.843573	0.992831	6	0.778747
20201007_DIA_INT001-00341-HLAIp_R02	SFLPSGSEM	123761	25.6915	_SFLPSGSEM[Oxidation (M)]_.2	0.000958338	0.000133287	70.4844	3.83047	57481.7	2.75273	67.7317	44.461	0.708952	0.925309	6	0.654238
20201007_DIA_INT001-00341-HLAIp_R02	SFLPSGSEM	123761	50.243	_SFLPSGSEM_.1	1.38114e-15	3.80791e-16	87.9501	1.55785	53822.1	1.32315	86.627	49.6921	0.828826	0.99373	4	0.809443
20201007_DIA_INT001-00341-HLAIp_R02	SPEQKAEL	123183	-26.1505	_SPEQKAEL_.2	3.00628e-23	3.17458e-23	32.2498	0.0617085	123183	0.0602913	32.1895	21.2719	0.860296	0.993989	6	0.944495
20201007_DIA_INT001-00341-HLAIp_R02	KINEELESQY	23185.3	4.10544	_KINEELESQY_.2	1.84842e-10	3.73672e-11	52.9646	1.04337	23185.3	0.620244	52.3443	12.6283	0.800836	0.953056	6	0.798912
20201007_DIA_INT001-00341-HLAIp_R02	KQTKLLTQY	1571.7	-8.07314	_KQTKLLTQY_.2	1.03673e-06	1.75177e-07	42.8107	-1.82008	1571.7	-1.63138	44.4421	5.37522	0.770982	0.959408	6	0.55947
20201007_DIA_INT001-00341-HLAIp_R02	APAKNIATSL	12960.6	6.98853	_APAKNIATSL_.2	2.72552e-10	5.45992e-11	54.6925	0.682599	12960.6	0.283741	54.4088	3.54954	0.79974	0.881033	6	0.765126
20201007_DIA_INT001-00341-HLAIp_R02	TPMGPGRTV	1.03959e+06	-29.4347	_TPM[Oxidation (M)]GPGRTV_.2	2.95576e-23	3.13581e-23	30.8334	1.39366	1.09039e+06	0.95661	29.8768	392.634	0.860323	0.985333	5	0.980336
20201007_DIA_INT001-00341-HLAIp_R02	TPMGPGRTV	1.03959e+06	-15.3068	_TPMGPGRTV_.2	1.02051e-15	2.84268e-16	40.6472	1.63102	988804	0.839287	39.8079	455.435	0.829446	0.9766	6	0.960354
20201007_DIA_INT001-00341-HLAIp_R02	VPKSGTPQL	46144.7	-7.60301	_VPKSGTPQL_.2	1.59628e-11	3.39987e-12	45.3189	0.476989	46144.7	0.452816	44.8661	15.2539	0.807418	0.936719	6	0.892856
20201007_DIA_INT001-00341-HLAIp_R02	VLDIQNNLY	95203.1	59.5069	_VLDIQNNLY_.2	2.05525e-18	7.61575e-19	94.7516	2.09562	95203.1	1.5998	93.1518	34.0836	0.841434	0.892431	6	0.960288
20201007_DIA_INT001-00341-HLAIp_R02	RPKDPNNLL	3.57826e+06	-8.61729	_RPKDPNNLL_.2	5.24526e-19	2.09896e-19	42.9403	-1.13207	6338852	-0.881764	43.822	1207.2	0.843909	0.932529	6	0.980634
20201007_DIA_INT001-00341-HLAIp_R02	RPKDPNNLL	3.57826e+06	-8.61729	_RPKDPNNLL_.3	9.78627e-24	1.27884e-23	42.9376	-1.13498	817675	-0.884389	43.822	47.3699	0.862053	0.995632	6	0.986742
20201007_DIA_INT001-00341-HLAIp_R02	NTEKLKLKY	198573	-15.7738	_NTEKLKLKY_.3	5.60204e-21	3.10996e-21	38.0731	-1.55571	375004	-1.52528	39.5983	75.0938	0.85179	0.958666	6	0.968134
20201007_DIA_INT001-00341-HLAIp_R02	NTEKLKLKY	198573	-15.7738	_NTEKLKLKY_.2	3.56487e-13	8.31437e-14	38.0884	-1.53909	22141.4	-1.50995	39.5983	16.2015	0.816717	0.923842	6	0.794836
20201007_DIA_INT001-00341-HLAIp_R02	LQELQVETY	20177.9	40.6637	_LQELQVETY_.2	5.00171e-09	9.43122e-10	75.3631	-5.09255	20177.9	-4.11484	79.4779	7.77033	0.790972	0.96335	6	0.868493
20201007_DIA_INT001-00341-HLAIp_R02	PYLDSFYEY	758576	79.7339	_PYLDSFYEY_.2	2.65985e-20	1.30636e-20	106.109	-0.462453	1.2973e+06	-0.558198	106.667	992.08	0.849142	0.973423	6	0.989999
20201007_DIA_INT001-00341-HLAIp_R02	PYLDSFYEY	758576	79.7339	_PYLDSFYEY_.1	4.45021e-22	3.22817e-22	106.128	-0.443549	219852	-0.538904	106.667	259.844	0.855981	0.991263	6	0.988557
20201007_DIA_INT001-00341-HLAIp_R02	NPASRLTAL	172216	17.9944	_NPASRLTAL_.2	1.12921e-21	7.37074e-22	61.9103	-0.6679	172216	-0.887195	62.7975	36.8904	0.854456	0.971295	6	0.962128
20201007_DIA_INT001-00341-HLAIp_R02	TLKKTGKTVSY	77655	-42.363	_TLKKTGKTVSY_.3	4.586e-24	7.11209e-24	21.0381	-0.318102	134706	-0.234135	21.2722	162.763	0.863227	0.951662	6	0.977597
20201007_DIA_INT001-00341-HLAIp_R02	TLKKTGKTVSY	77655	-42.363	_TLKKTGKTVSY_.2	1.56744e-24	3.17358e-24	21.0325	-0.324985	20603.6	-0.239712	21.2722	61.3767	0.864873	0.961857	6	0.932443
20201007_DIA_INT001-00341-HLAIp_R02	VLNKLGGVKY	31459.6	5.77212	_VLNKLGGVKY_.3	5.27814e-05	8.18355e-06	52.9366	-0.692065	46012.9	-0.751924	53.6885	1.84971	0.748586	0.825208	6	0.662276
20201007_DIA_INT001-00341-HLAIp_R02	VLNKLGGVKY	31459.6	5.77212	_VLNKLGGVKY_.2	0.0326074	0.00384674	52.9496	-0.659407	16906.2	-0.738847	53.6885	1.83893	0.606411	0.63472	6	0.354762
20201007_DIA_INT001-00341-HLAIp_R02	KLSPTKEAF	102879	-12.8646	_KLSPTKEAF_.2	8.19734e-17	2.52898e-17	40.7446	-0.695399	102879	-0.542031	41.2866	70.274	0.834474	0.962903	6	0.934769
20201007_DIA_INT001-00341-HLAIp_R02	HQVAPSPAGY	141263	-9.46358	_HQVAPSPAGY_.2	2.08755e-23	2.36245e-23	44.7883	1.8115	141263	1.60321	43.1851	42.6008	0.86087	0.964731	6	0.968992
20201007_DIA_INT001-00341-HLAIp_R02	VAPEHVKGY	101358	-30.5181	_VAPEHVKGY_.2	3.80375e-22	2.81738e-22	29.5594	0.484553	101358	0.383578	29.1759	151.85	0.856236	0.979883	6	0.88076
20201007_DIA_INT001-00341-HLAIp_R02	IQVKVRDTY	27578.3	-4.99616	_IQVKVRDTY_.3	1.43881e-05	2.3006e-06	46.7517	0.376947	27578.3	0.243725	46.508	4.6461	0.757387	0.931457	6	0.762796
20201007_DIA_INT001-00341-HLAIp_R02	KLKEPGGGSF	3701.67	-15.9127	_KLKEPGGGSF_.2	0.0620868	0.00714961	37.7611	-1.75409	3701.67	-1.7312	39.4923	2.55755	0.586122	0.6127	6	0.58352
20201007_DIA_INT001-00341-HLAIp_R02	HSVLIHEY	272357	-4.42194	_HSVLIHEY_.2	8.64828e-24	1.16574e-23	46.1667	-0.969229	272357	-0.693422	46.8601	98.1656	0.862246	0.933308	6	0.914784
20201007_DIA_INT001-00341-HLAIp_R02	APALPGPAL	18242	57.9243	_APALPGPAL_.1	5.05863e-14	1.24864e-14	94.324	3.47101	27388.3	2.10541	92.2186	35.3357	0.821148	0.983018	5	0.69791
20201007_DIA_INT001-00341-HLAIp_R02	APALPGPAL	18242	57.9243	_APALPGPAL_.2	1.71003e-11	3.63703e-12	94.2955	3.45717	9095.65	2.07686	92.2186	20.8971	0.80724	0.981171	6	0.798916
20201007_DIA_INT001-00341-HLAIp_R02	SFQEVREY	167764	2.49431	_SFQEVREY_.2	1.47775e-25	6.49154e-25	50.6759	-0.760428	167764	-0.447693	51.1236	33.3642	0.868427	0.992393	5	0.950848
20201007_DIA_INT001-00341-HLAIp_R02	APRAGTPGF	104338	-7.49098	_APRAGTPGF_.2	1.16675e-21	7.59061e-22	45.1391	0.060046	104338	0.0952418	45.0438	30.8953	0.854402	0.982775	6	0.881355
20201007_DIA_INT001-00341-HLAIp_R02	AYLEALSHL	112048	63.2573	_AYLEALSHL_.2	1.38344e-12	3.10906e-13	94.2174	-1.91709	112048	-1.99932	96.2167	66.3762	0.813511	0.855782	6	0.91568
[truncated: 34,231 more rows]

## Sheet: uniprot-ABCB5_JY_peptide
PG.Genes	PG.UniProtIds	PG.ProteinNames	PEP.StrippedSequence	EG.PrecursorId	EG.ModifiedSequence	[1] 20190613_QE_HFX_LC2_SA_HLApI_JY_DIA_R01.raw.PEP.Quantity	[2] 20190613_QE_HFX_LC2_SA_HLApI_JY_DIA_R02.raw.PEP.Quantity	[3] 20190613_QE_HFX_LC2_SA_HLApI_JY_DIA_R03.raw.PEP.Quantity	[1] 20190613_QE_HFX_LC2_SA_HLApI_JY_DIA_R01.raw.EG.Qvalue	[2] 20190613_QE_HFX_LC2_SA_HLApI_JY_DIA_R02.raw.EG.Qvalue	[3] 20190613_QE_HFX_LC2_SA_HLApI_JY_DIA_R03.raw.EG.Qvalue	[1] 20190613_QE_HFX_LC2_SA_HLApI_JY_DIA_R01.raw.EG.ApexRT	[2] 20190613_QE_HFX_LC2_SA_HLApI_JY_DIA_R02.raw.EG.ApexRT	[3] 20190613_QE_HFX_LC2_SA_HLApI_JY_DIA_R03.raw.EG.ApexRT
[truncated: 3,465 more rows]

[truncated: 3 more sheets: uniprot-ABCB5_JY_metrics, uniprot-ABCB5_RA957_peptide, uniprot-ABCB5_RA957_metrics]
