# Supplementary material for: Sensitive Immunopeptidomics by Leveraging Available Large-Scale Multi-HLA Spectral Libraries, Data-Independent Acquisition, and MS/MS Prediction
Source: Mol Cell Proteomics. 2021 Apr 9;20:100080. doi: 10.1016/j.mcpro.2021.100080 (PMC8724634; doi:10.1016/j.mcpro.2021.100080)
Supplement: Supplemental Table S10 [file mmc10.xlsx]

## Sheet: Sheet1
####################
# Output from PRIME (v1.0)
# Alleles: A0101,A0201,A0301,A2402,A2601,B0702,B0801,B2705,B3901,B4001,B5801,B1501
#
# PRIME is freely available for academic users.
# Private companies should contact eauffarth@licr.org at the Ludwig Institute for Cancer Research Ltd for commercial licenses.
#
# To cite PRIME, please refer to:
# https://www.sciencedirect.com/science/article/pii/S2666379121000057
#
####################
Peptide	%Rank_bestAllele	Score_bestAllele	%RankBinding_bestAllele	BestAllele	%Rank_A0101	Score_A0101	%RankBinding_A0101	%Rank_A0201	Score_A0201	%RankBinding_A0201	%Rank_A0301	Score_A0301	%RankBinding_A0301	%Rank_A2402	Score_A2402	%RankBinding_A2402	%Rank_A2601	Score_A2601	%RankBinding_A2601	%Rank_B0702	Score_B0702	%RankBinding_B0702	%Rank_B0801	Score_B0801	%RankBinding_B0801	%Rank_B2705	Score_B2705	%RankBinding_B2705	%Rank_B3901	Score_B3901	%RankBinding_B3901	%Rank_B4001	Score_B4001	%RankBinding_B4001	%Rank_B5801	Score_B5801	%RankBinding_B5801	%Rank_B1501	Score_B1501	%RankBinding_B1501
HVACVINNL	0.01	0.199818	0.08	A2601	4	0.162835	16	0.08	0.192738	0.3	2	0.16666	9	0.7	0.176996	2	0.01	0.199818	0.08	0.8	0.17064	5	0.6	0.17514	2	2	0.169398	6	0.4	0.176996	2	0.4	0.174161	3	0.3	0.181926	1	0.4	0.176996	2
ACVINNLCL	0.4	0.173812	3	B4001	5	0.161732	18	4	0.164695	10	20	0.152686	74	2	0.169056	6	10	0.157049	39	1	0.169056	6	1	0.172167	4	4	0.163384	14	0.5	0.176643	2	0.4	0.173812	3	2	0.170297	5	5	0.160725	21
CVINNLCLL	0.04	0.192363	0.2	A2601	3	0.166025	10	0.2	0.186179	0.6	5	0.160529	23	0.7	0.177071	2	0.04	0.192363	0.2	2	0.166731	9	2	0.171157	5	20	0.154934	55	5	0.160818	22	1	0.168424	7	0.7	0.174235	3	0.8	0.172244	4
VINNLCLLW	0.01	0.207981	0.04	B5801	2	0.170912	6	8	0.159406	38	0.5	0.175709	3	0.5	0.178564	2	4	0.164032	23	9	0.156512	53	20	0.154289	65	10	0.156634	52	20	0.152893	94	20	0.154145	77	0.01	0.207981	0.04	1	0.170912	6
INNLCLLWT	0.6	0.176274	24	B0801	4	0.16314	83	5	0.163708	95	4	0.16283	87	5	0.162462	92	4	0.16392	92	3	0.16322	82	0.6	0.176274	24	4	0.163809	75	4	0.162391	93	4	0.162115	97	3	0.163898	74	4	0.162183	96
NNLCLLWTL	0.03	0.196691	0.8	B0801	4	0.163892	66	0.2	0.190262	3	5	0.161226	99	0.2	0.188368	2	3	0.164683	71	2	0.167405	39	0.03	0.196691	0.8	0.2	0.183303	4	0.09	0.188368	2	0.2	0.178343	8	0.4	0.17929	7	4	0.162461	82
NLCLLWTLR	0.3	0.180171	9	A0301	0.7	0.174204	21	3	0.167634	73	0.3	0.180171	9	2	0.170122	38	6	0.160864	42	2	0.164701	85	2	0.168213	67	2	0.168124	51	3	0.163624	100	3	0.163758	98	3	0.165022	81	3	0.164471	88
CLLWTLRQF	0.2	0.185686	0.4	A2402	10	0.156863	27	9	0.158931	3	3	0.163314	10	0.2	0.185686	0.4	0.9	0.172132	2	6	0.159121	19	2	0.168385	4	20	0.155034	36	30	0.149675	85	30	0.151052	68	1	0.171417	3	0.6	0.174217	2
LRQFGSSWY	0.4	0.179329	1	B2705	2	0.169685	4	50	0.144875	92	30	0.150825	73	30	0.152253	58	20	0.156159	78	20	0.151838	62	20	0.154186	93	0.4	0.179329	1	20	0.153437	48	30	0.149399	92	30	0.150495	77	2	0.166943	6
RQFGSSWYR	0.2	0.184241	0.4	A0301	30	0.150297	63	4	0.16558	12	0.2	0.184241	0.4	20	0.15662	23	20	0.153702	86	40	0.148678	82	20	0.153347	91	0.2	0.186338	0.3	9	0.157201	21	30	0.151025	56	10	0.15662	23	3	0.16436	7
GSSWYRKYK	0.2	0.182883	0.9	A0301	2	0.166844	9	70	0.141529	86	0.2	0.182883	0.9	30	0.151679	94	6	0.16052	77	8	0.157229	39	30	0.149151	99	0.7	0.174352	3	30	0.151421	98	20	0.15209	88	20	0.156175	46	20	0.153432	71
KYKDRTNIL	0.03	0.201204	0.02	A2402	50	0.144448	79	8	0.15966	9	50	0.144921	73	0.03	0.201204	0.02	20	0.15414	11	3	0.163185	4	0.8	0.17362	2	6	0.160528	6	20	0.153863	17	3	0.163185	4	20	0.151972	23	2	0.167808	2
YKDRTNILF	0.5	0.177036	1	A0101	0.5	0.177036	1	20	0.157537	50	40	0.147486	91	4	0.163754	7	30	0.149463	59	20	0.151954	44	40	0.148623	60	2	0.169436	3	3	0.164777	6	8	0.157256	19	3	0.164777	6	20	0.153384	35
KDRTNILFI	0.7	0.171259	10	B0702	10	0.157312	82	5	0.163384	37	4	0.162655	36	1	0.173719	7	6	0.161093	49	0.7	0.171259	10	5	0.161935	52	2	0.168498	15	9	0.15739	81	3	0.162475	37	1	0.171259	10	9	0.157158	84
DRTNILFIF	0.07	0.191825	0.6	B2705	9	0.157739	81	9	0.158393	96	10	0.156586	97	0.5	0.18006	3	0.5	0.176498	5	9	0.156786	94	5	0.161672	48	0.07	0.191825	0.6	0.2	0.18297	2	8	0.157583	83	0.8	0.173171	8	9	0.156719	95
RTNILFIFY	0.02	0.204664	0.2	A0101	0.02	0.204664	0.2	4	0.164718	62	0.02	0.201494	0.3	0.9	0.17434	12	0.5	0.175991	7	3	0.16251	69	5	0.16183	89	0.2	0.187152	2	6	0.160351	96	4	0.161623	79	0.02	0.201494	0.3	0.03	0.19499	0.7
ACVINNLCLL	0.6	0.171276	5	B4001	7	0.159785	28	5	0.162905	16	20	0.155229	57	5	0.163448	16	8	0.158783	35	3	0.162671	18	6	0.160465	27	6	0.160021	27	7	0.158722	33	0.6	0.171276	5	3	0.165357	12	10	0.156189	49
CVINNLCLLW	0.06	0.191815	0.3	B5801	2	0.170376	6	4	0.163901	17	4	0.161992	21	0.6	0.178008	2	0.4	0.177071	2	8	0.157498	42	20	0.155618	61	20	0.153987	73	20	0.153734	76	6	0.15867	35	0.06	0.191815	0.3	4	0.162649	19
INNLCLLWTL	0.4	0.180776	5	A2402	3	0.164624	52	2	0.171614	21	2	0.166209	41	0.4	0.180776	5	4	0.162461	82	0.6	0.172186	17	0.9	0.172465	27	2	0.169547	25	2	0.169024	27	0.6	0.171422	19	2	0.166897	37	3	0.165019	49
NNLCLLWTLR	0.9	0.172186	17	B2705	5	0.162205	75	4	0.164034	94	3	0.163353	63	3	0.16589	43	2	0.167068	41	4	0.161085	89	4	0.163048	75	0.9	0.172186	17	5	0.16162	82	4	0.161701	81	2	0.167081	36	5	0.160524	97
TLRQFGSSWY	0.2	0.184871	0.2	B1501	0.7	0.174992	0.8	20	0.153181	50	2	0.165965	3	40	0.149061	42	0.4	0.177367	0.9	30	0.149516	39	50	0.144579	41	30	0.151135	30	50	0.145624	74	60	0.144386	91	20	0.152789	23	0.2	0.184871	0.2
LRQFGSSWYR	0.7	0.173747	3	B2705	7	0.159531	25	40	0.148984	78	9	0.157009	37	20	0.155761	45	10	0.157315	78	20	0.154265	57	20	0.155781	89	0.7	0.173747	3	10	0.156353	41	30	0.151619	87	20	0.151837	84	30	0.151619	87
RQFGSSWYRK	0.3	0.179287	0.4	A0301	30	0.149166	38	20	0.153154	31	0.3	0.179287	0.4	30	0.152005	24	30	0.152086	41	30	0.148852	40	40	0.147745	83	0.4	0.177707	0.5	50	0.146093	63	20	0.153465	19	4	0.1635	4	3	0.1635	4
KYKDRTNILF	0.03	0.200828	0.03	A2402	30	0.149629	48	20	0.156616	21	10	0.156122	17	0.03	0.200828	0.03	20	0.155382	15	4	0.161852	7	0.9	0.172603	3	2	0.167481	3	30	0.151761	34	7	0.157837	13	2	0.167481	3	2	0.17023	2
KDRTNILFIF	0.4	0.179341	3	B5801	10	0.157092	81	10	0.157982	78	3	0.163124	32	0.8	0.175738	5	4	0.162655	36	2	0.166954	18	3	0.166632	23	2	0.166591	19	7	0.158605	64	6	0.15881	62	0.4	0.179341	3	4	0.162169	37
DRTNILFIFY	0.2	0.182661	3	A2601	0.6	0.175237	8	6	0.16154	80	5	0.160332	73	2	0.17045	16	0.2	0.182661	3	6	0.158833	92	3	0.165122	40	0.2	0.185127	2	3	0.164801	37	6	0.158833	92	3	0.16598	31	4	0.162302	54
RTNILFIFYT	0.6	0.175	11	B5801	2	0.169348	25	4	0.164696	60	0.8	0.171985	17	3	0.166885	36	5	0.161376	65	4	0.160894	89	4	0.162906	74	2	0.170536	21	6	0.160267	98	4	0.160678	92	0.6	0.175	11	4	0.162373	71
