# Supplementary material for: Sensitive Immunopeptidomics by Leveraging Available Large-Scale Multi-HLA Spectral Libraries, Data-Independent Acquisition, and MS/MS Prediction
Source: Mol Cell Proteomics. 2021 Apr 9;20:100080. doi: 10.1016/j.mcpro.2021.100080 (PMC8724634; doi:10.1016/j.mcpro.2021.100080)
Supplement: Supplemental Table S11 [file mmc11.xlsx]

## Sheet: Prosit-ABCB5-CE30_0D5P_peptide
PG.Genes	PG.UniProtIds	PG.ProteinNames	PEP.StrippedSequence	EG.PrecursorId	EG.ModifiedSequence	[1] 20201007_DIA_INT001-00341-HLAIp_R03.raw.PEP.Quantity	[2] 20201007_DIA_INT001-00341-HLAIp_R02.raw.PEP.Quantity	[3] 20201007_DIA_INT001-00341-HLAIp_R01.raw.PEP.Quantity	[1] 20201007_DIA_INT001-00341-HLAIp_R03.raw.EG.Qvalue	[2] 20201007_DIA_INT001-00341-HLAIp_R02.raw.EG.Qvalue	[3] 20201007_DIA_INT001-00341-HLAIp_R01.raw.EG.Qvalue	[1] 20201007_DIA_INT001-00341-HLAIp_R03.raw.EG.ApexRT	[2] 20201007_DIA_INT001-00341-HLAIp_R02.raw.EG.ApexRT	[3] 20201007_DIA_INT001-00341-HLAIp_R01.raw.EG.ApexRT
Non Numérique		ABCB5novelORF	KYKDRTNILF	_KYKDRTNILF_.3	_KYKDRTNILF_	195026	222763	195327	8.31789e-18	9.09596e-26	4.37114e-20	54.738	54.5386	54.5961
Non Numérique		ABCB5novelORF	KYKDRTNILF	_KYKDRTNILF_.2	_KYKDRTNILF_	195026	222763	195327	1.37007e-07	4.66605e-15	1.50606e-12	54.7339	54.5644	54.6039
Non Numérique		ABCB5novelORF	KDRTNILFI	_KDRTNILFI_.3	_KDRTNILFI_	2744189	3.04361e+06	3223924	0.00440699	0.000215065	0.000864325	59.813	59.6241	59.7311
Non Numérique		ABCB5novelORF	YKDRTNILF	_YKDRTNILF_.3	_YKDRTNILF_	1.19397e+06	Non Numérique	627805	0.000390262	Filtered	0.00385174	76.7779	Filtered	63.9017
Non Numérique		ABCB5novelORF	DRTNILFIF	_DRTNILFIF_.2	_DRTNILFIF_	330457	354653	330423	7.63104e-05	7.33319e-09	0.000203305	66.1949	66.0373	66.1211

## Sheet: Prosit-ABCB5-CE30_0D5P_metrics
R.FileName	PEP.GroupingKey	PEP.Quantity	EG.iRTPredicted	EG.PrecursorId	EG.Pvalue	EG.Qvalue	EG.ApexRT	EG.DeltaiRT	EG.TotalQuantity (Settings)	EG.DeltaRT	EG.RTPredicted	EG.SignalToNoise	EG.Cscore	EG.IntCorrScore	FG.FragmentCount	FG.ShapeQualityScore
20201007_DIA_INT001-00341-HLAIp_R03	KYKDRTNILF	195026	54.4433	_KYKDRTNILF_.3	1.26029e-19	8.31789e-18	54.738	Non Numérique	354653	Non Numérique	Non Numérique	213.938	0.952405	0.987179	5	0.977088
20201007_DIA_INT001-00341-HLAIp_R03	KYKDRTNILF	195026	54.4433	_KYKDRTNILF_.2	4.15173e-09	1.37007e-07	54.7339	Non Numérique	35399.3	Non Numérique	Non Numérique	44.8	0.862928	0.969794	9	0.876118
20201007_DIA_INT001-00341-HLAIp_R03	KDRTNILFI	2744189	100.023	_KDRTNILFI_.3	0.000333863	0.00440699	59.813	Non Numérique	2744189	Non Numérique	Non Numérique	427.117	0.767118	0.691229	7	0.683725
20201007_DIA_INT001-00341-HLAIp_R03	YKDRTNILF	1.19397e+06	72.65	_YKDRTNILF_.3	2.36522e-05	0.000390262	76.7779	Non Numérique	1.19397e+06	Non Numérique	Non Numérique	595.736	0.80363	0.639069	4	0.759764
20201007_DIA_INT001-00341-HLAIp_R03	DRTNILFIF	330457	158.245	_DRTNILFIF_.2	3.46866e-06	7.63104e-05	66.1949	Non Numérique	330457	Non Numérique	Non Numérique	132.538	0.820815	0.434601	6	0.854385
20201007_DIA_INT001-00341-HLAIp_R02	KYKDRTNILF	222763	54.4433	_KYKDRTNILF_.3	1.56827e-27	9.09596e-26	54.5386	6.54881	398853	0.944248	53.5943	103.559	0.804057	0.990245	5	0.975181
20201007_DIA_INT001-00341-HLAIp_R02	KYKDRTNILF	222763	54.4433	_KYKDRTNILF_.2	1.60898e-16	4.66605e-15	54.5644	6.72824	46672	0.970119	53.5943	45.3251	0.750931	0.982786	9	0.886878
20201007_DIA_INT001-00341-HLAIp_R02	KDRTNILFI	3.04361e+06	100.023	_KDRTNILFI_.3	1.48321e-05	0.000215065	59.6241	-3.76037	3.04361e+06	-0.542194	60.1663	171.886	0.657718	0.701226	7	0.726634
20201007_DIA_INT001-00341-HLAIp_R02	DRTNILFIF	354653	158.245	_DRTNILFIF_.2	3.79303e-10	7.33319e-09	66.0373	-17.5041	354653	-2.52385	68.5611	50.5329	0.707845	0.431965	6	0.859056
20201007_DIA_INT001-00341-HLAIp_R01	KYKDRTNILF	195327	54.4433	_KYKDRTNILF_.3	6.07103e-22	4.37114e-20	54.5961	Non Numérique	354653	Non Numérique	Non Numérique	237.875	0.851718	0.987835	5	0.971375
20201007_DIA_INT001-00341-HLAIp_R01	KYKDRTNILF	195327	54.4433	_KYKDRTNILF_.2	4.18351e-14	1.50606e-12	54.6039	Non Numérique	36000.8	Non Numérique	Non Numérique	45.3448	0.805964	0.951572	9	0.842909
20201007_DIA_INT001-00341-HLAIp_R01	KDRTNILFI	3223924	100.023	_KDRTNILFI_.3	4.8018e-05	0.000864325	59.7311	Non Numérique	3223924	Non Numérique	Non Numérique	671.393	0.728553	0.7119	7	0.712437
20201007_DIA_INT001-00341-HLAIp_R01	YKDRTNILF	627805	72.65	_YKDRTNILF_.3	0.000267482	0.00385174	63.9017	Non Numérique	627805	Non Numérique	Non Numérique	260.155	0.712938	0.867188	4	0.896297
20201007_DIA_INT001-00341-HLAIp_R01	DRTNILFIF	330423	158.245	_DRTNILFIF_.2	8.47104e-06	0.000203305	66.1211	Non Numérique	330423	Non Numérique	Non Numérique	80.1349	0.739465	0.411245	6	0.848358

## Sheet: Prosit-ABCB5-CE30_JY_peptide
PG.Genes	PG.UniProtIds	PG.ProteinNames	PEP.StrippedSequence	EG.PrecursorId	EG.ModifiedSequence	[1] 20190613_QE_HFX_LC2_SA_HLApI_JY_DIA_R01.raw.PEP.Quantity	[2] 20190613_QE_HFX_LC2_SA_HLApI_JY_DIA_R02.raw.PEP.Quantity	[3] 20190613_QE_HFX_LC2_SA_HLApI_JY_DIA_R03.raw.PEP.Quantity	[1] 20190613_QE_HFX_LC2_SA_HLApI_JY_DIA_R01.raw.EG.Qvalue	[2] 20190613_QE_HFX_LC2_SA_HLApI_JY_DIA_R02.raw.EG.Qvalue	[3] 20190613_QE_HFX_LC2_SA_HLApI_JY_DIA_R03.raw.EG.Qvalue	[1] 20190613_QE_HFX_LC2_SA_HLApI_JY_DIA_R01.raw.EG.ApexRT	[2] 20190613_QE_HFX_LC2_SA_HLApI_JY_DIA_R02.raw.EG.ApexRT	[3] 20190613_QE_HFX_LC2_SA_HLApI_JY_DIA_R03.raw.EG.ApexRT
Non Numérique		ABCB5novelORF	KDRTNILFI	_KDRTNILFI_.2	_KDRTNILFI_	64967.1	Non Numérique	Non Numérique	0.00715155	Filtered	Filtered	63.7275	Filtered	Filtered
Non Numérique		ABCB5novelORF	YKDRTNILF	_YKDRTNILF_.3	_YKDRTNILF_	64419.4	Non Numérique	Non Numérique	0	Filtered	Filtered	40.0267	Filtered	Filtered

## Sheet: Prosit-ABCB5-CE30_JY_metrics
R.FileName	PEP.GroupingKey	PEP.Quantity	EG.iRTPredicted	EG.PrecursorId	EG.Pvalue	EG.Qvalue	EG.ApexRT	EG.DeltaiRT	EG.TotalQuantity (Settings)	EG.DeltaRT	EG.RTPredicted	EG.SignalToNoise	EG.Cscore	EG.IntCorrScore	FG.FragmentCount	FG.ShapeQualityScore
20190613_QE_HFX_LC2_SA_HLApI_JY_DIA_R01	KDRTNILFI	64967.1	100.023	_KDRTNILFI_.2	0.000489716	0.00715155	63.7275	Non Numérique	64967.1	Non Numérique	Non Numérique	19.011	0.552918	0.679673	7	0.844555
20190613_QE_HFX_LC2_SA_HLApI_JY_DIA_R01	YKDRTNILF	64419.4	72.65	_YKDRTNILF_.3	6.66091e-31	0	40.0267	Non Numérique	64419.4	Non Numérique	Non Numérique	19.249	0.611424	0.801705	4	0.795939

## Sheet: Prosit-ABCB5-CE30_RA957_peptide
PG.Genes	PG.UniProtIds	PG.ProteinNames	PEP.StrippedSequence	EG.PrecursorId	EG.ModifiedSequence	[1] 20200317_QE_HFX2_LC3_DIA_RA957_R01.raw.PEP.Quantity	[2] 20200317_QE_HFX2_LC3_DIA_RA957_R02.raw.PEP.Quantity	[1] 20200317_QE_HFX2_LC3_DIA_RA957_R01.raw.EG.Qvalue	[2] 20200317_QE_HFX2_LC3_DIA_RA957_R02.raw.EG.Qvalue	[1] 20200317_QE_HFX2_LC3_DIA_RA957_R01.raw.EG.ApexRT	[2] 20200317_QE_HFX2_LC3_DIA_RA957_R02.raw.EG.ApexRT
Non Numérique		ABCB5novelORF	TNILFIFYT	_TNILFIFYT_.2	_TNILFIFYT_	2.04401e+06	1.1503e+06	0.000441303	0.000189376	63.4945	63.5478
Non Numérique		ABCB5novelORF	KDRTNILFI	_KDRTNILFI_.2	_KDRTNILFI_	Non Numérique	3488358	Filtered	0.00722718	Filtered	69.5591
Non Numérique		ABCB5novelORF	KYKDRTNIL	_KYKDRTNIL_.3	_KYKDRTNIL_	Non Numérique	1182310	Filtered	0.00762758	Filtered	43.2394
Non Numérique		ABCB5novelORF	KYKDRTNILF	_KYKDRTNILF_.3	_KYKDRTNILF_	Non Numérique	17566	Filtered	0.00752524	Filtered	84.2574

## Sheet: Prosit-ABCB5-CE30_RA957_metrics
R.FileName	PEP.GroupingKey	PEP.Quantity	EG.iRTPredicted	EG.PrecursorId	EG.Pvalue	EG.Qvalue	EG.ApexRT	EG.DeltaiRT	EG.TotalQuantity (Settings)	EG.DeltaRT	EG.RTPredicted	EG.SignalToNoise	EG.Cscore	EG.IntCorrScore	FG.FragmentCount	FG.ShapeQualityScore
20200317_QE_HFX2_LC3_DIA_RA957_R01	TNILFIFYT	2.04401e+06	159.325	_TNILFIFYT_.2	6.68641e-06	0.000441303	63.4945	Non Numérique	2.04401e+06	Non Numérique	Non Numérique	79.5677	0.771108	0.569748	6	0.591643
20200317_QE_HFX2_LC3_DIA_RA957_R02	TNILFIFYT	1.1503e+06	159.325	_TNILFIFYT_.2	4.30399e-06	0.000189376	63.5478	Non Numérique	1.1503e+06	Non Numérique	Non Numérique	52.5268	0.787384	0.585501	6	0.658819
20200317_QE_HFX2_LC3_DIA_RA957_R02	KDRTNILFI	3488358	100.023	_KDRTNILFI_.2	0.000537481	0.00722718	69.5591	Non Numérique	3488358	Non Numérique	Non Numérique	260.894	0.665582	0.77908	7	0.822045
20200317_QE_HFX2_LC3_DIA_RA957_R02	KYKDRTNIL	1182310	13.7617	_KYKDRTNIL_.3	0.000693416	0.00762758	43.2394	Non Numérique	1182310	Non Numérique	Non Numérique	108.647	0.658652	0.961445	4	0.949687
20200317_QE_HFX2_LC3_DIA_RA957_R02	KYKDRTNILF	17566	54.4433	_KYKDRTNILF_.3	0.000635396	0.00752524	84.2574	Non Numérique	17566	Non Numérique	Non Numérique	3.86355	0.660424	0.87618	5	0.493285
